# Supplementary material for: Integrative Computational Prediction Strategy for Antibody–Antigen Binding: A Case Study on Interleukin‑1 Beta
Source: J Chem Inf Model. 2026 May 27;66(11):6659–75. doi: 10.1021/acs.jcim.6c00781 (PMC13250912; doi:10.1021/acs.jcim.6c00781)
Supplement: Supplementary file 2 [file ci6c00781_si_002.zip]

Archive with 387 entries (375 files):
- charmm-gui-4g6m-AgESSA-r01/
- charmm-gui-4g6m-AgESSA-r01/addCrystPdb.py
- charmm-gui-4g6m-AgESSA-r01/balancedmodel2_6mAgessa.pdb
- charmm-gui-4g6m-AgESSA-r01/balancedmodel2_6magessa_proa.crd
- charmm-gui-4g6m-AgESSA-r01/balancedmodel2_6magessa_proa.pdb
- charmm-gui-4g6m-AgESSA-r01/balancedmodel2_6magessa_prob.crd
- charmm-gui-4g6m-AgESSA-r01/balancedmodel2_6magessa_prob.pdb
- charmm-gui-4g6m-AgESSA-r01/balancedmodel2_6magessa_proc.crd
- charmm-gui-4g6m-AgESSA-r01/balancedmodel2_6magessa_proc.pdb
- charmm-gui-4g6m-AgESSA-r01/checkfft.py
- charmm-gui-4g6m-AgESSA-r01/checkfft.str
- charmm-gui-4g6m-AgESSA-r01/crystal_image.str
- charmm-gui-4g6m-AgESSA-r01/glycan.yml
- charmm-gui-4g6m-AgESSA-r01/input.config.dat
- charmm-gui-4g6m-AgESSA-r01/openmm/
- charmm-gui-4g6m-AgESSA-r01/openmm/omm_barostat.py
- charmm-gui-4g6m-AgESSA-r01/openmm/omm_readinputs.py
- charmm-gui-4g6m-AgESSA-r01/openmm/omm_readparams.py
- charmm-gui-4g6m-AgESSA-r01/openmm/omm_restraints.py
- charmm-gui-4g6m-AgESSA-r01/openmm/omm_rewrap.py
- charmm-gui-4g6m-AgESSA-r01/openmm/omm_vfswitch.py
- charmm-gui-4g6m-AgESSA-r01/openmm/openmm_run.py
- charmm-gui-4g6m-AgESSA-r01/openmm/README
- charmm-gui-4g6m-AgESSA-r01/openmm/restraints/
- charmm-gui-4g6m-AgESSA-r01/openmm/restraints/prot_pos.txt
- charmm-gui-4g6m-AgESSA-r01/openmm/run_mdsim.sh
- charmm-gui-4g6m-AgESSA-r01/openmm/step3_input.crd
- charmm-gui-4g6m-AgESSA-r01/openmm/step3_input.pdb
- charmm-gui-4g6m-AgESSA-r01/openmm/step3_input.psf
- charmm-gui-4g6m-AgESSA-r01/openmm/step4_equilibration.inp
- charmm-gui-4g6m-AgESSA-r01/openmm/step5_production.inp
- charmm-gui-4g6m-AgESSA-r01/openmm/step5_production_r01.inp
- charmm-gui-4g6m-AgESSA-r01/openmm/sysinfo.dat
- charmm-gui-4g6m-AgESSA-r01/openmm/toppar.str
- charmm-gui-4g6m-AgESSA-r01/step1_pdbreader.crd
- charmm-gui-4g6m-AgESSA-r01/step1_pdbreader.inp
- charmm-gui-4g6m-AgESSA-r01/step1_pdbreader.out
- charmm-gui-4g6m-AgESSA-r01/step1_pdbreader.pdb
- charmm-gui-4g6m-AgESSA-r01/step1_pdbreader.psf
- charmm-gui-4g6m-AgESSA-r01/step1_pdbreader.str
- charmm-gui-4g6m-AgESSA-r01/step2.1_waterbox.crd
- charmm-gui-4g6m-AgESSA-r01/step2.1_waterbox.inp
- charmm-gui-4g6m-AgESSA-r01/step2.1_waterbox.out
- charmm-gui-4g6m-AgESSA-r01/step2.1_waterbox.pdb
- charmm-gui-4g6m-AgESSA-r01/step2.1_waterbox.prm
- charmm-gui-4g6m-AgESSA-r01/step2.1_waterbox.str
- charmm-gui-4g6m-AgESSA-r01/step2.2_ions.crd
- charmm-gui-4g6m-AgESSA-r01/step2.2_ions.inp
- charmm-gui-4g6m-AgESSA-r01/step2.2_ions.out
- charmm-gui-4g6m-AgESSA-r01/step2.2_ions.pdb
- charmm-gui-4g6m-AgESSA-r01/step2.2_ions.psf
- charmm-gui-4g6m-AgESSA-r01/step2.2_ions.str
- charmm-gui-4g6m-AgESSA-r01/step2.2_ions_count.str
- charmm-gui-4g6m-AgESSA-r01/step2.2_ions_orient.crd
- charmm-gui-4g6m-AgESSA-r01/step2_solvator.crd
- charmm-gui-4g6m-AgESSA-r01/step2_solvator.inp
- charmm-gui-4g6m-AgESSA-r01/step2_solvator.out
- charmm-gui-4g6m-AgESSA-r01/step2_solvator.pdb
- charmm-gui-4g6m-AgESSA-r01/step2_solvator.psf
- charmm-gui-4g6m-AgESSA-r01/step2_solvator.str
- charmm-gui-4g6m-AgESSA-r01/step3_pbcsetup.crd
- charmm-gui-4g6m-AgESSA-r01/step3_pbcsetup.inp
- charmm-gui-4g6m-AgESSA-r01/step3_pbcsetup.oldpsf
- charmm-gui-4g6m-AgESSA-r01/step3_pbcsetup.out
- charmm-gui-4g6m-AgESSA-r01/step3_pbcsetup.pdb
- charmm-gui-4g6m-AgESSA-r01/step3_pbcsetup.psf
- charmm-gui-4g6m-AgESSA-r01/step3_pbcsetup.str
- charmm-gui-4g6m-AgESSA-r01/step4_equilibration.inp
- charmm-gui-4g6m-AgESSA-r01/step5_production.inp
- charmm-gui-4g6m-AgESSA-r01/toppar/
- charmm-gui-4g6m-AgESSA-r01/toppar/cam.str
- charmm-gui-4g6m-AgESSA-r01/toppar/par_all36m_prot.prm
- charmm-gui-4g6m-AgESSA-r01/toppar/par_all36_carb.prm
- charmm-gui-4g6m-AgESSA-r01/toppar/par_all36_cgenff.prm
- charmm-gui-4g6m-AgESSA-r01/toppar/par_all36_lipid.prm
- charmm-gui-4g6m-AgESSA-r01/toppar/par_all36_na.prm
- charmm-gui-4g6m-AgESSA-r01/toppar/par_interface.prm
- charmm-gui-4g6m-AgESSA-r01/toppar/tip216.crd
- charmm-gui-4g6m-AgESSA-r01/toppar/toppar_all36_carb_glycolipid.str
- charmm-gui-4g6m-AgESSA-r01/toppar/toppar_all36_carb_glycopeptide.str
- charmm-gui-4g6m-AgESSA-r01/toppar/toppar_all36_carb_imlab.str
- charmm-gui-4g6m-AgESSA-r01/toppar/toppar_all36_label_fluorophore.str
- charmm-gui-4g6m-AgESSA-r01/toppar/toppar_all36_label_spin.str
- charmm-gui-4g6m-AgESSA-r01/toppar/toppar_all36_lipid_archaeal.str
- charmm-gui-4g6m-AgESSA-r01/toppar/toppar_all36_lipid_bacterial.str
- charmm-gui-4g6m-AgESSA-r01/toppar/toppar_all36_lipid_cardiolipin.str
- charmm-gui-4g6m-AgESSA-r01/toppar/toppar_all36_lipid_cholesterol.str
- charmm-gui-4g6m-AgESSA-r01/toppar/toppar_all36_lipid_dag.str
- charmm-gui-4g6m-AgESSA-r01/toppar/toppar_all36_lipid_detergent.str
- charmm-gui-4g6m-AgESSA-r01/toppar/toppar_all36_lipid_ether.str
- charmm-gui-4g6m-AgESSA-r01/toppar/toppar_all36_lipid_hmmm.str
- charmm-gui-4g6m-AgESSA-r01/toppar/toppar_all36_lipid_inositol.str
- charmm-gui-4g6m-AgESSA-r01/toppar/toppar_all36_lipid_lnp.str
- charmm-gui-4g6m-AgESSA-r01/toppar/toppar_all36_lipid_lps.str
- charmm-gui-4g6m-AgESSA-r01/toppar/toppar_all36_lipid_miscellaneous.str
- charmm-gui-4g6m-AgESSA-r01/toppar/toppar_all36_lipid_model.str
- charmm-gui-4g6m-AgESSA-r01/toppar/toppar_all36_lipid_mycobacterial.str
- charmm-gui-4g6m-AgESSA-r01/toppar/toppar_all36_lipid_oxidized.str
- charmm-gui-4g6m-AgESSA-r01/toppar/toppar_all36_lipid_prot.str
- charmm-gui-4g6m-AgESSA-r01/toppar/toppar_all36_lipid_sphingo.str
- charmm-gui-4g6m-AgESSA-r01/toppar/toppar_all36_lipid_tag.str
- charmm-gui-4g6m-AgESSA-r01/toppar/toppar_all36_lipid_yeast.str
- charmm-gui-4g6m-AgESSA-r01/toppar/toppar_all36_moreions.str
- charmm-gui-4g6m-AgESSA-r01/toppar/toppar_all36_nano_lig.str
- charmm-gui-4g6m-AgESSA-r01/toppar/toppar_all36_nano_lig_patch.str
- charmm-gui-4g6m-AgESSA-r01/toppar/toppar_all36_na_nad_ppi.str
- charmm-gui-4g6m-AgESSA-r01/toppar/toppar_all36_na_rna_modified.str
- charmm-gui-4g6m-AgESSA-r01/toppar/toppar_all36_polymer_solvent.str
- charmm-gui-4g6m-AgESSA-r01/toppar/toppar_all36_prot_arg0.str
- charmm-gui-4g6m-AgESSA-r01/toppar/toppar_all36_prot_c36m_d_aminoacids.str
- charmm-gui-4g6m-AgESSA-r01/toppar/toppar_all36_prot_fluoro_alkanes.str
- charmm-gui-4g6m-AgESSA-r01/toppar/toppar_all36_prot_heme.str
- charmm-gui-4g6m-AgESSA-r01/toppar/toppar_all36_prot_model.str
- charmm-gui-4g6m-AgESSA-r01/toppar/toppar_all36_prot_modify_res.str
- charmm-gui-4g6m-AgESSA-r01/toppar/toppar_all36_prot_na_combined.str
- charmm-gui-4g6m-AgESSA-r01/toppar/toppar_all36_prot_retinol.str
- charmm-gui-4g6m-AgESSA-r01/toppar/toppar_all36_synthetic_polymer.str
- charmm-gui-4g6m-AgESSA-r01/toppar/toppar_all36_synthetic_polymer_patch.str
- charmm-gui-4g6m-AgESSA-r01/toppar/toppar_dum_noble_gases.str
- charmm-gui-4g6m-AgESSA-r01/toppar/toppar_ions_won.str
- charmm-gui-4g6m-AgESSA-r01/toppar/toppar_water_ions.str
- charmm-gui-4g6m-AgESSA-r01/toppar/top_all36_carb.rtf
- charmm-gui-4g6m-AgESSA-r01/toppar/top_all36_cgenff.rtf
- charmm-gui-4g6m-AgESSA-r01/toppar/top_all36_lipid.rtf
- charmm-gui-4g6m-AgESSA-r01/toppar/top_all36_na.rtf
- charmm-gui-4g6m-AgESSA-r01/toppar/top_all36_prot.rtf
- charmm-gui-4g6m-AgESSA-r01/toppar/top_interface.rtf
- charmm-gui-4g6m-AgESSA-r01/toppar.str
- charmm-gui-4g6m-AgESSA-r01/water_tmp.crd
- charmm-gui-4g6m-AgESSA-r02/
- charmm-gui-4g6m-AgESSA-r02/addCrystPdb.py
- charmm-gui-4g6m-AgESSA-r02/balancedmodel2_6mAgessa.pdb
- charmm-gui-4g6m-AgESSA-r02/balancedmodel2_6magessa_proa.crd
- charmm-gui-4g6m-AgESSA-r02/balancedmodel2_6magessa_proa.pdb
- charmm-gui-4g6m-AgESSA-r02/balancedmodel2_6magessa_prob.crd
- charmm-gui-4g6m-AgESSA-r02/balancedmodel2_6magessa_prob.pdb
- charmm-gui-4g6m-AgESSA-r02/balancedmodel2_6magessa_proc.crd
- charmm-gui-4g6m-AgESSA-r02/balancedmodel2_6magessa_proc.pdb
- charmm-gui-4g6m-AgESSA-r02/checkfft.py
- charmm-gui-4g6m-AgESSA-r02/checkfft.str
- charmm-gui-4g6m-AgESSA-r02/crystal_image.str
- charmm-gui-4g6m-AgESSA-r02/glycan.yml
- charmm-gui-4g6m-AgESSA-r02/input.config.dat
- charmm-gui-4g6m-AgESSA-r02/openmm/
- charmm-gui-4g6m-AgESSA-r02/openmm/omm_barostat.py
- charmm-gui-4g6m-AgESSA-r02/openmm/omm_readinputs.py
- charmm-gui-4g6m-AgESSA-r02/openmm/omm_readparams.py
- charmm-gui-4g6m-AgESSA-r02/openmm/omm_restraints.py
- charmm-gui-4g6m-AgESSA-r02/openmm/omm_rewrap.py
- charmm-gui-4g6m-AgESSA-r02/openmm/omm_vfswitch.py
- charmm-gui-4g6m-AgESSA-r02/openmm/openmm_run.py
- charmm-gui-4g6m-AgESSA-r02/openmm/README
- charmm-gui-4g6m-AgESSA-r02/openmm/restraints/
- charmm-gui-4g6m-AgESSA-r02/openmm/restraints/prot_pos.txt
- charmm-gui-4g6m-AgESSA-r02/openmm/run_mdsim.sh
- charmm-gui-4g6m-AgESSA-r02/openmm/step3_input.crd
- charmm-gui-4g6m-AgESSA-r02/openmm/step3_input.pdb
- charmm-gui-4g6m-AgESSA-r02/openmm/step3_input.psf
- charmm-gui-4g6m-AgESSA-r02/openmm/step4_equilibration.inp
- charmm-gui-4g6m-AgESSA-r02/openmm/step5_production.inp
- charmm-gui-4g6m-AgESSA-r02/openmm/step5_production_r02.inp
- charmm-gui-4g6m-AgESSA-r02/openmm/sysinfo.dat
- charmm-gui-4g6m-AgESSA-r02/openmm/toppar.str
- charmm-gui-4g6m-AgESSA-r02/step1_pdbreader.crd
- charmm-gui-4g6m-AgESSA-r02/step1_pdbreader.inp
- charmm-gui-4g6m-AgESSA-r02/step1_pdbreader.out
- charmm-gui-4g6m-AgESSA-r02/step1_pdbreader.pdb
- charmm-gui-4g6m-AgESSA-r02/step1_pdbreader.psf
- charmm-gui-4g6m-AgESSA-r02/step1_pdbreader.str
- charmm-gui-4g6m-AgESSA-r02/step2.1_waterbox.crd
- charmm-gui-4g6m-AgESSA-r02/step2.1_waterbox.inp
- charmm-gui-4g6m-AgESSA-r02/step2.1_waterbox.out
- charmm-gui-4g6m-AgESSA-r02/step2.1_waterbox.pdb
- charmm-gui-4g6m-AgESSA-r02/step2.1_waterbox.prm
- charmm-gui-4g6m-AgESSA-r02/step2.1_waterbox.str
- charmm-gui-4g6m-AgESSA-r02/step2.2_ions.crd
- charmm-gui-4g6m-AgESSA-r02/step2.2_ions.inp
- charmm-gui-4g6m-AgESSA-r02/step2.2_ions.out
- charmm-gui-4g6m-AgESSA-r02/step2.2_ions.pdb
- charmm-gui-4g6m-AgESSA-r02/step2.2_ions.psf
- charmm-gui-4g6m-AgESSA-r02/step2.2_ions.str
- charmm-gui-4g6m-AgESSA-r02/step2.2_ions_count.str
- charmm-gui-4g6m-AgESSA-r02/step2.2_ions_orient.crd
- charmm-gui-4g6m-AgESSA-r02/step2_solvator.crd
- charmm-gui-4g6m-AgESSA-r02/step2_solvator.inp
- charmm-gui-4g6m-AgESSA-r02/step2_solvator.out
- charmm-gui-4g6m-AgESSA-r02/step2_solvator.pdb
- charmm-gui-4g6m-AgESSA-r02/step2_solvator.psf
- charmm-gui-4g6m-AgESSA-r02/step2_solvator.str
- charmm-gui-4g6m-AgESSA-r02/step3_pbcsetup.crd
- charmm-gui-4g6m-AgESSA-r02/step3_pbcsetup.inp
- charmm-gui-4g6m-AgESSA-r02/step3_pbcsetup.oldpsf
- charmm-gui-4g6m-AgESSA-r02/step3_pbcsetup.out
- charmm-gui-4g6m-AgESSA-r02/step3_pbcsetup.pdb
- charmm-gui-4g6m-AgESSA-r02/step3_pbcsetup.psf
- charmm-gui-4g6m-AgESSA-r02/step3_pbcsetup.str
- charmm-gui-4g6m-AgESSA-r02/step4_equilibration.inp
- charmm-gui-4g6m-AgESSA-r02/step5_production.inp
- charmm-gui-4g6m-AgESSA-r02/toppar/
- charmm-gui-4g6m-AgESSA-r02/toppar/cam.str
- charmm-gui-4g6m-AgESSA-r02/toppar/par_all36m_prot.prm
- charmm-gui-4g6m-AgESSA-r02/toppar/par_all36_carb.prm
- charmm-gui-4g6m-AgESSA-r02/toppar/par_all36_cgenff.prm
- charmm-gui-4g6m-AgESSA-r02/toppar/par_all36_lipid.prm
- charmm-gui-4g6m-AgESSA-r02/toppar/par_all36_na.prm
- charmm-gui-4g6m-AgESSA-r02/toppar/par_interface.prm
- charmm-gui-4g6m-AgESSA-r02/toppar/tip216.crd
- charmm-gui-4g6m-AgESSA-r02/toppar/toppar_all36_carb_glycolipid.str
- charmm-gui-4g6m-AgESSA-r02/toppar/toppar_all36_carb_glycopeptide.str
- charmm-gui-4g6m-AgESSA-r02/toppar/toppar_all36_carb_imlab.str
- charmm-gui-4g6m-AgESSA-r02/toppar/toppar_all36_label_fluorophore.str
- charmm-gui-4g6m-AgESSA-r02/toppar/toppar_all36_label_spin.str
- charmm-gui-4g6m-AgESSA-r02/toppar/toppar_all36_lipid_archaeal.str
- charmm-gui-4g6m-AgESSA-r02/toppar/toppar_all36_lipid_bacterial.str
- charmm-gui-4g6m-AgESSA-r02/toppar/toppar_all36_lipid_cardiolipin.str
- charmm-gui-4g6m-AgESSA-r02/toppar/toppar_all36_lipid_cholesterol.str
- charmm-gui-4g6m-AgESSA-r02/toppar/toppar_all36_lipid_dag.str
- charmm-gui-4g6m-AgESSA-r02/toppar/toppar_all36_lipid_detergent.str
- charmm-gui-4g6m-AgESSA-r02/toppar/toppar_all36_lipid_ether.str
- charmm-gui-4g6m-AgESSA-r02/toppar/toppar_all36_lipid_hmmm.str
- charmm-gui-4g6m-AgESSA-r02/toppar/toppar_all36_lipid_inositol.str
- charmm-gui-4g6m-AgESSA-r02/toppar/toppar_all36_lipid_lnp.str
- charmm-gui-4g6m-AgESSA-r02/toppar/toppar_all36_lipid_lps.str
- charmm-gui-4g6m-AgESSA-r02/toppar/toppar_all36_lipid_miscellaneous.str
- charmm-gui-4g6m-AgESSA-r02/toppar/toppar_all36_lipid_model.str
- charmm-gui-4g6m-AgESSA-r02/toppar/toppar_all36_lipid_mycobacterial.str
- charmm-gui-4g6m-AgESSA-r02/toppar/toppar_all36_lipid_oxidized.str
- charmm-gui-4g6m-AgESSA-r02/toppar/toppar_all36_lipid_prot.str
- charmm-gui-4g6m-AgESSA-r02/toppar/toppar_all36_lipid_sphingo.str
- charmm-gui-4g6m-AgESSA-r02/toppar/toppar_all36_lipid_tag.str
- charmm-gui-4g6m-AgESSA-r02/toppar/toppar_all36_lipid_yeast.str
- charmm-gui-4g6m-AgESSA-r02/toppar/toppar_all36_moreions.str
- charmm-gui-4g6m-AgESSA-r02/toppar/toppar_all36_nano_lig.str
- charmm-gui-4g6m-AgESSA-r02/toppar/toppar_all36_nano_lig_patch.str
- charmm-gui-4g6m-AgESSA-r02/toppar/toppar_all36_na_nad_ppi.str
- charmm-gui-4g6m-AgESSA-r02/toppar/toppar_all36_na_rna_modified.str
- charmm-gui-4g6m-AgESSA-r02/toppar/toppar_all36_polymer_solvent.str
- charmm-gui-4g6m-AgESSA-r02/toppar/toppar_all36_prot_arg0.str
- charmm-gui-4g6m-AgESSA-r02/toppar/toppar_all36_prot_c36m_d_aminoacids.str
- charmm-gui-4g6m-AgESSA-r02/toppar/toppar_all36_prot_fluoro_alkanes.str
- charmm-gui-4g6m-AgESSA-r02/toppar/toppar_all36_prot_heme.str
- charmm-gui-4g6m-AgESSA-r02/toppar/toppar_all36_prot_model.str
- charmm-gui-4g6m-AgESSA-r02/toppar/toppar_all36_prot_modify_res.str
- charmm-gui-4g6m-AgESSA-r02/toppar/toppar_all36_prot_na_combined.str
- charmm-gui-4g6m-AgESSA-r02/toppar/toppar_all36_prot_retinol.str
- charmm-gui-4g6m-AgESSA-r02/toppar/toppar_all36_synthetic_polymer.str
- charmm-gui-4g6m-AgESSA-r02/toppar/toppar_all36_synthetic_polymer_patch.str
- charmm-gui-4g6m-AgESSA-r02/toppar/toppar_dum_noble_gases.str
- charmm-gui-4g6m-AgESSA-r02/toppar/toppar_ions_won.str
- charmm-gui-4g6m-AgESSA-r02/toppar/toppar_water_ions.str
- charmm-gui-4g6m-AgESSA-r02/toppar/top_all36_carb.rtf
- charmm-gui-4g6m-AgESSA-r02/toppar/top_all36_cgenff.rtf
- charmm-gui-4g6m-AgESSA-r02/toppar/top_all36_lipid.rtf
- charmm-gui-4g6m-AgESSA-r02/toppar/top_all36_na.rtf
- charmm-gui-4g6m-AgESSA-r02/toppar/top_all36_prot.rtf
- charmm-gui-4g6m-AgESSA-r02/toppar/top_interface.rtf
- charmm-gui-4g6m-AgESSA-r02/toppar.str
- charmm-gui-4g6m-AgESSA-r02/water_tmp.crd
- charmm-gui-4g6m-AgESSA-r03/
- charmm-gui-4g6m-AgESSA-r03/addCrystPdb.py
- charmm-gui-4g6m-AgESSA-r03/balancedmodel2_6mAgessa.pdb
- charmm-gui-4g6m-AgESSA-r03/balancedmodel2_6magessa_proa.crd
- charmm-gui-4g6m-AgESSA-r03/balancedmodel2_6magessa_proa.pdb
- charmm-gui-4g6m-AgESSA-r03/balancedmodel2_6magessa_prob.crd
- charmm-gui-4g6m-AgESSA-r03/balancedmodel2_6magessa_prob.pdb
- charmm-gui-4g6m-AgESSA-r03/balancedmodel2_6magessa_proc.crd
- charmm-gui-4g6m-AgESSA-r03/balancedmodel2_6magessa_proc.pdb
- charmm-gui-4g6m-AgESSA-r03/checkfft.py
- charmm-gui-4g6m-AgESSA-r03/checkfft.str
- charmm-gui-4g6m-AgESSA-r03/crystal_image.str
- charmm-gui-4g6m-AgESSA-r03/glycan.yml
- charmm-gui-4g6m-AgESSA-r03/input.config.dat
- charmm-gui-4g6m-AgESSA-r03/openmm/
- charmm-gui-4g6m-AgESSA-r03/openmm/omm_barostat.py
- charmm-gui-4g6m-AgESSA-r03/openmm/omm_readinputs.py
- charmm-gui-4g6m-AgESSA-r03/openmm/omm_readparams.py
- charmm-gui-4g6m-AgESSA-r03/openmm/omm_restraints.py
- charmm-gui-4g6m-AgESSA-r03/openmm/omm_rewrap.py
- charmm-gui-4g6m-AgESSA-r03/openmm/omm_vfswitch.py
- charmm-gui-4g6m-AgESSA-r03/openmm/openmm_run.py
- charmm-gui-4g6m-AgESSA-r03/openmm/README
- charmm-gui-4g6m-AgESSA-r03/openmm/restraints/
- charmm-gui-4g6m-AgESSA-r03/openmm/restraints/prot_pos.txt
- charmm-gui-4g6m-AgESSA-r03/openmm/run_mdsim.sh
- charmm-gui-4g6m-AgESSA-r03/openmm/step3_input.crd
- charmm-gui-4g6m-AgESSA-r03/openmm/step3_input.pdb
- charmm-gui-4g6m-AgESSA-r03/openmm/step3_input.psf
- charmm-gui-4g6m-AgESSA-r03/openmm/step4_equilibration.inp
- charmm-gui-4g6m-AgESSA-r03/openmm/step5_production.inp
- charmm-gui-4g6m-AgESSA-r03/openmm/step5_production_r03.inp
- charmm-gui-4g6m-AgESSA-r03/openmm/sysinfo.dat
- charmm-gui-4g6m-AgESSA-r03/openmm/toppar.str
- charmm-gui-4g6m-AgESSA-r03/step1_pdbreader.crd
- charmm-gui-4g6m-AgESSA-r03/step1_pdbreader.inp
- charmm-gui-4g6m-AgESSA-r03/step1_pdbreader.out
- charmm-gui-4g6m-AgESSA-r03/step1_pdbreader.pdb
- charmm-gui-4g6m-AgESSA-r03/step1_pdbreader.psf
- charmm-gui-4g6m-AgESSA-r03/step1_pdbreader.str
- charmm-gui-4g6m-AgESSA-r03/step2.1_waterbox.crd
- charmm-gui-4g6m-AgESSA-r03/step2.1_waterbox.inp
[truncated: 87 more entries]
