# Supplementary material for: Integrative Computational Prediction Strategy for Antibody–Antigen Binding: A Case Study on Interleukin‑1 Beta
Source: J Chem Inf Model. 2026 May 27;66(11):6659–75. doi: 10.1021/acs.jcim.6c00781 (PMC13250912; doi:10.1021/acs.jcim.6c00781)
Supplement: Supplementary file 2 [file ci6c00781_si_002.zip › charmm-gui-4g6m-AgESSA-r01/balancedmodel2_6mAgessa.pdb]

ATOM      1  N   PRO A   2      24.553  34.539 -17.574  1.00  0.00      RA0  N  
ATOM      2  CA  PRO A   2      23.173  34.761 -18.026  1.00  0.00      RA0  C  
ATOM      3  C   PRO A   2      22.546  33.533 -18.688  1.00  0.00      RA0  C  
ATOM      4  O   PRO A   2      23.204  32.839 -19.466  1.00  0.00      RA0  O  
ATOM      5  CB  PRO A   2      23.339  35.948 -18.981  1.00  0.00      RA0  C  
ATOM      6  CG  PRO A   2      24.752  35.806 -19.548  1.00  0.00      RA0  C  
ATOM      7  CD  PRO A   2      25.543  35.264 -18.362  1.00  0.00      RA0  C  
ATOM      8  N   VAL A   3      21.263  33.271 -18.375  1.00  0.00      RA0  N  
ATOM      9  CA  VAL A   3      20.476  32.146 -18.902  1.00  0.00      RA0  C  
ATOM     10  C   VAL A   3      20.461  32.161 -20.451  1.00  0.00      RA0  C  
ATOM     11  O   VAL A   3      20.347  33.235 -21.047  1.00  0.00      RA0  O  
ATOM     12  CB  VAL A   3      19.060  32.139 -18.305  1.00  0.00      RA0  C  
ATOM     13  CG1 VAL A   3      18.344  33.463 -18.552  1.00  0.00      RA0  C  
ATOM     14  CG2 VAL A   3      18.235  30.944 -18.790  1.00  0.00      RA0  C  
ATOM     15  H   VAL A   3      20.790  34.003 -17.888  1.00  0.00      RA0  H  
ATOM     16  N   ARG A   4      20.651  30.982 -21.080  1.00  0.00      RA0  N  
ATOM     17  CA  ARG A   4      20.678  30.824 -22.539  1.00  0.00      RA0  C  
ATOM     18  C   ARG A   4      19.296  31.098 -23.125  1.00  0.00      RA0  C  
ATOM     19  O   ARG A   4      18.320  30.475 -22.703  1.00  0.00      RA0  O  
ATOM     20  CB  ARG A   4      21.174  29.360 -22.807  1.00  0.00      RA0  C  
ATOM     21  CG  ARG A   4      20.588  28.215 -21.913  1.00  0.00      RA0  C  
ATOM     22  CD  ARG A   4      21.020  26.725 -22.129  1.00  0.00      RA0  C  
ATOM     23  NE  ARG A   4      20.269  25.796 -21.246  1.00  0.00      RA0  N  
ATOM     24  CZ  ARG A   4      20.133  24.422 -21.446  1.00  0.00      RA0  C  
ATOM     25  NH1 ARG A   4      20.768  23.797 -22.457  1.00  0.00      RA0  N1+
ATOM     26  NH2 ARG A   4      19.350  23.666 -20.637  1.00  0.00      RA0  N  
ATOM     27  H   ARG A   4      20.639  30.179 -20.494  1.00  0.00      RA0  H  
ATOM     28  HE  ARG A   4      19.791  26.244 -20.483  1.00  0.00      RA0  H  
ATOM     29 HH11 ARG A   4      20.624  22.795 -22.564  1.00  0.00      RA0  H  
ATOM     30 HH12 ARG A   4      21.370  24.259 -23.109  1.00  0.00      RA0  H  
ATOM     31 HH21 ARG A   4      19.286  22.650 -20.761  1.00  0.00      RA0  H  
ATOM     32 HH22 ARG A   4      18.786  24.022 -19.888  1.00  0.00      RA0  H  
ATOM     33  N   SER A   5      19.208  32.057 -24.065  1.00  0.00      RA0  N  
ATOM     34  CA  SER A   5      17.945  32.430 -24.706  1.00  0.00      RA0  C  
ATOM     35  C   SER A   5      18.102  32.795 -26.186  1.00  0.00      RA0  C  
ATOM     36  O   SER A   5      19.213  33.060 -26.646  1.00  0.00      RA0  O  
ATOM     37  CB  SER A   5      17.507  33.573 -23.810  1.00  0.00      RA0  C  
ATOM     38  OG  SER A   5      18.712  34.082 -23.212  1.00  0.00      RA0  O  
ATOM     39  H   SER A   5      19.965  32.652 -24.337  1.00  0.00      RA0  H  
ATOM     40  HG  SER A   5      18.856  33.643 -22.379  1.00  0.00      RA0  H  
ATOM     41  N   LEU A   6      16.981  32.809 -26.921  1.00  0.00      RA0  N  
ATOM     42  CA  LEU A   6      16.928  33.157 -28.334  1.00  0.00      RA0  C  
ATOM     43  C   LEU A   6      15.665  33.926 -28.689  1.00  0.00      RA0  C  
ATOM     44  O   LEU A   6      14.611  33.698 -28.087  1.00  0.00      RA0  O  
ATOM     45  CB  LEU A   6      17.156  31.921 -29.219  1.00  0.00      RA0  C  
ATOM     46  CG  LEU A   6      16.272  30.695 -28.957  1.00  0.00      RA0  C  
ATOM     47  CD1 LEU A   6      14.896  30.781 -29.620  1.00  0.00      RA0  C  
ATOM     48  CD2 LEU A   6      16.989  29.415 -29.385  1.00  0.00      RA0  C  
ATOM     49  H   LEU A   6      16.112  32.533 -26.501  1.00  0.00      RA0  H  
ATOM     50  N   ASN A   7      15.781  34.842 -29.661  1.00  0.00      RA0  N  
ATOM     51  CA  ASN A   7      14.666  35.661 -30.124  1.00  0.00      RA0  C  
ATOM     52  C   ASN A   7      14.044  35.013 -31.348  1.00  0.00      RA0  C  
ATOM     53  O   ASN A   7      14.758  34.670 -32.290  1.00  0.00      RA0  O  
ATOM     54  CB  ASN A   7      15.084  37.096 -30.437  1.00  0.00      RA0  C  
ATOM     55  CG  ASN A   7      15.030  37.918 -29.171  1.00  0.00      RA0  C  
ATOM     56  ND2 ASN A   7      16.165  38.599 -28.936  1.00  0.00      RA0  N  
ATOM     57  OD1 ASN A   7      14.041  37.939 -28.445  1.00  0.00      RA0  O  
ATOM     58  H   ASN A   7      16.612  34.847 -30.216  1.00  0.00      RA0  H  
ATOM     59 HD21 ASN A   7      16.935  38.535 -29.572  1.00  0.00      RA0  H  
ATOM     60 HD22 ASN A   7      16.283  39.170 -28.124  1.00  0.00      RA0  H  
ATOM     61  N   CYS A   8      12.716  34.806 -31.317  1.00  0.00      RA0  N  
ATOM     62  CA  CYS A   8      12.023  34.113 -32.397  1.00  0.00      RA0  C  
ATOM     63  C   CYS A   8      10.566  34.517 -32.531  1.00  0.00      RA0  C  
ATOM     64  O   CYS A   8       9.976  35.055 -31.597  1.00  0.00      RA0  O  
ATOM     65  CB  CYS A   8      12.188  32.611 -32.178  1.00  0.00      RA0  C  
ATOM     66  SG  CYS A   8      11.710  32.096 -30.508  1.00  0.00      RA0  S  
ATOM     67  H   CYS A   8      12.152  35.065 -30.530  1.00  0.00      RA0  H  
ATOM     68  N   THR A   9       9.965  34.167 -33.675  1.00  0.00      RA0  N  
ATOM     69  CA  THR A   9       8.532  34.320 -33.894  1.00  0.00      RA0  C  
ATOM     70  C   THR A   9       7.967  32.896 -33.989  1.00  0.00      RA0  C  
ATOM     71  O   THR A   9       8.720  31.949 -34.232  1.00  0.00      RA0  O  
ATOM     72  CB  THR A   9       8.331  35.166 -35.144  1.00  0.00      RA0  C  
ATOM     73  CG2 THR A   9       8.435  36.657 -34.825  1.00  0.00      RA0  C  
ATOM     74  OG1 THR A   9       9.299  34.813 -36.139  1.00  0.00      RA0  O  
ATOM     75  H   THR A   9      10.471  33.743 -34.421  1.00  0.00      RA0  H  
ATOM     76  HG1 THR A   9       9.264  33.864 -36.225  1.00  0.00      RA0  H  
ATOM     77  N   LEU A  10       6.661  32.739 -33.759  1.00  0.00      RA0  N  
ATOM     78  CA  LEU A  10       5.999  31.441 -33.874  1.00  0.00      RA0  C  
ATOM     79  C   LEU A  10       4.790  31.569 -34.766  1.00  0.00      RA0  C  
ATOM     80  O   LEU A  10       4.036  32.541 -34.668  1.00  0.00      RA0  O  
ATOM     81  CB  LEU A  10       5.573  30.914 -32.502  1.00  0.00      RA0  C  
ATOM     82  CG  LEU A  10       6.737  30.550 -31.577  1.00  0.00      RA0  C  
ATOM     83  CD1 LEU A  10       6.265  30.304 -30.143  1.00  0.00      RA0  C  
ATOM     84  CD2 LEU A  10       7.545  29.370 -32.120  1.00  0.00      RA0  C  
ATOM     85  H   LEU A  10       6.051  33.513 -33.583  1.00  0.00      RA0  H  
ATOM     86  N   ARG A  11       4.609  30.597 -35.654  1.00  0.00      RA0  N  
ATOM     87  CA  ARG A  11       3.442  30.560 -36.530  1.00  0.00      RA0  C  
ATOM     88  C   ARG A  11       2.817  29.200 -36.369  1.00  0.00      RA0  C  
ATOM     89  O   ARG A  11       3.550  28.230 -36.195  1.00  0.00      RA0  O  
ATOM     90  CB  ARG A  11       3.889  30.804 -37.967  1.00  0.00      RA0  C  
ATOM     91  CG  ARG A  11       3.177  32.001 -38.587  1.00  0.00      RA0  C  
ATOM     92  CD  ARG A  11       4.020  32.663 -39.670  1.00  0.00      RA0  C  
ATOM     93  NE  ARG A  11       5.308  33.047 -39.097  1.00  0.00      RA0  N  
ATOM     94  CZ  ARG A  11       5.470  34.305 -38.593  1.00  0.00      RA0  C  
ATOM     95  NH1 ARG A  11       4.465  35.199 -38.673  1.00  0.00      RA0  N1+
ATOM     96  NH2 ARG A  11       6.635  34.655 -38.012  1.00  0.00      RA0  N  
ATOM     97  H   ARG A  11       5.196  29.783 -35.657  1.00  0.00      RA0  H  
ATOM     98  HE  ARG A  11       5.996  32.318 -39.049  1.00  0.00      RA0  H  
ATOM     99 HH11 ARG A  11       4.615  36.144 -38.353  1.00  0.00      RA0  H  
ATOM    100 HH12 ARG A  11       3.543  34.988 -39.031  1.00  0.00      RA0  H  
ATOM    101 HH21 ARG A  11       6.786  35.604 -37.700  1.00  0.00      RA0  H  
ATOM    102 HH22 ARG A  11       7.387  34.003 -37.851  1.00  0.00      RA0  H  
ATOM    103  N   ASP A  12       1.477  29.115 -36.350  1.00  0.00      RA0  N  
ATOM    104  CA  ASP A  12       0.844  27.803 -36.174  1.00  0.00      RA0  C  
ATOM    105  C   ASP A  12       0.920  26.966 -37.461  1.00  0.00      RA0  C  
ATOM    106  O   ASP A  12       1.389  27.462 -38.491  1.00  0.00      RA0  O  
ATOM    107  CB  ASP A  12      -0.562  27.886 -35.537  1.00  0.00      RA0  C  
ATOM    108  CG  ASP A  12      -1.724  28.309 -36.432  1.00  0.00      RA0  C  
ATOM    109  OD1 ASP A  12      -1.616  28.285 -37.652  1.00  0.00      RA0  O  
ATOM    110  OD2 ASP A  12      -2.780  28.642 -35.890  1.00  0.00      RA0  O1-
ATOM    111  H   ASP A  12       0.916  29.905 -36.608  1.00  0.00      RA0  H  
ATOM    112  N   SER A  13       0.461  25.703 -37.389  1.00  0.00      RA0  N  
ATOM    113  CA  SER A  13       0.424  24.732 -38.483  1.00  0.00      RA0  C  
ATOM    114  C   SER A  13      -0.227  25.296 -39.745  1.00  0.00      RA0  C  
ATOM    115  O   SER A  13       0.239  25.013 -40.849  1.00  0.00      RA0  O  
ATOM    116  CB  SER A  13      -0.287  23.500 -38.033  1.00  0.00      RA0  C  
ATOM    117  OG  SER A  13       0.522  23.051 -36.972  1.00  0.00      RA0  O  
ATOM    118  H   SER A  13       0.236  25.336 -36.484  1.00  0.00      RA0  H  
ATOM    119  HG  SER A  13       0.193  22.177 -36.751  1.00  0.00      RA0  H  
ATOM    120  N   GLN A  14      -1.293  26.102 -39.574  1.00  0.00      RA0  N  
ATOM    121  CA  GLN A  14      -2.048  26.693 -40.675  1.00  0.00      RA0  C  
ATOM    122  C   GLN A  14      -1.507  28.069 -41.118  1.00  0.00      RA0  C  
ATOM    123  O   GLN A  14      -2.145  28.747 -41.927  1.00  0.00      RA0  O  
ATOM    124  CB  GLN A  14      -3.506  26.910 -40.281  1.00  0.00      RA0  C  
ATOM    125  CG  GLN A  14      -4.430  25.722 -40.523  1.00  0.00      RA0  C  
ATOM    126  CD  GLN A  14      -5.826  26.086 -40.055  1.00  0.00      RA0  C  
ATOM    127  NE2 GLN A  14      -6.247  27.306 -40.450  1.00  0.00      RA0  N  
ATOM    128  OE1 GLN A  14      -6.479  25.318 -39.356  1.00  0.00      RA0  O  
ATOM    129  H   GLN A  14      -1.483  26.472 -38.660  1.00  0.00      RA0  H  
ATOM    130 HE21 GLN A  14      -5.703  27.893 -41.055  1.00  0.00      RA0  H  
ATOM    131 HE22 GLN A  14      -7.136  27.684 -40.178  1.00  0.00      RA0  H  
ATOM    132  N   GLN A  15      -0.295  28.430 -40.636  1.00  0.00      RA0  N  
ATOM    133  CA  GLN A  15       0.487  29.644 -40.924  1.00  0.00      RA0  C  
ATOM    134  C   GLN A  15      -0.095  30.927 -40.312  1.00  0.00      RA0  C  
ATOM    135  O   GLN A  15       0.226  32.025 -40.782  1.00  0.00      RA0  O  
ATOM    136  CB  GLN A  15       0.748  29.809 -42.420  1.00  0.00      RA0  C  
ATOM    137  CG  GLN A  15       1.820  28.847 -42.932  1.00  0.00      RA0  C  
ATOM    138  CD  GLN A  15       3.201  29.353 -42.548  1.00  0.00      RA0  C  
ATOM    139  NE2 GLN A  15       4.013  29.470 -43.614  1.00  0.00      RA0  N  
ATOM    140  OE1 GLN A  15       3.528  29.626 -41.398  1.00  0.00      RA0  O  
ATOM    141  H   GLN A  15       0.095  27.859 -39.914  1.00  0.00      RA0  H  
ATOM    142 HE21 GLN A  15       3.675  29.233 -44.526  1.00  0.00      RA0  H  
ATOM    143 HE22 GLN A  15       4.955  29.791 -43.521  1.00  0.00      RA0  H  
ATOM    144  N   LYS A  16      -0.899  30.804 -39.238  1.00  0.00      RA0  N  
ATOM    145  CA  LYS A  16      -1.432  31.994 -38.573  1.00  0.00      RA0  C  
ATOM    146  C   LYS A  16      -0.358  32.581 -37.677  1.00  0.00      RA0  C  
ATOM    147  O   LYS A  16       0.396  31.837 -37.048  1.00  0.00      RA0  O  
ATOM    148  CB  LYS A  16      -2.685  31.709 -37.748  1.00  0.00      RA0  C  
ATOM    149  CG  LYS A  16      -3.788  31.050 -38.568  1.00  0.00      RA0  C  
ATOM    150  CD  LYS A  16      -5.184  31.332 -38.012  1.00  0.00      RA0  C  
ATOM    151  CE  LYS A  16      -5.449  30.825 -36.599  1.00  0.00      RA0  C  
ATOM    152  NZ  LYS A  16      -5.330  29.365 -36.572  1.00  0.00      RA0  N1+
ATOM    153  H   LYS A  16      -1.023  29.909 -38.802  1.00  0.00      RA0  H  
ATOM    154  HZ1 LYS A  16      -5.835  29.005 -35.734  1.00  0.00      RA0  H  
ATOM    155  HZ2 LYS A  16      -5.773  28.978 -37.424  1.00  0.00      RA0  H  
ATOM    156  HZ3 LYS A  16      -4.323  29.084 -36.531  1.00  0.00      RA0  H  
ATOM    157  N   SER A  17      -0.277  33.912 -37.629  1.00  0.00      RA0  N  
ATOM    158  CA  SER A  17       0.690  34.604 -36.791  1.00  0.00      RA0  C  
ATOM    159  C   SER A  17       0.076  34.886 -35.431  1.00  0.00      RA0  C  
ATOM    160  O   SER A  17      -1.147  34.904 -35.308  1.00  0.00      RA0  O  
ATOM    161  CB  SER A  17       1.193  35.782 -37.607  1.00  0.00      RA0  C  
ATOM    162  OG  SER A  17       1.727  35.248 -38.834  1.00  0.00      RA0  O  
ATOM    163  H   SER A  17      -1.018  34.464 -38.010  1.00  0.00      RA0  H  
ATOM    164  HG  SER A  17       1.055  34.660 -39.173  1.00  0.00      RA0  H  
ATOM    165  N   LEU A  18       0.926  35.123 -34.421  1.00  0.00      RA0  N  
ATOM    166  CA  LEU A  18       0.502  35.456 -33.065  1.00  0.00      RA0  C  
ATOM    167  C   LEU A  18       0.765  36.943 -32.846  1.00  0.00      RA0  C  
ATOM    168  O   LEU A  18       1.863  37.411 -33.140  1.00  0.00      RA0  O  
ATOM    169  CB  LEU A  18       1.275  34.629 -32.036  1.00  0.00      RA0  C  
ATOM    170  CG  LEU A  18       1.293  33.125 -32.328  1.00  0.00      RA0  C  
ATOM    171  CD1 LEU A  18       2.125  32.364 -31.296  1.00  0.00      RA0  C  
ATOM    172  CD2 LEU A  18      -0.108  32.530 -32.463  1.00  0.00      RA0  C  
ATOM    173  H   LEU A  18       1.910  35.164 -34.589  1.00  0.00      RA0  H  
ATOM    174  N   VAL A  19      -0.254  37.688 -32.366  1.00  0.00      RA0  N  
ATOM    175  CA  VAL A  19      -0.182  39.138 -32.110  1.00  0.00      RA0  C  
ATOM    176  C   VAL A  19      -0.613  39.466 -30.671  1.00  0.00      RA0  C  
ATOM    177  O   VAL A  19      -1.317  38.666 -30.060  1.00  0.00      RA0  O  
ATOM    178  CB  VAL A  19      -1.045  39.932 -33.094  1.00  0.00      RA0  C  
ATOM    179  CG1 VAL A  19      -0.607  39.689 -34.537  1.00  0.00      RA0  C  
ATOM    180  CG2 VAL A  19      -2.533  39.655 -32.870  1.00  0.00      RA0  C  
ATOM    181  H   VAL A  19      -1.110  37.234 -32.104  1.00  0.00      RA0  H  
ATOM    182  N   MET A  20      -0.213  40.642 -30.149  1.00  0.00      RA0  N  
ATOM    183  CA  MET A  20      -0.608  41.110 -28.819  1.00  0.00      RA0  C  
ATOM    184  C   MET A  20      -1.905  41.907 -29.003  1.00  0.00      RA0  C  
ATOM    185  O   MET A  20      -1.874  43.061 -29.451  1.00  0.00      RA0  O  
ATOM    186  CB  MET A  20       0.443  42.059 -28.237  1.00  0.00      RA0  C  
ATOM    187  CG  MET A  20       1.604  41.379 -27.517  1.00  0.00      RA0  C  
ATOM    188  SD  MET A  20       1.099  40.653 -25.953  1.00  0.00      RA0  S  
ATOM    189  CE  MET A  20       0.926  42.181 -25.020  1.00  0.00      RA0  C  
ATOM    190  H   MET A  20       0.240  41.299 -30.751  1.00  0.00      RA0  H  
ATOM    191  N   SER A  21      -3.045  41.269 -28.708  1.00  0.00      RA0  N  
ATOM    192  CA  SER A  21      -4.383  41.854 -28.864  1.00  0.00      RA0  C  
ATOM    193  C   SER A  21      -4.817  42.717 -27.675  1.00  0.00      RA0  C  
ATOM    194  O   SER A  21      -5.728  43.538 -27.805  1.00  0.00      RA0  O  
ATOM    195  CB  SER A  21      -5.259  40.669 -29.168  1.00  0.00      RA0  C  
ATOM    196  OG  SER A  21      -4.614  39.506 -28.627  1.00  0.00      RA0  O  
ATOM    197  H   SER A  21      -2.984  40.353 -28.307  1.00  0.00      RA0  H  
ATOM    198  HG  SER A  21      -5.088  39.314 -27.817  1.00  0.00      RA0  H  
ATOM    199  N   GLY A  22      -4.196  42.475 -26.529  1.00  0.00      RA0  N  
ATOM    200  CA  GLY A  22      -4.454  43.184 -25.283  1.00  0.00      RA0  C  
ATOM    201  C   GLY A  22      -3.231  43.190 -24.391  1.00  0.00      RA0  C  
ATOM    202  O   GLY A  22      -2.239  42.531 -24.721  1.00  0.00      RA0  O  
ATOM    203  H   GLY A  22      -3.452  41.802 -26.479  1.00  0.00      RA0  H  
ATOM    204  N   PRO A  23      -3.262  43.897 -23.232  1.00  0.00      RA0  N  
ATOM    205  CA  PRO A  23      -2.071  43.919 -22.355  1.00  0.00      RA0  C  
ATOM    206  C   PRO A  23      -1.648  42.558 -21.798  1.00  0.00      RA0  C  
ATOM    207  O   PRO A  23      -0.479  42.375 -21.456  1.00  0.00      RA0  O  
ATOM    208  CB  PRO A  23      -2.490  44.925 -21.276  1.00  0.00      RA0  C  
ATOM    209  CG  PRO A  23      -4.019  44.884 -21.249  1.00  0.00      RA0  C  
ATOM    210  CD  PRO A  23      -4.385  44.665 -22.713  1.00  0.00      RA0  C  
ATOM    211  N   TYR A  24      -2.592  41.605 -21.702  1.00  0.00      RA0  N  
ATOM    212  CA  TYR A  24      -2.314  40.259 -21.194  1.00  0.00      RA0  C  
ATOM    213  C   TYR A  24      -2.964  39.226 -22.096  1.00  0.00      RA0  C  
ATOM    214  O   TYR A  24      -3.449  38.202 -21.622  1.00  0.00      RA0  O  
ATOM    215  CB  TYR A  24      -2.853  40.101 -19.774  1.00  0.00      RA0  C  
ATOM    216  CG  TYR A  24      -2.128  41.056 -18.863  1.00  0.00      RA0  C  
ATOM    217  CD1 TYR A  24      -0.750  40.957 -18.726  1.00  0.00      RA0  C  
ATOM    218  CD2 TYR A  24      -2.832  42.035 -18.172  1.00  0.00      RA0  C  
ATOM    219  CE1 TYR A  24      -0.074  41.848 -17.906  1.00  0.00      RA0  C  
ATOM    220  CE2 TYR A  24      -2.154  42.922 -17.344  1.00  0.00      RA0  C  
ATOM    221  CZ  TYR A  24      -0.773  42.828 -17.211  1.00  0.00      RA0  C  
ATOM    222  OH  TYR A  24      -0.094  43.706 -16.386  1.00  0.00      RA0  O  
ATOM    223  H   TYR A  24      -3.527  41.781 -22.003  1.00  0.00      RA0  H  
ATOM    224  HH  TYR A  24      -0.717  44.322 -16.019  1.00  0.00      RA0  H  
ATOM    225  N   GLU A  25      -2.988  39.497 -23.409  1.00  0.00      RA0  N  
ATOM    226  CA  GLU A  25      -3.634  38.574 -24.333  1.00  0.00      RA0  C  
ATOM    227  C   GLU A  25      -2.953  38.505 -25.670  1.00  0.00      RA0  C  
ATOM    228  O   GLU A  25      -2.490  39.518 -26.184  1.00  0.00      RA0  O  
ATOM    229  CB  GLU A  25      -5.099  38.967 -24.536  1.00  0.00      RA0  C  
ATOM    230  CG  GLU A  25      -5.936  37.830 -25.121  1.00  0.00      RA0  C  
ATOM    231  CD  GLU A  25      -7.024  38.424 -25.978  1.00  0.00      RA0  C  
ATOM    232  OE1 GLU A  25      -6.739  39.315 -26.772  1.00  0.00      RA0  O  
ATOM    233  OE2 GLU A  25      -8.163  37.978 -25.911  1.00  0.00      RA0  O1-
ATOM    234  H   GLU A  25      -2.514  40.277 -23.825  1.00  0.00      RA0  H  
ATOM    235  N   LEU A  26      -2.916  37.295 -26.238  1.00  0.00      RA0  N  
ATOM    236  CA  LEU A  26      -2.408  37.034 -27.577  1.00  0.00      RA0  C  
ATOM    237  C   LEU A  26      -3.549  36.452 -28.390  1.00  0.00      RA0  C  
ATOM    238  O   LEU A  26      -4.352  35.681 -27.863  1.00  0.00      RA0  O  
ATOM    239  CB  LEU A  26      -1.292  35.990 -27.549  1.00  0.00      RA0  C  
ATOM    240  CG  LEU A  26      -0.014  36.391 -26.821  1.00  0.00      RA0  C  
ATOM    241  CD1 LEU A  26       0.949  35.211 -26.685  1.00  0.00      RA0  C  
ATOM    242  CD2 LEU A  26       0.663  37.580 -27.491  1.00  0.00      RA0  C  
ATOM    243  H   LEU A  26      -3.412  36.534 -25.819  1.00  0.00      RA0  H  
ATOM    244  N   LYS A  27      -3.597  36.789 -29.676  1.00  0.00      RA0  N  
ATOM    245  CA  LYS A  27      -4.565  36.246 -30.627  1.00  0.00      RA0  C  
ATOM    246  C   LYS A  27      -3.808  35.668 -31.831  1.00  0.00      RA0  C  
ATOM    247  O   LYS A  27      -2.673  36.072 -32.088  1.00  0.00      RA0  O  
ATOM    248  CB  LYS A  27      -5.604  37.283 -31.060  1.00  0.00      RA0  C  
ATOM    249  CG  LYS A  27      -6.762  37.390 -30.063  1.00  0.00      RA0  C  
ATOM    250  CD  LYS A  27      -7.801  38.430 -30.474  1.00  0.00      RA0  C  
ATOM    251  CE  LYS A  27      -9.065  38.434 -29.615  1.00  0.00      RA0  C  
ATOM    252  NZ  LYS A  27      -8.726  38.706 -28.217  1.00  0.00      RA0  N1+
ATOM    253  H   LYS A  27      -2.897  37.411 -30.039  1.00  0.00      RA0  H  
ATOM    254  HZ1 LYS A  27      -9.537  38.868 -27.595  1.00  0.00      RA0  H  
ATOM    255  HZ2 LYS A  27      -8.209  37.930 -27.747  1.00  0.00      RA0  H  
ATOM    256  HZ3 LYS A  27      -8.059  39.493 -28.072  1.00  0.00      RA0  H  
ATOM    257  N   ALA A  28      -4.439  34.746 -32.567  1.00  0.00      RA0  N  
ATOM    258  CA  ALA A  28      -3.855  34.143 -33.764  1.00  0.00      RA0  C  
ATOM    259  C   ALA A  28      -4.716  34.455 -34.982  1.00  0.00      RA0  C  
ATOM    260  O   ALA A  28      -5.931  34.258 -34.954  1.00  0.00      RA0  O  
ATOM    261  CB  ALA A  28      -3.771  32.630 -33.619  1.00  0.00      RA0  C  
ATOM    262  H   ALA A  28      -5.376  34.479 -32.328  1.00  0.00      RA0  H  
ATOM    263  N   LEU A  29      -4.085  34.950 -36.053  1.00  0.00      RA0  N  
ATOM    264  CA  LEU A  29      -4.774  35.280 -37.301  1.00  0.00      RA0  C  
ATOM    265  C   LEU A  29      -3.763  35.316 -38.442  1.00  0.00      RA0  C  
ATOM    266  O   LEU A  29      -2.570  35.507 -38.191  1.00  0.00      RA0  O  
ATOM    267  CB  LEU A  29      -5.566  36.593 -37.232  1.00  0.00      RA0  C  
ATOM    268  CG  LEU A  29      -4.753  37.891 -37.272  1.00  0.00      RA0  C  
ATOM    269  CD1 LEU A  29      -5.634  39.075 -37.672  1.00  0.00      RA0  C  
ATOM    270  CD2 LEU A  29      -4.005  38.177 -35.971  1.00  0.00      RA0  C  
ATOM    271  H   LEU A  29      -3.092  35.108 -36.046  1.00  0.00      RA0  H  
ATOM    272  N   HIS A  30      -4.223  35.107 -39.684  1.00  0.00      RA0  N  
ATOM    273  CA  HIS A  30      -3.334  35.188 -40.844  1.00  0.00      RA0  C  
ATOM    274  C   HIS A  30      -3.009  36.660 -41.059  1.00  0.00      RA0  C  
ATOM    275  O   HIS A  30      -3.920  37.493 -41.088  1.00  0.00      RA0  O  
ATOM    276  CB  HIS A  30      -4.041  34.699 -42.114  1.00  0.00      RA0  C  
ATOM    277  CG  HIS A  30      -4.307  33.214 -42.114  1.00  0.00      RA0  C  
ATOM    278  CD2 HIS A  30      -3.547  32.229 -42.748  1.00  0.00      RA0  C  
ATOM    279  ND1 HIS A  30      -5.373  32.630 -41.541  1.00  0.00      RA0  N  
ATOM    280  CE1 HIS A  30      -5.299  31.293 -41.818  1.00  0.00      RA0  C  
ATOM    281  NE2 HIS A  30      -4.175  31.045 -42.560  1.00  0.00      RA0  N  
ATOM    282  H   HIS A  30      -5.213  35.017 -39.819  1.00  0.00      RA0  H  
ATOM    283  HD1 HIS A  30      -6.091  33.042 -40.998  1.00  0.00      RA0  H  
ATOM    284  N   LEU A  31      -1.716  36.980 -41.165  1.00  0.00      RA0  N  
ATOM    285  CA  LEU A  31      -1.276  38.349 -41.392  1.00  0.00      RA0  C  
ATOM    286  C   LEU A  31      -0.803  38.524 -42.824  1.00  0.00      RA0  C  
ATOM    287  O   LEU A  31       0.053  37.768 -43.291  1.00  0.00      RA0  O  
ATOM    288  CB  LEU A  31      -0.148  38.762 -40.448  1.00  0.00      RA0  C  
ATOM    289  CG  LEU A  31      -0.582  39.017 -39.007  1.00  0.00      RA0  C  
ATOM    290  CD1 LEU A  31       0.600  39.478 -38.152  1.00  0.00      RA0  C  
ATOM    291  CD2 LEU A  31      -1.750  40.000 -38.928  1.00  0.00      RA0  C  
ATOM    292  H   LEU A  31      -1.028  36.261 -41.246  1.00  0.00      RA0  H  
ATOM    293  N   GLN A  32      -1.385  39.510 -43.526  1.00  0.00      RA0  N  
ATOM    294  CA  GLN A  32      -1.018  39.852 -44.904  1.00  0.00      RA0  C  
ATOM    295  C   GLN A  32       0.345  40.554 -44.875  1.00  0.00      RA0  C  
ATOM    296  O   GLN A  32       0.697  41.153 -43.856  1.00  0.00      RA0  O  
ATOM    297  CB  GLN A  32      -2.111  40.690 -45.549  1.00  0.00      RA0  C  
ATOM    298  CG  GLN A  32      -3.459  39.972 -45.514  1.00  0.00      RA0  C  
ATOM    299  CD  GLN A  32      -4.503  40.853 -46.161  1.00  0.00      RA0  C  
ATOM    300  NE2 GLN A  32      -5.517  40.164 -46.711  1.00  0.00      RA0  N  
ATOM    301  OE1 GLN A  32      -4.395  42.073 -46.177  1.00  0.00      RA0  O  
ATOM    302  H   GLN A  32      -1.948  40.159 -43.014  1.00  0.00      RA0  H  
ATOM    303 HE21 GLN A  32      -5.549  39.166 -46.653  1.00  0.00      RA0  H  
ATOM    304 HE22 GLN A  32      -6.259  40.639 -47.185  1.00  0.00      RA0  H  
ATOM    305  N   GLY A  33       1.085  40.481 -45.981  1.00  0.00      RA0  N  
ATOM    306  CA  GLY A  33       2.413  41.074 -46.143  1.00  0.00      RA0  C  
ATOM    307  C   GLY A  33       2.649  42.460 -45.559  1.00  0.00      RA0  C  
ATOM    308  O   GLY A  33       3.779  42.770 -45.171  1.00  0.00      RA0  O  
ATOM    309  H   GLY A  33       0.703  39.964 -46.744  1.00  0.00      RA0  H  
ATOM    310  N   GLN A  34       1.593  43.302 -45.473  1.00  0.00      RA0  N  
ATOM    311  CA  GLN A  34       1.689  44.666 -44.940  1.00  0.00      RA0  C  
ATOM    312  C   GLN A  34       1.509  44.754 -43.401  1.00  0.00      RA0  C  
ATOM    313  O   GLN A  34       1.894  45.767 -42.811  1.00  0.00      RA0  O  
ATOM    314  CB  GLN A  34       0.727  45.632 -45.644  1.00  0.00      RA0  C  
ATOM    315  CG  GLN A  34      -0.734  45.567 -45.182  1.00  0.00      RA0  C  
ATOM    316  CD  GLN A  34      -1.398  44.293 -45.656  1.00  0.00      RA0  C  
ATOM    317  NE2 GLN A  34      -2.523  44.010 -44.991  1.00  0.00      RA0  N  
ATOM    318  OE1 GLN A  34      -0.947  43.633 -46.590  1.00  0.00      RA0  O  
ATOM    319  H   GLN A  34       0.693  42.975 -45.760  1.00  0.00      RA0  H  
ATOM    320 HE21 GLN A  34      -2.715  44.445 -44.100  1.00  0.00      RA0  H  
ATOM    321 HE22 GLN A  34      -3.213  43.349 -45.294  1.00  0.00      RA0  H  
ATOM    322  N   ASP A  35       0.932  43.711 -42.765  1.00  0.00      RA0  N  
ATOM    323  CA  ASP A  35       0.677  43.664 -41.315  1.00  0.00      RA0  C  
ATOM    324  C   ASP A  35       1.609  42.717 -40.518  1.00  0.00      RA0  C  
ATOM    325  O   ASP A  35       1.440  42.586 -39.301  1.00  0.00      RA0  O  
ATOM    326  CB  ASP A  35      -0.751  43.187 -41.055  1.00  0.00      RA0  C  
ATOM    327  CG  ASP A  35      -1.759  44.254 -41.412  1.00  0.00      RA0  C  
ATOM    328  OD1 ASP A  35      -1.635  45.371 -40.917  1.00  0.00      RA0  O  
ATOM    329  OD2 ASP A  35      -2.682  43.958 -42.166  1.00  0.00      RA0  O1-
ATOM    330  H   ASP A  35       0.654  42.913 -43.292  1.00  0.00      RA0  H  
ATOM    331  N   MET A  36       2.594  42.086 -41.197  1.00  0.00      RA0  N  
ATOM    332  CA  MET A  36       3.573  41.141 -40.631  1.00  0.00      RA0  C  
ATOM    333  C   MET A  36       4.304  41.644 -39.371  1.00  0.00      RA0  C  
ATOM    334  O   MET A  36       4.574  40.849 -38.466  1.00  0.00      RA0  O  
ATOM    335  CB  MET A  36       4.577  40.771 -41.726  1.00  0.00      RA0  C  
ATOM    336  CG  MET A  36       5.506  39.592 -41.418  1.00  0.00      RA0  C  
ATOM    337  SD  MET A  36       4.904  37.972 -41.952  1.00  0.00      RA0  S  
ATOM    338  CE  MET A  36       3.584  37.707 -40.759  1.00  0.00      RA0  C  
ATOM    339  H   MET A  36       2.688  42.327 -42.163  1.00  0.00      RA0  H  
ATOM    340  N   GLU A  37       4.615  42.956 -39.313  1.00  0.00      RA0  N  
ATOM    341  CA  GLU A  37       5.328  43.592 -38.198  1.00  0.00      RA0  C  
ATOM    342  C   GLU A  37       4.576  43.532 -36.843  1.00  0.00      RA0  C  
ATOM    343  O   GLU A  37       5.199  43.691 -35.792  1.00  0.00      RA0  O  
ATOM    344  CB  GLU A  37       5.774  45.002 -38.592  1.00  0.00      RA0  C  
ATOM    345  CG  GLU A  37       7.075  44.968 -39.410  1.00  0.00      RA0  C  
ATOM    346  CD  GLU A  37       6.943  43.993 -40.565  1.00  0.00      RA0  C  
ATOM    347  OE1 GLU A  37       7.619  42.965 -40.553  1.00  0.00      RA0  O  
ATOM    348  OE2 GLU A  37       6.111  44.229 -41.438  1.00  0.00      RA0  O1-
ATOM    349  H   GLU A  37       4.574  43.481 -40.168  1.00  0.00      RA0  H  
ATOM    350  N   GLN A  38       3.258  43.272 -36.872  1.00  0.00      RA0  N  
ATOM    351  CA  GLN A  38       2.416  43.156 -35.678  1.00  0.00      RA0  C  
ATOM    352  C   GLN A  38       2.729  41.899 -34.853  1.00  0.00      RA0  C  
ATOM    353  O   GLN A  38       2.450  41.889 -33.646  1.00  0.00      RA0  O  
ATOM    354  CB  GLN A  38       0.929  43.151 -36.035  1.00  0.00      RA0  C  
ATOM    355  CG  GLN A  38       0.429  44.384 -36.788  1.00  0.00      RA0  C  
ATOM    356  CD  GLN A  38      -1.074  44.255 -36.936  1.00  0.00      RA0  C  
ATOM    357  NE2 GLN A  38      -1.548  44.648 -38.129  1.00  0.00      RA0  N  
ATOM    358  OE1 GLN A  38      -1.762  43.817 -36.018  1.00  0.00      RA0  O  
ATOM    359  H   GLN A  38       2.834  43.098 -37.763  1.00  0.00      RA0  H  
ATOM    360 HE21 GLN A  38      -0.989  44.990 -38.894  1.00  0.00      RA0  H  
ATOM    361 HE22 GLN A  38      -2.508  44.606 -38.407  1.00  0.00      RA0  H  
ATOM    362  N   GLN A  39       3.288  40.838 -35.492  1.00  0.00      RA0  N  
ATOM    363  CA  GLN A  39       3.586  39.569 -34.813  1.00  0.00      RA0  C  
ATOM    364  C   GLN A  39       4.506  39.745 -33.596  1.00  0.00      RA0  C  
ATOM    365  O   GLN A  39       5.386  40.611 -33.600  1.00  0.00      RA0  O  
ATOM    366  CB  GLN A  39       4.222  38.600 -35.805  1.00  0.00      RA0  C  
ATOM    367  CG  GLN A  39       5.612  39.096 -36.209  1.00  0.00      RA0  C  
ATOM    368  CD  GLN A  39       6.113  38.352 -37.416  1.00  0.00      RA0  C  
ATOM    369  NE2 GLN A  39       6.810  39.121 -38.265  1.00  0.00      RA0  N  
ATOM    370  OE1 GLN A  39       5.912  37.148 -37.555  1.00  0.00      RA0  O  
ATOM    371  H   GLN A  39       3.598  40.977 -36.433  1.00  0.00      RA0  H  
ATOM    372 HE21 GLN A  39       6.767  40.115 -38.118  1.00  0.00      RA0  H  
ATOM    373 HE22 GLN A  39       7.330  38.834 -39.068  1.00  0.00      RA0  H  
ATOM    374  N   VAL A  40       4.265  38.958 -32.542  1.00  0.00      RA0  N  
ATOM    375  CA  VAL A  40       5.059  39.092 -31.324  1.00  0.00      RA0  C  
ATOM    376  C   VAL A  40       6.396  38.381 -31.463  1.00  0.00      RA0  C  
ATOM    377  O   VAL A  40       6.481  37.329 -32.094  1.00  0.00      RA0  O  
ATOM    378  CB  VAL A  40       4.289  38.525 -30.135  1.00  0.00      RA0  C  
ATOM    379  CG1 VAL A  40       4.965  38.836 -28.800  1.00  0.00      RA0  C  
ATOM    380  CG2 VAL A  40       2.862  39.040 -30.168  1.00  0.00      RA0  C  
ATOM    381  H   VAL A  40       3.602  38.216 -32.645  1.00  0.00      RA0  H  
ATOM    382  N   VAL A  41       7.444  38.975 -30.884  1.00  0.00      RA0  N  
ATOM    383  CA  VAL A  41       8.766  38.384 -30.868  1.00  0.00      RA0  C  
ATOM    384  C   VAL A  41       8.967  37.796 -29.457  1.00  0.00      RA0  C  
ATOM    385  O   VAL A  41       8.860  38.503 -28.453  1.00  0.00      RA0  O  
ATOM    386  CB  VAL A  41       9.863  39.383 -31.207  1.00  0.00      RA0  C  
ATOM    387  CG1 VAL A  41      11.218  38.672 -31.189  1.00  0.00      RA0  C  
ATOM    388  CG2 VAL A  41       9.589  40.068 -32.547  1.00  0.00      RA0  C  
ATOM    389  H   VAL A  41       7.288  39.778 -30.313  1.00  0.00      RA0  H  
ATOM    390  N   PHE A  42       9.180  36.490 -29.398  1.00  0.00      RA0  N  
ATOM    391  CA  PHE A  42       9.406  35.770 -28.150  1.00  0.00      RA0  C  
ATOM    392  C   PHE A  42      10.886  35.691 -27.865  1.00  0.00      RA0  C  
ATOM    393  O   PHE A  42      11.691  35.593 -28.791  1.00  0.00      RA0  O  
ATOM    394  CB  PHE A  42       8.810  34.363 -28.251  1.00  0.00      RA0  C  
ATOM    395  CG  PHE A  42       7.406  34.443 -28.806  1.00  0.00      RA0  C  
ATOM    396  CD1 PHE A  42       6.345  34.759 -27.967  1.00  0.00      RA0  C  
ATOM    397  CD2 PHE A  42       7.173  34.207 -30.157  1.00  0.00      RA0  C  
ATOM    398  CE1 PHE A  42       5.057  34.857 -28.481  1.00  0.00      RA0  C  
ATOM    399  CE2 PHE A  42       5.886  34.309 -30.671  1.00  0.00      RA0  C  
ATOM    400  CZ  PHE A  42       4.828  34.642 -29.835  1.00  0.00      RA0  C  
ATOM    401  H   PHE A  42       9.301  35.992 -30.249  1.00  0.00      RA0  H  
ATOM    402  N   SER A  43      11.237  35.708 -26.573  1.00  0.00      RA0  N  
ATOM    403  CA  SER A  43      12.569  35.465 -26.056  1.00  0.00      RA0  C  
ATOM    404  C   SER A  43      12.413  34.128 -25.328  1.00  0.00      RA0  C  
ATOM    405  O   SER A  43      11.802  34.068 -24.259  1.00  0.00      RA0  O  
ATOM    406  CB  SER A  43      12.969  36.634 -25.192  1.00  0.00      RA0  C  
ATOM    407  OG  SER A  43      12.754  37.815 -25.961  1.00  0.00      RA0  O  
ATOM    408  H   SER A  43      10.548  35.765 -25.864  1.00  0.00      RA0  H  
ATOM    409  HG  SER A  43      13.112  37.634 -26.831  1.00  0.00      RA0  H  
ATOM    410  N   MET A  44      12.857  33.044 -25.971  1.00  0.00      RA0  N  
ATOM    411  CA  MET A  44      12.756  31.689 -25.431  1.00  0.00      RA0  C  
ATOM    412  C   MET A  44      14.025  31.338 -24.668  1.00  0.00      RA0  C  
ATOM    413  O   MET A  44      15.098  31.289 -25.259  1.00  0.00      RA0  O  
ATOM    414  CB  MET A  44      12.549  30.678 -26.556  1.00  0.00      RA0  C  
ATOM    415  CG  MET A  44      12.625  29.234 -26.054  1.00  0.00      RA0  C  
ATOM    416  SD  MET A  44      12.519  28.025 -27.382  1.00  0.00      RA0  S  
ATOM    417  CE  MET A  44      10.936  28.546 -28.056  1.00  0.00      RA0  C  
ATOM    418  H   MET A  44      13.378  33.171 -26.815  1.00  0.00      RA0  H  
ATOM    419  N   SER A  45      13.892  31.083 -23.363  1.00  0.00      RA0  N  
ATOM    420  CA  SER A  45      14.988  30.757 -22.454  1.00  0.00      RA0  C  
ATOM    421  C   SER A  45      15.027  29.274 -22.112  1.00  0.00      RA0  C  
ATOM    422  O   SER A  45      13.985  28.632 -22.040  1.00  0.00      RA0  O  
ATOM    423  CB  SER A  45      14.805  31.709 -21.285  1.00  0.00      RA0  C  
ATOM    424  OG  SER A  45      14.427  32.976 -21.844  1.00  0.00      RA0  O  
ATOM    425  H   SER A  45      12.963  31.009 -22.997  1.00  0.00      RA0  H  
ATOM    426  HG  SER A  45      13.529  32.898 -22.143  1.00  0.00      RA0  H  
ATOM    427  N   PHE A  46      16.228  28.737 -21.859  1.00  0.00      RA0  N  
ATOM    428  CA  PHE A  46      16.413  27.331 -21.513  1.00  0.00      RA0  C  
ATOM    429  C   PHE A  46      16.535  27.213 -20.004  1.00  0.00      RA0  C  
ATOM    430  O   PHE A  46      17.534  27.621 -19.416  1.00  0.00      RA0  O  
ATOM    431  CB  PHE A  46      17.452  26.643 -22.380  1.00  0.00      RA0  C  
ATOM    432  CG  PHE A  46      17.091  26.819 -23.837  1.00  0.00      RA0  C  
ATOM    433  CD1 PHE A  46      17.619  27.877 -24.569  1.00  0.00      RA0  C  
ATOM    434  CD2 PHE A  46      16.220  25.923 -24.443  1.00  0.00      RA0  C  
ATOM    435  CE1 PHE A  46      17.254  28.055 -25.897  1.00  0.00      RA0  C  
ATOM    436  CE2 PHE A  46      15.856  26.098 -25.773  1.00  0.00      RA0  C  
ATOM    437  CZ  PHE A  46      16.363  27.171 -26.495  1.00  0.00      RA0  C  
ATOM    438  H   PHE A  46      17.034  29.330 -21.879  1.00  0.00      RA0  H  
ATOM    439  N   VAL A  47      15.474  26.710 -19.378  1.00  0.00      RA0  N  
ATOM    440  CA  VAL A  47      15.375  26.608 -17.923  1.00  0.00      RA0  C  
ATOM    441  C   VAL A  47      15.809  25.223 -17.413  1.00  0.00      RA0  C  
ATOM    442  O   VAL A  47      16.235  24.387 -18.209  1.00  0.00      RA0  O  
ATOM    443  CB  VAL A  47      13.974  26.997 -17.458  1.00  0.00      RA0  C  
ATOM    444  CG1 VAL A  47      13.664  28.403 -17.966  1.00  0.00      RA0  C  
ATOM    445  CG2 VAL A  47      12.911  25.994 -17.897  1.00  0.00      RA0  C  
ATOM    446  H   VAL A  47      14.803  26.210 -19.932  1.00  0.00      RA0  H  
ATOM    447  N   GLN A  48      15.736  24.994 -16.090  1.00  0.00      RA0  N  
ATOM    448  CA  GLN A  48      16.122  23.715 -15.488  1.00  0.00      RA0  C  
ATOM    449  C   GLN A  48      15.029  22.652 -15.678  1.00  0.00      RA0  C  
ATOM    450  O   GLN A  48      13.854  22.999 -15.835  1.00  0.00      RA0  O  
ATOM    451  CB  GLN A  48      16.496  23.908 -14.021  1.00  0.00      RA0  C  
ATOM    452  CG  GLN A  48      18.012  23.805 -13.858  1.00  0.00      RA0  C  
ATOM    453  CD  GLN A  48      18.439  22.447 -14.377  1.00  0.00      RA0  C  
ATOM    454  NE2 GLN A  48      19.503  22.485 -15.199  1.00  0.00      RA0  N  
ATOM    455  OE1 GLN A  48      17.820  21.431 -14.086  1.00  0.00      RA0  O  
ATOM    456  H   GLN A  48      15.286  25.677 -15.516  1.00  0.00      RA0  H  
ATOM    457 HE21 GLN A  48      19.996  23.333 -15.387  1.00  0.00      RA0  H  
ATOM    458 HE22 GLN A  48      19.819  21.648 -15.652  1.00  0.00      RA0  H  
ATOM    459  N   GLY A  49      15.430  21.378 -15.676  1.00  0.00      RA0  N  
ATOM    460  CA  GLY A  49      14.512  20.253 -15.827  1.00  0.00      RA0  C  
ATOM    461  C   GLY A  49      15.057  19.039 -16.555  1.00  0.00      RA0  C  
ATOM    462  O   GLY A  49      16.263  18.776 -16.529  1.00  0.00      RA0  O  
ATOM    463  H   GLY A  49      16.389  21.120 -15.531  1.00  0.00      RA0  H  
ATOM    464  N   GLU A  50      14.147  18.283 -17.201  1.00  0.00      RA0  N  
ATOM    465  CA  GLU A  50      14.420  17.046 -17.941  1.00  0.00      RA0  C  
ATOM    466  C   GLU A  50      14.990  17.313 -19.347  1.00  0.00      RA0  C  
ATOM    467  O   GLU A  50      14.259  17.735 -20.246  1.00  0.00      RA0  O  
ATOM    468  CB  GLU A  50      13.179  16.111 -17.914  1.00  0.00      RA0  C  
ATOM    469  CG  GLU A  50      12.075  16.138 -18.998  1.00  0.00      RA0  C  
ATOM    470  CD  GLU A  50      11.035  17.231 -18.832  1.00  0.00      RA0  C  
ATOM    471  OE1 GLU A  50      11.331  18.270 -18.252  1.00  0.00      RA0  O  
ATOM    472  OE2 GLU A  50       9.907  17.044 -19.292  1.00  0.00      RA0  O1-
ATOM    473  H   GLU A  50      13.208  18.621 -17.320  1.00  0.00      RA0  H  
ATOM    474  N   GLU A  51      16.299  17.048 -19.525  1.00  0.00      RA0  N  
ATOM    475  CA  GLU A  51      17.031  17.241 -20.782  1.00  0.00      RA0  C  
ATOM    476  C   GLU A  51      16.870  16.036 -21.722  1.00  0.00      RA0  C  
ATOM    477  O   GLU A  51      17.120  14.902 -21.314  1.00  0.00      RA0  O  
ATOM    478  CB  GLU A  51      18.387  17.999 -20.635  1.00  0.00      RA0  C  
ATOM    479  CG  GLU A  51      18.622  19.058 -21.757  1.00  0.00      RA0  C  
ATOM    480  CD  GLU A  51      19.146  20.446 -21.306  1.00  0.00      RA0  C  
ATOM    481  OE1 GLU A  51      18.887  20.878 -20.187  1.00  0.00      RA0  O  
ATOM    482  OE2 GLU A  51      19.779  21.154 -22.098  1.00  0.00      RA0  O1-
ATOM    483  H   GLU A  51      16.790  16.631 -18.764  1.00  0.00      RA0  H  
ATOM    484  N   SER A  52      16.446  16.299 -22.979  1.00  0.00      RA0  N  
ATOM    485  CA  SER A  52      16.241  15.313 -24.053  1.00  0.00      RA0  C  
ATOM    486  C   SER A  52      16.177  16.009 -25.413  1.00  0.00      RA0  C  
ATOM    487  O   SER A  52      15.518  17.042 -25.533  1.00  0.00      RA0  O  
ATOM    488  CB  SER A  52      14.945  14.577 -23.696  1.00  0.00      RA0  C  
ATOM    489  OG  SER A  52      14.458  15.061 -22.433  1.00  0.00      RA0  O  
ATOM    490  H   SER A  52      16.089  17.206 -23.203  1.00  0.00      RA0  H  
ATOM    491  HG  SER A  52      14.078  15.924 -22.590  1.00  0.00      RA0  H  
ATOM    492  N   ASN A  53      16.806  15.416 -26.449  1.00  0.00      RA0  N  
ATOM    493  CA  ASN A  53      16.818  15.954 -27.821  1.00  0.00      RA0  C  
ATOM    494  C   ASN A  53      15.416  16.044 -28.468  1.00  0.00      RA0  C  
ATOM    495  O   ASN A  53      15.267  16.667 -29.522  1.00  0.00      RA0  O  
ATOM    496  CB  ASN A  53      17.742  15.213 -28.790  1.00  0.00      RA0  C  
ATOM    497  CG  ASN A  53      17.057  13.988 -29.371  1.00  0.00      RA0  C  
ATOM    498  ND2 ASN A  53      16.334  14.204 -30.487  1.00  0.00      RA0  N  
ATOM    499  OD1 ASN A  53      17.249  12.886 -28.873  1.00  0.00      RA0  O  
ATOM    500  H   ASN A  53      17.156  14.491 -26.300  1.00  0.00      RA0  H  
ATOM    501 HD21 ASN A  53      16.143  15.142 -30.793  1.00  0.00      RA0  H  
ATOM    502 HD22 ASN A  53      15.927  13.452 -31.005  1.00  0.00      RA0  H  
ATOM    503  N   ASP A  54      14.398  15.449 -27.815  1.00  0.00      RA0  N  
ATOM    504  CA  ASP A  54      13.000  15.438 -28.249  1.00  0.00      RA0  C  
ATOM    505  C   ASP A  54      12.078  16.250 -27.316  1.00  0.00      RA0  C  
ATOM    506  O   ASP A  54      10.950  16.554 -27.702  1.00  0.00      RA0  O  
ATOM    507  CB  ASP A  54      12.540  13.983 -28.233  1.00  0.00      RA0  C  
ATOM    508  CG  ASP A  54      12.748  13.441 -26.824  1.00  0.00      RA0  C  
ATOM    509  OD1 ASP A  54      13.881  13.103 -26.472  1.00  0.00      RA0  O  
ATOM    510  OD2 ASP A  54      11.786  13.382 -26.066  1.00  0.00      RA0  O1-
ATOM    511  H   ASP A  54      14.556  14.905 -26.990  1.00  0.00      RA0  H  
ATOM    512  N   LYS A  55      12.554  16.586 -26.094  1.00  0.00      RA0  N  
ATOM    513  CA  LYS A  55      11.797  17.332 -25.076  1.00  0.00      RA0  C  
ATOM    514  C   LYS A  55      12.729  18.127 -24.124  1.00  0.00      RA0  C  
ATOM    515  O   LYS A  55      13.452  17.518 -23.332  1.00  0.00      RA0  O  
ATOM    516  CB  LYS A  55      10.969  16.345 -24.238  1.00  0.00      RA0  C  
ATOM    517  CG  LYS A  55       9.994  16.929 -23.199  1.00  0.00      RA0  C  
ATOM    518  CD  LYS A  55       9.291  15.811 -22.407  1.00  0.00      RA0  C  
ATOM    519  CE  LYS A  55       7.815  16.076 -22.045  1.00  0.00      RA0  C  
ATOM    520  NZ  LYS A  55       7.590  16.646 -20.701  1.00  0.00      RA0  N1+
ATOM    521  H   LYS A  55      13.469  16.293 -25.820  1.00  0.00      RA0  H  
ATOM    522  HZ1 LYS A  55       6.806  17.346 -20.740  1.00  0.00      RA0  H  
ATOM    523  HZ2 LYS A  55       7.290  15.914 -20.038  1.00  0.00      RA0  H  
ATOM    524  HZ3 LYS A  55       8.426  17.118 -20.282  1.00  0.00      RA0  H  
ATOM    525  N   ILE A  56      12.707  19.480 -24.197  1.00  0.00      RA0  N  
ATOM    526  CA  ILE A  56      13.538  20.335 -23.325  1.00  0.00      RA0  C  
ATOM    527  C   ILE A  56      12.729  21.446 -22.626  1.00  0.00      RA0  C  
ATOM    528  O   ILE A  56      11.897  22.099 -23.264  1.00  0.00      RA0  O  
ATOM    529  CB  ILE A  56      14.726  20.938 -24.085  1.00  0.00      RA0  C  
ATOM    530  CG1 ILE A  56      14.302  21.541 -25.421  1.00  0.00      RA0  C  
ATOM    531  CG2 ILE A  56      15.854  19.924 -24.248  1.00  0.00      RA0  C  
ATOM    532  CD1 ILE A  56      15.503  22.133 -26.160  1.00  0.00      RA0  C  
ATOM    533  H   ILE A  56      12.080  19.907 -24.854  1.00  0.00      RA0  H  
ATOM    534  N   PRO A  57      12.999  21.702 -21.328  1.00  0.00      RA0  N  
ATOM    535  CA  PRO A  57      12.252  22.759 -20.626  1.00  0.00      RA0  C  
ATOM    536  C   PRO A  57      12.644  24.180 -21.048  1.00  0.00      RA0  C  
ATOM    537  O   PRO A  57      13.830  24.526 -21.101  1.00  0.00      RA0  O  
ATOM    538  CB  PRO A  57      12.580  22.430 -19.167  1.00  0.00      RA0  C  
ATOM    539  CG  PRO A  57      13.986  21.831 -19.208  1.00  0.00      RA0  C  
ATOM    540  CD  PRO A  57      13.968  21.010 -20.487  1.00  0.00      RA0  C  
ATOM    541  N   VAL A  58      11.631  24.992 -21.386  1.00  0.00      RA0  N  
ATOM    542  CA  VAL A  58      11.796  26.383 -21.807  1.00  0.00      RA0  C  
ATOM    543  C   VAL A  58      10.830  27.335 -21.072  1.00  0.00      RA0  C  
ATOM    544  O   VAL A  58       9.822  26.892 -20.517  1.00  0.00      RA0  O  
ATOM    545  CB  VAL A  58      11.594  26.527 -23.322  1.00  0.00      RA0  C  
ATOM    546  CG1 VAL A  58      12.598  25.687 -24.110  1.00  0.00      RA0  C  
ATOM    547  CG2 VAL A  58      10.151  26.219 -23.726  1.00  0.00      RA0  C  
ATOM    548  H   VAL A  58      10.688  24.699 -21.254  1.00  0.00      RA0  H  
ATOM    549  N   ALA A  59      11.127  28.643 -21.121  1.00  0.00      RA0  N  
ATOM    550  CA  ALA A  59      10.231  29.707 -20.662  1.00  0.00      RA0  C  
ATOM    551  C   ALA A  59      10.034  30.630 -21.883  1.00  0.00      RA0  C  
ATOM    552  O   ALA A  59      10.975  30.857 -22.646  1.00  0.00      RA0  O  
ATOM    553  CB  ALA A  59      10.856  30.513 -19.524  1.00  0.00      RA0  C  
ATOM    554  H   ALA A  59      11.956  28.923 -21.612  1.00  0.00      RA0  H  
ATOM    555  N   LEU A  60       8.799  31.057 -22.117  1.00  0.00      RA0  N  
ATOM    556  CA  LEU A  60       8.429  31.892 -23.255  1.00  0.00      RA0  C  
ATOM    557  C   LEU A  60       8.066  33.298 -22.803  1.00  0.00      RA0  C  
ATOM    558  O   LEU A  60       6.987  33.535 -22.235  1.00  0.00      RA0  O  
ATOM    559  CB  LEU A  60       7.249  31.272 -24.001  1.00  0.00      RA0  C  
ATOM    560  CG  LEU A  60       7.580  29.892 -24.561  1.00  0.00      RA0  C  
ATOM    561  CD1 LEU A  60       6.378  29.235 -25.236  1.00  0.00      RA0  C  
ATOM    562  CD2 LEU A  60       8.778  29.959 -25.499  1.00  0.00      RA0  C  
ATOM    563  H   LEU A  60       8.089  30.877 -21.435  1.00  0.00      RA0  H  
ATOM    564  N   GLY A  61       9.009  34.207 -23.021  1.00  0.00      RA0  N  
ATOM    565  CA  GLY A  61       8.837  35.609 -22.677  1.00  0.00      RA0  C  
ATOM    566  C   GLY A  61       8.638  36.445 -23.917  1.00  0.00      RA0  C  
ATOM    567  O   GLY A  61       9.034  36.019 -25.001  1.00  0.00      RA0  O  
ATOM    568  H   GLY A  61       9.830  33.973 -23.548  1.00  0.00      RA0  H  
ATOM    569  N   LEU A  62       8.013  37.614 -23.788  1.00  0.00      RA0  N  
ATOM    570  CA  LEU A  62       7.866  38.506 -24.944  1.00  0.00      RA0  C  
ATOM    571  C   LEU A  62       9.026  39.478 -24.870  1.00  0.00      RA0  C  
ATOM    572  O   LEU A  62       9.186  40.156 -23.855  1.00  0.00      RA0  O  
ATOM    573  CB  LEU A  62       6.537  39.257 -24.915  1.00  0.00      RA0  C  
ATOM    574  CG  LEU A  62       5.307  38.388 -24.637  1.00  0.00      RA0  C  
ATOM    575  CD1 LEU A  62       4.037  39.218 -24.787  1.00  0.00      RA0  C  
ATOM    576  CD2 LEU A  62       5.236  37.116 -25.481  1.00  0.00      RA0  C  
ATOM    577  H   LEU A  62       7.774  37.948 -22.876  1.00  0.00      RA0  H  
ATOM    578  N   LYS A  63       9.884  39.473 -25.911  1.00  0.00      RA0  N  
ATOM    579  CA  LYS A  63      11.118  40.264 -26.024  1.00  0.00      RA0  C  
ATOM    580  C   LYS A  63      10.993  41.702 -25.507  1.00  0.00      RA0  C  
ATOM    581  O   LYS A  63      10.183  42.482 -26.015  1.00  0.00      RA0  O  
ATOM    582  CB  LYS A  63      11.557  40.328 -27.489  1.00  0.00      RA0  C  
ATOM    583  CG  LYS A  63      12.875  41.078 -27.692  1.00  0.00      RA0  C  
ATOM    584  CD  LYS A  63      13.268  41.275 -29.158  1.00  0.00      RA0  C  
ATOM    585  CE  LYS A  63      12.275  42.105 -29.981  1.00  0.00      RA0  C  
ATOM    586  NZ  LYS A  63      12.179  43.478 -29.476  1.00  0.00      RA0  N1+
ATOM    587  H   LYS A  63       9.640  38.881 -26.682  1.00  0.00      RA0  H  
ATOM    588  HZ1 LYS A  63      11.617  44.105 -30.076  1.00  0.00      RA0  H  
ATOM    589  HZ2 LYS A  63      11.795  43.520 -28.507  1.00  0.00      RA0  H  
ATOM    590  HZ3 LYS A  63      13.119  43.914 -29.341  1.00  0.00      RA0  H  
ATOM    591  N   GLU A  64      11.780  42.010 -24.452  1.00  0.00      RA0  N  
ATOM    592  CA  GLU A  64      11.883  43.306 -23.763  1.00  0.00      RA0  C  
ATOM    593  C   GLU A  64      10.528  43.868 -23.240  1.00  0.00      RA0  C  
ATOM    594  O   GLU A  64      10.438  45.067 -22.967  1.00  0.00      RA0  O  
ATOM    595  CB  GLU A  64      12.546  44.449 -24.538  1.00  0.00      RA0  C  
ATOM    596  CG  GLU A  64      13.516  44.115 -25.658  1.00  0.00      RA0  C  
ATOM    597  CD  GLU A  64      12.872  44.545 -26.957  1.00  0.00      RA0  C  
ATOM    598  OE1 GLU A  64      11.647  44.563 -27.057  1.00  0.00      RA0  O  
ATOM    599  OE2 GLU A  64      13.583  44.828 -27.909  1.00  0.00      RA0  O1-
ATOM    600  H   GLU A  64      12.363  41.263 -24.130  1.00  0.00      RA0  H  
ATOM    601  N   LYS A  65       9.498  42.997 -23.051  1.00  0.00      RA0  N  
ATOM    602  CA  LYS A  65       8.169  43.431 -22.604  1.00  0.00      RA0  C  
ATOM    603  C   LYS A  65       7.840  43.097 -21.143  1.00  0.00      RA0  C  
ATOM    604  O   LYS A  65       6.789  43.515 -20.640  1.00  0.00      RA0  O  
ATOM    605  CB  LYS A  65       7.053  42.985 -23.551  1.00  0.00      RA0  C  
ATOM    606  CG  LYS A  65       6.670  44.071 -24.569  1.00  0.00      RA0  C  
ATOM    607  CD  LYS A  65       7.390  44.045 -25.924  1.00  0.00      RA0  C  
ATOM    608  CE  LYS A  65       8.258  45.272 -26.248  1.00  0.00      RA0  C  
ATOM    609  NZ  LYS A  65       9.593  45.128 -25.658  1.00  0.00      RA0  N1+
ATOM    610  H   LYS A  65       9.627  42.016 -23.223  1.00  0.00      RA0  H  
ATOM    611  HZ1 LYS A  65      10.319  45.641 -26.204  1.00  0.00      RA0  H  
ATOM    612  HZ2 LYS A  65       9.642  45.417 -24.656  1.00  0.00      RA0  H  
ATOM    613  HZ3 LYS A  65       9.900  44.136 -25.766  1.00  0.00      RA0  H  
ATOM    614  N   ASN A  66       8.737  42.357 -20.466  1.00  0.00      RA0  N  
ATOM    615  CA  ASN A  66       8.586  41.895 -19.078  1.00  0.00      RA0  C  
ATOM    616  C   ASN A  66       7.262  41.136 -18.894  1.00  0.00      RA0  C  
ATOM    617  O   ASN A  66       6.531  41.321 -17.910  1.00  0.00      RA0  O  
ATOM    618  CB  ASN A  66       8.635  43.043 -18.067  1.00  0.00      RA0  C  
ATOM    619  CG  ASN A  66       9.870  43.873 -18.307  1.00  0.00      RA0  C  
ATOM    620  ND2 ASN A  66       9.653  45.195 -18.191  1.00  0.00      RA0  N  
ATOM    621  OD1 ASN A  66      10.939  43.364 -18.627  1.00  0.00      RA0  O  
ATOM    622  H   ASN A  66       9.594  42.127 -20.922  1.00  0.00      RA0  H  
ATOM    623 HD21 ASN A  66       8.747  45.526 -17.926  1.00  0.00      RA0  H  
ATOM    624 HD22 ASN A  66      10.377  45.863 -18.362  1.00  0.00      RA0  H  
ATOM    625  N   LEU A  67       6.949  40.304 -19.899  1.00  0.00      RA0  N  
ATOM    626  CA  LEU A  67       5.769  39.456 -19.933  1.00  0.00      RA0  C  
ATOM    627  C   LEU A  67       6.197  38.045 -20.254  1.00  0.00      RA0  C  
ATOM    628  O   LEU A  67       7.027  37.838 -21.147  1.00  0.00      RA0  O  
ATOM    629  CB  LEU A  67       4.810  39.940 -21.019  1.00  0.00      RA0  C  
ATOM    630  CG  LEU A  67       4.121  41.271 -20.725  1.00  0.00      RA0  C  
ATOM    631  CD1 LEU A  67       3.530  41.903 -21.985  1.00  0.00      RA0  C  
ATOM    632  CD2 LEU A  67       3.063  41.119 -19.638  1.00  0.00      RA0  C  
ATOM    633  H   LEU A  67       7.591  40.146 -20.648  1.00  0.00      RA0  H  
ATOM    634  N   TYR A  68       5.628  37.074 -19.531  1.00  0.00      RA0  N  
ATOM    635  CA  TYR A  68       5.879  35.658 -19.754  1.00  0.00      RA0  C  
ATOM    636  C   TYR A  68       4.583  34.908 -19.878  1.00  0.00      RA0  C  
ATOM    637  O   TYR A  68       3.624  35.218 -19.163  1.00  0.00      RA0  O  
ATOM    638  CB  TYR A  68       6.699  35.043 -18.617  1.00  0.00      RA0  C  
ATOM    639  CG  TYR A  68       8.162  35.409 -18.719  1.00  0.00      RA0  C  
ATOM    640  CD1 TYR A  68       9.090  34.446 -19.099  1.00  0.00      RA0  C  
ATOM    641  CD2 TYR A  68       8.585  36.700 -18.425  1.00  0.00      RA0  C  
ATOM    642  CE1 TYR A  68      10.440  34.772 -19.172  1.00  0.00      RA0  C  
ATOM    643  CE2 TYR A  68       9.931  37.029 -18.507  1.00  0.00      RA0  C  
ATOM    644  CZ  TYR A  68      10.859  36.063 -18.870  1.00  0.00      RA0  C  
ATOM    645  OH  TYR A  68      12.198  36.393 -18.926  1.00  0.00      RA0  O  
ATOM    646  H   TYR A  68       4.946  37.297 -18.827  1.00  0.00      RA0  H  
ATOM    647  HH  TYR A  68      12.292  37.336 -18.891  1.00  0.00      RA0  H  
ATOM    648  N   LEU A  69       4.575  33.855 -20.717  1.00  0.00      RA0  N  
ATOM    649  CA  LEU A  69       3.415  32.977 -20.787  1.00  0.00      RA0  C  
ATOM    650  C   LEU A  69       3.462  32.072 -19.553  1.00  0.00      RA0  C  
ATOM    651  O   LEU A  69       4.542  31.639 -19.137  1.00  0.00      RA0  O  
ATOM    652  CB  LEU A  69       3.448  32.143 -22.066  1.00  0.00      RA0  C  
ATOM    653  CG  LEU A  69       3.040  32.943 -23.302  1.00  0.00      RA0  C  
ATOM    654  CD1 LEU A  69       3.335  32.189 -24.599  1.00  0.00      RA0  C  
ATOM    655  CD2 LEU A  69       1.575  33.371 -23.219  1.00  0.00      RA0  C  
ATOM    656  H   LEU A  69       5.427  33.570 -21.155  1.00  0.00      RA0  H  
ATOM    657  N   SER A  70       2.294  31.807 -18.955  1.00  0.00      RA0  N  
ATOM    658  CA  SER A  70       2.245  30.906 -17.821  1.00  0.00      RA0  C  
ATOM    659  C   SER A  70       0.987  30.069 -17.899  1.00  0.00      RA0  C  
ATOM    660  O   SER A  70       0.041  30.439 -18.607  1.00  0.00      RA0  O  
ATOM    661  CB  SER A  70       2.282  31.827 -16.616  1.00  0.00      RA0  C  
ATOM    662  OG  SER A  70       1.935  33.143 -17.067  1.00  0.00      RA0  O  
ATOM    663  H   SER A  70       1.448  32.294 -19.177  1.00  0.00      RA0  H  
ATOM    664  HG  SER A  70       1.857  33.668 -16.271  1.00  0.00      RA0  H  
ATOM    665  N   CYS A  71       0.970  28.944 -17.177  1.00  0.00      RA0  N  
ATOM    666  CA  CYS A  71      -0.207  28.080 -17.109  1.00  0.00      RA0  C  
ATOM    667  C   CYS A  71      -0.603  27.927 -15.675  1.00  0.00      RA0  C  
ATOM    668  O   CYS A  71       0.212  27.507 -14.861  1.00  0.00      RA0  O  
ATOM    669  CB  CYS A  71       0.115  26.753 -17.759  1.00  0.00      RA0  C  
ATOM    670  SG  CYS A  71       0.440  26.927 -19.528  1.00  0.00      RA0  S  
ATOM    671  H   CYS A  71       1.806  28.669 -16.693  1.00  0.00      RA0  H  
ATOM    672  N   VAL A  72      -1.837  28.291 -15.362  1.00  0.00      RA0  N  
ATOM    673  CA  VAL A  72      -2.349  28.208 -13.995  1.00  0.00      RA0  C  
ATOM    674  C   VAL A  72      -3.710  27.542 -14.003  1.00  0.00      RA0  C  
ATOM    675  O   VAL A  72      -4.430  27.623 -15.001  1.00  0.00      RA0  O  
ATOM    676  CB  VAL A  72      -2.475  29.609 -13.387  1.00  0.00      RA0  C  
ATOM    677  CG1 VAL A  72      -1.122  30.197 -13.010  1.00  0.00      RA0  C  
ATOM    678  CG2 VAL A  72      -3.237  30.540 -14.328  1.00  0.00      RA0  C  
ATOM    679  H   VAL A  72      -2.424  28.644 -16.093  1.00  0.00      RA0  H  
ATOM    680  N   LEU A  73      -4.073  26.916 -12.884  1.00  0.00      RA0  N  
ATOM    681  CA  LEU A  73      -5.386  26.314 -12.729  1.00  0.00      RA0  C  
ATOM    682  C   LEU A  73      -6.367  27.433 -12.382  1.00  0.00      RA0  C  
ATOM    683  O   LEU A  73      -6.142  28.199 -11.427  1.00  0.00      RA0  O  
ATOM    684  CB  LEU A  73      -5.322  25.276 -11.609  1.00  0.00      RA0  C  
ATOM    685  CG  LEU A  73      -6.461  24.260 -11.631  1.00  0.00      RA0  C  
ATOM    686  CD1 LEU A  73      -6.335  23.311 -12.823  1.00  0.00      RA0  C  
ATOM    687  CD2 LEU A  73      -6.565  23.498 -10.309  1.00  0.00      RA0  C  
ATOM    688  H   LEU A  73      -3.445  26.980 -12.103  1.00  0.00      RA0  H  
ATOM    689  N   LYS A  74      -7.406  27.582 -13.208  1.00  0.00      RA0  N  
ATOM    690  CA  LYS A  74      -8.468  28.570 -13.008  1.00  0.00      RA0  C  
ATOM    691  C   LYS A  74      -9.800  27.861 -13.135  1.00  0.00      RA0  C  
ATOM    692  O   LYS A  74     -10.075  27.282 -14.186  1.00  0.00      RA0  O  
ATOM    693  CB  LYS A  74      -8.387  29.724 -14.015  1.00  0.00      RA0  C  
ATOM    694  CG  LYS A  74      -7.071  30.511 -14.012  1.00  0.00      RA0  C  
ATOM    695  CD  LYS A  74      -7.113  31.718 -14.957  1.00  0.00      RA0  C  
ATOM    696  CE  LYS A  74      -7.729  32.980 -14.346  1.00  0.00      RA0  C  
ATOM    697  NZ  LYS A  74      -6.715  33.667 -13.538  1.00  0.00      RA0  N1+
ATOM    698  H   LYS A  74      -7.480  26.979 -14.006  1.00  0.00      RA0  H  
ATOM    699  HZ1 LYS A  74      -7.127  34.330 -12.851  1.00  0.00      RA0  H  
ATOM    700  HZ2 LYS A  74      -6.140  32.964 -13.030  1.00  0.00      RA0  H  
ATOM    701  HZ3 LYS A  74      -6.032  34.156 -14.158  1.00  0.00      RA0  H  
ATOM    702  N   ASP A  75     -10.579  27.825 -12.041  1.00  0.00      RA0  N  
ATOM    703  CA  ASP A  75     -11.876  27.140 -11.969  1.00  0.00      RA0  C  
ATOM    704  C   ASP A  75     -11.748  25.677 -12.471  1.00  0.00      RA0  C  
ATOM    705  O   ASP A  75     -12.500  25.223 -13.335  1.00  0.00      RA0  O  
ATOM    706  CB  ASP A  75     -13.084  27.917 -12.483  1.00  0.00      RA0  C  
ATOM    707  CG  ASP A  75     -14.178  27.556 -11.498  1.00  0.00      RA0  C  
ATOM    708  OD1 ASP A  75     -15.099  26.826 -11.838  1.00  0.00      RA0  O  
ATOM    709  OD2 ASP A  75     -14.040  27.865 -10.320  1.00  0.00      RA0  O1-
ATOM    710  H   ASP A  75     -10.282  28.343 -11.243  1.00  0.00      RA0  H  
ATOM    711  N   ASP A  76     -10.712  24.990 -11.955  1.00  0.00      RA0  N  
ATOM    712  CA  ASP A  76     -10.321  23.599 -12.221  1.00  0.00      RA0  C  
ATOM    713  C   ASP A  76      -9.850  23.338 -13.662  1.00  0.00      RA0  C  
ATOM    714  O   ASP A  76      -9.673  22.185 -14.038  1.00  0.00      RA0  O  
ATOM    715  CB  ASP A  76     -11.419  22.602 -11.782  1.00  0.00      RA0  C  
ATOM    716  CG  ASP A  76     -12.290  23.087 -10.616  1.00  0.00      RA0  C  
ATOM    717  OD1 ASP A  76     -11.835  23.837  -9.747  1.00  0.00      RA0  O  
ATOM    718  OD2 ASP A  76     -13.473  22.759 -10.604  1.00  0.00      RA0  O1-
ATOM    719  H   ASP A  76     -10.329  25.410 -11.138  1.00  0.00      RA0  H  
ATOM    720  N   LYS A  77      -9.639  24.384 -14.460  1.00  0.00      RA0  N  
ATOM    721  CA  LYS A  77      -9.181  24.199 -15.836  1.00  0.00      RA0  C  
ATOM    722  C   LYS A  77      -7.769  24.778 -16.072  1.00  0.00      RA0  C  
ATOM    723  O   LYS A  77      -7.565  25.969 -15.823  1.00  0.00      RA0  O  
ATOM    724  CB  LYS A  77     -10.265  24.780 -16.771  1.00  0.00      RA0  C  
ATOM    725  CG  LYS A  77     -10.207  24.447 -18.274  1.00  0.00      RA0  C  
ATOM    726  CD  LYS A  77      -9.321  25.372 -19.117  1.00  0.00      RA0  C  
ATOM    727  CE  LYS A  77      -9.079  24.889 -20.557  1.00  0.00      RA0  C  
ATOM    728  NZ  LYS A  77      -7.871  25.537 -21.100  1.00  0.00      RA0  N1+
ATOM    729  H   LYS A  77      -9.893  25.300 -14.148  1.00  0.00      RA0  H  
ATOM    730  HZ1 LYS A  77      -7.536  25.116 -21.997  1.00  0.00      RA0  H  
ATOM    731  HZ2 LYS A  77      -8.044  26.545 -21.261  1.00  0.00      RA0  H  
ATOM    732  HZ3 LYS A  77      -7.123  25.428 -20.383  1.00  0.00      RA0  H  
ATOM    733  N   PRO A  78      -6.792  23.964 -16.558  1.00  0.00      RA0  N  
ATOM    734  CA  PRO A  78      -5.470  24.513 -16.900  1.00  0.00      RA0  C  
ATOM    735  C   PRO A  78      -5.654  25.667 -17.892  1.00  0.00      RA0  C  
ATOM    736  O   PRO A  78      -6.340  25.512 -18.908  1.00  0.00      RA0  O  
ATOM    737  CB  PRO A  78      -4.787  23.299 -17.531  1.00  0.00      RA0  C  
ATOM    738  CG  PRO A  78      -5.475  22.075 -16.928  1.00  0.00      RA0  C  
ATOM    739  CD  PRO A  78      -6.917  22.533 -16.795  1.00  0.00      RA0  C  
ATOM    740  N   THR A  79      -5.137  26.849 -17.541  1.00  0.00      RA0  N  
ATOM    741  CA  THR A  79      -5.362  28.059 -18.326  1.00  0.00      RA0  C  
ATOM    742  C   THR A  79      -4.074  28.782 -18.694  1.00  0.00      RA0  C  
ATOM    743  O   THR A  79      -3.242  29.066 -17.826  1.00  0.00      RA0  O  
ATOM    744  CB  THR A  79      -6.419  28.909 -17.635  1.00  0.00      RA0  C  
ATOM    745  CG2 THR A  79      -6.760  30.172 -18.431  1.00  0.00      RA0  C  
ATOM    746  OG1 THR A  79      -7.592  28.103 -17.480  1.00  0.00      RA0  O  
ATOM    747  H   THR A  79      -4.601  26.969 -16.707  1.00  0.00      RA0  H  
ATOM    748  HG1 THR A  79      -7.441  27.543 -16.723  1.00  0.00      RA0  H  
ATOM    749  N   LEU A  80      -3.969  29.173 -19.968  1.00  0.00      RA0  N  
ATOM    750  CA  LEU A  80      -2.849  29.965 -20.449  1.00  0.00      RA0  C  
ATOM    751  C   LEU A  80      -3.072  31.437 -20.033  1.00  0.00      RA0  C  
ATOM    752  O   LEU A  80      -4.197  31.947 -20.105  1.00  0.00      RA0  O  
ATOM    753  CB  LEU A  80      -2.697  29.829 -21.964  1.00  0.00      RA0  C  
ATOM    754  CG  LEU A  80      -1.378  30.387 -22.505  1.00  0.00      RA0  C  
ATOM    755  CD1 LEU A  80      -0.165  29.690 -21.885  1.00  0.00      RA0  C  
ATOM    756  CD2 LEU A  80      -1.329  30.342 -24.032  1.00  0.00      RA0  C  
ATOM    757  H   LEU A  80      -4.773  29.131 -20.554  1.00  0.00      RA0  H  
ATOM    758  N   GLN A  81      -2.004  32.099 -19.592  1.00  0.00      RA0  N  
ATOM    759  CA  GLN A  81      -2.034  33.497 -19.128  1.00  0.00      RA0  C  
ATOM    760  C   GLN A  81      -0.792  34.205 -19.661  1.00  0.00      RA0  C  
ATOM    761  O   GLN A  81       0.179  33.546 -20.012  1.00  0.00      RA0  O  
ATOM    762  CB  GLN A  81      -2.067  33.656 -17.604  1.00  0.00      RA0  C  
ATOM    763  CG  GLN A  81      -3.402  33.302 -16.936  1.00  0.00      RA0  C  
ATOM    764  CD  GLN A  81      -3.503  33.884 -15.526  1.00  0.00      RA0  C  
ATOM    765  NE2 GLN A  81      -2.338  34.062 -14.886  1.00  0.00      RA0  N  
ATOM    766  OE1 GLN A  81      -4.591  34.193 -15.041  1.00  0.00      RA0  O  
ATOM    767  H   GLN A  81      -1.097  31.668 -19.573  1.00  0.00      RA0  H  
ATOM    768 HE21 GLN A  81      -1.444  33.729 -15.198  1.00  0.00      RA0  H  
ATOM    769 HE22 GLN A  81      -2.212  34.612 -14.058  1.00  0.00      RA0  H  
ATOM    770  N   LEU A  82      -0.829  35.549 -19.709  1.00  0.00      RA0  N  
ATOM    771  CA  LEU A  82       0.316  36.405 -20.001  1.00  0.00      RA0  C  
ATOM    772  C   LEU A  82       0.456  37.210 -18.719  1.00  0.00      RA0  C  
ATOM    773  O   LEU A  82      -0.491  37.890 -18.307  1.00  0.00      RA0  O  
ATOM    774  CB  LEU A  82       0.018  37.350 -21.155  1.00  0.00      RA0  C  
ATOM    775  CG  LEU A  82       0.861  37.071 -22.391  1.00  0.00      RA0  C  
ATOM    776  CD1 LEU A  82       0.544  38.071 -23.500  1.00  0.00      RA0  C  
ATOM    777  CD2 LEU A  82       2.352  37.025 -22.059  1.00  0.00      RA0  C  
ATOM    778  H   LEU A  82      -1.625  36.051 -19.369  1.00  0.00      RA0  H  
ATOM    779  N   GLU A  83       1.601  37.082 -18.049  1.00  0.00      RA0  N  
ATOM    780  CA  GLU A  83       1.864  37.690 -16.752  1.00  0.00      RA0  C  
ATOM    781  C   GLU A  83       3.000  38.665 -16.821  1.00  0.00      RA0  C  
ATOM    782  O   GLU A  83       4.044  38.325 -17.373  1.00  0.00      RA0  O  
ATOM    783  CB  GLU A  83       1.997  36.637 -15.659  1.00  0.00      RA0  C  
ATOM    784  CG  GLU A  83       0.626  35.977 -15.479  1.00  0.00      RA0  C  
ATOM    785  CD  GLU A  83       0.614  35.027 -14.306  1.00  0.00      RA0  C  
ATOM    786  OE1 GLU A  83      -0.172  35.239 -13.386  1.00  0.00      RA0  O  
ATOM    787  OE2 GLU A  83       1.376  34.066 -14.304  1.00  0.00      RA0  O1-
ATOM    788  H   GLU A  83       2.339  36.522 -18.435  1.00  0.00      RA0  H  
ATOM    789  N   SER A  84       2.840  39.834 -16.179  1.00  0.00      RA0  N  
ATOM    790  CA  SER A  84       3.892  40.835 -16.063  1.00  0.00      RA0  C  
ATOM    791  C   SER A  84       4.867  40.357 -14.996  1.00  0.00      RA0  C  
ATOM    792  O   SER A  84       4.432  39.856 -13.972  1.00  0.00      RA0  O  
ATOM    793  CB  SER A  84       3.167  42.119 -15.714  1.00  0.00      RA0  C  
ATOM    794  OG  SER A  84       1.771  41.800 -15.618  1.00  0.00      RA0  O  
ATOM    795  H   SER A  84       2.015  39.998 -15.644  1.00  0.00      RA0  H  
ATOM    796  HG  SER A  84       1.296  42.591 -15.869  1.00  0.00      RA0  H  
ATOM    797  N   VAL A  85       6.177  40.518 -15.220  1.00  0.00      RA0  N  
ATOM    798  CA  VAL A  85       7.176  40.106 -14.221  1.00  0.00      RA0  C  
ATOM    799  C   VAL A  85       8.085  41.263 -13.818  1.00  0.00      RA0  C  
ATOM    800  O   VAL A  85       8.213  42.257 -14.552  1.00  0.00      RA0  O  
ATOM    801  CB  VAL A  85       8.012  38.941 -14.752  1.00  0.00      RA0  C  
ATOM    802  CG1 VAL A  85       7.163  37.694 -15.007  1.00  0.00      RA0  C  
ATOM    803  CG2 VAL A  85       8.798  39.376 -15.988  1.00  0.00      RA0  C  
ATOM    804  H   VAL A  85       6.492  41.005 -16.036  1.00  0.00      RA0  H  
ATOM    805  N   ASP A  86       8.780  41.087 -12.680  1.00  0.00      RA0  N  
ATOM    806  CA  ASP A  86       9.732  42.051 -12.164  1.00  0.00      RA0  C  
ATOM    807  C   ASP A  86      10.929  42.145 -13.134  1.00  0.00      RA0  C  
ATOM    808  O   ASP A  86      11.630  41.150 -13.321  1.00  0.00      RA0  O  
ATOM    809  CB  ASP A  86      10.285  41.656 -10.785  1.00  0.00      RA0  C  
ATOM    810  CG  ASP A  86      11.438  42.580 -10.392  1.00  0.00      RA0  C  
ATOM    811  OD1 ASP A  86      11.457  43.738 -10.790  1.00  0.00      RA0  O  
ATOM    812  OD2 ASP A  86      12.337  42.180  -9.657  1.00  0.00      RA0  O1-
ATOM    813  H   ASP A  86       8.695  40.214 -12.206  1.00  0.00      RA0  H  
ATOM    814  N   PRO A  87      11.175  43.308 -13.782  1.00  0.00      RA0  N  
ATOM    815  CA  PRO A  87      12.311  43.384 -14.730  1.00  0.00      RA0  C  
ATOM    816  C   PRO A  87      13.688  43.111 -14.110  1.00  0.00      RA0  C  
ATOM    817  O   PRO A  87      14.611  42.728 -14.833  1.00  0.00      RA0  O  
ATOM    818  CB  PRO A  87      12.208  44.824 -15.247  1.00  0.00      RA0  C  
ATOM    819  CG  PRO A  87      10.775  45.282 -14.973  1.00  0.00      RA0  C  
ATOM    820  CD  PRO A  87      10.397  44.537 -13.702  1.00  0.00      RA0  C  
ATOM    821  N   LYS A  88      13.818  43.271 -12.776  1.00  0.00      RA0  N  
ATOM    822  CA  LYS A  88      15.088  43.090 -12.058  1.00  0.00      RA0  C  
ATOM    823  C   LYS A  88      15.389  41.633 -11.647  1.00  0.00      RA0  C  
ATOM    824  O   LYS A  88      16.498  41.351 -11.186  1.00  0.00      RA0  O  
ATOM    825  CB  LYS A  88      15.096  43.945 -10.795  1.00  0.00      RA0  C  
ATOM    826  CG  LYS A  88      14.704  45.406 -11.012  1.00  0.00      RA0  C  
ATOM    827  CD  LYS A  88      14.486  46.161  -9.699  1.00  0.00      RA0  C  
ATOM    828  CE  LYS A  88      13.096  45.984  -9.071  1.00  0.00      RA0  C  
ATOM    829  NZ  LYS A  88      12.782  44.585  -8.750  1.00  0.00      RA0  N1+
ATOM    830  H   LYS A  88      12.984  43.423 -12.241  1.00  0.00      RA0  H  
ATOM    831  HZ1 LYS A  88      13.449  44.142  -8.096  1.00  0.00      RA0  H  
ATOM    832  HZ2 LYS A  88      11.809  44.480  -8.406  1.00  0.00      RA0  H  
ATOM    833  HZ3 LYS A  88      12.766  44.005  -9.623  1.00  0.00      RA0  H  
ATOM    834  N   ASN A  89      14.416  40.716 -11.822  1.00  0.00      RA0  N  
ATOM    835  CA  ASN A  89      14.541  39.301 -11.441  1.00  0.00      RA0  C  
ATOM    836  C   ASN A  89      14.417  38.303 -12.614  1.00  0.00      RA0  C  
ATOM    837  O   ASN A  89      14.640  37.102 -12.419  1.00  0.00      RA0  O  
ATOM    838  CB  ASN A  89      13.432  38.913 -10.469  1.00  0.00      RA0  C  
ATOM    839  CG  ASN A  89      13.955  38.744  -9.065  1.00  0.00      RA0  C  
ATOM    840  ND2 ASN A  89      13.831  39.870  -8.338  1.00  0.00      RA0  N  
ATOM    841  OD1 ASN A  89      14.400  37.679  -8.646  1.00  0.00      RA0  O  
ATOM    842  H   ASN A  89      13.552  40.999 -12.245  1.00  0.00      RA0  H  
ATOM    843 HD21 ASN A  89      13.397  40.667  -8.773  1.00  0.00      RA0  H  
ATOM    844 HD22 ASN A  89      14.146  39.933  -7.393  1.00  0.00      RA0  H  
ATOM    845  N   TYR A  90      14.034  38.791 -13.812  1.00  0.00      RA0  N  
ATOM    846  CA  TYR A  90      13.830  37.954 -14.995  1.00  0.00      RA0  C  
ATOM    847  C   TYR A  90      14.636  38.436 -16.194  1.00  0.00      RA0  C  
ATOM    848  O   TYR A  90      14.791  39.647 -16.350  1.00  0.00      RA0  O  
ATOM    849  CB  TYR A  90      12.337  37.929 -15.351  1.00  0.00      RA0  C  
ATOM    850  CG  TYR A  90      11.559  37.290 -14.226  1.00  0.00      RA0  C  
ATOM    851  CD1 TYR A  90      11.331  35.921 -14.244  1.00  0.00      RA0  C  
ATOM    852  CD2 TYR A  90      11.099  38.056 -13.161  1.00  0.00      RA0  C  
ATOM    853  CE1 TYR A  90      10.743  35.307 -13.147  1.00  0.00      RA0  C  
ATOM    854  CE2 TYR A  90      10.531  37.439 -12.054  1.00  0.00      RA0  C  
ATOM    855  CZ  TYR A  90      10.411  36.056 -12.025  1.00  0.00      RA0  C  
ATOM    856  OH  TYR A  90      10.008  35.423 -10.866  1.00  0.00      RA0  O  
ATOM    857  H   TYR A  90      13.972  39.776 -13.982  1.00  0.00      RA0  H  
ATOM    858  HH  TYR A  90       9.420  34.691 -11.077  1.00  0.00      RA0  H  
ATOM    859  N   PRO A  91      15.075  37.520 -17.098  1.00  0.00      RA0  N  
ATOM    860  CA  PRO A  91      14.964  36.049 -17.026  1.00  0.00      RA0  C  
ATOM    861  C   PRO A  91      15.884  35.440 -15.958  1.00  0.00      RA0  C  
ATOM    862  O   PRO A  91      16.852  36.075 -15.537  1.00  0.00      RA0  O  
ATOM    863  CB  PRO A  91      15.313  35.619 -18.453  1.00  0.00      RA0  C  
ATOM    864  CG  PRO A  91      16.300  36.675 -18.939  1.00  0.00      RA0  C  
ATOM    865  CD  PRO A  91      15.756  37.952 -18.314  1.00  0.00      RA0  C  
ATOM    866  N   LYS A  92      15.533  34.244 -15.466  1.00  0.00      RA0  N  
ATOM    867  CA  LYS A  92      16.351  33.516 -14.491  1.00  0.00      RA0  C  
ATOM    868  C   LYS A  92      16.333  32.024 -14.837  1.00  0.00      RA0  C  
ATOM    869  O   LYS A  92      15.356  31.551 -15.421  1.00  0.00      RA0  O  
ATOM    870  CB  LYS A  92      15.906  33.824 -13.058  1.00  0.00      RA0  C  
ATOM    871  CG  LYS A  92      14.488  33.354 -12.759  1.00  0.00      RA0  C  
ATOM    872  CD  LYS A  92      13.934  33.856 -11.425  1.00  0.00      RA0  C  
ATOM    873  CE  LYS A  92      12.591  33.180 -11.177  1.00  0.00      RA0  C  
ATOM    874  NZ  LYS A  92      11.838  33.787 -10.076  1.00  0.00      RA0  N1+
ATOM    875  H   LYS A  92      14.751  33.727 -15.821  1.00  0.00      RA0  H  
ATOM    876  HZ1 LYS A  92      10.948  33.244 -10.014  1.00  0.00      RA0  H  
ATOM    877  HZ2 LYS A  92      12.300  33.688  -9.157  1.00  0.00      RA0  H  
ATOM    878  HZ3 LYS A  92      11.534  34.764 -10.264  1.00  0.00      RA0  H  
ATOM    879  N   LYS A  93      17.429  31.311 -14.530  1.00  0.00      RA0  N  
ATOM    880  CA  LYS A  93      17.609  29.881 -14.812  1.00  0.00      RA0  C  
ATOM    881  C   LYS A  93      16.534  29.022 -14.148  1.00  0.00      RA0  C  
ATOM    882  O   LYS A  93      15.988  28.118 -14.782  1.00  0.00      RA0  O  
ATOM    883  CB  LYS A  93      19.046  29.469 -14.475  1.00  0.00      RA0  C  
ATOM    884  CG  LYS A  93      19.795  28.995 -15.727  1.00  0.00      RA0  C  
ATOM    885  CD  LYS A  93      21.325  28.959 -15.603  1.00  0.00      RA0  C  
ATOM    886  CE  LYS A  93      21.961  30.353 -15.498  1.00  0.00      RA0  C  
ATOM    887  NZ  LYS A  93      23.430  30.261 -15.560  1.00  0.00      RA0  N1+
ATOM    888  H   LYS A  93      18.129  31.802 -14.015  1.00  0.00      RA0  H  
ATOM    889  HZ1 LYS A  93      23.845  31.213 -15.491  1.00  0.00      RA0  H  
ATOM    890  HZ2 LYS A  93      23.786  29.678 -14.776  1.00  0.00      RA0  H  
ATOM    891  HZ3 LYS A  93      23.722  29.838 -16.465  1.00  0.00      RA0  H  
ATOM    892  N   LYS A  94      16.237  29.314 -12.882  1.00  0.00      RA0  N  
ATOM    893  CA  LYS A  94      15.212  28.602 -12.136  1.00  0.00      RA0  C  
ATOM    894  C   LYS A  94      13.926  29.433 -12.136  1.00  0.00      RA0  C  
ATOM    895  O   LYS A  94      13.750  30.330 -11.301  1.00  0.00      RA0  O  
ATOM    896  CB  LYS A  94      15.689  28.215 -10.725  1.00  0.00      RA0  C  
ATOM    897  CG  LYS A  94      14.655  27.410  -9.920  1.00  0.00      RA0  C  
ATOM    898  CD  LYS A  94      13.757  28.294  -9.044  1.00  0.00      RA0  C  
ATOM    899  CE  LYS A  94      12.363  27.725  -8.780  1.00  0.00      RA0  C  
ATOM    900  NZ  LYS A  94      12.466  26.441  -8.091  1.00  0.00      RA0  N1+
ATOM    901  H   LYS A  94      16.665  30.105 -12.448  1.00  0.00      RA0  H  
ATOM    902  HZ1 LYS A  94      11.568  26.213  -7.611  1.00  0.00      RA0  H  
ATOM    903  HZ2 LYS A  94      12.617  25.647  -8.748  1.00  0.00      RA0  H  
ATOM    904  HZ3 LYS A  94      13.218  26.463  -7.365  1.00  0.00      RA0  H  
ATOM    905  N   MET A  95      13.033  29.134 -13.086  1.00  0.00      RA0  N  
ATOM    906  CA  MET A  95      11.753  29.833 -13.194  1.00  0.00      RA0  C  
ATOM    907  C   MET A  95      10.715  29.178 -12.288  1.00  0.00      RA0  C  
ATOM    908  O   MET A  95      10.802  27.980 -12.025  1.00  0.00      RA0  O  
ATOM    909  CB  MET A  95      11.261  29.854 -14.641  1.00  0.00      RA0  C  
ATOM    910  CG  MET A  95      12.131  30.727 -15.544  1.00  0.00      RA0  C  
ATOM    911  SD  MET A  95      12.020  32.484 -15.173  1.00  0.00      RA0  S  
ATOM    912  CE  MET A  95      10.353  32.757 -15.790  1.00  0.00      RA0  C  
ATOM    913  H   MET A  95      13.211  28.336 -13.662  1.00  0.00      RA0  H  
ATOM    914  N   GLU A  96       9.701  29.941 -11.862  1.00  0.00      RA0  N  
ATOM    915  CA  GLU A  96       8.579  29.399 -11.089  1.00  0.00      RA0  C  
ATOM    916  C   GLU A  96       7.887  28.383 -12.012  1.00  0.00      RA0  C  
ATOM    917  O   GLU A  96       7.865  28.584 -13.221  1.00  0.00      RA0  O  
ATOM    918  CB  GLU A  96       7.577  30.493 -10.719  1.00  0.00      RA0  C  
ATOM    919  CG  GLU A  96       7.981  31.404  -9.555  1.00  0.00      RA0  C  
ATOM    920  CD  GLU A  96       9.269  32.156  -9.822  1.00  0.00      RA0  C  
ATOM    921  OE1 GLU A  96       9.430  32.752 -10.886  1.00  0.00      RA0  O  
ATOM    922  OE2 GLU A  96      10.142  32.149  -8.961  1.00  0.00      RA0  O1-
ATOM    923  H   GLU A  96       9.725  30.929 -12.018  1.00  0.00      RA0  H  
ATOM    924  N   LYS A  97       7.425  27.256 -11.458  1.00  0.00      RA0  N  
ATOM    925  CA  LYS A  97       6.923  26.117 -12.244  1.00  0.00      RA0  C  
ATOM    926  C   LYS A  97       5.890  26.472 -13.321  1.00  0.00      RA0  C  
ATOM    927  O   LYS A  97       5.936  25.877 -14.397  1.00  0.00      RA0  O  
ATOM    928  CB  LYS A  97       6.393  25.002 -11.348  1.00  0.00      RA0  C  
ATOM    929  CG  LYS A  97       6.413  23.639 -12.050  1.00  0.00      RA0  C  
ATOM    930  CD  LYS A  97       7.833  23.122 -12.315  1.00  0.00      RA0  C  
ATOM    931  CE  LYS A  97       8.595  23.016 -10.996  1.00  0.00      RA0  C  
ATOM    932  NZ  LYS A  97       9.939  22.436 -11.137  1.00  0.00      RA0  N1+
ATOM    933  H   LYS A  97       7.570  27.159 -10.474  1.00  0.00      RA0  H  
ATOM    934  HZ1 LYS A  97       9.963  21.520 -10.626  1.00  0.00      RA0  H  
ATOM    935  HZ2 LYS A  97      10.215  22.261 -12.116  1.00  0.00      RA0  H  
ATOM    936  HZ3 LYS A  97      10.646  23.052 -10.671  1.00  0.00      RA0  H  
ATOM    937  N   ARG A  98       4.978  27.430 -13.051  1.00  0.00      RA0  N  
ATOM    938  CA  ARG A  98       3.921  27.794 -14.018  1.00  0.00      RA0  C  
ATOM    939  C   ARG A  98       4.439  28.351 -15.361  1.00  0.00      RA0  C  
ATOM    940  O   ARG A  98       3.712  28.294 -16.355  1.00  0.00      RA0  O  
ATOM    941  CB  ARG A  98       2.897  28.705 -13.345  1.00  0.00      RA0  C  
ATOM    942  CG  ARG A  98       3.297  30.164 -13.131  1.00  0.00      RA0  C  
ATOM    943  CD  ARG A  98       2.328  30.761 -12.122  1.00  0.00      RA0  C  
ATOM    944  NE  ARG A  98       2.141  32.197 -12.261  1.00  0.00      RA0  N  
ATOM    945  CZ  ARG A  98       1.682  32.927 -11.225  1.00  0.00      RA0  C  
ATOM    946  NH1 ARG A  98       1.482  32.411 -10.015  1.00  0.00      RA0  N1+
ATOM    947  NH2 ARG A  98       1.405  34.200 -11.434  1.00  0.00      RA0  N  
ATOM    948  H   ARG A  98       5.025  27.881 -12.161  1.00  0.00      RA0  H  
ATOM    949  HE  ARG A  98       2.195  32.646 -13.158  1.00  0.00      RA0  H  
ATOM    950 HH11 ARG A  98       1.197  32.981  -9.244  1.00  0.00      RA0  H  
ATOM    951 HH12 ARG A  98       1.560  31.415  -9.831  1.00  0.00      RA0  H  
ATOM    952 HH21 ARG A  98       1.213  34.816 -10.669  1.00  0.00      RA0  H  
ATOM    953 HH22 ARG A  98       1.347  34.551 -12.382  1.00  0.00      RA0  H  
ATOM    954  N   PHE A  99       5.681  28.890 -15.389  1.00  0.00      RA0  N  
ATOM    955  CA  PHE A  99       6.292  29.473 -16.589  1.00  0.00      RA0  C  
ATOM    956  C   PHE A  99       6.977  28.438 -17.479  1.00  0.00      RA0  C  
ATOM    957  O   PHE A  99       7.409  28.770 -18.574  1.00  0.00      RA0  O  
ATOM    958  CB  PHE A  99       7.296  30.558 -16.208  1.00  0.00      RA0  C  
ATOM    959  CG  PHE A  99       6.619  31.663 -15.434  1.00  0.00      RA0  C  
ATOM    960  CD1 PHE A  99       5.797  32.569 -16.092  1.00  0.00      RA0  C  
ATOM    961  CD2 PHE A  99       6.824  31.783 -14.065  1.00  0.00      RA0  C  
ATOM    962  CE1 PHE A  99       5.183  33.596 -15.383  1.00  0.00      RA0  C  
ATOM    963  CE2 PHE A  99       6.209  32.808 -13.355  1.00  0.00      RA0  C  
ATOM    964  CZ  PHE A  99       5.388  33.715 -14.014  1.00  0.00      RA0  C  
ATOM    965  H   PHE A  99       6.276  28.807 -14.587  1.00  0.00      RA0  H  
ATOM    966  N   VAL A 100       7.121  27.209 -17.000  1.00  0.00      RA0  N  
ATOM    967  CA  VAL A 100       7.879  26.194 -17.717  1.00  0.00      RA0  C  
ATOM    968  C   VAL A 100       7.031  25.425 -18.724  1.00  0.00      RA0  C  
ATOM    969  O   VAL A 100       5.970  24.906 -18.392  1.00  0.00      RA0  O  
ATOM    970  CB  VAL A 100       8.564  25.255 -16.721  1.00  0.00      RA0  C  
ATOM    971  CG1 VAL A 100       9.488  24.264 -17.431  1.00  0.00      RA0  C  
ATOM    972  CG2 VAL A 100       9.302  26.062 -15.650  1.00  0.00      RA0  C  
ATOM    973  H   VAL A 100       6.605  26.911 -16.196  1.00  0.00      RA0  H  
ATOM    974  N   PHE A 101       7.519  25.365 -19.955  1.00  0.00      RA0  N  
ATOM    975  CA  PHE A 101       6.922  24.573 -21.023  1.00  0.00      RA0  C  
ATOM    976  C   PHE A 101       7.941  23.536 -21.465  1.00  0.00      RA0  C  
ATOM    977  O   PHE A 101       9.144  23.813 -21.465  1.00  0.00      RA0  O  
ATOM    978  CB  PHE A 101       6.515  25.470 -22.193  1.00  0.00      RA0  C  
ATOM    979  CG  PHE A 101       5.607  26.562 -21.684  1.00  0.00      RA0  C  
ATOM    980  CD1 PHE A 101       6.074  27.868 -21.593  1.00  0.00      RA0  C  
ATOM    981  CD2 PHE A 101       4.308  26.258 -21.295  1.00  0.00      RA0  C  
ATOM    982  CE1 PHE A 101       5.246  28.869 -21.100  1.00  0.00      RA0  C  
ATOM    983  CE2 PHE A 101       3.481  27.259 -20.802  1.00  0.00      RA0  C  
ATOM    984  CZ  PHE A 101       3.951  28.563 -20.697  1.00  0.00      RA0  C  
ATOM    985  H   PHE A 101       8.402  25.789 -20.151  1.00  0.00      RA0  H  
ATOM    986  N   ASN A 102       7.470  22.339 -21.808  1.00  0.00      RA0  N  
ATOM    987  CA  ASN A 102       8.317  21.298 -22.352  1.00  0.00      RA0  C  
ATOM    988  C   ASN A 102       8.221  21.468 -23.865  1.00  0.00      RA0  C  
ATOM    989  O   ASN A 102       7.153  21.244 -24.439  1.00  0.00      RA0  O  
ATOM    990  CB  ASN A 102       7.848  19.911 -21.976  1.00  0.00      RA0  C  
ATOM    991  CG  ASN A 102       8.277  19.546 -20.574  1.00  0.00      RA0  C  
ATOM    992  ND2 ASN A 102       9.580  19.735 -20.302  1.00  0.00      RA0  N  
ATOM    993  OD1 ASN A 102       7.486  18.998 -19.816  1.00  0.00      RA0  O  
ATOM    994  H   ASN A 102       6.500  22.178 -21.901  1.00  0.00      RA0  H  
ATOM    995 HD21 ASN A 102      10.235  20.258 -20.842  1.00  0.00      RA0  H  
ATOM    996 HD22 ASN A 102       9.990  19.263 -19.503  1.00  0.00      RA0  H  
ATOM    997  N   LYS A 103       9.304  21.946 -24.500  1.00  0.00      RA0  N  
ATOM    998  CA  LYS A 103       9.343  22.146 -25.953  1.00  0.00      RA0  C  
ATOM    999  C   LYS A 103       9.616  20.791 -26.608  1.00  0.00      RA0  C  
ATOM   1000  O   LYS A 103      10.673  20.195 -26.383  1.00  0.00      RA0  O  
ATOM   1001  CB  LYS A 103      10.415  23.163 -26.329  1.00  0.00      RA0  C  
ATOM   1002  CG  LYS A 103      10.352  23.522 -27.809  1.00  0.00      RA0  C  
ATOM   1003  CD  LYS A 103      11.427  24.519 -28.236  1.00  0.00      RA0  C  
ATOM   1004  CE  LYS A 103      12.848  23.988 -28.071  1.00  0.00      RA0  C  
ATOM   1005  NZ  LYS A 103      13.001  22.719 -28.788  1.00  0.00      RA0  N1+
ATOM   1006  H   LYS A 103      10.156  22.046 -23.987  1.00  0.00      RA0  H  
ATOM   1007  HZ1 LYS A 103      13.961  22.334 -28.816  1.00  0.00      RA0  H  
ATOM   1008  HZ2 LYS A 103      12.374  21.961 -28.440  1.00  0.00      RA0  H  
ATOM   1009  HZ3 LYS A 103      12.693  22.748 -29.788  1.00  0.00      RA0  H  
ATOM   1010  N   ILE A 104       8.653  20.317 -27.410  1.00  0.00      RA0  N  
ATOM   1011  CA  ILE A 104       8.718  19.028 -28.094  1.00  0.00      RA0  C  
ATOM   1012  C   ILE A 104       8.891  19.228 -29.599  1.00  0.00      RA0  C  
ATOM   1013  O   ILE A 104       8.119  19.969 -30.215  1.00  0.00      RA0  O  
ATOM   1014  CB  ILE A 104       7.446  18.233 -27.794  1.00  0.00      RA0  C  
ATOM   1015  CG1 ILE A 104       7.222  18.138 -26.284  1.00  0.00      RA0  C  
ATOM   1016  CG2 ILE A 104       7.464  16.860 -28.470  1.00  0.00      RA0  C  
ATOM   1017  CD1 ILE A 104       5.895  17.469 -25.925  1.00  0.00      RA0  C  
ATOM   1018  H   ILE A 104       7.867  20.882 -27.638  1.00  0.00      RA0  H  
ATOM   1019  N   GLU A 105       9.910  18.573 -30.176  1.00  0.00      RA0  N  
ATOM   1020  CA  GLU A 105      10.185  18.579 -31.616  1.00  0.00      RA0  C  
ATOM   1021  C   GLU A 105       9.511  17.321 -32.176  1.00  0.00      RA0  C  
ATOM   1022  O   GLU A 105       9.895  16.199 -31.820  1.00  0.00      RA0  O  
ATOM   1023  CB  GLU A 105      11.695  18.582 -31.879  1.00  0.00      RA0  C  
ATOM   1024  CG  GLU A 105      12.554  19.156 -30.739  1.00  0.00      RA0  C  
ATOM   1025  CD  GLU A 105      12.318  20.637 -30.490  1.00  0.00      RA0  C  
ATOM   1026  OE1 GLU A 105      13.061  21.470 -31.007  1.00  0.00      RA0  O  
ATOM   1027  OE2 GLU A 105      11.466  20.989 -29.677  1.00  0.00      RA0  O1-
ATOM   1028  H   GLU A 105      10.410  17.922 -29.602  1.00  0.00      RA0  H  
ATOM   1029  N   ILE A 106       8.447  17.516 -32.976  1.00  0.00      RA0  N  
ATOM   1030  CA  ILE A 106       7.678  16.416 -33.571  1.00  0.00      RA0  C  
ATOM   1031  C   ILE A 106       7.281  16.746 -35.010  1.00  0.00      RA0  C  
ATOM   1032  O   ILE A 106       6.626  17.764 -35.259  1.00  0.00      RA0  O  
ATOM   1033  CB  ILE A 106       6.466  16.116 -32.681  1.00  0.00      RA0  C  
ATOM   1034  CG1 ILE A 106       5.556  15.057 -33.301  1.00  0.00      RA0  C  
ATOM   1035  CG2 ILE A 106       5.719  17.397 -32.305  1.00  0.00      RA0  C  
ATOM   1036  CD1 ILE A 106       4.349  14.745 -32.416  1.00  0.00      RA0  C  
ATOM   1037  H   ILE A 106       8.167  18.457 -33.191  1.00  0.00      RA0  H  
ATOM   1038  N   ASN A 107       7.710  15.875 -35.953  1.00  0.00      RA0  N  
ATOM   1039  CA  ASN A 107       7.464  15.966 -37.395  1.00  0.00      RA0  C  
ATOM   1040  C   ASN A 107       7.799  17.353 -37.963  1.00  0.00      RA0  C  
ATOM   1041  O   ASN A 107       6.938  18.016 -38.549  1.00  0.00      RA0  O  
ATOM   1042  CB  ASN A 107       5.996  15.711 -37.757  1.00  0.00      RA0  C  
ATOM   1043  CG  ASN A 107       5.525  14.378 -37.231  1.00  0.00      RA0  C  
ATOM   1044  ND2 ASN A 107       4.295  14.432 -36.689  1.00  0.00      RA0  N  
ATOM   1045  OD1 ASN A 107       6.229  13.375 -37.285  1.00  0.00      RA0  O  
ATOM   1046  H   ASN A 107       8.187  15.067 -35.610  1.00  0.00      RA0  H  
ATOM   1047 HD21 ASN A 107       3.799  15.304 -36.661  1.00  0.00      RA0  H  
ATOM   1048 HD22 ASN A 107       3.848  13.631 -36.293  1.00  0.00      RA0  H  
ATOM   1049  N   ASN A 108       9.060  17.794 -37.746  1.00  0.00      RA0  N  
ATOM   1050  CA  ASN A 108       9.634  19.079 -38.186  1.00  0.00      RA0  C  
ATOM   1051  C   ASN A 108       8.862  20.316 -37.684  1.00  0.00      RA0  C  
ATOM   1052  O   ASN A 108       9.001  21.407 -38.241  1.00  0.00      RA0  O  
ATOM   1053  CB  ASN A 108       9.750  19.122 -39.709  1.00  0.00      RA0  C  
ATOM   1054  CG  ASN A 108      10.661  20.263 -40.137  1.00  0.00      RA0  C  
ATOM   1055  ND2 ASN A 108      10.039  21.224 -40.849  1.00  0.00      RA0  N  
ATOM   1056  OD1 ASN A 108      11.868  20.243 -39.909  1.00  0.00      RA0  O  
ATOM   1057  H   ASN A 108       9.649  17.190 -37.213  1.00  0.00      RA0  H  
ATOM   1058 HD21 ASN A 108       9.039  21.228 -40.896  1.00  0.00      RA0  H  
ATOM   1059 HD22 ASN A 108      10.551  21.956 -41.299  1.00  0.00      RA0  H  
ATOM   1060  N   LYS A 109       8.070  20.135 -36.612  1.00  0.00      RA0  N  
ATOM   1061  CA  LYS A 109       7.271  21.179 -35.979  1.00  0.00      RA0  C  
ATOM   1062  C   LYS A 109       7.587  21.233 -34.487  1.00  0.00      RA0  C  
ATOM   1063  O   LYS A 109       8.347  20.402 -33.968  1.00  0.00      RA0  O  
ATOM   1064  CB  LYS A 109       5.829  20.912 -36.285  1.00  0.00      RA0  C  
ATOM   1065  CG  LYS A 109       5.517  20.856 -37.786  1.00  0.00      RA0  C  
ATOM   1066  CD  LYS A 109       5.342  22.230 -38.430  1.00  0.00      RA0  C  
ATOM   1067  CE  LYS A 109       4.164  22.996 -37.818  1.00  0.00      RA0  C  
ATOM   1068  NZ  LYS A 109       2.942  22.196 -37.939  1.00  0.00      RA0  N1+
ATOM   1069  H   LYS A 109       7.995  19.255 -36.141  1.00  0.00      RA0  H  
ATOM   1070  HZ1 LYS A 109       2.129  22.608 -37.426  1.00  0.00      RA0  H  
ATOM   1071  HZ2 LYS A 109       2.658  21.995 -38.911  1.00  0.00      RA0  H  
ATOM   1072  HZ3 LYS A 109       3.057  21.274 -37.450  1.00  0.00      RA0  H  
ATOM   1073  N   LEU A 110       6.994  22.214 -33.799  1.00  0.00      RA0  N  
ATOM   1074  CA  LEU A 110       7.178  22.417 -32.366  1.00  0.00      RA0  C  
ATOM   1075  C   LEU A 110       5.867  22.352 -31.632  1.00  0.00      RA0  C  
ATOM   1076  O   LEU A 110       4.848  22.841 -32.121  1.00  0.00      RA0  O  
ATOM   1077  CB  LEU A 110       7.890  23.742 -32.074  1.00  0.00      RA0  C  
ATOM   1078  CG  LEU A 110       9.310  23.842 -32.643  1.00  0.00      RA0  C  
ATOM   1079  CD1 LEU A 110       9.366  24.403 -34.066  1.00  0.00      RA0  C  
ATOM   1080  CD2 LEU A 110      10.210  24.641 -31.711  1.00  0.00      RA0  C  
ATOM   1081  H   LEU A 110       6.341  22.824 -34.244  1.00  0.00      RA0  H  
ATOM   1082  N   GLU A 111       5.901  21.761 -30.444  1.00  0.00      RA0  N  
ATOM   1083  CA  GLU A 111       4.768  21.696 -29.538  1.00  0.00      RA0  C  
ATOM   1084  C   GLU A 111       5.279  22.192 -28.201  1.00  0.00      RA0  C  
ATOM   1085  O   GLU A 111       6.431  21.929 -27.849  1.00  0.00      RA0  O  
ATOM   1086  CB  GLU A 111       4.289  20.266 -29.307  1.00  0.00      RA0  C  
ATOM   1087  CG  GLU A 111       3.371  19.649 -30.357  1.00  0.00      RA0  C  
ATOM   1088  CD  GLU A 111       2.850  18.343 -29.784  1.00  0.00      RA0  C  
ATOM   1089  OE1 GLU A 111       3.652  17.548 -29.294  1.00  0.00      RA0  O  
ATOM   1090  OE2 GLU A 111       1.638  18.140 -29.779  1.00  0.00      RA0  O1-
ATOM   1091  H   GLU A 111       6.748  21.339 -30.111  1.00  0.00      RA0  H  
ATOM   1092  N   PHE A 112       4.445  22.925 -27.472  1.00  0.00      RA0  N  
ATOM   1093  CA  PHE A 112       4.824  23.443 -26.151  1.00  0.00      RA0  C  
ATOM   1094  C   PHE A 112       3.844  22.922 -25.113  1.00  0.00      RA0  C  
ATOM   1095  O   PHE A 112       2.715  23.424 -25.016  1.00  0.00      RA0  O  
ATOM   1096  CB  PHE A 112       4.814  24.971 -26.141  1.00  0.00      RA0  C  
ATOM   1097  CG  PHE A 112       5.706  25.522 -27.228  1.00  0.00      RA0  C  
ATOM   1098  CD1 PHE A 112       7.072  25.649 -27.007  1.00  0.00      RA0  C  
ATOM   1099  CD2 PHE A 112       5.160  25.908 -28.447  1.00  0.00      RA0  C  
ATOM   1100  CE1 PHE A 112       7.889  26.161 -28.008  1.00  0.00      RA0  C  
ATOM   1101  CE2 PHE A 112       5.978  26.415 -29.448  1.00  0.00      RA0  C  
ATOM   1102  CZ  PHE A 112       7.344  26.541 -29.228  1.00  0.00      RA0  C  
ATOM   1103  H   PHE A 112       3.500  23.038 -27.781  1.00  0.00      RA0  H  
ATOM   1104  N   GLU A 113       4.258  21.879 -24.380  1.00  0.00      RA0  N  
ATOM   1105  CA  GLU A 113       3.440  21.247 -23.343  1.00  0.00      RA0  C  
ATOM   1106  C   GLU A 113       3.658  21.970 -22.020  1.00  0.00      RA0  C  
ATOM   1107  O   GLU A 113       4.800  22.197 -21.650  1.00  0.00      RA0  O  
ATOM   1108  CB  GLU A 113       3.876  19.779 -23.163  1.00  0.00      RA0  C  
ATOM   1109  CG  GLU A 113       3.275  19.099 -21.922  1.00  0.00      RA0  C  
ATOM   1110  CD  GLU A 113       3.885  17.730 -21.652  1.00  0.00      RA0  C  
ATOM   1111  OE1 GLU A 113       5.107  17.624 -21.497  1.00  0.00      RA0  O  
ATOM   1112  OE2 GLU A 113       3.123  16.769 -21.553  1.00  0.00      RA0  O1-
ATOM   1113  H   GLU A 113       5.206  21.565 -24.468  1.00  0.00      RA0  H  
ATOM   1114  N   SER A 114       2.584  22.292 -21.277  1.00  0.00      RA0  N  
ATOM   1115  CA  SER A 114       2.763  22.902 -19.958  1.00  0.00      RA0  C  
ATOM   1116  C   SER A 114       3.459  21.870 -19.061  1.00  0.00      RA0  C  
ATOM   1117  O   SER A 114       3.002  20.725 -19.002  1.00  0.00      RA0  O  
ATOM   1118  CB  SER A 114       1.351  23.258 -19.494  1.00  0.00      RA0  C  
ATOM   1119  OG  SER A 114       1.331  23.817 -18.176  1.00  0.00      RA0  O  
ATOM   1120  H   SER A 114       1.694  21.916 -21.536  1.00  0.00      RA0  H  
ATOM   1121  HG  SER A 114       0.441  24.114 -18.059  1.00  0.00      RA0  H  
ATOM   1122  N   ALA A 115       4.572  22.249 -18.385  1.00  0.00      RA0  N  
ATOM   1123  CA  ALA A 115       5.279  21.301 -17.501  1.00  0.00      RA0  C  
ATOM   1124  C   ALA A 115       4.408  20.739 -16.363  1.00  0.00      RA0  C  
ATOM   1125  O   ALA A 115       4.506  19.554 -16.065  1.00  0.00      RA0  O  
ATOM   1126  CB  ALA A 115       6.519  21.944 -16.885  1.00  0.00      RA0  C  
ATOM   1127  H   ALA A 115       4.918  23.184 -18.509  1.00  0.00      RA0  H  
ATOM   1128  N   GLN A 116       3.547  21.563 -15.747  1.00  0.00      RA0  N  
ATOM   1129  CA  GLN A 116       2.743  21.067 -14.628  1.00  0.00      RA0  C  
ATOM   1130  C   GLN A 116       1.409  20.469 -15.039  1.00  0.00      RA0  C  
ATOM   1131  O   GLN A 116       0.767  19.829 -14.218  1.00  0.00      RA0  O  
ATOM   1132  CB  GLN A 116       2.568  22.148 -13.546  1.00  0.00      RA0  C  
ATOM   1133  CG  GLN A 116       1.884  23.455 -13.982  1.00  0.00      RA0  C  
ATOM   1134  CD  GLN A 116       1.582  24.328 -12.772  1.00  0.00      RA0  C  
ATOM   1135  NE2 GLN A 116       1.155  25.557 -13.070  1.00  0.00      RA0  N  
ATOM   1136  OE1 GLN A 116       1.693  23.924 -11.624  1.00  0.00      RA0  O  
ATOM   1137  H   GLN A 116       3.472  22.494 -16.102  1.00  0.00      RA0  H  
ATOM   1138 HE21 GLN A 116       1.055  25.921 -13.998  1.00  0.00      RA0  H  
ATOM   1139 HE22 GLN A 116       0.914  26.191 -12.336  1.00  0.00      RA0  H  
ATOM   1140  N   PHE A 117       0.983  20.701 -16.288  1.00  0.00      RA0  N  
ATOM   1141  CA  PHE A 117      -0.246  20.123 -16.813  1.00  0.00      RA0  C  
ATOM   1142  C   PHE A 117       0.116  19.260 -18.026  1.00  0.00      RA0  C  
ATOM   1143  O   PHE A 117      -0.076  19.709 -19.161  1.00  0.00      RA0  O  
ATOM   1144  CB  PHE A 117      -1.227  21.209 -17.268  1.00  0.00      RA0  C  
ATOM   1145  CG  PHE A 117      -1.577  22.189 -16.167  1.00  0.00      RA0  C  
ATOM   1146  CD1 PHE A 117      -2.385  21.780 -15.083  1.00  0.00      RA0  C  
ATOM   1147  CD2 PHE A 117      -1.114  23.520 -16.264  1.00  0.00      RA0  C  
ATOM   1148  CE1 PHE A 117      -2.755  22.721 -14.102  1.00  0.00      RA0  C  
ATOM   1149  CE2 PHE A 117      -1.478  24.461 -15.282  1.00  0.00      RA0  C  
ATOM   1150  CZ  PHE A 117      -2.300  24.051 -14.212  1.00  0.00      RA0  C  
ATOM   1151  H   PHE A 117       1.594  21.112 -16.965  1.00  0.00      RA0  H  
ATOM   1152  N   PRO A 118       0.696  18.050 -17.837  1.00  0.00      RA0  N  
ATOM   1153  CA  PRO A 118       1.023  17.211 -19.003  1.00  0.00      RA0  C  
ATOM   1154  C   PRO A 118      -0.214  16.948 -19.846  1.00  0.00      RA0  C  
ATOM   1155  O   PRO A 118      -1.326  16.871 -19.305  1.00  0.00      RA0  O  
ATOM   1156  CB  PRO A 118       1.585  15.937 -18.363  1.00  0.00      RA0  C  
ATOM   1157  CG  PRO A 118       2.082  16.364 -16.984  1.00  0.00      RA0  C  
ATOM   1158  CD  PRO A 118       1.058  17.413 -16.577  1.00  0.00      RA0  C  
ATOM   1159  N   ASN A 119      -0.023  16.837 -21.173  1.00  0.00      RA0  N  
ATOM   1160  CA  ASN A 119      -1.092  16.599 -22.159  1.00  0.00      RA0  C  
ATOM   1161  C   ASN A 119      -1.895  17.867 -22.488  1.00  0.00      RA0  C  
ATOM   1162  O   ASN A 119      -2.883  17.788 -23.224  1.00  0.00      RA0  O  
ATOM   1163  CB  ASN A 119      -2.077  15.484 -21.767  1.00  0.00      RA0  C  
ATOM   1164  CG  ASN A 119      -2.373  14.552 -22.935  1.00  0.00      RA0  C  
ATOM   1165  ND2 ASN A 119      -2.976  15.119 -24.002  1.00  0.00      RA0  N  
ATOM   1166  OD1 ASN A 119      -2.082  13.361 -22.867  1.00  0.00      RA0  O  
ATOM   1167  H   ASN A 119       0.928  16.942 -21.491  1.00  0.00      RA0  H  
ATOM   1168 HD21 ASN A 119      -3.279  16.080 -23.982  1.00  0.00      RA0  H  
ATOM   1169 HD22 ASN A 119      -3.126  14.605 -24.848  1.00  0.00      RA0  H  
ATOM   1170  N   TRP A 120      -1.459  19.036 -21.954  1.00  0.00      RA0  N  
ATOM   1171  CA  TRP A 120      -2.042  20.343 -22.257  1.00  0.00      RA0  C  
ATOM   1172  C   TRP A 120      -0.974  21.162 -22.971  1.00  0.00      RA0  C  
ATOM   1173  O   TRP A 120       0.165  21.278 -22.490  1.00  0.00      RA0  O  
ATOM   1174  CB  TRP A 120      -2.471  21.053 -20.978  1.00  0.00      RA0  C  
ATOM   1175  CG  TRP A 120      -3.711  20.398 -20.428  1.00  0.00      RA0  C  
ATOM   1176  CD1 TRP A 120      -3.803  19.197 -19.711  1.00  0.00      RA0  C  
ATOM   1177  CD2 TRP A 120      -5.065  20.867 -20.556  1.00  0.00      RA0  C  
ATOM   1178  CE2 TRP A 120      -5.906  19.925 -19.921  1.00  0.00      RA0  C  
ATOM   1179  CE3 TRP A 120      -5.612  21.994 -21.156  1.00  0.00      RA0  C  
ATOM   1180  NE1 TRP A 120      -5.098  18.914 -19.411  1.00  0.00      RA0  N  
ATOM   1181  CZ2 TRP A 120      -7.279  20.134 -19.905  1.00  0.00      RA0  C  
ATOM   1182  CZ3 TRP A 120      -6.986  22.189 -21.132  1.00  0.00      RA0  C  
ATOM   1183  CH2 TRP A 120      -7.816  21.263 -20.512  1.00  0.00      RA0  C  
ATOM   1184  H   TRP A 120      -0.632  19.064 -21.389  1.00  0.00      RA0  H  
ATOM   1185  HE1 TRP A 120      -5.402  18.114 -18.933  1.00  0.00      RA0  H  
ATOM   1186  N   TYR A 121      -1.349  21.709 -24.142  1.00  0.00      RA0  N  
ATOM   1187  CA  TYR A 121      -0.444  22.397 -25.055  1.00  0.00      RA0  C  
ATOM   1188  C   TYR A 121      -0.886  23.788 -25.452  1.00  0.00      RA0  C  
ATOM   1189  O   TYR A 121      -2.090  24.043 -25.543  1.00  0.00      RA0  O  
ATOM   1190  CB  TYR A 121      -0.309  21.651 -26.375  1.00  0.00      RA0  C  
ATOM   1191  CG  TYR A 121       0.406  20.329 -26.292  1.00  0.00      RA0  C  
ATOM   1192  CD1 TYR A 121       1.788  20.299 -26.406  1.00  0.00      RA0  C  
ATOM   1193  CD2 TYR A 121      -0.312  19.145 -26.176  1.00  0.00      RA0  C  
ATOM   1194  CE1 TYR A 121       2.441  19.082 -26.529  1.00  0.00      RA0  C  
ATOM   1195  CE2 TYR A 121       0.344  17.926 -26.306  1.00  0.00      RA0  C  
ATOM   1196  CZ  TYR A 121       1.713  17.901 -26.544  1.00  0.00      RA0  C  
ATOM   1197  OH  TYR A 121       2.352  16.714 -26.825  1.00  0.00      RA0  O  
ATOM   1198  H   TYR A 121      -2.297  21.625 -24.453  1.00  0.00      RA0  H  
ATOM   1199  HH  TYR A 121       2.749  16.838 -27.695  1.00  0.00      RA0  H  
ATOM   1200  N   ILE A 122       0.095  24.677 -25.751  1.00  0.00      RA0  N  
ATOM   1201  CA  ILE A 122      -0.185  26.002 -26.304  1.00  0.00      RA0  C  
ATOM   1202  C   ILE A 122      -0.910  25.728 -27.623  1.00  0.00      RA0  C  
ATOM   1203  O   ILE A 122      -0.420  24.960 -28.455  1.00  0.00      RA0  O  
ATOM   1204  CB  ILE A 122       1.091  26.820 -26.462  1.00  0.00      RA0  C  
ATOM   1205  CG1 ILE A 122       1.630  27.129 -25.064  1.00  0.00      RA0  C  
ATOM   1206  CG2 ILE A 122       0.856  28.095 -27.272  1.00  0.00      RA0  C  
ATOM   1207  CD1 ILE A 122       2.793  28.118 -25.074  1.00  0.00      RA0  C  
ATOM   1208  H   ILE A 122       1.039  24.345 -25.696  1.00  0.00      RA0  H  
ATOM   1209  N   SER A 123      -2.115  26.278 -27.752  1.00  0.00      RA0  N  
ATOM   1210  CA  SER A 123      -2.989  25.996 -28.883  1.00  0.00      RA0  C  
ATOM   1211  C   SER A 123      -3.624  27.221 -29.514  1.00  0.00      RA0  C  
ATOM   1212  O   SER A 123      -3.760  28.267 -28.880  1.00  0.00      RA0  O  
ATOM   1213  CB  SER A 123      -4.088  25.013 -28.500  1.00  0.00      RA0  C  
ATOM   1214  OG  SER A 123      -3.654  24.179 -27.433  1.00  0.00      RA0  O  
ATOM   1215  H   SER A 123      -2.481  26.907 -27.075  1.00  0.00      RA0  H  
ATOM   1216  HG  SER A 123      -2.747  23.957 -27.611  1.00  0.00      RA0  H  
ATOM   1217  N   THR A 124      -4.072  27.055 -30.770  1.00  0.00      RA0  N  
ATOM   1218  CA  THR A 124      -4.783  28.079 -31.513  1.00  0.00      RA0  C  
ATOM   1219  C   THR A 124      -6.058  27.471 -32.095  1.00  0.00      RA0  C  
ATOM   1220  O   THR A 124      -6.106  26.268 -32.367  1.00  0.00      RA0  O  
ATOM   1221  CB  THR A 124      -3.792  28.589 -32.555  1.00  0.00      RA0  C  
ATOM   1222  CG2 THR A 124      -2.799  29.577 -31.941  1.00  0.00      RA0  C  
ATOM   1223  OG1 THR A 124      -3.061  27.488 -33.102  1.00  0.00      RA0  O  
ATOM   1224  H   THR A 124      -3.867  26.227 -31.299  1.00  0.00      RA0  H  
ATOM   1225  HG1 THR A 124      -2.698  27.795 -33.933  1.00  0.00      RA0  H  
ATOM   1226  N   SER A 125      -7.089  28.305 -32.279  1.00  0.00      RA0  N  
ATOM   1227  CA  SER A 125      -8.357  27.894 -32.891  1.00  0.00      RA0  C  
ATOM   1228  C   SER A 125      -8.134  27.885 -34.402  1.00  0.00      RA0  C  
ATOM   1229  O   SER A 125      -7.286  28.637 -34.868  1.00  0.00      RA0  O  
ATOM   1230  CB  SER A 125      -9.319  28.934 -32.377  1.00  0.00      RA0  C  
ATOM   1231  OG  SER A 125      -8.679  29.486 -31.220  1.00  0.00      RA0  O  
ATOM   1232  H   SER A 125      -7.004  29.284 -32.089  1.00  0.00      RA0  H  
ATOM   1233  HG  SER A 125      -8.701  28.812 -30.551  1.00  0.00      RA0  H  
ATOM   1234  N   GLN A 126      -8.890  27.065 -35.174  1.00  0.00      RA0  N  
ATOM   1235  CA  GLN A 126      -8.770  27.081 -36.643  1.00  0.00      RA0  C  
ATOM   1236  C   GLN A 126      -9.339  28.397 -37.200  1.00  0.00      RA0  C  
ATOM   1237  O   GLN A 126      -8.891  28.876 -38.240  1.00  0.00      RA0  O  
ATOM   1238  CB  GLN A 126      -9.477  25.905 -37.307  1.00  0.00      RA0  C  
ATOM   1239  CG  GLN A 126      -8.710  24.607 -37.103  1.00  0.00      RA0  C  
ATOM   1240  CD  GLN A 126      -9.278  23.531 -38.001  1.00  0.00      RA0  C  
ATOM   1241  NE2 GLN A 126      -8.433  23.196 -38.989  1.00  0.00      RA0  N  
ATOM   1242  OE1 GLN A 126     -10.392  23.040 -37.833  1.00  0.00      RA0  O  
ATOM   1243  H   GLN A 126      -9.523  26.417 -34.750  1.00  0.00      RA0  H  
ATOM   1244 HE21 GLN A 126      -7.574  23.714 -39.071  1.00  0.00      RA0  H  
ATOM   1245 HE22 GLN A 126      -8.621  22.467 -39.644  1.00  0.00      RA0  H  
ATOM   1246  N   ALA A 127     -10.295  29.000 -36.462  1.00  0.00      RA0  N  
ATOM   1247  CA  ALA A 127     -10.920  30.278 -36.812  1.00  0.00      RA0  C  
ATOM   1248  C   ALA A 127      -9.951  31.452 -36.577  1.00  0.00      RA0  C  
ATOM   1249  O   ALA A 127      -8.975  31.317 -35.834  1.00  0.00      RA0  O  
ATOM   1250  CB  ALA A 127     -12.184  30.504 -35.981  1.00  0.00      RA0  C  
ATOM   1251  H   ALA A 127     -10.530  28.603 -35.581  1.00  0.00      RA0  H  
ATOM   1252  N   GLU A 128     -10.225  32.596 -37.226  1.00  0.00      RA0  N  
ATOM   1253  CA  GLU A 128      -9.396  33.804 -37.171  1.00  0.00      RA0  C  
ATOM   1254  C   GLU A 128      -9.640  34.665 -35.948  1.00  0.00      RA0  C  
ATOM   1255  O   GLU A 128     -10.766  34.739 -35.442  1.00  0.00      RA0  O  
ATOM   1256  CB  GLU A 128      -9.607  34.657 -38.418  1.00  0.00      RA0  C  
ATOM   1257  CG  GLU A 128      -9.312  33.894 -39.706  1.00  0.00      RA0  C  
ATOM   1258  CD  GLU A 128      -7.884  33.397 -39.680  1.00  0.00      RA0  C  
ATOM   1259  OE1 GLU A 128      -6.972  34.199 -39.503  1.00  0.00      RA0  O  
ATOM   1260  OE2 GLU A 128      -7.676  32.204 -39.858  1.00  0.00      RA0  O1-
ATOM   1261  H   GLU A 128     -11.070  32.659 -37.749  1.00  0.00      RA0  H  
ATOM   1262  N   ASN A 129      -8.571  35.374 -35.524  1.00  0.00      RA0  N  
ATOM   1263  CA  ASN A 129      -8.522  36.406 -34.485  1.00  0.00      RA0  C  
ATOM   1264  C   ASN A 129      -9.107  35.974 -33.144  1.00  0.00      RA0  C  
ATOM   1265  O   ASN A 129      -9.751  36.764 -32.445  1.00  0.00      RA0  O  
ATOM   1266  CB  ASN A 129      -9.177  37.696 -34.967  1.00  0.00      RA0  C  
ATOM   1267  CG  ASN A 129      -8.812  38.813 -34.013  1.00  0.00      RA0  C  
ATOM   1268  ND2 ASN A 129      -9.851  39.610 -33.700  1.00  0.00      RA0  N  
ATOM   1269  OD1 ASN A 129      -7.663  38.971 -33.613  1.00  0.00      RA0  O  
ATOM   1270  H   ASN A 129      -7.699  35.102 -35.938  1.00  0.00      RA0  H  
ATOM   1271 HD21 ASN A 129     -10.765  39.361 -34.021  1.00  0.00      RA0  H  
ATOM   1272 HD22 ASN A 129      -9.736  40.440 -33.155  1.00  0.00      RA0  H  
ATOM   1273  N   MET A 130      -8.848  34.718 -32.774  1.00  0.00      RA0  N  
ATOM   1274  CA  MET A 130      -9.289  34.161 -31.507  1.00  0.00      RA0  C  
ATOM   1275  C   MET A 130      -8.075  34.093 -30.567  1.00  0.00      RA0  C  
ATOM   1276  O   MET A 130      -6.950  33.922 -31.055  1.00  0.00      RA0  O  
ATOM   1277  CB  MET A 130      -9.863  32.764 -31.748  1.00  0.00      RA0  C  
ATOM   1278  CG  MET A 130     -11.142  32.779 -32.584  1.00  0.00      RA0  C  
ATOM   1279  SD  MET A 130     -12.502  33.602 -31.740  1.00  0.00      RA0  S  
ATOM   1280  CE  MET A 130     -12.670  32.454 -30.364  1.00  0.00      RA0  C  
ATOM   1281  H   MET A 130      -8.216  34.176 -33.330  1.00  0.00      RA0  H  
ATOM   1282  N   PRO A 131      -8.259  34.241 -29.231  1.00  0.00      RA0  N  
ATOM   1283  CA  PRO A 131      -7.102  34.173 -28.327  1.00  0.00      RA0  C  
ATOM   1284  C   PRO A 131      -6.311  32.871 -28.410  1.00  0.00      RA0  C  
ATOM   1285  O   PRO A 131      -6.862  31.810 -28.740  1.00  0.00      RA0  O  
ATOM   1286  CB  PRO A 131      -7.740  34.359 -26.946  1.00  0.00      RA0  C  
ATOM   1287  CG  PRO A 131      -9.084  35.042 -27.193  1.00  0.00      RA0  C  
ATOM   1288  CD  PRO A 131      -9.517  34.484 -28.540  1.00  0.00      RA0  C  
ATOM   1289  N   VAL A 132      -5.005  32.966 -28.100  1.00  0.00      RA0  N  
ATOM   1290  CA  VAL A 132      -4.118  31.811 -27.976  1.00  0.00      RA0  C  
ATOM   1291  C   VAL A 132      -4.484  31.238 -26.586  1.00  0.00      RA0  C  
ATOM   1292  O   VAL A 132      -4.725  32.003 -25.644  1.00  0.00      RA0  O  
ATOM   1293  CB  VAL A 132      -2.656  32.240 -28.076  1.00  0.00      RA0  C  
ATOM   1294  CG1 VAL A 132      -1.701  31.062 -27.878  1.00  0.00      RA0  C  
ATOM   1295  CG2 VAL A 132      -2.424  32.927 -29.422  1.00  0.00      RA0  C  
ATOM   1296  H   VAL A 132      -4.700  33.835 -27.712  1.00  0.00      RA0  H  
ATOM   1297  N   PHE A 133      -4.616  29.922 -26.480  1.00  0.00      RA0  N  
ATOM   1298  CA  PHE A 133      -5.064  29.290 -25.240  1.00  0.00      RA0  C  
ATOM   1299  C   PHE A 133      -4.310  27.990 -24.938  1.00  0.00      RA0  C  
ATOM   1300  O   PHE A 133      -3.500  27.538 -25.746  1.00  0.00      RA0  O  
ATOM   1301  CB  PHE A 133      -6.578  29.046 -25.292  1.00  0.00      RA0  C  
ATOM   1302  CG  PHE A 133      -6.941  28.094 -26.412  1.00  0.00      RA0  C  
ATOM   1303  CD1 PHE A 133      -7.083  28.561 -27.714  1.00  0.00      RA0  C  
ATOM   1304  CD2 PHE A 133      -7.144  26.745 -26.140  1.00  0.00      RA0  C  
ATOM   1305  CE1 PHE A 133      -7.417  27.684 -28.738  1.00  0.00      RA0  C  
ATOM   1306  CE2 PHE A 133      -7.481  25.868 -27.164  1.00  0.00      RA0  C  
ATOM   1307  CZ  PHE A 133      -7.616  26.337 -28.465  1.00  0.00      RA0  C  
ATOM   1308  H   PHE A 133      -4.359  29.317 -27.241  1.00  0.00      RA0  H  
ATOM   1309  N   LEU A 134      -4.603  27.378 -23.786  1.00  0.00      RA0  N  
ATOM   1310  CA  LEU A 134      -4.029  26.083 -23.429  1.00  0.00      RA0  C  
ATOM   1311  C   LEU A 134      -5.087  25.035 -23.751  1.00  0.00      RA0  C  
ATOM   1312  O   LEU A 134      -6.209  25.122 -23.256  1.00  0.00      RA0  O  
ATOM   1313  CB  LEU A 134      -3.684  26.068 -21.942  1.00  0.00      RA0  C  
ATOM   1314  CG  LEU A 134      -2.701  24.969 -21.548  1.00  0.00      RA0  C  
ATOM   1315  CD1 LEU A 134      -1.351  25.147 -22.241  1.00  0.00      RA0  C  
ATOM   1316  CD2 LEU A 134      -2.533  24.889 -20.032  1.00  0.00      RA0  C  
ATOM   1317  H   LEU A 134      -5.344  27.746 -23.232  1.00  0.00      RA0  H  
ATOM   1318  N   GLY A 135      -4.755  24.128 -24.661  1.00  0.00      RA0  N  
ATOM   1319  CA  GLY A 135      -5.678  23.098 -25.124  1.00  0.00      RA0  C  
ATOM   1320  C   GLY A 135      -5.287  21.701 -24.689  1.00  0.00      RA0  C  
ATOM   1321  O   GLY A 135      -4.111  21.337 -24.727  1.00  0.00      RA0  O  
ATOM   1322  H   GLY A 135      -3.863  24.124 -25.117  1.00  0.00      RA0  H  
ATOM   1323  N   GLY A 136      -6.282  20.919 -24.291  1.00  0.00      RA0  N  
ATOM   1324  CA  GLY A 136      -6.063  19.543 -23.869  1.00  0.00      RA0  C  
ATOM   1325  C   GLY A 136      -6.695  18.497 -24.765  1.00  0.00      RA0  C  
ATOM   1326  O   GLY A 136      -6.769  17.334 -24.368  1.00  0.00      RA0  O  
ATOM   1327  H   GLY A 136      -7.226  21.220 -24.420  1.00  0.00      RA0  H  
ATOM   1328  N   THR A 137      -7.170  18.883 -25.969  1.00  0.00      RA0  N  
ATOM   1329  CA  THR A 137      -7.837  17.903 -26.849  1.00  0.00      RA0  C  
ATOM   1330  C   THR A 137      -6.808  16.963 -27.489  1.00  0.00      RA0  C  
ATOM   1331  O   THR A 137      -5.744  17.415 -27.922  1.00  0.00      RA0  O  
ATOM   1332  CB  THR A 137      -8.497  18.824 -27.854  1.00  0.00      RA0  C  
ATOM   1333  CG2 THR A 137      -9.816  18.286 -28.408  1.00  0.00      RA0  C  
ATOM   1334  OG1 THR A 137      -8.655  20.107 -27.228  1.00  0.00      RA0  O  
ATOM   1335  H   THR A 137      -7.025  19.789 -26.364  1.00  0.00      RA0  H  
ATOM   1336  HG1 THR A 137      -8.678  20.738 -27.962  1.00  0.00      RA0  H  
ATOM   1337  N   LYS A 138      -7.124  15.641 -27.492  1.00  0.00      RA0  N  
ATOM   1338  CA  LYS A 138      -6.258  14.546 -27.964  1.00  0.00      RA0  C  
ATOM   1339  C   LYS A 138      -5.812  14.648 -29.432  1.00  0.00      RA0  C  
ATOM   1340  O   LYS A 138      -4.699  14.229 -29.753  1.00  0.00      RA0  O  
ATOM   1341  CB  LYS A 138      -6.887  13.177 -27.674  1.00  0.00      RA0  C  
ATOM   1342  CG  LYS A 138      -8.177  12.887 -28.446  1.00  0.00      RA0  C  
ATOM   1343  CD  LYS A 138      -8.673  11.454 -28.241  1.00  0.00      RA0  C  
ATOM   1344  CE  LYS A 138      -9.914  11.134 -29.077  1.00  0.00      RA0  C  
ATOM   1345  NZ  LYS A 138     -10.296   9.729 -28.874  1.00  0.00      RA0  N1+
ATOM   1346  H   LYS A 138      -7.984  15.418 -27.040  1.00  0.00      RA0  H  
ATOM   1347  HZ1 LYS A 138     -11.140   9.513 -29.443  1.00  0.00      RA0  H  
ATOM   1348  HZ2 LYS A 138      -9.514   9.111 -29.172  1.00  0.00      RA0  H  
ATOM   1349  HZ3 LYS A 138     -10.504   9.563 -27.869  1.00  0.00      RA0  H  
ATOM   1350  N   GLY A 139      -6.673  15.182 -30.291  1.00  0.00      RA0  N  
ATOM   1351  CA  GLY A 139      -6.392  15.332 -31.713  1.00  0.00      RA0  C  
ATOM   1352  C   GLY A 139      -7.646  15.599 -32.511  1.00  0.00      RA0  C  
ATOM   1353  O   GLY A 139      -8.331  14.662 -32.931  1.00  0.00      RA0  O  
ATOM   1354  H   GLY A 139      -7.538  15.558 -29.969  1.00  0.00      RA0  H  
ATOM   1355  N   GLY A 140      -7.945  16.880 -32.699  1.00  0.00      RA0  N  
ATOM   1356  CA  GLY A 140      -9.127  17.317 -33.426  1.00  0.00      RA0  C  
ATOM   1357  C   GLY A 140      -9.070  18.723 -33.987  1.00  0.00      RA0  C  
ATOM   1358  O   GLY A 140      -8.163  19.066 -34.747  1.00  0.00      RA0  O  
ATOM   1359  H   GLY A 140      -7.323  17.610 -32.405  1.00  0.00      RA0  H  
ATOM   1360  N   GLN A 141     -10.076  19.527 -33.614  1.00  0.00      RA0  N  
ATOM   1361  CA  GLN A 141     -10.364  20.893 -34.060  1.00  0.00      RA0  C  
ATOM   1362  C   GLN A 141      -9.240  21.922 -33.874  1.00  0.00      RA0  C  
ATOM   1363  O   GLN A 141      -9.029  22.746 -34.765  1.00  0.00      RA0  O  
ATOM   1364  CB  GLN A 141     -11.667  21.372 -33.419  1.00  0.00      RA0  C  
ATOM   1365  CG  GLN A 141     -12.883  20.590 -33.926  1.00  0.00      RA0  C  
ATOM   1366  CD  GLN A 141     -13.315  21.099 -35.288  1.00  0.00      RA0  C  
ATOM   1367  NE2 GLN A 141     -12.573  20.656 -36.318  1.00  0.00      RA0  N  
ATOM   1368  OE1 GLN A 141     -14.277  21.849 -35.399  1.00  0.00      RA0  O  
ATOM   1369  H   GLN A 141     -10.652  19.169 -32.883  1.00  0.00      RA0  H  
ATOM   1370 HE21 GLN A 141     -11.810  20.023 -36.195  1.00  0.00      RA0  H  
ATOM   1371 HE22 GLN A 141     -12.736  20.987 -37.248  1.00  0.00      RA0  H  
ATOM   1372  N   ASP A 142      -8.553  21.909 -32.719  1.00  0.00      RA0  N  
ATOM   1373  CA  ASP A 142      -7.532  22.914 -32.398  1.00  0.00      RA0  C  
ATOM   1374  C   ASP A 142      -6.102  22.546 -32.845  1.00  0.00      RA0  C  
ATOM   1375  O   ASP A 142      -5.757  21.366 -32.931  1.00  0.00      RA0  O  
ATOM   1376  CB  ASP A 142      -7.570  23.219 -30.887  1.00  0.00      RA0  C  
ATOM   1377  CG  ASP A 142      -8.078  22.058 -30.022  1.00  0.00      RA0  C  
ATOM   1378  OD1 ASP A 142      -8.859  22.304 -29.106  1.00  0.00      RA0  O  
ATOM   1379  OD2 ASP A 142      -7.722  20.905 -30.250  1.00  0.00      RA0  O1-
ATOM   1380  H   ASP A 142      -8.606  21.156 -32.061  1.00  0.00      RA0  H  
ATOM   1381  N   ILE A 143      -5.279  23.581 -33.131  1.00  0.00      RA0  N  
ATOM   1382  CA  ILE A 143      -3.889  23.465 -33.594  1.00  0.00      RA0  C  
ATOM   1383  C   ILE A 143      -2.893  23.539 -32.415  1.00  0.00      RA0  C  
ATOM   1384  O   ILE A 143      -2.945  24.490 -31.638  1.00  0.00      RA0  O  
ATOM   1385  CB  ILE A 143      -3.626  24.599 -34.574  1.00  0.00      RA0  C  
ATOM   1386  CG1 ILE A 143      -4.693  24.620 -35.668  1.00  0.00      RA0  C  
ATOM   1387  CG2 ILE A 143      -2.203  24.546 -35.117  1.00  0.00      RA0  C  
ATOM   1388  CD1 ILE A 143      -4.640  25.896 -36.503  1.00  0.00      RA0  C  
ATOM   1389  H   ILE A 143      -5.595  24.494 -32.872  1.00  0.00      RA0  H  
ATOM   1390  N   THR A 144      -1.956  22.569 -32.328  1.00  0.00      RA0  N  
ATOM   1391  CA  THR A 144      -0.936  22.497 -31.267  1.00  0.00      RA0  C  
ATOM   1392  C   THR A 144       0.493  22.473 -31.837  1.00  0.00      RA0  C  
ATOM   1393  O   THR A 144       1.460  22.417 -31.072  1.00  0.00      RA0  O  
ATOM   1394  CB  THR A 144      -1.378  21.222 -30.592  1.00  0.00      RA0  C  
ATOM   1395  CG2 THR A 144      -2.243  21.507 -29.365  1.00  0.00      RA0  C  
ATOM   1396  OG1 THR A 144      -2.188  20.525 -31.555  1.00  0.00      RA0  O  
ATOM   1397  H   THR A 144      -2.016  21.761 -32.913  1.00  0.00      RA0  H  
ATOM   1398  HG1 THR A 144      -2.489  19.739 -31.113  1.00  0.00      RA0  H  
ATOM   1399  N   ASP A 145       0.613  22.486 -33.178  1.00  0.00      RA0  N  
ATOM   1400  CA  ASP A 145       1.878  22.444 -33.917  1.00  0.00      RA0  C  
ATOM   1401  C   ASP A 145       2.244  23.839 -34.418  1.00  0.00      RA0  C  
ATOM   1402  O   ASP A 145       1.384  24.547 -34.964  1.00  0.00      RA0  O  
ATOM   1403  CB  ASP A 145       1.236  21.290 -34.722  1.00  0.00      RA0  C  
ATOM   1404  CG  ASP A 145       1.880  20.704 -35.934  1.00  0.00      RA0  C  
ATOM   1405  OD1 ASP A 145       3.038  20.388 -35.890  1.00  0.00      RA0  O  
ATOM   1406  OD2 ASP A 145       1.235  20.581 -36.972  1.00  0.00      RA0  O1-
ATOM   1407  H   ASP A 145      -0.199  22.662 -33.727  1.00  0.00      RA0  H  
ATOM   1408  N   PHE A 146       3.524  24.220 -34.241  1.00  0.00      RA0  N  
ATOM   1409  CA  PHE A 146       4.060  25.531 -34.609  1.00  0.00      RA0  C  
ATOM   1410  C   PHE A 146       5.410  25.447 -35.326  1.00  0.00      RA0  C  
ATOM   1411  O   PHE A 146       6.172  24.511 -35.104  1.00  0.00      RA0  O  
ATOM   1412  CB  PHE A 146       4.254  26.406 -33.364  1.00  0.00      RA0  C  
ATOM   1413  CG  PHE A 146       3.004  26.456 -32.520  1.00  0.00      RA0  C  
ATOM   1414  CD1 PHE A 146       1.967  27.313 -32.862  1.00  0.00      RA0  C  
ATOM   1415  CD2 PHE A 146       2.891  25.645 -31.396  1.00  0.00      RA0  C  
ATOM   1416  CE1 PHE A 146       0.810  27.351 -32.092  1.00  0.00      RA0  C  
ATOM   1417  CE2 PHE A 146       1.736  25.683 -30.625  1.00  0.00      RA0  C  
ATOM   1418  CZ  PHE A 146       0.692  26.530 -30.978  1.00  0.00      RA0  C  
ATOM   1419  H   PHE A 146       4.130  23.591 -33.747  1.00  0.00      RA0  H  
ATOM   1420  N   THR A 147       5.723  26.464 -36.138  1.00  0.00      RA0  N  
ATOM   1421  CA  THR A 147       7.033  26.611 -36.767  1.00  0.00      RA0  C  
ATOM   1422  C   THR A 147       7.699  27.801 -36.069  1.00  0.00      RA0  C  
ATOM   1423  O   THR A 147       7.007  28.733 -35.645  1.00  0.00      RA0  O  
ATOM   1424  CB  THR A 147       6.762  26.913 -38.233  1.00  0.00      RA0  C  
ATOM   1425  CG2 THR A 147       6.619  25.655 -39.085  1.00  0.00      RA0  C  
ATOM   1426  OG1 THR A 147       5.584  27.724 -38.328  1.00  0.00      RA0  O  
ATOM   1427  H   THR A 147       5.146  27.280 -36.188  1.00  0.00      RA0  H  
ATOM   1428  HG1 THR A 147       4.826  27.196 -38.100  1.00  0.00      RA0  H  
ATOM   1429  N   MET A 148       9.027  27.758 -35.943  1.00  0.00      RA0  N  
ATOM   1430  CA  MET A 148       9.818  28.804 -35.303  1.00  0.00      RA0  C  
ATOM   1431  C   MET A 148      10.705  29.504 -36.337  1.00  0.00      RA0  C  
ATOM   1432  O   MET A 148      11.351  28.835 -37.148  1.00  0.00      RA0  O  
ATOM   1433  CB  MET A 148      10.727  28.189 -34.237  1.00  0.00      RA0  C  
ATOM   1434  CG  MET A 148      11.778  29.181 -33.732  1.00  0.00      RA0  C  
ATOM   1435  SD  MET A 148      13.115  28.417 -32.805  1.00  0.00      RA0  S  
ATOM   1436  CE  MET A 148      12.148  27.820 -31.419  1.00  0.00      RA0  C  
ATOM   1437  H   MET A 148       9.557  27.029 -36.378  1.00  0.00      RA0  H  
ATOM   1438  N   GLN A 149      10.723  30.848 -36.309  1.00  0.00      RA0  N  
ATOM   1439  CA  GLN A 149      11.538  31.674 -37.204  1.00  0.00      RA0  C  
ATOM   1440  C   GLN A 149      12.412  32.584 -36.328  1.00  0.00      RA0  C  
ATOM   1441  O   GLN A 149      11.876  33.357 -35.533  1.00  0.00      RA0  O  
ATOM   1442  CB  GLN A 149      10.684  32.496 -38.177  1.00  0.00      RA0  C  
ATOM   1443  CG  GLN A 149       9.586  31.715 -38.911  1.00  0.00      RA0  C  
ATOM   1444  CD  GLN A 149       8.384  31.595 -37.998  1.00  0.00      RA0  C  
ATOM   1445  NE2 GLN A 149       7.747  30.413 -38.065  1.00  0.00      RA0  N  
ATOM   1446  OE1 GLN A 149       8.064  32.526 -37.262  1.00  0.00      RA0  O  
ATOM   1447  H   GLN A 149      10.192  31.317 -35.597  1.00  0.00      RA0  H  
ATOM   1448 HE21 GLN A 149       7.996  29.718 -38.744  1.00  0.00      RA0  H  
ATOM   1449 HE22 GLN A 149       7.012  30.146 -37.433  1.00  0.00      RA0  H  
ATOM   1450  N   PHE A 150      13.749  32.470 -36.448  1.00  0.00      RA0  N  
ATOM   1451  CA  PHE A 150      14.693  33.264 -35.652  1.00  0.00      RA0  C  
ATOM   1452  C   PHE A 150      14.681  34.749 -35.999  1.00  0.00      RA0  C  
ATOM   1453  O   PHE A 150      14.573  35.108 -37.172  1.00  0.00      RA0  O  
ATOM   1454  CB  PHE A 150      16.109  32.702 -35.769  1.00  0.00      RA0  C  
ATOM   1455  CG  PHE A 150      16.166  31.349 -35.104  1.00  0.00      RA0  C  
ATOM   1456  CD1 PHE A 150      16.174  31.265 -33.717  1.00  0.00      RA0  C  
ATOM   1457  CD2 PHE A 150      16.214  30.194 -35.874  1.00  0.00      RA0  C  
ATOM   1458  CE1 PHE A 150      16.245  30.022 -33.101  1.00  0.00      RA0  C  
ATOM   1459  CE2 PHE A 150      16.283  28.952 -35.256  1.00  0.00      RA0  C  
ATOM   1460  CZ  PHE A 150      16.305  28.866 -33.869  1.00  0.00      RA0  C  
ATOM   1461  H   PHE A 150      14.113  31.915 -37.194  1.00  0.00      RA0  H  
ATOM   1462  N   VAL A 151      14.828  35.604 -34.970  1.00  0.00      RA0  N  
ATOM   1463  CA  VAL A 151      14.867  37.067 -35.089  1.00  0.00      RA0  C  
ATOM   1464  C   VAL A 151      16.278  37.569 -34.747  1.00  0.00      RA0  C  
ATOM   1465  O   VAL A 151      16.891  37.103 -33.787  1.00  0.00      RA0  O  
ATOM   1466  CB  VAL A 151      13.815  37.708 -34.185  1.00  0.00      RA0  C  
ATOM   1467  CG1 VAL A 151      13.938  39.232 -34.191  1.00  0.00      RA0  C  
ATOM   1468  CG2 VAL A 151      12.416  37.237 -34.585  1.00  0.00      RA0  C  
ATOM   1469  H   VAL A 151      15.032  35.227 -34.065  1.00  0.00      RA0  H  
TER   
ATOM   1470  N   GLN H   1      -6.810  10.103   5.082  1.00  0.00      LH0  N  
ATOM   1471  CA  GLN H   1      -5.914   9.699   3.999  1.00  0.00      LH0  C  
ATOM   1472  C   GLN H   1      -4.567  10.392   4.078  1.00  0.00      LH0  C  
ATOM   1473  O   GLN H   1      -3.504   9.788   4.011  1.00  0.00      LH0  O  
ATOM   1474  CB  GLN H   1      -6.561   9.982   2.643  1.00  0.00      LH0  C  
ATOM   1475  CG  GLN H   1      -7.903   9.275   2.451  1.00  0.00      LH0  C  
ATOM   1476  CD  GLN H   1      -8.525   9.722   1.145  1.00  0.00      LH0  C  
ATOM   1477  NE2 GLN H   1      -9.861   9.701   1.153  1.00  0.00      LH0  N  
ATOM   1478  OE1 GLN H   1      -7.862  10.079   0.182  1.00  0.00      LH0  O  
ATOM   1479  H   GLN H   1      -6.458  10.119   6.020  1.00  0.00      LH0  H  
ATOM   1480 HE21 GLN H   1     -10.369   9.413   1.961  1.00  0.00      LH0  H  
ATOM   1481 HE22 GLN H   1     -10.331   9.986   0.320  1.00  0.00      LH0  H  
ATOM   1482  N   VAL H   2      -4.681  11.715   4.225  1.00  0.00      LH0  N  
ATOM   1483  CA  VAL H   2      -3.465  12.506   4.325  1.00  0.00      LH0  C  
ATOM   1484  C   VAL H   2      -3.293  13.006   5.743  1.00  0.00      LH0  C  
ATOM   1485  O   VAL H   2      -4.189  13.605   6.323  1.00  0.00      LH0  O  
ATOM   1486  CB  VAL H   2      -3.520  13.680   3.331  1.00  0.00      LH0  C  
ATOM   1487  CG1 VAL H   2      -2.284  14.578   3.423  1.00  0.00      LH0  C  
ATOM   1488  CG2 VAL H   2      -3.740  13.184   1.900  1.00  0.00      LH0  C  
ATOM   1489  H   VAL H   2      -5.574  12.140   4.369  1.00  0.00      LH0  H  
ATOM   1490  N   GLN H   3      -2.097  12.747   6.270  1.00  0.00      LH0  N  
ATOM   1491  CA  GLN H   3      -1.667  13.581   7.382  1.00  0.00      LH0  C  
ATOM   1492  C   GLN H   3      -0.554  14.451   6.862  1.00  0.00      LH0  C  
ATOM   1493  O   GLN H   3       0.247  13.999   6.053  1.00  0.00      LH0  O  
ATOM   1494  CB  GLN H   3      -1.099  12.758   8.539  1.00  0.00      LH0  C  
ATOM   1495  CG  GLN H   3      -2.000  11.636   9.055  1.00  0.00      LH0  C  
ATOM   1496  CD  GLN H   3      -1.302  10.308   8.837  1.00  0.00      LH0  C  
ATOM   1497  NE2 GLN H   3      -0.207  10.131   9.581  1.00  0.00      LH0  N  
ATOM   1498  OE1 GLN H   3      -1.717   9.473   8.044  1.00  0.00      LH0  O  
ATOM   1499  H   GLN H   3      -1.433  12.175   5.787  1.00  0.00      LH0  H  
ATOM   1500 HE21 GLN H   3       0.162  10.843  10.184  1.00  0.00      LH0  H  
ATOM   1501 HE22 GLN H   3       0.280   9.264   9.522  1.00  0.00      LH0  H  
ATOM   1502  N   LEU H   4      -0.506  15.682   7.371  1.00  0.00      LH0  N  
ATOM   1503  CA  LEU H   4       0.805  16.315   7.352  1.00  0.00      LH0  C  
ATOM   1504  C   LEU H   4       1.234  16.430   8.792  1.00  0.00      LH0  C  
ATOM   1505  O   LEU H   4       0.432  16.761   9.657  1.00  0.00      LH0  O  
ATOM   1506  CB  LEU H   4       0.793  17.685   6.665  1.00  0.00      LH0  C  
ATOM   1507  CG  LEU H   4       0.451  17.642   5.173  1.00  0.00      LH0  C  
ATOM   1508  CD1 LEU H   4      -1.019  17.963   4.908  1.00  0.00      LH0  C  
ATOM   1509  CD2 LEU H   4       1.380  18.535   4.351  1.00  0.00      LH0  C  
ATOM   1510  H   LEU H   4      -1.224  16.055   7.959  1.00  0.00      LH0  H  
ATOM   1511  N   GLN H   5       2.499  16.082   9.025  1.00  0.00      LH0  N  
ATOM   1512  CA  GLN H   5       2.955  16.097  10.408  1.00  0.00      LH0  C  
ATOM   1513  C   GLN H   5       4.371  16.607  10.529  1.00  0.00      LH0  C  
ATOM   1514  O   GLN H   5       5.333  16.055  10.001  1.00  0.00      LH0  O  
ATOM   1515  CB  GLN H   5       2.745  14.728  11.073  1.00  0.00      LH0  C  
ATOM   1516  CG  GLN H   5       3.229  13.526  10.258  1.00  0.00      LH0  C  
ATOM   1517  CD  GLN H   5       2.842  12.251  10.973  1.00  0.00      LH0  C  
ATOM   1518  NE2 GLN H   5       3.843  11.698  11.661  1.00  0.00      LH0  N  
ATOM   1519  OE1 GLN H   5       1.715  11.777  10.916  1.00  0.00      LH0  O  
ATOM   1520  H   GLN H   5       3.090  15.768   8.280  1.00  0.00      LH0  H  
ATOM   1521 HE21 GLN H   5       4.749  12.117  11.680  1.00  0.00      LH0  H  
ATOM   1522 HE22 GLN H   5       3.660  10.853  12.159  1.00  0.00      LH0  H  
ATOM   1523  N   GLU H   6       4.437  17.735  11.225  1.00  0.00      LH0  N  
ATOM   1524  CA  GLU H   6       5.670  18.501  11.243  1.00  0.00      LH0  C  
ATOM   1525  C   GLU H   6       6.565  18.152  12.407  1.00  0.00      LH0  C  
ATOM   1526  O   GLU H   6       6.149  18.060  13.557  1.00  0.00      LH0  O  
ATOM   1527  CB  GLU H   6       5.374  20.002  11.275  1.00  0.00      LH0  C  
ATOM   1528  CG  GLU H   6       4.319  20.496  10.281  1.00  0.00      LH0  C  
ATOM   1529  CD  GLU H   6       2.901  20.492  10.845  1.00  0.00      LH0  C  
ATOM   1530  OE1 GLU H   6       2.596  19.773  11.795  1.00  0.00      LH0  O  
ATOM   1531  OE2 GLU H   6       2.079  21.242  10.336  1.00  0.00      LH0  O1-
ATOM   1532  H   GLU H   6       3.621  18.111  11.668  1.00  0.00      LH0  H  
ATOM   1533  N   SER H   7       7.843  17.991  12.064  1.00  0.00      LH0  N  
ATOM   1534  CA  SER H   7       8.779  17.903  13.173  1.00  0.00      LH0  C  
ATOM   1535  C   SER H   7       9.705  19.099  13.218  1.00  0.00      LH0  C  
ATOM   1536  O   SER H   7      10.097  19.650  12.193  1.00  0.00      LH0  O  
ATOM   1537  CB  SER H   7       9.530  16.568  13.128  1.00  0.00      LH0  C  
ATOM   1538  OG  SER H   7      10.056  16.318  11.819  1.00  0.00      LH0  O  
ATOM   1539  H   SER H   7       8.147  18.032  11.114  1.00  0.00      LH0  H  
ATOM   1540  HG  SER H   7       9.311  16.296  11.223  1.00  0.00      LH0  H  
ATOM   1541  N   GLY H   8      10.031  19.463  14.460  1.00  0.00      LH0  N  
ATOM   1542  CA  GLY H   8      11.066  20.458  14.698  1.00  0.00      LH0  C  
ATOM   1543  C   GLY H   8      11.553  20.256  16.115  1.00  0.00      LH0  C  
ATOM   1544  O   GLY H   8      10.777  19.908  16.996  1.00  0.00      LH0  O  
ATOM   1545  H   GLY H   8       9.531  19.104  15.251  1.00  0.00      LH0  H  
ATOM   1546  N   PRO H   9      12.876  20.436  16.313  1.00  0.00      LH0  N  
ATOM   1547  CA  PRO H   9      13.471  20.126  17.618  1.00  0.00      LH0  C  
ATOM   1548  C   PRO H   9      13.281  21.184  18.706  1.00  0.00      LH0  C  
ATOM   1549  O   PRO H   9      14.230  21.627  19.340  1.00  0.00      LH0  O  
ATOM   1550  CB  PRO H   9      14.933  19.883  17.229  1.00  0.00      LH0  C  
ATOM   1551  CG  PRO H   9      15.190  20.808  16.038  1.00  0.00      LH0  C  
ATOM   1552  CD  PRO H   9      13.855  20.822  15.304  1.00  0.00      LH0  C  
ATOM   1553  N   GLY H  10      12.007  21.553  18.922  1.00  0.00      LH0  N  
ATOM   1554  CA  GLY H  10      11.627  22.387  20.064  1.00  0.00      LH0  C  
ATOM   1555  C   GLY H  10      12.510  23.576  20.413  1.00  0.00      LH0  C  
ATOM   1556  O   GLY H  10      12.451  24.640  19.809  1.00  0.00      LH0  O  
ATOM   1557  H   GLY H  10      11.283  21.128  18.378  1.00  0.00      LH0  H  
ATOM   1558  N   LEU H  11      13.299  23.350  21.471  1.00  0.00      LH0  N  
ATOM   1559  CA  LEU H  11      14.007  24.464  22.095  1.00  0.00      LH0  C  
ATOM   1560  C   LEU H  11      15.388  24.724  21.519  1.00  0.00      LH0  C  
ATOM   1561  O   LEU H  11      16.419  24.615  22.185  1.00  0.00      LH0  O  
ATOM   1562  CB  LEU H  11      14.045  24.245  23.609  1.00  0.00      LH0  C  
ATOM   1563  CG  LEU H  11      14.550  25.432  24.434  1.00  0.00      LH0  C  
ATOM   1564  CD1 LEU H  11      13.803  26.729  24.143  1.00  0.00      LH0  C  
ATOM   1565  CD2 LEU H  11      14.540  25.096  25.918  1.00  0.00      LH0  C  
ATOM   1566  H   LEU H  11      13.472  22.402  21.735  1.00  0.00      LH0  H  
ATOM   1567  N   VAL H  12      15.359  25.089  20.235  1.00  0.00      LH0  N  
ATOM   1568  CA  VAL H  12      16.633  25.368  19.578  1.00  0.00      LH0  C  
ATOM   1569  C   VAL H  12      17.351  26.588  20.135  1.00  0.00      LH0  C  
ATOM   1570  O   VAL H  12      16.949  27.191  21.129  1.00  0.00      LH0  O  
ATOM   1571  CB  VAL H  12      16.457  25.447  18.057  1.00  0.00      LH0  C  
ATOM   1572  CG1 VAL H  12      16.010  24.096  17.510  1.00  0.00      LH0  C  
ATOM   1573  CG2 VAL H  12      15.519  26.575  17.638  1.00  0.00      LH0  C  
ATOM   1574  H   VAL H  12      14.465  25.237  19.806  1.00  0.00      LH0  H  
ATOM   1575  N   LYS H  13      18.465  26.908  19.476  1.00  0.00      LH0  N  
ATOM   1576  CA  LYS H  13      19.250  28.047  19.926  1.00  0.00      LH0  C  
ATOM   1577  C   LYS H  13      19.435  29.007  18.771  1.00  0.00      LH0  C  
ATOM   1578  O   LYS H  13      19.588  28.598  17.625  1.00  0.00      LH0  O  
ATOM   1579  CB  LYS H  13      20.595  27.543  20.468  1.00  0.00      LH0  C  
ATOM   1580  CG  LYS H  13      20.408  26.589  21.652  1.00  0.00      LH0  C  
ATOM   1581  CD  LYS H  13      19.959  27.316  22.919  1.00  0.00      LH0  C  
ATOM   1582  CE  LYS H  13      19.178  26.434  23.896  1.00  0.00      LH0  C  
ATOM   1583  NZ  LYS H  13      17.742  26.487  23.585  1.00  0.00      LH0  N1+
ATOM   1584  H   LYS H  13      18.779  26.383  18.681  1.00  0.00      LH0  H  
ATOM   1585  HZ1 LYS H  13      17.228  26.681  24.472  1.00  0.00      LH0  H  
ATOM   1586  HZ2 LYS H  13      17.517  27.275  22.934  1.00  0.00      LH0  H  
ATOM   1587  HZ3 LYS H  13      17.394  25.609  23.150  1.00  0.00      LH0  H  
ATOM   1588  N   PRO H  14      19.400  30.322  19.097  1.00  0.00      LH0  N  
ATOM   1589  CA  PRO H  14      19.724  31.323  18.076  1.00  0.00      LH0  C  
ATOM   1590  C   PRO H  14      21.019  31.012  17.341  1.00  0.00      LH0  C  
ATOM   1591  O   PRO H  14      21.940  30.442  17.911  1.00  0.00      LH0  O  
ATOM   1592  CB  PRO H  14      19.773  32.622  18.886  1.00  0.00      LH0  C  
ATOM   1593  CG  PRO H  14      18.830  32.383  20.065  1.00  0.00      LH0  C  
ATOM   1594  CD  PRO H  14      19.071  30.914  20.390  1.00  0.00      LH0  C  
ATOM   1595  N   SER H  15      21.008  31.381  16.052  1.00  0.00      LH0  N  
ATOM   1596  CA  SER H  15      22.045  31.099  15.053  1.00  0.00      LH0  C  
ATOM   1597  C   SER H  15      22.020  29.724  14.400  1.00  0.00      LH0  C  
ATOM   1598  O   SER H  15      22.488  29.555  13.278  1.00  0.00      LH0  O  
ATOM   1599  CB  SER H  15      23.469  31.534  15.466  1.00  0.00      LH0  C  
ATOM   1600  OG  SER H  15      24.081  30.614  16.376  1.00  0.00      LH0  O  
ATOM   1601  H   SER H  15      20.154  31.799  15.742  1.00  0.00      LH0  H  
ATOM   1602  HG  SER H  15      23.567  30.622  17.178  1.00  0.00      LH0  H  
ATOM   1603  N   GLN H  16      21.417  28.752  15.109  1.00  0.00      LH0  N  
ATOM   1604  CA  GLN H  16      21.350  27.423  14.500  1.00  0.00      LH0  C  
ATOM   1605  C   GLN H  16      20.451  27.360  13.279  1.00  0.00      LH0  C  
ATOM   1606  O   GLN H  16      19.447  28.055  13.178  1.00  0.00      LH0  O  
ATOM   1607  CB  GLN H  16      20.887  26.376  15.514  1.00  0.00      LH0  C  
ATOM   1608  CG  GLN H  16      21.799  26.236  16.733  1.00  0.00      LH0  C  
ATOM   1609  CD  GLN H  16      21.233  25.176  17.658  1.00  0.00      LH0  C  
ATOM   1610  NE2 GLN H  16      22.149  24.324  18.124  1.00  0.00      LH0  N  
ATOM   1611  OE1 GLN H  16      20.044  25.110  17.942  1.00  0.00      LH0  O  
ATOM   1612  H   GLN H  16      20.980  28.933  15.992  1.00  0.00      LH0  H  
ATOM   1613 HE21 GLN H  16      23.113  24.409  17.879  1.00  0.00      LH0  H  
ATOM   1614 HE22 GLN H  16      21.845  23.590  18.729  1.00  0.00      LH0  H  
ATOM   1615  N   THR H  17      20.845  26.477  12.358  1.00  0.00      LH0  N  
ATOM   1616  CA  THR H  17      19.935  26.221  11.249  1.00  0.00      LH0  C  
ATOM   1617  C   THR H  17      18.853  25.216  11.607  1.00  0.00      LH0  C  
ATOM   1618  O   THR H  17      19.085  24.029  11.805  1.00  0.00      LH0  O  
ATOM   1619  CB  THR H  17      20.748  25.817  10.019  1.00  0.00      LH0  C  
ATOM   1620  CG2 THR H  17      19.897  25.585   8.765  1.00  0.00      LH0  C  
ATOM   1621  OG1 THR H  17      21.736  26.827   9.775  1.00  0.00      LH0  O  
ATOM   1622  H   THR H  17      21.704  25.978  12.440  1.00  0.00      LH0  H  
ATOM   1623  HG1 THR H  17      22.228  26.547   9.011  1.00  0.00      LH0  H  
ATOM   1624  N   LEU H  18      17.642  25.772  11.713  1.00  0.00      LH0  N  
ATOM   1625  CA  LEU H  18      16.493  24.977  12.133  1.00  0.00      LH0  C  
ATOM   1626  C   LEU H  18      16.173  23.821  11.204  1.00  0.00      LH0  C  
ATOM   1627  O   LEU H  18      15.887  23.988  10.025  1.00  0.00      LH0  O  
ATOM   1628  CB  LEU H  18      15.293  25.908  12.293  1.00  0.00      LH0  C  
ATOM   1629  CG  LEU H  18      14.001  25.284  12.822  1.00  0.00      LH0  C  
ATOM   1630  CD1 LEU H  18      14.205  24.516  14.126  1.00  0.00      LH0  C  
ATOM   1631  CD2 LEU H  18      12.908  26.344  12.944  1.00  0.00      LH0  C  
ATOM   1632  H   LEU H  18      17.562  26.743  11.476  1.00  0.00      LH0  H  
ATOM   1633  N   SER H  19      16.212  22.627  11.801  1.00  0.00      LH0  N  
ATOM   1634  CA  SER H  19      15.779  21.494  10.998  1.00  0.00      LH0  C  
ATOM   1635  C   SER H  19      14.302  21.197  11.145  1.00  0.00      LH0  C  
ATOM   1636  O   SER H  19      13.862  20.543  12.079  1.00  0.00      LH0  O  
ATOM   1637  CB  SER H  19      16.630  20.254  11.288  1.00  0.00      LH0  C  
ATOM   1638  OG  SER H  19      16.568  19.337  10.179  1.00  0.00      LH0  O  
ATOM   1639  H   SER H  19      16.457  22.557  12.766  1.00  0.00      LH0  H  
ATOM   1640  HG  SER H  19      17.163  18.628  10.424  1.00  0.00      LH0  H  
ATOM   1641  N   LEU H  20      13.562  21.697  10.151  1.00  0.00      LH0  N  
ATOM   1642  CA  LEU H  20      12.161  21.291  10.071  1.00  0.00      LH0  C  
ATOM   1643  C   LEU H  20      11.982  20.124   9.124  1.00  0.00      LH0  C  
ATOM   1644  O   LEU H  20      12.694  20.007   8.129  1.00  0.00      LH0  O  
ATOM   1645  CB  LEU H  20      11.324  22.465   9.587  1.00  0.00      LH0  C  
ATOM   1646  CG  LEU H  20      11.339  23.644  10.548  1.00  0.00      LH0  C  
ATOM   1647  CD1 LEU H  20      10.816  24.897   9.861  1.00  0.00      LH0  C  
ATOM   1648  CD2 LEU H  20      10.603  23.333  11.852  1.00  0.00      LH0  C  
ATOM   1649  H   LEU H  20      13.963  22.270   9.433  1.00  0.00      LH0  H  
ATOM   1650  N   THR H  21      11.007  19.277   9.464  1.00  0.00      LH0  N  
ATOM   1651  CA  THR H  21      10.783  18.098   8.635  1.00  0.00      LH0  C  
ATOM   1652  C   THR H  21       9.318  17.671   8.652  1.00  0.00      LH0  C  
ATOM   1653  O   THR H  21       8.832  16.985   9.545  1.00  0.00      LH0  O  
ATOM   1654  CB  THR H  21      11.733  16.976   9.089  1.00  0.00      LH0  C  
ATOM   1655  CG2 THR H  21      11.637  15.727   8.208  1.00  0.00      LH0  C  
ATOM   1656  OG1 THR H  21      13.095  17.449   9.153  1.00  0.00      LH0  O  
ATOM   1657  H   THR H  21      10.538  19.384  10.343  1.00  0.00      LH0  H  
ATOM   1658  HG1 THR H  21      13.522  16.831   9.735  1.00  0.00      LH0  H  
ATOM   1659  N   CYS H  22       8.614  18.139   7.619  1.00  0.00      LH0  N  
ATOM   1660  CA  CYS H  22       7.220  17.721   7.459  1.00  0.00      LH0  C  
ATOM   1661  C   CYS H  22       7.182  16.371   6.789  1.00  0.00      LH0  C  
ATOM   1662  O   CYS H  22       7.714  16.203   5.703  1.00  0.00      LH0  O  
ATOM   1663  CB  CYS H  22       6.482  18.751   6.603  1.00  0.00      LH0  C  
ATOM   1664  SG  CYS H  22       4.767  18.388   6.148  1.00  0.00      LH0  S  
ATOM   1665  H   CYS H  22       9.076  18.642   6.889  1.00  0.00      LH0  H  
ATOM   1666  N   SER H  23       6.567  15.412   7.473  1.00  0.00      LH0  N  
ATOM   1667  CA  SER H  23       6.365  14.154   6.766  1.00  0.00      LH0  C  
ATOM   1668  C   SER H  23       4.890  14.013   6.462  1.00  0.00      LH0  C  
ATOM   1669  O   SER H  23       4.067  14.474   7.247  1.00  0.00      LH0  O  
ATOM   1670  CB  SER H  23       6.895  13.008   7.627  1.00  0.00      LH0  C  
ATOM   1671  OG  SER H  23       8.206  13.349   8.117  1.00  0.00      LH0  O  
ATOM   1672  H   SER H  23       6.090  15.600   8.333  1.00  0.00      LH0  H  
ATOM   1673  HG  SER H  23       8.093  14.179   8.570  1.00  0.00      LH0  H  
ATOM   1674  N   PHE H  24       4.577  13.406   5.314  1.00  0.00      LH0  N  
ATOM   1675  CA  PHE H  24       3.149  13.325   5.016  1.00  0.00      LH0  C  
ATOM   1676  C   PHE H  24       2.710  11.974   4.491  1.00  0.00      LH0  C  
ATOM   1677  O   PHE H  24       3.527  11.112   4.194  1.00  0.00      LH0  O  
ATOM   1678  CB  PHE H  24       2.710  14.479   4.099  1.00  0.00      LH0  C  
ATOM   1679  CG  PHE H  24       3.445  14.492   2.780  1.00  0.00      LH0  C  
ATOM   1680  CD1 PHE H  24       4.481  15.430   2.589  1.00  0.00      LH0  C  
ATOM   1681  CD2 PHE H  24       3.073  13.590   1.759  1.00  0.00      LH0  C  
ATOM   1682  CE1 PHE H  24       5.141  15.481   1.348  1.00  0.00      LH0  C  
ATOM   1683  CE2 PHE H  24       3.730  13.644   0.517  1.00  0.00      LH0  C  
ATOM   1684  CZ  PHE H  24       4.751  14.596   0.325  1.00  0.00      LH0  C  
ATOM   1685  H   PHE H  24       5.265  13.058   4.670  1.00  0.00      LH0  H  
ATOM   1686  N   SER H  25       1.387  11.830   4.383  1.00  0.00      LH0  N  
ATOM   1687  CA  SER H  25       0.886  10.570   3.851  1.00  0.00      LH0  C  
ATOM   1688  C   SER H  25      -0.152  10.770   2.761  1.00  0.00      LH0  C  
ATOM   1689  O   SER H  25      -0.553  11.886   2.443  1.00  0.00      LH0  O  
ATOM   1690  CB  SER H  25       0.353   9.717   5.006  1.00  0.00      LH0  C  
ATOM   1691  OG  SER H  25      -0.463  10.521   5.862  1.00  0.00      LH0  O  
ATOM   1692  H   SER H  25       0.757  12.537   4.709  1.00  0.00      LH0  H  
ATOM   1693  HG  SER H  25      -0.953   9.909   6.413  1.00  0.00      LH0  H  
ATOM   1694  N   GLY H  26      -0.583   9.630   2.200  1.00  0.00      LH0  N  
ATOM   1695  CA  GLY H  26      -1.659   9.697   1.214  1.00  0.00      LH0  C  
ATOM   1696  C   GLY H  26      -1.165  10.055  -0.170  1.00  0.00      LH0  C  
ATOM   1697  O   GLY H  26      -1.016   9.219  -1.051  1.00  0.00      LH0  O  
ATOM   1698  H   GLY H  26      -0.137   8.762   2.406  1.00  0.00      LH0  H  
ATOM   1699  N   PHE H  27      -0.915  11.358  -0.324  1.00  0.00      LH0  N  
ATOM   1700  CA  PHE H  27      -0.273  11.745  -1.573  1.00  0.00      LH0  C  
ATOM   1701  C   PHE H  27       1.229  11.549  -1.483  1.00  0.00      LH0  C  
ATOM   1702  O   PHE H  27       1.776  11.350  -0.407  1.00  0.00      LH0  O  
ATOM   1703  CB  PHE H  27      -0.663  13.183  -1.967  1.00  0.00      LH0  C  
ATOM   1704  CG  PHE H  27       0.017  14.234  -1.113  1.00  0.00      LH0  C  
ATOM   1705  CD1 PHE H  27      -0.332  14.387   0.247  1.00  0.00      LH0  C  
ATOM   1706  CD2 PHE H  27       1.000  15.053  -1.707  1.00  0.00      LH0  C  
ATOM   1707  CE1 PHE H  27       0.309  15.373   1.021  1.00  0.00      LH0  C  
ATOM   1708  CE2 PHE H  27       1.638  16.044  -0.937  1.00  0.00      LH0  C  
ATOM   1709  CZ  PHE H  27       1.284  16.194   0.419  1.00  0.00      LH0  C  
ATOM   1710  H   PHE H  27      -0.906  11.930   0.498  1.00  0.00      LH0  H  
ATOM   1711  N   SER H  28       1.869  11.637  -2.649  1.00  0.00      LH0  N  
ATOM   1712  CA  SER H  28       3.322  11.670  -2.597  1.00  0.00      LH0  C  
ATOM   1713  C   SER H  28       3.761  12.952  -3.261  1.00  0.00      LH0  C  
ATOM   1714  O   SER H  28       3.089  13.456  -4.157  1.00  0.00      LH0  O  
ATOM   1715  CB  SER H  28       3.888  10.428  -3.298  1.00  0.00      LH0  C  
ATOM   1716  OG  SER H  28       5.319  10.385  -3.218  1.00  0.00      LH0  O  
ATOM   1717  H   SER H  28       1.400  11.808  -3.516  1.00  0.00      LH0  H  
ATOM   1718  HG  SER H  28       5.643  10.749  -4.039  1.00  0.00      LH0  H  
ATOM   1719  N   LEU H  29       4.914  13.468  -2.828  1.00  0.00      LH0  N  
ATOM   1720  CA  LEU H  29       5.407  14.633  -3.552  1.00  0.00      LH0  C  
ATOM   1721  C   LEU H  29       6.245  14.282  -4.762  1.00  0.00      LH0  C  
ATOM   1722  O   LEU H  29       7.417  14.617  -4.895  1.00  0.00      LH0  O  
ATOM   1723  CB  LEU H  29       6.091  15.643  -2.634  1.00  0.00      LH0  C  
ATOM   1724  CG  LEU H  29       5.782  17.068  -3.097  1.00  0.00      LH0  C  
ATOM   1725  CD1 LEU H  29       4.280  17.293  -3.210  1.00  0.00      LH0  C  
ATOM   1726  CD2 LEU H  29       6.413  18.129  -2.205  1.00  0.00      LH0  C  
ATOM   1727  H   LEU H  29       5.458  12.999  -2.131  1.00  0.00      LH0  H  
ATOM   1728  N   SER H  30       5.521  13.584  -5.637  1.00  0.00      LH0  N  
ATOM   1729  CA  SER H  30       5.956  13.170  -6.962  1.00  0.00      LH0  C  
ATOM   1730  C   SER H  30       4.773  13.106  -7.927  1.00  0.00      LH0  C  
ATOM   1731  O   SER H  30       4.922  12.971  -9.134  1.00  0.00      LH0  O  
ATOM   1732  CB  SER H  30       6.701  11.835  -6.868  1.00  0.00      LH0  C  
ATOM   1733  OG  SER H  30       6.183  11.042  -5.785  1.00  0.00      LH0  O  
ATOM   1734  H   SER H  30       4.624  13.291  -5.323  1.00  0.00      LH0  H  
ATOM   1735  HG  SER H  30       6.677  10.227  -5.820  1.00  0.00      LH0  H  
ATOM   1736  N   THR H  31       3.563  13.235  -7.347  1.00  0.00      LH0  N  
ATOM   1737  CA  THR H  31       2.388  13.343  -8.203  1.00  0.00      LH0  C  
ATOM   1738  C   THR H  31       2.373  14.658  -8.977  1.00  0.00      LH0  C  
ATOM   1739  O   THR H  31       2.740  15.705  -8.457  1.00  0.00      LH0  O  
ATOM   1740  CB  THR H  31       1.153  13.190  -7.310  1.00  0.00      LH0  C  
ATOM   1741  CG2 THR H  31      -0.132  12.936  -8.104  1.00  0.00      LH0  C  
ATOM   1742  OG1 THR H  31       1.374  12.141  -6.354  1.00  0.00      LH0  O  
ATOM   1743  H   THR H  31       3.407  13.328  -6.363  1.00  0.00      LH0  H  
ATOM   1744  HG1 THR H  31       1.494  11.340  -6.850  1.00  0.00      LH0  H  
ATOM   1745  N   SER H  32       1.954  14.561 -10.249  1.00  0.00      LH0  N  
ATOM   1746  CA  SER H  32       2.041  15.726 -11.131  1.00  0.00      LH0  C  
ATOM   1747  C   SER H  32       1.469  17.011 -10.555  1.00  0.00      LH0  C  
ATOM   1748  O   SER H  32       0.316  17.078 -10.138  1.00  0.00      LH0  O  
ATOM   1749  CB  SER H  32       1.387  15.386 -12.472  1.00  0.00      LH0  C  
ATOM   1750  OG  SER H  32       0.100  14.785 -12.248  1.00  0.00      LH0  O  
ATOM   1751  H   SER H  32       1.618  13.694 -10.612  1.00  0.00      LH0  H  
ATOM   1752  HG  SER H  32      -0.057  14.228 -13.005  1.00  0.00      LH0  H  
ATOM   1753  N   GLY H  33       2.346  18.022 -10.543  1.00  0.00      LH0  N  
ATOM   1754  CA  GLY H  33       1.915  19.343 -10.092  1.00  0.00      LH0  C  
ATOM   1755  C   GLY H  33       1.493  19.456  -8.637  1.00  0.00      LH0  C  
ATOM   1756  O   GLY H  33       0.780  20.374  -8.256  1.00  0.00      LH0  O  
ATOM   1757  H   GLY H  33       3.286  17.862 -10.841  1.00  0.00      LH0  H  
ATOM   1758  N   MET H  34       1.942  18.489  -7.828  1.00  0.00      LH0  N  
ATOM   1759  CA  MET H  34       1.663  18.672  -6.408  1.00  0.00      LH0  C  
ATOM   1760  C   MET H  34       2.770  19.498  -5.769  1.00  0.00      LH0  C  
ATOM   1761  O   MET H  34       3.882  19.549  -6.286  1.00  0.00      LH0  O  
ATOM   1762  CB  MET H  34       1.504  17.297  -5.749  1.00  0.00      LH0  C  
ATOM   1763  CG  MET H  34       0.704  17.282  -4.442  1.00  0.00      LH0  C  
ATOM   1764  SD  MET H  34      -1.075  17.444  -4.660  1.00  0.00      LH0  S  
ATOM   1765  CE  MET H  34      -1.363  15.863  -5.469  1.00  0.00      LH0  C  
ATOM   1766  H   MET H  34       2.550  17.760  -8.146  1.00  0.00      LH0  H  
ATOM   1767  N   GLY H  35       2.425  20.132  -4.645  1.00  0.00      LH0  N  
ATOM   1768  CA  GLY H  35       3.424  20.886  -3.900  1.00  0.00      LH0  C  
ATOM   1769  C   GLY H  35       3.135  20.789  -2.417  1.00  0.00      LH0  C  
ATOM   1770  O   GLY H  35       2.054  20.364  -2.016  1.00  0.00      LH0  O  
ATOM   1771  H   GLY H  35       1.493  20.101  -4.277  1.00  0.00      LH0  H  
ATOM   1772  N   VAL H  36       4.146  21.177  -1.627  1.00  0.00      LH0  N  
ATOM   1773  CA  VAL H  36       3.933  21.376  -0.192  1.00  0.00      LH0  C  
ATOM   1774  C   VAL H  36       4.624  22.662   0.218  1.00  0.00      LH0  C  
ATOM   1775  O   VAL H  36       5.788  22.888  -0.095  1.00  0.00      LH0  O  
ATOM   1776  CB  VAL H  36       4.460  20.191   0.650  1.00  0.00      LH0  C  
ATOM   1777  CG1 VAL H  36       4.414  20.454   2.161  1.00  0.00      LH0  C  
ATOM   1778  CG2 VAL H  36       3.704  18.899   0.349  1.00  0.00      LH0  C  
ATOM   1779  H   VAL H  36       5.020  21.424  -2.051  1.00  0.00      LH0  H  
ATOM   1780  N   GLY H  37       3.865  23.498   0.929  1.00  0.00      LH0  N  
ATOM   1781  CA  GLY H  37       4.487  24.689   1.486  1.00  0.00      LH0  C  
ATOM   1782  C   GLY H  37       4.687  24.587   2.983  1.00  0.00      LH0  C  
ATOM   1783  O   GLY H  37       3.902  23.986   3.707  1.00  0.00      LH0  O  
ATOM   1784  H   GLY H  37       2.928  23.234   1.161  1.00  0.00      LH0  H  
ATOM   1785  N   TRP H  38       5.779  25.218   3.417  1.00  0.00      LH0  N  
ATOM   1786  CA  TRP H  38       5.933  25.485   4.841  1.00  0.00      LH0  C  
ATOM   1787  C   TRP H  38       5.441  26.880   5.157  1.00  0.00      LH0  C  
ATOM   1788  O   TRP H  38       5.903  27.868   4.591  1.00  0.00      LH0  O  
ATOM   1789  CB  TRP H  38       7.397  25.376   5.244  1.00  0.00      LH0  C  
ATOM   1790  CG  TRP H  38       7.744  23.967   5.656  1.00  0.00      LH0  C  
ATOM   1791  CD1 TRP H  38       8.212  22.929   4.837  1.00  0.00      LH0  C  
ATOM   1792  CD2 TRP H  38       7.702  23.412   6.986  1.00  0.00      LH0  C  
ATOM   1793  CE2 TRP H  38       8.163  22.057   6.895  1.00  0.00      LH0  C  
ATOM   1794  CE3 TRP H  38       7.314  23.941   8.235  1.00  0.00      LH0  C  
ATOM   1795  NE1 TRP H  38       8.463  21.802   5.561  1.00  0.00      LH0  N  
ATOM   1796  CZ2 TRP H  38       8.232  21.263   8.057  1.00  0.00      LH0  C  
ATOM   1797  CZ3 TRP H  38       7.384  23.128   9.385  1.00  0.00      LH0  C  
ATOM   1798  CH2 TRP H  38       7.842  21.798   9.300  1.00  0.00      LH0  C  
ATOM   1799  H   TRP H  38       6.358  25.681   2.750  1.00  0.00      LH0  H  
ATOM   1800  HE1 TRP H  38       8.788  20.946   5.202  1.00  0.00      LH0  H  
ATOM   1801  N   ILE H  39       4.470  26.909   6.073  1.00  0.00      LH0  N  
ATOM   1802  CA  ILE H  39       3.896  28.187   6.475  1.00  0.00      LH0  C  
ATOM   1803  C   ILE H  39       3.894  28.247   7.988  1.00  0.00      LH0  C  
ATOM   1804  O   ILE H  39       3.379  27.362   8.655  1.00  0.00      LH0  O  
ATOM   1805  CB  ILE H  39       2.460  28.367   5.943  1.00  0.00      LH0  C  
ATOM   1806  CG1 ILE H  39       2.327  28.157   4.431  1.00  0.00      LH0  C  
ATOM   1807  CG2 ILE H  39       1.929  29.748   6.326  1.00  0.00      LH0  C  
ATOM   1808  CD1 ILE H  39       1.829  26.767   4.034  1.00  0.00      LH0  C  
ATOM   1809  H   ILE H  39       4.186  26.069   6.543  1.00  0.00      LH0  H  
ATOM   1810  N   ARG H  40       4.505  29.302   8.518  1.00  0.00      LH0  N  
ATOM   1811  CA  ARG H  40       4.469  29.366   9.971  1.00  0.00      LH0  C  
ATOM   1812  C   ARG H  40       3.546  30.446  10.482  1.00  0.00      LH0  C  
ATOM   1813  O   ARG H  40       3.174  31.372   9.774  1.00  0.00      LH0  O  
ATOM   1814  CB  ARG H  40       5.873  29.566  10.534  1.00  0.00      LH0  C  
ATOM   1815  CG  ARG H  40       6.524  30.875  10.087  1.00  0.00      LH0  C  
ATOM   1816  CD  ARG H  40       7.874  31.085  10.756  1.00  0.00      LH0  C  
ATOM   1817  NE  ARG H  40       8.480  32.342  10.346  1.00  0.00      LH0  N  
ATOM   1818  CZ  ARG H  40       9.721  32.675  10.730  1.00  0.00      LH0  C  
ATOM   1819  NH1 ARG H  40      10.482  31.838  11.424  1.00  0.00      LH0  N1+
ATOM   1820  NH2 ARG H  40      10.192  33.868  10.411  1.00  0.00      LH0  N  
ATOM   1821  H   ARG H  40       4.833  30.062   7.956  1.00  0.00      LH0  H  
ATOM   1822  HE  ARG H  40       7.978  33.027   9.802  1.00  0.00      LH0  H  
ATOM   1823 HH11 ARG H  40      11.395  32.150  11.707  1.00  0.00      LH0  H  
ATOM   1824 HH12 ARG H  40      10.203  30.909  11.686  1.00  0.00      LH0  H  
ATOM   1825 HH21 ARG H  40      11.075  34.184  10.761  1.00  0.00      LH0  H  
ATOM   1826 HH22 ARG H  40       9.633  34.452   9.794  1.00  0.00      LH0  H  
ATOM   1827  N   GLN H  41       3.250  30.314  11.773  1.00  0.00      LH0  N  
ATOM   1828  CA  GLN H  41       2.790  31.484  12.502  1.00  0.00      LH0  C  
ATOM   1829  C   GLN H  41       3.817  31.834  13.559  1.00  0.00      LH0  C  
ATOM   1830  O   GLN H  41       3.939  31.160  14.577  1.00  0.00      LH0  O  
ATOM   1831  CB  GLN H  41       1.427  31.198  13.125  1.00  0.00      LH0  C  
ATOM   1832  CG  GLN H  41       0.783  32.410  13.797  1.00  0.00      LH0  C  
ATOM   1833  CD  GLN H  41      -0.598  32.010  14.260  1.00  0.00      LH0  C  
ATOM   1834  NE2 GLN H  41      -1.570  32.828  13.856  1.00  0.00      LH0  N  
ATOM   1835  OE1 GLN H  41      -0.792  30.978  14.888  1.00  0.00      LH0  O  
ATOM   1836  H   GLN H  41       3.449  29.458  12.250  1.00  0.00      LH0  H  
ATOM   1837 HE21 GLN H  41      -1.345  33.715  13.444  1.00  0.00      LH0  H  
ATOM   1838 HE22 GLN H  41      -2.524  32.539  13.967  1.00  0.00      LH0  H  
ATOM   1839  N   PRO H  42       4.593  32.906  13.281  1.00  0.00      LH0  N  
ATOM   1840  CA  PRO H  42       5.535  33.382  14.298  1.00  0.00      LH0  C  
ATOM   1841  C   PRO H  42       4.778  33.904  15.503  1.00  0.00      LH0  C  
ATOM   1842  O   PRO H  42       3.575  34.132  15.426  1.00  0.00      LH0  O  
ATOM   1843  CB  PRO H  42       6.312  34.488  13.576  1.00  0.00      LH0  C  
ATOM   1844  CG  PRO H  42       6.001  34.332  12.089  1.00  0.00      LH0  C  
ATOM   1845  CD  PRO H  42       4.618  33.700  12.061  1.00  0.00      LH0  C  
ATOM   1846  N   SER H  43       5.523  34.099  16.603  1.00  0.00      LH0  N  
ATOM   1847  CA  SER H  43       4.938  34.584  17.858  1.00  0.00      LH0  C  
ATOM   1848  C   SER H  43       3.782  35.579  17.728  1.00  0.00      LH0  C  
ATOM   1849  O   SER H  43       3.942  36.779  17.487  1.00  0.00      LH0  O  
ATOM   1850  CB  SER H  43       6.059  35.107  18.761  1.00  0.00      LH0  C  
ATOM   1851  OG  SER H  43       5.602  35.194  20.113  1.00  0.00      LH0  O  
ATOM   1852  H   SER H  43       6.470  33.766  16.580  1.00  0.00      LH0  H  
ATOM   1853  HG  SER H  43       6.367  35.097  20.669  1.00  0.00      LH0  H  
ATOM   1854  N   GLY H  44       2.580  34.979  17.847  1.00  0.00      LH0  N  
ATOM   1855  CA  GLY H  44       1.316  35.679  17.601  1.00  0.00      LH0  C  
ATOM   1856  C   GLY H  44       1.341  36.632  16.417  1.00  0.00      LH0  C  
ATOM   1857  O   GLY H  44       1.291  37.846  16.582  1.00  0.00      LH0  O  
ATOM   1858  H   GLY H  44       2.584  34.001  18.049  1.00  0.00      LH0  H  
ATOM   1859  N   LYS H  45       1.500  36.049  15.225  1.00  0.00      LH0  N  
ATOM   1860  CA  LYS H  45       1.510  36.871  14.015  1.00  0.00      LH0  C  
ATOM   1861  C   LYS H  45       0.523  36.306  13.005  1.00  0.00      LH0  C  
ATOM   1862  O   LYS H  45      -0.222  35.380  13.307  1.00  0.00      LH0  O  
ATOM   1863  CB  LYS H  45       2.919  36.927  13.402  1.00  0.00      LH0  C  
ATOM   1864  CG  LYS H  45       4.101  37.401  14.264  1.00  0.00      LH0  C  
ATOM   1865  CD  LYS H  45       4.360  38.910  14.394  1.00  0.00      LH0  C  
ATOM   1866  CE  LYS H  45       3.440  39.696  15.332  1.00  0.00      LH0  C  
ATOM   1867  NZ  LYS H  45       3.484  39.124  16.686  1.00  0.00      LH0  N1+
ATOM   1868  H   LYS H  45       1.613  35.056  15.155  1.00  0.00      LH0  H  
ATOM   1869  HZ1 LYS H  45       2.943  39.706  17.351  1.00  0.00      LH0  H  
ATOM   1870  HZ2 LYS H  45       3.023  38.187  16.683  1.00  0.00      LH0  H  
ATOM   1871  HZ3 LYS H  45       4.450  38.962  17.029  1.00  0.00      LH0  H  
ATOM   1872  N   GLY H  46       0.570  36.882  11.792  1.00  0.00      LH0  N  
ATOM   1873  CA  GLY H  46      -0.146  36.224  10.702  1.00  0.00      LH0  C  
ATOM   1874  C   GLY H  46       0.630  35.029  10.185  1.00  0.00      LH0  C  
ATOM   1875  O   GLY H  46       1.650  34.645  10.747  1.00  0.00      LH0  O  
ATOM   1876  H   GLY H  46       1.203  37.624  11.590  1.00  0.00      LH0  H  
ATOM   1877  N   LEU H  47       0.109  34.458   9.093  1.00  0.00      LH0  N  
ATOM   1878  CA  LEU H  47       0.831  33.306   8.559  1.00  0.00      LH0  C  
ATOM   1879  C   LEU H  47       1.944  33.688   7.597  1.00  0.00      LH0  C  
ATOM   1880  O   LEU H  47       1.722  34.054   6.448  1.00  0.00      LH0  O  
ATOM   1881  CB  LEU H  47      -0.129  32.311   7.906  1.00  0.00      LH0  C  
ATOM   1882  CG  LEU H  47      -1.109  31.603   8.842  1.00  0.00      LH0  C  
ATOM   1883  CD1 LEU H  47      -2.114  30.764   8.052  1.00  0.00      LH0  C  
ATOM   1884  CD2 LEU H  47      -0.400  30.755   9.896  1.00  0.00      LH0  C  
ATOM   1885  H   LEU H  47      -0.655  34.887   8.609  1.00  0.00      LH0  H  
ATOM   1886  N   GLU H  48       3.166  33.584   8.125  1.00  0.00      LH0  N  
ATOM   1887  CA  GLU H  48       4.330  33.810   7.274  1.00  0.00      LH0  C  
ATOM   1888  C   GLU H  48       4.590  32.623   6.362  1.00  0.00      LH0  C  
ATOM   1889  O   GLU H  48       4.986  31.543   6.791  1.00  0.00      LH0  O  
ATOM   1890  CB  GLU H  48       5.557  34.106   8.141  1.00  0.00      LH0  C  
ATOM   1891  CG  GLU H  48       6.798  34.616   7.390  1.00  0.00      LH0  C  
ATOM   1892  CD  GLU H  48       7.991  34.713   8.332  1.00  0.00      LH0  C  
ATOM   1893  OE1 GLU H  48       7.837  35.088   9.490  1.00  0.00      LH0  O  
ATOM   1894  OE2 GLU H  48       9.095  34.356   7.941  1.00  0.00      LH0  O1-
ATOM   1895  H   GLU H  48       3.250  33.185   9.040  1.00  0.00      LH0  H  
ATOM   1896  N   TRP H  49       4.348  32.861   5.066  1.00  0.00      LH0  N  
ATOM   1897  CA  TRP H  49       4.791  31.831   4.131  1.00  0.00      LH0  C  
ATOM   1898  C   TRP H  49       6.304  31.825   4.004  1.00  0.00      LH0  C  
ATOM   1899  O   TRP H  49       6.931  32.831   3.695  1.00  0.00      LH0  O  
ATOM   1900  CB  TRP H  49       4.106  31.989   2.764  1.00  0.00      LH0  C  
ATOM   1901  CG  TRP H  49       4.649  30.962   1.792  1.00  0.00      LH0  C  
ATOM   1902  CD1 TRP H  49       4.505  29.568   1.866  1.00  0.00      LH0  C  
ATOM   1903  CD2 TRP H  49       5.486  31.194   0.639  1.00  0.00      LH0  C  
ATOM   1904  CE2 TRP H  49       5.809  29.912   0.084  1.00  0.00      LH0  C  
ATOM   1905  CE3 TRP H  49       5.992  32.365   0.040  1.00  0.00      LH0  C  
ATOM   1906  NE1 TRP H  49       5.187  28.947   0.868  1.00  0.00      LH0  N  
ATOM   1907  CZ2 TRP H  49       6.636  29.828  -1.056  1.00  0.00      LH0  C  
ATOM   1908  CZ3 TRP H  49       6.815  32.266  -1.102  1.00  0.00      LH0  C  
ATOM   1909  CH2 TRP H  49       7.138  31.005  -1.646  1.00  0.00      LH0  C  
ATOM   1910  H   TRP H  49       4.018  33.758   4.778  1.00  0.00      LH0  H  
ATOM   1911  HE1 TRP H  49       5.268  27.974   0.755  1.00  0.00      LH0  H  
ATOM   1912  N   LEU H  50       6.850  30.635   4.267  1.00  0.00      LH0  N  
ATOM   1913  CA  LEU H  50       8.296  30.508   4.159  1.00  0.00      LH0  C  
ATOM   1914  C   LEU H  50       8.725  30.034   2.786  1.00  0.00      LH0  C  
ATOM   1915  O   LEU H  50       9.391  30.715   2.014  1.00  0.00      LH0  O  
ATOM   1916  CB  LEU H  50       8.803  29.529   5.218  1.00  0.00      LH0  C  
ATOM   1917  CG  LEU H  50       8.475  29.937   6.648  1.00  0.00      LH0  C  
ATOM   1918  CD1 LEU H  50       8.559  28.743   7.596  1.00  0.00      LH0  C  
ATOM   1919  CD2 LEU H  50       9.340  31.109   7.106  1.00  0.00      LH0  C  
ATOM   1920  H   LEU H  50       6.267  29.847   4.476  1.00  0.00      LH0  H  
ATOM   1921  N   ALA H  51       8.330  28.784   2.535  1.00  0.00      LH0  N  
ATOM   1922  CA  ALA H  51       8.924  28.102   1.396  1.00  0.00      LH0  C  
ATOM   1923  C   ALA H  51       7.948  27.094   0.853  1.00  0.00      LH0  C  
ATOM   1924  O   ALA H  51       6.891  26.865   1.429  1.00  0.00      LH0  O  
ATOM   1925  CB  ALA H  51      10.216  27.392   1.811  1.00  0.00      LH0  C  
ATOM   1926  H   ALA H  51       7.649  28.320   3.107  1.00  0.00      LH0  H  
ATOM   1927  N   HIS H  52       8.335  26.504  -0.273  1.00  0.00      LH0  N  
ATOM   1928  CA  HIS H  52       7.458  25.558  -0.946  1.00  0.00      LH0  C  
ATOM   1929  C   HIS H  52       8.352  24.638  -1.745  1.00  0.00      LH0  C  
ATOM   1930  O   HIS H  52       9.462  25.018  -2.095  1.00  0.00      LH0  O  
ATOM   1931  CB  HIS H  52       6.479  26.365  -1.811  1.00  0.00      LH0  C  
ATOM   1932  CG  HIS H  52       5.679  25.516  -2.765  1.00  0.00      LH0  C  
ATOM   1933  CD2 HIS H  52       4.442  24.908  -2.541  1.00  0.00      LH0  C  
ATOM   1934  ND1 HIS H  52       6.087  25.240  -4.015  1.00  0.00      LH0  N  
ATOM   1935  CE1 HIS H  52       5.115  24.461  -4.580  1.00  0.00      LH0  C  
ATOM   1936  NE2 HIS H  52       4.106  24.257  -3.679  1.00  0.00      LH0  N  
ATOM   1937  H   HIS H  52       9.204  26.749  -0.711  1.00  0.00      LH0  H  
ATOM   1938  HD1 HIS H  52       6.910  25.556  -4.458  1.00  0.00      LH0  H  
ATOM   1939  N   ILE H  53       7.846  23.431  -2.000  1.00  0.00      LH0  N  
ATOM   1940  CA  ILE H  53       8.573  22.561  -2.912  1.00  0.00      LH0  C  
ATOM   1941  C   ILE H  53       7.594  21.801  -3.785  1.00  0.00      LH0  C  
ATOM   1942  O   ILE H  53       6.577  21.296  -3.321  1.00  0.00      LH0  O  
ATOM   1943  CB  ILE H  53       9.556  21.664  -2.130  1.00  0.00      LH0  C  
ATOM   1944  CG1 ILE H  53      10.536  20.920  -3.037  1.00  0.00      LH0  C  
ATOM   1945  CG2 ILE H  53       8.851  20.741  -1.141  1.00  0.00      LH0  C  
ATOM   1946  CD1 ILE H  53      11.828  20.547  -2.313  1.00  0.00      LH0  C  
ATOM   1947  H   ILE H  53       6.974  23.136  -1.605  1.00  0.00      LH0  H  
ATOM   1948  N   TRP H  54       7.915  21.802  -5.081  1.00  0.00      LH0  N  
ATOM   1949  CA  TRP H  54       7.081  21.079  -6.032  1.00  0.00      LH0  C  
ATOM   1950  C   TRP H  54       7.461  19.616  -6.075  1.00  0.00      LH0  C  
ATOM   1951  O   TRP H  54       8.491  19.200  -5.560  1.00  0.00      LH0  O  
ATOM   1952  CB  TRP H  54       7.214  21.667  -7.438  1.00  0.00      LH0  C  
ATOM   1953  CG  TRP H  54       6.698  23.083  -7.513  1.00  0.00      LH0  C  
ATOM   1954  CD1 TRP H  54       7.409  24.256  -7.221  1.00  0.00      LH0  C  
ATOM   1955  CD2 TRP H  54       5.385  23.526  -7.914  1.00  0.00      LH0  C  
ATOM   1956  CE2 TRP H  54       5.381  24.961  -7.839  1.00  0.00      LH0  C  
ATOM   1957  CE3 TRP H  54       4.224  22.837  -8.322  1.00  0.00      LH0  C  
ATOM   1958  NE1 TRP H  54       6.643  25.362  -7.409  1.00  0.00      LH0  N  
ATOM   1959  CZ2 TRP H  54       4.213  25.676  -8.178  1.00  0.00      LH0  C  
ATOM   1960  CZ3 TRP H  54       3.063  23.564  -8.657  1.00  0.00      LH0  C  
ATOM   1961  CH2 TRP H  54       3.059  24.974  -8.586  1.00  0.00      LH0  C  
ATOM   1962  H   TRP H  54       8.797  22.186  -5.353  1.00  0.00      LH0  H  
ATOM   1963  HE1 TRP H  54       6.949  26.280  -7.241  1.00  0.00      LH0  H  
ATOM   1964  N   TRP H  55       6.590  18.853  -6.744  1.00  0.00      LH0  N  
ATOM   1965  CA  TRP H  55       6.795  17.412  -6.859  1.00  0.00      LH0  C  
ATOM   1966  C   TRP H  55       8.151  16.916  -7.351  1.00  0.00      LH0  C  
ATOM   1967  O   TRP H  55       8.645  15.875  -6.928  1.00  0.00      LH0  O  
ATOM   1968  CB  TRP H  55       5.626  16.787  -7.631  1.00  0.00      LH0  C  
ATOM   1969  CG  TRP H  55       5.748  16.929  -9.136  1.00  0.00      LH0  C  
ATOM   1970  CD1 TRP H  55       5.967  15.879 -10.041  1.00  0.00      LH0  C  
ATOM   1971  CD2 TRP H  55       5.653  18.116  -9.956  1.00  0.00      LH0  C  
ATOM   1972  CE2 TRP H  55       5.825  17.703 -11.321  1.00  0.00      LH0  C  
ATOM   1973  CE3 TRP H  55       5.442  19.479  -9.662  1.00  0.00      LH0  C  
ATOM   1974  NE1 TRP H  55       6.013  16.326 -11.323  1.00  0.00      LH0  N  
ATOM   1975  CZ2 TRP H  55       5.775  18.656 -12.360  1.00  0.00      LH0  C  
ATOM   1976  CZ3 TRP H  55       5.395  20.424 -10.708  1.00  0.00      LH0  C  
ATOM   1977  CH2 TRP H  55       5.561  20.014 -12.048  1.00  0.00      LH0  C  
ATOM   1978  H   TRP H  55       5.718  19.275  -7.001  1.00  0.00      LH0  H  
ATOM   1979  HE1 TRP H  55       6.179  15.771 -12.115  1.00  0.00      LH0  H  
ATOM   1980  N   ASP H  56       8.740  17.709  -8.254  1.00  0.00      LH0  N  
ATOM   1981  CA  ASP H  56      10.058  17.347  -8.767  1.00  0.00      LH0  C  
ATOM   1982  C   ASP H  56      11.168  17.531  -7.725  1.00  0.00      LH0  C  
ATOM   1983  O   ASP H  56      11.219  16.799  -6.737  1.00  0.00      LH0  O  
ATOM   1984  CB  ASP H  56      10.281  18.033 -10.136  1.00  0.00      LH0  C  
ATOM   1985  CG  ASP H  56      10.137  19.550 -10.063  1.00  0.00      LH0  C  
ATOM   1986  OD1 ASP H  56       9.030  20.059  -9.942  1.00  0.00      LH0  O  
ATOM   1987  OD2 ASP H  56      11.139  20.249 -10.146  1.00  0.00      LH0  O1-
ATOM   1988  H   ASP H  56       8.341  18.580  -8.546  1.00  0.00      LH0  H  
ATOM   1989  N   GLY H  57      12.042  18.522  -7.939  1.00  0.00      LH0  N  
ATOM   1990  CA  GLY H  57      12.910  18.919  -6.833  1.00  0.00      LH0  C  
ATOM   1991  C   GLY H  57      12.764  20.387  -6.470  1.00  0.00      LH0  C  
ATOM   1992  O   GLY H  57      13.394  20.888  -5.551  1.00  0.00      LH0  O  
ATOM   1993  H   GLY H  57      12.049  19.050  -8.790  1.00  0.00      LH0  H  
ATOM   1994  N   ASP H  58      11.906  21.050  -7.258  1.00  0.00      LH0  N  
ATOM   1995  CA  ASP H  58      11.786  22.505  -7.230  1.00  0.00      LH0  C  
ATOM   1996  C   ASP H  58      11.526  23.151  -5.892  1.00  0.00      LH0  C  
ATOM   1997  O   ASP H  58      10.452  23.028  -5.318  1.00  0.00      LH0  O  
ATOM   1998  CB  ASP H  58      10.649  22.890  -8.147  1.00  0.00      LH0  C  
ATOM   1999  CG  ASP H  58      10.885  24.210  -8.843  1.00  0.00      LH0  C  
ATOM   2000  OD1 ASP H  58      11.696  24.261  -9.761  1.00  0.00      LH0  O  
ATOM   2001  OD2 ASP H  58      10.224  25.184  -8.514  1.00  0.00      LH0  O1-
ATOM   2002  H   ASP H  58      11.399  20.579  -7.979  1.00  0.00      LH0  H  
ATOM   2003  N   GLU H  59      12.535  23.887  -5.444  1.00  0.00      LH0  N  
ATOM   2004  CA  GLU H  59      12.262  24.782  -4.325  1.00  0.00      LH0  C  
ATOM   2005  C   GLU H  59      11.395  25.970  -4.729  1.00  0.00      LH0  C  
ATOM   2006  O   GLU H  59      11.169  26.263  -5.900  1.00  0.00      LH0  O  
ATOM   2007  CB  GLU H  59      13.567  25.267  -3.673  1.00  0.00      LH0  C  
ATOM   2008  CG  GLU H  59      14.820  25.410  -4.556  1.00  0.00      LH0  C  
ATOM   2009  CD  GLU H  59      14.500  26.098  -5.867  1.00  0.00      LH0  C  
ATOM   2010  OE1 GLU H  59      14.046  27.235  -5.867  1.00  0.00      LH0  O  
ATOM   2011  OE2 GLU H  59      14.615  25.462  -6.908  1.00  0.00      LH0  O1-
ATOM   2012  H   GLU H  59      13.365  23.963  -6.000  1.00  0.00      LH0  H  
ATOM   2013  N   SER H  60      10.909  26.659  -3.698  1.00  0.00      LH0  N  
ATOM   2014  CA  SER H  60      10.301  27.970  -3.892  1.00  0.00      LH0  C  
ATOM   2015  C   SER H  60      10.478  28.739  -2.597  1.00  0.00      LH0  C  
ATOM   2016  O   SER H  60      10.230  28.200  -1.525  1.00  0.00      LH0  O  
ATOM   2017  CB  SER H  60       8.808  27.858  -4.238  1.00  0.00      LH0  C  
ATOM   2018  OG  SER H  60       8.519  26.739  -5.097  1.00  0.00      LH0  O  
ATOM   2019  H   SER H  60      10.894  26.229  -2.794  1.00  0.00      LH0  H  
ATOM   2020  HG  SER H  60       9.307  26.583  -5.621  1.00  0.00      LH0  H  
ATOM   2021  N   TYR H  61      10.958  29.983  -2.707  1.00  0.00      LH0  N  
ATOM   2022  CA  TYR H  61      11.227  30.691  -1.455  1.00  0.00      LH0  C  
ATOM   2023  C   TYR H  61      10.511  32.016  -1.393  1.00  0.00      LH0  C  
ATOM   2024  O   TYR H  61      10.192  32.601  -2.418  1.00  0.00      LH0  O  
ATOM   2025  CB  TYR H  61      12.728  30.935  -1.257  1.00  0.00      LH0  C  
ATOM   2026  CG  TYR H  61      13.499  29.639  -1.167  1.00  0.00      LH0  C  
ATOM   2027  CD1 TYR H  61      14.525  29.396  -2.102  1.00  0.00      LH0  C  
ATOM   2028  CD2 TYR H  61      13.181  28.718  -0.151  1.00  0.00      LH0  C  
ATOM   2029  CE1 TYR H  61      15.254  28.199  -2.014  1.00  0.00      LH0  C  
ATOM   2030  CE2 TYR H  61      13.907  27.522  -0.065  1.00  0.00      LH0  C  
ATOM   2031  CZ  TYR H  61      14.932  27.275  -0.998  1.00  0.00      LH0  C  
ATOM   2032  OH  TYR H  61      15.629  26.085  -0.911  1.00  0.00      LH0  O  
ATOM   2033  H   TYR H  61      11.104  30.429  -3.589  1.00  0.00      LH0  H  
ATOM   2034  HH  TYR H  61      16.089  25.942  -1.733  1.00  0.00      LH0  H  
ATOM   2035  N   ASN H  62      10.298  32.472  -0.150  1.00  0.00      LH0  N  
ATOM   2036  CA  ASN H  62       9.797  33.836   0.040  1.00  0.00      LH0  C  
ATOM   2037  C   ASN H  62      10.840  34.909  -0.275  1.00  0.00      LH0  C  
ATOM   2038  O   ASN H  62      11.872  35.003   0.382  1.00  0.00      LH0  O  
ATOM   2039  CB  ASN H  62       9.256  33.971   1.474  1.00  0.00      LH0  C  
ATOM   2040  CG  ASN H  62       8.630  35.334   1.713  1.00  0.00      LH0  C  
ATOM   2041  ND2 ASN H  62       7.869  35.412   2.802  1.00  0.00      LH0  N  
ATOM   2042  OD1 ASN H  62       8.832  36.272   0.958  1.00  0.00      LH0  O  
ATOM   2043  H   ASN H  62      10.473  31.878   0.638  1.00  0.00      LH0  H  
ATOM   2044 HD21 ASN H  62       7.672  34.609   3.370  1.00  0.00      LH0  H  
ATOM   2045 HD22 ASN H  62       7.505  36.312   3.044  1.00  0.00      LH0  H  
ATOM   2046  N   PRO H  63      10.527  35.733  -1.307  1.00  0.00      LH0  N  
ATOM   2047  CA  PRO H  63      11.359  36.888  -1.664  1.00  0.00      LH0  C  
ATOM   2048  C   PRO H  63      11.925  37.749  -0.541  1.00  0.00      LH0  C  
ATOM   2049  O   PRO H  63      13.052  38.230  -0.646  1.00  0.00      LH0  O  
ATOM   2050  CB  PRO H  63      10.472  37.663  -2.641  1.00  0.00      LH0  C  
ATOM   2051  CG  PRO H  63       9.670  36.570  -3.339  1.00  0.00      LH0  C  
ATOM   2052  CD  PRO H  63       9.378  35.607  -2.196  1.00  0.00      LH0  C  
ATOM   2053  N   SER H  64      11.152  37.933   0.537  1.00  0.00      LH0  N  
ATOM   2054  CA  SER H  64      11.736  38.683   1.646  1.00  0.00      LH0  C  
ATOM   2055  C   SER H  64      12.906  37.978   2.321  1.00  0.00      LH0  C  
ATOM   2056  O   SER H  64      14.065  38.344   2.123  1.00  0.00      LH0  O  
ATOM   2057  CB  SER H  64      10.650  39.072   2.647  1.00  0.00      LH0  C  
ATOM   2058  OG  SER H  64       9.811  37.939   2.871  1.00  0.00      LH0  O  
ATOM   2059  H   SER H  64      10.202  37.611   0.603  1.00  0.00      LH0  H  
ATOM   2060  HG  SER H  64       9.005  38.156   2.384  1.00  0.00      LH0  H  
ATOM   2061  N   LEU H  65      12.570  36.946   3.113  1.00  0.00      LH0  N  
ATOM   2062  CA  LEU H  65      13.633  36.343   3.923  1.00  0.00      LH0  C  
ATOM   2063  C   LEU H  65      14.561  35.341   3.247  1.00  0.00      LH0  C  
ATOM   2064  O   LEU H  65      15.601  34.990   3.789  1.00  0.00      LH0  O  
ATOM   2065  CB  LEU H  65      13.121  35.818   5.276  1.00  0.00      LH0  C  
ATOM   2066  CG  LEU H  65      12.337  34.500   5.284  1.00  0.00      LH0  C  
ATOM   2067  CD1 LEU H  65      12.469  33.795   6.635  1.00  0.00      LH0  C  
ATOM   2068  CD2 LEU H  65      10.870  34.669   4.884  1.00  0.00      LH0  C  
ATOM   2069  H   LEU H  65      11.600  36.691   3.174  1.00  0.00      LH0  H  
ATOM   2070  N   LYS H  66      14.158  34.932   2.029  1.00  0.00      LH0  N  
ATOM   2071  CA  LYS H  66      14.956  34.114   1.101  1.00  0.00      LH0  C  
ATOM   2072  C   LYS H  66      16.138  33.293   1.617  1.00  0.00      LH0  C  
ATOM   2073  O   LYS H  66      16.032  32.091   1.804  1.00  0.00      LH0  O  
ATOM   2074  CB  LYS H  66      15.311  34.934  -0.153  1.00  0.00      LH0  C  
ATOM   2075  CG  LYS H  66      15.827  36.345   0.150  1.00  0.00      LH0  C  
ATOM   2076  CD  LYS H  66      16.139  37.192  -1.081  1.00  0.00      LH0  C  
ATOM   2077  CE  LYS H  66      16.462  38.638  -0.694  1.00  0.00      LH0  C  
ATOM   2078  NZ  LYS H  66      15.311  39.228   0.003  1.00  0.00      LH0  N1+
ATOM   2079  H   LYS H  66      13.246  35.214   1.727  1.00  0.00      LH0  H  
ATOM   2080  HZ1 LYS H  66      15.444  40.234   0.207  1.00  0.00      LH0  H  
ATOM   2081  HZ2 LYS H  66      14.451  39.100  -0.571  1.00  0.00      LH0  H  
ATOM   2082  HZ3 LYS H  66      15.124  38.725   0.897  1.00  0.00      LH0  H  
ATOM   2083  N   SER H  67      17.272  33.975   1.844  1.00  0.00      LH0  N  
ATOM   2084  CA  SER H  67      18.510  33.295   2.223  1.00  0.00      LH0  C  
ATOM   2085  C   SER H  67      18.471  32.469   3.504  1.00  0.00      LH0  C  
ATOM   2086  O   SER H  67      19.314  31.617   3.768  1.00  0.00      LH0  O  
ATOM   2087  CB  SER H  67      19.620  34.342   2.286  1.00  0.00      LH0  C  
ATOM   2088  OG  SER H  67      19.325  35.402   1.357  1.00  0.00      LH0  O  
ATOM   2089  H   SER H  67      17.329  34.965   1.738  1.00  0.00      LH0  H  
ATOM   2090  HG  SER H  67      20.169  35.756   1.099  1.00  0.00      LH0  H  
ATOM   2091  N   ARG H  68      17.440  32.754   4.309  1.00  0.00      LH0  N  
ATOM   2092  CA  ARG H  68      17.298  31.897   5.475  1.00  0.00      LH0  C  
ATOM   2093  C   ARG H  68      16.445  30.659   5.276  1.00  0.00      LH0  C  
ATOM   2094  O   ARG H  68      15.991  30.043   6.229  1.00  0.00      LH0  O  
ATOM   2095  CB  ARG H  68      16.850  32.690   6.699  1.00  0.00      LH0  C  
ATOM   2096  CG  ARG H  68      17.819  33.830   7.016  1.00  0.00      LH0  C  
ATOM   2097  CD  ARG H  68      17.703  34.323   8.458  1.00  0.00      LH0  C  
ATOM   2098  NE  ARG H  68      16.332  34.704   8.787  1.00  0.00      LH0  N  
ATOM   2099  CZ  ARG H  68      15.719  34.152   9.856  1.00  0.00      LH0  C  
ATOM   2100  NH1 ARG H  68      14.502  34.560  10.189  1.00  0.00      LH0  N1+
ATOM   2101  NH2 ARG H  68      16.309  33.212  10.588  1.00  0.00      LH0  N  
ATOM   2102  H   ARG H  68      16.754  33.440   4.063  1.00  0.00      LH0  H  
ATOM   2103  HE  ARG H  68      15.889  35.397   8.218  1.00  0.00      LH0  H  
ATOM   2104 HH11 ARG H  68      14.056  34.162  11.008  1.00  0.00      LH0  H  
ATOM   2105 HH12 ARG H  68      13.998  35.247   9.672  1.00  0.00      LH0  H  
ATOM   2106 HH21 ARG H  68      15.834  32.877  11.408  1.00  0.00      LH0  H  
ATOM   2107 HH22 ARG H  68      17.215  32.827  10.371  1.00  0.00      LH0  H  
ATOM   2108  N   LEU H  69      16.228  30.322   4.002  1.00  0.00      LH0  N  
ATOM   2109  CA  LEU H  69      15.402  29.154   3.741  1.00  0.00      LH0  C  
ATOM   2110  C   LEU H  69      16.104  28.201   2.805  1.00  0.00      LH0  C  
ATOM   2111  O   LEU H  69      16.710  28.587   1.812  1.00  0.00      LH0  O  
ATOM   2112  CB  LEU H  69      14.071  29.582   3.125  1.00  0.00      LH0  C  
ATOM   2113  CG  LEU H  69      13.293  30.601   3.953  1.00  0.00      LH0  C  
ATOM   2114  CD1 LEU H  69      12.299  31.371   3.089  1.00  0.00      LH0  C  
ATOM   2115  CD2 LEU H  69      12.654  29.970   5.189  1.00  0.00      LH0  C  
ATOM   2116  H   LEU H  69      16.600  30.823   3.220  1.00  0.00      LH0  H  
ATOM   2117  N   THR H  70      15.972  26.924   3.149  1.00  0.00      LH0  N  
ATOM   2118  CA  THR H  70      16.424  25.898   2.221  1.00  0.00      LH0  C  
ATOM   2119  C   THR H  70      15.532  24.683   2.334  1.00  0.00      LH0  C  
ATOM   2120  O   THR H  70      15.547  23.951   3.317  1.00  0.00      LH0  O  
ATOM   2121  CB  THR H  70      17.895  25.552   2.472  1.00  0.00      LH0  C  
ATOM   2122  CG2 THR H  70      18.475  24.686   1.351  1.00  0.00      LH0  C  
ATOM   2123  OG1 THR H  70      18.664  26.751   2.629  1.00  0.00      LH0  O  
ATOM   2124  H   THR H  70      15.645  26.687   4.064  1.00  0.00      LH0  H  
ATOM   2125  HG1 THR H  70      18.271  27.407   2.056  1.00  0.00      LH0  H  
ATOM   2126  N   ILE H  71      14.689  24.526   1.314  1.00  0.00      LH0  N  
ATOM   2127  CA  ILE H  71      13.759  23.416   1.432  1.00  0.00      LH0  C  
ATOM   2128  C   ILE H  71      14.233  22.213   0.642  1.00  0.00      LH0  C  
ATOM   2129  O   ILE H  71      14.694  22.307  -0.486  1.00  0.00      LH0  O  
ATOM   2130  CB  ILE H  71      12.329  23.878   1.089  1.00  0.00      LH0  C  
ATOM   2131  CG1 ILE H  71      11.267  22.880   1.554  1.00  0.00      LH0  C  
ATOM   2132  CG2 ILE H  71      12.170  24.293  -0.374  1.00  0.00      LH0  C  
ATOM   2133  CD1 ILE H  71       9.866  23.490   1.518  1.00  0.00      LH0  C  
ATOM   2134  H   ILE H  71      14.807  25.042   0.463  1.00  0.00      LH0  H  
ATOM   2135  N   SER H  72      14.134  21.071   1.316  1.00  0.00      LH0  N  
ATOM   2136  CA  SER H  72      14.510  19.846   0.632  1.00  0.00      LH0  C  
ATOM   2137  C   SER H  72      13.358  18.878   0.750  1.00  0.00      LH0  C  
ATOM   2138  O   SER H  72      12.446  19.109   1.537  1.00  0.00      LH0  O  
ATOM   2139  CB  SER H  72      15.803  19.307   1.254  1.00  0.00      LH0  C  
ATOM   2140  OG  SER H  72      15.674  19.201   2.680  1.00  0.00      LH0  O  
ATOM   2141  H   SER H  72      13.734  21.034   2.232  1.00  0.00      LH0  H  
ATOM   2142  HG  SER H  72      15.364  20.046   2.998  1.00  0.00      LH0  H  
ATOM   2143  N   LYS H  73      13.422  17.787  -0.023  1.00  0.00      LH0  N  
ATOM   2144  CA  LYS H  73      12.461  16.740   0.298  1.00  0.00      LH0  C  
ATOM   2145  C   LYS H  73      12.983  15.345   0.083  1.00  0.00      LH0  C  
ATOM   2146  O   LYS H  73      13.437  14.955  -0.988  1.00  0.00      LH0  O  
ATOM   2147  CB  LYS H  73      11.116  16.910  -0.419  1.00  0.00      LH0  C  
ATOM   2148  CG  LYS H  73      11.168  16.796  -1.942  1.00  0.00      LH0  C  
ATOM   2149  CD  LYS H  73       9.764  16.811  -2.522  1.00  0.00      LH0  C  
ATOM   2150  CE  LYS H  73       9.744  16.911  -4.042  1.00  0.00      LH0  C  
ATOM   2151  NZ  LYS H  73       9.927  15.617  -4.711  1.00  0.00      LH0  N1+
ATOM   2152  H   LYS H  73      14.113  17.654  -0.732  1.00  0.00      LH0  H  
ATOM   2153  HZ1 LYS H  73      10.410  15.798  -5.618  1.00  0.00      LH0  H  
ATOM   2154  HZ2 LYS H  73      10.453  14.928  -4.134  1.00  0.00      LH0  H  
ATOM   2155  HZ3 LYS H  73       8.993  15.230  -4.971  1.00  0.00      LH0  H  
ATOM   2156  N   ASP H  74      12.833  14.576   1.160  1.00  0.00      LH0  N  
ATOM   2157  CA  ASP H  74      12.859  13.140   0.930  1.00  0.00      LH0  C  
ATOM   2158  C   ASP H  74      11.615  12.765   0.147  1.00  0.00      LH0  C  
ATOM   2159  O   ASP H  74      10.497  13.051   0.551  1.00  0.00      LH0  O  
ATOM   2160  CB  ASP H  74      12.927  12.428   2.280  1.00  0.00      LH0  C  
ATOM   2161  CG  ASP H  74      12.683  10.941   2.134  1.00  0.00      LH0  C  
ATOM   2162  OD1 ASP H  74      11.551  10.504   2.291  1.00  0.00      LH0  O  
ATOM   2163  OD2 ASP H  74      13.621  10.189   1.923  1.00  0.00      LH0  O1-
ATOM   2164  H   ASP H  74      12.450  14.957   2.002  1.00  0.00      LH0  H  
ATOM   2165  N   THR H  75      11.859  12.141  -1.004  1.00  0.00      LH0  N  
ATOM   2166  CA  THR H  75      10.671  11.725  -1.737  1.00  0.00      LH0  C  
ATOM   2167  C   THR H  75      10.473  10.210  -1.692  1.00  0.00      LH0  C  
ATOM   2168  O   THR H  75      10.170   9.545  -2.673  1.00  0.00      LH0  O  
ATOM   2169  CB  THR H  75      10.691  12.318  -3.161  1.00  0.00      LH0  C  
ATOM   2170  CG2 THR H  75       9.320  12.230  -3.838  1.00  0.00      LH0  C  
ATOM   2171  OG1 THR H  75      11.125  13.698  -3.144  1.00  0.00      LH0  O  
ATOM   2172  H   THR H  75      12.794  11.897  -1.259  1.00  0.00      LH0  H  
ATOM   2173  HG1 THR H  75      11.898  13.725  -2.580  1.00  0.00      LH0  H  
ATOM   2174  N   SER H  76      10.683   9.678  -0.477  1.00  0.00      LH0  N  
ATOM   2175  CA  SER H  76      10.323   8.274  -0.303  1.00  0.00      LH0  C  
ATOM   2176  C   SER H  76       9.255   8.132   0.775  1.00  0.00      LH0  C  
ATOM   2177  O   SER H  76       8.076   7.908   0.533  1.00  0.00      LH0  O  
ATOM   2178  CB  SER H  76      11.594   7.441  -0.043  1.00  0.00      LH0  C  
ATOM   2179  OG  SER H  76      12.293   7.900   1.130  1.00  0.00      LH0  O  
ATOM   2180  H   SER H  76      11.013  10.224   0.294  1.00  0.00      LH0  H  
ATOM   2181  HG  SER H  76      12.734   8.727   0.918  1.00  0.00      LH0  H  
ATOM   2182  N   LYS H  77       9.742   8.373   1.998  1.00  0.00      LH0  N  
ATOM   2183  CA  LYS H  77       8.894   8.571   3.171  1.00  0.00      LH0  C  
ATOM   2184  C   LYS H  77       8.188   9.919   3.157  1.00  0.00      LH0  C  
ATOM   2185  O   LYS H  77       7.332  10.206   3.981  1.00  0.00      LH0  O  
ATOM   2186  CB  LYS H  77       9.766   8.458   4.418  1.00  0.00      LH0  C  
ATOM   2187  CG  LYS H  77      10.537   7.138   4.489  1.00  0.00      LH0  C  
ATOM   2188  CD  LYS H  77      11.823   7.212   5.322  1.00  0.00      LH0  C  
ATOM   2189  CE  LYS H  77      13.045   7.771   4.574  1.00  0.00      LH0  C  
ATOM   2190  NZ  LYS H  77      12.893   9.190   4.233  1.00  0.00      LH0  N1+
ATOM   2191  H   LYS H  77      10.718   8.585   2.047  1.00  0.00      LH0  H  
ATOM   2192  HZ1 LYS H  77      13.677   9.523   3.630  1.00  0.00      LH0  H  
ATOM   2193  HZ2 LYS H  77      12.074   9.360   3.615  1.00  0.00      LH0  H  
ATOM   2194  HZ3 LYS H  77      12.796   9.811   5.063  1.00  0.00      LH0  H  
ATOM   2195  N   ASN H  78       8.595  10.730   2.161  1.00  0.00      LH0  N  
ATOM   2196  CA  ASN H  78       7.868  11.946   1.798  1.00  0.00      LH0  C  
ATOM   2197  C   ASN H  78       7.932  13.030   2.845  1.00  0.00      LH0  C  
ATOM   2198  O   ASN H  78       6.967  13.478   3.456  1.00  0.00      LH0  O  
ATOM   2199  CB  ASN H  78       6.461  11.627   1.309  1.00  0.00      LH0  C  
ATOM   2200  CG  ASN H  78       6.550  11.392  -0.181  1.00  0.00      LH0  C  
ATOM   2201  ND2 ASN H  78       6.409  10.120  -0.556  1.00  0.00      LH0  N  
ATOM   2202  OD1 ASN H  78       6.723  12.313  -0.969  1.00  0.00      LH0  O  
ATOM   2203  H   ASN H  78       9.476  10.535   1.736  1.00  0.00      LH0  H  
ATOM   2204 HD21 ASN H  78       6.414   9.351   0.087  1.00  0.00      LH0  H  
ATOM   2205 HD22 ASN H  78       6.290   9.936  -1.535  1.00  0.00      LH0  H  
ATOM   2206  N   GLN H  79       9.203  13.401   3.034  1.00  0.00      LH0  N  
ATOM   2207  CA  GLN H  79       9.558  14.310   4.110  1.00  0.00      LH0  C  
ATOM   2208  C   GLN H  79      10.082  15.633   3.592  1.00  0.00      LH0  C  
ATOM   2209  O   GLN H  79      11.266  15.815   3.316  1.00  0.00      LH0  O  
ATOM   2210  CB  GLN H  79      10.549  13.627   5.055  1.00  0.00      LH0  C  
ATOM   2211  CG  GLN H  79      10.035  12.247   5.476  1.00  0.00      LH0  C  
ATOM   2212  CD  GLN H  79      10.999  11.571   6.421  1.00  0.00      LH0  C  
ATOM   2213  NE2 GLN H  79      10.730  11.825   7.702  1.00  0.00      LH0  N  
ATOM   2214  OE1 GLN H  79      11.912  10.845   6.032  1.00  0.00      LH0  O  
ATOM   2215  H   GLN H  79       9.890  13.043   2.401  1.00  0.00      LH0  H  
ATOM   2216 HE21 GLN H  79       9.928  12.390   7.925  1.00  0.00      LH0  H  
ATOM   2217 HE22 GLN H  79      11.295  11.456   8.435  1.00  0.00      LH0  H  
ATOM   2218  N   VAL H  80       9.126  16.560   3.469  1.00  0.00      LH0  N  
ATOM   2219  CA  VAL H  80       9.444  17.942   3.113  1.00  0.00      LH0  C  
ATOM   2220  C   VAL H  80      10.216  18.655   4.213  1.00  0.00      LH0  C  
ATOM   2221  O   VAL H  80       9.696  19.215   5.175  1.00  0.00      LH0  O  
ATOM   2222  CB  VAL H  80       8.157  18.679   2.729  1.00  0.00      LH0  C  
ATOM   2223  CG1 VAL H  80       8.377  20.157   2.411  1.00  0.00      LH0  C  
ATOM   2224  CG2 VAL H  80       7.514  17.969   1.541  1.00  0.00      LH0  C  
ATOM   2225  H   VAL H  80       8.221  16.305   3.818  1.00  0.00      LH0  H  
ATOM   2226  N   SER H  81      11.524  18.570   4.023  1.00  0.00      LH0  N  
ATOM   2227  CA  SER H  81      12.436  19.026   5.050  1.00  0.00      LH0  C  
ATOM   2228  C   SER H  81      12.953  20.435   4.828  1.00  0.00      LH0  C  
ATOM   2229  O   SER H  81      13.962  20.666   4.171  1.00  0.00      LH0  O  
ATOM   2230  CB  SER H  81      13.560  18.001   5.141  1.00  0.00      LH0  C  
ATOM   2231  OG  SER H  81      12.990  16.708   5.370  1.00  0.00      LH0  O  
ATOM   2232  H   SER H  81      11.867  18.224   3.148  1.00  0.00      LH0  H  
ATOM   2233  HG  SER H  81      12.534  16.460   4.568  1.00  0.00      LH0  H  
ATOM   2234  N   LEU H  82      12.223  21.387   5.424  1.00  0.00      LH0  N  
ATOM   2235  CA  LEU H  82      12.770  22.743   5.414  1.00  0.00      LH0  C  
ATOM   2236  C   LEU H  82      13.930  22.869   6.389  1.00  0.00      LH0  C  
ATOM   2237  O   LEU H  82      13.980  22.210   7.424  1.00  0.00      LH0  O  
ATOM   2238  CB  LEU H  82      11.658  23.754   5.721  1.00  0.00      LH0  C  
ATOM   2239  CG  LEU H  82      12.049  25.240   5.694  1.00  0.00      LH0  C  
ATOM   2240  CD1 LEU H  82      12.566  25.704   4.335  1.00  0.00      LH0  C  
ATOM   2241  CD2 LEU H  82      10.910  26.131   6.172  1.00  0.00      LH0  C  
ATOM   2242  H   LEU H  82      11.445  21.128   5.996  1.00  0.00      LH0  H  
ATOM   2243  N   LYS H  83      14.872  23.727   6.004  1.00  0.00      LH0  N  
ATOM   2244  CA  LYS H  83      15.912  24.146   6.930  1.00  0.00      LH0  C  
ATOM   2245  C   LYS H  83      15.882  25.659   6.958  1.00  0.00      LH0  C  
ATOM   2246  O   LYS H  83      15.807  26.290   5.912  1.00  0.00      LH0  O  
ATOM   2247  CB  LYS H  83      17.284  23.621   6.477  1.00  0.00      LH0  C  
ATOM   2248  CG  LYS H  83      17.305  22.118   6.155  1.00  0.00      LH0  C  
ATOM   2249  CD  LYS H  83      16.952  21.241   7.359  1.00  0.00      LH0  C  
ATOM   2250  CE  LYS H  83      16.233  19.947   6.962  1.00  0.00      LH0  C  
ATOM   2251  NZ  LYS H  83      15.145  19.705   7.924  1.00  0.00      LH0  N1+
ATOM   2252  H   LYS H  83      14.852  24.147   5.095  1.00  0.00      LH0  H  
ATOM   2253  HZ1 LYS H  83      14.575  18.861   7.712  1.00  0.00      LH0  H  
ATOM   2254  HZ2 LYS H  83      15.536  19.595   8.882  1.00  0.00      LH0  H  
ATOM   2255  HZ3 LYS H  83      14.463  20.501   7.914  1.00  0.00      LH0  H  
ATOM   2256  N   ILE H  84      15.892  26.213   8.174  1.00  0.00      LH0  N  
ATOM   2257  CA  ILE H  84      15.928  27.673   8.238  1.00  0.00      LH0  C  
ATOM   2258  C   ILE H  84      17.268  28.142   8.749  1.00  0.00      LH0  C  
ATOM   2259  O   ILE H  84      17.649  27.864   9.881  1.00  0.00      LH0  O  
ATOM   2260  CB  ILE H  84      14.791  28.244   9.104  1.00  0.00      LH0  C  
ATOM   2261  CG1 ILE H  84      13.432  27.794   8.571  1.00  0.00      LH0  C  
ATOM   2262  CG2 ILE H  84      14.856  29.776   9.216  1.00  0.00      LH0  C  
ATOM   2263  CD1 ILE H  84      12.269  28.415   9.343  1.00  0.00      LH0  C  
ATOM   2264  H   ILE H  84      15.961  25.638   8.989  1.00  0.00      LH0  H  
ATOM   2265  N   THR H  85      17.972  28.855   7.869  1.00  0.00      LH0  N  
ATOM   2266  CA  THR H  85      19.262  29.415   8.256  1.00  0.00      LH0  C  
ATOM   2267  C   THR H  85      19.167  30.337   9.464  1.00  0.00      LH0  C  
ATOM   2268  O   THR H  85      18.376  31.278   9.501  1.00  0.00      LH0  O  
ATOM   2269  CB  THR H  85      19.861  30.154   7.057  1.00  0.00      LH0  C  
ATOM   2270  CG2 THR H  85      21.388  30.226   7.114  1.00  0.00      LH0  C  
ATOM   2271  OG1 THR H  85      19.407  29.556   5.832  1.00  0.00      LH0  O  
ATOM   2272  H   THR H  85      17.613  29.034   6.951  1.00  0.00      LH0  H  
ATOM   2273  HG1 THR H  85      19.672  30.132   5.115  1.00  0.00      LH0  H  
ATOM   2274  N   SER H  86      20.005  30.004  10.457  1.00  0.00      LH0  N  
ATOM   2275  CA  SER H  86      20.171  30.883  11.614  1.00  0.00      LH0  C  
ATOM   2276  C   SER H  86      18.921  31.512  12.207  1.00  0.00      LH0  C  
ATOM   2277  O   SER H  86      18.610  32.685  12.027  1.00  0.00      LH0  O  
ATOM   2278  CB  SER H  86      21.257  31.909  11.305  1.00  0.00      LH0  C  
ATOM   2279  OG  SER H  86      22.426  31.196  10.882  1.00  0.00      LH0  O  
ATOM   2280  H   SER H  86      20.610  29.216  10.340  1.00  0.00      LH0  H  
ATOM   2281  HG  SER H  86      22.632  30.576  11.581  1.00  0.00      LH0  H  
ATOM   2282  N   VAL H  87      18.202  30.653  12.935  1.00  0.00      LH0  N  
ATOM   2283  CA  VAL H  87      17.015  31.163  13.612  1.00  0.00      LH0  C  
ATOM   2284  C   VAL H  87      17.299  32.153  14.724  1.00  0.00      LH0  C  
ATOM   2285  O   VAL H  87      18.368  32.190  15.323  1.00  0.00      LH0  O  
ATOM   2286  CB  VAL H  87      16.120  30.026  14.106  1.00  0.00      LH0  C  
ATOM   2287  CG1 VAL H  87      15.347  29.451  12.926  1.00  0.00      LH0  C  
ATOM   2288  CG2 VAL H  87      16.886  28.958  14.893  1.00  0.00      LH0  C  
ATOM   2289  H   VAL H  87      18.521  29.709  13.030  1.00  0.00      LH0  H  
ATOM   2290  N   THR H  88      16.279  32.977  14.944  1.00  0.00      LH0  N  
ATOM   2291  CA  THR H  88      16.379  34.045  15.925  1.00  0.00      LH0  C  
ATOM   2292  C   THR H  88      15.257  33.860  16.921  1.00  0.00      LH0  C  
ATOM   2293  O   THR H  88      14.350  33.074  16.684  1.00  0.00      LH0  O  
ATOM   2294  CB  THR H  88      16.230  35.395  15.215  1.00  0.00      LH0  C  
ATOM   2295  CG2 THR H  88      17.327  35.636  14.175  1.00  0.00      LH0  C  
ATOM   2296  OG1 THR H  88      14.930  35.507  14.615  1.00  0.00      LH0  O  
ATOM   2297  H   THR H  88      15.416  32.837  14.456  1.00  0.00      LH0  H  
ATOM   2298  HG1 THR H  88      14.889  34.874  13.896  1.00  0.00      LH0  H  
ATOM   2299  N   ALA H  89      15.298  34.651  18.005  1.00  0.00      LH0  N  
ATOM   2300  CA  ALA H  89      14.144  34.618  18.909  1.00  0.00      LH0  C  
ATOM   2301  C   ALA H  89      12.805  34.894  18.228  1.00  0.00      LH0  C  
ATOM   2302  O   ALA H  89      11.781  34.292  18.529  1.00  0.00      LH0  O  
ATOM   2303  CB  ALA H  89      14.333  35.614  20.054  1.00  0.00      LH0  C  
ATOM   2304  H   ALA H  89      16.098  35.215  18.197  1.00  0.00      LH0  H  
ATOM   2305  N   ALA H  90      12.874  35.814  17.247  1.00  0.00      LH0  N  
ATOM   2306  CA  ALA H  90      11.675  36.128  16.466  1.00  0.00      LH0  C  
ATOM   2307  C   ALA H  90      11.109  34.951  15.685  1.00  0.00      LH0  C  
ATOM   2308  O   ALA H  90       9.912  34.837  15.456  1.00  0.00      LH0  O  
ATOM   2309  CB  ALA H  90      11.958  37.271  15.491  1.00  0.00      LH0  C  
ATOM   2310  H   ALA H  90      13.752  36.216  16.996  1.00  0.00      LH0  H  
ATOM   2311  N   ASP H  91      12.034  34.052  15.323  1.00  0.00      LH0  N  
ATOM   2312  CA  ASP H  91      11.614  32.844  14.618  1.00  0.00      LH0  C  
ATOM   2313  C   ASP H  91      10.910  31.791  15.468  1.00  0.00      LH0  C  
ATOM   2314  O   ASP H  91      10.578  30.713  14.983  1.00  0.00      LH0  O  
ATOM   2315  CB  ASP H  91      12.796  32.209  13.870  1.00  0.00      LH0  C  
ATOM   2316  CG  ASP H  91      13.338  33.102  12.760  1.00  0.00      LH0  C  
ATOM   2317  OD1 ASP H  91      12.585  33.538  11.896  1.00  0.00      LH0  O  
ATOM   2318  OD2 ASP H  91      14.538  33.347  12.720  1.00  0.00      LH0  O1-
ATOM   2319  H   ASP H  91      12.997  34.177  15.556  1.00  0.00      LH0  H  
ATOM   2320  N   THR H  92      10.673  32.127  16.750  1.00  0.00      LH0  N  
ATOM   2321  CA  THR H  92       9.798  31.263  17.546  1.00  0.00      LH0  C  
ATOM   2322  C   THR H  92       8.388  31.206  16.976  1.00  0.00      LH0  C  
ATOM   2323  O   THR H  92       7.699  32.217  16.850  1.00  0.00      LH0  O  
ATOM   2324  CB  THR H  92       9.793  31.741  19.002  1.00  0.00      LH0  C  
ATOM   2325  CG2 THR H  92       8.890  30.911  19.919  1.00  0.00      LH0  C  
ATOM   2326  OG1 THR H  92      11.136  31.755  19.504  1.00  0.00      LH0  O  
ATOM   2327  H   THR H  92      10.976  33.005  17.114  1.00  0.00      LH0  H  
ATOM   2328  HG1 THR H  92      11.500  32.595  19.232  1.00  0.00      LH0  H  
ATOM   2329  N   ALA H  93       8.011  29.980  16.593  1.00  0.00      LH0  N  
ATOM   2330  CA  ALA H  93       6.807  29.881  15.782  1.00  0.00      LH0  C  
ATOM   2331  C   ALA H  93       6.164  28.518  15.821  1.00  0.00      LH0  C  
ATOM   2332  O   ALA H  93       6.789  27.499  16.097  1.00  0.00      LH0  O  
ATOM   2333  CB  ALA H  93       7.121  30.197  14.320  1.00  0.00      LH0  C  
ATOM   2334  H   ALA H  93       8.575  29.176  16.798  1.00  0.00      LH0  H  
ATOM   2335  N   VAL H  94       4.870  28.567  15.487  1.00  0.00      LH0  N  
ATOM   2336  CA  VAL H  94       4.154  27.335  15.184  1.00  0.00      LH0  C  
ATOM   2337  C   VAL H  94       4.313  27.042  13.701  1.00  0.00      LH0  C  
ATOM   2338  O   VAL H  94       3.752  27.712  12.843  1.00  0.00      LH0  O  
ATOM   2339  CB  VAL H  94       2.675  27.476  15.567  1.00  0.00      LH0  C  
ATOM   2340  CG1 VAL H  94       1.968  26.122  15.540  1.00  0.00      LH0  C  
ATOM   2341  CG2 VAL H  94       2.499  28.157  16.927  1.00  0.00      LH0  C  
ATOM   2342  H   VAL H  94       4.446  29.452  15.292  1.00  0.00      LH0  H  
ATOM   2343  N   TYR H  95       5.161  26.054  13.433  1.00  0.00      LH0  N  
ATOM   2344  CA  TYR H  95       5.484  25.743  12.046  1.00  0.00      LH0  C  
ATOM   2345  C   TYR H  95       4.539  24.726  11.442  1.00  0.00      LH0  C  
ATOM   2346  O   TYR H  95       4.571  23.561  11.814  1.00  0.00      LH0  O  
ATOM   2347  CB  TYR H  95       6.912  25.211  11.971  1.00  0.00      LH0  C  
ATOM   2348  CG  TYR H  95       7.925  26.310  12.163  1.00  0.00      LH0  C  
ATOM   2349  CD1 TYR H  95       8.420  26.592  13.453  1.00  0.00      LH0  C  
ATOM   2350  CD2 TYR H  95       8.353  27.017  11.026  1.00  0.00      LH0  C  
ATOM   2351  CE1 TYR H  95       9.350  27.633  13.609  1.00  0.00      LH0  C  
ATOM   2352  CE2 TYR H  95       9.286  28.049  11.184  1.00  0.00      LH0  C  
ATOM   2353  CZ  TYR H  95       9.750  28.365  12.473  1.00  0.00      LH0  C  
ATOM   2354  OH  TYR H  95      10.603  29.441  12.612  1.00  0.00      LH0  O  
ATOM   2355  H   TYR H  95       5.503  25.495  14.188  1.00  0.00      LH0  H  
ATOM   2356  HH  TYR H  95      10.753  29.595  13.547  1.00  0.00      LH0  H  
ATOM   2357  N   PHE H  96       3.716  25.213  10.505  1.00  0.00      LH0  N  
ATOM   2358  CA  PHE H  96       2.851  24.284   9.783  1.00  0.00      LH0  C  
ATOM   2359  C   PHE H  96       3.459  23.890   8.450  1.00  0.00      LH0  C  
ATOM   2360  O   PHE H  96       4.251  24.617   7.854  1.00  0.00      LH0  O  
ATOM   2361  CB  PHE H  96       1.474  24.892   9.473  1.00  0.00      LH0  C  
ATOM   2362  CG  PHE H  96       0.727  25.370  10.697  1.00  0.00      LH0  C  
ATOM   2363  CD1 PHE H  96      -0.218  24.515  11.303  1.00  0.00      LH0  C  
ATOM   2364  CD2 PHE H  96       0.962  26.672  11.196  1.00  0.00      LH0  C  
ATOM   2365  CE1 PHE H  96      -0.945  24.969  12.421  1.00  0.00      LH0  C  
ATOM   2366  CE2 PHE H  96       0.235  27.127  12.312  1.00  0.00      LH0  C  
ATOM   2367  CZ  PHE H  96      -0.714  26.272  12.911  1.00  0.00      LH0  C  
ATOM   2368  H   PHE H  96       3.767  26.162  10.192  1.00  0.00      LH0  H  
ATOM   2369  N   CYS H  97       3.003  22.736   7.964  1.00  0.00      LH0  N  
ATOM   2370  CA  CYS H  97       3.089  22.540   6.523  1.00  0.00      LH0  C  
ATOM   2371  C   CYS H  97       1.698  22.414   5.944  1.00  0.00      LH0  C  
ATOM   2372  O   CYS H  97       0.727  22.213   6.664  1.00  0.00      LH0  O  
ATOM   2373  CB  CYS H  97       3.976  21.343   6.155  1.00  0.00      LH0  C  
ATOM   2374  SG  CYS H  97       3.680  19.827   7.104  1.00  0.00      LH0  S  
ATOM   2375  H   CYS H  97       2.474  22.117   8.552  1.00  0.00      LH0  H  
ATOM   2376  N   ALA H  98       1.628  22.554   4.620  1.00  0.00      LH0  N  
ATOM   2377  CA  ALA H  98       0.339  22.380   3.965  1.00  0.00      LH0  C  
ATOM   2378  C   ALA H  98       0.577  21.873   2.572  1.00  0.00      LH0  C  
ATOM   2379  O   ALA H  98       1.594  22.173   1.961  1.00  0.00      LH0  O  
ATOM   2380  CB  ALA H  98      -0.406  23.706   3.854  1.00  0.00      LH0  C  
ATOM   2381  H   ALA H  98       2.429  22.804   4.073  1.00  0.00      LH0  H  
ATOM   2382  N   ARG H  99      -0.379  21.081   2.096  1.00  0.00      LH0  N  
ATOM   2383  CA  ARG H  99      -0.213  20.648   0.714  1.00  0.00      LH0  C  
ATOM   2384  C   ARG H  99      -0.992  21.539  -0.222  1.00  0.00      LH0  C  
ATOM   2385  O   ARG H  99      -1.960  22.180   0.166  1.00  0.00      LH0  O  
ATOM   2386  CB  ARG H  99      -0.633  19.187   0.560  1.00  0.00      LH0  C  
ATOM   2387  CG  ARG H  99      -2.060  18.938   1.044  1.00  0.00      LH0  C  
ATOM   2388  CD  ARG H  99      -2.480  17.474   1.025  1.00  0.00      LH0  C  
ATOM   2389  NE  ARG H  99      -2.621  16.945  -0.329  1.00  0.00      LH0  N  
ATOM   2390  CZ  ARG H  99      -3.758  16.293  -0.664  1.00  0.00      LH0  C  
ATOM   2391  NH1 ARG H  99      -4.800  16.237   0.161  1.00  0.00      LH0  N1+
ATOM   2392  NH2 ARG H  99      -3.828  15.693  -1.849  1.00  0.00      LH0  N  
ATOM   2393  H   ARG H  99      -1.229  20.963   2.613  1.00  0.00      LH0  H  
ATOM   2394  HE  ARG H  99      -1.830  17.033  -0.934  1.00  0.00      LH0  H  
ATOM   2395 HH11 ARG H  99      -5.631  15.714  -0.005  1.00  0.00      LH0  H  
ATOM   2396 HH12 ARG H  99      -4.825  16.761   1.033  1.00  0.00      LH0  H  
ATOM   2397 HH21 ARG H  99      -4.655  15.202  -2.122  1.00  0.00      LH0  H  
ATOM   2398 HH22 ARG H  99      -3.055  15.728  -2.481  1.00  0.00      LH0  H  
ATOM   2399  N   ASN H 100      -0.545  21.528  -1.473  1.00  0.00      LH0  N  
ATOM   2400  CA  ASN H 100      -1.279  22.239  -2.512  1.00  0.00      LH0  C  
ATOM   2401  C   ASN H 100      -1.228  21.450  -3.791  1.00  0.00      LH0  C  
ATOM   2402  O   ASN H 100      -0.319  20.662  -4.020  1.00  0.00      LH0  O  
ATOM   2403  CB  ASN H 100      -0.738  23.660  -2.754  1.00  0.00      LH0  C  
ATOM   2404  CG  ASN H 100       0.742  23.662  -3.093  1.00  0.00      LH0  C  
ATOM   2405  ND2 ASN H 100       1.041  24.085  -4.326  1.00  0.00      LH0  N  
ATOM   2406  OD1 ASN H 100       1.580  23.317  -2.273  1.00  0.00      LH0  O  
ATOM   2407  H   ASN H 100       0.323  21.080  -1.702  1.00  0.00      LH0  H  
ATOM   2408 HD21 ASN H 100       0.388  24.380  -5.027  1.00  0.00      LH0  H  
ATOM   2409 HD22 ASN H 100       2.021  24.125  -4.526  1.00  0.00      LH0  H  
ATOM   2410  N   ARG H 101      -2.227  21.702  -4.634  1.00  0.00      LH0  N  
ATOM   2411  CA  ARG H 101      -1.950  21.288  -5.998  1.00  0.00      LH0  C  
ATOM   2412  C   ARG H 101      -1.957  22.505  -6.885  1.00  0.00      LH0  C  
ATOM   2413  O   ARG H 101      -2.844  23.342  -6.786  1.00  0.00      LH0  O  
ATOM   2414  CB  ARG H 101      -2.911  20.198  -6.493  1.00  0.00      LH0  C  
ATOM   2415  CG  ARG H 101      -2.282  19.430  -7.660  1.00  0.00      LH0  C  
ATOM   2416  CD  ARG H 101      -3.094  18.262  -8.219  1.00  0.00      LH0  C  
ATOM   2417  NE  ARG H 101      -2.314  17.574  -9.250  1.00  0.00      LH0  N  
ATOM   2418  CZ  ARG H 101      -2.824  17.244 -10.454  1.00  0.00      LH0  C  
ATOM   2419  NH1 ARG H 101      -4.095  17.511 -10.749  1.00  0.00      LH0  N1+
ATOM   2420  NH2 ARG H 101      -2.035  16.660 -11.348  1.00  0.00      LH0  N  
ATOM   2421  H   ARG H 101      -2.982  22.322  -4.417  1.00  0.00      LH0  H  
ATOM   2422  HE  ARG H 101      -1.340  17.390  -9.080  1.00  0.00      LH0  H  
ATOM   2423 HH11 ARG H 101      -4.474  17.305 -11.651  1.00  0.00      LH0  H  
ATOM   2424 HH12 ARG H 101      -4.690  17.939 -10.068  1.00  0.00      LH0  H  
ATOM   2425 HH21 ARG H 101      -2.328  16.458 -12.280  1.00  0.00      LH0  H  
ATOM   2426 HH22 ARG H 101      -1.084  16.437 -11.101  1.00  0.00      LH0  H  
ATOM   2427  N   TYR H 102      -0.918  22.541  -7.727  1.00  0.00      LH0  N  
ATOM   2428  CA  TYR H 102      -0.736  23.581  -8.731  1.00  0.00      LH0  C  
ATOM   2429  C   TYR H 102      -0.421  24.959  -8.208  1.00  0.00      LH0  C  
ATOM   2430  O   TYR H 102      -0.457  25.246  -7.015  1.00  0.00      LH0  O  
ATOM   2431  CB  TYR H 102      -1.900  23.613  -9.740  1.00  0.00      LH0  C  
ATOM   2432  CG  TYR H 102      -1.870  22.364 -10.587  1.00  0.00      LH0  C  
ATOM   2433  CD1 TYR H 102      -0.657  22.008 -11.204  1.00  0.00      LH0  C  
ATOM   2434  CD2 TYR H 102      -3.041  21.595 -10.741  1.00  0.00      LH0  C  
ATOM   2435  CE1 TYR H 102      -0.608  20.853 -11.986  1.00  0.00      LH0  C  
ATOM   2436  CE2 TYR H 102      -2.990  20.438 -11.539  1.00  0.00      LH0  C  
ATOM   2437  CZ  TYR H 102      -1.771  20.083 -12.154  1.00  0.00      LH0  C  
ATOM   2438  OH  TYR H 102      -1.700  18.955 -12.950  1.00  0.00      LH0  O  
ATOM   2439  H   TYR H 102      -0.226  21.826  -7.643  1.00  0.00      LH0  H  
ATOM   2440  HH  TYR H 102      -0.908  19.045 -13.486  1.00  0.00      LH0  H  
ATOM   2441  N   ASP H 103      -0.103  25.786  -9.209  1.00  0.00      LH0  N  
ATOM   2442  CA  ASP H 103      -0.224  27.227  -9.056  1.00  0.00      LH0  C  
ATOM   2443  C   ASP H 103      -1.512  27.621  -9.773  1.00  0.00      LH0  C  
ATOM   2444  O   ASP H 103      -1.773  27.130 -10.874  1.00  0.00      LH0  O  
ATOM   2445  CB  ASP H 103       1.023  27.899  -9.644  1.00  0.00      LH0  C  
ATOM   2446  CG  ASP H 103       1.033  29.393  -9.379  1.00  0.00      LH0  C  
ATOM   2447  OD1 ASP H 103       1.998  29.900  -8.816  1.00  0.00      LH0  O  
ATOM   2448  OD2 ASP H 103       0.103  30.077  -9.787  1.00  0.00      LH0  O1-
ATOM   2449  H   ASP H 103       0.029  25.411 -10.125  1.00  0.00      LH0  H  
ATOM   2450  N   PRO H 104      -2.351  28.466  -9.125  1.00  0.00      LH0  N  
ATOM   2451  CA  PRO H 104      -2.114  29.021  -7.782  1.00  0.00      LH0  C  
ATOM   2452  C   PRO H 104      -2.210  27.970  -6.687  1.00  0.00      LH0  C  
ATOM   2453  O   PRO H 104      -3.043  27.072  -6.722  1.00  0.00      LH0  O  
ATOM   2454  CB  PRO H 104      -3.201  30.097  -7.687  1.00  0.00      LH0  C  
ATOM   2455  CG  PRO H 104      -4.340  29.574  -8.555  1.00  0.00      LH0  C  
ATOM   2456  CD  PRO H 104      -3.599  28.928  -9.710  1.00  0.00      LH0  C  
ATOM   2457  N   PRO H 105      -1.290  28.110  -5.706  1.00  0.00      LH0  N  
ATOM   2458  CA  PRO H 105      -1.179  27.099  -4.653  1.00  0.00      LH0  C  
ATOM   2459  C   PRO H 105      -2.367  27.067  -3.714  1.00  0.00      LH0  C  
ATOM   2460  O   PRO H 105      -2.399  27.692  -2.661  1.00  0.00      LH0  O  
ATOM   2461  CB  PRO H 105       0.131  27.486  -3.963  1.00  0.00      LH0  C  
ATOM   2462  CG  PRO H 105       0.215  28.994  -4.149  1.00  0.00      LH0  C  
ATOM   2463  CD  PRO H 105      -0.308  29.178  -5.565  1.00  0.00      LH0  C  
ATOM   2464  N   TRP H 106      -3.347  26.255  -4.119  1.00  0.00      LH0  N  
ATOM   2465  CA  TRP H 106      -4.430  26.021  -3.173  1.00  0.00      LH0  C  
ATOM   2466  C   TRP H 106      -4.001  25.119  -2.036  1.00  0.00      LH0  C  
ATOM   2467  O   TRP H 106      -4.084  23.899  -2.115  1.00  0.00      LH0  O  
ATOM   2468  CB  TRP H 106      -5.672  25.470  -3.880  1.00  0.00      LH0  C  
ATOM   2469  CG  TRP H 106      -6.158  26.418  -4.957  1.00  0.00      LH0  C  
ATOM   2470  CD1 TRP H 106      -6.537  26.058  -6.260  1.00  0.00      LH0  C  
ATOM   2471  CD2 TRP H 106      -6.357  27.850  -4.891  1.00  0.00      LH0  C  
ATOM   2472  CE2 TRP H 106      -6.852  28.268  -6.172  1.00  0.00      LH0  C  
ATOM   2473  CE3 TRP H 106      -6.158  28.808  -3.872  1.00  0.00      LH0  C  
ATOM   2474  NE1 TRP H 106      -6.945  27.139  -6.977  1.00  0.00      LH0  N  
ATOM   2475  CZ2 TRP H 106      -7.139  29.629  -6.405  1.00  0.00      LH0  C  
ATOM   2476  CZ3 TRP H 106      -6.445  30.166  -4.119  1.00  0.00      LH0  C  
ATOM   2477  CH2 TRP H 106      -6.934  30.572  -5.378  1.00  0.00      LH0  C  
ATOM   2478  H   TRP H 106      -3.312  25.855  -5.040  1.00  0.00      LH0  H  
ATOM   2479  HE1 TRP H 106      -7.232  27.121  -7.914  1.00  0.00      LH0  H  
ATOM   2480  N   PHE H 107      -3.523  25.784  -0.972  1.00  0.00      LH0  N  
ATOM   2481  CA  PHE H 107      -3.183  25.034   0.235  1.00  0.00      LH0  C  
ATOM   2482  C   PHE H 107      -4.425  24.463   0.883  1.00  0.00      LH0  C  
ATOM   2483  O   PHE H 107      -5.228  25.181   1.470  1.00  0.00      LH0  O  
ATOM   2484  CB  PHE H 107      -2.402  25.900   1.228  1.00  0.00      LH0  C  
ATOM   2485  CG  PHE H 107      -1.028  26.241   0.693  1.00  0.00      LH0  C  
ATOM   2486  CD1 PHE H 107      -0.064  25.221   0.533  1.00  0.00      LH0  C  
ATOM   2487  CD2 PHE H 107      -0.728  27.582   0.372  1.00  0.00      LH0  C  
ATOM   2488  CE1 PHE H 107       1.217  25.548   0.049  1.00  0.00      LH0  C  
ATOM   2489  CE2 PHE H 107       0.554  27.912  -0.111  1.00  0.00      LH0  C  
ATOM   2490  CZ  PHE H 107       1.514  26.890  -0.268  1.00  0.00      LH0  C  
ATOM   2491  H   PHE H 107      -3.399  26.777  -1.043  1.00  0.00      LH0  H  
ATOM   2492  N   VAL H 108      -4.563  23.154   0.681  1.00  0.00      LH0  N  
ATOM   2493  CA  VAL H 108      -5.807  22.482   1.032  1.00  0.00      LH0  C  
ATOM   2494  C   VAL H 108      -5.827  21.902   2.444  1.00  0.00      LH0  C  
ATOM   2495  O   VAL H 108      -6.452  22.451   3.350  1.00  0.00      LH0  O  
ATOM   2496  CB  VAL H 108      -6.194  21.479  -0.084  1.00  0.00      LH0  C  
ATOM   2497  CG1 VAL H 108      -6.857  22.222  -1.241  1.00  0.00      LH0  C  
ATOM   2498  CG2 VAL H 108      -5.021  20.669  -0.654  1.00  0.00      LH0  C  
ATOM   2499  H   VAL H 108      -3.782  22.679   0.274  1.00  0.00      LH0  H  
ATOM   2500  N   ASP H 109      -5.095  20.793   2.597  1.00  0.00      LH0  N  
ATOM   2501  CA  ASP H 109      -4.958  20.152   3.899  1.00  0.00      LH0  C  
ATOM   2502  C   ASP H 109      -3.709  20.699   4.555  1.00  0.00      LH0  C  
ATOM   2503  O   ASP H 109      -2.716  20.984   3.889  1.00  0.00      LH0  O  
ATOM   2504  CB  ASP H 109      -4.792  18.614   3.838  1.00  0.00      LH0  C  
ATOM   2505  CG  ASP H 109      -5.431  17.854   2.670  1.00  0.00      LH0  C  
ATOM   2506  OD1 ASP H 109      -5.589  16.642   2.777  1.00  0.00      LH0  O  
ATOM   2507  OD2 ASP H 109      -5.665  18.398   1.594  1.00  0.00      LH0  O1-
ATOM   2508  H   ASP H 109      -4.670  20.327   1.824  1.00  0.00      LH0  H  
ATOM   2509  N   TRP H 110      -3.800  20.856   5.878  1.00  0.00      LH0  N  
ATOM   2510  CA  TRP H 110      -2.637  21.381   6.588  1.00  0.00      LH0  C  
ATOM   2511  C   TRP H 110      -2.188  20.382   7.629  1.00  0.00      LH0  C  
ATOM   2512  O   TRP H 110      -2.864  19.392   7.891  1.00  0.00      LH0  O  
ATOM   2513  CB  TRP H 110      -2.946  22.716   7.275  1.00  0.00      LH0  C  
ATOM   2514  CG  TRP H 110      -3.184  23.853   6.302  1.00  0.00      LH0  C  
ATOM   2515  CD1 TRP H 110      -4.105  23.916   5.242  1.00  0.00      LH0  C  
ATOM   2516  CD2 TRP H 110      -2.510  25.126   6.282  1.00  0.00      LH0  C  
ATOM   2517  CE2 TRP H 110      -3.068  25.890   5.201  1.00  0.00      LH0  C  
ATOM   2518  CE3 TRP H 110      -1.491  25.680   7.086  1.00  0.00      LH0  C  
ATOM   2519  NE1 TRP H 110      -4.041  25.105   4.588  1.00  0.00      LH0  N  
ATOM   2520  CZ2 TRP H 110      -2.590  27.193   4.948  1.00  0.00      LH0  C  
ATOM   2521  CZ3 TRP H 110      -1.024  26.983   6.823  1.00  0.00      LH0  C  
ATOM   2522  CH2 TRP H 110      -1.571  27.734   5.761  1.00  0.00      LH0  C  
ATOM   2523  H   TRP H 110      -4.597  20.544   6.391  1.00  0.00      LH0  H  
ATOM   2524  HE1 TRP H 110      -4.582  25.341   3.801  1.00  0.00      LH0  H  
ATOM   2525  N   GLY H 111      -1.029  20.691   8.213  1.00  0.00      LH0  N  
ATOM   2526  CA  GLY H 111      -0.616  19.920   9.375  1.00  0.00      LH0  C  
ATOM   2527  C   GLY H 111      -1.044  20.590  10.662  1.00  0.00      LH0  C  
ATOM   2528  O   GLY H 111      -1.950  21.419  10.695  1.00  0.00      LH0  O  
ATOM   2529  H   GLY H 111      -0.515  21.502   7.936  1.00  0.00      LH0  H  
ATOM   2530  N   GLN H 112      -0.370  20.163  11.734  1.00  0.00      LH0  N  
ATOM   2531  CA  GLN H 112      -0.828  20.593  13.049  1.00  0.00      LH0  C  
ATOM   2532  C   GLN H 112      -0.005  21.676  13.715  1.00  0.00      LH0  C  
ATOM   2533  O   GLN H 112      -0.408  22.222  14.737  1.00  0.00      LH0  O  
ATOM   2534  CB  GLN H 112      -0.957  19.397  13.994  1.00  0.00      LH0  C  
ATOM   2535  CG  GLN H 112      -2.397  18.918  14.237  1.00  0.00      LH0  C  
ATOM   2536  CD  GLN H 112      -3.258  19.889  15.045  1.00  0.00      LH0  C  
ATOM   2537  NE2 GLN H 112      -2.618  20.796  15.796  1.00  0.00      LH0  N  
ATOM   2538  OE1 GLN H 112      -4.480  19.806  15.034  1.00  0.00      LH0  O  
ATOM   2539  H   GLN H 112       0.511  19.705  11.582  1.00  0.00      LH0  H  
ATOM   2540 HE21 GLN H 112      -1.636  20.997  15.754  1.00  0.00      LH0  H  
ATOM   2541 HE22 GLN H 112      -3.159  21.342  16.427  1.00  0.00      LH0  H  
ATOM   2542  N   GLY H 113       1.153  21.956  13.113  1.00  0.00      LH0  N  
ATOM   2543  CA  GLY H 113       2.021  22.949  13.724  1.00  0.00      LH0  C  
ATOM   2544  C   GLY H 113       2.979  22.383  14.751  1.00  0.00      LH0  C  
ATOM   2545  O   GLY H 113       2.668  22.210  15.924  1.00  0.00      LH0  O  
ATOM   2546  H   GLY H 113       1.466  21.434  12.314  1.00  0.00      LH0  H  
ATOM   2547  N   THR H 114       4.199  22.133  14.264  1.00  0.00      LH0  N  
ATOM   2548  CA  THR H 114       5.251  21.837  15.232  1.00  0.00      LH0  C  
ATOM   2549  C   THR H 114       5.630  23.092  16.019  1.00  0.00      LH0  C  
ATOM   2550  O   THR H 114       5.499  24.207  15.525  1.00  0.00      LH0  O  
ATOM   2551  CB  THR H 114       6.437  21.182  14.496  1.00  0.00      LH0  C  
ATOM   2552  CG2 THR H 114       7.530  22.144  14.024  1.00  0.00      LH0  C  
ATOM   2553  OG1 THR H 114       6.979  20.089  15.246  1.00  0.00      LH0  O  
ATOM   2554  H   THR H 114       4.368  22.301  13.290  1.00  0.00      LH0  H  
ATOM   2555  HG1 THR H 114       6.457  19.329  14.984  1.00  0.00      LH0  H  
ATOM   2556  N   LEU H 115       6.078  22.894  17.265  1.00  0.00      LH0  N  
ATOM   2557  CA  LEU H 115       6.396  24.111  18.007  1.00  0.00      LH0  C  
ATOM   2558  C   LEU H 115       7.883  24.316  18.190  1.00  0.00      LH0  C  
ATOM   2559  O   LEU H 115       8.564  23.559  18.873  1.00  0.00      LH0  O  
ATOM   2560  CB  LEU H 115       5.654  24.155  19.349  1.00  0.00      LH0  C  
ATOM   2561  CG  LEU H 115       5.808  25.488  20.096  1.00  0.00      LH0  C  
ATOM   2562  CD1 LEU H 115       5.344  26.686  19.264  1.00  0.00      LH0  C  
ATOM   2563  CD2 LEU H 115       5.126  25.458  21.462  1.00  0.00      LH0  C  
ATOM   2564  H   LEU H 115       6.262  21.977  17.615  1.00  0.00      LH0  H  
ATOM   2565  N   VAL H 116       8.363  25.384  17.547  1.00  0.00      LH0  N  
ATOM   2566  CA  VAL H 116       9.768  25.693  17.779  1.00  0.00      LH0  C  
ATOM   2567  C   VAL H 116       9.936  26.955  18.601  1.00  0.00      LH0  C  
ATOM   2568  O   VAL H 116       9.543  28.049  18.211  1.00  0.00      LH0  O  
ATOM   2569  CB  VAL H 116      10.535  25.762  16.454  1.00  0.00      LH0  C  
ATOM   2570  CG1 VAL H 116      11.995  26.162  16.660  1.00  0.00      LH0  C  
ATOM   2571  CG2 VAL H 116      10.436  24.429  15.707  1.00  0.00      LH0  C  
ATOM   2572  H   VAL H 116       7.765  25.994  17.020  1.00  0.00      LH0  H  
ATOM   2573  N   THR H 117      10.544  26.732  19.769  1.00  0.00      LH0  N  
ATOM   2574  CA  THR H 117      10.878  27.867  20.617  1.00  0.00      LH0  C  
ATOM   2575  C   THR H 117      12.355  28.207  20.514  1.00  0.00      LH0  C  
ATOM   2576  O   THR H 117      13.224  27.493  21.004  1.00  0.00      LH0  O  
ATOM   2577  CB  THR H 117      10.475  27.566  22.063  1.00  0.00      LH0  C  
ATOM   2578  CG2 THR H 117      10.602  28.796  22.969  1.00  0.00      LH0  C  
ATOM   2579  OG1 THR H 117       9.138  27.053  22.111  1.00  0.00      LH0  O  
ATOM   2580  H   THR H 117      10.930  25.828  19.948  1.00  0.00      LH0  H  
ATOM   2581  HG1 THR H 117       9.127  26.239  21.625  1.00  0.00      LH0  H  
ATOM   2582  N   VAL H 118      12.617  29.332  19.842  1.00  0.00      LH0  N  
ATOM   2583  CA  VAL H 118      14.022  29.697  19.690  1.00  0.00      LH0  C  
ATOM   2584  C   VAL H 118      14.533  30.533  20.852  1.00  0.00      LH0  C  
ATOM   2585  O   VAL H 118      14.768  31.732  20.765  1.00  0.00      LH0  O  
ATOM   2586  CB  VAL H 118      14.284  30.395  18.352  1.00  0.00      LH0  C  
ATOM   2587  CG1 VAL H 118      15.788  30.444  18.067  1.00  0.00      LH0  C  
ATOM   2588  CG2 VAL H 118      13.515  29.748  17.197  1.00  0.00      LH0  C  
ATOM   2589  H   VAL H 118      11.886  29.958  19.561  1.00  0.00      LH0  H  
ATOM   2590  N   SER H 119      14.690  29.828  21.972  1.00  0.00      LH0  N  
ATOM   2591  CA  SER H 119      15.241  30.555  23.105  1.00  0.00      LH0  C  
ATOM   2592  C   SER H 119      16.627  30.065  23.437  1.00  0.00      LH0  C  
ATOM   2593  O   SER H 119      16.948  28.885  23.339  1.00  0.00      LH0  O  
ATOM   2594  CB  SER H 119      14.301  30.458  24.312  1.00  0.00      LH0  C  
ATOM   2595  OG  SER H 119      14.864  31.112  25.460  1.00  0.00      LH0  O  
ATOM   2596  H   SER H 119      14.548  28.837  21.967  1.00  0.00      LH0  H  
ATOM   2597  HG  SER H 119      14.131  31.320  26.031  1.00  0.00      LH0  H  
ATOM   2598  N   SER H 120      17.436  31.035  23.872  1.00  0.00      LH0  N  
ATOM   2599  CA  SER H 120      18.750  30.697  24.404  1.00  0.00      LH0  C  
ATOM   2600  C   SER H 120      18.724  29.816  25.646  1.00  0.00      LH0  C  
ATOM   2601  O   SER H 120      19.661  29.086  25.937  1.00  0.00      LH0  O  
ATOM   2602  CB  SER H 120      19.517  31.991  24.658  1.00  0.00      LH0  C  
ATOM   2603  OG  SER H 120      19.162  32.940  23.641  1.00  0.00      LH0  O  
ATOM   2604  H   SER H 120      17.165  31.997  23.836  1.00  0.00      LH0  H  
ATOM   2605  HG  SER H 120      19.747  33.682  23.749  1.00  0.00      LH0  H  
ATOM   2606  N   ALA H 121      17.591  29.910  26.365  1.00  0.00      LH0  N  
ATOM   2607  CA  ALA H 121      17.478  29.078  27.557  1.00  0.00      LH0  C  
ATOM   2608  C   ALA H 121      17.261  27.605  27.246  1.00  0.00      LH0  C  
ATOM   2609  O   ALA H 121      17.032  27.205  26.103  1.00  0.00      LH0  O  
ATOM   2610  CB  ALA H 121      16.347  29.591  28.452  1.00  0.00      LH0  C  
ATOM   2611  H   ALA H 121      16.815  30.453  26.040  1.00  0.00      LH0  H  
ATOM   2612  N   SER H 122      17.350  26.828  28.332  1.00  0.00      LH0  N  
ATOM   2613  CA  SER H 122      17.231  25.384  28.199  1.00  0.00      LH0  C  
ATOM   2614  C   SER H 122      16.175  24.817  29.129  1.00  0.00      LH0  C  
ATOM   2615  O   SER H 122      15.670  25.499  30.012  1.00  0.00      LH0  O  
ATOM   2616  CB  SER H 122      18.605  24.745  28.398  1.00  0.00      LH0  C  
ATOM   2617  OG  SER H 122      19.512  25.304  27.439  1.00  0.00      LH0  O  
ATOM   2618  H   SER H 122      17.475  27.219  29.241  1.00  0.00      LH0  H  
ATOM   2619  HG  SER H 122      20.388  25.145  27.768  1.00  0.00      LH0  H  
ATOM   2620  N   THR H 123      15.848  23.552  28.855  1.00  0.00      LH0  N  
ATOM   2621  CA  THR H 123      14.688  22.917  29.471  1.00  0.00      LH0  C  
ATOM   2622  C   THR H 123      14.660  22.816  30.992  1.00  0.00      LH0  C  
ATOM   2623  O   THR H 123      15.439  22.092  31.601  1.00  0.00      LH0  O  
ATOM   2624  CB  THR H 123      14.541  21.540  28.826  1.00  0.00      LH0  C  
ATOM   2625  CG2 THR H 123      13.130  20.969  28.961  1.00  0.00      LH0  C  
ATOM   2626  OG1 THR H 123      14.945  21.607  27.446  1.00  0.00      LH0  O  
ATOM   2627  H   THR H 123      16.263  23.044  28.101  1.00  0.00      LH0  H  
ATOM   2628  HG1 THR H 123      14.785  20.742  27.088  1.00  0.00      LH0  H  
ATOM   2629  N   LYS H 124      13.700  23.539  31.584  1.00  0.00      LH0  N  
ATOM   2630  CA  LYS H 124      13.411  23.203  32.973  1.00  0.00      LH0  C  
ATOM   2631  C   LYS H 124      12.180  22.325  33.076  1.00  0.00      LH0  C  
ATOM   2632  O   LYS H 124      11.073  22.715  32.722  1.00  0.00      LH0  O  
ATOM   2633  CB  LYS H 124      13.245  24.440  33.872  1.00  0.00      LH0  C  
ATOM   2634  CG  LYS H 124      13.061  24.028  35.342  1.00  0.00      LH0  C  
ATOM   2635  CD  LYS H 124      12.658  25.137  36.315  1.00  0.00      LH0  C  
ATOM   2636  CE  LYS H 124      12.182  24.600  37.676  1.00  0.00      LH0  C  
ATOM   2637  NZ  LYS H 124      10.935  23.834  37.518  1.00  0.00      LH0  N1+
ATOM   2638  H   LYS H 124      13.077  24.078  31.017  1.00  0.00      LH0  H  
ATOM   2639  HZ1 LYS H 124      10.447  23.660  38.423  1.00  0.00      LH0  H  
ATOM   2640  HZ2 LYS H 124      10.282  24.352  36.899  1.00  0.00      LH0  H  
ATOM   2641  HZ3 LYS H 124      11.112  22.923  37.049  1.00  0.00      LH0  H  
ATOM   2642  N   GLY H 125      12.429  21.129  33.635  1.00  0.00      LH0  N  
ATOM   2643  CA  GLY H 125      11.302  20.290  34.046  1.00  0.00      LH0  C  
ATOM   2644  C   GLY H 125      10.391  20.994  35.046  1.00  0.00      LH0  C  
ATOM   2645  O   GLY H 125      10.823  21.829  35.840  1.00  0.00      LH0  O  
ATOM   2646  H   GLY H 125      13.377  20.870  33.809  1.00  0.00      LH0  H  
ATOM   2647  N   PRO H 126       9.093  20.644  34.956  1.00  0.00      LH0  N  
ATOM   2648  CA  PRO H 126       8.073  21.406  35.671  1.00  0.00      LH0  C  
ATOM   2649  C   PRO H 126       8.129  21.212  37.172  1.00  0.00      LH0  C  
ATOM   2650  O   PRO H 126       8.967  20.518  37.738  1.00  0.00      LH0  O  
ATOM   2651  CB  PRO H 126       6.779  20.887  35.035  1.00  0.00      LH0  C  
ATOM   2652  CG  PRO H 126       7.090  19.451  34.627  1.00  0.00      LH0  C  
ATOM   2653  CD  PRO H 126       8.539  19.551  34.172  1.00  0.00      LH0  C  
ATOM   2654  N   SER H 127       7.171  21.880  37.802  1.00  0.00      LH0  N  
ATOM   2655  CA  SER H 127       7.057  21.820  39.248  1.00  0.00      LH0  C  
ATOM   2656  C   SER H 127       5.580  21.906  39.593  1.00  0.00      LH0  C  
ATOM   2657  O   SER H 127       4.985  22.962  39.743  1.00  0.00      LH0  O  
ATOM   2658  CB  SER H 127       7.956  22.919  39.835  1.00  0.00      LH0  C  
ATOM   2659  OG  SER H 127       9.284  22.759  39.280  1.00  0.00      LH0  O  
ATOM   2660  H   SER H 127       6.613  22.541  37.298  1.00  0.00      LH0  H  
ATOM   2661  HG  SER H 127       9.388  21.807  39.201  1.00  0.00      LH0  H  
ATOM   2662  N   VAL H 128       4.990  20.703  39.581  1.00  0.00      LH0  N  
ATOM   2663  CA  VAL H 128       3.532  20.651  39.503  1.00  0.00      LH0  C  
ATOM   2664  C   VAL H 128       2.863  20.496  40.853  1.00  0.00      LH0  C  
ATOM   2665  O   VAL H 128       2.831  19.418  41.441  1.00  0.00      LH0  O  
ATOM   2666  CB  VAL H 128       3.097  19.538  38.541  1.00  0.00      LH0  C  
ATOM   2667  CG1 VAL H 128       1.582  19.516  38.339  1.00  0.00      LH0  C  
ATOM   2668  CG2 VAL H 128       3.828  19.660  37.206  1.00  0.00      LH0  C  
ATOM   2669  H   VAL H 128       5.537  19.868  39.616  1.00  0.00      LH0  H  
ATOM   2670  N   PHE H 129       2.330  21.627  41.311  1.00  0.00      LH0  N  
ATOM   2671  CA  PHE H 129       1.700  21.629  42.627  1.00  0.00      LH0  C  
ATOM   2672  C   PHE H 129       0.218  21.295  42.566  1.00  0.00      LH0  C  
ATOM   2673  O   PHE H 129      -0.551  21.934  41.855  1.00  0.00      LH0  O  
ATOM   2674  CB  PHE H 129       1.954  22.983  43.302  1.00  0.00      LH0  C  
ATOM   2675  CG  PHE H 129       3.439  23.276  43.327  1.00  0.00      LH0  C  
ATOM   2676  CD1 PHE H 129       4.299  22.472  44.108  1.00  0.00      LH0  C  
ATOM   2677  CD2 PHE H 129       3.941  24.347  42.556  1.00  0.00      LH0  C  
ATOM   2678  CE1 PHE H 129       5.683  22.735  44.109  1.00  0.00      LH0  C  
ATOM   2679  CE2 PHE H 129       5.325  24.611  42.558  1.00  0.00      LH0  C  
ATOM   2680  CZ  PHE H 129       6.182  23.800  43.331  1.00  0.00      LH0  C  
ATOM   2681  H   PHE H 129       2.328  22.438  40.722  1.00  0.00      LH0  H  
ATOM   2682  N   PRO H 130      -0.169  20.239  43.320  1.00  0.00      LH0  N  
ATOM   2683  CA  PRO H 130      -1.585  19.858  43.370  1.00  0.00      LH0  C  
ATOM   2684  C   PRO H 130      -2.437  20.887  44.103  1.00  0.00      LH0  C  
ATOM   2685  O   PRO H 130      -2.461  20.977  45.327  1.00  0.00      LH0  O  
ATOM   2686  CB  PRO H 130      -1.525  18.494  44.066  1.00  0.00      LH0  C  
ATOM   2687  CG  PRO H 130      -0.280  18.539  44.952  1.00  0.00      LH0  C  
ATOM   2688  CD  PRO H 130       0.689  19.379  44.130  1.00  0.00      LH0  C  
ATOM   2689  N   LEU H 131      -3.127  21.688  43.290  1.00  0.00      LH0  N  
ATOM   2690  CA  LEU H 131      -4.020  22.701  43.845  1.00  0.00      LH0  C  
ATOM   2691  C   LEU H 131      -5.184  22.089  44.593  1.00  0.00      LH0  C  
ATOM   2692  O   LEU H 131      -6.025  21.398  44.026  1.00  0.00      LH0  O  
ATOM   2693  CB  LEU H 131      -4.547  23.601  42.734  1.00  0.00      LH0  C  
ATOM   2694  CG  LEU H 131      -3.461  24.354  41.973  1.00  0.00      LH0  C  
ATOM   2695  CD1 LEU H 131      -4.052  25.074  40.761  1.00  0.00      LH0  C  
ATOM   2696  CD2 LEU H 131      -2.650  25.281  42.882  1.00  0.00      LH0  C  
ATOM   2697  H   LEU H 131      -3.129  21.465  42.316  1.00  0.00      LH0  H  
ATOM   2698  N   ALA H 132      -5.166  22.363  45.904  1.00  0.00      LH0  N  
ATOM   2699  CA  ALA H 132      -6.135  21.700  46.768  1.00  0.00      LH0  C  
ATOM   2700  C   ALA H 132      -7.565  22.124  46.470  1.00  0.00      LH0  C  
ATOM   2701  O   ALA H 132      -7.833  23.275  46.143  1.00  0.00      LH0  O  
ATOM   2702  CB  ALA H 132      -5.784  21.974  48.234  1.00  0.00      LH0  C  
ATOM   2703  H   ALA H 132      -4.530  23.043  46.273  1.00  0.00      LH0  H  
ATOM   2704  N   PRO H 133      -8.484  21.132  46.563  1.00  0.00      LH0  N  
ATOM   2705  CA  PRO H 133      -9.885  21.418  46.245  1.00  0.00      LH0  C  
ATOM   2706  C   PRO H 133     -10.503  22.521  47.079  1.00  0.00      LH0  C  
ATOM   2707  O   PRO H 133     -10.226  22.697  48.261  1.00  0.00      LH0  O  
ATOM   2708  CB  PRO H 133     -10.568  20.058  46.432  1.00  0.00      LH0  C  
ATOM   2709  CG  PRO H 133      -9.650  19.265  47.359  1.00  0.00      LH0  C  
ATOM   2710  CD  PRO H 133      -8.266  19.740  46.943  1.00  0.00      LH0  C  
ATOM   2711  N   SER H 134     -11.380  23.260  46.392  1.00  0.00      LH0  N  
ATOM   2712  CA  SER H 134     -12.077  24.336  47.085  1.00  0.00      LH0  C  
ATOM   2713  C   SER H 134     -13.021  23.895  48.188  1.00  0.00      LH0  C  
ATOM   2714  O   SER H 134     -14.185  23.609  47.944  1.00  0.00      LH0  O  
ATOM   2715  CB  SER H 134     -12.838  25.176  46.067  1.00  0.00      LH0  C  
ATOM   2716  OG  SER H 134     -11.963  25.518  44.988  1.00  0.00      LH0  O  
ATOM   2717  H   SER H 134     -11.534  23.073  45.418  1.00  0.00      LH0  H  
ATOM   2718  HG  SER H 134     -11.083  25.549  45.369  1.00  0.00      LH0  H  
ATOM   2719  N   SER H 135     -12.483  23.908  49.417  1.00  0.00      LH0  N  
ATOM   2720  CA  SER H 135     -13.292  23.624  50.606  1.00  0.00      LH0  C  
ATOM   2721  C   SER H 135     -14.624  24.363  50.618  1.00  0.00      LH0  C  
ATOM   2722  O   SER H 135     -15.714  23.821  50.750  1.00  0.00      LH0  O  
ATOM   2723  CB  SER H 135     -12.458  23.990  51.838  1.00  0.00      LH0  C  
ATOM   2724  OG  SER H 135     -11.917  25.308  51.653  1.00  0.00      LH0  O  
ATOM   2725  H   SER H 135     -11.495  24.048  49.510  1.00  0.00      LH0  H  
ATOM   2726  HG  SER H 135     -11.441  25.519  52.461  1.00  0.00      LH0  H  
ATOM   2727  N   LYS H 136     -14.468  25.677  50.424  1.00  0.00      LH0  N  
ATOM   2728  CA  LYS H 136     -15.656  26.500  50.248  1.00  0.00      LH0  C  
ATOM   2729  C   LYS H 136     -16.230  26.410  48.844  1.00  0.00      LH0  C  
ATOM   2730  O   LYS H 136     -16.020  27.265  47.984  1.00  0.00      LH0  O  
ATOM   2731  CB  LYS H 136     -15.333  27.930  50.682  1.00  0.00      LH0  C  
ATOM   2732  CG  LYS H 136     -15.029  27.956  52.183  1.00  0.00      LH0  C  
ATOM   2733  CD  LYS H 136     -14.333  29.229  52.668  1.00  0.00      LH0  C  
ATOM   2734  CE  LYS H 136     -14.076  29.226  54.181  1.00  0.00      LH0  C  
ATOM   2735  NZ  LYS H 136     -13.319  28.029  54.560  1.00  0.00      LH0  N1+
ATOM   2736  H   LYS H 136     -13.528  26.021  50.374  1.00  0.00      LH0  H  
ATOM   2737  HZ1 LYS H 136     -13.094  27.946  55.575  1.00  0.00      LH0  H  
ATOM   2738  HZ2 LYS H 136     -13.772  27.133  54.307  1.00  0.00      LH0  H  
ATOM   2739  HZ3 LYS H 136     -12.375  27.975  54.118  1.00  0.00      LH0  H  
ATOM   2740  N   SER H 137     -16.986  25.328  48.654  1.00  0.00      LH0  N  
ATOM   2741  CA  SER H 137     -17.691  25.191  47.389  1.00  0.00      LH0  C  
ATOM   2742  C   SER H 137     -19.035  24.523  47.578  1.00  0.00      LH0  C  
ATOM   2743  O   SER H 137     -19.458  24.226  48.690  1.00  0.00      LH0  O  
ATOM   2744  CB  SER H 137     -16.834  24.460  46.348  1.00  0.00      LH0  C  
ATOM   2745  OG  SER H 137     -17.210  24.914  45.041  1.00  0.00      LH0  O  
ATOM   2746  H   SER H 137     -17.054  24.612  49.357  1.00  0.00      LH0  H  
ATOM   2747  HG  SER H 137     -17.465  24.138  44.540  1.00  0.00      LH0  H  
ATOM   2748  N   THR H 138     -19.689  24.304  46.436  1.00  0.00      LH0  N  
ATOM   2749  CA  THR H 138     -20.966  23.601  46.438  1.00  0.00      LH0  C  
ATOM   2750  C   THR H 138     -20.868  22.151  46.884  1.00  0.00      LH0  C  
ATOM   2751  O   THR H 138     -20.703  21.248  46.072  1.00  0.00      LH0  O  
ATOM   2752  CB  THR H 138     -21.574  23.675  45.037  1.00  0.00      LH0  C  
ATOM   2753  CG2 THR H 138     -23.081  23.928  45.085  1.00  0.00      LH0  C  
ATOM   2754  OG1 THR H 138     -20.896  24.662  44.242  1.00  0.00      LH0  O  
ATOM   2755  H   THR H 138     -19.325  24.628  45.562  1.00  0.00      LH0  H  
ATOM   2756  HG1 THR H 138     -20.194  24.192  43.798  1.00  0.00      LH0  H  
ATOM   2757  N   SER H 139     -20.990  21.957  48.206  1.00  0.00      LH0  N  
ATOM   2758  CA  SER H 139     -21.005  20.578  48.697  1.00  0.00      LH0  C  
ATOM   2759  C   SER H 139     -22.065  19.727  48.012  1.00  0.00      LH0  C  
ATOM   2760  O   SER H 139     -23.095  20.217  47.559  1.00  0.00      LH0  O  
ATOM   2761  CB  SER H 139     -21.140  20.548  50.220  1.00  0.00      LH0  C  
ATOM   2762  OG  SER H 139     -20.754  19.260  50.714  1.00  0.00      LH0  O  
ATOM   2763  H   SER H 139     -20.958  22.750  48.816  1.00  0.00      LH0  H  
ATOM   2764  HG  SER H 139     -20.726  19.332  51.661  1.00  0.00      LH0  H  
ATOM   2765  N   GLY H 140     -21.722  18.440  47.874  1.00  0.00      LH0  N  
ATOM   2766  CA  GLY H 140     -22.464  17.639  46.904  1.00  0.00      LH0  C  
ATOM   2767  C   GLY H 140     -22.064  17.941  45.466  1.00  0.00      LH0  C  
ATOM   2768  O   GLY H 140     -21.328  17.191  44.826  1.00  0.00      LH0  O  
ATOM   2769  H   GLY H 140     -20.926  18.097  48.371  1.00  0.00      LH0  H  
ATOM   2770  N   GLY H 141     -22.601  19.078  44.997  1.00  0.00      LH0  N  
ATOM   2771  CA  GLY H 141     -22.369  19.506  43.620  1.00  0.00      LH0  C  
ATOM   2772  C   GLY H 141     -20.987  20.079  43.366  1.00  0.00      LH0  C  
ATOM   2773  O   GLY H 141     -19.988  19.655  43.930  1.00  0.00      LH0  O  
ATOM   2774  H   GLY H 141     -23.064  19.672  45.656  1.00  0.00      LH0  H  
ATOM   2775  N   THR H 142     -20.966  21.056  42.456  1.00  0.00      LH0  N  
ATOM   2776  CA  THR H 142     -19.690  21.471  41.880  1.00  0.00      LH0  C  
ATOM   2777  C   THR H 142     -18.612  22.013  42.815  1.00  0.00      LH0  C  
ATOM   2778  O   THR H 142     -18.750  23.034  43.490  1.00  0.00      LH0  O  
ATOM   2779  CB  THR H 142     -19.978  22.435  40.729  1.00  0.00      LH0  C  
ATOM   2780  CG2 THR H 142     -18.891  22.380  39.651  1.00  0.00      LH0  C  
ATOM   2781  OG1 THR H 142     -21.267  22.136  40.170  1.00  0.00      LH0  O  
ATOM   2782  H   THR H 142     -21.797  21.389  42.009  1.00  0.00      LH0  H  
ATOM   2783  HG1 THR H 142     -21.381  22.723  39.430  1.00  0.00      LH0  H  
ATOM   2784  N   ALA H 143     -17.501  21.276  42.782  1.00  0.00      LH0  N  
ATOM   2785  CA  ALA H 143     -16.271  21.796  43.356  1.00  0.00      LH0  C  
ATOM   2786  C   ALA H 143     -15.234  21.788  42.252  1.00  0.00      LH0  C  
ATOM   2787  O   ALA H 143     -15.571  21.584  41.089  1.00  0.00      LH0  O  
ATOM   2788  CB  ALA H 143     -15.818  20.934  44.536  1.00  0.00      LH0  C  
ATOM   2789  H   ALA H 143     -17.427  20.461  42.208  1.00  0.00      LH0  H  
ATOM   2790  N   ALA H 144     -13.978  22.013  42.655  1.00  0.00      LH0  N  
ATOM   2791  CA  ALA H 144     -12.896  21.870  41.693  1.00  0.00      LH0  C  
ATOM   2792  C   ALA H 144     -11.604  21.659  42.439  1.00  0.00      LH0  C  
ATOM   2793  O   ALA H 144     -11.500  21.989  43.618  1.00  0.00      LH0  O  
ATOM   2794  CB  ALA H 144     -12.756  23.121  40.821  1.00  0.00      LH0  C  
ATOM   2795  H   ALA H 144     -13.735  22.216  43.603  1.00  0.00      LH0  H  
ATOM   2796  N   LEU H 145     -10.642  21.112  41.689  1.00  0.00      LH0  N  
ATOM   2797  CA  LEU H 145      -9.258  21.031  42.149  1.00  0.00      LH0  C  
ATOM   2798  C   LEU H 145      -8.368  21.170  40.935  1.00  0.00      LH0  C  
ATOM   2799  O   LEU H 145      -8.877  21.346  39.832  1.00  0.00      LH0  O  
ATOM   2800  CB  LEU H 145      -8.996  19.744  42.952  1.00  0.00      LH0  C  
ATOM   2801  CG  LEU H 145      -9.564  18.419  42.425  1.00  0.00      LH0  C  
ATOM   2802  CD1 LEU H 145      -8.832  17.877  41.199  1.00  0.00      LH0  C  
ATOM   2803  CD2 LEU H 145      -9.595  17.370  43.535  1.00  0.00      LH0  C  
ATOM   2804  H   LEU H 145     -10.844  20.850  40.741  1.00  0.00      LH0  H  
ATOM   2805  N   GLY H 146      -7.051  21.080  41.140  1.00  0.00      LH0  N  
ATOM   2806  CA  GLY H 146      -6.263  21.130  39.916  1.00  0.00      LH0  C  
ATOM   2807  C   GLY H 146      -4.785  20.972  40.142  1.00  0.00      LH0  C  
ATOM   2808  O   GLY H 146      -4.333  20.507  41.178  1.00  0.00      LH0  O  
ATOM   2809  H   GLY H 146      -6.627  20.956  42.042  1.00  0.00      LH0  H  
ATOM   2810  N   CYS H 147      -4.046  21.418  39.132  1.00  0.00      LH0  N  
ATOM   2811  CA  CYS H 147      -2.597  21.408  39.250  1.00  0.00      LH0  C  
ATOM   2812  C   CYS H 147      -2.016  22.656  38.643  1.00  0.00      LH0  C  
ATOM   2813  O   CYS H 147      -2.270  22.989  37.491  1.00  0.00      LH0  O  
ATOM   2814  CB  CYS H 147      -2.005  20.190  38.548  1.00  0.00      LH0  C  
ATOM   2815  SG  CYS H 147      -2.480  18.627  39.314  1.00  0.00      LH0  S  
ATOM   2816  H   CYS H 147      -4.482  21.709  38.281  1.00  0.00      LH0  H  
ATOM   2817  N   LEU H 148      -1.214  23.336  39.465  1.00  0.00      LH0  N  
ATOM   2818  CA  LEU H 148      -0.395  24.372  38.858  1.00  0.00      LH0  C  
ATOM   2819  C   LEU H 148       0.873  23.750  38.327  1.00  0.00      LH0  C  
ATOM   2820  O   LEU H 148       1.741  23.295  39.063  1.00  0.00      LH0  O  
ATOM   2821  CB  LEU H 148      -0.078  25.491  39.851  1.00  0.00      LH0  C  
ATOM   2822  CG  LEU H 148       0.607  26.697  39.199  1.00  0.00      LH0  C  
ATOM   2823  CD1 LEU H 148      -0.293  27.400  38.181  1.00  0.00      LH0  C  
ATOM   2824  CD2 LEU H 148       1.146  27.670  40.244  1.00  0.00      LH0  C  
ATOM   2825  H   LEU H 148      -1.043  23.016  40.397  1.00  0.00      LH0  H  
ATOM   2826  N   VAL H 149       0.931  23.730  36.999  1.00  0.00      LH0  N  
ATOM   2827  CA  VAL H 149       2.191  23.347  36.382  1.00  0.00      LH0  C  
ATOM   2828  C   VAL H 149       3.124  24.543  36.398  1.00  0.00      LH0  C  
ATOM   2829  O   VAL H 149       3.152  25.381  35.501  1.00  0.00      LH0  O  
ATOM   2830  CB  VAL H 149       1.943  22.811  34.967  1.00  0.00      LH0  C  
ATOM   2831  CG1 VAL H 149       3.220  22.269  34.324  1.00  0.00      LH0  C  
ATOM   2832  CG2 VAL H 149       0.846  21.744  34.991  1.00  0.00      LH0  C  
ATOM   2833  H   VAL H 149       0.197  24.160  36.471  1.00  0.00      LH0  H  
ATOM   2834  N   LYS H 150       3.855  24.614  37.514  1.00  0.00      LH0  N  
ATOM   2835  CA  LYS H 150       4.728  25.768  37.643  1.00  0.00      LH0  C  
ATOM   2836  C   LYS H 150       6.081  25.528  37.007  1.00  0.00      LH0  C  
ATOM   2837  O   LYS H 150       6.541  24.397  36.894  1.00  0.00      LH0  O  
ATOM   2838  CB  LYS H 150       4.823  26.186  39.114  1.00  0.00      LH0  C  
ATOM   2839  CG  LYS H 150       5.149  27.668  39.314  1.00  0.00      LH0  C  
ATOM   2840  CD  LYS H 150       5.382  28.035  40.779  1.00  0.00      LH0  C  
ATOM   2841  CE  LYS H 150       5.918  29.458  40.958  1.00  0.00      LH0  C  
ATOM   2842  NZ  LYS H 150       7.188  29.616  40.237  1.00  0.00      LH0  N1+
ATOM   2843  H   LYS H 150       3.814  23.911  38.229  1.00  0.00      LH0  H  
ATOM   2844  HZ1 LYS H 150       7.810  30.323  40.658  1.00  0.00      LH0  H  
ATOM   2845  HZ2 LYS H 150       7.713  28.717  40.160  1.00  0.00      LH0  H  
ATOM   2846  HZ3 LYS H 150       7.035  29.887  39.240  1.00  0.00      LH0  H  
ATOM   2847  N   ASP H 151       6.690  26.648  36.593  1.00  0.00      LH0  N  
ATOM   2848  CA  ASP H 151       8.113  26.660  36.249  1.00  0.00      LH0  C  
ATOM   2849  C   ASP H 151       8.563  25.596  35.265  1.00  0.00      LH0  C  
ATOM   2850  O   ASP H 151       9.449  24.795  35.555  1.00  0.00      LH0  O  
ATOM   2851  CB  ASP H 151       9.005  26.592  37.500  1.00  0.00      LH0  C  
ATOM   2852  CG  ASP H 151       8.669  27.636  38.544  1.00  0.00      LH0  C  
ATOM   2853  OD1 ASP H 151       8.532  28.810  38.220  1.00  0.00      LH0  O  
ATOM   2854  OD2 ASP H 151       8.527  27.279  39.706  1.00  0.00      LH0  O1-
ATOM   2855  H   ASP H 151       6.179  27.505  36.617  1.00  0.00      LH0  H  
ATOM   2856  N   TYR H 152       7.925  25.612  34.094  1.00  0.00      LH0  N  
ATOM   2857  CA  TYR H 152       8.463  24.739  33.057  1.00  0.00      LH0  C  
ATOM   2858  C   TYR H 152       8.980  25.560  31.903  1.00  0.00      LH0  C  
ATOM   2859  O   TYR H 152       8.579  26.704  31.727  1.00  0.00      LH0  O  
ATOM   2860  CB  TYR H 152       7.441  23.683  32.605  1.00  0.00      LH0  C  
ATOM   2861  CG  TYR H 152       6.238  24.278  31.905  1.00  0.00      LH0  C  
ATOM   2862  CD1 TYR H 152       6.211  24.279  30.497  1.00  0.00      LH0  C  
ATOM   2863  CD2 TYR H 152       5.174  24.794  32.671  1.00  0.00      LH0  C  
ATOM   2864  CE1 TYR H 152       5.083  24.787  29.835  1.00  0.00      LH0  C  
ATOM   2865  CE2 TYR H 152       4.043  25.294  32.010  1.00  0.00      LH0  C  
ATOM   2866  CZ  TYR H 152       4.007  25.275  30.602  1.00  0.00      LH0  C  
ATOM   2867  OH  TYR H 152       2.870  25.740  29.982  1.00  0.00      LH0  O  
ATOM   2868  H   TYR H 152       7.233  26.308  33.892  1.00  0.00      LH0  H  
ATOM   2869  HH  TYR H 152       3.022  25.993  29.066  1.00  0.00      LH0  H  
ATOM   2870  N   PHE H 153       9.880  24.946  31.136  1.00  0.00      LH0  N  
ATOM   2871  CA  PHE H 153      10.392  25.651  29.966  1.00  0.00      LH0  C  
ATOM   2872  C   PHE H 153      11.015  24.635  29.040  1.00  0.00      LH0  C  
ATOM   2873  O   PHE H 153      11.813  23.834  29.505  1.00  0.00      LH0  O  
ATOM   2874  CB  PHE H 153      11.439  26.695  30.387  1.00  0.00      LH0  C  
ATOM   2875  CG  PHE H 153      11.712  27.659  29.257  1.00  0.00      LH0  C  
ATOM   2876  CD1 PHE H 153      12.881  27.506  28.480  1.00  0.00      LH0  C  
ATOM   2877  CD2 PHE H 153      10.785  28.690  28.991  1.00  0.00      LH0  C  
ATOM   2878  CE1 PHE H 153      13.117  28.389  27.410  1.00  0.00      LH0  C  
ATOM   2879  CE2 PHE H 153      11.021  29.575  27.922  1.00  0.00      LH0  C  
ATOM   2880  CZ  PHE H 153      12.183  29.411  27.139  1.00  0.00      LH0  C  
ATOM   2881  H   PHE H 153      10.208  24.022  31.356  1.00  0.00      LH0  H  
ATOM   2882  N   PRO H 154      10.676  24.678  27.730  1.00  0.00      LH0  N  
ATOM   2883  CA  PRO H 154       9.766  25.661  27.128  1.00  0.00      LH0  C  
ATOM   2884  C   PRO H 154       8.329  25.155  27.140  1.00  0.00      LH0  C  
ATOM   2885  O   PRO H 154       7.925  24.389  28.002  1.00  0.00      LH0  O  
ATOM   2886  CB  PRO H 154      10.370  25.732  25.724  1.00  0.00      LH0  C  
ATOM   2887  CG  PRO H 154      10.730  24.279  25.406  1.00  0.00      LH0  C  
ATOM   2888  CD  PRO H 154      11.232  23.757  26.747  1.00  0.00      LH0  C  
ATOM   2889  N   GLU H 155       7.587  25.570  26.110  1.00  0.00      LH0  N  
ATOM   2890  CA  GLU H 155       6.389  24.804  25.791  1.00  0.00      LH0  C  
ATOM   2891  C   GLU H 155       6.705  23.899  24.605  1.00  0.00      LH0  C  
ATOM   2892  O   GLU H 155       7.735  24.090  23.969  1.00  0.00      LH0  O  
ATOM   2893  CB  GLU H 155       5.245  25.786  25.535  1.00  0.00      LH0  C  
ATOM   2894  CG  GLU H 155       4.932  26.528  26.828  1.00  0.00      LH0  C  
ATOM   2895  CD  GLU H 155       3.553  27.124  26.764  1.00  0.00      LH0  C  
ATOM   2896  OE1 GLU H 155       2.625  26.466  27.230  1.00  0.00      LH0  O  
ATOM   2897  OE2 GLU H 155       3.413  28.237  26.267  1.00  0.00      LH0  O1-
ATOM   2898  H   GLU H 155       7.909  26.242  25.445  1.00  0.00      LH0  H  
ATOM   2899  N   PRO H 156       5.832  22.906  24.291  1.00  0.00      LH0  N  
ATOM   2900  CA  PRO H 156       4.610  22.570  25.028  1.00  0.00      LH0  C  
ATOM   2901  C   PRO H 156       4.784  21.514  26.111  1.00  0.00      LH0  C  
ATOM   2902  O   PRO H 156       5.315  20.422  25.917  1.00  0.00      LH0  O  
ATOM   2903  CB  PRO H 156       3.708  22.102  23.886  1.00  0.00      LH0  C  
ATOM   2904  CG  PRO H 156       4.649  21.384  22.913  1.00  0.00      LH0  C  
ATOM   2905  CD  PRO H 156       5.988  22.099  23.085  1.00  0.00      LH0  C  
ATOM   2906  N   VAL H 157       4.220  21.862  27.273  1.00  0.00      LH0  N  
ATOM   2907  CA  VAL H 157       4.005  20.800  28.255  1.00  0.00      LH0  C  
ATOM   2908  C   VAL H 157       2.907  19.833  27.771  1.00  0.00      LH0  C  
ATOM   2909  O   VAL H 157       2.490  19.894  26.615  1.00  0.00      LH0  O  
ATOM   2910  CB  VAL H 157       3.744  21.468  29.624  1.00  0.00      LH0  C  
ATOM   2911  CG1 VAL H 157       2.344  22.084  29.727  1.00  0.00      LH0  C  
ATOM   2912  CG2 VAL H 157       4.138  20.593  30.818  1.00  0.00      LH0  C  
ATOM   2913  H   VAL H 157       3.798  22.766  27.371  1.00  0.00      LH0  H  
ATOM   2914  N   THR H 158       2.452  18.942  28.657  1.00  0.00      LH0  N  
ATOM   2915  CA  THR H 158       1.229  18.200  28.370  1.00  0.00      LH0  C  
ATOM   2916  C   THR H 158       0.536  17.969  29.688  1.00  0.00      LH0  C  
ATOM   2917  O   THR H 158       1.210  17.631  30.652  1.00  0.00      LH0  O  
ATOM   2918  CB  THR H 158       1.553  16.845  27.736  1.00  0.00      LH0  C  
ATOM   2919  CG2 THR H 158       0.388  16.303  26.905  1.00  0.00      LH0  C  
ATOM   2920  OG1 THR H 158       2.749  16.938  26.948  1.00  0.00      LH0  O  
ATOM   2921  H   THR H 158       2.894  18.779  29.539  1.00  0.00      LH0  H  
ATOM   2922  HG1 THR H 158       3.450  16.889  27.601  1.00  0.00      LH0  H  
ATOM   2923  N   VAL H 159      -0.786  18.161  29.704  1.00  0.00      LH0  N  
ATOM   2924  CA  VAL H 159      -1.515  17.674  30.870  1.00  0.00      LH0  C  
ATOM   2925  C   VAL H 159      -2.752  16.959  30.376  1.00  0.00      LH0  C  
ATOM   2926  O   VAL H 159      -3.607  17.565  29.743  1.00  0.00      LH0  O  
ATOM   2927  CB  VAL H 159      -1.933  18.801  31.832  1.00  0.00      LH0  C  
ATOM   2928  CG1 VAL H 159      -2.457  18.202  33.139  1.00  0.00      LH0  C  
ATOM   2929  CG2 VAL H 159      -0.829  19.825  32.103  1.00  0.00      LH0  C  
ATOM   2930  H   VAL H 159      -1.314  18.530  28.939  1.00  0.00      LH0  H  
ATOM   2931  N   SER H 160      -2.808  15.663  30.667  1.00  0.00      LH0  N  
ATOM   2932  CA  SER H 160      -4.124  15.046  30.587  1.00  0.00      LH0  C  
ATOM   2933  C   SER H 160      -4.578  14.780  32.005  1.00  0.00      LH0  C  
ATOM   2934  O   SER H 160      -3.823  15.018  32.940  1.00  0.00      LH0  O  
ATOM   2935  CB  SER H 160      -4.042  13.781  29.731  1.00  0.00      LH0  C  
ATOM   2936  OG  SER H 160      -2.787  13.120  29.939  1.00  0.00      LH0  O  
ATOM   2937  H   SER H 160      -2.063  15.166  31.118  1.00  0.00      LH0  H  
ATOM   2938  HG  SER H 160      -2.786  12.361  29.371  1.00  0.00      LH0  H  
ATOM   2939  N   TRP H 161      -5.812  14.294  32.154  1.00  0.00      LH0  N  
ATOM   2940  CA  TRP H 161      -6.149  13.887  33.512  1.00  0.00      LH0  C  
ATOM   2941  C   TRP H 161      -6.608  12.451  33.521  1.00  0.00      LH0  C  
ATOM   2942  O   TRP H 161      -7.084  11.929  32.517  1.00  0.00      LH0  O  
ATOM   2943  CB  TRP H 161      -7.231  14.786  34.106  1.00  0.00      LH0  C  
ATOM   2944  CG  TRP H 161      -6.680  16.099  34.605  1.00  0.00      LH0  C  
ATOM   2945  CD1 TRP H 161      -6.183  17.168  33.845  1.00  0.00      LH0  C  
ATOM   2946  CD2 TRP H 161      -6.593  16.538  35.973  1.00  0.00      LH0  C  
ATOM   2947  CE2 TRP H 161      -6.047  17.865  35.962  1.00  0.00      LH0  C  
ATOM   2948  CE3 TRP H 161      -6.928  15.921  37.197  1.00  0.00      LH0  C  
ATOM   2949  NE1 TRP H 161      -5.811  18.210  34.635  1.00  0.00      LH0  N  
ATOM   2950  CZ2 TRP H 161      -5.852  18.551  37.178  1.00  0.00      LH0  C  
ATOM   2951  CZ3 TRP H 161      -6.724  16.618  38.405  1.00  0.00      LH0  C  
ATOM   2952  CH2 TRP H 161      -6.191  17.925  38.395  1.00  0.00      LH0  C  
ATOM   2953  H   TRP H 161      -6.475  14.157  31.417  1.00  0.00      LH0  H  
ATOM   2954  HE1 TRP H 161      -5.448  19.065  34.305  1.00  0.00      LH0  H  
ATOM   2955  N   ASN H 162      -6.445  11.831  34.700  1.00  0.00      LH0  N  
ATOM   2956  CA  ASN H 162      -6.921  10.462  34.944  1.00  0.00      LH0  C  
ATOM   2957  C   ASN H 162      -6.656   9.491  33.812  1.00  0.00      LH0  C  
ATOM   2958  O   ASN H 162      -7.556   8.953  33.176  1.00  0.00      LH0  O  
ATOM   2959  CB  ASN H 162      -8.405  10.424  35.324  1.00  0.00      LH0  C  
ATOM   2960  CG  ASN H 162      -8.621  11.023  36.696  1.00  0.00      LH0  C  
ATOM   2961  ND2 ASN H 162      -9.650  10.490  37.352  1.00  0.00      LH0  N  
ATOM   2962  OD1 ASN H 162      -7.895  11.890  37.163  1.00  0.00      LH0  O  
ATOM   2963  H   ASN H 162      -6.023  12.368  35.433  1.00  0.00      LH0  H  
ATOM   2964 HD21 ASN H 162     -10.272   9.830  36.936  1.00  0.00      LH0  H  
ATOM   2965 HD22 ASN H 162      -9.764  10.772  38.307  1.00  0.00      LH0  H  
ATOM   2966  N   SER H 163      -5.349   9.335  33.572  1.00  0.00      LH0  N  
ATOM   2967  CA  SER H 163      -4.864   8.447  32.516  1.00  0.00      LH0  C  
ATOM   2968  C   SER H 163      -5.392   8.762  31.125  1.00  0.00      LH0  C  
ATOM   2969  O   SER H 163      -5.593   7.895  30.285  1.00  0.00      LH0  O  
ATOM   2970  CB  SER H 163      -5.097   6.985  32.908  1.00  0.00      LH0  C  
ATOM   2971  OG  SER H 163      -4.664   6.792  34.264  1.00  0.00      LH0  O  
ATOM   2972  H   SER H 163      -4.702   9.890  34.093  1.00  0.00      LH0  H  
ATOM   2973  HG  SER H 163      -4.822   5.877  34.457  1.00  0.00      LH0  H  
ATOM   2974  N   GLY H 164      -5.616  10.068  30.918  1.00  0.00      LH0  N  
ATOM   2975  CA  GLY H 164      -6.154  10.470  29.624  1.00  0.00      LH0  C  
ATOM   2976  C   GLY H 164      -7.667  10.607  29.582  1.00  0.00      LH0  C  
ATOM   2977  O   GLY H 164      -8.212  11.370  28.796  1.00  0.00      LH0  O  
ATOM   2978  H   GLY H 164      -5.542  10.721  31.673  1.00  0.00      LH0  H  
ATOM   2979  N   ALA H 165      -8.335   9.830  30.449  1.00  0.00      LH0  N  
ATOM   2980  CA  ALA H 165      -9.792   9.797  30.347  1.00  0.00      LH0  C  
ATOM   2981  C   ALA H 165     -10.481  11.085  30.761  1.00  0.00      LH0  C  
ATOM   2982  O   ALA H 165     -11.439  11.549  30.149  1.00  0.00      LH0  O  
ATOM   2983  CB  ALA H 165     -10.359   8.643  31.176  1.00  0.00      LH0  C  
ATOM   2984  H   ALA H 165      -7.853   9.309  31.156  1.00  0.00      LH0  H  
ATOM   2985  N   LEU H 166      -9.960  11.651  31.859  1.00  0.00      LH0  N  
ATOM   2986  CA  LEU H 166     -10.627  12.865  32.314  1.00  0.00      LH0  C  
ATOM   2987  C   LEU H 166     -10.269  14.053  31.447  1.00  0.00      LH0  C  
ATOM   2988  O   LEU H 166      -9.139  14.519  31.375  1.00  0.00      LH0  O  
ATOM   2989  CB  LEU H 166     -10.377  13.095  33.804  1.00  0.00      LH0  C  
ATOM   2990  CG  LEU H 166     -11.168  14.236  34.447  1.00  0.00      LH0  C  
ATOM   2991  CD1 LEU H 166     -12.682  14.067  34.297  1.00  0.00      LH0  C  
ATOM   2992  CD2 LEU H 166     -10.759  14.417  35.908  1.00  0.00      LH0  C  
ATOM   2993  H   LEU H 166      -9.057  11.370  32.191  1.00  0.00      LH0  H  
ATOM   2994  N   THR H 167     -11.324  14.466  30.748  1.00  0.00      LH0  N  
ATOM   2995  CA  THR H 167     -11.175  15.435  29.672  1.00  0.00      LH0  C  
ATOM   2996  C   THR H 167     -12.181  16.561  29.831  1.00  0.00      LH0  C  
ATOM   2997  O   THR H 167     -11.862  17.740  29.919  1.00  0.00      LH0  O  
ATOM   2998  CB  THR H 167     -11.388  14.682  28.360  1.00  0.00      LH0  C  
ATOM   2999  CG2 THR H 167     -10.105  14.024  27.848  1.00  0.00      LH0  C  
ATOM   3000  OG1 THR H 167     -12.416  13.693  28.553  1.00  0.00      LH0  O  
ATOM   3001  H   THR H 167     -12.189  13.980  30.859  1.00  0.00      LH0  H  
ATOM   3002  HG1 THR H 167     -11.979  12.905  28.882  1.00  0.00      LH0  H  
ATOM   3003  N   SER H 168     -13.449  16.129  29.906  1.00  0.00      LH0  N  
ATOM   3004  CA  SER H 168     -14.479  17.120  30.204  1.00  0.00      LH0  C  
ATOM   3005  C   SER H 168     -14.267  17.774  31.561  1.00  0.00      LH0  C  
ATOM   3006  O   SER H 168     -13.865  17.134  32.526  1.00  0.00      LH0  O  
ATOM   3007  CB  SER H 168     -15.867  16.487  30.091  1.00  0.00      LH0  C  
ATOM   3008  OG  SER H 168     -16.855  17.509  29.923  1.00  0.00      LH0  O  
ATOM   3009  H   SER H 168     -13.644  15.161  29.746  1.00  0.00      LH0  H  
ATOM   3010  HG  SER H 168     -17.681  17.069  29.758  1.00  0.00      LH0  H  
ATOM   3011  N   GLY H 169     -14.513  19.090  31.569  1.00  0.00      LH0  N  
ATOM   3012  CA  GLY H 169     -14.281  19.835  32.804  1.00  0.00      LH0  C  
ATOM   3013  C   GLY H 169     -12.833  20.217  33.081  1.00  0.00      LH0  C  
ATOM   3014  O   GLY H 169     -12.540  20.901  34.056  1.00  0.00      LH0  O  
ATOM   3015  H   GLY H 169     -14.829  19.534  30.731  1.00  0.00      LH0  H  
ATOM   3016  N   VAL H 170     -11.934  19.755  32.194  1.00  0.00      LH0  N  
ATOM   3017  CA  VAL H 170     -10.545  20.161  32.382  1.00  0.00      LH0  C  
ATOM   3018  C   VAL H 170     -10.247  21.503  31.739  1.00  0.00      LH0  C  
ATOM   3019  O   VAL H 170      -9.944  21.639  30.558  1.00  0.00      LH0  O  
ATOM   3020  CB  VAL H 170      -9.569  19.075  31.907  1.00  0.00      LH0  C  
ATOM   3021  CG1 VAL H 170      -8.109  19.496  32.105  1.00  0.00      LH0  C  
ATOM   3022  CG2 VAL H 170      -9.853  17.747  32.612  1.00  0.00      LH0  C  
ATOM   3023  H   VAL H 170     -12.184  19.216  31.389  1.00  0.00      LH0  H  
ATOM   3024  N   HIS H 171     -10.347  22.515  32.597  1.00  0.00      LH0  N  
ATOM   3025  CA  HIS H 171      -9.925  23.827  32.129  1.00  0.00      LH0  C  
ATOM   3026  C   HIS H 171      -8.424  23.997  32.253  1.00  0.00      LH0  C  
ATOM   3027  O   HIS H 171      -7.883  24.408  33.273  1.00  0.00      LH0  O  
ATOM   3028  CB  HIS H 171     -10.696  24.942  32.844  1.00  0.00      LH0  C  
ATOM   3029  CG  HIS H 171     -12.159  24.885  32.463  1.00  0.00      LH0  C  
ATOM   3030  CD2 HIS H 171     -13.149  24.054  32.995  1.00  0.00      LH0  C  
ATOM   3031  ND1 HIS H 171     -12.716  25.662  31.514  1.00  0.00      LH0  N  
ATOM   3032  CE1 HIS H 171     -14.043  25.329  31.439  1.00  0.00      LH0  C  
ATOM   3033  NE2 HIS H 171     -14.308  24.341  32.351  1.00  0.00      LH0  N  
ATOM   3034  H   HIS H 171     -10.520  22.298  33.560  1.00  0.00      LH0  H  
ATOM   3035  HD1 HIS H 171     -12.275  26.352  30.977  1.00  0.00      LH0  H  
ATOM   3036  N   THR H 172      -7.770  23.655  31.143  1.00  0.00      LH0  N  
ATOM   3037  CA  THR H 172      -6.360  24.017  31.050  1.00  0.00      LH0  C  
ATOM   3038  C   THR H 172      -6.196  25.404  30.445  1.00  0.00      LH0  C  
ATOM   3039  O   THR H 172      -6.880  25.792  29.504  1.00  0.00      LH0  O  
ATOM   3040  CB  THR H 172      -5.615  22.924  30.273  1.00  0.00      LH0  C  
ATOM   3041  CG2 THR H 172      -4.107  23.165  30.150  1.00  0.00      LH0  C  
ATOM   3042  OG1 THR H 172      -5.852  21.658  30.905  1.00  0.00      LH0  O  
ATOM   3043  H   THR H 172      -8.272  23.236  30.386  1.00  0.00      LH0  H  
ATOM   3044  HG1 THR H 172      -5.782  20.996  30.224  1.00  0.00      LH0  H  
ATOM   3045  N   PHE H 173      -5.286  26.151  31.071  1.00  0.00      LH0  N  
ATOM   3046  CA  PHE H 173      -5.079  27.544  30.697  1.00  0.00      LH0  C  
ATOM   3047  C   PHE H 173      -3.806  27.675  29.895  1.00  0.00      LH0  C  
ATOM   3048  O   PHE H 173      -2.870  26.916  30.103  1.00  0.00      LH0  O  
ATOM   3049  CB  PHE H 173      -4.985  28.394  31.970  1.00  0.00      LH0  C  
ATOM   3050  CG  PHE H 173      -6.296  28.341  32.715  1.00  0.00      LH0  C  
ATOM   3051  CD1 PHE H 173      -7.285  29.302  32.426  1.00  0.00      LH0  C  
ATOM   3052  CD2 PHE H 173      -6.515  27.328  33.674  1.00  0.00      LH0  C  
ATOM   3053  CE1 PHE H 173      -8.523  29.226  33.087  1.00  0.00      LH0  C  
ATOM   3054  CE2 PHE H 173      -7.753  27.258  34.338  1.00  0.00      LH0  C  
ATOM   3055  CZ  PHE H 173      -8.751  28.202  34.026  1.00  0.00      LH0  C  
ATOM   3056  H   PHE H 173      -4.702  25.732  31.766  1.00  0.00      LH0  H  
ATOM   3057  N   PRO H 174      -3.784  28.664  28.969  1.00  0.00      LH0  N  
ATOM   3058  CA  PRO H 174      -2.509  29.037  28.344  1.00  0.00      LH0  C  
ATOM   3059  C   PRO H 174      -1.482  29.439  29.392  1.00  0.00      LH0  C  
ATOM   3060  O   PRO H 174      -1.837  29.945  30.455  1.00  0.00      LH0  O  
ATOM   3061  CB  PRO H 174      -2.906  30.215  27.445  1.00  0.00      LH0  C  
ATOM   3062  CG  PRO H 174      -4.403  30.052  27.186  1.00  0.00      LH0  C  
ATOM   3063  CD  PRO H 174      -4.907  29.466  28.497  1.00  0.00      LH0  C  
ATOM   3064  N   ALA H 175      -0.210  29.185  29.073  1.00  0.00      LH0  N  
ATOM   3065  CA  ALA H 175       0.771  29.521  30.095  1.00  0.00      LH0  C  
ATOM   3066  C   ALA H 175       1.046  31.003  30.230  1.00  0.00      LH0  C  
ATOM   3067  O   ALA H 175       1.120  31.753  29.265  1.00  0.00      LH0  O  
ATOM   3068  CB  ALA H 175       2.087  28.805  29.830  1.00  0.00      LH0  C  
ATOM   3069  H   ALA H 175       0.084  28.815  28.191  1.00  0.00      LH0  H  
ATOM   3070  N   VAL H 176       1.214  31.392  31.496  1.00  0.00      LH0  N  
ATOM   3071  CA  VAL H 176       1.850  32.680  31.723  1.00  0.00      LH0  C  
ATOM   3072  C   VAL H 176       3.358  32.524  31.693  1.00  0.00      LH0  C  
ATOM   3073  O   VAL H 176       3.913  31.487  32.044  1.00  0.00      LH0  O  
ATOM   3074  CB  VAL H 176       1.388  33.314  33.046  1.00  0.00      LH0  C  
ATOM   3075  CG1 VAL H 176      -0.088  33.703  32.964  1.00  0.00      LH0  C  
ATOM   3076  CG2 VAL H 176       1.676  32.429  34.265  1.00  0.00      LH0  C  
ATOM   3077  H   VAL H 176       1.119  30.712  32.221  1.00  0.00      LH0  H  
ATOM   3078  N   LEU H 177       4.003  33.606  31.253  1.00  0.00      LH0  N  
ATOM   3079  CA  LEU H 177       5.449  33.592  31.408  1.00  0.00      LH0  C  
ATOM   3080  C   LEU H 177       5.829  34.347  32.661  1.00  0.00      LH0  C  
ATOM   3081  O   LEU H 177       5.607  35.545  32.781  1.00  0.00      LH0  O  
ATOM   3082  CB  LEU H 177       6.134  34.176  30.171  1.00  0.00      LH0  C  
ATOM   3083  CG  LEU H 177       7.650  33.947  30.140  1.00  0.00      LH0  C  
ATOM   3084  CD1 LEU H 177       8.001  32.463  30.028  1.00  0.00      LH0  C  
ATOM   3085  CD2 LEU H 177       8.328  34.771  29.046  1.00  0.00      LH0  C  
ATOM   3086  H   LEU H 177       3.508  34.435  31.003  1.00  0.00      LH0  H  
ATOM   3087  N   GLN H 178       6.390  33.580  33.598  1.00  0.00      LH0  N  
ATOM   3088  CA  GLN H 178       6.878  34.231  34.811  1.00  0.00      LH0  C  
ATOM   3089  C   GLN H 178       8.158  34.989  34.519  1.00  0.00      LH0  C  
ATOM   3090  O   GLN H 178       8.917  34.633  33.623  1.00  0.00      LH0  O  
ATOM   3091  CB  GLN H 178       7.150  33.193  35.898  1.00  0.00      LH0  C  
ATOM   3092  CG  GLN H 178       5.970  32.258  36.152  1.00  0.00      LH0  C  
ATOM   3093  CD  GLN H 178       6.452  31.091  36.973  1.00  0.00      LH0  C  
ATOM   3094  NE2 GLN H 178       6.915  30.090  36.229  1.00  0.00      LH0  N  
ATOM   3095  OE1 GLN H 178       6.458  31.091  38.201  1.00  0.00      LH0  O  
ATOM   3096  H   GLN H 178       6.588  32.624  33.380  1.00  0.00      LH0  H  
ATOM   3097 HE21 GLN H 178       6.810  30.101  35.233  1.00  0.00      LH0  H  
ATOM   3098 HE22 GLN H 178       7.419  29.341  36.661  1.00  0.00      LH0  H  
ATOM   3099  N   SER H 179       8.390  36.022  35.341  1.00  0.00      LH0  N  
ATOM   3100  CA  SER H 179       9.582  36.858  35.186  1.00  0.00      LH0  C  
ATOM   3101  C   SER H 179      10.930  36.142  35.118  1.00  0.00      LH0  C  
ATOM   3102  O   SER H 179      11.900  36.644  34.567  1.00  0.00      LH0  O  
ATOM   3103  CB  SER H 179       9.574  37.911  36.293  1.00  0.00      LH0  C  
ATOM   3104  OG  SER H 179       8.211  38.212  36.638  1.00  0.00      LH0  O  
ATOM   3105  H   SER H 179       7.686  36.339  35.980  1.00  0.00      LH0  H  
ATOM   3106  HG  SER H 179       8.217  39.067  37.052  1.00  0.00      LH0  H  
ATOM   3107  N   SER H 180      10.937  34.924  35.684  1.00  0.00      LH0  N  
ATOM   3108  CA  SER H 180      12.110  34.055  35.612  1.00  0.00      LH0  C  
ATOM   3109  C   SER H 180      12.400  33.430  34.250  1.00  0.00      LH0  C  
ATOM   3110  O   SER H 180      13.300  32.613  34.109  1.00  0.00      LH0  O  
ATOM   3111  CB  SER H 180      11.916  32.967  36.666  1.00  0.00      LH0  C  
ATOM   3112  OG  SER H 180      10.514  32.650  36.769  1.00  0.00      LH0  O  
ATOM   3113  H   SER H 180      10.120  34.531  36.106  1.00  0.00      LH0  H  
ATOM   3114  HG  SER H 180      10.458  31.797  37.190  1.00  0.00      LH0  H  
ATOM   3115  N   GLY H 181      11.578  33.806  33.258  1.00  0.00      LH0  N  
ATOM   3116  CA  GLY H 181      11.690  33.145  31.961  1.00  0.00      LH0  C  
ATOM   3117  C   GLY H 181      11.076  31.755  31.922  1.00  0.00      LH0  C  
ATOM   3118  O   GLY H 181      11.312  30.970  31.013  1.00  0.00      LH0  O  
ATOM   3119  H   GLY H 181      10.844  34.462  33.424  1.00  0.00      LH0  H  
ATOM   3120  N   LEU H 182      10.276  31.472  32.961  1.00  0.00      LH0  N  
ATOM   3121  CA  LEU H 182       9.716  30.127  33.039  1.00  0.00      LH0  C  
ATOM   3122  C   LEU H 182       8.216  30.175  32.894  1.00  0.00      LH0  C  
ATOM   3123  O   LEU H 182       7.542  30.971  33.535  1.00  0.00      LH0  O  
ATOM   3124  CB  LEU H 182      10.080  29.469  34.372  1.00  0.00      LH0  C  
ATOM   3125  CG  LEU H 182      11.584  29.384  34.645  1.00  0.00      LH0  C  
ATOM   3126  CD1 LEU H 182      11.865  28.998  36.096  1.00  0.00      LH0  C  
ATOM   3127  CD2 LEU H 182      12.310  28.469  33.657  1.00  0.00      LH0  C  
ATOM   3128  H   LEU H 182      10.007  32.182  33.610  1.00  0.00      LH0  H  
ATOM   3129  N   TYR H 183       7.706  29.298  32.030  1.00  0.00      LH0  N  
ATOM   3130  CA  TYR H 183       6.252  29.233  31.915  1.00  0.00      LH0  C  
ATOM   3131  C   TYR H 183       5.588  28.664  33.153  1.00  0.00      LH0  C  
ATOM   3132  O   TYR H 183       6.218  28.029  33.995  1.00  0.00      LH0  O  
ATOM   3133  CB  TYR H 183       5.844  28.371  30.728  1.00  0.00      LH0  C  
ATOM   3134  CG  TYR H 183       6.123  29.035  29.405  1.00  0.00      LH0  C  
ATOM   3135  CD1 TYR H 183       7.259  28.640  28.671  1.00  0.00      LH0  C  
ATOM   3136  CD2 TYR H 183       5.212  29.994  28.920  1.00  0.00      LH0  C  
ATOM   3137  CE1 TYR H 183       7.439  29.155  27.377  1.00  0.00      LH0  C  
ATOM   3138  CE2 TYR H 183       5.388  30.503  27.626  1.00  0.00      LH0  C  
ATOM   3139  CZ  TYR H 183       6.479  30.046  26.859  1.00  0.00      LH0  C  
ATOM   3140  OH  TYR H 183       6.600  30.474  25.555  1.00  0.00      LH0  O  
ATOM   3141  H   TYR H 183       8.294  28.610  31.601  1.00  0.00      LH0  H  
ATOM   3142  HH  TYR H 183       5.742  30.375  25.153  1.00  0.00      LH0  H  
ATOM   3143  N   SER H 184       4.274  28.895  33.198  1.00  0.00      LH0  N  
ATOM   3144  CA  SER H 184       3.439  28.216  34.177  1.00  0.00      LH0  C  
ATOM   3145  C   SER H 184       2.010  28.191  33.687  1.00  0.00      LH0  C  
ATOM   3146  O   SER H 184       1.485  29.211  33.264  1.00  0.00      LH0  O  
ATOM   3147  CB  SER H 184       3.523  28.919  35.535  1.00  0.00      LH0  C  
ATOM   3148  OG  SER H 184       3.080  28.048  36.581  1.00  0.00      LH0  O  
ATOM   3149  H   SER H 184       3.868  29.569  32.575  1.00  0.00      LH0  H  
ATOM   3150  HG  SER H 184       2.946  27.189  36.186  1.00  0.00      LH0  H  
ATOM   3151  N   LEU H 185       1.396  27.005  33.756  1.00  0.00      LH0  N  
ATOM   3152  CA  LEU H 185      -0.031  27.024  33.457  1.00  0.00      LH0  C  
ATOM   3153  C   LEU H 185      -0.850  26.323  34.506  1.00  0.00      LH0  C  
ATOM   3154  O   LEU H 185      -0.346  25.520  35.283  1.00  0.00      LH0  O  
ATOM   3155  CB  LEU H 185      -0.354  26.524  32.036  1.00  0.00      LH0  C  
ATOM   3156  CG  LEU H 185       0.011  25.102  31.577  1.00  0.00      LH0  C  
ATOM   3157  CD1 LEU H 185      -0.766  23.977  32.264  1.00  0.00      LH0  C  
ATOM   3158  CD2 LEU H 185      -0.185  24.989  30.064  1.00  0.00      LH0  C  
ATOM   3159  H   LEU H 185       1.852  26.182  34.100  1.00  0.00      LH0  H  
ATOM   3160  N   SER H 186      -2.142  26.640  34.478  1.00  0.00      LH0  N  
ATOM   3161  CA  SER H 186      -3.017  25.880  35.354  1.00  0.00      LH0  C  
ATOM   3162  C   SER H 186      -3.756  24.822  34.568  1.00  0.00      LH0  C  
ATOM   3163  O   SER H 186      -4.162  25.038  33.433  1.00  0.00      LH0  O  
ATOM   3164  CB  SER H 186      -3.998  26.826  36.040  1.00  0.00      LH0  C  
ATOM   3165  OG  SER H 186      -3.356  28.082  36.288  1.00  0.00      LH0  O  
ATOM   3166  H   SER H 186      -2.508  27.310  33.836  1.00  0.00      LH0  H  
ATOM   3167  HG  SER H 186      -3.942  28.757  35.951  1.00  0.00      LH0  H  
ATOM   3168  N   SER H 187      -3.927  23.672  35.211  1.00  0.00      LH0  N  
ATOM   3169  CA  SER H 187      -4.851  22.709  34.633  1.00  0.00      LH0  C  
ATOM   3170  C   SER H 187      -5.790  22.282  35.730  1.00  0.00      LH0  C  
ATOM   3171  O   SER H 187      -5.407  21.601  36.673  1.00  0.00      LH0  O  
ATOM   3172  CB  SER H 187      -4.077  21.533  34.037  1.00  0.00      LH0  C  
ATOM   3173  OG  SER H 187      -4.951  20.642  33.334  1.00  0.00      LH0  O  
ATOM   3174  H   SER H 187      -3.468  23.485  36.082  1.00  0.00      LH0  H  
ATOM   3175  HG  SER H 187      -5.277  21.115  32.568  1.00  0.00      LH0  H  
ATOM   3176  N   VAL H 188      -7.021  22.778  35.618  1.00  0.00      LH0  N  
ATOM   3177  CA  VAL H 188      -7.948  22.450  36.693  1.00  0.00      LH0  C  
ATOM   3178  C   VAL H 188      -9.088  21.610  36.171  1.00  0.00      LH0  C  
ATOM   3179  O   VAL H 188      -9.338  21.570  34.974  1.00  0.00      LH0  O  
ATOM   3180  CB  VAL H 188      -8.459  23.726  37.378  1.00  0.00      LH0  C  
ATOM   3181  CG1 VAL H 188      -7.319  24.467  38.081  1.00  0.00      LH0  C  
ATOM   3182  CG2 VAL H 188      -9.202  24.634  36.398  1.00  0.00      LH0  C  
ATOM   3183  H   VAL H 188      -7.324  23.274  34.801  1.00  0.00      LH0  H  
ATOM   3184  N   VAL H 189      -9.773  20.959  37.112  1.00  0.00      LH0  N  
ATOM   3185  CA  VAL H 189     -10.984  20.267  36.702  1.00  0.00      LH0  C  
ATOM   3186  C   VAL H 189     -12.103  20.523  37.692  1.00  0.00      LH0  C  
ATOM   3187  O   VAL H 189     -11.937  20.434  38.906  1.00  0.00      LH0  O  
ATOM   3188  CB  VAL H 189     -10.707  18.769  36.462  1.00  0.00      LH0  C  
ATOM   3189  CG1 VAL H 189     -10.153  18.059  37.697  1.00  0.00      LH0  C  
ATOM   3190  CG2 VAL H 189     -11.922  18.058  35.863  1.00  0.00      LH0  C  
ATOM   3191  H   VAL H 189      -9.503  20.992  38.076  1.00  0.00      LH0  H  
ATOM   3192  N   THR H 190     -13.255  20.885  37.118  1.00  0.00      LH0  N  
ATOM   3193  CA  THR H 190     -14.396  21.196  37.974  1.00  0.00      LH0  C  
ATOM   3194  C   THR H 190     -15.168  19.967  38.419  1.00  0.00      LH0  C  
ATOM   3195  O   THR H 190     -16.292  19.714  37.997  1.00  0.00      LH0  O  
ATOM   3196  CB  THR H 190     -15.296  22.183  37.242  1.00  0.00      LH0  C  
ATOM   3197  CG2 THR H 190     -14.608  23.540  37.102  1.00  0.00      LH0  C  
ATOM   3198  OG1 THR H 190     -15.634  21.661  35.952  1.00  0.00      LH0  O  
ATOM   3199  H   THR H 190     -13.343  20.941  36.119  1.00  0.00      LH0  H  
ATOM   3200  HG1 THR H 190     -16.188  20.906  36.131  1.00  0.00      LH0  H  
ATOM   3201  N   VAL H 191     -14.487  19.186  39.260  1.00  0.00      LH0  N  
ATOM   3202  CA  VAL H 191     -15.139  17.972  39.737  1.00  0.00      LH0  C  
ATOM   3203  C   VAL H 191     -15.955  18.188  40.998  1.00  0.00      LH0  C  
ATOM   3204  O   VAL H 191     -15.523  18.809  41.962  1.00  0.00      LH0  O  
ATOM   3205  CB  VAL H 191     -14.126  16.832  39.898  1.00  0.00      LH0  C  
ATOM   3206  CG1 VAL H 191     -13.819  16.217  38.534  1.00  0.00      LH0  C  
ATOM   3207  CG2 VAL H 191     -12.857  17.274  40.630  1.00  0.00      LH0  C  
ATOM   3208  H   VAL H 191     -13.619  19.523  39.624  1.00  0.00      LH0  H  
ATOM   3209  N   PRO H 192     -17.202  17.669  40.942  1.00  0.00      LH0  N  
ATOM   3210  CA  PRO H 192     -18.094  17.763  42.099  1.00  0.00      LH0  C  
ATOM   3211  C   PRO H 192     -17.510  17.252  43.403  1.00  0.00      LH0  C  
ATOM   3212  O   PRO H 192     -16.776  16.273  43.463  1.00  0.00      LH0  O  
ATOM   3213  CB  PRO H 192     -19.319  16.959  41.653  1.00  0.00      LH0  C  
ATOM   3214  CG  PRO H 192     -19.316  17.050  40.129  1.00  0.00      LH0  C  
ATOM   3215  CD  PRO H 192     -17.830  17.010  39.800  1.00  0.00      LH0  C  
ATOM   3216  N   SER H 193     -17.926  17.938  44.467  1.00  0.00      LH0  N  
ATOM   3217  CA  SER H 193     -17.616  17.523  45.829  1.00  0.00      LH0  C  
ATOM   3218  C   SER H 193     -17.788  16.034  46.109  1.00  0.00      LH0  C  
ATOM   3219  O   SER H 193     -16.929  15.375  46.679  1.00  0.00      LH0  O  
ATOM   3220  CB  SER H 193     -18.423  18.397  46.786  1.00  0.00      LH0  C  
ATOM   3221  OG  SER H 193     -18.413  19.755  46.316  1.00  0.00      LH0  O  
ATOM   3222  H   SER H 193     -18.408  18.803  44.342  1.00  0.00      LH0  H  
ATOM   3223  HG  SER H 193     -19.235  19.919  45.849  1.00  0.00      LH0  H  
ATOM   3224  N   SER H 194     -18.921  15.511  45.613  1.00  0.00      LH0  N  
ATOM   3225  CA  SER H 194     -19.128  14.067  45.747  1.00  0.00      LH0  C  
ATOM   3226  C   SER H 194     -18.068  13.184  45.089  1.00  0.00      LH0  C  
ATOM   3227  O   SER H 194     -17.696  12.119  45.572  1.00  0.00      LH0  O  
ATOM   3228  CB  SER H 194     -20.521  13.702  45.236  1.00  0.00      LH0  C  
ATOM   3229  OG  SER H 194     -21.473  14.648  45.739  1.00  0.00      LH0  O  
ATOM   3230  H   SER H 194     -19.619  16.104  45.210  1.00  0.00      LH0  H  
ATOM   3231  HG  SER H 194     -21.522  15.355  45.103  1.00  0.00      LH0  H  
ATOM   3232  N   SER H 195     -17.585  13.675  43.941  1.00  0.00      LH0  N  
ATOM   3233  CA  SER H 195     -16.574  12.860  43.290  1.00  0.00      LH0  C  
ATOM   3234  C   SER H 195     -15.145  13.112  43.749  1.00  0.00      LH0  C  
ATOM   3235  O   SER H 195     -14.252  12.324  43.456  1.00  0.00      LH0  O  
ATOM   3236  CB  SER H 195     -16.752  12.918  41.769  1.00  0.00      LH0  C  
ATOM   3237  OG  SER H 195     -16.501  14.237  41.276  1.00  0.00      LH0  O  
ATOM   3238  H   SER H 195     -17.782  14.585  43.578  1.00  0.00      LH0  H  
ATOM   3239  HG  SER H 195     -15.593  14.221  40.970  1.00  0.00      LH0  H  
ATOM   3240  N   LEU H 196     -14.963  14.215  44.505  1.00  0.00      LH0  N  
ATOM   3241  CA  LEU H 196     -13.624  14.614  44.966  1.00  0.00      LH0  C  
ATOM   3242  C   LEU H 196     -12.601  13.572  45.432  1.00  0.00      LH0  C  
ATOM   3243  O   LEU H 196     -11.484  13.590  44.941  1.00  0.00      LH0  O  
ATOM   3244  CB  LEU H 196     -13.666  15.752  45.998  1.00  0.00      LH0  C  
ATOM   3245  CG  LEU H 196     -14.110  17.124  45.497  1.00  0.00      LH0  C  
ATOM   3246  CD1 LEU H 196     -14.072  18.147  46.633  1.00  0.00      LH0  C  
ATOM   3247  CD2 LEU H 196     -13.307  17.608  44.293  1.00  0.00      LH0  C  
ATOM   3248  H   LEU H 196     -15.735  14.841  44.629  1.00  0.00      LH0  H  
ATOM   3249  N   GLY H 197     -12.922  12.675  46.388  1.00  0.00      LH0  N  
ATOM   3250  CA  GLY H 197     -14.209  12.433  47.043  1.00  0.00      LH0  C  
ATOM   3251  C   GLY H 197     -14.542  10.962  46.934  1.00  0.00      LH0  C  
ATOM   3252  O   GLY H 197     -14.897  10.284  47.887  1.00  0.00      LH0  O  
ATOM   3253  H   GLY H 197     -12.150  12.093  46.636  1.00  0.00      LH0  H  
ATOM   3254  N   THR H 198     -14.346  10.498  45.698  1.00  0.00      LH0  N  
ATOM   3255  CA  THR H 198     -14.498   9.082  45.385  1.00  0.00      LH0  C  
ATOM   3256  C   THR H 198     -13.478   8.667  44.337  1.00  0.00      LH0  C  
ATOM   3257  O   THR H 198     -12.744   7.698  44.473  1.00  0.00      LH0  O  
ATOM   3258  CB  THR H 198     -15.925   8.806  44.898  1.00  0.00      LH0  C  
ATOM   3259  CG2 THR H 198     -16.852   8.335  46.021  1.00  0.00      LH0  C  
ATOM   3260  OG1 THR H 198     -16.462   9.977  44.266  1.00  0.00      LH0  O  
ATOM   3261  H   THR H 198     -14.102  11.140  44.974  1.00  0.00      LH0  H  
ATOM   3262  HG1 THR H 198     -16.867  10.498  44.961  1.00  0.00      LH0  H  
ATOM   3263  N   GLN H 199     -13.453   9.478  43.272  1.00  0.00      LH0  N  
ATOM   3264  CA  GLN H 199     -12.508   9.184  42.202  1.00  0.00      LH0  C  
ATOM   3265  C   GLN H 199     -11.189   9.912  42.379  1.00  0.00      LH0  C  
ATOM   3266  O   GLN H 199     -11.131  11.132  42.348  1.00  0.00      LH0  O  
ATOM   3267  CB  GLN H 199     -13.170   9.529  40.859  1.00  0.00      LH0  C  
ATOM   3268  CG  GLN H 199     -12.301   9.396  39.599  1.00  0.00      LH0  C  
ATOM   3269  CD  GLN H 199     -11.813   7.972  39.426  1.00  0.00      LH0  C  
ATOM   3270  NE2 GLN H 199     -10.483   7.856  39.408  1.00  0.00      LH0  N  
ATOM   3271  OE1 GLN H 199     -12.573   7.026  39.308  1.00  0.00      LH0  O  
ATOM   3272  H   GLN H 199     -14.025  10.299  43.243  1.00  0.00      LH0  H  
ATOM   3273 HE21 GLN H 199      -9.887   8.655  39.509  1.00  0.00      LH0  H  
ATOM   3274 HE22 GLN H 199     -10.103   6.941  39.297  1.00  0.00      LH0  H  
ATOM   3275  N   THR H 200     -10.121   9.107  42.500  1.00  0.00      LH0  N  
ATOM   3276  CA  THR H 200      -8.762   9.645  42.363  1.00  0.00      LH0  C  
ATOM   3277  C   THR H 200      -8.600  10.597  41.181  1.00  0.00      LH0  C  
ATOM   3278  O   THR H 200      -8.990  10.273  40.062  1.00  0.00      LH0  O  
ATOM   3279  CB  THR H 200      -7.812   8.452  42.207  1.00  0.00      LH0  C  
ATOM   3280  CG2 THR H 200      -6.351   8.832  41.949  1.00  0.00      LH0  C  
ATOM   3281  OG1 THR H 200      -7.929   7.586  43.340  1.00  0.00      LH0  O  
ATOM   3282  H   THR H 200     -10.246   8.136  42.705  1.00  0.00      LH0  H  
ATOM   3283  HG1 THR H 200      -7.644   8.104  44.098  1.00  0.00      LH0  H  
ATOM   3284  N   TYR H 201      -7.999  11.758  41.467  1.00  0.00      LH0  N  
ATOM   3285  CA  TYR H 201      -7.646  12.617  40.342  1.00  0.00      LH0  C  
ATOM   3286  C   TYR H 201      -6.154  12.698  40.167  1.00  0.00      LH0  C  
ATOM   3287  O   TYR H 201      -5.407  12.779  41.135  1.00  0.00      LH0  O  
ATOM   3288  CB  TYR H 201      -8.241  14.017  40.496  1.00  0.00      LH0  C  
ATOM   3289  CG  TYR H 201      -9.742  13.909  40.574  1.00  0.00      LH0  C  
ATOM   3290  CD1 TYR H 201     -10.461  13.462  39.446  1.00  0.00      LH0  C  
ATOM   3291  CD2 TYR H 201     -10.375  14.236  41.788  1.00  0.00      LH0  C  
ATOM   3292  CE1 TYR H 201     -11.847  13.281  39.555  1.00  0.00      LH0  C  
ATOM   3293  CE2 TYR H 201     -11.761  14.060  41.894  1.00  0.00      LH0  C  
ATOM   3294  CZ  TYR H 201     -12.470  13.560  40.786  1.00  0.00      LH0  C  
ATOM   3295  OH  TYR H 201     -13.819  13.321  40.926  1.00  0.00      LH0  O  
ATOM   3296  H   TYR H 201      -7.724  11.985  42.401  1.00  0.00      LH0  H  
ATOM   3297  HH  TYR H 201     -13.884  12.758  41.694  1.00  0.00      LH0  H  
ATOM   3298  N   ILE H 202      -5.756  12.640  38.895  1.00  0.00      LH0  N  
ATOM   3299  CA  ILE H 202      -4.338  12.718  38.567  1.00  0.00      LH0  C  
ATOM   3300  C   ILE H 202      -4.157  13.677  37.411  1.00  0.00      LH0  C  
ATOM   3301  O   ILE H 202      -4.690  13.456  36.331  1.00  0.00      LH0  O  
ATOM   3302  CB  ILE H 202      -3.778  11.340  38.164  1.00  0.00      LH0  C  
ATOM   3303  CG1 ILE H 202      -4.122  10.232  39.162  1.00  0.00      LH0  C  
ATOM   3304  CG2 ILE H 202      -2.268  11.414  37.925  1.00  0.00      LH0  C  
ATOM   3305  CD1 ILE H 202      -3.723   8.838  38.672  1.00  0.00      LH0  C  
ATOM   3306  H   ILE H 202      -6.438  12.561  38.165  1.00  0.00      LH0  H  
ATOM   3307  N   CYS H 203      -3.376  14.731  37.658  1.00  0.00      LH0  N  
ATOM   3308  CA  CYS H 203      -2.904  15.462  36.490  1.00  0.00      LH0  C  
ATOM   3309  C   CYS H 203      -1.696  14.786  35.878  1.00  0.00      LH0  C  
ATOM   3310  O   CYS H 203      -0.588  14.803  36.399  1.00  0.00      LH0  O  
ATOM   3311  CB  CYS H 203      -2.633  16.927  36.828  1.00  0.00      LH0  C  
ATOM   3312  SG  CYS H 203      -1.514  17.205  38.222  1.00  0.00      LH0  S  
ATOM   3313  H   CYS H 203      -2.964  14.875  38.558  1.00  0.00      LH0  H  
ATOM   3314  N   ASN H 204      -1.977  14.150  34.741  1.00  0.00      LH0  N  
ATOM   3315  CA  ASN H 204      -0.919  13.478  33.991  1.00  0.00      LH0  C  
ATOM   3316  C   ASN H 204      -0.064  14.463  33.224  1.00  0.00      LH0  C  
ATOM   3317  O   ASN H 204      -0.232  14.695  32.029  1.00  0.00      LH0  O  
ATOM   3318  CB  ASN H 204      -1.485  12.441  33.016  1.00  0.00      LH0  C  
ATOM   3319  CG  ASN H 204      -2.357  11.431  33.728  1.00  0.00      LH0  C  
ATOM   3320  ND2 ASN H 204      -1.686  10.551  34.475  1.00  0.00      LH0  N  
ATOM   3321  OD1 ASN H 204      -3.575  11.420  33.603  1.00  0.00      LH0  O  
ATOM   3322  H   ASN H 204      -2.906  14.223  34.374  1.00  0.00      LH0  H  
ATOM   3323 HD21 ASN H 204      -0.686  10.614  34.553  1.00  0.00      LH0  H  
ATOM   3324 HD22 ASN H 204      -2.163   9.829  34.968  1.00  0.00      LH0  H  
ATOM   3325  N   VAL H 205       0.863  15.061  33.976  1.00  0.00      LH0  N  
ATOM   3326  CA  VAL H 205       1.747  16.009  33.311  1.00  0.00      LH0  C  
ATOM   3327  C   VAL H 205       2.916  15.306  32.648  1.00  0.00      LH0  C  
ATOM   3328  O   VAL H 205       3.593  14.483  33.247  1.00  0.00      LH0  O  
ATOM   3329  CB  VAL H 205       2.222  17.076  34.308  1.00  0.00      LH0  C  
ATOM   3330  CG1 VAL H 205       3.094  18.154  33.657  1.00  0.00      LH0  C  
ATOM   3331  CG2 VAL H 205       1.024  17.695  35.030  1.00  0.00      LH0  C  
ATOM   3332  H   VAL H 205       0.960  14.830  34.948  1.00  0.00      LH0  H  
ATOM   3333  N   ASN H 206       3.136  15.677  31.385  1.00  0.00      LH0  N  
ATOM   3334  CA  ASN H 206       4.398  15.309  30.751  1.00  0.00      LH0  C  
ATOM   3335  C   ASN H 206       5.015  16.509  30.066  1.00  0.00      LH0  C  
ATOM   3336  O   ASN H 206       4.513  17.023  29.068  1.00  0.00      LH0  O  
ATOM   3337  CB  ASN H 206       4.231  14.146  29.761  1.00  0.00      LH0  C  
ATOM   3338  CG  ASN H 206       5.586  13.678  29.242  1.00  0.00      LH0  C  
ATOM   3339  ND2 ASN H 206       5.574  12.439  28.748  1.00  0.00      LH0  N  
ATOM   3340  OD1 ASN H 206       6.587  14.380  29.287  1.00  0.00      LH0  O  
ATOM   3341  H   ASN H 206       2.459  16.272  30.956  1.00  0.00      LH0  H  
ATOM   3342 HD21 ASN H 206       4.745  11.891  28.668  1.00  0.00      LH0  H  
ATOM   3343 HD22 ASN H 206       6.443  12.033  28.451  1.00  0.00      LH0  H  
ATOM   3344  N   HIS H 207       6.141  16.940  30.632  1.00  0.00      LH0  N  
ATOM   3345  CA  HIS H 207       6.902  17.931  29.883  1.00  0.00      LH0  C  
ATOM   3346  C   HIS H 207       7.738  17.319  28.776  1.00  0.00      LH0  C  
ATOM   3347  O   HIS H 207       8.888  16.947  28.969  1.00  0.00      LH0  O  
ATOM   3348  CB  HIS H 207       7.762  18.759  30.827  1.00  0.00      LH0  C  
ATOM   3349  CG  HIS H 207       8.314  19.984  30.138  1.00  0.00      LH0  C  
ATOM   3350  CD2 HIS H 207       9.518  20.631  30.422  1.00  0.00      LH0  C  
ATOM   3351  ND1 HIS H 207       7.690  20.641  29.141  1.00  0.00      LH0  N  
ATOM   3352  CE1 HIS H 207       8.492  21.694  28.798  1.00  0.00      LH0  C  
ATOM   3353  NE2 HIS H 207       9.611  21.686  29.582  1.00  0.00      LH0  N  
ATOM   3354  H   HIS H 207       6.497  16.459  31.435  1.00  0.00      LH0  H  
ATOM   3355  HD1 HIS H 207       6.827  20.444  28.729  1.00  0.00      LH0  H  
ATOM   3356  N   LYS H 208       7.087  17.262  27.599  1.00  0.00      LH0  N  
ATOM   3357  CA  LYS H 208       7.667  16.614  26.414  1.00  0.00      LH0  C  
ATOM   3358  C   LYS H 208       9.193  16.613  26.223  1.00  0.00      LH0  C  
ATOM   3359  O   LYS H 208       9.776  15.536  26.153  1.00  0.00      LH0  O  
ATOM   3360  CB  LYS H 208       6.957  17.053  25.119  1.00  0.00      LH0  C  
ATOM   3361  CG  LYS H 208       5.431  16.968  25.077  1.00  0.00      LH0  C  
ATOM   3362  CD  LYS H 208       4.925  17.634  23.794  1.00  0.00      LH0  C  
ATOM   3363  CE  LYS H 208       3.409  17.632  23.585  1.00  0.00      LH0  C  
ATOM   3364  NZ  LYS H 208       2.730  18.288  24.707  1.00  0.00      LH0  N1+
ATOM   3365  H   LYS H 208       6.127  17.534  27.627  1.00  0.00      LH0  H  
ATOM   3366  HZ1 LYS H 208       1.789  18.630  24.444  1.00  0.00      LH0  H  
ATOM   3367  HZ2 LYS H 208       2.616  17.604  25.480  1.00  0.00      LH0  H  
ATOM   3368  HZ3 LYS H 208       3.261  19.090  25.109  1.00  0.00      LH0  H  
ATOM   3369  N   PRO H 209       9.850  17.813  26.134  1.00  0.00      LH0  N  
ATOM   3370  CA  PRO H 209      11.299  17.802  25.877  1.00  0.00      LH0  C  
ATOM   3371  C   PRO H 209      12.125  16.995  26.868  1.00  0.00      LH0  C  
ATOM   3372  O   PRO H 209      12.979  16.199  26.506  1.00  0.00      LH0  O  
ATOM   3373  CB  PRO H 209      11.676  19.288  25.863  1.00  0.00      LH0  C  
ATOM   3374  CG  PRO H 209      10.389  20.022  25.506  1.00  0.00      LH0  C  
ATOM   3375  CD  PRO H 209       9.338  19.183  26.215  1.00  0.00      LH0  C  
ATOM   3376  N   SER H 210      11.825  17.224  28.150  1.00  0.00      LH0  N  
ATOM   3377  CA  SER H 210      12.538  16.441  29.153  1.00  0.00      LH0  C  
ATOM   3378  C   SER H 210      11.748  15.239  29.648  1.00  0.00      LH0  C  
ATOM   3379  O   SER H 210      11.927  14.770  30.767  1.00  0.00      LH0  O  
ATOM   3380  CB  SER H 210      12.915  17.383  30.294  1.00  0.00      LH0  C  
ATOM   3381  OG  SER H 210      11.816  18.269  30.557  1.00  0.00      LH0  O  
ATOM   3382  H   SER H 210      11.115  17.857  28.463  1.00  0.00      LH0  H  
ATOM   3383  HG  SER H 210      11.304  17.853  31.249  1.00  0.00      LH0  H  
ATOM   3384  N   ASN H 211      10.814  14.810  28.775  1.00  0.00      LH0  N  
ATOM   3385  CA  ASN H 211       9.771  13.820  29.071  1.00  0.00      LH0  C  
ATOM   3386  C   ASN H 211       9.298  13.680  30.505  1.00  0.00      LH0  C  
ATOM   3387  O   ASN H 211       9.135  12.600  31.063  1.00  0.00      LH0  O  
ATOM   3388  CB  ASN H 211      10.103  12.469  28.450  1.00  0.00      LH0  C  
ATOM   3389  CG  ASN H 211       8.963  12.099  27.526  1.00  0.00      LH0  C  
ATOM   3390  ND2 ASN H 211       9.023  12.707  26.337  1.00  0.00      LH0  N  
ATOM   3391  OD1 ASN H 211       8.085  11.303  27.831  1.00  0.00      LH0  O  
ATOM   3392  H   ASN H 211      10.820  15.212  27.860  1.00  0.00      LH0  H  
ATOM   3393 HD21 ASN H 211       9.684  13.441  26.157  1.00  0.00      LH0  H  
ATOM   3394 HD22 ASN H 211       8.390  12.427  25.620  1.00  0.00      LH0  H  
ATOM   3395  N   THR H 212       9.121  14.857  31.108  1.00  0.00      LH0  N  
ATOM   3396  CA  THR H 212       8.963  14.817  32.551  1.00  0.00      LH0  C  
ATOM   3397  C   THR H 212       7.549  14.526  32.996  1.00  0.00      LH0  C  
ATOM   3398  O   THR H 212       6.701  15.407  33.105  1.00  0.00      LH0  O  
ATOM   3399  CB  THR H 212       9.515  16.101  33.159  1.00  0.00      LH0  C  
ATOM   3400  CG2 THR H 212       9.915  15.910  34.624  1.00  0.00      LH0  C  
ATOM   3401  OG1 THR H 212      10.633  16.558  32.384  1.00  0.00      LH0  O  
ATOM   3402  H   THR H 212       9.185  15.709  30.587  1.00  0.00      LH0  H  
ATOM   3403  HG1 THR H 212      11.155  15.773  32.202  1.00  0.00      LH0  H  
ATOM   3404  N   LYS H 213       7.346  13.226  33.233  1.00  0.00      LH0  N  
ATOM   3405  CA  LYS H 213       6.054  12.796  33.749  1.00  0.00      LH0  C  
ATOM   3406  C   LYS H 213       5.848  13.080  35.223  1.00  0.00      LH0  C  
ATOM   3407  O   LYS H 213       6.219  12.310  36.098  1.00  0.00      LH0  O  
ATOM   3408  CB  LYS H 213       5.809  11.321  33.446  1.00  0.00      LH0  C  
ATOM   3409  CG  LYS H 213       5.755  11.016  31.950  1.00  0.00      LH0  C  
ATOM   3410  CD  LYS H 213       5.191   9.633  31.604  1.00  0.00      LH0  C  
ATOM   3411  CE  LYS H 213       3.661   9.506  31.696  1.00  0.00      LH0  C  
ATOM   3412  NZ  LYS H 213       3.182   9.590  33.079  1.00  0.00      LH0  N1+
ATOM   3413  H   LYS H 213       8.087  12.582  33.036  1.00  0.00      LH0  H  
ATOM   3414  HZ1 LYS H 213       2.146   9.551  33.187  1.00  0.00      LH0  H  
ATOM   3415  HZ2 LYS H 213       3.595   8.901  33.732  1.00  0.00      LH0  H  
ATOM   3416  HZ3 LYS H 213       3.377  10.511  33.535  1.00  0.00      LH0  H  
ATOM   3417  N   VAL H 214       5.233  14.240  35.456  1.00  0.00      LH0  N  
ATOM   3418  CA  VAL H 214       4.792  14.507  36.818  1.00  0.00      LH0  C  
ATOM   3419  C   VAL H 214       3.299  14.259  36.940  1.00  0.00      LH0  C  
ATOM   3420  O   VAL H 214       2.484  15.174  36.974  1.00  0.00      LH0  O  
ATOM   3421  CB  VAL H 214       5.170  15.929  37.265  1.00  0.00      LH0  C  
ATOM   3422  CG1 VAL H 214       4.953  16.113  38.772  1.00  0.00      LH0  C  
ATOM   3423  CG2 VAL H 214       6.610  16.275  36.880  1.00  0.00      LH0  C  
ATOM   3424  H   VAL H 214       4.938  14.784  34.669  1.00  0.00      LH0  H  
ATOM   3425  N   ASP H 215       2.978  12.963  36.996  1.00  0.00      LH0  N  
ATOM   3426  CA  ASP H 215       1.576  12.569  37.143  1.00  0.00      LH0  C  
ATOM   3427  C   ASP H 215       1.078  12.776  38.564  1.00  0.00      LH0  C  
ATOM   3428  O   ASP H 215       1.038  11.874  39.393  1.00  0.00      LH0  O  
ATOM   3429  CB  ASP H 215       1.353  11.109  36.720  1.00  0.00      LH0  C  
ATOM   3430  CG  ASP H 215       1.986  10.801  35.375  1.00  0.00      LH0  C  
ATOM   3431  OD1 ASP H 215       1.282  10.660  34.376  1.00  0.00      LH0  O  
ATOM   3432  OD2 ASP H 215       3.203  10.654  35.317  1.00  0.00      LH0  O1-
ATOM   3433  H   ASP H 215       3.675  12.253  36.875  1.00  0.00      LH0  H  
ATOM   3434  N   LYS H 216       0.738  14.036  38.838  1.00  0.00      LH0  N  
ATOM   3435  CA  LYS H 216       0.448  14.352  40.229  1.00  0.00      LH0  C  
ATOM   3436  C   LYS H 216      -0.964  13.989  40.658  1.00  0.00      LH0  C  
ATOM   3437  O   LYS H 216      -1.951  14.379  40.049  1.00  0.00      LH0  O  
ATOM   3438  CB  LYS H 216       0.785  15.823  40.497  1.00  0.00      LH0  C  
ATOM   3439  CG  LYS H 216       0.823  16.184  41.984  1.00  0.00      LH0  C  
ATOM   3440  CD  LYS H 216       1.934  15.480  42.772  1.00  0.00      LH0  C  
ATOM   3441  CE  LYS H 216       3.339  16.040  42.521  1.00  0.00      LH0  C  
ATOM   3442  NZ  LYS H 216       3.405  17.415  43.021  1.00  0.00      LH0  N1+
ATOM   3443  H   LYS H 216       0.661  14.692  38.081  1.00  0.00      LH0  H  
ATOM   3444  HZ1 LYS H 216       2.912  18.102  42.423  1.00  0.00      LH0  H  
ATOM   3445  HZ2 LYS H 216       3.024  17.490  43.987  1.00  0.00      LH0  H  
ATOM   3446  HZ3 LYS H 216       4.375  17.772  43.159  1.00  0.00      LH0  H  
ATOM   3447  N   ARG H 217      -1.021  13.220  41.755  1.00  0.00      LH0  N  
ATOM   3448  CA  ARG H 217      -2.331  13.024  42.373  1.00  0.00      LH0  C  
ATOM   3449  C   ARG H 217      -2.788  14.276  43.100  1.00  0.00      LH0  C  
ATOM   3450  O   ARG H 217      -1.998  14.966  43.732  1.00  0.00      LH0  O  
ATOM   3451  CB  ARG H 217      -2.293  11.846  43.345  1.00  0.00      LH0  C  
ATOM   3452  CG  ARG H 217      -2.192  10.477  42.670  1.00  0.00      LH0  C  
ATOM   3453  CD  ARG H 217      -2.060   9.358  43.706  1.00  0.00      LH0  C  
ATOM   3454  NE  ARG H 217      -2.238   8.033  43.108  1.00  0.00      LH0  N  
ATOM   3455  CZ  ARG H 217      -3.313   7.284  43.451  1.00  0.00      LH0  C  
ATOM   3456  NH1 ARG H 217      -4.195   7.725  44.337  1.00  0.00      LH0  N1+
ATOM   3457  NH2 ARG H 217      -3.498   6.094  42.887  1.00  0.00      LH0  N  
ATOM   3458  H   ARG H 217      -0.176  12.943  42.206  1.00  0.00      LH0  H  
ATOM   3459  HE  ARG H 217      -1.552   7.742  42.442  1.00  0.00      LH0  H  
ATOM   3460 HH11 ARG H 217      -5.037   7.260  44.612  1.00  0.00      LH0  H  
ATOM   3461 HH12 ARG H 217      -4.096   8.624  44.789  1.00  0.00      LH0  H  
ATOM   3462 HH21 ARG H 217      -4.300   5.544  43.121  1.00  0.00      LH0  H  
ATOM   3463 HH22 ARG H 217      -2.844   5.734  42.222  1.00  0.00      LH0  H  
ATOM   3464  N   VAL H 218      -4.093  14.540  42.968  1.00  0.00      LH0  N  
ATOM   3465  CA  VAL H 218      -4.665  15.726  43.608  1.00  0.00      LH0  C  
ATOM   3466  C   VAL H 218      -5.771  15.344  44.583  1.00  0.00      LH0  C  
ATOM   3467  O   VAL H 218      -6.805  15.984  44.724  1.00  0.00      LH0  O  
ATOM   3468  CB  VAL H 218      -5.183  16.731  42.560  1.00  0.00      LH0  C  
ATOM   3469  CG1 VAL H 218      -5.314  18.137  43.156  1.00  0.00      LH0  C  
ATOM   3470  CG2 VAL H 218      -4.314  16.757  41.303  1.00  0.00      LH0  C  
ATOM   3471  H   VAL H 218      -4.655  13.922  42.418  1.00  0.00      LH0  H  
ATOM   3472  N   GLU H 219      -5.522  14.208  45.240  1.00  0.00      LH0  N  
ATOM   3473  CA  GLU H 219      -6.563  13.720  46.139  1.00  0.00      LH0  C  
ATOM   3474  C   GLU H 219      -6.662  14.545  47.410  1.00  0.00      LH0  C  
ATOM   3475  O   GLU H 219      -5.666  14.878  48.041  1.00  0.00      LH0  O  
ATOM   3476  CB  GLU H 219      -6.310  12.247  46.437  1.00  0.00      LH0  C  
ATOM   3477  CG  GLU H 219      -6.420  11.416  45.160  1.00  0.00      LH0  C  
ATOM   3478  CD  GLU H 219      -5.754  10.079  45.378  1.00  0.00      LH0  C  
ATOM   3479  OE1 GLU H 219      -6.405   9.048  45.224  1.00  0.00      LH0  O  
ATOM   3480  OE2 GLU H 219      -4.562  10.060  45.668  1.00  0.00      LH0  O1-
ATOM   3481  H   GLU H 219      -4.626  13.770  45.196  1.00  0.00      LH0  H  
ATOM   3482  N   PRO H 220      -7.921  14.889  47.772  1.00  0.00      LH0  N  
ATOM   3483  CA  PRO H 220      -8.153  15.696  48.976  1.00  0.00      LH0  C  
ATOM   3484  C   PRO H 220      -7.397  15.241  50.218  1.00  0.00      LH0  C  
ATOM   3485  O   PRO H 220      -7.973  14.908  51.249  1.00  0.00      LH0  O  
ATOM   3486  CB  PRO H 220      -9.677  15.629  49.128  1.00  0.00      LH0  C  
ATOM   3487  CG  PRO H 220     -10.201  15.461  47.704  1.00  0.00      LH0  C  
ATOM   3488  CD  PRO H 220      -9.153  14.564  47.061  1.00  0.00      LH0  C  
TER   
ATOM   3489  N   ASP L   1       6.710  41.595  -1.575  1.00  0.00      LL0  N  
ATOM   3490  CA  ASP L   1       5.842  41.118  -0.501  1.00  0.00      LL0  C  
ATOM   3491  C   ASP L   1       4.450  41.721  -0.501  1.00  0.00      LL0  C  
ATOM   3492  O   ASP L   1       4.168  42.804   0.002  1.00  0.00      LL0  O  
ATOM   3493  CB  ASP L   1       6.560  41.230   0.852  1.00  0.00      LL0  C  
ATOM   3494  CG  ASP L   1       7.672  40.190   0.942  1.00  0.00      LL0  C  
ATOM   3495  OD1 ASP L   1       8.677  40.312   0.238  1.00  0.00      LL0  O  
ATOM   3496  OD2 ASP L   1       7.533  39.248   1.721  1.00  0.00      LL0  O1-
ATOM   3497  H   ASP L   1       7.668  41.333  -1.422  1.00  0.00      LL0  H  
ATOM   3498  N   ILE L   2       3.563  40.942  -1.142  1.00  0.00      LL0  N  
ATOM   3499  CA  ILE L   2       2.177  41.392  -1.282  1.00  0.00      LL0  C  
ATOM   3500  C   ILE L   2       1.452  41.439   0.052  1.00  0.00      LL0  C  
ATOM   3501  O   ILE L   2       1.362  40.448   0.766  1.00  0.00      LL0  O  
ATOM   3502  CB  ILE L   2       1.435  40.487  -2.284  1.00  0.00      LL0  C  
ATOM   3503  CG1 ILE L   2       2.125  40.558  -3.651  1.00  0.00      LL0  C  
ATOM   3504  CG2 ILE L   2      -0.069  40.786  -2.379  1.00  0.00      LL0  C  
ATOM   3505  CD1 ILE L   2       1.420  39.742  -4.736  1.00  0.00      LL0  C  
ATOM   3506  H   ILE L   2       3.870  40.040  -1.439  1.00  0.00      LL0  H  
ATOM   3507  N   GLN L   3       0.919  42.626   0.357  1.00  0.00      LL0  N  
ATOM   3508  CA  GLN L   3       0.094  42.664   1.554  1.00  0.00      LL0  C  
ATOM   3509  C   GLN L   3      -1.297  42.128   1.285  1.00  0.00      LL0  C  
ATOM   3510  O   GLN L   3      -2.055  42.676   0.493  1.00  0.00      LL0  O  
ATOM   3511  CB  GLN L   3       0.025  44.085   2.121  1.00  0.00      LL0  C  
ATOM   3512  CG  GLN L   3      -0.533  44.129   3.549  1.00  0.00      LL0  C  
ATOM   3513  CD  GLN L   3      -0.681  45.562   4.026  1.00  0.00      LL0  C  
ATOM   3514  NE2 GLN L   3       0.446  46.279   3.982  1.00  0.00      LL0  N  
ATOM   3515  OE1 GLN L   3      -1.747  46.009   4.427  1.00  0.00      LL0  O  
ATOM   3516  H   GLN L   3       0.919  43.365  -0.318  1.00  0.00      LL0  H  
ATOM   3517 HE21 GLN L   3       1.310  45.894   3.660  1.00  0.00      LL0  H  
ATOM   3518 HE22 GLN L   3       0.402  47.230   4.284  1.00  0.00      LL0  H  
ATOM   3519  N   MET L   4      -1.602  41.042   2.002  1.00  0.00      LL0  N  
ATOM   3520  CA  MET L   4      -3.021  40.756   2.173  1.00  0.00      LL0  C  
ATOM   3521  C   MET L   4      -3.473  41.447   3.436  1.00  0.00      LL0  C  
ATOM   3522  O   MET L   4      -2.784  41.410   4.449  1.00  0.00      LL0  O  
ATOM   3523  CB  MET L   4      -3.276  39.253   2.266  1.00  0.00      LL0  C  
ATOM   3524  CG  MET L   4      -2.822  38.494   1.023  1.00  0.00      LL0  C  
ATOM   3525  SD  MET L   4      -3.678  39.039  -0.461  1.00  0.00      LL0  S  
ATOM   3526  CE  MET L   4      -5.281  38.292  -0.137  1.00  0.00      LL0  C  
ATOM   3527  H   MET L   4      -0.919  40.612   2.592  1.00  0.00      LL0  H  
ATOM   3528  N   THR L   5      -4.620  42.115   3.327  1.00  0.00      LL0  N  
ATOM   3529  CA  THR L   5      -4.975  42.954   4.457  1.00  0.00      LL0  C  
ATOM   3530  C   THR L   5      -6.427  42.806   4.873  1.00  0.00      LL0  C  
ATOM   3531  O   THR L   5      -7.370  43.107   4.148  1.00  0.00      LL0  O  
ATOM   3532  CB  THR L   5      -4.492  44.397   4.182  1.00  0.00      LL0  C  
ATOM   3533  CG2 THR L   5      -5.382  45.252   3.276  1.00  0.00      LL0  C  
ATOM   3534  OG1 THR L   5      -4.163  45.073   5.398  1.00  0.00      LL0  O  
ATOM   3535  H   THR L   5      -5.121  42.148   2.462  1.00  0.00      LL0  H  
ATOM   3536  HG1 THR L   5      -3.473  45.691   5.149  1.00  0.00      LL0  H  
ATOM   3537  N   GLN L   6      -6.561  42.241   6.076  1.00  0.00      LL0  N  
ATOM   3538  CA  GLN L   6      -7.892  41.926   6.577  1.00  0.00      LL0  C  
ATOM   3539  C   GLN L   6      -8.473  43.068   7.378  1.00  0.00      LL0  C  
ATOM   3540  O   GLN L   6      -7.875  43.556   8.327  1.00  0.00      LL0  O  
ATOM   3541  CB  GLN L   6      -7.834  40.630   7.392  1.00  0.00      LL0  C  
ATOM   3542  CG  GLN L   6      -7.558  39.440   6.469  1.00  0.00      LL0  C  
ATOM   3543  CD  GLN L   6      -7.207  38.178   7.233  1.00  0.00      LL0  C  
ATOM   3544  NE2 GLN L   6      -8.085  37.811   8.163  1.00  0.00      LL0  N  
ATOM   3545  OE1 GLN L   6      -6.193  37.537   6.989  1.00  0.00      LL0  O  
ATOM   3546  H   GLN L   6      -5.752  42.119   6.652  1.00  0.00      LL0  H  
ATOM   3547 HE21 GLN L   6      -8.900  38.334   8.426  1.00  0.00      LL0  H  
ATOM   3548 HE22 GLN L   6      -7.916  36.964   8.665  1.00  0.00      LL0  H  
ATOM   3549  N   SER L   7      -9.678  43.480   6.957  1.00  0.00      LL0  N  
ATOM   3550  CA  SER L   7     -10.322  44.595   7.653  1.00  0.00      LL0  C  
ATOM   3551  C   SER L   7     -10.624  44.279   9.105  1.00  0.00      LL0  C  
ATOM   3552  O   SER L   7     -10.392  45.019  10.053  1.00  0.00      LL0  O  
ATOM   3553  CB  SER L   7     -11.623  44.965   6.927  1.00  0.00      LL0  C  
ATOM   3554  OG  SER L   7     -12.474  43.809   6.775  1.00  0.00      LL0  O  
ATOM   3555  H   SER L   7     -10.125  43.001   6.200  1.00  0.00      LL0  H  
ATOM   3556  HG  SER L   7     -12.873  43.639   7.633  1.00  0.00      LL0  H  
ATOM   3557  N   THR L   8     -11.219  43.095   9.212  1.00  0.00      LL0  N  
ATOM   3558  CA  THR L   8     -11.841  42.767  10.475  1.00  0.00      LL0  C  
ATOM   3559  C   THR L   8     -10.882  42.016  11.370  1.00  0.00      LL0  C  
ATOM   3560  O   THR L   8     -10.916  40.799  11.464  1.00  0.00      LL0  O  
ATOM   3561  CB  THR L   8     -13.115  41.983  10.162  1.00  0.00      LL0  C  
ATOM   3562  CG2 THR L   8     -14.151  42.133  11.276  1.00  0.00      LL0  C  
ATOM   3563  OG1 THR L   8     -13.656  42.413   8.895  1.00  0.00      LL0  O  
ATOM   3564  H   THR L   8     -11.321  42.491   8.424  1.00  0.00      LL0  H  
ATOM   3565  HG1 THR L   8     -14.513  41.986   8.833  1.00  0.00      LL0  H  
ATOM   3566  N   SER L   9      -9.992  42.792  12.005  1.00  0.00      LL0  N  
ATOM   3567  CA  SER L   9      -8.967  42.134  12.820  1.00  0.00      LL0  C  
ATOM   3568  C   SER L   9      -9.515  41.218  13.912  1.00  0.00      LL0  C  
ATOM   3569  O   SER L   9      -9.017  40.127  14.165  1.00  0.00      LL0  O  
ATOM   3570  CB  SER L   9      -7.986  43.176  13.366  1.00  0.00      LL0  C  
ATOM   3571  OG  SER L   9      -6.726  42.573  13.678  1.00  0.00      LL0  O  
ATOM   3572  H   SER L   9      -9.975  43.773  11.797  1.00  0.00      LL0  H  
ATOM   3573  HG  SER L   9      -6.564  41.911  13.013  1.00  0.00      LL0  H  
ATOM   3574  N   SER L  10     -10.620  41.681  14.503  1.00  0.00      LL0  N  
ATOM   3575  CA  SER L  10     -11.335  40.805  15.420  1.00  0.00      LL0  C  
ATOM   3576  C   SER L  10     -12.803  41.161  15.396  1.00  0.00      LL0  C  
ATOM   3577  O   SER L  10     -13.162  42.273  15.023  1.00  0.00      LL0  O  
ATOM   3578  CB  SER L  10     -10.731  40.929  16.823  1.00  0.00      LL0  C  
ATOM   3579  OG  SER L  10     -10.254  42.266  17.032  1.00  0.00      LL0  O  
ATOM   3580  H   SER L  10     -10.962  42.613  14.392  1.00  0.00      LL0  H  
ATOM   3581  HG  SER L  10      -9.757  42.254  17.840  1.00  0.00      LL0  H  
ATOM   3582  N   LEU L  11     -13.630  40.182  15.794  1.00  0.00      LL0  N  
ATOM   3583  CA  LEU L  11     -15.048  40.485  15.977  1.00  0.00      LL0  C  
ATOM   3584  C   LEU L  11     -15.757  39.478  16.853  1.00  0.00      LL0  C  
ATOM   3585  O   LEU L  11     -15.729  38.277  16.615  1.00  0.00      LL0  O  
ATOM   3586  CB  LEU L  11     -15.823  40.689  14.654  1.00  0.00      LL0  C  
ATOM   3587  CG  LEU L  11     -16.155  39.471  13.775  1.00  0.00      LL0  C  
ATOM   3588  CD1 LEU L  11     -17.226  39.823  12.742  1.00  0.00      LL0  C  
ATOM   3589  CD2 LEU L  11     -14.932  38.832  13.114  1.00  0.00      LL0  C  
ATOM   3590  H   LEU L  11     -13.277  39.263  15.989  1.00  0.00      LL0  H  
ATOM   3591  N   SER L  12     -16.419  40.034  17.869  1.00  0.00      LL0  N  
ATOM   3592  CA  SER L  12     -17.334  39.199  18.637  1.00  0.00      LL0  C  
ATOM   3593  C   SER L  12     -18.658  39.010  17.921  1.00  0.00      LL0  C  
ATOM   3594  O   SER L  12     -19.608  39.775  18.073  1.00  0.00      LL0  O  
ATOM   3595  CB  SER L  12     -17.530  39.815  20.017  1.00  0.00      LL0  C  
ATOM   3596  OG  SER L  12     -16.248  39.975  20.630  1.00  0.00      LL0  O  
ATOM   3597  H   SER L  12     -16.320  41.000  18.099  1.00  0.00      LL0  H  
ATOM   3598  HG  SER L  12     -16.123  39.164  21.132  1.00  0.00      LL0  H  
ATOM   3599  N   ALA L  13     -18.688  37.968  17.091  1.00  0.00      LL0  N  
ATOM   3600  CA  ALA L  13     -19.949  37.717  16.410  1.00  0.00      LL0  C  
ATOM   3601  C   ALA L  13     -20.786  36.710  17.166  1.00  0.00      LL0  C  
ATOM   3602  O   ALA L  13     -20.283  35.795  17.802  1.00  0.00      LL0  O  
ATOM   3603  CB  ALA L  13     -19.704  37.253  14.980  1.00  0.00      LL0  C  
ATOM   3604  H   ALA L  13     -17.935  37.304  17.108  1.00  0.00      LL0  H  
ATOM   3605  N   SER L  14     -22.091  36.970  17.140  1.00  0.00      LL0  N  
ATOM   3606  CA  SER L  14     -22.976  36.093  17.895  1.00  0.00      LL0  C  
ATOM   3607  C   SER L  14     -23.325  34.867  17.092  1.00  0.00      LL0  C  
ATOM   3608  O   SER L  14     -23.073  34.800  15.894  1.00  0.00      LL0  O  
ATOM   3609  CB  SER L  14     -24.260  36.832  18.287  1.00  0.00      LL0  C  
ATOM   3610  OG  SER L  14     -24.105  38.241  18.063  1.00  0.00      LL0  O  
ATOM   3611  H   SER L  14     -22.475  37.605  16.471  1.00  0.00      LL0  H  
ATOM   3612  HG  SER L  14     -24.518  38.388  17.202  1.00  0.00      LL0  H  
ATOM   3613  N   VAL L  15     -23.970  33.923  17.789  1.00  0.00      LL0  N  
ATOM   3614  CA  VAL L  15     -24.639  32.877  17.021  1.00  0.00      LL0  C  
ATOM   3615  C   VAL L  15     -25.771  33.473  16.192  1.00  0.00      LL0  C  
ATOM   3616  O   VAL L  15     -26.831  33.809  16.705  1.00  0.00      LL0  O  
ATOM   3617  CB  VAL L  15     -25.135  31.764  17.955  1.00  0.00      LL0  C  
ATOM   3618  CG1 VAL L  15     -25.732  30.588  17.179  1.00  0.00      LL0  C  
ATOM   3619  CG2 VAL L  15     -24.013  31.294  18.883  1.00  0.00      LL0  C  
ATOM   3620  H   VAL L  15     -24.122  34.035  18.770  1.00  0.00      LL0  H  
ATOM   3621  N   GLY L  16     -25.455  33.650  14.905  1.00  0.00      LL0  N  
ATOM   3622  CA  GLY L  16     -26.395  34.353  14.039  1.00  0.00      LL0  C  
ATOM   3623  C   GLY L  16     -25.775  35.432  13.167  1.00  0.00      LL0  C  
ATOM   3624  O   GLY L  16     -26.260  35.730  12.083  1.00  0.00      LL0  O  
ATOM   3625  H   GLY L  16     -24.582  33.284  14.581  1.00  0.00      LL0  H  
ATOM   3626  N   ASP L  17     -24.674  36.021  13.667  1.00  0.00      LL0  N  
ATOM   3627  CA  ASP L  17     -24.146  37.165  12.912  1.00  0.00      LL0  C  
ATOM   3628  C   ASP L  17     -23.574  36.784  11.556  1.00  0.00      LL0  C  
ATOM   3629  O   ASP L  17     -22.960  35.734  11.373  1.00  0.00      LL0  O  
ATOM   3630  CB  ASP L  17     -23.062  37.949  13.677  1.00  0.00      LL0  C  
ATOM   3631  CG  ASP L  17     -23.537  38.680  14.932  1.00  0.00      LL0  C  
ATOM   3632  OD1 ASP L  17     -24.672  38.512  15.356  1.00  0.00      LL0  O  
ATOM   3633  OD2 ASP L  17     -22.736  39.385  15.547  1.00  0.00      LL0  O1-
ATOM   3634  H   ASP L  17     -24.265  35.735  14.533  1.00  0.00      LL0  H  
ATOM   3635  N   ARG L  18     -23.779  37.715  10.612  1.00  0.00      LL0  N  
ATOM   3636  CA  ARG L  18     -23.118  37.547   9.320  1.00  0.00      LL0  C  
ATOM   3637  C   ARG L  18     -21.677  38.038   9.352  1.00  0.00      LL0  C  
ATOM   3638  O   ARG L  18     -21.349  39.195   9.103  1.00  0.00      LL0  O  
ATOM   3639  CB  ARG L  18     -23.971  38.157   8.191  1.00  0.00      LL0  C  
ATOM   3640  CG  ARG L  18     -23.353  38.017   6.793  1.00  0.00      LL0  C  
ATOM   3641  CD  ARG L  18     -24.332  38.076   5.613  1.00  0.00      LL0  C  
ATOM   3642  NE  ARG L  18     -23.642  38.166   4.316  1.00  0.00      LL0  N  
ATOM   3643  CZ  ARG L  18     -23.094  37.099   3.681  1.00  0.00      LL0  C  
ATOM   3644  NH1 ARG L  18     -23.119  35.887   4.221  1.00  0.00      LL0  N1+
ATOM   3645  NH2 ARG L  18     -22.489  37.249   2.505  1.00  0.00      LL0  N  
ATOM   3646  H   ARG L  18     -24.300  38.532  10.849  1.00  0.00      LL0  H  
ATOM   3647  HE  ARG L  18     -23.556  39.088   3.933  1.00  0.00      LL0  H  
ATOM   3648 HH11 ARG L  18     -22.697  35.111   3.732  1.00  0.00      LL0  H  
ATOM   3649 HH12 ARG L  18     -23.535  35.743   5.118  1.00  0.00      LL0  H  
ATOM   3650 HH21 ARG L  18     -22.080  36.442   2.061  1.00  0.00      LL0  H  
ATOM   3651 HH22 ARG L  18     -22.408  38.136   2.050  1.00  0.00      LL0  H  
ATOM   3652  N   VAL L  19     -20.815  37.078   9.713  1.00  0.00      LL0  N  
ATOM   3653  CA  VAL L  19     -19.396  37.389   9.911  1.00  0.00      LL0  C  
ATOM   3654  C   VAL L  19     -18.709  37.908   8.658  1.00  0.00      LL0  C  
ATOM   3655  O   VAL L  19     -18.389  37.161   7.740  1.00  0.00      LL0  O  
ATOM   3656  CB  VAL L  19     -18.652  36.167  10.469  1.00  0.00      LL0  C  
ATOM   3657  CG1 VAL L  19     -17.186  36.460  10.794  1.00  0.00      LL0  C  
ATOM   3658  CG2 VAL L  19     -19.376  35.609  11.689  1.00  0.00      LL0  C  
ATOM   3659  H   VAL L  19     -21.210  36.169   9.859  1.00  0.00      LL0  H  
ATOM   3660  N   THR L  20     -18.511  39.229   8.671  1.00  0.00      LL0  N  
ATOM   3661  CA  THR L  20     -17.939  39.864   7.491  1.00  0.00      LL0  C  
ATOM   3662  C   THR L  20     -16.450  40.144   7.619  1.00  0.00      LL0  C  
ATOM   3663  O   THR L  20     -15.998  40.941   8.435  1.00  0.00      LL0  O  
ATOM   3664  CB  THR L  20     -18.754  41.124   7.176  1.00  0.00      LL0  C  
ATOM   3665  CG2 THR L  20     -18.299  41.811   5.884  1.00  0.00      LL0  C  
ATOM   3666  OG1 THR L  20     -20.149  40.790   7.089  1.00  0.00      LL0  O  
ATOM   3667  H   THR L  20     -18.772  39.765   9.473  1.00  0.00      LL0  H  
ATOM   3668  HG1 THR L  20     -20.415  40.386   7.914  1.00  0.00      LL0  H  
ATOM   3669  N   ILE L  21     -15.697  39.422   6.780  1.00  0.00      LL0  N  
ATOM   3670  CA  ILE L  21     -14.248  39.589   6.806  1.00  0.00      LL0  C  
ATOM   3671  C   ILE L  21     -13.732  40.008   5.444  1.00  0.00      LL0  C  
ATOM   3672  O   ILE L  21     -13.678  39.216   4.510  1.00  0.00      LL0  O  
ATOM   3673  CB  ILE L  21     -13.554  38.292   7.249  1.00  0.00      LL0  C  
ATOM   3674  CG1 ILE L  21     -14.255  37.638   8.442  1.00  0.00      LL0  C  
ATOM   3675  CG2 ILE L  21     -12.067  38.537   7.521  1.00  0.00      LL0  C  
ATOM   3676  CD1 ILE L  21     -13.832  36.186   8.654  1.00  0.00      LL0  C  
ATOM   3677  H   ILE L  21     -16.116  38.792   6.123  1.00  0.00      LL0  H  
ATOM   3678  N   THR L  22     -13.356  41.284   5.363  1.00  0.00      LL0  N  
ATOM   3679  CA  THR L  22     -12.784  41.698   4.087  1.00  0.00      LL0  C  
ATOM   3680  C   THR L  22     -11.277  41.508   4.086  1.00  0.00      LL0  C  
ATOM   3681  O   THR L  22     -10.647  41.461   5.138  1.00  0.00      LL0  O  
ATOM   3682  CB  THR L  22     -13.161  43.154   3.785  1.00  0.00      LL0  C  
ATOM   3683  CG2 THR L  22     -13.510  43.380   2.313  1.00  0.00      LL0  C  
ATOM   3684  OG1 THR L  22     -14.232  43.581   4.638  1.00  0.00      LL0  O  
ATOM   3685  H   THR L  22     -13.358  41.907   6.143  1.00  0.00      LL0  H  
ATOM   3686  HG1 THR L  22     -13.810  43.822   5.457  1.00  0.00      LL0  H  
ATOM   3687  N   CYS L  23     -10.733  41.405   2.873  1.00  0.00      LL0  N  
ATOM   3688  CA  CYS L  23      -9.296  41.288   2.673  1.00  0.00      LL0  C  
ATOM   3689  C   CYS L  23      -8.947  41.841   1.313  1.00  0.00      LL0  C  
ATOM   3690  O   CYS L  23      -9.377  41.339   0.283  1.00  0.00      LL0  O  
ATOM   3691  CB  CYS L  23      -8.839  39.833   2.815  1.00  0.00      LL0  C  
ATOM   3692  SG  CYS L  23      -7.078  39.535   2.494  1.00  0.00      LL0  S  
ATOM   3693  H   CYS L  23     -11.325  41.385   2.068  1.00  0.00      LL0  H  
ATOM   3694  N   ARG L  24      -8.172  42.925   1.360  1.00  0.00      LL0  N  
ATOM   3695  CA  ARG L  24      -7.678  43.460   0.098  1.00  0.00      LL0  C  
ATOM   3696  C   ARG L  24      -6.248  43.008  -0.112  1.00  0.00      LL0  C  
ATOM   3697  O   ARG L  24      -5.441  43.026   0.809  1.00  0.00      LL0  O  
ATOM   3698  CB  ARG L  24      -7.821  44.991   0.100  1.00  0.00      LL0  C  
ATOM   3699  CG  ARG L  24      -7.058  45.716  -1.017  1.00  0.00      LL0  C  
ATOM   3700  CD  ARG L  24      -7.297  47.221  -1.082  1.00  0.00      LL0  C  
ATOM   3701  NE  ARG L  24      -8.634  47.490  -1.595  1.00  0.00      LL0  N  
ATOM   3702  CZ  ARG L  24      -9.048  48.701  -2.001  1.00  0.00      LL0  C  
ATOM   3703  NH1 ARG L  24      -8.239  49.756  -1.918  1.00  0.00      LL0  N1+
ATOM   3704  NH2 ARG L  24     -10.275  48.816  -2.488  1.00  0.00      LL0  N  
ATOM   3705  H   ARG L  24      -7.824  43.249   2.242  1.00  0.00      LL0  H  
ATOM   3706  HE  ARG L  24      -9.300  46.736  -1.689  1.00  0.00      LL0  H  
ATOM   3707 HH11 ARG L  24      -8.529  50.663  -2.217  1.00  0.00      LL0  H  
ATOM   3708 HH12 ARG L  24      -7.317  49.634  -1.551  1.00  0.00      LL0  H  
ATOM   3709 HH21 ARG L  24     -10.705  49.657  -2.799  1.00  0.00      LL0  H  
ATOM   3710 HH22 ARG L  24     -10.802  47.947  -2.548  1.00  0.00      LL0  H  
ATOM   3711  N   ALA L  25      -5.969  42.605  -1.352  1.00  0.00      LL0  N  
ATOM   3712  CA  ALA L  25      -4.567  42.448  -1.716  1.00  0.00      LL0  C  
ATOM   3713  C   ALA L  25      -4.036  43.753  -2.265  1.00  0.00      LL0  C  
ATOM   3714  O   ALA L  25      -4.764  44.516  -2.888  1.00  0.00      LL0  O  
ATOM   3715  CB  ALA L  25      -4.421  41.388  -2.799  1.00  0.00      LL0  C  
ATOM   3716  H   ALA L  25      -6.691  42.627  -2.043  1.00  0.00      LL0  H  
ATOM   3717  N   SER L  26      -2.738  43.982  -2.030  1.00  0.00      LL0  N  
ATOM   3718  CA  SER L  26      -2.160  45.237  -2.515  1.00  0.00      LL0  C  
ATOM   3719  C   SER L  26      -2.240  45.503  -4.018  1.00  0.00      LL0  C  
ATOM   3720  O   SER L  26      -2.216  46.640  -4.471  1.00  0.00      LL0  O  
ATOM   3721  CB  SER L  26      -0.730  45.375  -1.983  1.00  0.00      LL0  C  
ATOM   3722  OG  SER L  26      -0.133  44.080  -1.817  1.00  0.00      LL0  O  
ATOM   3723  H   SER L  26      -2.214  43.383  -1.420  1.00  0.00      LL0  H  
ATOM   3724  HG  SER L  26      -0.048  43.716  -2.697  1.00  0.00      LL0  H  
ATOM   3725  N   GLN L  27      -2.341  44.400  -4.773  1.00  0.00      LL0  N  
ATOM   3726  CA  GLN L  27      -2.500  44.522  -6.217  1.00  0.00      LL0  C  
ATOM   3727  C   GLN L  27      -3.342  43.380  -6.746  1.00  0.00      LL0  C  
ATOM   3728  O   GLN L  27      -3.672  42.452  -6.020  1.00  0.00      LL0  O  
ATOM   3729  CB  GLN L  27      -1.147  44.598  -6.951  1.00  0.00      LL0  C  
ATOM   3730  CG  GLN L  27      -0.200  43.394  -6.816  1.00  0.00      LL0  C  
ATOM   3731  CD  GLN L  27       0.606  43.479  -5.535  1.00  0.00      LL0  C  
ATOM   3732  NE2 GLN L  27       1.885  43.810  -5.725  1.00  0.00      LL0  N  
ATOM   3733  OE1 GLN L  27       0.127  43.253  -4.434  1.00  0.00      LL0  O  
ATOM   3734  H   GLN L  27      -2.326  43.490  -4.360  1.00  0.00      LL0  H  
ATOM   3735 HE21 GLN L  27       2.247  43.995  -6.636  1.00  0.00      LL0  H  
ATOM   3736 HE22 GLN L  27       2.486  43.868  -4.929  1.00  0.00      LL0  H  
ATOM   3737  N   ASP L  28      -3.653  43.487  -8.050  1.00  0.00      LL0  N  
ATOM   3738  CA  ASP L  28      -4.392  42.435  -8.757  1.00  0.00      LL0  C  
ATOM   3739  C   ASP L  28      -3.920  41.014  -8.466  1.00  0.00      LL0  C  
ATOM   3740  O   ASP L  28      -2.838  40.589  -8.873  1.00  0.00      LL0  O  
ATOM   3741  CB  ASP L  28      -4.360  42.748 -10.269  1.00  0.00      LL0  C  
ATOM   3742  CG  ASP L  28      -4.778  41.563 -11.131  1.00  0.00      LL0  C  
ATOM   3743  OD1 ASP L  28      -5.839  40.996 -10.901  1.00  0.00      LL0  O  
ATOM   3744  OD2 ASP L  28      -3.998  41.150 -11.984  1.00  0.00      LL0  O1-
ATOM   3745  H   ASP L  28      -3.393  44.316  -8.539  1.00  0.00      LL0  H  
ATOM   3746  N   ILE L  29      -4.807  40.279  -7.785  1.00  0.00      LL0  N  
ATOM   3747  CA  ILE L  29      -4.490  38.860  -7.671  1.00  0.00      LL0  C  
ATOM   3748  C   ILE L  29      -5.295  37.933  -8.563  1.00  0.00      LL0  C  
ATOM   3749  O   ILE L  29      -5.222  36.717  -8.455  1.00  0.00      LL0  O  
ATOM   3750  CB  ILE L  29      -4.497  38.377  -6.218  1.00  0.00      LL0  C  
ATOM   3751  CG1 ILE L  29      -5.878  38.481  -5.575  1.00  0.00      LL0  C  
ATOM   3752  CG2 ILE L  29      -3.401  39.097  -5.431  1.00  0.00      LL0  C  
ATOM   3753  CD1 ILE L  29      -5.986  37.758  -4.234  1.00  0.00      LL0  C  
ATOM   3754  H   ILE L  29      -5.638  40.702  -7.414  1.00  0.00      LL0  H  
ATOM   3755  N   SER L  30      -6.077  38.553  -9.460  1.00  0.00      LL0  N  
ATOM   3756  CA  SER L  30      -6.721  37.798 -10.541  1.00  0.00      LL0  C  
ATOM   3757  C   SER L  30      -7.499  36.550 -10.146  1.00  0.00      LL0  C  
ATOM   3758  O   SER L  30      -7.432  35.501 -10.791  1.00  0.00      LL0  O  
ATOM   3759  CB  SER L  30      -5.700  37.490 -11.637  1.00  0.00      LL0  C  
ATOM   3760  OG  SER L  30      -4.712  38.528 -11.671  1.00  0.00      LL0  O  
ATOM   3761  H   SER L  30      -6.049  39.551  -9.535  1.00  0.00      LL0  H  
ATOM   3762  HG  SER L  30      -5.180  39.366 -11.808  1.00  0.00      LL0  H  
ATOM   3763  N   ASN L  31      -8.239  36.760  -9.038  1.00  0.00      LL0  N  
ATOM   3764  CA  ASN L  31      -9.105  35.756  -8.416  1.00  0.00      LL0  C  
ATOM   3765  C   ASN L  31      -8.408  34.614  -7.694  1.00  0.00      LL0  C  
ATOM   3766  O   ASN L  31      -8.978  33.564  -7.420  1.00  0.00      LL0  O  
ATOM   3767  CB  ASN L  31     -10.176  35.243  -9.384  1.00  0.00      LL0  C  
ATOM   3768  CG  ASN L  31     -11.443  34.995  -8.604  1.00  0.00      LL0  C  
ATOM   3769  ND2 ASN L  31     -11.748  33.709  -8.456  1.00  0.00      LL0  N  
ATOM   3770  OD1 ASN L  31     -12.104  35.918  -8.148  1.00  0.00      LL0  O  
ATOM   3771  H   ASN L  31      -8.195  37.657  -8.595  1.00  0.00      LL0  H  
ATOM   3772 HD21 ASN L  31     -11.133  32.999  -8.788  1.00  0.00      LL0  H  
ATOM   3773 HD22 ASN L  31     -12.570  33.418  -7.962  1.00  0.00      LL0  H  
ATOM   3774  N   TYR L  32      -7.128  34.857  -7.385  1.00  0.00      LL0  N  
ATOM   3775  CA  TYR L  32      -6.402  33.818  -6.660  1.00  0.00      LL0  C  
ATOM   3776  C   TYR L  32      -6.443  34.006  -5.165  1.00  0.00      LL0  C  
ATOM   3777  O   TYR L  32      -5.438  34.274  -4.519  1.00  0.00      LL0  O  
ATOM   3778  CB  TYR L  32      -4.946  33.708  -7.121  1.00  0.00      LL0  C  
ATOM   3779  CG  TYR L  32      -4.827  33.438  -8.603  1.00  0.00      LL0  C  
ATOM   3780  CD1 TYR L  32      -5.814  32.684  -9.272  1.00  0.00      LL0  C  
ATOM   3781  CD2 TYR L  32      -3.702  33.957  -9.273  1.00  0.00      LL0  C  
ATOM   3782  CE1 TYR L  32      -5.688  32.471 -10.649  1.00  0.00      LL0  C  
ATOM   3783  CE2 TYR L  32      -3.569  33.741 -10.652  1.00  0.00      LL0  C  
ATOM   3784  CZ  TYR L  32      -4.577  33.017 -11.315  1.00  0.00      LL0  C  
ATOM   3785  OH  TYR L  32      -4.506  32.845 -12.679  1.00  0.00      LL0  O  
ATOM   3786  H   TYR L  32      -6.683  35.725  -7.604  1.00  0.00      LL0  H  
ATOM   3787  HH  TYR L  32      -3.602  32.980 -12.964  1.00  0.00      LL0  H  
ATOM   3788  N   LEU L  33      -7.669  33.868  -4.665  1.00  0.00      LL0  N  
ATOM   3789  CA  LEU L  33      -7.872  34.058  -3.237  1.00  0.00      LL0  C  
ATOM   3790  C   LEU L  33      -8.269  32.757  -2.571  1.00  0.00      LL0  C  
ATOM   3791  O   LEU L  33      -9.110  32.020  -3.083  1.00  0.00      LL0  O  
ATOM   3792  CB  LEU L  33      -8.966  35.109  -3.052  1.00  0.00      LL0  C  
ATOM   3793  CG  LEU L  33      -9.471  35.254  -1.618  1.00  0.00      LL0  C  
ATOM   3794  CD1 LEU L  33      -8.694  36.292  -0.810  1.00  0.00      LL0  C  
ATOM   3795  CD2 LEU L  33     -10.982  35.439  -1.603  1.00  0.00      LL0  C  
ATOM   3796  H   LEU L  33      -8.423  33.594  -5.265  1.00  0.00      LL0  H  
ATOM   3797  N   SER L  34      -7.679  32.538  -1.395  1.00  0.00      LL0  N  
ATOM   3798  CA  SER L  34      -8.284  31.541  -0.525  1.00  0.00      LL0  C  
ATOM   3799  C   SER L  34      -8.493  32.047   0.893  1.00  0.00      LL0  C  
ATOM   3800  O   SER L  34      -7.967  33.082   1.292  1.00  0.00      LL0  O  
ATOM   3801  CB  SER L  34      -7.503  30.225  -0.596  1.00  0.00      LL0  C  
ATOM   3802  OG  SER L  34      -6.095  30.457  -0.559  1.00  0.00      LL0  O  
ATOM   3803  H   SER L  34      -6.886  33.072  -1.092  1.00  0.00      LL0  H  
ATOM   3804  HG  SER L  34      -5.695  29.648  -0.239  1.00  0.00      LL0  H  
ATOM   3805  N   TRP L  35      -9.312  31.280   1.628  1.00  0.00      LL0  N  
ATOM   3806  CA  TRP L  35      -9.616  31.606   3.018  1.00  0.00      LL0  C  
ATOM   3807  C   TRP L  35      -9.341  30.419   3.907  1.00  0.00      LL0  C  
ATOM   3808  O   TRP L  35      -9.600  29.276   3.544  1.00  0.00      LL0  O  
ATOM   3809  CB  TRP L  35     -11.081  32.002   3.186  1.00  0.00      LL0  C  
ATOM   3810  CG  TRP L  35     -11.298  33.427   2.745  1.00  0.00      LL0  C  
ATOM   3811  CD1 TRP L  35     -11.869  33.854   1.538  1.00  0.00      LL0  C  
ATOM   3812  CD2 TRP L  35     -10.990  34.635   3.472  1.00  0.00      LL0  C  
ATOM   3813  CE2 TRP L  35     -11.397  35.738   2.651  1.00  0.00      LL0  C  
ATOM   3814  CE3 TRP L  35     -10.424  34.874   4.743  1.00  0.00      LL0  C  
ATOM   3815  NE1 TRP L  35     -11.930  35.212   1.479  1.00  0.00      LL0  N  
ATOM   3816  CZ2 TRP L  35     -11.228  37.060   3.115  1.00  0.00      LL0  C  
ATOM   3817  CZ3 TRP L  35     -10.261  36.199   5.198  1.00  0.00      LL0  C  
ATOM   3818  CH2 TRP L  35     -10.661  37.284   4.388  1.00  0.00      LL0  C  
ATOM   3819  H   TRP L  35      -9.697  30.452   1.221  1.00  0.00      LL0  H  
ATOM   3820  HE1 TRP L  35     -12.299  35.732   0.733  1.00  0.00      LL0  H  
ATOM   3821  N   TYR L  36      -8.798  30.743   5.082  1.00  0.00      LL0  N  
ATOM   3822  CA  TYR L  36      -8.317  29.694   5.969  1.00  0.00      LL0  C  
ATOM   3823  C   TYR L  36      -8.897  29.799   7.352  1.00  0.00      LL0  C  
ATOM   3824  O   TYR L  36      -8.998  30.875   7.931  1.00  0.00      LL0  O  
ATOM   3825  CB  TYR L  36      -6.788  29.722   6.040  1.00  0.00      LL0  C  
ATOM   3826  CG  TYR L  36      -6.250  29.272   4.709  1.00  0.00      LL0  C  
ATOM   3827  CD1 TYR L  36      -5.906  30.236   3.740  1.00  0.00      LL0  C  
ATOM   3828  CD2 TYR L  36      -6.151  27.890   4.465  1.00  0.00      LL0  C  
ATOM   3829  CE1 TYR L  36      -5.543  29.797   2.458  1.00  0.00      LL0  C  
ATOM   3830  CE2 TYR L  36      -5.778  27.461   3.185  1.00  0.00      LL0  C  
ATOM   3831  CZ  TYR L  36      -5.517  28.417   2.185  1.00  0.00      LL0  C  
ATOM   3832  OH  TYR L  36      -5.254  27.985   0.898  1.00  0.00      LL0  O  
ATOM   3833  H   TYR L  36      -8.662  31.706   5.313  1.00  0.00      LL0  H  
ATOM   3834  HH  TYR L  36      -5.273  27.028   0.911  1.00  0.00      LL0  H  
ATOM   3835  N   GLN L  37      -9.266  28.614   7.846  1.00  0.00      LL0  N  
ATOM   3836  CA  GLN L  37      -9.721  28.530   9.224  1.00  0.00      LL0  C  
ATOM   3837  C   GLN L  37      -8.626  27.966  10.103  1.00  0.00      LL0  C  
ATOM   3838  O   GLN L  37      -8.386  26.765  10.125  1.00  0.00      LL0  O  
ATOM   3839  CB  GLN L  37     -10.983  27.665   9.294  1.00  0.00      LL0  C  
ATOM   3840  CG  GLN L  37     -11.944  28.085  10.405  1.00  0.00      LL0  C  
ATOM   3841  CD  GLN L  37     -13.218  27.259  10.378  1.00  0.00      LL0  C  
ATOM   3842  NE2 GLN L  37     -14.323  27.972  10.171  1.00  0.00      LL0  N  
ATOM   3843  OE1 GLN L  37     -13.233  26.056  10.622  1.00  0.00      LL0  O  
ATOM   3844  H   GLN L  37      -9.157  27.785   7.295  1.00  0.00      LL0  H  
ATOM   3845 HE21 GLN L  37     -14.313  28.971  10.071  1.00  0.00      LL0  H  
ATOM   3846 HE22 GLN L  37     -15.244  27.569  10.148  1.00  0.00      LL0  H  
ATOM   3847  N   GLN L  38      -7.959  28.877  10.816  1.00  0.00      LL0  N  
ATOM   3848  CA  GLN L  38      -7.064  28.385  11.859  1.00  0.00      LL0  C  
ATOM   3849  C   GLN L  38      -7.834  28.215  13.150  1.00  0.00      LL0  C  
ATOM   3850  O   GLN L  38      -8.249  29.179  13.780  1.00  0.00      LL0  O  
ATOM   3851  CB  GLN L  38      -5.885  29.342  12.069  1.00  0.00      LL0  C  
ATOM   3852  CG  GLN L  38      -4.932  28.876  13.176  1.00  0.00      LL0  C  
ATOM   3853  CD  GLN L  38      -3.850  29.902  13.432  1.00  0.00      LL0  C  
ATOM   3854  NE2 GLN L  38      -2.627  29.373  13.404  1.00  0.00      LL0  N  
ATOM   3855  OE1 GLN L  38      -4.088  31.077  13.693  1.00  0.00      LL0  O  
ATOM   3856  H   GLN L  38      -8.185  29.852  10.757  1.00  0.00      LL0  H  
ATOM   3857 HE21 GLN L  38      -2.453  28.431  13.125  1.00  0.00      LL0  H  
ATOM   3858 HE22 GLN L  38      -1.860  29.937  13.713  1.00  0.00      LL0  H  
ATOM   3859  N   LYS L  39      -8.027  26.953  13.532  1.00  0.00      LL0  N  
ATOM   3860  CA  LYS L  39      -8.677  26.833  14.832  1.00  0.00      LL0  C  
ATOM   3861  C   LYS L  39      -7.690  26.729  15.975  1.00  0.00      LL0  C  
ATOM   3862  O   LYS L  39      -6.723  25.983  15.909  1.00  0.00      LL0  O  
ATOM   3863  CB  LYS L  39      -9.735  25.732  14.787  1.00  0.00      LL0  C  
ATOM   3864  CG  LYS L  39     -10.993  26.442  14.304  1.00  0.00      LL0  C  
ATOM   3865  CD  LYS L  39     -12.235  25.616  14.002  1.00  0.00      LL0  C  
ATOM   3866  CE  LYS L  39     -13.341  26.621  13.692  1.00  0.00      LL0  C  
ATOM   3867  NZ  LYS L  39     -14.442  26.001  12.946  1.00  0.00      LL0  N1+
ATOM   3868  H   LYS L  39      -7.639  26.175  13.033  1.00  0.00      LL0  H  
ATOM   3869  HZ1 LYS L  39     -15.076  26.733  12.560  1.00  0.00      LL0  H  
ATOM   3870  HZ2 LYS L  39     -14.092  25.471  12.119  1.00  0.00      LL0  H  
ATOM   3871  HZ3 LYS L  39     -15.050  25.438  13.574  1.00  0.00      LL0  H  
ATOM   3872  N   PRO L  40      -7.939  27.545  17.032  1.00  0.00      LL0  N  
ATOM   3873  CA  PRO L  40      -7.010  27.621  18.169  1.00  0.00      LL0  C  
ATOM   3874  C   PRO L  40      -6.460  26.291  18.664  1.00  0.00      LL0  C  
ATOM   3875  O   PRO L  40      -7.139  25.468  19.279  1.00  0.00      LL0  O  
ATOM   3876  CB  PRO L  40      -7.821  28.398  19.210  1.00  0.00      LL0  C  
ATOM   3877  CG  PRO L  40      -8.684  29.337  18.370  1.00  0.00      LL0  C  
ATOM   3878  CD  PRO L  40      -9.067  28.461  17.184  1.00  0.00      LL0  C  
ATOM   3879  N   GLY L  41      -5.172  26.107  18.336  1.00  0.00      LL0  N  
ATOM   3880  CA  GLY L  41      -4.518  24.844  18.670  1.00  0.00      LL0  C  
ATOM   3881  C   GLY L  41      -5.179  23.637  18.025  1.00  0.00      LL0  C  
ATOM   3882  O   GLY L  41      -5.573  22.685  18.695  1.00  0.00      LL0  O  
ATOM   3883  H   GLY L  41      -4.718  26.795  17.771  1.00  0.00      LL0  H  
ATOM   3884  N   LYS L  42      -5.318  23.756  16.702  1.00  0.00      LL0  N  
ATOM   3885  CA  LYS L  42      -5.748  22.683  15.808  1.00  0.00      LL0  C  
ATOM   3886  C   LYS L  42      -5.134  22.990  14.461  1.00  0.00      LL0  C  
ATOM   3887  O   LYS L  42      -4.569  24.062  14.270  1.00  0.00      LL0  O  
ATOM   3888  CB  LYS L  42      -7.275  22.596  15.635  1.00  0.00      LL0  C  
ATOM   3889  CG  LYS L  42      -8.036  22.067  16.850  1.00  0.00      LL0  C  
ATOM   3890  CD  LYS L  42      -8.876  23.142  17.542  1.00  0.00      LL0  C  
ATOM   3891  CE  LYS L  42      -9.154  22.806  19.008  1.00  0.00      LL0  C  
ATOM   3892  NZ  LYS L  42      -7.909  22.961  19.771  1.00  0.00      LL0  N1+
ATOM   3893  H   LYS L  42      -5.107  24.623  16.242  1.00  0.00      LL0  H  
ATOM   3894  HZ1 LYS L  42      -8.022  22.640  20.750  1.00  0.00      LL0  H  
ATOM   3895  HZ2 LYS L  42      -7.127  22.437  19.318  1.00  0.00      LL0  H  
ATOM   3896  HZ3 LYS L  42      -7.636  23.966  19.768  1.00  0.00      LL0  H  
ATOM   3897  N   ALA L  43      -5.288  22.028  13.545  1.00  0.00      LL0  N  
ATOM   3898  CA  ALA L  43      -4.873  22.288  12.170  1.00  0.00      LL0  C  
ATOM   3899  C   ALA L  43      -5.580  23.480  11.548  1.00  0.00      LL0  C  
ATOM   3900  O   ALA L  43      -6.669  23.884  11.951  1.00  0.00      LL0  O  
ATOM   3901  CB  ALA L  43      -5.137  21.056  11.300  1.00  0.00      LL0  C  
ATOM   3902  H   ALA L  43      -5.603  21.124  13.836  1.00  0.00      LL0  H  
ATOM   3903  N   VAL L  44      -4.899  24.026  10.538  1.00  0.00      LL0  N  
ATOM   3904  CA  VAL L  44      -5.585  25.017   9.715  1.00  0.00      LL0  C  
ATOM   3905  C   VAL L  44      -6.293  24.261   8.602  1.00  0.00      LL0  C  
ATOM   3906  O   VAL L  44      -5.836  23.201   8.198  1.00  0.00      LL0  O  
ATOM   3907  CB  VAL L  44      -4.560  26.023   9.159  1.00  0.00      LL0  C  
ATOM   3908  CG1 VAL L  44      -5.209  27.189   8.409  1.00  0.00      LL0  C  
ATOM   3909  CG2 VAL L  44      -3.633  26.536  10.263  1.00  0.00      LL0  C  
ATOM   3910  H   VAL L  44      -4.057  23.581  10.233  1.00  0.00      LL0  H  
ATOM   3911  N   LYS L  45      -7.412  24.808   8.121  1.00  0.00      LL0  N  
ATOM   3912  CA  LYS L  45      -8.002  24.113   6.982  1.00  0.00      LL0  C  
ATOM   3913  C   LYS L  45      -8.565  25.076   5.960  1.00  0.00      LL0  C  
ATOM   3914  O   LYS L  45      -9.105  26.124   6.302  1.00  0.00      LL0  O  
ATOM   3915  CB  LYS L  45      -9.032  23.090   7.487  1.00  0.00      LL0  C  
ATOM   3916  CG  LYS L  45      -9.052  21.762   6.715  1.00  0.00      LL0  C  
ATOM   3917  CD  LYS L  45      -9.947  21.771   5.476  1.00  0.00      LL0  C  
ATOM   3918  CE  LYS L  45     -11.421  21.895   5.863  1.00  0.00      LL0  C  
ATOM   3919  NZ  LYS L  45     -12.239  22.136   4.672  1.00  0.00      LL0  N1+
ATOM   3920  H   LYS L  45      -7.838  25.597   8.567  1.00  0.00      LL0  H  
ATOM   3921  HZ1 LYS L  45     -13.236  22.204   4.960  1.00  0.00      LL0  H  
ATOM   3922  HZ2 LYS L  45     -11.949  23.026   4.214  1.00  0.00      LL0  H  
ATOM   3923  HZ3 LYS L  45     -12.174  21.352   3.987  1.00  0.00      LL0  H  
ATOM   3924  N   LEU L  46      -8.419  24.685   4.684  1.00  0.00      LL0  N  
ATOM   3925  CA  LEU L  46      -9.035  25.502   3.639  1.00  0.00      LL0  C  
ATOM   3926  C   LEU L  46     -10.557  25.541   3.717  1.00  0.00      LL0  C  
ATOM   3927  O   LEU L  46     -11.235  24.526   3.884  1.00  0.00      LL0  O  
ATOM   3928  CB  LEU L  46      -8.545  25.026   2.265  1.00  0.00      LL0  C  
ATOM   3929  CG  LEU L  46      -9.039  25.826   1.054  1.00  0.00      LL0  C  
ATOM   3930  CD1 LEU L  46      -8.721  27.310   1.159  1.00  0.00      LL0  C  
ATOM   3931  CD2 LEU L  46      -8.501  25.265  -0.256  1.00  0.00      LL0  C  
ATOM   3932  H   LEU L  46      -7.899  23.857   4.455  1.00  0.00      LL0  H  
ATOM   3933  N   LEU L  47     -11.047  26.779   3.588  1.00  0.00      LL0  N  
ATOM   3934  CA  LEU L  47     -12.485  26.997   3.477  1.00  0.00      LL0  C  
ATOM   3935  C   LEU L  47     -12.928  27.220   2.046  1.00  0.00      LL0  C  
ATOM   3936  O   LEU L  47     -13.672  26.453   1.450  1.00  0.00      LL0  O  
ATOM   3937  CB  LEU L  47     -12.912  28.199   4.312  1.00  0.00      LL0  C  
ATOM   3938  CG  LEU L  47     -12.567  28.078   5.787  1.00  0.00      LL0  C  
ATOM   3939  CD1 LEU L  47     -12.633  29.448   6.450  1.00  0.00      LL0  C  
ATOM   3940  CD2 LEU L  47     -13.420  27.022   6.494  1.00  0.00      LL0  C  
ATOM   3941  H   LEU L  47     -10.399  27.539   3.512  1.00  0.00      LL0  H  
ATOM   3942  N   ILE L  48     -12.437  28.349   1.529  1.00  0.00      LL0  N  
ATOM   3943  CA  ILE L  48     -12.876  28.764   0.203  1.00  0.00      LL0  C  
ATOM   3944  C   ILE L  48     -11.631  28.991  -0.619  1.00  0.00      LL0  C  
ATOM   3945  O   ILE L  48     -10.680  29.592  -0.138  1.00  0.00      LL0  O  
ATOM   3946  CB  ILE L  48     -13.704  30.059   0.312  1.00  0.00      LL0  C  
ATOM   3947  CG1 ILE L  48     -14.955  29.883   1.180  1.00  0.00      LL0  C  
ATOM   3948  CG2 ILE L  48     -14.078  30.622  -1.057  1.00  0.00      LL0  C  
ATOM   3949  CD1 ILE L  48     -16.016  28.984   0.542  1.00  0.00      LL0  C  
ATOM   3950  H   ILE L  48     -11.746  28.888   2.009  1.00  0.00      LL0  H  
ATOM   3951  N   TYR L  49     -11.659  28.486  -1.848  1.00  0.00      LL0  N  
ATOM   3952  CA  TYR L  49     -10.581  28.845  -2.761  1.00  0.00      LL0  C  
ATOM   3953  C   TYR L  49     -11.181  29.552  -3.950  1.00  0.00      LL0  C  
ATOM   3954  O   TYR L  49     -12.392  29.545  -4.137  1.00  0.00      LL0  O  
ATOM   3955  CB  TYR L  49      -9.746  27.617  -3.171  1.00  0.00      LL0  C  
ATOM   3956  CG  TYR L  49     -10.619  26.493  -3.682  1.00  0.00      LL0  C  
ATOM   3957  CD1 TYR L  49     -10.855  26.366  -5.066  1.00  0.00      LL0  C  
ATOM   3958  CD2 TYR L  49     -11.189  25.608  -2.746  1.00  0.00      LL0  C  
ATOM   3959  CE1 TYR L  49     -11.748  25.378  -5.514  1.00  0.00      LL0  C  
ATOM   3960  CE2 TYR L  49     -12.087  24.633  -3.195  1.00  0.00      LL0  C  
ATOM   3961  CZ  TYR L  49     -12.391  24.556  -4.565  1.00  0.00      LL0  C  
ATOM   3962  OH  TYR L  49     -13.362  23.665  -4.972  1.00  0.00      LL0  O  
ATOM   3963  H   TYR L  49     -12.482  28.026  -2.190  1.00  0.00      LL0  H  
ATOM   3964  HH  TYR L  49     -13.983  23.531  -4.257  1.00  0.00      LL0  H  
ATOM   3965  N   TYR L  50     -10.290  30.172  -4.739  1.00  0.00      LL0  N  
ATOM   3966  CA  TYR L  50     -10.717  30.853  -5.964  1.00  0.00      LL0  C  
ATOM   3967  C   TYR L  50     -11.876  31.824  -5.757  1.00  0.00      LL0  C  
ATOM   3968  O   TYR L  50     -12.806  31.918  -6.551  1.00  0.00      LL0  O  
ATOM   3969  CB  TYR L  50     -10.987  29.812  -7.068  1.00  0.00      LL0  C  
ATOM   3970  CG  TYR L  50     -10.761  30.382  -8.452  1.00  0.00      LL0  C  
ATOM   3971  CD1 TYR L  50     -11.854  30.484  -9.336  1.00  0.00      LL0  C  
ATOM   3972  CD2 TYR L  50      -9.462  30.787  -8.826  1.00  0.00      LL0  C  
ATOM   3973  CE1 TYR L  50     -11.646  31.016 -10.619  1.00  0.00      LL0  C  
ATOM   3974  CE2 TYR L  50      -9.254  31.321 -10.107  1.00  0.00      LL0  C  
ATOM   3975  CZ  TYR L  50     -10.349  31.431 -10.986  1.00  0.00      LL0  C  
ATOM   3976  OH  TYR L  50     -10.138  31.965 -12.243  1.00  0.00      LL0  O  
ATOM   3977  H   TYR L  50      -9.351  30.258  -4.405  1.00  0.00      LL0  H  
ATOM   3978  HH  TYR L  50     -10.962  31.945 -12.719  1.00  0.00      LL0  H  
ATOM   3979  N   THR L  51     -11.776  32.517  -4.606  1.00  0.00      LL0  N  
ATOM   3980  CA  THR L  51     -12.775  33.505  -4.184  1.00  0.00      LL0  C  
ATOM   3981  C   THR L  51     -14.130  32.991  -3.696  1.00  0.00      LL0  C  
ATOM   3982  O   THR L  51     -14.592  33.361  -2.621  1.00  0.00      LL0  O  
ATOM   3983  CB  THR L  51     -12.920  34.600  -5.246  1.00  0.00      LL0  C  
ATOM   3984  CG2 THR L  51     -13.839  35.739  -4.826  1.00  0.00      LL0  C  
ATOM   3985  OG1 THR L  51     -11.624  35.100  -5.598  1.00  0.00      LL0  O  
ATOM   3986  H   THR L  51     -10.960  32.374  -4.046  1.00  0.00      LL0  H  
ATOM   3987  HG1 THR L  51     -11.799  35.707  -6.315  1.00  0.00      LL0  H  
ATOM   3988  N   SER L  52     -14.743  32.115  -4.500  1.00  0.00      LL0  N  
ATOM   3989  CA  SER L  52     -16.083  31.693  -4.100  1.00  0.00      LL0  C  
ATOM   3990  C   SER L  52     -16.331  30.195  -4.112  1.00  0.00      LL0  C  
ATOM   3991  O   SER L  52     -17.448  29.723  -3.936  1.00  0.00      LL0  O  
ATOM   3992  CB  SER L  52     -17.115  32.427  -4.954  1.00  0.00      LL0  C  
ATOM   3993  OG  SER L  52     -16.882  33.837  -4.858  1.00  0.00      LL0  O  
ATOM   3994  H   SER L  52     -14.357  31.882  -5.393  1.00  0.00      LL0  H  
ATOM   3995  HG  SER L  52     -17.357  34.113  -4.078  1.00  0.00      LL0  H  
ATOM   3996  N   LYS L  53     -15.248  29.449  -4.350  1.00  0.00      LL0  N  
ATOM   3997  CA  LYS L  53     -15.483  28.021  -4.508  1.00  0.00      LL0  C  
ATOM   3998  C   LYS L  53     -15.256  27.229  -3.236  1.00  0.00      LL0  C  
ATOM   3999  O   LYS L  53     -14.223  27.315  -2.580  1.00  0.00      LL0  O  
ATOM   4000  CB  LYS L  53     -14.658  27.517  -5.686  1.00  0.00      LL0  C  
ATOM   4001  CG  LYS L  53     -15.256  26.316  -6.417  1.00  0.00      LL0  C  
ATOM   4002  CD  LYS L  53     -14.461  26.076  -7.697  1.00  0.00      LL0  C  
ATOM   4003  CE  LYS L  53     -15.023  25.009  -8.631  1.00  0.00      LL0  C  
ATOM   4004  NZ  LYS L  53     -14.269  25.076  -9.884  1.00  0.00      LL0  N1+
ATOM   4005  H   LYS L  53     -14.317  29.816  -4.349  1.00  0.00      LL0  H  
ATOM   4006  HZ1 LYS L  53     -14.407  25.996 -10.363  1.00  0.00      LL0  H  
ATOM   4007  HZ2 LYS L  53     -13.258  24.904  -9.708  1.00  0.00      LL0  H  
ATOM   4008  HZ3 LYS L  53     -14.515  24.300 -10.533  1.00  0.00      LL0  H  
ATOM   4009  N   LEU L  54     -16.303  26.461  -2.906  1.00  0.00      LL0  N  
ATOM   4010  CA  LEU L  54     -16.268  25.678  -1.672  1.00  0.00      LL0  C  
ATOM   4011  C   LEU L  54     -15.212  24.586  -1.690  1.00  0.00      LL0  C  
ATOM   4012  O   LEU L  54     -15.029  23.884  -2.680  1.00  0.00      LL0  O  
ATOM   4013  CB  LEU L  54     -17.648  25.066  -1.415  1.00  0.00      LL0  C  
ATOM   4014  CG  LEU L  54     -17.932  24.737   0.053  1.00  0.00      LL0  C  
ATOM   4015  CD1 LEU L  54     -18.369  25.980   0.832  1.00  0.00      LL0  C  
ATOM   4016  CD2 LEU L  54     -18.937  23.594   0.201  1.00  0.00      LL0  C  
ATOM   4017  H   LEU L  54     -17.094  26.445  -3.514  1.00  0.00      LL0  H  
ATOM   4018  N   HIS L  55     -14.523  24.470  -0.550  1.00  0.00      LL0  N  
ATOM   4019  CA  HIS L  55     -13.616  23.336  -0.419  1.00  0.00      LL0  C  
ATOM   4020  C   HIS L  55     -14.291  22.159   0.271  1.00  0.00      LL0  C  
ATOM   4021  O   HIS L  55     -15.279  22.297   0.981  1.00  0.00      LL0  O  
ATOM   4022  CB  HIS L  55     -12.340  23.816   0.296  1.00  0.00      LL0  C  
ATOM   4023  CG  HIS L  55     -11.342  22.705   0.511  1.00  0.00      LL0  C  
ATOM   4024  CD2 HIS L  55     -10.908  22.209   1.740  1.00  0.00      LL0  C  
ATOM   4025  ND1 HIS L  55     -10.751  22.002  -0.472  1.00  0.00      LL0  N  
ATOM   4026  CE1 HIS L  55      -9.953  21.063   0.132  1.00  0.00      LL0  C  
ATOM   4027  NE2 HIS L  55     -10.054  21.195   1.492  1.00  0.00      LL0  N  
ATOM   4028  H   HIS L  55     -14.679  25.103   0.212  1.00  0.00      LL0  H  
ATOM   4029  HD1 HIS L  55     -10.846  22.132  -1.439  1.00  0.00      LL0  H  
ATOM   4030  N   SER L  56     -13.691  20.982   0.053  1.00  0.00      LL0  N  
ATOM   4031  CA  SER L  56     -14.070  19.787   0.799  1.00  0.00      LL0  C  
ATOM   4032  C   SER L  56     -14.211  20.003   2.301  1.00  0.00      LL0  C  
ATOM   4033  O   SER L  56     -13.320  20.509   2.984  1.00  0.00      LL0  O  
ATOM   4034  CB  SER L  56     -13.039  18.700   0.498  1.00  0.00      LL0  C  
ATOM   4035  OG  SER L  56     -12.572  18.871  -0.849  1.00  0.00      LL0  O  
ATOM   4036  H   SER L  56     -12.960  20.876  -0.621  1.00  0.00      LL0  H  
ATOM   4037  HG  SER L  56     -12.051  18.103  -1.056  1.00  0.00      LL0  H  
ATOM   4038  N   GLY L  57     -15.402  19.612   2.781  1.00  0.00      LL0  N  
ATOM   4039  CA  GLY L  57     -15.676  19.772   4.208  1.00  0.00      LL0  C  
ATOM   4040  C   GLY L  57     -15.583  21.212   4.678  1.00  0.00      LL0  C  
ATOM   4041  O   GLY L  57     -14.725  21.587   5.472  1.00  0.00      LL0  O  
ATOM   4042  H   GLY L  57     -16.096  19.279   2.146  1.00  0.00      LL0  H  
ATOM   4043  N   VAL L  58     -16.488  22.015   4.115  1.00  0.00      LL0  N  
ATOM   4044  CA  VAL L  58     -16.641  23.386   4.592  1.00  0.00      LL0  C  
ATOM   4045  C   VAL L  58     -18.122  23.628   4.766  1.00  0.00      LL0  C  
ATOM   4046  O   VAL L  58     -18.908  23.367   3.864  1.00  0.00      LL0  O  
ATOM   4047  CB  VAL L  58     -16.032  24.388   3.596  1.00  0.00      LL0  C  
ATOM   4048  CG1 VAL L  58     -16.283  25.853   3.968  1.00  0.00      LL0  C  
ATOM   4049  CG2 VAL L  58     -14.537  24.137   3.455  1.00  0.00      LL0  C  
ATOM   4050  H   VAL L  58     -17.100  21.700   3.388  1.00  0.00      LL0  H  
ATOM   4051  N   PRO L  59     -18.496  24.097   5.977  1.00  0.00      LL0  N  
ATOM   4052  CA  PRO L  59     -19.902  24.435   6.201  1.00  0.00      LL0  C  
ATOM   4053  C   PRO L  59     -20.417  25.460   5.202  1.00  0.00      LL0  C  
ATOM   4054  O   PRO L  59     -19.853  26.535   5.033  1.00  0.00      LL0  O  
ATOM   4055  CB  PRO L  59     -19.896  24.962   7.640  1.00  0.00      LL0  C  
ATOM   4056  CG  PRO L  59     -18.653  24.367   8.301  1.00  0.00      LL0  C  
ATOM   4057  CD  PRO L  59     -17.656  24.312   7.152  1.00  0.00      LL0  C  
ATOM   4058  N   SER L  60     -21.543  25.095   4.574  1.00  0.00      LL0  N  
ATOM   4059  CA  SER L  60     -22.142  25.933   3.530  1.00  0.00      LL0  C  
ATOM   4060  C   SER L  60     -22.398  27.401   3.862  1.00  0.00      LL0  C  
ATOM   4061  O   SER L  60     -22.595  28.247   3.000  1.00  0.00      LL0  O  
ATOM   4062  CB  SER L  60     -23.424  25.256   3.045  1.00  0.00      LL0  C  
ATOM   4063  OG  SER L  60     -23.331  23.844   3.294  1.00  0.00      LL0  O  
ATOM   4064  H   SER L  60     -21.907  24.167   4.660  1.00  0.00      LL0  H  
ATOM   4065  HG  SER L  60     -23.901  23.422   2.661  1.00  0.00      LL0  H  
ATOM   4066  N   ARG L  61     -22.369  27.677   5.176  1.00  0.00      LL0  N  
ATOM   4067  CA  ARG L  61     -22.476  29.057   5.637  1.00  0.00      LL0  C  
ATOM   4068  C   ARG L  61     -21.455  30.053   5.082  1.00  0.00      LL0  C  
ATOM   4069  O   ARG L  61     -21.700  31.256   5.053  1.00  0.00      LL0  O  
ATOM   4070  CB  ARG L  61     -22.560  29.076   7.173  1.00  0.00      LL0  C  
ATOM   4071  CG  ARG L  61     -21.380  28.438   7.917  1.00  0.00      LL0  C  
ATOM   4072  CD  ARG L  61     -21.665  28.257   9.413  1.00  0.00      LL0  C  
ATOM   4073  NE  ARG L  61     -20.527  27.661  10.114  1.00  0.00      LL0  N  
ATOM   4074  CZ  ARG L  61     -20.684  26.838  11.174  1.00  0.00      LL0  C  
ATOM   4075  NH1 ARG L  61     -21.886  26.434  11.560  1.00  0.00      LL0  N1+
ATOM   4076  NH2 ARG L  61     -19.637  26.420  11.862  1.00  0.00      LL0  N  
ATOM   4077  H   ARG L  61     -22.203  26.929   5.812  1.00  0.00      LL0  H  
ATOM   4078  HE  ARG L  61     -19.589  27.955   9.891  1.00  0.00      LL0  H  
ATOM   4079 HH11 ARG L  61     -21.949  25.875  12.400  1.00  0.00      LL0  H  
ATOM   4080 HH12 ARG L  61     -22.713  26.679  11.061  1.00  0.00      LL0  H  
ATOM   4081 HH21 ARG L  61     -19.767  25.868  12.694  1.00  0.00      LL0  H  
ATOM   4082 HH22 ARG L  61     -18.699  26.668  11.575  1.00  0.00      LL0  H  
ATOM   4083  N   PHE L  62     -20.308  29.520   4.636  1.00  0.00      LL0  N  
ATOM   4084  CA  PHE L  62     -19.296  30.411   4.066  1.00  0.00      LL0  C  
ATOM   4085  C   PHE L  62     -19.605  30.953   2.676  1.00  0.00      LL0  C  
ATOM   4086  O   PHE L  62     -19.248  30.366   1.663  1.00  0.00      LL0  O  
ATOM   4087  CB  PHE L  62     -17.932  29.717   4.030  1.00  0.00      LL0  C  
ATOM   4088  CG  PHE L  62     -17.367  29.543   5.418  1.00  0.00      LL0  C  
ATOM   4089  CD1 PHE L  62     -16.519  30.543   5.937  1.00  0.00      LL0  C  
ATOM   4090  CD2 PHE L  62     -17.681  28.389   6.166  1.00  0.00      LL0  C  
ATOM   4091  CE1 PHE L  62     -15.970  30.385   7.222  1.00  0.00      LL0  C  
ATOM   4092  CE2 PHE L  62     -17.132  28.228   7.451  1.00  0.00      LL0  C  
ATOM   4093  CZ  PHE L  62     -16.281  29.228   7.964  1.00  0.00      LL0  C  
ATOM   4094  H   PHE L  62     -20.173  28.527   4.628  1.00  0.00      LL0  H  
ATOM   4095  N   SER L  63     -20.238  32.134   2.652  1.00  0.00      LL0  N  
ATOM   4096  CA  SER L  63     -20.268  32.784   1.341  1.00  0.00      LL0  C  
ATOM   4097  C   SER L  63     -18.961  33.509   1.061  1.00  0.00      LL0  C  
ATOM   4098  O   SER L  63     -18.576  34.384   1.827  1.00  0.00      LL0  O  
ATOM   4099  CB  SER L  63     -21.489  33.717   1.223  1.00  0.00      LL0  C  
ATOM   4100  OG  SER L  63     -21.569  34.643   2.325  1.00  0.00      LL0  O  
ATOM   4101  H   SER L  63     -20.517  32.575   3.507  1.00  0.00      LL0  H  
ATOM   4102  HG  SER L  63     -20.707  34.573   2.749  1.00  0.00      LL0  H  
ATOM   4103  N   GLY L  64     -18.295  33.113  -0.032  1.00  0.00      LL0  N  
ATOM   4104  CA  GLY L  64     -17.088  33.851  -0.408  1.00  0.00      LL0  C  
ATOM   4105  C   GLY L  64     -17.361  34.761  -1.589  1.00  0.00      LL0  C  
ATOM   4106  O   GLY L  64     -18.199  34.454  -2.432  1.00  0.00      LL0  O  
ATOM   4107  H   GLY L  64     -18.662  32.401  -0.630  1.00  0.00      LL0  H  
ATOM   4108  N   SER L  65     -16.661  35.902  -1.610  1.00  0.00      LL0  N  
ATOM   4109  CA  SER L  65     -16.991  36.912  -2.614  1.00  0.00      LL0  C  
ATOM   4110  C   SER L  65     -15.805  37.810  -2.929  1.00  0.00      LL0  C  
ATOM   4111  O   SER L  65     -14.762  37.700  -2.294  1.00  0.00      LL0  O  
ATOM   4112  CB  SER L  65     -18.209  37.712  -2.129  1.00  0.00      LL0  C  
ATOM   4113  OG  SER L  65     -18.011  38.199  -0.793  1.00  0.00      LL0  O  
ATOM   4114  H   SER L  65     -15.961  36.103  -0.923  1.00  0.00      LL0  H  
ATOM   4115  HG  SER L  65     -17.499  37.551  -0.312  1.00  0.00      LL0  H  
ATOM   4116  N   GLY L  66     -16.003  38.711  -3.905  1.00  0.00      LL0  N  
ATOM   4117  CA  GLY L  66     -14.954  39.697  -4.167  1.00  0.00      LL0  C  
ATOM   4118  C   GLY L  66     -14.315  39.523  -5.532  1.00  0.00      LL0  C  
ATOM   4119  O   GLY L  66     -14.547  38.533  -6.216  1.00  0.00      LL0  O  
ATOM   4120  H   GLY L  66     -16.803  38.662  -4.500  1.00  0.00      LL0  H  
ATOM   4121  N   SER L  67     -13.521  40.531  -5.917  1.00  0.00      LL0  N  
ATOM   4122  CA  SER L  67     -12.848  40.493  -7.214  1.00  0.00      LL0  C  
ATOM   4123  C   SER L  67     -11.623  41.394  -7.243  1.00  0.00      LL0  C  
ATOM   4124  O   SER L  67     -11.562  42.430  -6.591  1.00  0.00      LL0  O  
ATOM   4125  CB  SER L  67     -13.800  40.905  -8.346  1.00  0.00      LL0  C  
ATOM   4126  OG  SER L  67     -15.034  40.179  -8.274  1.00  0.00      LL0  O  
ATOM   4127  H   SER L  67     -13.353  41.305  -5.302  1.00  0.00      LL0  H  
ATOM   4128  HG  SER L  67     -14.838  39.324  -7.893  1.00  0.00      LL0  H  
ATOM   4129  N   GLY L  68     -10.646  40.968  -8.061  1.00  0.00      LL0  N  
ATOM   4130  CA  GLY L  68      -9.514  41.854  -8.343  1.00  0.00      LL0  C  
ATOM   4131  C   GLY L  68      -8.570  42.041  -7.170  1.00  0.00      LL0  C  
ATOM   4132  O   GLY L  68      -7.672  41.237  -6.929  1.00  0.00      LL0  O  
ATOM   4133  H   GLY L  68     -10.653  40.019  -8.374  1.00  0.00      LL0  H  
ATOM   4134  N   THR L  69      -8.841  43.138  -6.458  1.00  0.00      LL0  N  
ATOM   4135  CA  THR L  69      -8.112  43.445  -5.234  1.00  0.00      LL0  C  
ATOM   4136  C   THR L  69      -8.896  43.124  -3.974  1.00  0.00      LL0  C  
ATOM   4137  O   THR L  69      -8.345  42.713  -2.961  1.00  0.00      LL0  O  
ATOM   4138  CB  THR L  69      -7.738  44.924  -5.260  1.00  0.00      LL0  C  
ATOM   4139  CG2 THR L  69      -6.476  45.161  -6.090  1.00  0.00      LL0  C  
ATOM   4140  OG1 THR L  69      -8.828  45.688  -5.802  1.00  0.00      LL0  O  
ATOM   4141  H   THR L  69      -9.586  43.749  -6.728  1.00  0.00      LL0  H  
ATOM   4142  HG1 THR L  69      -9.422  45.872  -5.070  1.00  0.00      LL0  H  
ATOM   4143  N   ASP L  70     -10.210  43.352  -4.077  1.00  0.00      LL0  N  
ATOM   4144  CA  ASP L  70     -11.002  43.349  -2.851  1.00  0.00      LL0  C  
ATOM   4145  C   ASP L  70     -11.794  42.078  -2.730  1.00  0.00      LL0  C  
ATOM   4146  O   ASP L  70     -12.543  41.707  -3.625  1.00  0.00      LL0  O  
ATOM   4147  CB  ASP L  70     -11.957  44.543  -2.820  1.00  0.00      LL0  C  
ATOM   4148  CG  ASP L  70     -11.195  45.837  -2.627  1.00  0.00      LL0  C  
ATOM   4149  OD1 ASP L  70     -11.303  46.439  -1.566  1.00  0.00      LL0  O  
ATOM   4150  OD2 ASP L  70     -10.489  46.275  -3.531  1.00  0.00      LL0  O1-
ATOM   4151  H   ASP L  70     -10.663  43.515  -4.953  1.00  0.00      LL0  H  
ATOM   4152  N   TYR L  71     -11.585  41.402  -1.601  1.00  0.00      LL0  N  
ATOM   4153  CA  TYR L  71     -12.276  40.129  -1.449  1.00  0.00      LL0  C  
ATOM   4154  C   TYR L  71     -12.925  40.021  -0.090  1.00  0.00      LL0  C  
ATOM   4155  O   TYR L  71     -12.467  40.604   0.883  1.00  0.00      LL0  O  
ATOM   4156  CB  TYR L  71     -11.305  38.966  -1.645  1.00  0.00      LL0  C  
ATOM   4157  CG  TYR L  71     -10.709  38.943  -3.036  1.00  0.00      LL0  C  
ATOM   4158  CD1 TYR L  71     -11.342  38.194  -4.049  1.00  0.00      LL0  C  
ATOM   4159  CD2 TYR L  71      -9.524  39.663  -3.279  1.00  0.00      LL0  C  
ATOM   4160  CE1 TYR L  71     -10.768  38.150  -5.332  1.00  0.00      LL0  C  
ATOM   4161  CE2 TYR L  71      -8.965  39.637  -4.564  1.00  0.00      LL0  C  
ATOM   4162  CZ  TYR L  71      -9.582  38.871  -5.574  1.00  0.00      LL0  C  
ATOM   4163  OH  TYR L  71      -9.001  38.834  -6.831  1.00  0.00      LL0  O  
ATOM   4164  H   TYR L  71     -10.934  41.713  -0.906  1.00  0.00      LL0  H  
ATOM   4165  HH  TYR L  71      -8.306  39.491  -6.834  1.00  0.00      LL0  H  
ATOM   4166  N   THR L  72     -14.000  39.239  -0.057  1.00  0.00      LL0  N  
ATOM   4167  CA  THR L  72     -14.756  39.182   1.183  1.00  0.00      LL0  C  
ATOM   4168  C   THR L  72     -15.207  37.776   1.520  1.00  0.00      LL0  C  
ATOM   4169  O   THR L  72     -15.978  37.147   0.799  1.00  0.00      LL0  O  
ATOM   4170  CB  THR L  72     -15.953  40.134   1.090  1.00  0.00      LL0  C  
ATOM   4171  CG2 THR L  72     -16.545  40.451   2.466  1.00  0.00      LL0  C  
ATOM   4172  OG1 THR L  72     -15.576  41.339   0.409  1.00  0.00      LL0  O  
ATOM   4173  H   THR L  72     -14.340  38.809  -0.889  1.00  0.00      LL0  H  
ATOM   4174  HG1 THR L  72     -16.346  41.892   0.389  1.00  0.00      LL0  H  
ATOM   4175  N   LEU L  73     -14.699  37.303   2.663  1.00  0.00      LL0  N  
ATOM   4176  CA  LEU L  73     -15.360  36.143   3.249  1.00  0.00      LL0  C  
ATOM   4177  C   LEU L  73     -16.557  36.629   4.028  1.00  0.00      LL0  C  
ATOM   4178  O   LEU L  73     -16.546  37.709   4.612  1.00  0.00      LL0  O  
ATOM   4179  CB  LEU L  73     -14.420  35.382   4.186  1.00  0.00      LL0  C  
ATOM   4180  CG  LEU L  73     -14.938  34.023   4.671  1.00  0.00      LL0  C  
ATOM   4181  CD1 LEU L  73     -15.229  33.068   3.511  1.00  0.00      LL0  C  
ATOM   4182  CD2 LEU L  73     -14.004  33.402   5.709  1.00  0.00      LL0  C  
ATOM   4183  H   LEU L  73     -14.100  37.889   3.211  1.00  0.00      LL0  H  
ATOM   4184  N   THR L  74     -17.597  35.804   4.016  1.00  0.00      LL0  N  
ATOM   4185  CA  THR L  74     -18.716  36.179   4.858  1.00  0.00      LL0  C  
ATOM   4186  C   THR L  74     -19.523  34.984   5.309  1.00  0.00      LL0  C  
ATOM   4187  O   THR L  74     -20.252  34.370   4.536  1.00  0.00      LL0  O  
ATOM   4188  CB  THR L  74     -19.615  37.201   4.160  1.00  0.00      LL0  C  
ATOM   4189  CG2 THR L  74     -20.190  38.174   5.177  1.00  0.00      LL0  C  
ATOM   4190  OG1 THR L  74     -18.918  37.929   3.145  1.00  0.00      LL0  O  
ATOM   4191  H   THR L  74     -17.651  35.044   3.367  1.00  0.00      LL0  H  
ATOM   4192  HG1 THR L  74     -18.159  38.310   3.582  1.00  0.00      LL0  H  
ATOM   4193  N   ILE L  75     -19.375  34.669   6.600  1.00  0.00      LL0  N  
ATOM   4194  CA  ILE L  75     -20.253  33.625   7.131  1.00  0.00      LL0  C  
ATOM   4195  C   ILE L  75     -21.681  34.153   7.153  1.00  0.00      LL0  C  
ATOM   4196  O   ILE L  75     -21.905  35.310   7.475  1.00  0.00      LL0  O  
ATOM   4197  CB  ILE L  75     -19.765  33.196   8.524  1.00  0.00      LL0  C  
ATOM   4198  CG1 ILE L  75     -18.286  32.801   8.466  1.00  0.00      LL0  C  
ATOM   4199  CG2 ILE L  75     -20.618  32.080   9.128  1.00  0.00      LL0  C  
ATOM   4200  CD1 ILE L  75     -17.690  32.421   9.824  1.00  0.00      LL0  C  
ATOM   4201  H   ILE L  75     -18.850  35.289   7.186  1.00  0.00      LL0  H  
ATOM   4202  N   SER L  76     -22.623  33.305   6.728  1.00  0.00      LL0  N  
ATOM   4203  CA  SER L  76     -24.003  33.783   6.658  1.00  0.00      LL0  C  
ATOM   4204  C   SER L  76     -24.669  33.887   8.011  1.00  0.00      LL0  C  
ATOM   4205  O   SER L  76     -25.113  34.946   8.424  1.00  0.00      LL0  O  
ATOM   4206  CB  SER L  76     -24.803  32.907   5.695  1.00  0.00      LL0  C  
ATOM   4207  OG  SER L  76     -24.296  31.573   5.763  1.00  0.00      LL0  O  
ATOM   4208  H   SER L  76     -22.395  32.359   6.500  1.00  0.00      LL0  H  
ATOM   4209  HG  SER L  76     -23.622  31.508   5.089  1.00  0.00      LL0  H  
ATOM   4210  N   SER L  77     -24.674  32.732   8.677  1.00  0.00      LL0  N  
ATOM   4211  CA  SER L  77     -25.059  32.738  10.077  1.00  0.00      LL0  C  
ATOM   4212  C   SER L  77     -23.940  32.075  10.836  1.00  0.00      LL0  C  
ATOM   4213  O   SER L  77     -23.554  30.944  10.550  1.00  0.00      LL0  O  
ATOM   4214  CB  SER L  77     -26.390  31.999  10.258  1.00  0.00      LL0  C  
ATOM   4215  OG  SER L  77     -26.861  32.099  11.606  1.00  0.00      LL0  O  
ATOM   4216  H   SER L  77     -24.354  31.886   8.250  1.00  0.00      LL0  H  
ATOM   4217  HG  SER L  77     -26.532  31.332  12.072  1.00  0.00      LL0  H  
ATOM   4218  N   LEU L  78     -23.398  32.833  11.792  1.00  0.00      LL0  N  
ATOM   4219  CA  LEU L  78     -22.387  32.189  12.616  1.00  0.00      LL0  C  
ATOM   4220  C   LEU L  78     -22.970  31.167  13.566  1.00  0.00      LL0  C  
ATOM   4221  O   LEU L  78     -23.686  31.497  14.501  1.00  0.00      LL0  O  
ATOM   4222  CB  LEU L  78     -21.587  33.221  13.407  1.00  0.00      LL0  C  
ATOM   4223  CG  LEU L  78     -20.477  32.585  14.250  1.00  0.00      LL0  C  
ATOM   4224  CD1 LEU L  78     -19.450  31.854  13.387  1.00  0.00      LL0  C  
ATOM   4225  CD2 LEU L  78     -19.843  33.586  15.205  1.00  0.00      LL0  C  
ATOM   4226  H   LEU L  78     -23.680  33.787  11.917  1.00  0.00      LL0  H  
ATOM   4227  N   GLN L  79     -22.584  29.912  13.329  1.00  0.00      LL0  N  
ATOM   4228  CA  GLN L  79     -22.741  29.057  14.494  1.00  0.00      LL0  C  
ATOM   4229  C   GLN L  79     -21.403  28.888  15.182  1.00  0.00      LL0  C  
ATOM   4230  O   GLN L  79     -20.350  28.806  14.559  1.00  0.00      LL0  O  
ATOM   4231  CB  GLN L  79     -23.438  27.732  14.169  1.00  0.00      LL0  C  
ATOM   4232  CG  GLN L  79     -24.570  27.802  13.129  1.00  0.00      LL0  C  
ATOM   4233  CD  GLN L  79     -25.637  28.817  13.496  1.00  0.00      LL0  C  
ATOM   4234  NE2 GLN L  79     -26.385  28.477  14.548  1.00  0.00      LL0  N  
ATOM   4235  OE1 GLN L  79     -25.801  29.843  12.851  1.00  0.00      LL0  O  
ATOM   4236  H   GLN L  79     -22.019  29.687  12.538  1.00  0.00      LL0  H  
ATOM   4237 HE21 GLN L  79     -26.246  27.629  15.057  1.00  0.00      LL0  H  
ATOM   4238 HE22 GLN L  79     -27.102  29.115  14.822  1.00  0.00      LL0  H  
ATOM   4239  N   GLN L  80     -21.501  28.922  16.514  1.00  0.00      LL0  N  
ATOM   4240  CA  GLN L  80     -20.338  29.143  17.381  1.00  0.00      LL0  C  
ATOM   4241  C   GLN L  80     -19.058  28.346  17.137  1.00  0.00      LL0  C  
ATOM   4242  O   GLN L  80     -17.955  28.800  17.412  1.00  0.00      LL0  O  
ATOM   4243  CB  GLN L  80     -20.809  29.049  18.829  1.00  0.00      LL0  C  
ATOM   4244  CG  GLN L  80     -21.546  27.740  19.094  1.00  0.00      LL0  C  
ATOM   4245  CD  GLN L  80     -22.532  27.917  20.221  1.00  0.00      LL0  C  
ATOM   4246  NE2 GLN L  80     -21.978  28.068  21.422  1.00  0.00      LL0  N  
ATOM   4247  OE1 GLN L  80     -23.735  27.872  20.012  1.00  0.00      LL0  O  
ATOM   4248  H   GLN L  80     -22.425  28.960  16.892  1.00  0.00      LL0  H  
ATOM   4249 HE21 GLN L  80     -20.997  28.205  21.573  1.00  0.00      LL0  H  
ATOM   4250 HE22 GLN L  80     -22.568  27.996  22.229  1.00  0.00      LL0  H  
ATOM   4251  N   GLU L  81     -19.222  27.138  16.582  1.00  0.00      LL0  N  
ATOM   4252  CA  GLU L  81     -18.021  26.343  16.323  1.00  0.00      LL0  C  
ATOM   4253  C   GLU L  81     -17.097  26.821  15.216  1.00  0.00      LL0  C  
ATOM   4254  O   GLU L  81     -16.113  26.158  14.895  1.00  0.00      LL0  O  
ATOM   4255  CB  GLU L  81     -18.333  24.849  16.147  1.00  0.00      LL0  C  
ATOM   4256  CG  GLU L  81     -19.178  24.431  14.936  1.00  0.00      LL0  C  
ATOM   4257  CD  GLU L  81     -20.587  24.986  15.024  1.00  0.00      LL0  C  
ATOM   4258  OE1 GLU L  81     -21.146  25.035  16.120  1.00  0.00      LL0  O  
ATOM   4259  OE2 GLU L  81     -21.106  25.407  13.998  1.00  0.00      LL0  O1-
ATOM   4260  H   GLU L  81     -20.121  26.853  16.241  1.00  0.00      LL0  H  
ATOM   4261  N   ASP L  82     -17.419  28.001  14.667  1.00  0.00      LL0  N  
ATOM   4262  CA  ASP L  82     -16.401  28.613  13.823  1.00  0.00      LL0  C  
ATOM   4263  C   ASP L  82     -15.520  29.667  14.460  1.00  0.00      LL0  C  
ATOM   4264  O   ASP L  82     -14.812  30.400  13.780  1.00  0.00      LL0  O  
ATOM   4265  CB  ASP L  82     -16.972  29.063  12.479  1.00  0.00      LL0  C  
ATOM   4266  CG  ASP L  82     -17.117  27.874  11.543  1.00  0.00      LL0  C  
ATOM   4267  OD1 ASP L  82     -16.674  26.770  11.850  1.00  0.00      LL0  O  
ATOM   4268  OD2 ASP L  82     -17.733  28.016  10.501  1.00  0.00      LL0  O1-
ATOM   4269  H   ASP L  82     -18.296  28.451  14.842  1.00  0.00      LL0  H  
ATOM   4270  N   PHE L  83     -15.531  29.662  15.805  1.00  0.00      LL0  N  
ATOM   4271  CA  PHE L  83     -14.468  30.329  16.568  1.00  0.00      LL0  C  
ATOM   4272  C   PHE L  83     -13.075  29.984  16.043  1.00  0.00      LL0  C  
ATOM   4273  O   PHE L  83     -12.655  28.832  16.087  1.00  0.00      LL0  O  
ATOM   4274  CB  PHE L  83     -14.637  29.921  18.039  1.00  0.00      LL0  C  
ATOM   4275  CG  PHE L  83     -13.608  30.556  18.946  1.00  0.00      LL0  C  
ATOM   4276  CD1 PHE L  83     -13.727  31.918  19.294  1.00  0.00      LL0  C  
ATOM   4277  CD2 PHE L  83     -12.547  29.764  19.437  1.00  0.00      LL0  C  
ATOM   4278  CE1 PHE L  83     -12.767  32.499  20.144  1.00  0.00      LL0  C  
ATOM   4279  CE2 PHE L  83     -11.587  30.345  20.287  1.00  0.00      LL0  C  
ATOM   4280  CZ  PHE L  83     -11.705  31.707  20.630  1.00  0.00      LL0  C  
ATOM   4281  H   PHE L  83     -16.254  29.177  16.300  1.00  0.00      LL0  H  
ATOM   4282  N   ALA L  84     -12.407  31.019  15.505  1.00  0.00      LL0  N  
ATOM   4283  CA  ALA L  84     -11.164  30.763  14.779  1.00  0.00      LL0  C  
ATOM   4284  C   ALA L  84     -10.444  32.038  14.413  1.00  0.00      LL0  C  
ATOM   4285  O   ALA L  84     -11.028  33.115  14.396  1.00  0.00      LL0  O  
ATOM   4286  CB  ALA L  84     -11.434  30.052  13.452  1.00  0.00      LL0  C  
ATOM   4287  H   ALA L  84     -12.785  31.945  15.515  1.00  0.00      LL0  H  
ATOM   4288  N   THR L  85      -9.168  31.846  14.071  1.00  0.00      LL0  N  
ATOM   4289  CA  THR L  85      -8.449  32.896  13.366  1.00  0.00      LL0  C  
ATOM   4290  C   THR L  85      -8.543  32.691  11.862  1.00  0.00      LL0  C  
ATOM   4291  O   THR L  85      -8.123  31.676  11.319  1.00  0.00      LL0  O  
ATOM   4292  CB  THR L  85      -6.987  32.910  13.807  1.00  0.00      LL0  C  
ATOM   4293  CG2 THR L  85      -6.330  34.265  13.528  1.00  0.00      LL0  C  
ATOM   4294  OG1 THR L  85      -6.867  32.563  15.192  1.00  0.00      LL0  O  
ATOM   4295  H   THR L  85      -8.727  30.957  14.189  1.00  0.00      LL0  H  
ATOM   4296  HG1 THR L  85      -5.956  32.312  15.305  1.00  0.00      LL0  H  
ATOM   4297  N   TYR L  86      -9.135  33.684  11.200  1.00  0.00      LL0  N  
ATOM   4298  CA  TYR L  86      -9.227  33.584   9.748  1.00  0.00      LL0  C  
ATOM   4299  C   TYR L  86      -8.067  34.254   9.060  1.00  0.00      LL0  C  
ATOM   4300  O   TYR L  86      -7.570  35.275   9.523  1.00  0.00      LL0  O  
ATOM   4301  CB  TYR L  86     -10.545  34.184   9.262  1.00  0.00      LL0  C  
ATOM   4302  CG  TYR L  86     -11.678  33.306   9.725  1.00  0.00      LL0  C  
ATOM   4303  CD1 TYR L  86     -12.095  32.264   8.877  1.00  0.00      LL0  C  
ATOM   4304  CD2 TYR L  86     -12.267  33.530  10.988  1.00  0.00      LL0  C  
ATOM   4305  CE1 TYR L  86     -13.092  31.388   9.325  1.00  0.00      LL0  C  
ATOM   4306  CE2 TYR L  86     -13.258  32.645  11.438  1.00  0.00      LL0  C  
ATOM   4307  CZ  TYR L  86     -13.636  31.571  10.608  1.00  0.00      LL0  C  
ATOM   4308  OH  TYR L  86     -14.554  30.649  11.054  1.00  0.00      LL0  O  
ATOM   4309  H   TYR L  86      -9.472  34.476  11.704  1.00  0.00      LL0  H  
ATOM   4310  HH  TYR L  86     -14.751  30.818  11.975  1.00  0.00      LL0  H  
ATOM   4311  N   PHE L  87      -7.676  33.645   7.935  1.00  0.00      LL0  N  
ATOM   4312  CA  PHE L  87      -6.639  34.260   7.106  1.00  0.00      LL0  C  
ATOM   4313  C   PHE L  87      -7.072  34.257   5.659  1.00  0.00      LL0  C  
ATOM   4314  O   PHE L  87      -7.737  33.329   5.216  1.00  0.00      LL0  O  
ATOM   4315  CB  PHE L  87      -5.317  33.491   7.197  1.00  0.00      LL0  C  
ATOM   4316  CG  PHE L  87      -4.738  33.522   8.591  1.00  0.00      LL0  C  
ATOM   4317  CD1 PHE L  87      -3.877  34.579   8.955  1.00  0.00      LL0  C  
ATOM   4318  CD2 PHE L  87      -5.051  32.486   9.498  1.00  0.00      LL0  C  
ATOM   4319  CE1 PHE L  87      -3.307  34.593  10.242  1.00  0.00      LL0  C  
ATOM   4320  CE2 PHE L  87      -4.481  32.501  10.785  1.00  0.00      LL0  C  
ATOM   4321  CZ  PHE L  87      -3.608  33.550  11.142  1.00  0.00      LL0  C  
ATOM   4322  H   PHE L  87      -8.107  32.780   7.670  1.00  0.00      LL0  H  
ATOM   4323  N   CYS L  88      -6.664  35.301   4.934  1.00  0.00      LL0  N  
ATOM   4324  CA  CYS L  88      -6.739  35.145   3.480  1.00  0.00      LL0  C  
ATOM   4325  C   CYS L  88      -5.419  34.635   2.930  1.00  0.00      LL0  C  
ATOM   4326  O   CYS L  88      -4.438  34.578   3.660  1.00  0.00      LL0  O  
ATOM   4327  CB  CYS L  88      -7.161  36.458   2.812  1.00  0.00      LL0  C  
ATOM   4328  SG  CYS L  88      -6.563  37.941   3.668  1.00  0.00      LL0  S  
ATOM   4329  H   CYS L  88      -6.177  36.063   5.367  1.00  0.00      LL0  H  
ATOM   4330  N   LEU L  89      -5.429  34.286   1.637  1.00  0.00      LL0  N  
ATOM   4331  CA  LEU L  89      -4.191  33.955   0.928  1.00  0.00      LL0  C  
ATOM   4332  C   LEU L  89      -4.312  34.458  -0.493  1.00  0.00      LL0  C  
ATOM   4333  O   LEU L  89      -5.394  34.421  -1.071  1.00  0.00      LL0  O  
ATOM   4334  CB  LEU L  89      -3.962  32.434   0.930  1.00  0.00      LL0  C  
ATOM   4335  CG  LEU L  89      -2.850  31.877   0.021  1.00  0.00      LL0  C  
ATOM   4336  CD1 LEU L  89      -1.451  32.302   0.454  1.00  0.00      LL0  C  
ATOM   4337  CD2 LEU L  89      -2.931  30.361  -0.140  1.00  0.00      LL0  C  
ATOM   4338  H   LEU L  89      -6.299  34.205   1.145  1.00  0.00      LL0  H  
ATOM   4339  N   GLN L  90      -3.169  34.910  -1.023  1.00  0.00      LL0  N  
ATOM   4340  CA  GLN L  90      -3.122  35.114  -2.463  1.00  0.00      LL0  C  
ATOM   4341  C   GLN L  90      -2.159  34.166  -3.147  1.00  0.00      LL0  C  
ATOM   4342  O   GLN L  90      -1.097  33.845  -2.629  1.00  0.00      LL0  O  
ATOM   4343  CB  GLN L  90      -2.828  36.580  -2.792  1.00  0.00      LL0  C  
ATOM   4344  CG  GLN L  90      -1.475  37.156  -2.363  1.00  0.00      LL0  C  
ATOM   4345  CD  GLN L  90      -0.392  36.815  -3.363  1.00  0.00      LL0  C  
ATOM   4346  NE2 GLN L  90       0.829  36.908  -2.855  1.00  0.00      LL0  N  
ATOM   4347  OE1 GLN L  90      -0.632  36.481  -4.518  1.00  0.00      LL0  O  
ATOM   4348  H   GLN L  90      -2.342  34.967  -0.458  1.00  0.00      LL0  H  
ATOM   4349 HE21 GLN L  90       0.991  37.267  -1.933  1.00  0.00      LL0  H  
ATOM   4350 HE22 GLN L  90       1.649  36.609  -3.352  1.00  0.00      LL0  H  
ATOM   4351  N   GLY L  91      -2.582  33.739  -4.341  1.00  0.00      LL0  N  
ATOM   4352  CA  GLY L  91      -1.702  32.858  -5.105  1.00  0.00      LL0  C  
ATOM   4353  C   GLY L  91      -1.106  33.474  -6.362  1.00  0.00      LL0  C  
ATOM   4354  O   GLY L  91      -0.464  32.818  -7.172  1.00  0.00      LL0  O  
ATOM   4355  H   GLY L  91      -3.493  34.016  -4.649  1.00  0.00      LL0  H  
ATOM   4356  N   LYS L  92      -1.359  34.782  -6.519  1.00  0.00      LL0  N  
ATOM   4357  CA  LYS L  92      -0.896  35.438  -7.741  1.00  0.00      LL0  C  
ATOM   4358  C   LYS L  92       0.612  35.433  -7.897  1.00  0.00      LL0  C  
ATOM   4359  O   LYS L  92       1.147  35.027  -8.923  1.00  0.00      LL0  O  
ATOM   4360  CB  LYS L  92      -1.446  36.865  -7.799  1.00  0.00      LL0  C  
ATOM   4361  CG  LYS L  92      -1.064  37.747  -8.998  1.00  0.00      LL0  C  
ATOM   4362  CD  LYS L  92      -1.572  37.262 -10.360  1.00  0.00      LL0  C  
ATOM   4363  CE  LYS L  92      -1.426  38.333 -11.451  1.00  0.00      LL0  C  
ATOM   4364  NZ  LYS L  92      -2.332  39.450 -11.151  1.00  0.00      LL0  N1+
ATOM   4365  H   LYS L  92      -1.684  35.313  -5.736  1.00  0.00      LL0  H  
ATOM   4366  HZ1 LYS L  92      -2.411  40.167 -11.903  1.00  0.00      LL0  H  
ATOM   4367  HZ2 LYS L  92      -3.308  39.104 -11.075  1.00  0.00      LL0  H  
ATOM   4368  HZ3 LYS L  92      -2.123  39.939 -10.258  1.00  0.00      LL0  H  
ATOM   4369  N   MET L  93       1.276  35.921  -6.848  1.00  0.00      LL0  N  
ATOM   4370  CA  MET L  93       2.712  36.092  -7.022  1.00  0.00      LL0  C  
ATOM   4371  C   MET L  93       3.439  35.708  -5.758  1.00  0.00      LL0  C  
ATOM   4372  O   MET L  93       2.893  35.799  -4.667  1.00  0.00      LL0  O  
ATOM   4373  CB  MET L  93       3.009  37.541  -7.427  1.00  0.00      LL0  C  
ATOM   4374  CG  MET L  93       4.369  37.762  -8.097  1.00  0.00      LL0  C  
ATOM   4375  SD  MET L  93       4.698  39.498  -8.442  1.00  0.00      LL0  S  
ATOM   4376  CE  MET L  93       4.896  40.059  -6.743  1.00  0.00      LL0  C  
ATOM   4377  H   MET L  93       0.818  36.162  -5.986  1.00  0.00      LL0  H  
ATOM   4378  N   LEU L  94       4.693  35.280  -5.946  1.00  0.00      LL0  N  
ATOM   4379  CA  LEU L  94       5.537  35.115  -4.766  1.00  0.00      LL0  C  
ATOM   4380  C   LEU L  94       5.877  36.481  -4.190  1.00  0.00      LL0  C  
ATOM   4381  O   LEU L  94       6.148  37.405  -4.946  1.00  0.00      LL0  O  
ATOM   4382  CB  LEU L  94       6.824  34.345  -5.097  1.00  0.00      LL0  C  
ATOM   4383  CG  LEU L  94       6.669  32.833  -5.301  1.00  0.00      LL0  C  
ATOM   4384  CD1 LEU L  94       6.023  32.470  -6.638  1.00  0.00      LL0  C  
ATOM   4385  CD2 LEU L  94       8.008  32.115  -5.131  1.00  0.00      LL0  C  
ATOM   4386  H   LEU L  94       5.090  35.273  -6.861  1.00  0.00      LL0  H  
ATOM   4387  N   PRO L  95       5.847  36.593  -2.841  1.00  0.00      LL0  N  
ATOM   4388  CA  PRO L  95       5.472  35.498  -1.939  1.00  0.00      LL0  C  
ATOM   4389  C   PRO L  95       3.976  35.282  -1.885  1.00  0.00      LL0  C  
ATOM   4390  O   PRO L  95       3.194  36.220  -1.874  1.00  0.00      LL0  O  
ATOM   4391  CB  PRO L  95       6.012  35.986  -0.599  1.00  0.00      LL0  C  
ATOM   4392  CG  PRO L  95       5.892  37.503  -0.669  1.00  0.00      LL0  C  
ATOM   4393  CD  PRO L  95       6.194  37.816  -2.129  1.00  0.00      LL0  C  
ATOM   4394  N   TRP L  96       3.625  33.989  -1.834  1.00  0.00      LL0  N  
ATOM   4395  CA  TRP L  96       2.218  33.648  -1.635  1.00  0.00      LL0  C  
ATOM   4396  C   TRP L  96       1.765  33.987  -0.224  1.00  0.00      LL0  C  
ATOM   4397  O   TRP L  96       1.836  33.187   0.700  1.00  0.00      LL0  O  
ATOM   4398  CB  TRP L  96       1.997  32.164  -1.923  1.00  0.00      LL0  C  
ATOM   4399  CG  TRP L  96       2.338  31.814  -3.355  1.00  0.00      LL0  C  
ATOM   4400  CD1 TRP L  96       1.842  32.417  -4.522  1.00  0.00      LL0  C  
ATOM   4401  CD2 TRP L  96       3.180  30.736  -3.818  1.00  0.00      LL0  C  
ATOM   4402  CE2 TRP L  96       3.135  30.744  -5.252  1.00  0.00      LL0  C  
ATOM   4403  CE3 TRP L  96       3.947  29.761  -3.146  1.00  0.00      LL0  C  
ATOM   4404  NE1 TRP L  96       2.303  31.789  -5.639  1.00  0.00      LL0  N  
ATOM   4405  CZ2 TRP L  96       3.853  29.774  -5.984  1.00  0.00      LL0  C  
ATOM   4406  CZ3 TRP L  96       4.662  28.799  -3.890  1.00  0.00      LL0  C  
ATOM   4407  CH2 TRP L  96       4.615  28.803  -5.301  1.00  0.00      LL0  C  
ATOM   4408  H   TRP L  96       4.323  33.277  -1.815  1.00  0.00      LL0  H  
ATOM   4409  HE1 TRP L  96       2.041  31.979  -6.568  1.00  0.00      LL0  H  
ATOM   4410  N   THR L  97       1.358  35.244  -0.091  1.00  0.00      LL0  N  
ATOM   4411  CA  THR L  97       1.117  35.765   1.243  1.00  0.00      LL0  C  
ATOM   4412  C   THR L  97      -0.246  35.457   1.811  1.00  0.00      LL0  C  
ATOM   4413  O   THR L  97      -1.270  35.466   1.133  1.00  0.00      LL0  O  
ATOM   4414  CB  THR L  97       1.381  37.265   1.240  1.00  0.00      LL0  C  
ATOM   4415  CG2 THR L  97       2.834  37.563   1.606  1.00  0.00      LL0  C  
ATOM   4416  OG1 THR L  97       1.065  37.829  -0.043  1.00  0.00      LL0  O  
ATOM   4417  H   THR L  97       1.322  35.862  -0.875  1.00  0.00      LL0  H  
ATOM   4418  HG1 THR L  97       1.150  38.768   0.100  1.00  0.00      LL0  H  
ATOM   4419  N   PHE L  98      -0.193  35.186   3.117  1.00  0.00      LL0  N  
ATOM   4420  CA  PHE L  98      -1.445  35.107   3.851  1.00  0.00      LL0  C  
ATOM   4421  C   PHE L  98      -1.783  36.463   4.428  1.00  0.00      LL0  C  
ATOM   4422  O   PHE L  98      -0.999  37.403   4.344  1.00  0.00      LL0  O  
ATOM   4423  CB  PHE L  98      -1.353  34.057   4.959  1.00  0.00      LL0  C  
ATOM   4424  CG  PHE L  98      -1.226  32.663   4.386  1.00  0.00      LL0  C  
ATOM   4425  CD1 PHE L  98       0.033  32.192   3.951  1.00  0.00      LL0  C  
ATOM   4426  CD2 PHE L  98      -2.377  31.851   4.304  1.00  0.00      LL0  C  
ATOM   4427  CE1 PHE L  98       0.140  30.895   3.415  1.00  0.00      LL0  C  
ATOM   4428  CE2 PHE L  98      -2.270  30.552   3.774  1.00  0.00      LL0  C  
ATOM   4429  CZ  PHE L  98      -1.014  30.088   3.331  1.00  0.00      LL0  C  
ATOM   4430  H   PHE L  98       0.674  35.211   3.611  1.00  0.00      LL0  H  
ATOM   4431  N   GLY L  99      -2.982  36.525   5.014  1.00  0.00      LL0  N  
ATOM   4432  CA  GLY L  99      -3.344  37.752   5.709  1.00  0.00      LL0  C  
ATOM   4433  C   GLY L  99      -2.829  37.786   7.132  1.00  0.00      LL0  C  
ATOM   4434  O   GLY L  99      -2.179  36.865   7.621  1.00  0.00      LL0  O  
ATOM   4435  H   GLY L  99      -3.555  35.706   5.021  1.00  0.00      LL0  H  
ATOM   4436  N   GLN L 100      -3.155  38.913   7.778  1.00  0.00      LL0  N  
ATOM   4437  CA  GLN L 100      -2.688  39.088   9.151  1.00  0.00      LL0  C  
ATOM   4438  C   GLN L 100      -3.493  38.327  10.184  1.00  0.00      LL0  C  
ATOM   4439  O   GLN L 100      -2.976  37.896  11.207  1.00  0.00      LL0  O  
ATOM   4440  CB  GLN L 100      -2.616  40.563   9.566  1.00  0.00      LL0  C  
ATOM   4441  CG  GLN L 100      -2.011  41.522   8.536  1.00  0.00      LL0  C  
ATOM   4442  CD  GLN L 100      -3.112  42.115   7.678  1.00  0.00      LL0  C  
ATOM   4443  NE2 GLN L 100      -2.866  43.370   7.301  1.00  0.00      LL0  N  
ATOM   4444  OE1 GLN L 100      -4.136  41.502   7.401  1.00  0.00      LL0  O  
ATOM   4445  H   GLN L 100      -3.731  39.593   7.320  1.00  0.00      LL0  H  
ATOM   4446 HE21 GLN L 100      -2.019  43.836   7.539  1.00  0.00      LL0  H  
ATOM   4447 HE22 GLN L 100      -3.541  43.870   6.754  1.00  0.00      LL0  H  
ATOM   4448  N   GLY L 101      -4.787  38.181   9.872  1.00  0.00      LL0  N  
ATOM   4449  CA  GLY L 101      -5.595  37.447  10.834  1.00  0.00      LL0  C  
ATOM   4450  C   GLY L 101      -6.848  38.162  11.290  1.00  0.00      LL0  C  
ATOM   4451  O   GLY L 101      -6.917  39.379  11.423  1.00  0.00      LL0  O  
ATOM   4452  H   GLY L 101      -5.166  38.530   9.017  1.00  0.00      LL0  H  
ATOM   4453  N   THR L 102      -7.837  37.301  11.539  1.00  0.00      LL0  N  
ATOM   4454  CA  THR L 102      -9.093  37.732  12.138  1.00  0.00      LL0  C  
ATOM   4455  C   THR L 102      -9.433  36.822  13.301  1.00  0.00      LL0  C  
ATOM   4456  O   THR L 102      -9.769  35.665  13.093  1.00  0.00      LL0  O  
ATOM   4457  CB  THR L 102     -10.184  37.672  11.060  1.00  0.00      LL0  C  
ATOM   4458  CG2 THR L 102     -11.615  37.817  11.592  1.00  0.00      LL0  C  
ATOM   4459  OG1 THR L 102      -9.915  38.654  10.053  1.00  0.00      LL0  O  
ATOM   4460  H   THR L 102      -7.708  36.350  11.256  1.00  0.00      LL0  H  
ATOM   4461  HG1 THR L 102      -9.998  39.489  10.512  1.00  0.00      LL0  H  
ATOM   4462  N   LYS L 103      -9.349  37.355  14.526  1.00  0.00      LL0  N  
ATOM   4463  CA  LYS L 103      -9.947  36.534  15.574  1.00  0.00      LL0  C  
ATOM   4464  C   LYS L 103     -11.447  36.733  15.663  1.00  0.00      LL0  C  
ATOM   4465  O   LYS L 103     -11.958  37.779  16.052  1.00  0.00      LL0  O  
ATOM   4466  CB  LYS L 103      -9.272  36.712  16.944  1.00  0.00      LL0  C  
ATOM   4467  CG  LYS L 103      -9.895  35.762  17.981  1.00  0.00      LL0  C  
ATOM   4468  CD  LYS L 103      -9.244  35.715  19.364  1.00  0.00      LL0  C  
ATOM   4469  CE  LYS L 103     -10.078  34.841  20.308  1.00  0.00      LL0  C  
ATOM   4470  NZ  LYS L 103      -9.320  34.515  21.520  1.00  0.00      LL0  N1+
ATOM   4471  H   LYS L 103      -9.090  38.313  14.651  1.00  0.00      LL0  H  
ATOM   4472  HZ1 LYS L 103      -9.794  33.798  22.114  1.00  0.00      LL0  H  
ATOM   4473  HZ2 LYS L 103      -8.453  33.987  21.278  1.00  0.00      LL0  H  
ATOM   4474  HZ3 LYS L 103      -9.080  35.324  22.114  1.00  0.00      LL0  H  
ATOM   4475  N   LEU L 104     -12.123  35.651  15.281  1.00  0.00      LL0  N  
ATOM   4476  CA  LEU L 104     -13.538  35.556  15.606  1.00  0.00      LL0  C  
ATOM   4477  C   LEU L 104     -13.694  35.176  17.069  1.00  0.00      LL0  C  
ATOM   4478  O   LEU L 104     -12.960  34.339  17.579  1.00  0.00      LL0  O  
ATOM   4479  CB  LEU L 104     -14.160  34.530  14.658  1.00  0.00      LL0  C  
ATOM   4480  CG  LEU L 104     -15.668  34.323  14.764  1.00  0.00      LL0  C  
ATOM   4481  CD1 LEU L 104     -16.448  35.630  14.669  1.00  0.00      LL0  C  
ATOM   4482  CD2 LEU L 104     -16.141  33.330  13.710  1.00  0.00      LL0  C  
ATOM   4483  H   LEU L 104     -11.614  34.851  14.957  1.00  0.00      LL0  H  
ATOM   4484  N   GLU L 105     -14.650  35.853  17.708  1.00  0.00      LL0  N  
ATOM   4485  CA  GLU L 105     -14.947  35.620  19.117  1.00  0.00      LL0  C  
ATOM   4486  C   GLU L 105     -16.452  35.454  19.206  1.00  0.00      LL0  C  
ATOM   4487  O   GLU L 105     -17.178  36.030  18.399  1.00  0.00      LL0  O  
ATOM   4488  CB  GLU L 105     -14.418  36.823  19.910  1.00  0.00      LL0  C  
ATOM   4489  CG  GLU L 105     -14.296  36.684  21.434  1.00  0.00      LL0  C  
ATOM   4490  CD  GLU L 105     -15.652  36.577  22.107  1.00  0.00      LL0  C  
ATOM   4491  OE1 GLU L 105     -15.828  35.692  22.935  1.00  0.00      LL0  O  
ATOM   4492  OE2 GLU L 105     -16.539  37.364  21.798  1.00  0.00      LL0  O1-
ATOM   4493  H   GLU L 105     -15.216  36.519  17.219  1.00  0.00      LL0  H  
ATOM   4494  N   ILE L 106     -16.899  34.607  20.137  1.00  0.00      LL0  N  
ATOM   4495  CA  ILE L 106     -18.335  34.359  20.137  1.00  0.00      LL0  C  
ATOM   4496  C   ILE L 106     -19.089  35.229  21.124  1.00  0.00      LL0  C  
ATOM   4497  O   ILE L 106     -19.148  34.967  22.320  1.00  0.00      LL0  O  
ATOM   4498  CB  ILE L 106     -18.671  32.872  20.351  1.00  0.00      LL0  C  
ATOM   4499  CG1 ILE L 106     -17.797  31.944  19.497  1.00  0.00      LL0  C  
ATOM   4500  CG2 ILE L 106     -20.167  32.611  20.131  1.00  0.00      LL0  C  
ATOM   4501  CD1 ILE L 106     -17.933  32.158  17.988  1.00  0.00      LL0  C  
ATOM   4502  H   ILE L 106     -16.297  34.302  20.881  1.00  0.00      LL0  H  
ATOM   4503  N   LYS L 107     -19.720  36.254  20.532  1.00  0.00      LL0  N  
ATOM   4504  CA  LYS L 107     -20.651  37.088  21.292  1.00  0.00      LL0  C  
ATOM   4505  C   LYS L 107     -21.822  36.287  21.837  1.00  0.00      LL0  C  
ATOM   4506  O   LYS L 107     -22.751  35.929  21.120  1.00  0.00      LL0  O  
ATOM   4507  CB  LYS L 107     -21.185  38.230  20.422  1.00  0.00      LL0  C  
ATOM   4508  CG  LYS L 107     -21.832  39.396  21.179  1.00  0.00      LL0  C  
ATOM   4509  CD  LYS L 107     -22.879  40.221  20.401  1.00  0.00      LL0  C  
ATOM   4510  CE  LYS L 107     -22.462  40.952  19.109  1.00  0.00      LL0  C  
ATOM   4511  NZ  LYS L 107     -22.259  40.011  18.003  1.00  0.00      LL0  N1+
ATOM   4512  H   LYS L 107     -19.592  36.316  19.542  1.00  0.00      LL0  H  
ATOM   4513  HZ1 LYS L 107     -21.248  39.846  17.842  1.00  0.00      LL0  H  
ATOM   4514  HZ2 LYS L 107     -22.722  39.107  18.224  1.00  0.00      LL0  H  
ATOM   4515  HZ3 LYS L 107     -22.679  40.311  17.094  1.00  0.00      LL0  H  
ATOM   4516  N   ARG L 108     -21.735  36.023  23.140  1.00  0.00      LL0  N  
ATOM   4517  CA  ARG L 108     -22.803  35.249  23.763  1.00  0.00      LL0  C  
ATOM   4518  C   ARG L 108     -23.270  35.847  25.079  1.00  0.00      LL0  C  
ATOM   4519  O   ARG L 108     -22.896  36.948  25.459  1.00  0.00      LL0  O  
ATOM   4520  CB  ARG L 108     -22.389  33.782  23.919  1.00  0.00      LL0  C  
ATOM   4521  CG  ARG L 108     -21.055  33.594  24.639  1.00  0.00      LL0  C  
ATOM   4522  CD  ARG L 108     -21.096  32.427  25.616  1.00  0.00      LL0  C  
ATOM   4523  NE  ARG L 108     -21.910  32.749  26.786  1.00  0.00      LL0  N  
ATOM   4524  CZ  ARG L 108     -22.428  31.770  27.551  1.00  0.00      LL0  C  
ATOM   4525  NH1 ARG L 108     -22.354  30.512  27.165  1.00  0.00      LL0  N1+
ATOM   4526  NH2 ARG L 108     -23.000  32.077  28.706  1.00  0.00      LL0  N  
ATOM   4527  H   ARG L 108     -20.903  36.312  23.617  1.00  0.00      LL0  H  
ATOM   4528  HE  ARG L 108     -21.964  33.698  27.104  1.00  0.00      LL0  H  
ATOM   4529 HH11 ARG L 108     -22.600  29.723  27.751  1.00  0.00      LL0  H  
ATOM   4530 HH12 ARG L 108     -22.010  30.255  26.259  1.00  0.00      LL0  H  
ATOM   4531 HH21 ARG L 108     -23.350  31.359  29.307  1.00  0.00      LL0  H  
ATOM   4532 HH22 ARG L 108     -23.079  33.045  28.967  1.00  0.00      LL0  H  
ATOM   4533  N   THR L 109     -24.115  35.076  25.776  1.00  0.00      LL0  N  
ATOM   4534  CA  THR L 109     -24.637  35.573  27.044  1.00  0.00      LL0  C  
ATOM   4535  C   THR L 109     -23.586  35.714  28.133  1.00  0.00      LL0  C  
ATOM   4536  O   THR L 109     -22.827  34.794  28.431  1.00  0.00      LL0  O  
ATOM   4537  CB  THR L 109     -25.761  34.636  27.477  1.00  0.00      LL0  C  
ATOM   4538  CG2 THR L 109     -27.083  35.016  26.807  1.00  0.00      LL0  C  
ATOM   4539  OG1 THR L 109     -25.416  33.283  27.136  1.00  0.00      LL0  O  
ATOM   4540  H   THR L 109     -24.371  34.147  25.509  1.00  0.00      LL0  H  
ATOM   4541  HG1 THR L 109     -26.180  32.752  27.334  1.00  0.00      LL0  H  
ATOM   4542  N   VAL L 110     -23.594  36.915  28.727  1.00  0.00      LL0  N  
ATOM   4543  CA  VAL L 110     -22.764  37.151  29.911  1.00  0.00      LL0  C  
ATOM   4544  C   VAL L 110     -23.100  36.146  31.012  1.00  0.00      LL0  C  
ATOM   4545  O   VAL L 110     -24.246  35.734  31.148  1.00  0.00      LL0  O  
ATOM   4546  CB  VAL L 110     -22.954  38.614  30.355  1.00  0.00      LL0  C  
ATOM   4547  CG1 VAL L 110     -22.171  38.990  31.614  1.00  0.00      LL0  C  
ATOM   4548  CG2 VAL L 110     -22.598  39.559  29.204  1.00  0.00      LL0  C  
ATOM   4549  H   VAL L 110     -24.214  37.616  28.383  1.00  0.00      LL0  H  
ATOM   4550  N   ALA L 111     -22.058  35.719  31.733  1.00  0.00      LL0  N  
ATOM   4551  CA  ALA L 111     -22.286  34.621  32.665  1.00  0.00      LL0  C  
ATOM   4552  C   ALA L 111     -21.693  34.889  34.030  1.00  0.00      LL0  C  
ATOM   4553  O   ALA L 111     -20.775  35.687  34.187  1.00  0.00      LL0  O  
ATOM   4554  CB  ALA L 111     -21.704  33.320  32.108  1.00  0.00      LL0  C  
ATOM   4555  H   ALA L 111     -21.163  36.156  31.633  1.00  0.00      LL0  H  
ATOM   4556  N   ALA L 112     -22.274  34.190  35.012  1.00  0.00      LL0  N  
ATOM   4557  CA  ALA L 112     -21.743  34.328  36.363  1.00  0.00      LL0  C  
ATOM   4558  C   ALA L 112     -20.669  33.293  36.619  1.00  0.00      LL0  C  
ATOM   4559  O   ALA L 112     -20.889  32.097  36.472  1.00  0.00      LL0  O  
ATOM   4560  CB  ALA L 112     -22.859  34.157  37.397  1.00  0.00      LL0  C  
ATOM   4561  H   ALA L 112     -22.936  33.473  34.803  1.00  0.00      LL0  H  
ATOM   4562  N   PRO L 113     -19.472  33.792  36.994  1.00  0.00      LL0  N  
ATOM   4563  CA  PRO L 113     -18.361  32.868  37.219  1.00  0.00      LL0  C  
ATOM   4564  C   PRO L 113     -18.604  31.929  38.384  1.00  0.00      LL0  C  
ATOM   4565  O   PRO L 113     -18.836  32.324  39.521  1.00  0.00      LL0  O  
ATOM   4566  CB  PRO L 113     -17.176  33.816  37.433  1.00  0.00      LL0  C  
ATOM   4567  CG  PRO L 113     -17.786  35.117  37.951  1.00  0.00      LL0  C  
ATOM   4568  CD  PRO L 113     -19.116  35.188  37.214  1.00  0.00      LL0  C  
ATOM   4569  N   SER L 114     -18.492  30.642  38.054  1.00  0.00      LL0  N  
ATOM   4570  CA  SER L 114     -18.369  29.678  39.138  1.00  0.00      LL0  C  
ATOM   4571  C   SER L 114     -17.014  29.786  39.817  1.00  0.00      LL0  C  
ATOM   4572  O   SER L 114     -16.020  29.202  39.403  1.00  0.00      LL0  O  
ATOM   4573  CB  SER L 114     -18.640  28.278  38.599  1.00  0.00      LL0  C  
ATOM   4574  OG  SER L 114     -19.953  28.248  38.028  1.00  0.00      LL0  O  
ATOM   4575  H   SER L 114     -18.317  30.401  37.098  1.00  0.00      LL0  H  
ATOM   4576  HG  SER L 114     -20.017  28.983  37.427  1.00  0.00      LL0  H  
ATOM   4577  N   VAL L 115     -17.025  30.613  40.871  1.00  0.00      LL0  N  
ATOM   4578  CA  VAL L 115     -15.767  30.860  41.570  1.00  0.00      LL0  C  
ATOM   4579  C   VAL L 115     -15.337  29.720  42.470  1.00  0.00      LL0  C  
ATOM   4580  O   VAL L 115     -15.975  29.387  43.468  1.00  0.00      LL0  O  
ATOM   4581  CB  VAL L 115     -15.814  32.170  42.368  1.00  0.00      LL0  C  
ATOM   4582  CG1 VAL L 115     -14.433  32.533  42.929  1.00  0.00      LL0  C  
ATOM   4583  CG2 VAL L 115     -16.388  33.310  41.527  1.00  0.00      LL0  C  
ATOM   4584  H   VAL L 115     -17.865  31.128  41.049  1.00  0.00      LL0  H  
ATOM   4585  N   PHE L 116     -14.197  29.155  42.094  1.00  0.00      LL0  N  
ATOM   4586  CA  PHE L 116     -13.509  28.254  43.005  1.00  0.00      LL0  C  
ATOM   4587  C   PHE L 116     -12.258  28.952  43.490  1.00  0.00      LL0  C  
ATOM   4588  O   PHE L 116     -11.900  30.009  42.986  1.00  0.00      LL0  O  
ATOM   4589  CB  PHE L 116     -13.189  26.935  42.296  1.00  0.00      LL0  C  
ATOM   4590  CG  PHE L 116     -14.450  26.330  41.722  1.00  0.00      LL0  C  
ATOM   4591  CD1 PHE L 116     -15.374  25.689  42.576  1.00  0.00      LL0  C  
ATOM   4592  CD2 PHE L 116     -14.686  26.424  40.334  1.00  0.00      LL0  C  
ATOM   4593  CE1 PHE L 116     -16.551  25.140  42.031  1.00  0.00      LL0  C  
ATOM   4594  CE2 PHE L 116     -15.860  25.873  39.788  1.00  0.00      LL0  C  
ATOM   4595  CZ  PHE L 116     -16.782  25.238  40.644  1.00  0.00      LL0  C  
ATOM   4596  H   PHE L 116     -13.753  29.494  41.265  1.00  0.00      LL0  H  
ATOM   4597  N   ILE L 117     -11.616  28.342  44.485  1.00  0.00      LL0  N  
ATOM   4598  CA  ILE L 117     -10.330  28.881  44.913  1.00  0.00      LL0  C  
ATOM   4599  C   ILE L 117      -9.500  27.756  45.491  1.00  0.00      LL0  C  
ATOM   4600  O   ILE L 117     -10.013  26.868  46.163  1.00  0.00      LL0  O  
ATOM   4601  CB  ILE L 117     -10.494  30.068  45.889  1.00  0.00      LL0  C  
ATOM   4602  CG1 ILE L 117      -9.159  30.797  46.084  1.00  0.00      LL0  C  
ATOM   4603  CG2 ILE L 117     -11.177  29.671  47.205  1.00  0.00      LL0  C  
ATOM   4604  CD1 ILE L 117      -9.252  32.051  46.952  1.00  0.00      LL0  C  
ATOM   4605  H   ILE L 117     -11.919  27.453  44.832  1.00  0.00      LL0  H  
ATOM   4606  N   PHE L 118      -8.215  27.801  45.153  1.00  0.00      LL0  N  
ATOM   4607  CA  PHE L 118      -7.359  26.689  45.526  1.00  0.00      LL0  C  
ATOM   4608  C   PHE L 118      -6.229  27.146  46.410  1.00  0.00      LL0  C  
ATOM   4609  O   PHE L 118      -5.358  27.906  45.995  1.00  0.00      LL0  O  
ATOM   4610  CB  PHE L 118      -6.773  26.011  44.286  1.00  0.00      LL0  C  
ATOM   4611  CG  PHE L 118      -7.838  25.708  43.259  1.00  0.00      LL0  C  
ATOM   4612  CD1 PHE L 118      -7.755  26.333  41.997  1.00  0.00      LL0  C  
ATOM   4613  CD2 PHE L 118      -8.890  24.819  43.570  1.00  0.00      LL0  C  
ATOM   4614  CE1 PHE L 118      -8.746  26.077  41.032  1.00  0.00      LL0  C  
ATOM   4615  CE2 PHE L 118      -9.882  24.566  42.606  1.00  0.00      LL0  C  
ATOM   4616  CZ  PHE L 118      -9.801  25.197  41.347  1.00  0.00      LL0  C  
ATOM   4617  H   PHE L 118      -7.853  28.558  44.613  1.00  0.00      LL0  H  
ATOM   4618  N   PRO L 119      -6.263  26.640  47.661  1.00  0.00      LL0  N  
ATOM   4619  CA  PRO L 119      -5.079  26.778  48.506  1.00  0.00      LL0  C  
ATOM   4620  C   PRO L 119      -3.894  26.038  47.895  1.00  0.00      LL0  C  
ATOM   4621  O   PRO L 119      -4.010  24.931  47.371  1.00  0.00      LL0  O  
ATOM   4622  CB  PRO L 119      -5.567  26.220  49.851  1.00  0.00      LL0  C  
ATOM   4623  CG  PRO L 119      -6.730  25.284  49.529  1.00  0.00      LL0  C  
ATOM   4624  CD  PRO L 119      -7.357  25.906  48.289  1.00  0.00      LL0  C  
ATOM   4625  N   PRO L 120      -2.733  26.727  47.950  1.00  0.00      LL0  N  
ATOM   4626  CA  PRO L 120      -1.516  26.120  47.414  1.00  0.00      LL0  C  
ATOM   4627  C   PRO L 120      -1.117  24.887  48.200  1.00  0.00      LL0  C  
ATOM   4628  O   PRO L 120      -1.417  24.720  49.375  1.00  0.00      LL0  O  
ATOM   4629  CB  PRO L 120      -0.506  27.267  47.496  1.00  0.00      LL0  C  
ATOM   4630  CG  PRO L 120      -1.010  28.186  48.606  1.00  0.00      LL0  C  
ATOM   4631  CD  PRO L 120      -2.522  28.060  48.501  1.00  0.00      LL0  C  
ATOM   4632  N   SER L 121      -0.445  24.002  47.469  1.00  0.00      LL0  N  
ATOM   4633  CA  SER L 121      -0.126  22.710  48.062  1.00  0.00      LL0  C  
ATOM   4634  C   SER L 121       0.899  22.786  49.172  1.00  0.00      LL0  C  
ATOM   4635  O   SER L 121       1.870  23.524  49.073  1.00  0.00      LL0  O  
ATOM   4636  CB  SER L 121       0.410  21.817  46.956  1.00  0.00      LL0  C  
ATOM   4637  OG  SER L 121      -0.141  22.249  45.707  1.00  0.00      LL0  O  
ATOM   4638  H   SER L 121      -0.188  24.180  46.519  1.00  0.00      LL0  H  
ATOM   4639  HG  SER L 121      -1.070  22.035  45.764  1.00  0.00      LL0  H  
ATOM   4640  N   ASP L 122       0.699  21.929  50.187  1.00  0.00      LL0  N  
ATOM   4641  CA  ASP L 122       1.732  21.696  51.209  1.00  0.00      LL0  C  
ATOM   4642  C   ASP L 122       3.158  21.540  50.653  1.00  0.00      LL0  C  
ATOM   4643  O   ASP L 122       4.156  22.016  51.195  1.00  0.00      LL0  O  
ATOM   4644  CB  ASP L 122       1.278  20.491  52.059  1.00  0.00      LL0  C  
ATOM   4645  CG  ASP L 122       2.426  19.893  52.848  1.00  0.00      LL0  C  
ATOM   4646  OD1 ASP L 122       2.996  18.906  52.391  1.00  0.00      LL0  O  
ATOM   4647  OD2 ASP L 122       2.853  20.476  53.840  1.00  0.00      LL0  O1-
ATOM   4648  H   ASP L 122      -0.191  21.482  50.267  1.00  0.00      LL0  H  
ATOM   4649  N   GLU L 123       3.199  20.858  49.499  1.00  0.00      LL0  N  
ATOM   4650  CA  GLU L 123       4.418  20.771  48.693  1.00  0.00      LL0  C  
ATOM   4651  C   GLU L 123       5.117  22.114  48.488  1.00  0.00      LL0  C  
ATOM   4652  O   GLU L 123       6.250  22.342  48.902  1.00  0.00      LL0  O  
ATOM   4653  CB  GLU L 123       4.027  20.111  47.372  1.00  0.00      LL0  C  
ATOM   4654  CG  GLU L 123       5.160  19.613  46.473  1.00  0.00      LL0  C  
ATOM   4655  CD  GLU L 123       4.548  18.885  45.288  1.00  0.00      LL0  C  
ATOM   4656  OE1 GLU L 123       3.638  18.081  45.483  1.00  0.00      LL0  O  
ATOM   4657  OE2 GLU L 123       4.964  19.112  44.155  1.00  0.00      LL0  O1-
ATOM   4658  H   GLU L 123       2.382  20.345  49.243  1.00  0.00      LL0  H  
ATOM   4659  N   GLN L 124       4.353  23.022  47.863  1.00  0.00      LL0  N  
ATOM   4660  CA  GLN L 124       4.865  24.366  47.602  1.00  0.00      LL0  C  
ATOM   4661  C   GLN L 124       5.152  25.160  48.869  1.00  0.00      LL0  C  
ATOM   4662  O   GLN L 124       6.171  25.823  49.027  1.00  0.00      LL0  O  
ATOM   4663  CB  GLN L 124       3.870  25.108  46.717  1.00  0.00      LL0  C  
ATOM   4664  CG  GLN L 124       4.528  26.235  45.935  1.00  0.00      LL0  C  
ATOM   4665  CD  GLN L 124       3.465  27.078  45.273  1.00  0.00      LL0  C  
ATOM   4666  NE2 GLN L 124       3.824  27.534  44.073  1.00  0.00      LL0  N  
ATOM   4667  OE1 GLN L 124       2.403  27.344  45.819  1.00  0.00      LL0  O  
ATOM   4668  H   GLN L 124       3.395  22.807  47.675  1.00  0.00      LL0  H  
ATOM   4669 HE21 GLN L 124       4.666  27.232  43.631  1.00  0.00      LL0  H  
ATOM   4670 HE22 GLN L 124       3.229  28.198  43.614  1.00  0.00      LL0  H  
ATOM   4671  N   LEU L 125       4.203  24.989  49.800  1.00  0.00      LL0  N  
ATOM   4672  CA  LEU L 125       4.275  25.657  51.096  1.00  0.00      LL0  C  
ATOM   4673  C   LEU L 125       5.373  25.190  52.030  1.00  0.00      LL0  C  
ATOM   4674  O   LEU L 125       5.545  25.726  53.121  1.00  0.00      LL0  O  
ATOM   4675  CB  LEU L 125       2.929  25.586  51.813  1.00  0.00      LL0  C  
ATOM   4676  CG  LEU L 125       1.803  26.261  51.032  1.00  0.00      LL0  C  
ATOM   4677  CD1 LEU L 125       0.462  26.111  51.748  1.00  0.00      LL0  C  
ATOM   4678  CD2 LEU L 125       2.134  27.717  50.702  1.00  0.00      LL0  C  
ATOM   4679  H   LEU L 125       3.406  24.435  49.569  1.00  0.00      LL0  H  
ATOM   4680  N   LYS L 126       6.130  24.192  51.560  1.00  0.00      LL0  N  
ATOM   4681  CA  LYS L 126       7.471  24.061  52.117  1.00  0.00      LL0  C  
ATOM   4682  C   LYS L 126       8.527  24.572  51.158  1.00  0.00      LL0  C  
ATOM   4683  O   LYS L 126       9.456  25.273  51.535  1.00  0.00      LL0  O  
ATOM   4684  CB  LYS L 126       7.744  22.620  52.536  1.00  0.00      LL0  C  
ATOM   4685  CG  LYS L 126       6.922  22.245  53.770  1.00  0.00      LL0  C  
ATOM   4686  CD  LYS L 126       7.076  20.779  54.177  1.00  0.00      LL0  C  
ATOM   4687  CE  LYS L 126       6.581  19.809  53.103  1.00  0.00      LL0  C  
ATOM   4688  NZ  LYS L 126       5.183  20.109  52.793  1.00  0.00      LL0  N1+
ATOM   4689  H   LYS L 126       5.829  23.669  50.763  1.00  0.00      LL0  H  
ATOM   4690  HZ1 LYS L 126       4.712  19.358  52.244  1.00  0.00      LL0  H  
ATOM   4691  HZ2 LYS L 126       4.570  20.150  53.638  1.00  0.00      LL0  H  
ATOM   4692  HZ3 LYS L 126       5.033  21.006  52.290  1.00  0.00      LL0  H  
ATOM   4693  N   SER L 127       8.321  24.207  49.888  1.00  0.00      LL0  N  
ATOM   4694  CA  SER L 127       9.254  24.593  48.834  1.00  0.00      LL0  C  
ATOM   4695  C   SER L 127       9.159  26.037  48.350  1.00  0.00      LL0  C  
ATOM   4696  O   SER L 127       8.796  26.338  47.217  1.00  0.00      LL0  O  
ATOM   4697  CB  SER L 127       9.113  23.605  47.675  1.00  0.00      LL0  C  
ATOM   4698  OG  SER L 127       8.957  22.282  48.208  1.00  0.00      LL0  O  
ATOM   4699  H   SER L 127       7.519  23.668  49.638  1.00  0.00      LL0  H  
ATOM   4700  HG  SER L 127       8.020  22.126  48.274  1.00  0.00      LL0  H  
ATOM   4701  N   GLY L 128       9.534  26.937  49.272  1.00  0.00      LL0  N  
ATOM   4702  CA  GLY L 128       9.834  28.316  48.888  1.00  0.00      LL0  C  
ATOM   4703  C   GLY L 128       8.697  29.239  48.471  1.00  0.00      LL0  C  
ATOM   4704  O   GLY L 128       8.850  30.456  48.487  1.00  0.00      LL0  O  
ATOM   4705  H   GLY L 128       9.727  26.609  50.197  1.00  0.00      LL0  H  
ATOM   4706  N   THR L 129       7.561  28.648  48.088  1.00  0.00      LL0  N  
ATOM   4707  CA  THR L 129       6.676  29.476  47.279  1.00  0.00      LL0  C  
ATOM   4708  C   THR L 129       5.225  29.350  47.706  1.00  0.00      LL0  C  
ATOM   4709  O   THR L 129       4.838  28.385  48.353  1.00  0.00      LL0  O  
ATOM   4710  CB  THR L 129       6.865  29.090  45.801  1.00  0.00      LL0  C  
ATOM   4711  CG2 THR L 129       6.531  30.237  44.842  1.00  0.00      LL0  C  
ATOM   4712  OG1 THR L 129       8.200  28.621  45.559  1.00  0.00      LL0  O  
ATOM   4713  H   THR L 129       7.370  27.673  48.211  1.00  0.00      LL0  H  
ATOM   4714  HG1 THR L 129       8.318  27.814  46.060  1.00  0.00      LL0  H  
ATOM   4715  N   ALA L 130       4.433  30.347  47.300  1.00  0.00      LL0  N  
ATOM   4716  CA  ALA L 130       2.994  30.179  47.427  1.00  0.00      LL0  C  
ATOM   4717  C   ALA L 130       2.317  30.627  46.154  1.00  0.00      LL0  C  
ATOM   4718  O   ALA L 130       2.707  31.610  45.531  1.00  0.00      LL0  O  
ATOM   4719  CB  ALA L 130       2.458  31.012  48.585  1.00  0.00      LL0  C  
ATOM   4720  H   ALA L 130       4.789  31.175  46.861  1.00  0.00      LL0  H  
ATOM   4721  N   SER L 131       1.285  29.871  45.783  1.00  0.00      LL0  N  
ATOM   4722  CA  SER L 131       0.489  30.296  44.640  1.00  0.00      LL0  C  
ATOM   4723  C   SER L 131      -0.976  29.953  44.804  1.00  0.00      LL0  C  
ATOM   4724  O   SER L 131      -1.423  28.842  44.551  1.00  0.00      LL0  O  
ATOM   4725  CB  SER L 131       1.071  29.729  43.345  1.00  0.00      LL0  C  
ATOM   4726  OG  SER L 131       2.489  29.976  43.305  1.00  0.00      LL0  O  
ATOM   4727  H   SER L 131       1.179  28.953  46.171  1.00  0.00      LL0  H  
ATOM   4728  HG  SER L 131       2.608  30.821  43.738  1.00  0.00      LL0  H  
ATOM   4729  N   VAL L 132      -1.704  30.966  45.284  1.00  0.00      LL0  N  
ATOM   4730  CA  VAL L 132      -3.139  30.757  45.465  1.00  0.00      LL0  C  
ATOM   4731  C   VAL L 132      -3.850  30.927  44.136  1.00  0.00      LL0  C  
ATOM   4732  O   VAL L 132      -3.700  31.951  43.484  1.00  0.00      LL0  O  
ATOM   4733  CB  VAL L 132      -3.684  31.751  46.500  1.00  0.00      LL0  C  
ATOM   4734  CG1 VAL L 132      -5.165  31.507  46.792  1.00  0.00      LL0  C  
ATOM   4735  CG2 VAL L 132      -2.843  31.757  47.779  1.00  0.00      LL0  C  
ATOM   4736  H   VAL L 132      -1.289  31.876  45.325  1.00  0.00      LL0  H  
ATOM   4737  N   VAL L 133      -4.600  29.890  43.748  1.00  0.00      LL0  N  
ATOM   4738  CA  VAL L 133      -5.229  30.021  42.435  1.00  0.00      LL0  C  
ATOM   4739  C   VAL L 133      -6.733  30.196  42.515  1.00  0.00      LL0  C  
ATOM   4740  O   VAL L 133      -7.472  29.333  42.970  1.00  0.00      LL0  O  
ATOM   4741  CB  VAL L 133      -4.835  28.850  41.519  1.00  0.00      LL0  C  
ATOM   4742  CG1 VAL L 133      -5.483  28.936  40.132  1.00  0.00      LL0  C  
ATOM   4743  CG2 VAL L 133      -3.313  28.770  41.390  1.00  0.00      LL0  C  
ATOM   4744  H   VAL L 133      -4.728  29.093  44.342  1.00  0.00      LL0  H  
ATOM   4745  N   CYS L 134      -7.166  31.369  42.056  1.00  0.00      LL0  N  
ATOM   4746  CA  CYS L 134      -8.604  31.576  41.926  1.00  0.00      LL0  C  
ATOM   4747  C   CYS L 134      -9.101  31.013  40.614  1.00  0.00      LL0  C  
ATOM   4748  O   CYS L 134      -8.399  31.027  39.610  1.00  0.00      LL0  O  
ATOM   4749  CB  CYS L 134      -8.907  33.067  42.020  1.00  0.00      LL0  C  
ATOM   4750  SG  CYS L 134     -10.633  33.518  42.295  1.00  0.00      LL0  S  
ATOM   4751  H   CYS L 134      -6.493  31.989  41.650  1.00  0.00      LL0  H  
ATOM   4752  N   LEU L 135     -10.335  30.513  40.661  1.00  0.00      LL0  N  
ATOM   4753  CA  LEU L 135     -10.901  30.001  39.424  1.00  0.00      LL0  C  
ATOM   4754  C   LEU L 135     -12.217  30.668  39.106  1.00  0.00      LL0  C  
ATOM   4755  O   LEU L 135     -13.227  30.483  39.768  1.00  0.00      LL0  O  
ATOM   4756  CB  LEU L 135     -11.054  28.479  39.483  1.00  0.00      LL0  C  
ATOM   4757  CG  LEU L 135     -11.583  27.855  38.187  1.00  0.00      LL0  C  
ATOM   4758  CD1 LEU L 135     -10.697  28.178  36.984  1.00  0.00      LL0  C  
ATOM   4759  CD2 LEU L 135     -11.827  26.356  38.337  1.00  0.00      LL0  C  
ATOM   4760  H   LEU L 135     -10.872  30.545  41.505  1.00  0.00      LL0  H  
ATOM   4761  N   LEU L 136     -12.159  31.452  38.037  1.00  0.00      LL0  N  
ATOM   4762  CA  LEU L 136     -13.395  31.990  37.494  1.00  0.00      LL0  C  
ATOM   4763  C   LEU L 136     -13.872  31.052  36.407  1.00  0.00      LL0  C  
ATOM   4764  O   LEU L 136     -13.521  31.210  35.245  1.00  0.00      LL0  O  
ATOM   4765  CB  LEU L 136     -13.172  33.381  36.892  1.00  0.00      LL0  C  
ATOM   4766  CG  LEU L 136     -12.801  34.538  37.828  1.00  0.00      LL0  C  
ATOM   4767  CD1 LEU L 136     -11.393  34.459  38.430  1.00  0.00      LL0  C  
ATOM   4768  CD2 LEU L 136     -12.980  35.860  37.089  1.00  0.00      LL0  C  
ATOM   4769  H   LEU L 136     -11.288  31.557  37.558  1.00  0.00      LL0  H  
ATOM   4770  N   ASN L 137     -14.639  30.038  36.820  1.00  0.00      LL0  N  
ATOM   4771  CA  ASN L 137     -15.024  29.111  35.757  1.00  0.00      LL0  C  
ATOM   4772  C   ASN L 137     -16.280  29.532  35.024  1.00  0.00      LL0  C  
ATOM   4773  O   ASN L 137     -17.185  30.092  35.628  1.00  0.00      LL0  O  
ATOM   4774  CB  ASN L 137     -15.166  27.688  36.295  1.00  0.00      LL0  C  
ATOM   4775  CG  ASN L 137     -14.623  26.728  35.259  1.00  0.00      LL0  C  
ATOM   4776  ND2 ASN L 137     -15.524  25.906  34.727  1.00  0.00      LL0  N  
ATOM   4777  OD1 ASN L 137     -13.440  26.726  34.945  1.00  0.00      LL0  O  
ATOM   4778  H   ASN L 137     -14.943  29.938  37.771  1.00  0.00      LL0  H  
ATOM   4779 HD21 ASN L 137     -16.509  25.932  34.910  1.00  0.00      LL0  H  
ATOM   4780 HD22 ASN L 137     -15.229  25.202  34.079  1.00  0.00      LL0  H  
ATOM   4781  N   ASN L 138     -16.305  29.226  33.714  1.00  0.00      LL0  N  
ATOM   4782  CA  ASN L 138     -17.534  29.385  32.917  1.00  0.00      LL0  C  
ATOM   4783  C   ASN L 138     -18.154  30.769  32.899  1.00  0.00      LL0  C  
ATOM   4784  O   ASN L 138     -19.346  30.964  33.104  1.00  0.00      LL0  O  
ATOM   4785  CB  ASN L 138     -18.633  28.373  33.271  1.00  0.00      LL0  C  
ATOM   4786  CG  ASN L 138     -18.234  26.968  32.889  1.00  0.00      LL0  C  
ATOM   4787  ND2 ASN L 138     -18.097  26.762  31.576  1.00  0.00      LL0  N  
ATOM   4788  OD1 ASN L 138     -18.058  26.103  33.736  1.00  0.00      LL0  O  
ATOM   4789  H   ASN L 138     -15.454  28.933  33.270  1.00  0.00      LL0  H  
ATOM   4790 HD21 ASN L 138     -18.241  27.488  30.899  1.00  0.00      LL0  H  
ATOM   4791 HD22 ASN L 138     -17.853  25.851  31.251  1.00  0.00      LL0  H  
ATOM   4792  N   PHE L 139     -17.289  31.741  32.624  1.00  0.00      LL0  N  
ATOM   4793  CA  PHE L 139     -17.829  33.090  32.527  1.00  0.00      LL0  C  
ATOM   4794  C   PHE L 139     -17.658  33.684  31.143  1.00  0.00      LL0  C  
ATOM   4795  O   PHE L 139     -16.961  33.145  30.292  1.00  0.00      LL0  O  
ATOM   4796  CB  PHE L 139     -17.267  33.979  33.646  1.00  0.00      LL0  C  
ATOM   4797  CG  PHE L 139     -15.817  34.344  33.422  1.00  0.00      LL0  C  
ATOM   4798  CD1 PHE L 139     -14.823  33.343  33.364  1.00  0.00      LL0  C  
ATOM   4799  CD2 PHE L 139     -15.490  35.705  33.266  1.00  0.00      LL0  C  
ATOM   4800  CE1 PHE L 139     -13.489  33.708  33.117  1.00  0.00      LL0  C  
ATOM   4801  CE2 PHE L 139     -14.156  36.071  33.025  1.00  0.00      LL0  C  
ATOM   4802  CZ  PHE L 139     -13.170  35.068  32.942  1.00  0.00      LL0  C  
ATOM   4803  H   PHE L 139     -16.338  31.527  32.396  1.00  0.00      LL0  H  
ATOM   4804  N   TYR L 140     -18.353  34.807  30.954  1.00  0.00      LL0  N  
ATOM   4805  CA  TYR L 140     -18.275  35.546  29.696  1.00  0.00      LL0  C  
ATOM   4806  C   TYR L 140     -18.713  36.955  30.037  1.00  0.00      LL0  C  
ATOM   4807  O   TYR L 140     -19.706  37.071  30.748  1.00  0.00      LL0  O  
ATOM   4808  CB  TYR L 140     -19.210  34.906  28.655  1.00  0.00      LL0  C  
ATOM   4809  CG  TYR L 140     -19.069  35.589  27.314  1.00  0.00      LL0  C  
ATOM   4810  CD1 TYR L 140     -18.033  35.188  26.446  1.00  0.00      LL0  C  
ATOM   4811  CD2 TYR L 140     -19.970  36.618  26.976  1.00  0.00      LL0  C  
ATOM   4812  CE1 TYR L 140     -17.884  35.848  25.216  1.00  0.00      LL0  C  
ATOM   4813  CE2 TYR L 140     -19.815  37.280  25.749  1.00  0.00      LL0  C  
ATOM   4814  CZ  TYR L 140     -18.778  36.885  24.882  1.00  0.00      LL0  C  
ATOM   4815  OH  TYR L 140     -18.657  37.540  23.676  1.00  0.00      LL0  O  
ATOM   4816  H   TYR L 140     -18.907  35.189  31.693  1.00  0.00      LL0  H  
ATOM   4817  HH  TYR L 140     -17.893  37.195  23.196  1.00  0.00      LL0  H  
ATOM   4818  N   PRO L 141     -18.008  38.014  29.562  1.00  0.00      LL0  N  
ATOM   4819  CA  PRO L 141     -16.849  37.946  28.656  1.00  0.00      LL0  C  
ATOM   4820  C   PRO L 141     -15.549  37.461  29.298  1.00  0.00      LL0  C  
ATOM   4821  O   PRO L 141     -15.555  36.724  30.272  1.00  0.00      LL0  O  
ATOM   4822  CB  PRO L 141     -16.804  39.385  28.123  1.00  0.00      LL0  C  
ATOM   4823  CG  PRO L 141     -17.274  40.244  29.293  1.00  0.00      LL0  C  
ATOM   4824  CD  PRO L 141     -18.382  39.387  29.887  1.00  0.00      LL0  C  
ATOM   4825  N   ARG L 142     -14.436  37.871  28.664  1.00  0.00      LL0  N  
ATOM   4826  CA  ARG L 142     -13.166  37.213  28.956  1.00  0.00      LL0  C  
ATOM   4827  C   ARG L 142     -12.349  37.849  30.078  1.00  0.00      LL0  C  
ATOM   4828  O   ARG L 142     -12.201  37.306  31.165  1.00  0.00      LL0  O  
ATOM   4829  CB  ARG L 142     -12.402  37.116  27.634  1.00  0.00      LL0  C  
ATOM   4830  CG  ARG L 142     -11.343  36.024  27.575  1.00  0.00      LL0  C  
ATOM   4831  CD  ARG L 142     -10.584  36.050  26.249  1.00  0.00      LL0  C  
ATOM   4832  NE  ARG L 142      -9.678  34.908  26.133  1.00  0.00      LL0  N  
ATOM   4833  CZ  ARG L 142      -8.382  34.999  26.486  1.00  0.00      LL0  C  
ATOM   4834  NH1 ARG L 142      -7.885  36.120  26.999  1.00  0.00      LL0  N1+
ATOM   4835  NH2 ARG L 142      -7.616  33.929  26.319  1.00  0.00      LL0  N  
ATOM   4836  H   ARG L 142     -14.458  38.576  27.959  1.00  0.00      LL0  H  
ATOM   4837  HE  ARG L 142     -10.031  34.014  25.842  1.00  0.00      LL0  H  
ATOM   4838 HH11 ARG L 142      -6.924  36.245  27.229  1.00  0.00      LL0  H  
ATOM   4839 HH12 ARG L 142      -8.485  36.908  27.223  1.00  0.00      LL0  H  
ATOM   4840 HH21 ARG L 142      -6.661  33.879  26.603  1.00  0.00      LL0  H  
ATOM   4841 HH22 ARG L 142      -8.036  33.109  25.913  1.00  0.00      LL0  H  
ATOM   4842  N   GLU L 143     -11.835  39.047  29.782  1.00  0.00      LL0  N  
ATOM   4843  CA  GLU L 143     -11.025  39.728  30.792  1.00  0.00      LL0  C  
ATOM   4844  C   GLU L 143     -11.823  40.321  31.945  1.00  0.00      LL0  C  
ATOM   4845  O   GLU L 143     -12.249  41.470  31.931  1.00  0.00      LL0  O  
ATOM   4846  CB  GLU L 143     -10.154  40.786  30.104  1.00  0.00      LL0  C  
ATOM   4847  CG  GLU L 143      -8.881  40.255  29.420  1.00  0.00      LL0  C  
ATOM   4848  CD  GLU L 143      -9.163  39.140  28.423  1.00  0.00      LL0  C  
ATOM   4849  OE1 GLU L 143      -9.895  39.348  27.459  1.00  0.00      LL0  O  
ATOM   4850  OE2 GLU L 143      -8.651  38.045  28.619  1.00  0.00      LL0  O1-
ATOM   4851  H   GLU L 143     -11.788  39.376  28.837  1.00  0.00      LL0  H  
ATOM   4852  N   ALA L 144     -12.013  39.474  32.965  1.00  0.00      LL0  N  
ATOM   4853  CA  ALA L 144     -12.692  39.982  34.155  1.00  0.00      LL0  C  
ATOM   4854  C   ALA L 144     -11.773  40.709  35.116  1.00  0.00      LL0  C  
ATOM   4855  O   ALA L 144     -10.564  40.513  35.149  1.00  0.00      LL0  O  
ATOM   4856  CB  ALA L 144     -13.370  38.854  34.924  1.00  0.00      LL0  C  
ATOM   4857  H   ALA L 144     -11.664  38.540  32.873  1.00  0.00      LL0  H  
ATOM   4858  N   LYS L 145     -12.411  41.559  35.930  1.00  0.00      LL0  N  
ATOM   4859  CA  LYS L 145     -11.614  42.281  36.915  1.00  0.00      LL0  C  
ATOM   4860  C   LYS L 145     -11.420  41.478  38.194  1.00  0.00      LL0  C  
ATOM   4861  O   LYS L 145     -12.067  41.690  39.219  1.00  0.00      LL0  O  
ATOM   4862  CB  LYS L 145     -12.248  43.647  37.200  1.00  0.00      LL0  C  
ATOM   4863  CG  LYS L 145     -11.431  44.500  38.174  1.00  0.00      LL0  C  
ATOM   4864  CD  LYS L 145     -12.318  45.470  38.951  1.00  0.00      LL0  C  
ATOM   4865  CE  LYS L 145     -11.780  45.722  40.361  1.00  0.00      LL0  C  
ATOM   4866  NZ  LYS L 145     -11.749  44.466  41.129  1.00  0.00      LL0  N1+
ATOM   4867  H   LYS L 145     -13.411  41.572  35.964  1.00  0.00      LL0  H  
ATOM   4868  HZ1 LYS L 145     -11.270  44.632  42.040  1.00  0.00      LL0  H  
ATOM   4869  HZ2 LYS L 145     -12.712  44.109  41.309  1.00  0.00      LL0  H  
ATOM   4870  HZ3 LYS L 145     -11.219  43.729  40.623  1.00  0.00      LL0  H  
ATOM   4871  N   VAL L 146     -10.475  40.541  38.107  1.00  0.00      LL0  N  
ATOM   4872  CA  VAL L 146     -10.093  39.895  39.365  1.00  0.00      LL0  C  
ATOM   4873  C   VAL L 146      -9.308  40.885  40.230  1.00  0.00      LL0  C  
ATOM   4874  O   VAL L 146      -9.031  41.999  39.791  1.00  0.00      LL0  O  
ATOM   4875  CB  VAL L 146      -9.313  38.588  39.110  1.00  0.00      LL0  C  
ATOM   4876  CG1 VAL L 146      -9.544  37.573  40.235  1.00  0.00      LL0  C  
ATOM   4877  CG2 VAL L 146      -9.663  37.952  37.762  1.00  0.00      LL0  C  
ATOM   4878  H   VAL L 146      -9.949  40.458  37.257  1.00  0.00      LL0  H  
ATOM   4879  N   GLN L 147      -8.988  40.460  41.458  1.00  0.00      LL0  N  
ATOM   4880  CA  GLN L 147      -8.016  41.163  42.288  1.00  0.00      LL0  C  
ATOM   4881  C   GLN L 147      -7.610  40.242  43.410  1.00  0.00      LL0  C  
ATOM   4882  O   GLN L 147      -8.338  39.315  43.746  1.00  0.00      LL0  O  
ATOM   4883  CB  GLN L 147      -8.582  42.469  42.844  1.00  0.00      LL0  C  
ATOM   4884  CG  GLN L 147      -7.762  43.657  42.337  1.00  0.00      LL0  C  
ATOM   4885  CD  GLN L 147      -8.517  44.940  42.594  1.00  0.00      LL0  C  
ATOM   4886  NE2 GLN L 147      -7.731  46.004  42.759  1.00  0.00      LL0  N  
ATOM   4887  OE1 GLN L 147      -9.742  44.987  42.622  1.00  0.00      LL0  O  
ATOM   4888  H   GLN L 147      -9.379  39.616  41.825  1.00  0.00      LL0  H  
ATOM   4889 HE21 GLN L 147      -6.738  45.902  42.718  1.00  0.00      LL0  H  
ATOM   4890 HE22 GLN L 147      -8.134  46.900  42.935  1.00  0.00      LL0  H  
ATOM   4891  N   TRP L 148      -6.425  40.515  43.959  1.00  0.00      LL0  N  
ATOM   4892  CA  TRP L 148      -5.997  39.621  45.023  1.00  0.00      LL0  C  
ATOM   4893  C   TRP L 148      -5.966  40.309  46.358  1.00  0.00      LL0  C  
ATOM   4894  O   TRP L 148      -5.843  41.525  46.442  1.00  0.00      LL0  O  
ATOM   4895  CB  TRP L 148      -4.630  39.037  44.702  1.00  0.00      LL0  C  
ATOM   4896  CG  TRP L 148      -4.801  37.885  43.755  1.00  0.00      LL0  C  
ATOM   4897  CD1 TRP L 148      -4.481  37.855  42.392  1.00  0.00      LL0  C  
ATOM   4898  CD2 TRP L 148      -5.322  36.578  44.063  1.00  0.00      LL0  C  
ATOM   4899  CE2 TRP L 148      -5.284  35.816  42.853  1.00  0.00      LL0  C  
ATOM   4900  CE3 TRP L 148      -5.810  35.995  45.251  1.00  0.00      LL0  C  
ATOM   4901  NE1 TRP L 148      -4.764  36.641  41.857  1.00  0.00      LL0  N  
ATOM   4902  CZ2 TRP L 148      -5.733  34.479  42.858  1.00  0.00      LL0  C  
ATOM   4903  CZ3 TRP L 148      -6.256  34.658  45.244  1.00  0.00      LL0  C  
ATOM   4904  CH2 TRP L 148      -6.216  33.904  44.054  1.00  0.00      LL0  C  
ATOM   4905  H   TRP L 148      -5.876  41.315  43.715  1.00  0.00      LL0  H  
ATOM   4906  HE1 TRP L 148      -4.700  36.421  40.896  1.00  0.00      LL0  H  
ATOM   4907  N   LYS L 149      -6.082  39.472  47.393  1.00  0.00      LL0  N  
ATOM   4908  CA  LYS L 149      -6.050  40.000  48.749  1.00  0.00      LL0  C  
ATOM   4909  C   LYS L 149      -5.332  39.087  49.708  1.00  0.00      LL0  C  
ATOM   4910  O   LYS L 149      -5.439  37.868  49.662  1.00  0.00      LL0  O  
ATOM   4911  CB  LYS L 149      -7.460  40.249  49.274  1.00  0.00      LL0  C  
ATOM   4912  CG  LYS L 149      -8.071  41.539  48.743  1.00  0.00      LL0  C  
ATOM   4913  CD  LYS L 149      -9.505  41.708  49.207  1.00  0.00      LL0  C  
ATOM   4914  CE  LYS L 149     -10.057  43.072  48.816  1.00  0.00      LL0  C  
ATOM   4915  NZ  LYS L 149     -11.456  43.115  49.241  1.00  0.00      LL0  N1+
ATOM   4916  H   LYS L 149      -6.259  38.496  47.247  1.00  0.00      LL0  H  
ATOM   4917  HZ1 LYS L 149     -12.013  43.714  48.591  1.00  0.00      LL0  H  
ATOM   4918  HZ2 LYS L 149     -11.879  42.180  49.071  1.00  0.00      LL0  H  
ATOM   4919  HZ3 LYS L 149     -11.558  43.364  50.246  1.00  0.00      LL0  H  
ATOM   4920  N   VAL L 150      -4.612  39.760  50.604  1.00  0.00      LL0  N  
ATOM   4921  CA  VAL L 150      -4.015  39.096  51.754  1.00  0.00      LL0  C  
ATOM   4922  C   VAL L 150      -4.557  39.825  52.970  1.00  0.00      LL0  C  
ATOM   4923  O   VAL L 150      -4.432  41.036  53.070  1.00  0.00      LL0  O  
ATOM   4924  CB  VAL L 150      -2.488  39.192  51.625  1.00  0.00      LL0  C  
ATOM   4925  CG1 VAL L 150      -1.756  38.885  52.922  1.00  0.00      LL0  C  
ATOM   4926  CG2 VAL L 150      -1.986  38.276  50.507  1.00  0.00      LL0  C  
ATOM   4927  H   VAL L 150      -4.559  40.759  50.542  1.00  0.00      LL0  H  
ATOM   4928  N   ASP L 151      -5.260  39.062  53.826  1.00  0.00      LL0  N  
ATOM   4929  CA  ASP L 151      -6.081  39.648  54.901  1.00  0.00      LL0  C  
ATOM   4930  C   ASP L 151      -6.828  40.931  54.541  1.00  0.00      LL0  C  
ATOM   4931  O   ASP L 151      -6.797  41.947  55.223  1.00  0.00      LL0  O  
ATOM   4932  CB  ASP L 151      -5.294  39.794  56.214  1.00  0.00      LL0  C  
ATOM   4933  CG  ASP L 151      -5.161  38.447  56.908  1.00  0.00      LL0  C  
ATOM   4934  OD1 ASP L 151      -6.118  37.981  57.522  1.00  0.00      LL0  O  
ATOM   4935  OD2 ASP L 151      -4.100  37.839  56.838  1.00  0.00      LL0  O1-
ATOM   4936  H   ASP L 151      -5.127  38.073  53.765  1.00  0.00      LL0  H  
ATOM   4937  N   ASN L 152      -7.495  40.828  53.373  1.00  0.00      LL0  N  
ATOM   4938  CA  ASN L 152      -8.230  41.946  52.756  1.00  0.00      LL0  C
[truncated: 47,802 more chars]
