# Supplementary material for: Integrative Computational Prediction Strategy for Antibody–Antigen Binding: A Case Study on Interleukin‑1 Beta
Source: J Chem Inf Model. 2026 May 27;66(11):6659–75. doi: 10.1021/acs.jcim.6c00781 (PMC13250912; doi:10.1021/acs.jcim.6c00781)
Supplement: Supplementary file 2 [file ci6c00781_si_002.zip › charmm-gui-4g6m-AgESSA-r01/balancedmodel2_6magessa_proa.crd]

      1469  EXT
         1         1  PRO       N              24.5530000000       34.5390000000      -17.5740000000  PROA      2               0.0000000000
         2         1  PRO       CA             23.1730000000       34.7610000000      -18.0260000000  PROA      2               0.0000000000
         3         1  PRO       C              22.5460000000       33.5330000000      -18.6880000000  PROA      2               0.0000000000
         4         1  PRO       O              23.2040000000       32.8390000000      -19.4660000000  PROA      2               0.0000000000
         5         1  PRO       CB             23.3390000000       35.9480000000      -18.9810000000  PROA      2               0.0000000000
         6         1  PRO       CG             24.7520000000       35.8060000000      -19.5480000000  PROA      2               0.0000000000
         7         1  PRO       CD             25.5430000000       35.2640000000      -18.3620000000  PROA      2               0.0000000000
         8         2  VAL       N              21.2630000000       33.2710000000      -18.3750000000  PROA      3               0.0000000000
         9         2  VAL       CA             20.4760000000       32.1460000000      -18.9020000000  PROA      3               0.0000000000
        10         2  VAL       C              20.4610000000       32.1610000000      -20.4510000000  PROA      3               0.0000000000
        11         2  VAL       O              20.3470000000       33.2350000000      -21.0470000000  PROA      3               0.0000000000
        12         2  VAL       CB             19.0600000000       32.1390000000      -18.3050000000  PROA      3               0.0000000000
        13         2  VAL       CG1            18.3440000000       33.4630000000      -18.5520000000  PROA      3               0.0000000000
        14         2  VAL       CG2            18.2350000000       30.9440000000      -18.7900000000  PROA      3               0.0000000000
        15         2  VAL       H              20.7900000000       34.0030000000      -17.8880000000  PROA      3               0.0000000000
        16         3  ARG       N              20.6510000000       30.9820000000      -21.0800000000  PROA      4               0.0000000000
        17         3  ARG       CA             20.6780000000       30.8240000000      -22.5390000000  PROA      4               0.0000000000
        18         3  ARG       C              19.2960000000       31.0980000000      -23.1250000000  PROA      4               0.0000000000
        19         3  ARG       O              18.3200000000       30.4750000000      -22.7030000000  PROA      4               0.0000000000
        20         3  ARG       CB             21.1740000000       29.3600000000      -22.8070000000  PROA      4               0.0000000000
        21         3  ARG       CG             20.5880000000       28.2150000000      -21.9130000000  PROA      4               0.0000000000
        22         3  ARG       CD             21.0200000000       26.7250000000      -22.1290000000  PROA      4               0.0000000000
        23         3  ARG       NE             20.2690000000       25.7960000000      -21.2460000000  PROA      4               0.0000000000
        24         3  ARG       CZ             20.1330000000       24.4220000000      -21.4460000000  PROA      4               0.0000000000
        25         3  ARG       NH1            20.7680000000       23.7970000000      -22.4570000000  PROA      4               0.0000000000
        26         3  ARG       NH2            19.3500000000       23.6660000000      -20.6370000000  PROA      4               0.0000000000
        27         3  ARG       H              20.6390000000       30.1790000000      -20.4940000000  PROA      4               0.0000000000
        28         3  ARG       HE             19.7910000000       26.2440000000      -20.4830000000  PROA      4               0.0000000000
        29         3  ARG       HH11           20.6240000000       22.7950000000      -22.5640000000  PROA      4               0.0000000000
        30         3  ARG       HH12           21.3700000000       24.2590000000      -23.1090000000  PROA      4               0.0000000000
        31         3  ARG       HH21           19.2860000000       22.6500000000      -20.7610000000  PROA      4               0.0000000000
        32         3  ARG       HH22           18.7860000000       24.0220000000      -19.8880000000  PROA      4               0.0000000000
        33         4  SER       N              19.2080000000       32.0570000000      -24.0650000000  PROA      5               0.0000000000
        34         4  SER       CA             17.9450000000       32.4300000000      -24.7060000000  PROA      5               0.0000000000
        35         4  SER       C              18.1020000000       32.7950000000      -26.1860000000  PROA      5               0.0000000000
        36         4  SER       O              19.2130000000       33.0600000000      -26.6460000000  PROA      5               0.0000000000
        37         4  SER       CB             17.5070000000       33.5730000000      -23.8100000000  PROA      5               0.0000000000
        38         4  SER       OG             18.7120000000       34.0820000000      -23.2120000000  PROA      5               0.0000000000
        39         4  SER       H              19.9650000000       32.6520000000      -24.3370000000  PROA      5               0.0000000000
        40         4  SER       HG             18.8560000000       33.6430000000      -22.3790000000  PROA      5               0.0000000000
        41         5  LEU       N              16.9810000000       32.8090000000      -26.9210000000  PROA      6               0.0000000000
        42         5  LEU       CA             16.9280000000       33.1570000000      -28.3340000000  PROA      6               0.0000000000
        43         5  LEU       C              15.6650000000       33.9260000000      -28.6890000000  PROA      6               0.0000000000
        44         5  LEU       O              14.6110000000       33.6980000000      -28.0870000000  PROA      6               0.0000000000
        45         5  LEU       CB             17.1560000000       31.9210000000      -29.2190000000  PROA      6               0.0000000000
        46         5  LEU       CG             16.2720000000       30.6950000000      -28.9570000000  PROA      6               0.0000000000
        47         5  LEU       CD1            14.8960000000       30.7810000000      -29.6200000000  PROA      6               0.0000000000
        48         5  LEU       CD2            16.9890000000       29.4150000000      -29.3850000000  PROA      6               0.0000000000
        49         5  LEU       H              16.1120000000       32.5330000000      -26.5010000000  PROA      6               0.0000000000
        50         6  ASN       N              15.7810000000       34.8420000000      -29.6610000000  PROA      7               0.0000000000
        51         6  ASN       CA             14.6660000000       35.6610000000      -30.1240000000  PROA      7               0.0000000000
        52         6  ASN       C              14.0440000000       35.0130000000      -31.3480000000  PROA      7               0.0000000000
        53         6  ASN       O              14.7580000000       34.6700000000      -32.2900000000  PROA      7               0.0000000000
        54         6  ASN       CB             15.0840000000       37.0960000000      -30.4370000000  PROA      7               0.0000000000
        55         6  ASN       CG             15.0300000000       37.9180000000      -29.1710000000  PROA      7               0.0000000000
        56         6  ASN       ND2            16.1650000000       38.5990000000      -28.9360000000  PROA      7               0.0000000000
        57         6  ASN       OD1            14.0410000000       37.9390000000      -28.4450000000  PROA      7               0.0000000000
        58         6  ASN       H              16.6120000000       34.8470000000      -30.2160000000  PROA      7               0.0000000000
        59         6  ASN       HD21           16.9350000000       38.5350000000      -29.5720000000  PROA      7               0.0000000000
        60         6  ASN       HD22           16.2830000000       39.1700000000      -28.1240000000  PROA      7               0.0000000000
        61         7  CYS       N              12.7160000000       34.8060000000      -31.3170000000  PROA      8               0.0000000000
        62         7  CYS       CA             12.0230000000       34.1130000000      -32.3970000000  PROA      8               0.0000000000
        63         7  CYS       C              10.5660000000       34.5170000000      -32.5310000000  PROA      8               0.0000000000
        64         7  CYS       O               9.9760000000       35.0550000000      -31.5970000000  PROA      8               0.0000000000
        65         7  CYS       CB             12.1880000000       32.6110000000      -32.1780000000  PROA      8               0.0000000000
        66         7  CYS       SG             11.7100000000       32.0960000000      -30.5080000000  PROA      8               0.0000000000
        67         7  CYS       H              12.1520000000       35.0650000000      -30.5300000000  PROA      8               0.0000000000
        68         8  THR       N               9.9650000000       34.1670000000      -33.6750000000  PROA      9               0.0000000000
        69         8  THR       CA              8.5320000000       34.3200000000      -33.8940000000  PROA      9               0.0000000000
        70         8  THR       C               7.9670000000       32.8960000000      -33.9890000000  PROA      9               0.0000000000
        71         8  THR       O               8.7200000000       31.9490000000      -34.2320000000  PROA      9               0.0000000000
        72         8  THR       CB              8.3310000000       35.1660000000      -35.1440000000  PROA      9               0.0000000000
        73         8  THR       CG2             8.4350000000       36.6570000000      -34.8250000000  PROA      9               0.0000000000
        74         8  THR       OG1             9.2990000000       34.8130000000      -36.1390000000  PROA      9               0.0000000000
        75         8  THR       H              10.4710000000       33.7430000000      -34.4210000000  PROA      9               0.0000000000
        76         8  THR       HG1             9.2640000000       33.8640000000      -36.2250000000  PROA      9               0.0000000000
        77         9  LEU       N               6.6610000000       32.7390000000      -33.7590000000  PROA      10              0.0000000000
        78         9  LEU       CA              5.9990000000       31.4410000000      -33.8740000000  PROA      10              0.0000000000
        79         9  LEU       C               4.7900000000       31.5690000000      -34.7660000000  PROA      10              0.0000000000
        80         9  LEU       O               4.0360000000       32.5410000000      -34.6680000000  PROA      10              0.0000000000
        81         9  LEU       CB              5.5730000000       30.9140000000      -32.5020000000  PROA      10              0.0000000000
        82         9  LEU       CG              6.7370000000       30.5500000000      -31.5770000000  PROA      10              0.0000000000
        83         9  LEU       CD1             6.2650000000       30.3040000000      -30.1430000000  PROA      10              0.0000000000
        84         9  LEU       CD2             7.5450000000       29.3700000000      -32.1200000000  PROA      10              0.0000000000
        85         9  LEU       H               6.0510000000       33.5130000000      -33.5830000000  PROA      10              0.0000000000
        86        10  ARG       N               4.6090000000       30.5970000000      -35.6540000000  PROA      11              0.0000000000
        87        10  ARG       CA              3.4420000000       30.5600000000      -36.5300000000  PROA      11              0.0000000000
        88        10  ARG       C               2.8170000000       29.2000000000      -36.3690000000  PROA      11              0.0000000000
        89        10  ARG       O               3.5500000000       28.2300000000      -36.1950000000  PROA      11              0.0000000000
        90        10  ARG       CB              3.8890000000       30.8040000000      -37.9670000000  PROA      11              0.0000000000
        91        10  ARG       CG              3.1770000000       32.0010000000      -38.5870000000  PROA      11              0.0000000000
        92        10  ARG       CD              4.0200000000       32.6630000000      -39.6700000000  PROA      11              0.0000000000
        93        10  ARG       NE              5.3080000000       33.0470000000      -39.0970000000  PROA      11              0.0000000000
        94        10  ARG       CZ              5.4700000000       34.3050000000      -38.5930000000  PROA      11              0.0000000000
        95        10  ARG       NH1             4.4650000000       35.1990000000      -38.6730000000  PROA      11              0.0000000000
        96        10  ARG       NH2             6.6350000000       34.6550000000      -38.0120000000  PROA      11              0.0000000000
        97        10  ARG       H               5.1960000000       29.7830000000      -35.6570000000  PROA      11              0.0000000000
        98        10  ARG       HE              5.9960000000       32.3180000000      -39.0490000000  PROA      11              0.0000000000
        99        10  ARG       HH11            4.6150000000       36.1440000000      -38.3530000000  PROA      11              0.0000000000
       100        10  ARG       HH12            3.5430000000       34.9880000000      -39.0310000000  PROA      11              0.0000000000
       101        10  ARG       HH21            6.7860000000       35.6040000000      -37.7000000000  PROA      11              0.0000000000
       102        10  ARG       HH22            7.3870000000       34.0030000000      -37.8510000000  PROA      11              0.0000000000
       103        11  ASP       N               1.4770000000       29.1150000000      -36.3500000000  PROA      12              0.0000000000
       104        11  ASP       CA              0.8440000000       27.8030000000      -36.1740000000  PROA      12              0.0000000000
       105        11  ASP       C               0.9200000000       26.9660000000      -37.4610000000  PROA      12              0.0000000000
       106        11  ASP       O               1.3890000000       27.4620000000      -38.4910000000  PROA      12              0.0000000000
       107        11  ASP       CB             -0.5620000000       27.8860000000      -35.5370000000  PROA      12              0.0000000000
       108        11  ASP       CG             -1.7240000000       28.3090000000      -36.4320000000  PROA      12              0.0000000000
       109        11  ASP       OD1            -1.6160000000       28.2850000000      -37.6520000000  PROA      12              0.0000000000
       110        11  ASP       OD2            -2.7800000000       28.6420000000      -35.8900000000  PROA      12              0.0000000000
       111        11  ASP       H               0.9160000000       29.9050000000      -36.6080000000  PROA      12              0.0000000000
       112        12  SER       N               0.4610000000       25.7030000000      -37.3890000000  PROA      13              0.0000000000
       113        12  SER       CA              0.4240000000       24.7320000000      -38.4830000000  PROA      13              0.0000000000
       114        12  SER       C              -0.2270000000       25.2960000000      -39.7450000000  PROA      13              0.0000000000
       115        12  SER       O               0.2390000000       25.0130000000      -40.8490000000  PROA      13              0.0000000000
       116        12  SER       CB             -0.2870000000       23.5000000000      -38.0330000000  PROA      13              0.0000000000
       117        12  SER       OG              0.5220000000       23.0510000000      -36.9720000000  PROA      13              0.0000000000
       118        12  SER       H               0.2360000000       25.3360000000      -36.4840000000  PROA      13              0.0000000000
       119        12  SER       HG              0.1930000000       22.1770000000      -36.7510000000  PROA      13              0.0000000000
       120        13  GLN       N              -1.2930000000       26.1020000000      -39.5740000000  PROA      14              0.0000000000
       121        13  GLN       CA             -2.0480000000       26.6930000000      -40.6750000000  PROA      14              0.0000000000
       122        13  GLN       C              -1.5070000000       28.0690000000      -41.1180000000  PROA      14              0.0000000000
       123        13  GLN       O              -2.1450000000       28.7470000000      -41.9270000000  PROA      14              0.0000000000
       124        13  GLN       CB             -3.5060000000       26.9100000000      -40.2810000000  PROA      14              0.0000000000
       125        13  GLN       CG             -4.4300000000       25.7220000000      -40.5230000000  PROA      14              0.0000000000
       126        13  GLN       CD             -5.8260000000       26.0860000000      -40.0550000000  PROA      14              0.0000000000
       127        13  GLN       NE2            -6.2470000000       27.3060000000      -40.4500000000  PROA      14              0.0000000000
       128        13  GLN       OE1            -6.4790000000       25.3180000000      -39.3560000000  PROA      14              0.0000000000
       129        13  GLN       H              -1.4830000000       26.4720000000      -38.6600000000  PROA      14              0.0000000000
       130        13  GLN       HE21           -5.7030000000       27.8930000000      -41.0550000000  PROA      14              0.0000000000
       131        13  GLN       HE22           -7.1360000000       27.6840000000      -40.1780000000  PROA      14              0.0000000000
       132        14  GLN       N              -0.2950000000       28.4300000000      -40.6360000000  PROA      15              0.0000000000
       133        14  GLN       CA              0.4870000000       29.6440000000      -40.9240000000  PROA      15              0.0000000000
       134        14  GLN       C              -0.0950000000       30.9270000000      -40.3120000000  PROA      15              0.0000000000
       135        14  GLN       O               0.2260000000       32.0250000000      -40.7820000000  PROA      15              0.0000000000
       136        14  GLN       CB              0.7480000000       29.8090000000      -42.4200000000  PROA      15              0.0000000000
       137        14  GLN       CG              1.8200000000       28.8470000000      -42.9320000000  PROA      15              0.0000000000
       138        14  GLN       CD              3.2010000000       29.3530000000      -42.5480000000  PROA      15              0.0000000000
       139        14  GLN       NE2             4.0130000000       29.4700000000      -43.6140000000  PROA      15              0.0000000000
       140        14  GLN       OE1             3.5280000000       29.6260000000      -41.3980000000  PROA      15              0.0000000000
       141        14  GLN       H               0.0950000000       27.8590000000      -39.9140000000  PROA      15              0.0000000000
       142        14  GLN       HE21            3.6750000000       29.2330000000      -44.5260000000  PROA      15              0.0000000000
       143        14  GLN       HE22            4.9550000000       29.7910000000      -43.5210000000  PROA      15              0.0000000000
       144        15  LYS       N              -0.8990000000       30.8040000000      -39.2380000000  PROA      16              0.0000000000
       145        15  LYS       CA             -1.4320000000       31.9940000000      -38.5730000000  PROA      16              0.0000000000
       146        15  LYS       C              -0.3580000000       32.5810000000      -37.6770000000  PROA      16              0.0000000000
       147        15  LYS       O               0.3960000000       31.8370000000      -37.0480000000  PROA      16              0.0000000000
       148        15  LYS       CB             -2.6850000000       31.7090000000      -37.7480000000  PROA      16              0.0000000000
       149        15  LYS       CG             -3.7880000000       31.0500000000      -38.5680000000  PROA      16              0.0000000000
       150        15  LYS       CD             -5.1840000000       31.3320000000      -38.0120000000  PROA      16              0.0000000000
       151        15  LYS       CE             -5.4490000000       30.8250000000      -36.5990000000  PROA      16              0.0000000000
       152        15  LYS       NZ             -5.3300000000       29.3650000000      -36.5720000000  PROA      16              0.0000000000
       153        15  LYS       H              -1.0230000000       29.9090000000      -38.8020000000  PROA      16              0.0000000000
       154        15  LYS       HZ1            -5.8350000000       29.0050000000      -35.7340000000  PROA      16              0.0000000000
       155        15  LYS       HZ2            -5.7730000000       28.9780000000      -37.4240000000  PROA      16              0.0000000000
       156        15  LYS       HZ3            -4.3230000000       29.0840000000      -36.5310000000  PROA      16              0.0000000000
       157        16  SER       N              -0.2770000000       33.9120000000      -37.6290000000  PROA      17              0.0000000000
       158        16  SER       CA              0.6900000000       34.6040000000      -36.7910000000  PROA      17              0.0000000000
       159        16  SER       C               0.0760000000       34.8860000000      -35.4310000000  PROA      17              0.0000000000
       160        16  SER       O              -1.1470000000       34.9040000000      -35.3080000000  PROA      17              0.0000000000
       161        16  SER       CB              1.1930000000       35.7820000000      -37.6070000000  PROA      17              0.0000000000
       162        16  SER       OG              1.7270000000       35.2480000000      -38.8340000000  PROA      17              0.0000000000
       163        16  SER       H              -1.0180000000       34.4640000000      -38.0100000000  PROA      17              0.0000000000
       164        16  SER       HG              1.0550000000       34.6600000000      -39.1730000000  PROA      17              0.0000000000
       165        17  LEU       N               0.9260000000       35.1230000000      -34.4210000000  PROA      18              0.0000000000
       166        17  LEU       CA              0.5020000000       35.4560000000      -33.0650000000  PROA      18              0.0000000000
       167        17  LEU       C               0.7650000000       36.9430000000      -32.8460000000  PROA      18              0.0000000000
       168        17  LEU       O               1.8630000000       37.4110000000      -33.1400000000  PROA      18              0.0000000000
       169        17  LEU       CB              1.2750000000       34.6290000000      -32.0360000000  PROA      18              0.0000000000
       170        17  LEU       CG              1.2930000000       33.1250000000      -32.3280000000  PROA      18              0.0000000000
       171        17  LEU       CD1             2.1250000000       32.3640000000      -31.2960000000  PROA      18              0.0000000000
       172        17  LEU       CD2            -0.1080000000       32.5300000000      -32.4630000000  PROA      18              0.0000000000
       173        17  LEU       H               1.9100000000       35.1640000000      -34.5890000000  PROA      18              0.0000000000
       174        18  VAL       N              -0.2540000000       37.6880000000      -32.3660000000  PROA      19              0.0000000000
       175        18  VAL       CA             -0.1820000000       39.1380000000      -32.1100000000  PROA      19              0.0000000000
       176        18  VAL       C              -0.6130000000       39.4660000000      -30.6710000000  PROA      19              0.0000000000
       177        18  VAL       O              -1.3170000000       38.6660000000      -30.0600000000  PROA      19              0.0000000000
       178        18  VAL       CB             -1.0450000000       39.9320000000      -33.0940000000  PROA      19              0.0000000000
       179        18  VAL       CG1            -0.6070000000       39.6890000000      -34.5370000000  PROA      19              0.0000000000
       180        18  VAL       CG2            -2.5330000000       39.6550000000      -32.8700000000  PROA      19              0.0000000000
       181        18  VAL       H              -1.1100000000       37.2340000000      -32.1040000000  PROA      19              0.0000000000
       182        19  MET       N              -0.2130000000       40.6420000000      -30.1490000000  PROA      20              0.0000000000
       183        19  MET       CA             -0.6080000000       41.1100000000      -28.8190000000  PROA      20              0.0000000000
       184        19  MET       C              -1.9050000000       41.9070000000      -29.0030000000  PROA      20              0.0000000000
       185        19  MET       O              -1.8740000000       43.0610000000      -29.4510000000  PROA      20              0.0000000000
       186        19  MET       CB              0.4430000000       42.0590000000      -28.2370000000  PROA      20              0.0000000000
       187        19  MET       CG              1.6040000000       41.3790000000      -27.5170000000  PROA      20              0.0000000000
       188        19  MET       SD              1.0990000000       40.6530000000      -25.9530000000  PROA      20              0.0000000000
       189        19  MET       CE              0.9260000000       42.1810000000      -25.0200000000  PROA      20              0.0000000000
       190        19  MET       H               0.2400000000       41.2990000000      -30.7510000000  PROA      20              0.0000000000
       191        20  SER       N              -3.0450000000       41.2690000000      -28.7080000000  PROA      21              0.0000000000
       192        20  SER       CA             -4.3830000000       41.8540000000      -28.8640000000  PROA      21              0.0000000000
       193        20  SER       C              -4.8170000000       42.7170000000      -27.6750000000  PROA      21              0.0000000000
       194        20  SER       O              -5.7280000000       43.5380000000      -27.8050000000  PROA      21              0.0000000000
       195        20  SER       CB             -5.2590000000       40.6690000000      -29.1680000000  PROA      21              0.0000000000
       196        20  SER       OG             -4.6140000000       39.5060000000      -28.6270000000  PROA      21              0.0000000000
       197        20  SER       H              -2.9840000000       40.3530000000      -28.3070000000  PROA      21              0.0000000000
       198        20  SER       HG             -5.0880000000       39.3140000000      -27.8170000000  PROA      21              0.0000000000
       199        21  GLY       N              -4.1960000000       42.4750000000      -26.5290000000  PROA      22              0.0000000000
       200        21  GLY       CA             -4.4540000000       43.1840000000      -25.2830000000  PROA      22              0.0000000000
       201        21  GLY       C              -3.2310000000       43.1900000000      -24.3910000000  PROA      22              0.0000000000
       202        21  GLY       O              -2.2390000000       42.5310000000      -24.7210000000  PROA      22              0.0000000000
       203        21  GLY       H              -3.4520000000       41.8020000000      -26.4790000000  PROA      22              0.0000000000
       204        22  PRO       N              -3.2620000000       43.8970000000      -23.2320000000  PROA      23              0.0000000000
       205        22  PRO       CA             -2.0710000000       43.9190000000      -22.3550000000  PROA      23              0.0000000000
       206        22  PRO       C              -1.6480000000       42.5580000000      -21.7980000000  PROA      23              0.0000000000
       207        22  PRO       O              -0.4790000000       42.3750000000      -21.4560000000  PROA      23              0.0000000000
       208        22  PRO       CB             -2.4900000000       44.9250000000      -21.2760000000  PROA      23              0.0000000000
       209        22  PRO       CG             -4.0190000000       44.8840000000      -21.2490000000  PROA      23              0.0000000000
       210        22  PRO       CD             -4.3850000000       44.6650000000      -22.7130000000  PROA      23              0.0000000000
       211        23  TYR       N              -2.5920000000       41.6050000000      -21.7020000000  PROA      24              0.0000000000
       212        23  TYR       CA             -2.3140000000       40.2590000000      -21.1940000000  PROA      24              0.0000000000
       213        23  TYR       C              -2.9640000000       39.2260000000      -22.0960000000  PROA      24              0.0000000000
       214        23  TYR       O              -3.4490000000       38.2020000000      -21.6220000000  PROA      24              0.0000000000
       215        23  TYR       CB             -2.8530000000       40.1010000000      -19.7740000000  PROA      24              0.0000000000
       216        23  TYR       CG             -2.1280000000       41.0560000000      -18.8630000000  PROA      24              0.0000000000
       217        23  TYR       CD1            -0.7500000000       40.9570000000      -18.7260000000  PROA      24              0.0000000000
       218        23  TYR       CD2            -2.8320000000       42.0350000000      -18.1720000000  PROA      24              0.0000000000
       219        23  TYR       CE1            -0.0740000000       41.8480000000      -17.9060000000  PROA      24              0.0000000000
       220        23  TYR       CE2            -2.1540000000       42.9220000000      -17.3440000000  PROA      24              0.0000000000
       221        23  TYR       CZ             -0.7730000000       42.8280000000      -17.2110000000  PROA      24              0.0000000000
       222        23  TYR       OH             -0.0940000000       43.7060000000      -16.3860000000  PROA      24              0.0000000000
       223        23  TYR       H              -3.5270000000       41.7810000000      -22.0030000000  PROA      24              0.0000000000
       224        23  TYR       HH             -0.7170000000       44.3220000000      -16.0190000000  PROA      24              0.0000000000
       225        24  GLU       N              -2.9880000000       39.4970000000      -23.4090000000  PROA      25              0.0000000000
       226        24  GLU       CA             -3.6340000000       38.5740000000      -24.3330000000  PROA      25              0.0000000000
       227        24  GLU       C              -2.9530000000       38.5050000000      -25.6700000000  PROA      25              0.0000000000
       228        24  GLU       O              -2.4900000000       39.5180000000      -26.1840000000  PROA      25              0.0000000000
       229        24  GLU       CB             -5.0990000000       38.9670000000      -24.5360000000  PROA      25              0.0000000000
       230        24  GLU       CG             -5.9360000000       37.8300000000      -25.1210000000  PROA      25              0.0000000000
       231        24  GLU       CD             -7.0240000000       38.4240000000      -25.9780000000  PROA      25              0.0000000000
       232        24  GLU       OE1            -6.7390000000       39.3150000000      -26.7720000000  PROA      25              0.0000000000
       233        24  GLU       OE2            -8.1630000000       37.9780000000      -25.9110000000  PROA      25              0.0000000000
       234        24  GLU       H              -2.5140000000       40.2770000000      -23.8250000000  PROA      25              0.0000000000
       235        25  LEU       N              -2.9160000000       37.2950000000      -26.2380000000  PROA      26              0.0000000000
       236        25  LEU       CA             -2.4080000000       37.0340000000      -27.5770000000  PROA      26              0.0000000000
       237        25  LEU       C              -3.5490000000       36.4520000000      -28.3900000000  PROA      26              0.0000000000
       238        25  LEU       O              -4.3520000000       35.6810000000      -27.8630000000  PROA      26              0.0000000000
       239        25  LEU       CB             -1.2920000000       35.9900000000      -27.5490000000  PROA      26              0.0000000000
       240        25  LEU       CG             -0.0140000000       36.3910000000      -26.8210000000  PROA      26              0.0000000000
       241        25  LEU       CD1             0.9490000000       35.2110000000      -26.6850000000  PROA      26              0.0000000000
       242        25  LEU       CD2             0.6630000000       37.5800000000      -27.4910000000  PROA      26              0.0000000000
       243        25  LEU       H              -3.4120000000       36.5340000000      -25.8190000000  PROA      26              0.0000000000
       244        26  LYS       N              -3.5970000000       36.7890000000      -29.6760000000  PROA      27              0.0000000000
       245        26  LYS       CA             -4.5650000000       36.2460000000      -30.6270000000  PROA      27              0.0000000000
       246        26  LYS       C              -3.8080000000       35.6680000000      -31.8310000000  PROA      27              0.0000000000
       247        26  LYS       O              -2.6730000000       36.0720000000      -32.0880000000  PROA      27              0.0000000000
       248        26  LYS       CB             -5.6040000000       37.2830000000      -31.0600000000  PROA      27              0.0000000000
       249        26  LYS       CG             -6.7620000000       37.3900000000      -30.0630000000  PROA      27              0.0000000000
       250        26  LYS       CD             -7.8010000000       38.4300000000      -30.4740000000  PROA      27              0.0000000000
       251        26  LYS       CE             -9.0650000000       38.4340000000      -29.6150000000  PROA      27              0.0000000000
       252        26  LYS       NZ             -8.7260000000       38.7060000000      -28.2170000000  PROA      27              0.0000000000
       253        26  LYS       H              -2.8970000000       37.4110000000      -30.0390000000  PROA      27              0.0000000000
       254        26  LYS       HZ1            -9.5370000000       38.8680000000      -27.5950000000  PROA      27              0.0000000000
       255        26  LYS       HZ2            -8.2090000000       37.9300000000      -27.7470000000  PROA      27              0.0000000000
       256        26  LYS       HZ3            -8.0590000000       39.4930000000      -28.0720000000  PROA      27              0.0000000000
       257        27  ALA       N              -4.4390000000       34.7460000000      -32.5670000000  PROA      28              0.0000000000
       258        27  ALA       CA             -3.8550000000       34.1430000000      -33.7640000000  PROA      28              0.0000000000
       259        27  ALA       C              -4.7160000000       34.4550000000      -34.9820000000  PROA      28              0.0000000000
       260        27  ALA       O              -5.9310000000       34.2580000000      -34.9540000000  PROA      28              0.0000000000
       261        27  ALA       CB             -3.7710000000       32.6300000000      -33.6190000000  PROA      28              0.0000000000
       262        27  ALA       H              -5.3760000000       34.4790000000      -32.3280000000  PROA      28              0.0000000000
       263        28  LEU       N              -4.0850000000       34.9500000000      -36.0530000000  PROA      29              0.0000000000
       264        28  LEU       CA             -4.7740000000       35.2800000000      -37.3010000000  PROA      29              0.0000000000
       265        28  LEU       C              -3.7630000000       35.3160000000      -38.4420000000  PROA      29              0.0000000000
       266        28  LEU       O              -2.5700000000       35.5070000000      -38.1910000000  PROA      29              0.0000000000
       267        28  LEU       CB             -5.5660000000       36.5930000000      -37.2320000000  PROA      29              0.0000000000
       268        28  LEU       CG             -4.7530000000       37.8910000000      -37.2720000000  PROA      29              0.0000000000
       269        28  LEU       CD1            -5.6340000000       39.0750000000      -37.6720000000  PROA      29              0.0000000000
       270        28  LEU       CD2            -4.0050000000       38.1770000000      -35.9710000000  PROA      29              0.0000000000
       271        28  LEU       H              -3.0920000000       35.1080000000      -36.0460000000  PROA      29              0.0000000000
       272        29  HSD       N              -4.2230000000       35.1070000000      -39.6840000000  PROA      30              0.0000000000
       273        29  HSD       CA             -3.3340000000       35.1880000000      -40.8440000000  PROA      30              0.0000000000
       274        29  HSD       C              -3.0090000000       36.6600000000      -41.0590000000  PROA      30              0.0000000000
       275        29  HSD       O              -3.9200000000       37.4930000000      -41.0880000000  PROA      30              0.0000000000
       276        29  HSD       CB             -4.0410000000       34.6990000000      -42.1140000000  PROA      30              0.0000000000
       277        29  HSD       CG             -4.3070000000       33.2140000000      -42.1140000000  PROA      30              0.0000000000
       278        29  HSD       CD2            -3.5470000000       32.2290000000      -42.7480000000  PROA      30              0.0000000000
       279        29  HSD       ND1            -5.3730000000       32.6300000000      -41.5410000000  PROA      30              0.0000000000
       280        29  HSD       CE1            -5.2990000000       31.2930000000      -41.8180000000  PROA      30              0.0000000000
       281        29  HSD       NE2            -4.1750000000       31.0450000000      -42.5600000000  PROA      30              0.0000000000
       282        29  HSD       H              -5.2130000000       35.0170000000      -39.8190000000  PROA      30              0.0000000000
       283        29  HSD       HD1            -6.0910000000       33.0420000000      -40.9980000000  PROA      30              0.0000000000
       284        30  LEU       N              -1.7160000000       36.9800000000      -41.1650000000  PROA      31              0.0000000000
       285        30  LEU       CA             -1.2760000000       38.3490000000      -41.3920000000  PROA      31              0.0000000000
       286        30  LEU       C              -0.8030000000       38.5240000000      -42.8240000000  PROA      31              0.0000000000
       287        30  LEU       O               0.0530000000       37.7680000000      -43.2910000000  PROA      31              0.0000000000
       288        30  LEU       CB             -0.1480000000       38.7620000000      -40.4480000000  PROA      31              0.0000000000
       289        30  LEU       CG             -0.5820000000       39.0170000000      -39.0070000000  PROA      31              0.0000000000
       290        30  LEU       CD1             0.6000000000       39.4780000000      -38.1520000000  PROA      31              0.0000000000
       291        30  LEU       CD2            -1.7500000000       40.0000000000      -38.9280000000  PROA      31              0.0000000000
       292        30  LEU       H              -1.0280000000       36.2610000000      -41.2460000000  PROA      31              0.0000000000
       293        31  GLN       N              -1.3850000000       39.5100000000      -43.5260000000  PROA      32              0.0000000000
       294        31  GLN       CA             -1.0180000000       39.8520000000      -44.9040000000  PROA      32              0.0000000000
       295        31  GLN       C               0.3450000000       40.5540000000      -44.8750000000  PROA      32              0.0000000000
       296        31  GLN       O               0.6970000000       41.1530000000      -43.8560000000  PROA      32              0.0000000000
       297        31  GLN       CB             -2.1110000000       40.6900000000      -45.5490000000  PROA      32              0.0000000000
       298        31  GLN       CG             -3.4590000000       39.9720000000      -45.5140000000  PROA      32              0.0000000000
       299        31  GLN       CD             -4.5030000000       40.8530000000      -46.1610000000  PROA      32              0.0000000000
       300        31  GLN       NE2            -5.5170000000       40.1640000000      -46.7110000000  PROA      32              0.0000000000
       301        31  GLN       OE1            -4.3950000000       42.0730000000      -46.1770000000  PROA      32              0.0000000000
       302        31  GLN       H              -1.9480000000       40.1590000000      -43.0140000000  PROA      32              0.0000000000
       303        31  GLN       HE21           -5.5490000000       39.1660000000      -46.6530000000  PROA      32              0.0000000000
       304        31  GLN       HE22           -6.2590000000       40.6390000000      -47.1850000000  PROA      32              0.0000000000
       305        32  GLY       N               1.0850000000       40.4810000000      -45.9810000000  PROA      33              0.0000000000
       306        32  GLY       CA              2.4130000000       41.0740000000      -46.1430000000  PROA      33              0.0000000000
       307        32  GLY       C               2.6490000000       42.4600000000      -45.5590000000  PROA      33              0.0000000000
       308        32  GLY       O               3.7790000000       42.7700000000      -45.1710000000  PROA      33              0.0000000000
       309        32  GLY       H               0.7030000000       39.9640000000      -46.7440000000  PROA      33              0.0000000000
       310        33  GLN       N               1.5930000000       43.3020000000      -45.4730000000  PROA      34              0.0000000000
       311        33  GLN       CA              1.6890000000       44.6660000000      -44.9400000000  PROA      34              0.0000000000
       312        33  GLN       C               1.5090000000       44.7540000000      -43.4010000000  PROA      34              0.0000000000
       313        33  GLN       O               1.8940000000       45.7670000000      -42.8110000000  PROA      34              0.0000000000
       314        33  GLN       CB              0.7270000000       45.6320000000      -45.6440000000  PROA      34              0.0000000000
       315        33  GLN       CG             -0.7340000000       45.5670000000      -45.1820000000  PROA      34              0.0000000000
       316        33  GLN       CD             -1.3980000000       44.2930000000      -45.6560000000  PROA      34              0.0000000000
       317        33  GLN       NE2            -2.5230000000       44.0100000000      -44.9910000000  PROA      34              0.0000000000
       318        33  GLN       OE1            -0.9470000000       43.6330000000      -46.5900000000  PROA      34              0.0000000000
       319        33  GLN       H               0.6930000000       42.9750000000      -45.7600000000  PROA      34              0.0000000000
       320        33  GLN       HE21           -2.7150000000       44.4450000000      -44.1000000000  PROA      34              0.0000000000
       321        33  GLN       HE22           -3.2130000000       43.3490000000      -45.2940000000  PROA      34              0.0000000000
       322        34  ASP       N               0.9320000000       43.7110000000      -42.7650000000  PROA      35              0.0000000000
       323        34  ASP       CA              0.6770000000       43.6640000000      -41.3150000000  PROA      35              0.0000000000
       324        34  ASP       C               1.6090000000       42.7170000000      -40.5180000000  PROA      35              0.0000000000
       325        34  ASP       O               1.4400000000       42.5860000000      -39.3010000000  PROA      35              0.0000000000
       326        34  ASP       CB             -0.7510000000       43.1870000000      -41.0550000000  PROA      35              0.0000000000
       327        34  ASP       CG             -1.7590000000       44.2540000000      -41.4120000000  PROA      35              0.0000000000
       328        34  ASP       OD1            -1.6350000000       45.3710000000      -40.9170000000  PROA      35              0.0000000000
       329        34  ASP       OD2            -2.6820000000       43.9580000000      -42.1660000000  PROA      35              0.0000000000
       330        34  ASP       H               0.6540000000       42.9130000000      -43.2920000000  PROA      35              0.0000000000
       331        35  MET       N               2.5940000000       42.0860000000      -41.1970000000  PROA      36              0.0000000000
       332        35  MET       CA              3.5730000000       41.1410000000      -40.6310000000  PROA      36              0.0000000000
       333        35  MET       C               4.3040000000       41.6440000000      -39.3710000000  PROA      36              0.0000000000
       334        35  MET       O               4.5740000000       40.8490000000      -38.4660000000  PROA      36              0.0000000000
       335        35  MET       CB              4.5770000000       40.7710000000      -41.7260000000  PROA      36              0.0000000000
       336        35  MET       CG              5.5060000000       39.5920000000      -41.4180000000  PROA      36              0.0000000000
       337        35  MET       SD              4.9040000000       37.9720000000      -41.9520000000  PROA      36              0.0000000000
       338        35  MET       CE              3.5840000000       37.7070000000      -40.7590000000  PROA      36              0.0000000000
       339        35  MET       H               2.6880000000       42.3270000000      -42.1630000000  PROA      36              0.0000000000
       340        36  GLU       N               4.6150000000       42.9560000000      -39.3130000000  PROA      37              0.0000000000
       341        36  GLU       CA              5.3280000000       43.5920000000      -38.1980000000  PROA      37              0.0000000000
       342        36  GLU       C               4.5760000000       43.5320000000      -36.8430000000  PROA      37              0.0000000000
       343        36  GLU       O               5.1990000000       43.6910000000      -35.7920000000  PROA      37              0.0000000000
       344        36  GLU       CB              5.7740000000       45.0020000000      -38.5920000000  PROA      37              0.0000000000
       345        36  GLU       CG              7.0750000000       44.9680000000      -39.4100000000  PROA      37              0.0000000000
       346        36  GLU       CD              6.9430000000       43.9930000000      -40.5650000000  PROA      37              0.0000000000
       347        36  GLU       OE1             7.6190000000       42.9650000000      -40.5530000000  PROA      37              0.0000000000
       348        36  GLU       OE2             6.1110000000       44.2290000000      -41.4380000000  PROA      37              0.0000000000
       349        36  GLU       H               4.5740000000       43.4810000000      -40.1680000000  PROA      37              0.0000000000
       350        37  GLN       N               3.2580000000       43.2720000000      -36.8720000000  PROA      38              0.0000000000
       351        37  GLN       CA              2.4160000000       43.1560000000      -35.6780000000  PROA      38              0.0000000000
       352        37  GLN       C               2.7290000000       41.8990000000      -34.8530000000  PROA      38              0.0000000000
       353        37  GLN       O               2.4500000000       41.8890000000      -33.6460000000  PROA      38              0.0000000000
       354        37  GLN       CB              0.9290000000       43.1510000000      -36.0350000000  PROA      38              0.0000000000
       355        37  GLN       CG              0.4290000000       44.3840000000      -36.7880000000  PROA      38              0.0000000000
       356        37  GLN       CD             -1.0740000000       44.2550000000      -36.9360000000  PROA      38              0.0000000000
       357        37  GLN       NE2            -1.5480000000       44.6480000000      -38.1290000000  PROA      38              0.0000000000
       358        37  GLN       OE1            -1.7620000000       43.8170000000      -36.0180000000  PROA      38              0.0000000000
       359        37  GLN       H               2.8340000000       43.0980000000      -37.7630000000  PROA      38              0.0000000000
       360        37  GLN       HE21           -0.9890000000       44.9900000000      -38.8940000000  PROA      38              0.0000000000
       361        37  GLN       HE22           -2.5080000000       44.6060000000      -38.4070000000  PROA      38              0.0000000000
       362        38  GLN       N               3.2880000000       40.8380000000      -35.4920000000  PROA      39              0.0000000000
       363        38  GLN       CA              3.5860000000       39.5690000000      -34.8130000000  PROA      39              0.0000000000
       364        38  GLN       C               4.5060000000       39.7450000000      -33.5960000000  PROA      39              0.0000000000
       365        38  GLN       O               5.3860000000       40.6110000000      -33.6000000000  PROA      39              0.0000000000
       366        38  GLN       CB              4.2220000000       38.6000000000      -35.8050000000  PROA      39              0.0000000000
       367        38  GLN       CG              5.6120000000       39.0960000000      -36.2090000000  PROA      39              0.0000000000
       368        38  GLN       CD              6.1130000000       38.3520000000      -37.4160000000  PROA      39              0.0000000000
       369        38  GLN       NE2             6.8100000000       39.1210000000      -38.2650000000  PROA      39              0.0000000000
       370        38  GLN       OE1             5.9120000000       37.1480000000      -37.5550000000  PROA      39              0.0000000000
       371        38  GLN       H               3.5980000000       40.9770000000      -36.4330000000  PROA      39              0.0000000000
       372        38  GLN       HE21            6.7670000000       40.1150000000      -38.1180000000  PROA      39              0.0000000000
       373        38  GLN       HE22            7.3300000000       38.8340000000      -39.0680000000  PROA      39              0.0000000000
       374        39  VAL       N               4.2650000000       38.9580000000      -32.5420000000  PROA      40              0.0000000000
       375        39  VAL       CA              5.0590000000       39.0920000000      -31.3240000000  PROA      40              0.0000000000
       376        39  VAL       C               6.3960000000       38.3810000000      -31.4630000000  PROA      40              0.0000000000
       377        39  VAL       O               6.4810000000       37.3290000000      -32.0940000000  PROA      40              0.0000000000
       378        39  VAL       CB              4.2890000000       38.5250000000      -30.1350000000  PROA      40              0.0000000000
       379        39  VAL       CG1             4.9650000000       38.8360000000      -28.8000000000  PROA      40              0.0000000000
       380        39  VAL       CG2             2.8620000000       39.0400000000      -30.1680000000  PROA      40              0.0000000000
       381        39  VAL       H               3.6020000000       38.2160000000      -32.6450000000  PROA      40              0.0000000000
       382        40  VAL       N               7.4440000000       38.9750000000      -30.8840000000  PROA      41              0.0000000000
       383        40  VAL       CA              8.7660000000       38.3840000000      -30.8680000000  PROA      41              0.0000000000
       384        40  VAL       C               8.9670000000       37.7960000000      -29.4570000000  PROA      41              0.0000000000
       385        40  VAL       O               8.8600000000       38.5030000000      -28.4530000000  PROA      41              0.0000000000
       386        40  VAL       CB              9.8630000000       39.3830000000      -31.2070000000  PROA      41              0.0000000000
       387        40  VAL       CG1            11.2180000000       38.6720000000      -31.1890000000  PROA      41              0.0000000000
       388        40  VAL       CG2             9.5890000000       40.0680000000      -32.5470000000  PROA      41              0.0000000000
       389        40  VAL       H               7.2880000000       39.7780000000      -30.3130000000  PROA      41              0.0000000000
       390        41  PHE       N               9.1800000000       36.4900000000      -29.3980000000  PROA      42              0.0000000000
       391        41  PHE       CA              9.4060000000       35.7700000000      -28.1500000000  PROA      42              0.0000000000
       392        41  PHE       C              10.8860000000       35.6910000000      -27.8650000000  PROA      42              0.0000000000
       393        41  PHE       O              11.6910000000       35.5930000000      -28.7910000000  PROA      42              0.0000000000
       394        41  PHE       CB              8.8100000000       34.3630000000      -28.2510000000  PROA      42              0.0000000000
       395        41  PHE       CG              7.4060000000       34.4430000000      -28.8060000000  PROA      42              0.0000000000
       396        41  PHE       CD1             6.3450000000       34.7590000000      -27.9670000000  PROA      42              0.0000000000
       397        41  PHE       CD2             7.1730000000       34.2070000000      -30.1570000000  PROA      42              0.0000000000
       398        41  PHE       CE1             5.0570000000       34.8570000000      -28.4810000000  PROA      42              0.0000000000
       399        41  PHE       CE2             5.8860000000       34.3090000000      -30.6710000000  PROA      42              0.0000000000
       400        41  PHE       CZ              4.8280000000       34.6420000000      -29.8350000000  PROA      42              0.0000000000
       401        41  PHE       H               9.3010000000       35.9920000000      -30.2490000000  PROA      42              0.0000000000
       402        42  SER       N              11.2370000000       35.7080000000      -26.5730000000  PROA      43              0.0000000000
       403        42  SER       CA             12.5690000000       35.4650000000      -26.0560000000  PROA      43              0.0000000000
       404        42  SER       C              12.4130000000       34.1280000000      -25.3280000000  PROA      43              0.0000000000
       405        42  SER       O              11.8020000000       34.0680000000      -24.2590000000  PROA      43              0.0000000000
       406        42  SER       CB             12.9690000000       36.6340000000      -25.1920000000  PROA      43              0.0000000000
       407        42  SER       OG             12.7540000000       37.8150000000      -25.9610000000  PROA      43              0.0000000000
       408        42  SER       H              10.5480000000       35.7650000000      -25.8640000000  PROA      43              0.0000000000
       409        42  SER       HG             13.1120000000       37.6340000000      -26.8310000000  PROA      43              0.0000000000
       410        43  MET       N              12.8570000000       33.0440000000      -25.9710000000  PROA      44              0.0000000000
       411        43  MET       CA             12.7560000000       31.6890000000      -25.4310000000  PROA      44              0.0000000000
       412        43  MET       C              14.0250000000       31.3380000000      -24.6680000000  PROA      44              0.0000000000
       413        43  MET       O              15.0980000000       31.2890000000      -25.2590000000  PROA      44              0.0000000000
       414        43  MET       CB             12.5490000000       30.6780000000      -26.5560000000  PROA      44              0.0000000000
       415        43  MET       CG             12.6250000000       29.2340000000      -26.0540000000  PROA      44              0.0000000000
       416        43  MET       SD             12.5190000000       28.0250000000      -27.3820000000  PROA      44              0.0000000000
       417        43  MET       CE             10.9360000000       28.5460000000      -28.0560000000  PROA      44              0.0000000000
       418        43  MET       H              13.3780000000       33.1710000000      -26.8150000000  PROA      44              0.0000000000
       419        44  SER       N              13.8920000000       31.0830000000      -23.3630000000  PROA      45              0.0000000000
       420        44  SER       CA             14.9880000000       30.7570000000      -22.4540000000  PROA      45              0.0000000000
       421        44  SER       C              15.0270000000       29.2740000000      -22.1120000000  PROA      45              0.0000000000
       422        44  SER       O              13.9850000000       28.6320000000      -22.0400000000  PROA      45              0.0000000000
       423        44  SER       CB             14.8050000000       31.7090000000      -21.2850000000  PROA      45              0.0000000000
       424        44  SER       OG             14.4270000000       32.9760000000      -21.8440000000  PROA      45              0.0000000000
       425        44  SER       H              12.9630000000       31.0090000000      -22.9970000000  PROA      45              0.0000000000
       426        44  SER       HG             13.5290000000       32.8980000000      -22.1430000000  PROA      45              0.0000000000
       427        45  PHE       N              16.2280000000       28.7370000000      -21.8590000000  PROA      46              0.0000000000
       428        45  PHE       CA             16.4130000000       27.3310000000      -21.5130000000  PROA      46              0.0000000000
       429        45  PHE       C              16.5350000000       27.2130000000      -20.0040000000  PROA      46              0.0000000000
       430        45  PHE       O              17.5340000000       27.6210000000      -19.4160000000  PROA      46              0.0000000000
       431        45  PHE       CB             17.4520000000       26.6430000000      -22.3800000000  PROA      46              0.0000000000
       432        45  PHE       CG             17.0910000000       26.8190000000      -23.8370000000  PROA      46              0.0000000000
       433        45  PHE       CD1            17.6190000000       27.8770000000      -24.5690000000  PROA      46              0.0000000000
       434        45  PHE       CD2            16.2200000000       25.9230000000      -24.4430000000  PROA      46              0.0000000000
       435        45  PHE       CE1            17.2540000000       28.0550000000      -25.8970000000  PROA      46              0.0000000000
       436        45  PHE       CE2            15.8560000000       26.0980000000      -25.7730000000  PROA      46              0.0000000000
       437        45  PHE       CZ             16.3630000000       27.1710000000      -26.4950000000  PROA      46              0.0000000000
       438        45  PHE       H              17.0340000000       29.3300000000      -21.8790000000  PROA      46              0.0000000000
       439        46  VAL       N              15.4740000000       26.7100000000      -19.3780000000  PROA      47              0.0000000000
       440        46  VAL       CA             15.3750000000       26.6080000000      -17.9230000000  PROA      47              0.0000000000
       441        46  VAL       C              15.8090000000       25.2230000000      -17.4130000000  PROA      47              0.0000000000
       442        46  VAL       O              16.2350000000       24.3870000000      -18.2090000000  PROA      47              0.0000000000
       443        46  VAL       CB             13.9740000000       26.9970000000      -17.4580000000  PROA      47              0.0000000000
       444        46  VAL       CG1            13.6640000000       28.4030000000      -17.9660000000  PROA      47              0.0000000000
       445        46  VAL       CG2            12.9110000000       25.9940000000      -17.8970000000  PROA      47              0.0000000000
       446        46  VAL       H              14.8030000000       26.2100000000      -19.9320000000  PROA      47              0.0000000000
       447        47  GLN       N              15.7360000000       24.9940000000      -16.0900000000  PROA      48              0.0000000000
       448        47  GLN       CA             16.1220000000       23.7150000000      -15.4880000000  PROA      48              0.0000000000
       449        47  GLN       C              15.0290000000       22.6520000000      -15.6780000000  PROA      48              0.0000000000
       450        47  GLN       O              13.8540000000       22.9990000000      -15.8350000000  PROA      48              0.0000000000
       451        47  GLN       CB             16.4960000000       23.9080000000      -14.0210000000  PROA      48              0.0000000000
       452        47  GLN       CG             18.0120000000       23.8050000000      -13.8580000000  PROA      48              0.0000000000
       453        47  GLN       CD             18.4390000000       22.4470000000      -14.3770000000  PROA      48              0.0000000000
       454        47  GLN       NE2            19.5030000000       22.4850000000      -15.1990000000  PROA      48              0.0000000000
       455        47  GLN       OE1            17.8200000000       21.4310000000      -14.0860000000  PROA      48              0.0000000000
       456        47  GLN       H              15.2860000000       25.6770000000      -15.5160000000  PROA      48              0.0000000000
       457        47  GLN       HE21           19.9960000000       23.3330000000      -15.3870000000  PROA      48              0.0000000000
       458        47  GLN       HE22           19.8190000000       21.6480000000      -15.6520000000  PROA      48              0.0000000000
       459        48  GLY       N              15.4300000000       21.3780000000      -15.6760000000  PROA      49              0.0000000000
       460        48  GLY       CA             14.5120000000       20.2530000000      -15.8270000000  PROA      49              0.0000000000
       461        48  GLY       C              15.0570000000       19.0390000000      -16.5550000000  PROA      49              0.0000000000
       462        48  GLY       O              16.2630000000       18.7760000000      -16.5290000000  PROA      49              0.0000000000
       463        48  GLY       H              16.3890000000       21.1200000000      -15.5310000000  PROA      49              0.0000000000
       464        49  GLU       N              14.1470000000       18.2830000000      -17.2010000000  PROA      50              0.0000000000
       465        49  GLU       CA             14.4200000000       17.0460000000      -17.9410000000  PROA      50              0.0000000000
       466        49  GLU       C              14.9900000000       17.3130000000      -19.3470000000  PROA      50              0.0000000000
       467        49  GLU       O              14.2590000000       17.7350000000      -20.2460000000  PROA      50              0.0000000000
       468        49  GLU       CB             13.1790000000       16.1110000000      -17.9140000000  PROA      50              0.0000000000
       469        49  GLU       CG             12.0750000000       16.1380000000      -18.9980000000  PROA      50              0.0000000000
       470        49  GLU       CD             11.0350000000       17.2310000000      -18.8320000000  PROA      50              0.0000000000
       471        49  GLU       OE1            11.3310000000       18.2700000000      -18.2520000000  PROA      50              0.0000000000
       472        49  GLU       OE2             9.9070000000       17.0440000000      -19.2920000000  PROA      50              0.0000000000
       473        49  GLU       H              13.2080000000       18.6210000000      -17.3200000000  PROA      50              0.0000000000
       474        50  GLU       N              16.2990000000       17.0480000000      -19.5250000000  PROA      51              0.0000000000
       475        50  GLU       CA             17.0310000000       17.2410000000      -20.7820000000  PROA      51              0.0000000000
       476        50  GLU       C              16.8700000000       16.0360000000      -21.7220000000  PROA      51              0.0000000000
       477        50  GLU       O              17.1200000000       14.9020000000      -21.3140000000  PROA      51              0.0000000000
       478        50  GLU       CB             18.3870000000       17.9990000000      -20.6350000000  PROA      51              0.0000000000
       479        50  GLU       CG             18.6220000000       19.0580000000      -21.7570000000  PROA      51              0.0000000000
       480        50  GLU       CD             19.1460000000       20.4460000000      -21.3060000000  PROA      51              0.0000000000
       481        50  GLU       OE1            18.8870000000       20.8780000000      -20.1870000000  PROA      51              0.0000000000
       482        50  GLU       OE2            19.7790000000       21.1540000000      -22.0980000000  PROA      51              0.0000000000
       483        50  GLU       H              16.7900000000       16.6310000000      -18.7640000000  PROA      51              0.0000000000
       484        51  SER       N              16.4460000000       16.2990000000      -22.9790000000  PROA      52              0.0000000000
       485        51  SER       CA             16.2410000000       15.3130000000      -24.0530000000  PROA      52              0.0000000000
       486        51  SER       C              16.1770000000       16.0090000000      -25.4130000000  PROA      52              0.0000000000
       487        51  SER       O              15.5180000000       17.0420000000      -25.5330000000  PROA      52              0.0000000000
       488        51  SER       CB             14.9450000000       14.5770000000      -23.6960000000  PROA      52              0.0000000000
       489        51  SER       OG             14.4580000000       15.0610000000      -22.4330000000  PROA      52              0.0000000000
       490        51  SER       H              16.0890000000       17.2060000000      -23.2030000000  PROA      52              0.0000000000
       491        51  SER       HG             14.0780000000       15.9240000000      -22.5900000000  PROA      52              0.0000000000
       492        52  ASN       N              16.8060000000       15.4160000000      -26.4490000000  PROA      53              0.0000000000
       493        52  ASN       CA             16.8180000000       15.9540000000      -27.8210000000  PROA      53              0.0000000000
       494        52  ASN       C              15.4160000000       16.0440000000      -28.4680000000  PROA      53              0.0000000000
       495        52  ASN       O              15.2670000000       16.6670000000      -29.5220000000  PROA      53              0.0000000000
       496        52  ASN       CB             17.7420000000       15.2130000000      -28.7900000000  PROA      53              0.0000000000
       497        52  ASN       CG             17.0570000000       13.9880000000      -29.3710000000  PROA      53              0.0000000000
       498        52  ASN       ND2            16.3340000000       14.2040000000      -30.4870000000  PROA      53              0.0000000000
       499        52  ASN       OD1            17.2490000000       12.8860000000      -28.8730000000  PROA      53              0.0000000000
       500        52  ASN       H              17.1560000000       14.4910000000      -26.3000000000  PROA      53              0.0000000000
       501        52  ASN       HD21           16.1430000000       15.1420000000      -30.7930000000  PROA      53              0.0000000000
       502        52  ASN       HD22           15.9270000000       13.4520000000      -31.0050000000  PROA      53              0.0000000000
       503        53  ASP       N              14.3980000000       15.4490000000      -27.8150000000  PROA      54              0.0000000000
       504        53  ASP       CA             13.0000000000       15.4380000000      -28.2490000000  PROA      54              0.0000000000
       505        53  ASP       C              12.0780000000       16.2500000000      -27.3160000000  PROA      54              0.0000000000
       506        53  ASP       O              10.9500000000       16.5540000000      -27.7020000000  PROA      54              0.0000000000
       507        53  ASP       CB             12.5400000000       13.9830000000      -28.2330000000  PROA      54              0.0000000000
       508        53  ASP       CG             12.7480000000       13.4410000000      -26.8240000000  PROA      54              0.0000000000
       509        53  ASP       OD1            13.8810000000       13.1030000000      -26.4720000000  PROA      54              0.0000000000
       510        53  ASP       OD2            11.7860000000       13.3820000000      -26.0660000000  PROA      54              0.0000000000
       511        53  ASP       H              14.5560000000       14.9050000000      -26.9900000000  PROA      54              0.0000000000
       512        54  LYS       N              12.5540000000       16.5860000000      -26.0940000000  PROA      55              0.0000000000
       513        54  LYS       CA             11.7970000000       17.3320000000      -25.0760000000  PROA      55              0.0000000000
       514        54  LYS       C              12.7290000000       18.1270000000      -24.1240000000  PROA      55              0.0000000000
       515        54  LYS       O              13.4520000000       17.5180000000      -23.3320000000  PROA      55              0.0000000000
       516        54  LYS       CB             10.9690000000       16.3450000000      -24.2380000000  PROA      55              0.0000000000
       517        54  LYS       CG              9.9940000000       16.9290000000      -23.1990000000  PROA      55              0.0000000000
       518        54  LYS       CD              9.2910000000       15.8110000000      -22.4070000000  PROA      55              0.0000000000
       519        54  LYS       CE              7.8150000000       16.0760000000      -22.0450000000  PROA      55              0.0000000000
       520        54  LYS       NZ              7.5900000000       16.6460000000      -20.7010000000  PROA      55              0.0000000000
       521        54  LYS       H              13.4690000000       16.2930000000      -25.8200000000  PROA      55              0.0000000000
       522        54  LYS       HZ1             6.8060000000       17.3460000000      -20.7400000000  PROA      55              0.0000000000
       523        54  LYS       HZ2             7.2900000000       15.9140000000      -20.0380000000  PROA      55              0.0000000000
       524        54  LYS       HZ3             8.4260000000       17.1180000000      -20.2820000000  PROA      55              0.0000000000
       525        55  ILE       N              12.7070000000       19.4800000000      -24.1970000000  PROA      56              0.0000000000
       526        55  ILE       CA             13.5380000000       20.3350000000      -23.3250000000  PROA      56              0.0000000000
       527        55  ILE       C              12.7290000000       21.4460000000      -22.6260000000  PROA      56              0.0000000000
       528        55  ILE       O              11.8970000000       22.0990000000      -23.2640000000  PROA      56              0.0000000000
       529        55  ILE       CB             14.7260000000       20.9380000000      -24.0850000000  PROA      56              0.0000000000
       530        55  ILE       CG1            14.3020000000       21.5410000000      -25.4210000000  PROA      56              0.0000000000
       531        55  ILE       CG2            15.8540000000       19.9240000000      -24.2480000000  PROA      56              0.0000000000
       532        55  ILE       CD             15.5030000000       22.1330000000      -26.1600000000  PROA      56              0.0000000000
       533        55  ILE       H              12.0800000000       19.9070000000      -24.8540000000  PROA      56              0.0000000000
       534        56  PRO       N              12.9990000000       21.7020000000      -21.3280000000  PROA      57              0.0000000000
       535        56  PRO       CA             12.2520000000       22.7590000000      -20.6260000000  PROA      57              0.0000000000
       536        56  PRO       C              12.6440000000       24.1800000000      -21.0480000000  PROA      57              0.0000000000
       537        56  PRO       O              13.8300000000       24.5260000000      -21.1010000000  PROA      57              0.0000000000
       538        56  PRO       CB             12.5800000000       22.4300000000      -19.1670000000  PROA      57              0.0000000000
       539        56  PRO       CG             13.9860000000       21.8310000000      -19.2080000000  PROA      57              0.0000000000
       540        56  PRO       CD             13.9680000000       21.0100000000      -20.4870000000  PROA      57              0.0000000000
       541        57  VAL       N              11.6310000000       24.9920000000      -21.3860000000  PROA      58              0.0000000000
       542        57  VAL       CA             11.7960000000       26.3830000000      -21.8070000000  PROA      58              0.0000000000
       543        57  VAL       C              10.8300000000       27.3350000000      -21.0720000000  PROA      58              0.0000000000
       544        57  VAL       O               9.8220000000       26.8920000000      -20.5170000000  PROA      58              0.0000000000
       545        57  VAL       CB             11.5940000000       26.5270000000      -23.3220000000  PROA      58              0.0000000000
       546        57  VAL       CG1            12.5980000000       25.6870000000      -24.1100000000  PROA      58              0.0000000000
       547        57  VAL       CG2            10.1510000000       26.2190000000      -23.7260000000  PROA      58              0.0000000000
       548        57  VAL       H              10.6880000000       24.6990000000      -21.2540000000  PROA      58              0.0000000000
       549        58  ALA       N              11.1270000000       28.6430000000      -21.1210000000  PROA      59              0.0000000000
       550        58  ALA       CA             10.2310000000       29.7070000000      -20.6620000000  PROA      59              0.0000000000
       551        58  ALA       C              10.0340000000       30.6300000000      -21.8830000000  PROA      59              0.0000000000
       552        58  ALA       O              10.9750000000       30.8570000000      -22.6460000000  PROA      59              0.0000000000
       553        58  ALA       CB             10.8560000000       30.5130000000      -19.5240000000  PROA      59              0.0000000000
       554        58  ALA       H              11.9560000000       28.9230000000      -21.6120000000  PROA      59              0.0000000000
       555        59  LEU       N               8.7990000000       31.0570000000      -22.1170000000  PROA      60              0.0000000000
       556        59  LEU       CA              8.4290000000       31.8920000000      -23.2550000000  PROA      60              0.0000000000
       557        59  LEU       C               8.0660000000       33.2980000000      -22.8030000000  PROA      60              0.0000000000
       558        59  LEU       O               6.9870000000       33.5350000000      -22.2350000000  PROA      60              0.0000000000
       559        59  LEU       CB              7.2490000000       31.2720000000      -24.0010000000  PROA      60              0.0000000000
       560        59  LEU       CG              7.5800000000       29.8920000000      -24.5610000000  PROA      60              0.0000000000
       561        59  LEU       CD1             6.3780000000       29.2350000000      -25.2360000000  PROA      60              0.0000000000
       562        59  LEU       CD2             8.7780000000       29.9590000000      -25.4990000000  PROA      60              0.0000000000
       563        59  LEU       H               8.0890000000       30.8770000000      -21.4350000000  PROA      60              0.0000000000
       564        60  GLY       N               9.0090000000       34.2070000000      -23.0210000000  PROA      61              0.0000000000
       565        60  GLY       CA              8.8370000000       35.6090000000      -22.6770000000  PROA      61              0.0000000000
       566        60  GLY       C               8.6380000000       36.4450000000      -23.9170000000  PROA      61              0.0000000000
       567        60  GLY       O               9.0340000000       36.0190000000      -25.0010000000  PROA      61              0.0000000000
       568        60  GLY       H               9.8300000000       33.9730000000      -23.5480000000  PROA      61              0.0000000000
       569        61  LEU       N               8.0130000000       37.6140000000      -23.7880000000  PROA      62              0.0000000000
       570        61  LEU       CA              7.8660000000       38.5060000000      -24.9440000000  PROA      62              0.0000000000
       571        61  LEU       C               9.0260000000       39.4780000000      -24.8700000000  PROA      62              0.0000000000
       572        61  LEU       O               9.1860000000       40.1560000000      -23.8550000000  PROA      62              0.0000000000
       573        61  LEU       CB              6.5370000000       39.2570000000      -24.9150000000  PROA      62              0.0000000000
       574        61  LEU       CG              5.3070000000       38.3880000000      -24.6370000000  PROA      62              0.0000000000
       575        61  LEU       CD1             4.0370000000       39.2180000000      -24.7870000000  PROA      62              0.0000000000
       576        61  LEU       CD2             5.2360000000       37.1160000000      -25.4810000000  PROA      62              0.0000000000
       577        61  LEU       H               7.7740000000       37.9480000000      -22.8760000000  PROA      62              0.0000000000
       578        62  LYS       N               9.8840000000       39.4730000000      -25.9110000000  PROA      63              0.0000000000
       579        62  LYS       CA             11.1180000000       40.2640000000      -26.0240000000  PROA      63              0.0000000000
       580        62  LYS       C              10.9930000000       41.7020000000      -25.5070000000  PROA      63              0.0000000000
       581        62  LYS       O              10.1830000000       42.4820000000      -26.0150000000  PROA      63              0.0000000000
       582        62  LYS       CB             11.5570000000       40.3280000000      -27.4890000000  PROA      63              0.0000000000
       583        62  LYS       CG             12.8750000000       41.0780000000      -27.6920000000  PROA      63              0.0000000000
       584        62  LYS       CD             13.2680000000       41.2750000000      -29.1580000000  PROA      63              0.0000000000
       585        62  LYS       CE             12.2750000000       42.1050000000      -29.9810000000  PROA      63              0.0000000000
       586        62  LYS       NZ             12.1790000000       43.4780000000      -29.4760000000  PROA      63              0.0000000000
       587        62  LYS       H               9.6400000000       38.8810000000      -26.6820000000  PROA      63              0.0000000000
       588        62  LYS       HZ1            11.6170000000       44.1050000000      -30.0760000000  PROA      63              0.0000000000
       589        62  LYS       HZ2            11.7950000000       43.5200000000      -28.5070000000  PROA      63              0.0000000000
       590        62  LYS       HZ3            13.1190000000       43.9140000000      -29.3410000000  PROA      63              0.0000000000
       591        63  GLU       N              11.7800000000       42.0100000000      -24.4520000000  PROA      64              0.0000000000
       592        63  GLU       CA             11.8830000000       43.3060000000      -23.7630000000  PROA      64              0.0000000000
       593        63  GLU       C              10.5280000000       43.8680000000      -23.2400000000  PROA      64              0.0000000000
       594        63  GLU       O              10.4380000000       45.0670000000      -22.9670000000  PROA      64              0.0000000000
       595        63  GLU       CB             12.5460000000       44.4490000000      -24.5380000000  PROA      64              0.0000000000
       596        63  GLU       CG             13.5160000000       44.1150000000      -25.6580000000  PROA      64              0.0000000000
       597        63  GLU       CD             12.8720000000       44.5450000000      -26.9570000000  PROA      64              0.0000000000
       598        63  GLU       OE1            11.6470000000       44.5630000000      -27.0570000000  PROA      64              0.0000000000
       599        63  GLU       OE2            13.5830000000       44.8280000000      -27.9090000000  PROA      64              0.0000000000
       600        63  GLU       H              12.3630000000       41.2630000000      -24.1300000000  PROA      64              0.0000000000
       601        64  LYS       N               9.4980000000       42.9970000000      -23.0510000000  PROA      65              0.0000000000
       602        64  LYS       CA              8.1690000000       43.4310000000      -22.6040000000  PROA      65              0.0000000000
       603        64  LYS       C               7.8400000000       43.0970000000      -21.1430000000  PROA      65              0.0000000000
       604        64  LYS       O               6.7890000000       43.5150000000      -20.6400000000  PROA      65              0.0000000000
       605        64  LYS       CB              7.0530000000       42.9850000000      -23.5510000000  PROA      65              0.0000000000
       606        64  LYS       CG              6.6700000000       44.0710000000      -24.5690000000  PROA      65              0.0000000000
       607        64  LYS       CD              7.3900000000       44.0450000000      -25.9240000000  PROA      65              0.0000000000
       608        64  LYS       CE              8.2580000000       45.2720000000      -26.2480000000  PROA      65              0.0000000000
       609        64  LYS       NZ              9.5930000000       45.1280000000      -25.6580000000  PROA      65              0.0000000000
       610        64  LYS       H               9.6270000000       42.0160000000      -23.2230000000  PROA      65              0.0000000000
       611        64  LYS       HZ1            10.3190000000       45.6410000000      -26.2040000000  PROA      65              0.0000000000
       612        64  LYS       HZ2             9.6420000000       45.4170000000      -24.6560000000  PROA      65              0.0000000000
       613        64  LYS       HZ3             9.9000000000       44.1360000000      -25.7660000000  PROA      65              0.0000000000
       614        65  ASN       N               8.7370000000       42.3570000000      -20.4660000000  PROA      66              0.0000000000
       615        65  ASN       CA              8.5860000000       41.8950000000      -19.0780000000  PROA      66              0.0000000000
       616        65  ASN       C               7.2620000000       41.1360000000      -18.8940000000  PROA      66              0.0000000000
       617        65  ASN       O               6.5310000000       41.3210000000      -17.9100000000  PROA      66              0.0000000000
       618        65  ASN       CB              8.6350000000       43.0430000000      -18.0670000000  PROA      66              0.0000000000
       619        65  ASN       CG              9.8700000000       43.8730000000      -18.3070000000  PROA      66              0.0000000000
       620        65  ASN       ND2             9.6530000000       45.1950000000      -18.1910000000  PROA      66              0.0000000000
       621        65  ASN       OD1            10.9390000000       43.3640000000      -18.6270000000  PROA      66              0.0000000000
       622        65  ASN       H               9.5940000000       42.1270000000      -20.9220000000  PROA      66              0.0000000000
       623        65  ASN       HD21            8.7470000000       45.5260000000      -17.9260000000  PROA      66              0.0000000000
       624        65  ASN       HD22           10.3770000000       45.8630000000      -18.3620000000  PROA      66              0.0000000000
       625        66  LEU       N               6.9490000000       40.3040000000      -19.8990000000  PROA      67              0.0000000000
       626        66  LEU       CA              5.7690000000       39.4560000000      -19.9330000000  PROA      67              0.0000000000
       627        66  LEU       C               6.1970000000       38.0450000000      -20.2540000000  PROA      67              0.0000000000
       628        66  LEU       O               7.0270000000       37.8380000000      -21.1470000000  PROA      67              0.0000000000
       629        66  LEU       CB              4.8100000000       39.9400000000      -21.0190000000  PROA      67              0.0000000000
       630        66  LEU       CG              4.1210000000       41.2710000000      -20.7250000000  PROA      67              0.0000000000
       631        66  LEU       CD1             3.5300000000       41.9030000000      -21.9850000000  PROA      67              0.0000000000
       632        66  LEU       CD2             3.0630000000       41.1190000000      -19.6380000000  PROA      67              0.0000000000
       633        66  LEU       H               7.5910000000       40.1460000000      -20.6480000000  PROA      67              0.0000000000
       634        67  TYR       N               5.6280000000       37.0740000000      -19.5310000000  PROA      68              0.0000000000
       635        67  TYR       CA              5.8790000000       35.6580000000      -19.7540000000  PROA      68              0.0000000000
       636        67  TYR       C               4.5830000000       34.9080000000      -19.8780000000  PROA      68              0.0000000000
       637        67  TYR       O               3.6240000000       35.2180000000      -19.1630000000  PROA      68              0.0000000000
       638        67  TYR       CB              6.6990000000       35.0430000000      -18.6170000000  PROA      68              0.0000000000
       639        67  TYR       CG              8.1620000000       35.4090000000      -18.7190000000  PROA      68              0.0000000000
       640        67  TYR       CD1             9.0900000000       34.4460000000      -19.0990000000  PROA      68              0.0000000000
       641        67  TYR       CD2             8.5850000000       36.7000000000      -18.4250000000  PROA      68              0.0000000000
       642        67  TYR       CE1            10.4400000000       34.7720000000      -19.1720000000  PROA      68              0.0000000000
       643        67  TYR       CE2             9.9310000000       37.0290000000      -18.5070000000  PROA      68              0.0000000000
       644        67  TYR       CZ             10.8590000000       36.0630000000      -18.8700000000  PROA      68              0.0000000000
       645        67  TYR       OH             12.1980000000       36.3930000000      -18.9260000000  PROA      68              0.0000000000
       646        67  TYR       H               4.9460000000       37.2970000000      -18.8270000000  PROA      68              0.0000000000
       647        67  TYR       HH             12.2920000000       37.3360000000      -18.8910000000  PROA      68              0.0000000000
       648        68  LEU       N               4.5750000000       33.8550000000      -20.7170000000  PROA      69              0.0000000000
       649        68  LEU       CA              3.4150000000       32.9770000000      -20.7870000000  PROA      69              0.0000000000
       650        68  LEU       C               3.4620000000       32.0720000000      -19.5530000000  PROA      69              0.0000000000
       651        68  LEU       O               4.5420000000       31.6390000000      -19.1370000000  PROA      69              0.0000000000
       652        68  LEU       CB              3.4480000000       32.1430000000      -22.0660000000  PROA      69              0.0000000000
       653        68  LEU       CG              3.0400000000       32.9430000000      -23.3020000000  PROA      69              0.0000000000
       654        68  LEU       CD1             3.3350000000       32.1890000000      -24.5990000000  PROA      69              0.0000000000
       655        68  LEU       CD2             1.5750000000       33.3710000000      -23.2190000000  PROA      69              0.0000000000
       656        68  LEU       H               5.4270000000       33.5700000000      -21.1550000000  PROA      69              0.0000000000
       657        69  SER       N               2.2940000000       31.8070000000      -18.9550000000  PROA      70              0.0000000000
       658        69  SER       CA              2.2450000000       30.9060000000      -17.8210000000  PROA      70              0.0000000000
       659        69  SER       C               0.9870000000       30.0690000000      -17.8990000000  PROA      70              0.0000000000
       660        69  SER       O               0.0410000000       30.4390000000      -18.6070000000  PROA      70              0.0000000000
       661        69  SER       CB              2.2820000000       31.8270000000      -16.6160000000  PROA      70              0.0000000000
       662        69  SER       OG              1.9350000000       33.1430000000      -17.0670000000  PROA      70              0.0000000000
       663        69  SER       H               1.4480000000       32.2940000000      -19.1770000000  PROA      70              0.0000000000
       664        69  SER       HG              1.8570000000       33.6680000000      -16.2710000000  PROA      70              0.0000000000
       665        70  CYS       N               0.9700000000       28.9440000000      -17.1770000000  PROA      71              0.0000000000
       666        70  CYS       CA             -0.2070000000       28.0800000000      -17.1090000000  PROA      71              0.0000000000
       667        70  CYS       C              -0.6030000000       27.9270000000      -15.6750000000  PROA      71              0.0000000000
       668        70  CYS       O               0.2120000000       27.5070000000      -14.8610000000  PROA      71              0.0000000000
       669        70  CYS       CB              0.1150000000       26.7530000000      -17.7590000000  PROA      71              0.0000000000
       670        70  CYS       SG              0.4400000000       26.9270000000      -19.5280000000  PROA      71              0.0000000000
       671        70  CYS       H               1.8060000000       28.6690000000      -16.6930000000  PROA      71              0.0000000000
       672        71  VAL       N              -1.8370000000       28.2910000000      -15.3620000000  PROA      72              0.0000000000
       673        71  VAL       CA             -2.3490000000       28.2080000000      -13.9950000000  PROA      72              0.0000000000
       674        71  VAL       C              -3.7100000000       27.5420000000      -14.0030000000  PROA      72              0.0000000000
       675        71  VAL       O              -4.4300000000       27.6230000000      -15.0010000000  PROA      72              0.0000000000
       676        71  VAL       CB             -2.4750000000       29.6090000000      -13.3870000000  PROA      72              0.0000000000
       677        71  VAL       CG1            -1.1220000000       30.1970000000      -13.0100000000  PROA      72              0.0000000000
       678        71  VAL       CG2            -3.2370000000       30.5400000000      -14.3280000000  PROA      72              0.0000000000
       679        71  VAL       H              -2.4240000000       28.6440000000      -16.0930000000  PROA      72              0.0000000000
       680        72  LEU       N              -4.0730000000       26.9160000000      -12.8840000000  PROA      73              0.0000000000
       681        72  LEU       CA             -5.3860000000       26.3140000000      -12.7290000000  PROA      73              0.0000000000
       682        72  LEU       C              -6.3670000000       27.4330000000      -12.3820000000  PROA      73              0.0000000000
       683        72  LEU       O              -6.1420000000       28.1990000000      -11.4270000000  PROA      73              0.0000000000
       684        72  LEU       CB             -5.3220000000       25.2760000000      -11.6090000000  PROA      73              0.0000000000
       685        72  LEU       CG             -6.4610000000       24.2600000000      -11.6310000000  PROA      73              0.0000000000
       686        72  LEU       CD1            -6.3350000000       23.3110000000      -12.8230000000  PROA      73              0.0000000000
       687        72  LEU       CD2            -6.5650000000       23.4980000000      -10.3090000000  PROA      73              0.0000000000
       688        72  LEU       H              -3.4450000000       26.9800000000      -12.1030000000  PROA      73              0.0000000000
       689        73  LYS       N              -7.4060000000       27.5820000000      -13.2080000000  PROA      74              0.0000000000
       690        73  LYS       CA             -8.4680000000       28.5700000000      -13.0080000000  PROA      74              0.0000000000
       691        73  LYS       C              -9.8000000000       27.8610000000      -13.1350000000  PROA      74              0.0000000000
       692        73  LYS       O             -10.0750000000       27.2820000000      -14.1860000000  PROA      74              0.0000000000
       693        73  LYS       CB             -8.3870000000       29.7240000000      -14.0150000000  PROA      74              0.0000000000
       694        73  LYS       CG             -7.0710000000       30.5110000000      -14.0120000000  PROA      74              0.0000000000
       695        73  LYS       CD             -7.1130000000       31.7180000000      -14.9570000000  PROA      74              0.0000000000
       696        73  LYS       CE             -7.7290000000       32.9800000000      -14.3460000000  PROA      74              0.0000000000
       697        73  LYS       NZ             -6.7150000000       33.6670000000      -13.5380000000  PROA      74              0.0000000000
       698        73  LYS       H              -7.4800000000       26.9790000000      -14.0060000000  PROA      74              0.0000000000
       699        73  LYS       HZ1            -7.1270000000       34.3300000000      -12.8510000000  PROA      74              0.0000000000
       700        73  LYS       HZ2            -6.1400000000       32.9640000000      -13.0300000000  PROA      74              0.0000000000
       701        73  LYS       HZ3            -6.0320000000       34.1560000000      -14.1580000000  PROA      74              0.0000000000
       702        74  ASP       N             -10.5790000000       27.8250000000      -12.0410000000  PROA      75              0.0000000000
       703        74  ASP       CA            -11.8760000000       27.1400000000      -11.9690000000  PROA      75              0.0000000000
       704        74  ASP       C             -11.7480000000       25.6770000000      -12.4710000000  PROA      75              0.0000000000
       705        74  ASP       O             -12.5000000000       25.2230000000      -13.3350000000  PROA      75              0.0000000000
       706        74  ASP       CB            -13.0840000000       27.9170000000      -12.4830000000  PROA      75              0.0000000000
       707        74  ASP       CG            -14.1780000000       27.5560000000      -11.4980000000  PROA      75              0.0000000000
       708        74  ASP       OD1           -15.0990000000       26.8260000000      -11.8380000000  PROA      75              0.0000000000
       709        74  ASP       OD2           -14.0400000000       27.8650000000      -10.3200000000  PROA      75              0.0000000000
       710        74  ASP       H             -10.2820000000       28.3430000000      -11.2430000000  PROA      75              0.0000000000
       711        75  ASP       N             -10.7120000000       24.9900000000      -11.9550000000  PROA      76              0.0000000000
       712        75  ASP       CA            -10.3210000000       23.5990000000      -12.2210000000  PROA      76              0.0000000000
       713        75  ASP       C              -9.8500000000       23.3380000000      -13.6620000000  PROA      76              0.0000000000
       714        75  ASP       O              -9.6730000000       22.1850000000      -14.0380000000  PROA      76              0.0000000000
       715        75  ASP       CB            -11.4190000000       22.6020000000      -11.7820000000  PROA      76              0.0000000000
       716        75  ASP       CG            -12.2900000000       23.0870000000      -10.6160000000  PROA      76              0.0000000000
       717        75  ASP       OD1           -11.8350000000       23.8370000000       -9.7470000000  PROA      76              0.0000000000
       718        75  ASP       OD2           -13.4730000000       22.7590000000      -10.6040000000  PROA      76              0.0000000000
       719        75  ASP       H             -10.3290000000       25.4100000000      -11.1380000000  PROA      76              0.0000000000
       720        76  LYS       N              -9.6390000000       24.3840000000      -14.4600000000  PROA      77              0.0000000000
       721        76  LYS       CA             -9.1810000000       24.1990000000      -15.8360000000  PROA      77              0.0000000000
       722        76  LYS       C              -7.7690000000       24.7780000000      -16.0720000000  PROA      77              0.0000000000
       723        76  LYS       O              -7.5650000000       25.9690000000      -15.8230000000  PROA      77              0.0000000000
       724        76  LYS       CB            -10.2650000000       24.7800000000      -16.7710000000  PROA      77              0.0000000000
       725        76  LYS       CG            -10.2070000000       24.4470000000      -18.2740000000  PROA      77              0.0000000000
       726        76  LYS       CD             -9.3210000000       25.3720000000      -19.1170000000  PROA      77              0.0000000000
       727        76  LYS       CE             -9.0790000000       24.8890000000      -20.5570000000  PROA      77              0.0000000000
       728        76  LYS       NZ             -7.8710000000       25.5370000000      -21.1000000000  PROA      77              0.0000000000
       729        76  LYS       H              -9.8930000000       25.3000000000      -14.1480000000  PROA      77              0.0000000000
       730        76  LYS       HZ1            -7.5360000000       25.1160000000      -21.9970000000  PROA      77              0.0000000000
       731        76  LYS       HZ2            -8.0440000000       26.5450000000      -21.2610000000  PROA      77              0.0000000000
       732        76  LYS       HZ3            -7.1230000000       25.4280000000      -20.3830000000  PROA      77              0.0000000000
       733        77  PRO       N              -6.7920000000       23.9640000000      -16.5580000000  PROA      78              0.0000000000
       734        77  PRO       CA             -5.4700000000       24.5130000000      -16.9000000000  PROA      78              0.0000000000
       735        77  PRO       C              -5.6540000000       25.6670000000      -17.8920000000  PROA      78              0.0000000000
       736        77  PRO       O              -6.3400000000       25.5120000000      -18.9080000000  PROA      78              0.0000000000
       737        77  PRO       CB             -4.7870000000       23.2990000000      -17.5310000000  PROA      78              0.0000000000
       738        77  PRO       CG             -5.4750000000       22.0750000000      -16.9280000000  PROA      78              0.0000000000
       739        77  PRO       CD             -6.9170000000       22.5330000000      -16.7950000000  PROA      78              0.0000000000
       740        78  THR       N              -5.1370000000       26.8490000000      -17.5410000000  PROA      79              0.0000000000
       741        78  THR       CA             -5.3620000000       28.0590000000      -18.3260000000  PROA      79              0.0000000000
       742        78  THR       C              -4.0740000000       28.7820000000      -18.6940000000  PROA      79              0.0000000000
       743        78  THR       O              -3.2420000000       29.0660000000      -17.8260000000  PROA      79              0.0000000000
       744        78  THR       CB             -6.4190000000       28.9090000000      -17.6350000000  PROA      79              0.0000000000
       745        78  THR       CG2            -6.7600000000       30.1720000000      -18.4310000000  PROA      79              0.0000000000
       746        78  THR       OG1            -7.5920000000       28.1030000000      -17.4800000000  PROA      79              0.0000000000
       747        78  THR       H              -4.6010000000       26.9690000000      -16.7070000000  PROA      79              0.0000000000
       748        78  THR       HG1            -7.4410000000       27.5430000000      -16.7230000000  PROA      79              0.0000000000
       749        79  LEU       N              -3.9690000000       29.1730000000      -19.9680000000  PROA      80              0.0000000000
       750        79  LEU       CA             -2.8490000000       29.9650000000      -20.4490000000  PROA      80              0.0000000000
       751        79  LEU       C              -3.0720000000       31.4370000000      -20.0330000000  PROA      80              0.0000000000
       752        79  LEU       O              -4.1970000000       31.9470000000      -20.1050000000  PROA      80              0.0000000000
       753        79  LEU       CB             -2.6970000000       29.8290000000      -21.9640000000  PROA      80              0.0000000000
       754        79  LEU       CG             -1.3780000000       30.3870000000      -22.5050000000  PROA      80              0.0000000000
       755        79  LEU       CD1            -0.1650000000       29.6900000000      -21.8850000000  PROA      80              0.0000000000
       756        79  LEU       CD2            -1.3290000000       30.3420000000      -24.0320000000  PROA      80              0.0000000000
       757        79  LEU       H              -4.7730000000       29.1310000000      -20.5540000000  PROA      80              0.0000000000
       758        80  GLN       N              -2.0040000000       32.0990000000      -19.5920000000  PROA      81              0.0000000000
       759        80  GLN       CA             -2.0340000000       33.4970000000      -19.1280000000  PROA      81              0.0000000000
       760        80  GLN       C              -0.7920000000       34.2050000000      -19.6610000000  PROA      81              0.0000000000
       761        80  GLN       O               0.1790000000       33.5460000000      -20.0120000000  PROA      81              0.0000000000
       762        80  GLN       CB             -2.0670000000       33.6560000000      -17.6040000000  PROA      81              0.0000000000
       763        80  GLN       CG             -3.4020000000       33.3020000000      -16.9360000000  PROA      81              0.0000000000
       764        80  GLN       CD             -3.5030000000       33.8840000000      -15.5260000000  PROA      81              0.0000000000
       765        80  GLN       NE2            -2.3380000000       34.0620000000      -14.8860000000  PROA      81              0.0000000000
       766        80  GLN       OE1            -4.5910000000       34.1930000000      -15.0410000000  PROA      81              0.0000000000
       767        80  GLN       H              -1.0970000000       31.6680000000      -19.5730000000  PROA      81              0.0000000000
       768        80  GLN       HE21           -1.4440000000       33.7290000000      -15.1980000000  PROA      81              0.0000000000
       769        80  GLN       HE22           -2.2120000000       34.6120000000      -14.0580000000  PROA      81              0.0000000000
       770        81  LEU       N              -0.8290000000       35.5490000000      -19.7090000000  PROA      82              0.0000000000
       771        81  LEU       CA              0.3160000000       36.4050000000      -20.0010000000  PROA      82              0.0000000000
       772        81  LEU       C               0.4560000000       37.2100000000      -18.7190000000  PROA      82              0.0000000000
       773        81  LEU       O              -0.4910000000       37.8900000000      -18.3070000000  PROA      82              0.0000000000
       774        81  LEU       CB              0.0180000000       37.3500000000      -21.1550000000  PROA      82              0.0000000000
       775        81  LEU       CG              0.8610000000       37.0710000000      -22.3910000000  PROA      82              0.0000000000
       776        81  LEU       CD1             0.5440000000       38.0710000000      -23.5000000000  PROA      82              0.0000000000
       777        81  LEU       CD2             2.3520000000       37.0250000000      -22.0590000000  PROA      82              0.0000000000
       778        81  LEU       H              -1.6250000000       36.0510000000      -19.3690000000  PROA      82              0.0000000000
       779        82  GLU       N               1.6010000000       37.0820000000      -18.0490000000  PROA      83              0.0000000000
       780        82  GLU       CA              1.8640000000       37.6900000000      -16.7520000000  PROA      83              0.0000000000
       781        82  GLU       C               3.0000000000       38.6650000000      -16.8210000000  PROA      83              0.0000000000
       782        82  GLU       O               4.0440000000       38.3250000000      -17.3730000000  PROA      83              0.0000000000
       783        82  GLU       CB              1.9970000000       36.6370000000      -15.6590000000  PROA      83              0.0000000000
       784        82  GLU       CG              0.6260000000       35.9770000000      -15.4790000000  PROA      83              0.0000000000
       785        82  GLU       CD              0.6140000000       35.0270000000      -14.3060000000  PROA      83              0.0000000000
       786        82  GLU       OE1            -0.1720000000       35.2390000000      -13.3860000000  PROA      83              0.0000000000
       787        82  GLU       OE2             1.3760000000       34.0660000000      -14.3040000000  PROA      83              0.0000000000
       788        82  GLU       H               2.3390000000       36.5220000000      -18.4350000000  PROA      83              0.0000000000
       789        83  SER       N               2.8400000000       39.8340000000      -16.1790000000  PROA      84              0.0000000000
       790        83  SER       CA              3.8920000000       40.8350000000      -16.0630000000  PROA      84              0.0000000000
       791        83  SER       C               4.8670000000       40.3570000000      -14.9960000000  PROA      84              0.0000000000
       792        83  SER       O               4.4320000000       39.8560000000      -13.9720000000  PROA      84              0.0000000000
       793        83  SER       CB              3.1670000000       42.1190000000      -15.7140000000  PROA      84              0.0000000000
       794        83  SER       OG              1.7710000000       41.8000000000      -15.6180000000  PROA      84              0.0000000000
       795        83  SER       H               2.0150000000       39.9980000000      -15.6440000000  PROA      84              0.0000000000
       796        83  SER       HG              1.2960000000       42.5910000000      -15.8690000000  PROA      84              0.0000000000
       797        84  VAL       N               6.1770000000       40.5180000000      -15.2200000000  PROA      85              0.0000000000
       798        84  VAL       CA              7.1760000000       40.1060000000      -14.2210000000  PROA      85              0.0000000000
       799        84  VAL       C               8.0850000000       41.2630000000      -13.8180000000  PROA      85              0.0000000000
       800        84  VAL       O               8.2130000000       42.2570000000      -14.5520000000  PROA      85              0.0000000000
       801        84  VAL       CB              8.0120000000       38.9410000000      -14.7520000000  PROA      85              0.0000000000
       802        84  VAL       CG1             7.1630000000       37.6940000000      -15.0070000000  PROA      85              0.0000000000
       803        84  VAL       CG2             8.7980000000       39.3760000000      -15.9880000000  PROA      85              0.0000000000
       804        84  VAL       H               6.4920000000       41.0050000000      -16.0360000000  PROA      85              0.0000000000
       805        85  ASP       N               8.7800000000       41.0870000000      -12.6800000000  PROA      86              0.0000000000
       806        85  ASP       CA              9.7320000000       42.0510000000      -12.1640000000  PROA      86              0.0000000000
       807        85  ASP       C              10.9290000000       42.1450000000      -13.1340000000  PROA      86              0.0000000000
       808        85  ASP       O              11.6300000000       41.1500000000      -13.3210000000  PROA      86              0.0000000000
       809        85  ASP       CB             10.2850000000       41.6560000000      -10.7850000000  PROA      86              0.0000000000
       810        85  ASP       CG             11.4380000000       42.5800000000      -10.3920000000  PROA      86              0.0000000000
       811        85  ASP       OD1            11.4570000000       43.7380000000      -10.7900000000  PROA      86              0.0000000000
       812        85  ASP       OD2            12.3370000000       42.1800000000       -9.6570000000  PROA      86              0.0000000000
       813        85  ASP       H               8.6950000000       40.2140000000      -12.2060000000  PROA      86              0.0000000000
       814        86  PRO       N              11.1750000000       43.3080000000      -13.7820000000  PROA      87              0.0000000000
       815        86  PRO       CA             12.3110000000       43.3840000000      -14.7300000000  PROA      87              0.0000000000
       816        86  PRO       C              13.6880000000       43.1110000000      -14.1100000000  PROA      87              0.0000000000
       817        86  PRO       O              14.6110000000       42.7280000000      -14.8330000000  PROA      87              0.0000000000
       818        86  PRO       CB             12.2080000000       44.8240000000      -15.2470000000  PROA      87              0.0000000000
       819        86  PRO       CG             10.7750000000       45.2820000000      -14.9730000000  PROA      87              0.0000000000
       820        86  PRO       CD             10.3970000000       44.5370000000      -13.7020000000  PROA      87              0.0000000000
       821        87  LYS       N              13.8180000000       43.2710000000      -12.7760000000  PROA      88              0.0000000000
       822        87  LYS       CA             15.0880000000       43.0900000000      -12.0580000000  PROA      88              0.0000000000
       823        87  LYS       C              15.3890000000       41.6330000000      -11.6470000000  PROA      88              0.0000000000
       824        87  LYS       O              16.4980000000       41.3510000000      -11.1860000000  PROA      88              0.0000000000
       825        87  LYS       CB             15.0960000000       43.9450000000      -10.7950000000  PROA      88              0.0000000000
       826        87  LYS       CG             14.7040000000       45.4060000000      -11.0120000000  PROA      88              0.0000000000
       827        87  LYS       CD             14.4860000000       46.1610000000       -9.6990000000  PROA      88              0.0000000000
       828        87  LYS       CE             13.0960000000       45.9840000000       -9.0710000000  PROA      88              0.0000000000
       829        87  LYS       NZ             12.7820000000       44.5850000000       -8.7500000000  PROA      88              0.0000000000
       830        87  LYS       H              12.9840000000       43.4230000000      -12.2410000000  PROA      88              0.0000000000
       831        87  LYS       HZ1            13.4490000000       44.1420000000       -8.0960000000  PROA      88              0.0000000000
       832        87  LYS       HZ2            11.8090000000       44.4800000000       -8.4060000000  PROA      88              0.0000000000
       833        87  LYS       HZ3            12.7660000000       44.0050000000       -9.6230000000  PROA      88              0.0000000000
       834        88  ASN       N              14.4160000000       40.7160000000      -11.8220000000  PROA      89              0.0000000000
       835        88  ASN       CA             14.5410000000       39.3010000000      -11.4410000000  PROA      89              0.0000000000
       836        88  ASN       C              14.4170000000       38.3030000000      -12.6140000000  PROA      89              0.0000000000
       837        88  ASN       O              14.6400000000       37.1020000000      -12.4190000000  PROA      89              0.0000000000
       838        88  ASN       CB             13.4320000000       38.9130000000      -10.4690000000  PROA      89              0.0000000000
       839        88  ASN       CG             13.9550000000       38.7440000000       -9.0650000000  PROA      89              0.0000000000
       840        88  ASN       ND2            13.8310000000       39.8700000000       -8.3380000000  PROA      89              0.0000000000
       841        88  ASN       OD1            14.4000000000       37.6790000000       -8.6460000000  PROA      89              0.0000000000
       842        88  ASN       H              13.5520000000       40.9990000000      -12.2450000000  PROA      89              0.0000000000
       843        88  ASN       HD21           13.3970000000       40.6670000000       -8.7730000000  PROA      89              0.0000000000
       844        88  ASN       HD22           14.1460000000       39.9330000000       -7.3930000000  PROA      89              0.0000000000
       845        89  TYR       N              14.0340000000       38.7910000000      -13.8120000000  PROA      90              0.0000000000
       846        89  TYR       CA             13.8300000000       37.9540000000      -14.9950000000  PROA      90              0.0000000000
       847        89  TYR       C              14.6360000000       38.4360000000      -16.1940000000  PROA      90              0.0000000000
       848        89  TYR       O              14.7910000000       39.6470000000      -16.3500000000  PROA      90              0.0000000000
       849        89  TYR       CB             12.3370000000       37.9290000000      -15.3510000000  PROA      90              0.0000000000
       850        89  TYR       CG             11.5590000000       37.2900000000      -14.2260000000  PROA      90              0.0000000000
       851        89  TYR       CD1            11.3310000000       35.9210000000      -14.2440000000  PROA      90              0.0000000000
       852        89  TYR       CD2            11.0990000000       38.0560000000      -13.1610000000  PROA      90              0.0000000000
       853        89  TYR       CE1            10.7430000000       35.3070000000      -13.1470000000  PROA      90              0.0000000000
       854        89  TYR       CE2            10.5310000000       37.4390000000      -12.0540000000  PROA      90              0.0000000000
       855        89  TYR       CZ             10.4110000000       36.0560000000      -12.0250000000  PROA      90              0.0000000000
       856        89  TYR       OH             10.0080000000       35.4230000000      -10.8660000000  PROA      90              0.0000000000
       857        89  TYR       H              13.9720000000       39.7760000000      -13.9820000000  PROA      90              0.0000000000
       858        89  TYR       HH              9.4200000000       34.6910000000      -11.0770000000  PROA      90              0.0000000000
       859        90  PRO       N              15.0750000000       37.5200000000      -17.0980000000  PROA      91              0.0000000000
       860        90  PRO       CA             14.9640000000       36.0490000000      -17.0260000000  PROA      91              0.0000000000
       861        90  PRO       C              15.8840000000       35.4400000000      -15.9580000000  PROA      91              0.0000000000
       862        90  PRO       O              16.8520000000       36.0750000000      -15.5370000000  PROA      91              0.0000000000
       863        90  PRO       CB             15.3130000000       35.6190000000      -18.4530000000  PROA      91              0.0000000000
       864        90  PRO       CG             16.3000000000       36.6750000000      -18.9390000000  PROA      91              0.0000000000
       865        90  PRO       CD             15.7560000000       37.9520000000      -18.3140000000  PROA      91              0.0000000000
       866        91  LYS       N              15.5330000000       34.2440000000      -15.4660000000  PROA      92              0.0000000000
       867        91  LYS       CA             16.3510000000       33.5160000000      -14.4910000000  PROA      92              0.0000000000
       868        91  LYS       C              16.3330000000       32.0240000000      -14.8370000000  PROA      92              0.0000000000
       869        91  LYS       O              15.3560000000       31.5510000000      -15.4210000000  PROA      92              0.0000000000
       870        91  LYS       CB             15.9060000000       33.8240000000      -13.0580000000  PROA      92              0.0000000000
       871        91  LYS       CG             14.4880000000       33.3540000000      -12.7590000000  PROA      92              0.0000000000
       872        91  LYS       CD             13.9340000000       33.8560000000      -11.4250000000  PROA      92              0.0000000000
       873        91  LYS       CE             12.5910000000       33.1800000000      -11.1770000000  PROA      92              0.0000000000
       874        91  LYS       NZ             11.8380000000       33.7870000000      -10.0760000000  PROA      92              0.0000000000
       875        91  LYS       H              14.7510000000       33.7270000000      -15.8210000000  PROA      92              0.0000000000
       876        91  LYS       HZ1            10.9480000000       33.2440000000      -10.0140000000  PROA      92              0.0000000000
       877        91  LYS       HZ2            12.3000000000       33.6880000000       -9.1570000000  PROA      92              0.0000000000
       878        91  LYS       HZ3            11.5340000000       34.7640000000      -10.2640000000  PROA      92              0.0000000000
       879        92  LYS       N              17.4290000000       31.3110000000      -14.5300000000  PROA      93              0.0000000000
       880        92  LYS       CA             17.6090000000       29.8810000000      -14.8120000000  PROA      93              0.0000000000
       881        92  LYS       C              16.5340000000       29.0220000000      -14.1480000000  PROA      93              0.0000000000
       882        92  LYS       O              15.9880000000       28.1180000000      -14.7820000000  PROA      93              0.0000000000
       883        92  LYS       CB             19.0460000000       29.4690000000      -14.4750000000  PROA      93              0.0000000000
       884        92  LYS       CG             19.7950000000       28.9950000000      -15.7270000000  PROA      93              0.0000000000
       885        92  LYS       CD             21.3250000000       28.9590000000      -15.6030000000  PROA      93              0.0000000000
       886        92  LYS       CE             21.9610000000       30.3530000000      -15.4980000000  PROA      93              0.0000000000
       887        92  LYS       NZ             23.4300000000       30.2610000000      -15.5600000000  PROA      93              0.0000000000
       888        92  LYS       H              18.1290000000       31.8020000000      -14.0150000000  PROA      93              0.0000000000
       889        92  LYS       HZ1            23.8450000000       31.2130000000      -15.4910000000  PROA      93              0.0000000000
       890        92  LYS       HZ2            23.7860000000       29.6780000000      -14.7760000000  PROA      93              0.0000000000
       891        92  LYS       HZ3            23.7220000000       29.8380000000      -16.4650000000  PROA      93              0.0000000000
       892        93  LYS       N              16.2370000000       29.3140000000      -12.8820000000  PROA      94              0.0000000000
       893        93  LYS       CA             15.2120000000       28.6020000000      -12.1360000000  PROA      94              0.0000000000
       894        93  LYS       C              13.9260000000       29.4330000000      -12.1360000000  PROA      94              0.0000000000
       895        93  LYS       O              13.7500000000       30.3300000000      -11.3010000000  PROA      94              0.0000000000
       896        93  LYS       CB             15.6890000000       28.2150000000      -10.7250000000  PROA      94              0.0000000000
       897        93  LYS       CG             14.6550000000       27.4100000000       -9.9200000000  PROA      94              0.0000000000
       898        93  LYS       CD             13.7570000000       28.2940000000       -9.0440000000  PROA      94              0.0000000000
       899        93  LYS       CE             12.3630000000       27.7250000000       -8.7800000000  PROA      94              0.0000000000
       900        93  LYS       NZ             12.4660000000       26.4410000000       -8.0910000000  PROA      94              0.0000000000
       901        93  LYS       H              16.6650000000       30.1050000000      -12.4480000000  PROA      94              0.0000000000
       902        93  LYS       HZ1            11.5680000000       26.2130000000       -7.6110000000  PROA      94              0.0000000000
       903        93  LYS       HZ2            12.6170000000       25.6470000000       -8.7480000000  PROA      94              0.0000000000
       904        93  LYS       HZ3            13.2180000000       26.4630000000       -7.3650000000  PROA      94              0.0000000000
       905        94  MET       N              13.0330000000       29.1340000000      -13.0860000000  PROA      95              0.0000000000
       906        94  MET       CA             11.7530000000       29.8330000000      -13.1940000000  PROA      95              0.0000000000
       907        94  MET       C              10.7150000000       29.1780000000      -12.2880000000  PROA      95              0.0000000000
       908        94  MET       O              10.8020000000       27.9800000000      -12.0250000000  PROA      95              0.0000000000
       909        94  MET       CB             11.2610000000       29.8540000000      -14.6410000000  PROA      95              0.0000000000
       910        94  MET       CG             12.1310000000       30.7270000000      -15.5440000000  PROA      95              0.0000000000
       911        94  MET       SD             12.0200000000       32.4840000000      -15.1730000000  PROA      95              0.0000000000
       912        94  MET       CE             10.3530000000       32.7570000000      -15.7900000000  PROA      95              0.0000000000
       913        94  MET       H              13.2110000000       28.3360000000      -13.6620000000  PROA      95              0.0000000000
       914        95  GLU       N               9.7010000000       29.9410000000      -11.8620000000  PROA      96              0.0000000000
       915        95  GLU       CA              8.5790000000       29.3990000000      -11.0890000000  PROA      96              0.0000000000
       916        95  GLU       C               7.8870000000       28.3830000000      -12.0120000000  PROA      96              0.0000000000
       917        95  GLU       O               7.8650000000       28.5840000000      -13.2210000000  PROA      96              0.0000000000
       918        95  GLU       CB              7.5770000000       30.4930000000      -10.7190000000  PROA      96              0.0000000000
       919        95  GLU       CG              7.9810000000       31.4040000000       -9.5550000000  PROA      96              0.0000000000
       920        95  GLU       CD              9.2690000000       32.1560000000       -9.8220000000  PROA      96              0.0000000000
       921        95  GLU       OE1             9.4300000000       32.7520000000      -10.8860000000  PROA      96              0.0000000000
       922        95  GLU       OE2            10.1420000000       32.1490000000       -8.9610000000  PROA      96              0.0000000000
       923        95  GLU       H               9.7250000000       30.9290000000      -12.0180000000  PROA      96              0.0000000000
       924        96  LYS       N               7.4250000000       27.2560000000      -11.4580000000  PROA      97              0.0000000000
       925        96  LYS       CA              6.9230000000       26.1170000000      -12.2440000000  PROA      97              0.0000000000
       926        96  LYS       C               5.8900000000       26.4720000000      -13.3210000000  PROA      97              0.0000000000
       927        96  LYS       O               5.9360000000       25.8770000000      -14.3970000000  PROA      97              0.0000000000
       928        96  LYS       CB              6.3930000000       25.0020000000      -11.3480000000  PROA      97              0.0000000000
       929        96  LYS       CG              6.4130000000       23.6390000000      -12.0500000000  PROA      97              0.0000000000
       930        96  LYS       CD              7.8330000000       23.1220000000      -12.3150000000  PROA      97              0.0000000000
       931        96  LYS       CE              8.5950000000       23.0160000000      -10.9960000000  PROA      97              0.0000000000
       932        96  LYS       NZ              9.9390000000       22.4360000000      -11.1370000000  PROA      97              0.0000000000
       933        96  LYS       H               7.5700000000       27.1590000000      -10.4740000000  PROA      97              0.0000000000
       934        96  LYS       HZ1             9.9630000000       21.5200000000      -10.6260000000  PROA      97              0.0000000000
       935        96  LYS       HZ2            10.2150000000       22.2610000000      -12.1160000000  PROA      97              0.0000000000
       936        96  LYS       HZ3            10.6460000000       23.0520000000      -10.6710000000  PROA      97              0.0000000000
       937        97  ARG       N               4.9780000000       27.4300000000      -13.0510000000  PROA      98              0.0000000000
       938        97  ARG       CA              3.9210000000       27.7940000000      -14.0180000000  PROA      98              0.0000000000
       939        97  ARG       C               4.4390000000       28.3510000000      -15.3610000000  PROA      98              0.0000000000
       940        97  ARG       O               3.7120000000       28.2940000000      -16.3550000000  PROA      98              0.0000000000
       941        97  ARG       CB              2.8970000000       28.7050000000      -13.3450000000  PROA      98              0.0000000000
       942        97  ARG       CG              3.2970000000       30.1640000000      -13.1310000000  PROA      98              0.0000000000
       943        97  ARG       CD              2.3280000000       30.7610000000      -12.1220000000  PROA      98              0.0000000000
       944        97  ARG       NE              2.1410000000       32.1970000000      -12.2610000000  PROA      98              0.0000000000
       945        97  ARG       CZ              1.6820000000       32.9270000000      -11.2250000000  PROA      98              0.0000000000
       946        97  ARG       NH1             1.4820000000       32.4110000000      -10.0150000000  PROA      98              0.0000000000
       947        97  ARG       NH2             1.4050000000       34.2000000000      -11.4340000000  PROA      98              0.0000000000
       948        97  ARG       H               5.0250000000       27.8810000000      -12.1610000000  PROA      98              0.0000000000
       949        97  ARG       HE              2.1950000000       32.6460000000      -13.1580000000  PROA      98              0.0000000000
       950        97  ARG       HH11            1.1970000000       32.9810000000       -9.2440000000  PROA      98              0.0000000000
       951        97  ARG       HH12            1.5600000000       31.4150000000       -9.8310000000  PROA      98              0.0000000000
       952        97  ARG       HH21            1.2130000000       34.8160000000      -10.6690000000  PROA      98              0.0000000000
       953        97  ARG       HH22            1.3470000000       34.5510000000      -12.3820000000  PROA      98              0.0000000000
       954        98  PHE       N               5.6810000000       28.8900000000      -15.3890000000  PROA      99              0.0000000000
       955        98  PHE       CA              6.2920000000       29.4730000000      -16.5890000000  PROA      99              0.0000000000
       956        98  PHE       C               6.9770000000       28.4380000000      -17.4790000000  PROA      99              0.0000000000
       957        98  PHE       O               7.4090000000       28.7700000000      -18.5740000000  PROA      99              0.0000000000
       958        98  PHE       CB              7.2960000000       30.5580000000      -16.2080000000  PROA      99              0.0000000000
       959        98  PHE       CG              6.6190000000       31.6630000000      -15.4340000000  PROA      99              0.0000000000
       960        98  PHE       CD1             5.7970000000       32.5690000000      -16.0920000000  PROA      99              0.0000000000
       961        98  PHE       CD2             6.8240000000       31.7830000000      -14.0650000000  PROA      99              0.0000000000
       962        98  PHE       CE1             5.1830000000       33.5960000000      -15.3830000000  PROA      99              0.0000000000
       963        98  PHE       CE2             6.2090000000       32.8080000000      -13.3550000000  PROA      99              0.0000000000
       964        98  PHE       CZ              5.3880000000       33.7150000000      -14.0140000000  PROA      99              0.0000000000
       965        98  PHE       H               6.2760000000       28.8070000000      -14.5870000000  PROA      99              0.0000000000
       966        99  VAL       N               7.1210000000       27.2090000000      -17.0000000000  PROA      100             0.0000000000
       967        99  VAL       CA              7.8790000000       26.1940000000      -17.7170000000  PROA      100             0.0000000000
       968        99  VAL       C               7.0310000000       25.4250000000      -18.7240000000  PROA      100             0.0000000000
       969        99  VAL       O               5.9700000000       24.9060000000      -18.3920000000  PROA      100             0.0000000000
       970        99  VAL       CB              8.5640000000       25.2550000000      -16.7210000000  PROA      100             0.0000000000
       971        99  VAL       CG1             9.4880000000       24.2640000000      -17.4310000000  PROA      100             0.0000000000
       972        99  VAL       CG2             9.3020000000       26.0620000000      -15.6500000000  PROA      100             0.0000000000
       973        99  VAL       H               6.6050000000       26.9110000000      -16.1960000000  PROA      100             0.0000000000
       974       100  PHE       N               7.5190000000       25.3650000000      -19.9550000000  PROA      101             0.0000000000
       975       100  PHE       CA              6.9220000000       24.5730000000      -21.0230000000  PROA      101             0.0000000000
       976       100  PHE       C               7.9410000000       23.5360000000      -21.4650000000  PROA      101             0.0000000000
       977       100  PHE       O               9.1440000000       23.8130000000      -21.4650000000  PROA      101             0.0000000000
       978       100  PHE       CB              6.5150000000       25.4700000000      -22.1930000000  PROA      101             0.0000000000
       979       100  PHE       CG              5.6070000000       26.5620000000      -21.6840000000  PROA      101             0.0000000000
       980       100  PHE       CD1             6.0740000000       27.8680000000      -21.5930000000  PROA      101             0.0000000000
       981       100  PHE       CD2             4.3080000000       26.2580000000      -21.2950000000  PROA      101             0.0000000000
       982       100  PHE       CE1             5.2460000000       28.8690000000      -21.1000000000  PROA      101             0.0000000000
       983       100  PHE       CE2             3.4810000000       27.2590000000      -20.8020000000  PROA      101             0.0000000000
       984       100  PHE       CZ              3.9510000000       28.5630000000      -20.6970000000  PROA      101             0.0000000000
       985       100  PHE       H               8.4020000000       25.7890000000      -20.1510000000  PROA      101             0.0000000000
       986       101  ASN       N               7.4700000000       22.3390000000      -21.8080000000  PROA      102             0.0000000000
       987       101  ASN       CA              8.3170000000       21.2980000000      -22.3520000000  PROA      102             0.0000000000
       988       101  ASN       C               8.2210000000       21.4680000000      -23.8650000000  PROA      102             0.0000000000
       989       101  ASN       O               7.1530000000       21.2440000000      -24.4390000000  PROA      102             0.0000000000
       990       101  ASN       CB              7.8480000000       19.9110000000      -21.9760000000  PROA      102             0.0000000000
       991       101  ASN       CG              8.2770000000       19.5460000000      -20.5740000000  PROA      102             0.0000000000
       992       101  ASN       ND2             9.5800000000       19.7350000000      -20.3020000000  PROA      102             0.0000000000
       993       101  ASN       OD1             7.4860000000       18.9980000000      -19.8160000000  PROA      102             0.0000000000
       994       101  ASN       H               6.5000000000       22.1780000000      -21.9010000000  PROA      102             0.0000000000
       995       101  ASN       HD21           10.2350000000       20.2580000000      -20.8420000000  PROA      102             0.0000000000
       996       101  ASN       HD22            9.9900000000       19.2630000000      -19.5030000000  PROA      102             0.0000000000
       997       102  LYS       N               9.3040000000       21.9460000000      -24.5000000000  PROA      103             0.0000000000
       998       102  LYS       CA              9.3430000000       22.1460000000      -25.9530000000  PROA      103             0.0000000000
       999       102  LYS       C               9.6160000000       20.7910000000      -26.6080000000  PROA      103             0.0000000000
      1000       102  LYS       O              10.6730000000       20.1950000000      -26.3830000000  PROA      103             0.0000000000
      1001       102  LYS       CB             10.4150000000       23.1630000000      -26.3290000000  PROA      103             0.0000000000
      1002       102  LYS       CG             10.3520000000       23.5220000000      -27.8090000000  PROA      103             0.0000000000
      1003       102  LYS       CD             11.4270000000       24.5190000000      -28.2360000000  PROA      103             0.0000000000
      1004       102  LYS       CE             12.8480000000       23.9880000000      -28.0710000000  PROA      103             0.0000000000
      1005       102  LYS       NZ             13.0010000000       22.7190000000      -28.7880000000  PROA      103             0.0000000000
      1006       102  LYS       H              10.1560000000       22.0460000000      -23.9870000000  PROA      103             0.0000000000
      1007       102  LYS       HZ1            13.9610000000       22.3340000000      -28.8160000000  PROA      103             0.0000000000
      1008       102  LYS       HZ2            12.3740000000       21.9610000000      -28.4400000000  PROA      103             0.0000000000
      1009       102  LYS       HZ3            12.6930000000       22.7480000000      -29.7880000000  PROA      103             0.0000000000
      1010       103  ILE       N               8.6530000000       20.3170000000      -27.4100000000  PROA      104             0.0000000000
      1011       103  ILE       CA              8.7180000000       19.0280000000      -28.0940000000  PROA      104             0.0000000000
      1012       103  ILE       C               8.8910000000       19.2280000000      -29.5990000000  PROA      104             0.0000000000
      1013       103  ILE       O               8.1190000000       19.9690000000      -30.2150000000  PROA      104             0.0000000000
      1014       103  ILE       CB              7.4460000000       18.2330000000      -27.7940000000  PROA      104             0.0000000000
      1015       103  ILE       CG1             7.2220000000       18.1380000000      -26.2840000000  PROA      104             0.0000000000
      1016       103  ILE       CG2             7.4640000000       16.8600000000      -28.4700000000  PROA      104             0.0000000000
      1017       103  ILE       CD              5.8950000000       17.4690000000      -25.9250000000  PROA      104             0.0000000000
      1018       103  ILE       H               7.8670000000       20.8820000000      -27.6380000000  PROA      104             0.0000000000
      1019       104  GLU       N               9.9100000000       18.5730000000      -30.1760000000  PROA      105             0.0000000000
      1020       104  GLU       CA             10.1850000000       18.5790000000      -31.6160000000  PROA      105             0.0000000000
      1021       104  GLU       C               9.5110000000       17.3210000000      -32.1760000000  PROA      105             0.0000000000
      1022       104  GLU       O               9.8950000000       16.1990000000      -31.8200000000  PROA      105             0.0000000000
      1023       104  GLU       CB             11.6950000000       18.5820000000      -31.8790000000  PROA      105             0.0000000000
      1024       104  GLU       CG             12.5540000000       19.1560000000      -30.7390000000  PROA      105             0.0000000000
      1025       104  GLU       CD             12.3180000000       20.6370000000      -30.4900000000  PROA      105             0.0000000000
      1026       104  GLU       OE1            13.0610000000       21.4700000000      -31.0070000000  PROA      105             0.0000000000
      1027       104  GLU       OE2            11.4660000000       20.9890000000      -29.6770000000  PROA      105             0.0000000000
      1028       104  GLU       H              10.4100000000       17.9220000000      -29.6020000000  PROA      105             0.0000000000
      1029       105  ILE       N               8.4470000000       17.5160000000      -32.9760000000  PROA      106             0.0000000000
      1030       105  ILE       CA              7.6780000000       16.4160000000      -33.5710000000  PROA      106             0.0000000000
      1031       105  ILE       C               7.2810000000       16.7460000000      -35.0100000000  PROA      106             0.0000000000
      1032       105  ILE       O               6.6260000000       17.7640000000      -35.2590000000  PROA      106             0.0000000000
      1033       105  ILE       CB              6.4660000000       16.1160000000      -32.6810000000  PROA      106             0.0000000000
      1034       105  ILE       CG1             5.5560000000       15.0570000000      -33.3010000000  PROA      106             0.0000000000
      1035       105  ILE       CG2             5.7190000000       17.3970000000      -32.3050000000  PROA      106             0.0000000000
      1036       105  ILE       CD              4.3490000000       14.7450000000      -32.4160000000  PROA      106             0.0000000000
      1037       105  ILE       H               8.1670000000       18.4570000000      -33.1910000000  PROA      106             0.0000000000
      1038       106  ASN       N               7.7100000000       15.8750000000      -35.9530000000  PROA      107             0.0000000000
      1039       106  ASN       CA              7.4640000000       15.9660000000      -37.3950000000  PROA      107             0.0000000000
      1040       106  ASN       C               7.7990000000       17.3530000000      -37.9630000000  PROA      107             0.0000000000
      1041       106  ASN       O               6.9380000000       18.0160000000      -38.5490000000  PROA      107             0.0000000000
      1042       106  ASN       CB              5.9960000000       15.7110000000      -37.7570000000  PROA      107             0.0000000000
      1043       106  ASN       CG              5.5250000000       14.3780000000      -37.2310000000  PROA      107             0.0000000000
      1044       106  ASN       ND2             4.2950000000       14.4320000000      -36.6890000000  PROA      107             0.0000000000
      1045       106  ASN       OD1             6.2290000000       13.3750000000      -37.2850000000  PROA      107             0.0000000000
      1046       106  ASN       H               8.1870000000       15.0670000000      -35.6100000000  PROA      107             0.0000000000
      1047       106  ASN       HD21            3.7990000000       15.3040000000      -36.6610000000  PROA      107             0.0000000000
      1048       106  ASN       HD22            3.8480000000       13.6310000000      -36.2930000000  PROA      107             0.0000000000
      1049       107  ASN       N               9.0600000000       17.7940000000      -37.7460000000  PROA      108             0.0000000000
      1050       107  ASN       CA              9.6340000000       19.0790000000      -38.1860000000  PROA      108             0.0000000000
      1051       107  ASN       C               8.8620000000       20.3160000000      -37.6840000000  PROA      108             0.0000000000
      1052       107  ASN       O               9.0010000000       21.4070000000      -38.2410000000  PROA      108             0.0000000000
      1053       107  ASN       CB              9.7500000000       19.1220000000      -39.7090000000  PROA      108             0.0000000000
      1054       107  ASN       CG             10.6610000000       20.2630000000      -40.1370000000  PROA      108             0.0000000000
      1055       107  ASN       ND2            10.0390000000       21.2240000000      -40.8490000000  PROA      108             0.0000000000
      1056       107  ASN       OD1            11.8680000000       20.2430000000      -39.9090000000  PROA      108             0.0000000000
      1057       107  ASN       H               9.6490000000       17.1900000000      -37.2130000000  PROA      108             0.0000000000
      1058       107  ASN       HD21            9.0390000000       21.2280000000      -40.8960000000  PROA      108             0.0000000000
      1059       107  ASN       HD22           10.5510000000       21.9560000000      -41.2990000000  PROA      108             0.0000000000
      1060       108  LYS       N               8.0700000000       20.1350000000      -36.6120000000  PROA      109             0.0000000000
      1061       108  LYS       CA              7.2710000000       21.1790000000      -35.9790000000  PROA      109             0.0000000000
      1062       108  LYS       C               7.5870000000       21.2330000000      -34.4870000000  PROA      109             0.0000000000
      1063       108  LYS       O               8.3470000000       20.4020000000      -33.9680000000  PROA      109             0.0000000000
      1064       108  LYS       CB              5.8290000000       20.9120000000      -36.2850000000  PROA      109             0.0000000000
      1065       108  LYS       CG              5.5170000000       20.8560000000      -37.7860000000  PROA      109             0.0000000000
      1066       108  LYS       CD              5.3420000000       22.2300000000      -38.4300000000  PROA      109             0.0000000000
      1067       108  LYS       CE              4.1640000000       22.9960000000      -37.8180000000  PROA      109             0.0000000000
      1068       108  LYS       NZ              2.9420000000       22.1960000000      -37.9390000000  PROA      109             0.0000000000
      1069       108  LYS       H               7.9950000000       19.2550000000      -36.1410000000  PROA      109             0.0000000000
      1070       108  LYS       HZ1             2.1290000000       22.6080000000      -37.4260000000  PROA      109             0.0000000000
      1071       108  LYS       HZ2             2.6580000000       21.9950000000      -38.9110000000  PROA      109             0.0000000000
      1072       108  LYS       HZ3             3.0570000000       21.2740000000      -37.4500000000  PROA      109             0.0000000000
      1073       109  LEU       N               6.9940000000       22.2140000000      -33.7990000000  PROA      110             0.0000000000
      1074       109  LEU       CA              7.1780000000       22.4170000000      -32.3660000000  PROA      110             0.0000000000
      1075       109  LEU       C               5.8670000000       22.3520000000      -31.6320000000  PROA      110             0.0000000000
      1076       109  LEU       O               4.8480000000       22.8410000000      -32.1210000000  PROA      110             0.0000000000
      1077       109  LEU       CB              7.8900000000       23.7420000000      -32.0740000000  PROA      110             0.0000000000
      1078       109  LEU       CG              9.3100000000       23.8420000000      -32.6430000000  PROA      110             0.0000000000
      1079       109  LEU       CD1             9.3660000000       24.4030000000      -34.0660000000  PROA      110             0.0000000000
      1080       109  LEU       CD2            10.2100000000       24.6410000000      -31.7110000000  PROA      110             0.0000000000
      1081       109  LEU       H               6.3410000000       22.8240000000      -34.2440000000  PROA      110             0.0000000000
      1082       110  GLU       N               5.9010000000       21.7610000000      -30.4440000000  PROA      111             0.0000000000
      1083       110  GLU       CA              4.7680000000       21.6960000000      -29.5380000000  PROA      111             0.0000000000
      1084       110  GLU       C               5.2790000000       22.1920000000      -28.2010000000  PROA      111             0.0000000000
      1085       110  GLU       O               6.4310000000       21.9290000000      -27.8490000000  PROA      111             0.0000000000
      1086       110  GLU       CB              4.2890000000       20.2660000000      -29.3070000000  PROA      111             0.0000000000
      1087       110  GLU       CG              3.3710000000       19.6490000000      -30.3570000000  PROA      111             0.0000000000
      1088       110  GLU       CD              2.8500000000       18.3430000000      -29.7840000000  PROA      111             0.0000000000
      1089       110  GLU       OE1             3.6520000000       17.5480000000      -29.2940000000  PROA      111             0.0000000000
      1090       110  GLU       OE2             1.6380000000       18.1400000000      -29.7790000000  PROA      111             0.0000000000
      1091       110  GLU       H               6.7480000000       21.3390000000      -30.1110000000  PROA      111             0.0000000000
      1092       111  PHE       N               4.4450000000       22.9250000000      -27.4720000000  PROA      112             0.0000000000
      1093       111  PHE       CA              4.8240000000       23.4430000000      -26.1510000000  PROA      112             0.0000000000
      1094       111  PHE       C               3.8440000000       22.9220000000      -25.1130000000  PROA      112             0.0000000000
      1095       111  PHE       O               2.7150000000       23.4240000000      -25.0160000000  PROA      112             0.0000000000
      1096       111  PHE       CB              4.8140000000       24.9710000000      -26.1410000000  PROA      112             0.0000000000
      1097       111  PHE       CG              5.7060000000       25.5220000000      -27.2280000000  PROA      112             0.0000000000
      1098       111  PHE       CD1             7.0720000000       25.6490000000      -27.0070000000  PROA      112             0.0000000000
      1099       111  PHE       CD2             5.1600000000       25.9080000000      -28.4470000000  PROA      112             0.0000000000
      1100       111  PHE       CE1             7.8890000000       26.1610000000      -28.0080000000  PROA      112             0.0000000000
      1101       111  PHE       CE2             5.9780000000       26.4150000000      -29.4480000000  PROA      112             0.0000000000
      1102       111  PHE       CZ              7.3440000000       26.5410000000      -29.2280000000  PROA      112             0.0000000000
      1103       111  PHE       H               3.5000000000       23.0380000000      -27.7810000000  PROA      112             0.0000000000
      1104       112  GLU       N               4.2580000000       21.8790000000      -24.3800000000  PROA      113             0.0000000000
      1105       112  GLU       CA              3.4400000000       21.2470000000      -23.3430000000  PROA      113             0.0000000000
      1106       112  GLU       C               3.6580000000       21.9700000000      -22.0200000000  PROA      113             0.0000000000
      1107       112  GLU       O               4.8000000000       22.1970000000      -21.6500000000  PROA      113             0.0000000000
      1108       112  GLU       CB              3.8760000000       19.7790000000      -23.1630000000  PROA      113             0.0000000000
      1109       112  GLU       CG              3.2750000000       19.0990000000      -21.9220000000  PROA      113             0.0000000000
      1110       112  GLU       CD              3.8850000000       17.7300000000      -21.6520000000  PROA      113             0.0000000000
      1111       112  GLU       OE1             5.1070000000       17.6240000000      -21.4970000000  PROA      113             0.0000000000
      1112       112  GLU       OE2             3.1230000000       16.7690000000      -21.5530000000  PROA      113             0.0000000000
      1113       112  GLU       H               5.2060000000       21.5650000000      -24.4680000000  PROA      113             0.0000000000
      1114       113  SER       N               2.5840000000       22.2920000000      -21.2770000000  PROA      114             0.0000000000
      1115       113  SER       CA              2.7630000000       22.9020000000      -19.9580000000  PROA      114             0.0000000000
      1116       113  SER       C               3.4590000000       21.8700000000      -19.0610000000  PROA      114             0.0000000000
      1117       113  SER       O               3.0020000000       20.7250000000      -19.0020000000  PROA      114             0.0000000000
      1118       113  SER       CB              1.3510000000       23.2580000000      -19.4940000000  PROA      114             0.0000000000
      1119       113  SER       OG              1.3310000000       23.8170000000      -18.1760000000  PROA      114             0.0000000000
      1120       113  SER       H               1.6940000000       21.9160000000      -21.5360000000  PROA      114             0.0000000000
      1121       113  SER       HG              0.4410000000       24.1140000000      -18.0590000000  PROA      114             0.0000000000
      1122       114  ALA       N               4.5720000000       22.2490000000      -18.3850000000  PROA      115             0.0000000000
      1123       114  ALA       CA              5.2790000000       21.3010000000      -17.5010000000  PROA      115             0.0000000000
      1124       114  ALA       C               4.4080000000       20.7390000000      -16.3630000000  PROA      115             0.0000000000
      1125       114  ALA       O               4.5060000000       19.5540000000      -16.0650000000  PROA      115             0.0000000000
      1126       114  ALA       CB              6.5190000000       21.9440000000      -16.8850000000  PROA      115             0.0000000000
      1127       114  ALA       H               4.9180000000       23.1840000000      -18.5090000000  PROA      115             0.0000000000
      1128       115  GLN       N               3.5470000000       21.5630000000      -15.7470000000  PROA      116             0.0000000000
      1129       115  GLN       CA              2.7430000000       21.0670000000      -14.6280000000  PROA      116             0.0000000000
      1130       115  GLN       C               1.4090000000       20.4690000000      -15.0390000000  PROA      116             0.0000000000
      1131       115  GLN       O               0.7670000000       19.8290000000      -14.2180000000  PROA      116             0.0000000000
      1132       115  GLN       CB              2.5680000000       22.1480000000      -13.5460000000  PROA      116             0.0000000000
      1133       115  GLN       CG              1.8840000000       23.4550000000      -13.9820000000  PROA      116             0.0000000000
      1134       115  GLN       CD              1.5820000000       24.3280000000      -12.7720000000  PROA      116             0.0000000000
      1135       115  GLN       NE2             1.1550000000       25.5570000000      -13.0700000000  PROA      116             0.0000000000
      1136       115  GLN       OE1             1.6930000000       23.9240000000      -11.6240000000  PROA      116             0.0000000000
      1137       115  GLN       H               3.4720000000       22.4940000000      -16.1020000000  PROA      116             0.0000000000
      1138       115  GLN       HE21            1.0550000000       25.9210000000      -13.9980000000  PROA      116             0.0000000000
      1139       115  GLN       HE22            0.9140000000       26.1910000000      -12.3360000000  PROA      116             0.0000000000
      1140       116  PHE       N               0.9830000000       20.7010000000      -16.2880000000  PROA      117             0.0000000000
      1141       116  PHE       CA             -0.2460000000       20.1230000000      -16.8130000000  PROA      117             0.0000000000
      1142       116  PHE       C               0.1160000000       19.2600000000      -18.0260000000  PROA      117             0.0000000000
      1143       116  PHE       O              -0.0760000000       19.7090000000      -19.1610000000  PROA      117             0.0000000000
      1144       116  PHE       CB             -1.2270000000       21.2090000000      -17.2680000000  PROA      117             0.0000000000
      1145       116  PHE       CG             -1.5770000000       22.1890000000      -16.1670000000  PROA      117             0.0000000000
      1146       116  PHE       CD1            -2.3850000000       21.7800000000      -15.0830000000  PROA      117             0.0000000000
      1147       116  PHE       CD2            -1.1140000000       23.5200000000      -16.2640000000  PROA      117             0.0000000000
      1148       116  PHE       CE1            -2.7550000000       22.7210000000      -14.1020000000  PROA      117             0.0000000000
      1149       116  PHE       CE2            -1.4780000000       24.4610000000      -15.2820000000  PROA      117             0.0000000000
      1150       116  PHE       CZ             -2.3000000000       24.0510000000      -14.2120000000  PROA      117             0.0000000000
      1151       116  PHE       H               1.5940000000       21.1120000000      -16.9650000000  PROA      117             0.0000000000
      1152       117  PRO       N               0.6960000000       18.0500000000      -17.8370000000  PROA      118             0.0000000000
      1153       117  PRO       CA              1.0230000000       17.2110000000      -19.0030000000  PROA      118             0.0000000000
      1154       117  PRO       C              -0.2140000000       16.9480000000      -19.8460000000  PROA      118             0.0000000000
      1155       117  PRO       O              -1.3260000000       16.8710000000      -19.3050000000  PROA      118             0.0000000000
      1156       117  PRO       CB              1.5850000000       15.9370000000      -18.3630000000  PROA      118             0.0000000000
      1157       117  PRO       CG              2.0820000000       16.3640000000      -16.9840000000  PROA      118             0.0000000000
      1158       117  PRO       CD              1.0580000000       17.4130000000      -16.5770000000  PROA      118             0.0000000000
      1159       118  ASN       N              -0.0230000000       16.8370000000      -21.1730000000  PROA      119             0.0000000000
      1160       118  ASN       CA             -1.0920000000       16.5990000000      -22.1590000000  PROA      119             0.0000000000
      1161       118  ASN       C              -1.8950000000       17.8670000000      -22.4880000000  PROA      119             0.0000000000
      1162       118  ASN       O              -2.8830000000       17.7880000000      -23.2240000000  PROA      119             0.0000000000
      1163       118  ASN       CB             -2.0770000000       15.4840000000      -21.7670000000  PROA      119             0.0000000000
      1164       118  ASN       CG             -2.3730000000       14.5520000000      -22.9350000000  PROA      119             0.0000000000
      1165       118  ASN       ND2            -2.9760000000       15.1190000000      -24.0020000000  PROA      119             0.0000000000
      1166       118  ASN       OD1            -2.0820000000       13.3610000000      -22.8670000000  PROA      119             0.0000000000
      1167       118  ASN       H               0.9280000000       16.9420000000      -21.4910000000  PROA      119             0.0000000000
      1168       118  ASN       HD21           -3.2790000000       16.0800000000      -23.9820000000  PROA      119             0.0000000000
      1169       118  ASN       HD22           -3.1260000000       14.6050000000      -24.8480000000  PROA      119             0.0000000000
      1170       119  TRP       N              -1.4590000000       19.0360000000      -21.9540000000  PROA      120             0.0000000000
      1171       119  TRP       CA             -2.0420000000       20.3430000000      -22.2570000000  PROA      120             0.0000000000
      1172       119  TRP       C              -0.9740000000       21.1620000000      -22.9710000000  PROA      120             0.0000000000
      1173       119  TRP       O               0.1650000000       21.2780000000      -22.4900000000  PROA      120             0.0000000000
      1174       119  TRP       CB             -2.4710000000       21.0530000000      -20.9780000000  PROA      120             0.0000000000
      1175       119  TRP       CG             -3.7110000000       20.3980000000      -20.4280000000  PROA      120             0.0000000000
      1176       119  TRP       CD1            -3.8030000000       19.1970000000      -19.7110000000  PROA      120             0.0000000000
      1177       119  TRP       CD2            -5.0650000000       20.8670000000      -20.5560000000  PROA      120             0.0000000000
      1178       119  TRP       CE2            -5.9060000000       19.9250000000      -19.9210000000  PROA      120             0.0000000000
      1179       119  TRP       CE3            -5.6120000000       21.9940000000      -21.1560000000  PROA      120             0.0000000000
      1180       119  TRP       NE1            -5.0980000000       18.9140000000      -19.4110000000  PROA      120             0.0000000000
      1181       119  TRP       CZ2            -7.2790000000       20.1340000000      -19.9050000000  PROA      120             0.0000000000
      1182       119  TRP       CZ3            -6.9860000000       22.1890000000      -21.1320000000  PROA      120             0.0000000000
      1183       119  TRP       CH2            -7.8160000000       21.2630000000      -20.5120000000  PROA      120             0.0000000000
      1184       119  TRP       H              -0.6320000000       19.0640000000      -21.3890000000  PROA      120             0.0000000000
      1185       119  TRP       HE1            -5.4020000000       18.1140000000      -18.9330000000  PROA      120             0.0000000000
      1186       120  TYR       N              -1.3490000000       21.7090000000      -24.1420000000  PROA      121             0.0000000000
      1187       120  TYR       CA             -0.4440000000       22.3970000000      -25.0550000000  PROA      121             0.0000000000
      1188       120  TYR       C              -0.8860000000       23.7880000000      -25.4520000000  PROA      121             0.0000000000
      1189       120  TYR       O              -2.0900000000       24.0430000000      -25.5430000000  PROA      121             0.0000000000
      1190       120  TYR       CB             -0.3090000000       21.6510000000      -26.3750000000  PROA      121             0.0000000000
      1191       120  TYR       CG              0.4060000000       20.3290000000      -26.2920000000  PROA      121             0.0000000000
      1192       120  TYR       CD1             1.7880000000       20.2990000000      -26.4060000000  PROA      121             0.0000000000
      1193       120  TYR       CD2            -0.3120000000       19.1450000000      -26.1760000000  PROA      121             0.0000000000
      1194       120  TYR       CE1             2.4410000000       19.0820000000      -26.5290000000  PROA      121             0.0000000000
      1195       120  TYR       CE2             0.3440000000       17.9260000000      -26.3060000000  PROA      121             0.0000000000
      1196       120  TYR       CZ              1.7130000000       17.9010000000      -26.5440000000  PROA      121             0.0000000000
      1197       120  TYR       OH              2.3520000000       16.7140000000      -26.8250000000  PROA      121             0.0000000000
      1198       120  TYR       H              -2.2970000000       21.6250000000      -24.4530000000  PROA      121             0.0000000000
      1199       120  TYR       HH              2.7490000000       16.8380000000      -27.6950000000  PROA      121             0.0000000000
      1200       121  ILE       N               0.0950000000       24.6770000000      -25.7510000000  PROA      122             0.0000000000
      1201       121  ILE       CA             -0.1850000000       26.0020000000      -26.3040000000  PROA      122             0.0000000000
      1202       121  ILE       C              -0.9100000000       25.7280000000      -27.6230000000  PROA      122             0.0000000000
      1203       121  ILE       O              -0.4200000000       24.9600000000      -28.4550000000  PROA      122             0.0000000000
      1204       121  ILE       CB              1.0910000000       26.8200000000      -26.4620000000  PROA      122             0.0000000000
      1205       121  ILE       CG1             1.6300000000       27.1290000000      -25.0640000000  PROA      122             0.0000000000
      1206       121  ILE       CG2             0.8560000000       28.0950000000      -27.2720000000  PROA      122             0.0000000000
      1207       121  ILE       CD              2.7930000000       28.1180000000      -25.0740000000  PROA      122             0.0000000000
      1208       121  ILE       H               1.0390000000       24.3450000000      -25.6960000000  PROA      122             0.0000000000
      1209       122  SER       N              -2.1150000000       26.2780000000      -27.7520000000  PROA      123             0.0000000000
      1210       122  SER       CA             -2.9890000000       25.9960000000      -28.8830000000  PROA      123             0.0000000000
      1211       122  SER       C              -3.6240000000       27.2210000000      -29.5140000000  PROA      123             0.0000000000
      1212       122  SER       O              -3.7600000000       28.2670000000      -28.8800000000  PROA      123             0.0000000000
      1213       122  SER       CB             -4.0880000000       25.0130000000      -28.5000000000  PROA      123             0.0000000000
      1214       122  SER       OG             -3.6540000000       24.1790000000      -27.4330000000  PROA      123             0.0000000000
      1215       122  SER       H              -2.4810000000       26.9070000000      -27.0750000000  PROA      123             0.0000000000
      1216       122  SER       HG             -2.7470000000       23.9570000000      -27.6110000000  PROA      123             0.0000000000
      1217       123  THR       N              -4.0720000000       27.0550000000      -30.7700000000  PROA      124             0.0000000000
      1218       123  THR       CA             -4.7830000000       28.0790000000      -31.5130000000  PROA      124             0.0000000000
      1219       123  THR       C              -6.0580000000       27.4710000000      -32.0950000000  PROA      124             0.0000000000
      1220       123  THR       O              -6.1060000000       26.2680000000      -32.3670000000  PROA      124             0.0000000000
      1221       123  THR       CB             -3.7920000000       28.5890000000      -32.5550000000  PROA      124             0.0000000000
      1222       123  THR       CG2            -2.7990000000       29.5770000000      -31.9410000000  PROA      124             0.0000000000
      1223       123  THR       OG1            -3.0610000000       27.4880000000      -33.1020000000  PROA      124             0.0000000000
      1224       123  THR       H              -3.8670000000       26.2270000000      -31.2990000000  PROA      124             0.0000000000
      1225       123  THR       HG1            -2.6980000000       27.7950000000      -33.9330000000  PROA      124             0.0000000000
      1226       124  SER       N              -7.0890000000       28.3050000000      -32.2790000000  PROA      125             0.0000000000
      1227       124  SER       CA             -8.3570000000       27.8940000000      -32.8910000000  PROA      125             0.0000000000
      1228       124  SER       C              -8.1340000000       27.8850000000      -34.4020000000  PROA      125             0.0000000000
      1229       124  SER       O              -7.2860000000       28.6370000000      -34.8680000000  PROA      125             0.0000000000
      1230       124  SER       CB             -9.3190000000       28.9340000000      -32.3770000000  PROA      125             0.0000000000
      1231       124  SER       OG             -8.6790000000       29.4860000000      -31.2200000000  PROA      125             0.0000000000
      1232       124  SER       H              -7.0040000000       29.2840000000      -32.0890000000  PROA      125             0.0000000000
      1233       124  SER       HG             -8.7010000000       28.8120000000      -30.5510000000  PROA      125             0.0000000000
      1234       125  GLN       N              -8.8900000000       27.0650000000      -35.1740000000  PROA      126             0.0000000000
      1235       125  GLN       CA             -8.7700000000       27.0810000000      -36.6430000000  PROA      126             0.0000000000
      1236       125  GLN       C              -9.3390000000       28.3970000000      -37.2000000000  PROA      126             0.0000000000
      1237       125  GLN       O              -8.8910000000       28.8760000000      -38.2400000000  PROA      126             0.0000000000
      1238       125  GLN       CB             -9.4770000000       25.9050000000      -37.3070000000  PROA      126             0.0000000000
      1239       125  GLN       CG             -8.7100000000       24.6070000000      -37.1030000000  PROA      126             0.0000000000
      1240       125  GLN       CD             -9.2780000000       23.5310000000      -38.0010000000  PROA      126             0.0000000000
      1241       125  GLN       NE2            -8.4330000000       23.1960000000      -38.9890000000  PROA      126             0.0000000000
      1242       125  GLN       OE1           -10.3920000000       23.0400000000      -37.8330000000  PROA      126             0.0000000000
      1243       125  GLN       H              -9.5230000000       26.4170000000      -34.7500000000  PROA      126             0.0000000000
      1244       125  GLN       HE21           -7.5740000000       23.7140000000      -39.0710000000  PROA      126             0.0000000000
      1245       125  GLN       HE22           -8.6210000000       22.4670000000      -39.6440000000  PROA      126             0.0000000000
      1246       126  ALA       N             -10.2950000000       29.0000000000      -36.4620000000  PROA      127             0.0000000000
      1247       126  ALA       CA            -10.9200000000       30.2780000000      -36.8120000000  PROA      127             0.0000000000
      1248       126  ALA       C              -9.9510000000       31.4520000000      -36.5770000000  PROA      127             0.0000000000
      1249       126  ALA       O              -8.9750000000       31.3170000000      -35.8340000000  PROA      127             0.0000000000
      1250       126  ALA       CB            -12.1840000000       30.5040000000      -35.9810000000  PROA      127             0.0000000000
      1251       126  ALA       H             -10.5300000000       28.6030000000      -35.5810000000  PROA      127             0.0000000000
      1252       127  GLU       N             -10.2250000000       32.5960000000      -37.2260000000  PROA      128             0.0000000000
      1253       127  GLU       CA             -9.3960000000       33.8040000000      -37.1710000000  PROA      128             0.0000000000
      1254       127  GLU       C              -9.6400000000       34.6650000000      -35.9480000000  PROA      128             0.0000000000
      1255       127  GLU       O             -10.7660000000       34.7390000000      -35.4420000000  PROA      128             0.0000000000
      1256       127  GLU       CB             -9.6070000000       34.6570000000      -38.4180000000  PROA      128             0.0000000000
      1257       127  GLU       CG             -9.3120000000       33.8940000000      -39.7060000000  PROA      128             0.0000000000
      1258       127  GLU       CD             -7.8840000000       33.3970000000      -39.6800000000  PROA      128             0.0000000000
      1259       127  GLU       OE1            -6.9720000000       34.1990000000      -39.5030000000  PROA      128             0.0000000000
      1260       127  GLU       OE2            -7.6760000000       32.2040000000      -39.8580000000  PROA      128             0.0000000000
      1261       127  GLU       H             -11.0700000000       32.6590000000      -37.7490000000  PROA      128             0.0000000000
      1262       128  ASN       N              -8.5710000000       35.3740000000      -35.5240000000  PROA      129             0.0000000000
      1263       128  ASN       CA             -8.5220000000       36.4060000000      -34.4850000000  PROA      129             0.0000000000
      1264       128  ASN       C              -9.1070000000       35.9740000000      -33.1440000000  PROA      129             0.0000000000
      1265       128  ASN       O              -9.7510000000       36.7640000000      -32.4450000000  PROA      129             0.0000000000
      1266       128  ASN       CB             -9.1770000000       37.6960000000      -34.9670000000  PROA      129             0.0000000000
      1267       128  ASN       CG             -8.8120000000       38.8130000000      -34.0130000000  PROA      129             0.0000000000
      1268       128  ASN       ND2            -9.8510000000       39.6100000000      -33.7000000000  PROA      129             0.0000000000
      1269       128  ASN       OD1            -7.6630000000       38.9710000000      -33.6130000000  PROA      129             0.0000000000
      1270       128  ASN       H              -7.6990000000       35.1020000000      -35.9380000000  PROA      129             0.0000000000
      1271       128  ASN       HD21          -10.7650000000       39.3610000000      -34.0210000000  PROA      129             0.0000000000
      1272       128  ASN       HD22           -9.7360000000       40.4400000000      -33.1550000000  PROA      129             0.0000000000
      1273       129  MET       N              -8.8480000000       34.7180000000      -32.7740000000  PROA      130             0.0000000000
      1274       129  MET       CA             -9.2890000000       34.1610000000      -31.5070000000  PROA      130             0.0000000000
      1275       129  MET       C              -8.0750000000       34.0930000000      -30.5670000000  PROA      130             0.0000000000
      1276       129  MET       O              -6.9500000000       33.9220000000      -31.0550000000  PROA      130             0.0000000000
      1277       129  MET       CB             -9.8630000000       32.7640000000      -31.7480000000  PROA      130             0.0000000000
      1278       129  MET       CG            -11.1420000000       32.7790000000      -32.5840000000  PROA      130             0.0000000000
      1279       129  MET       SD            -12.5020000000       33.6020000000      -31.7400000000  PROA      130             0.0000000000
      1280       129  MET       CE            -12.6700000000       32.4540000000      -30.3640000000  PROA      130             0.0000000000
      1281       129  MET       H              -8.2160000000       34.1760000000      -33.3300000000  PROA      130             0.0000000000
      1282       130  PRO       N              -8.2590000000       34.2410000000      -29.2310000000  PROA      131             0.0000000000
      1283       130  PRO       CA             -7.1020000000       34.1730000000      -28.3270000000  PROA      131             0.0000000000
      1284       130  PRO       C              -6.3110000000       32.8710000000      -28.4100000000  PROA      131             0.0000000000
      1285       130  PRO       O              -6.8620000000       31.8100000000      -28.7400000000  PROA      131             0.0000000000
      1286       130  PRO       CB             -7.7400000000       34.3590000000      -26.9460000000  PROA      131             0.0000000000
      1287       130  PRO       CG             -9.0840000000       35.0420000000      -27.1930000000  PROA      131             0.0000000000
      1288       130  PRO       CD             -9.5170000000       34.4840000000      -28.5400000000  PROA      131             0.0000000000
      1289       131  VAL       N              -5.0050000000       32.9660000000      -28.1000000000  PROA      132             0.0000000000
      1290       131  VAL       CA             -4.1180000000       31.8110000000      -27.9760000000  PROA      132             0.0000000000
      1291       131  VAL       C              -4.4840000000       31.2380000000      -26.5860000000  PROA      132             0.0000000000
      1292       131  VAL       O              -4.7250000000       32.0030000000      -25.6440000000  PROA      132             0.0000000000
      1293       131  VAL       CB             -2.6560000000       32.2400000000      -28.0760000000  PROA      132             0.0000000000
      1294       131  VAL       CG1            -1.7010000000       31.0620000000      -27.8780000000  PROA      132             0.0000000000
      1295       131  VAL       CG2            -2.4240000000       32.9270000000      -29.4220000000  PROA      132             0.0000000000
      1296       131  VAL       H              -4.7000000000       33.8350000000      -27.7120000000  PROA      132             0.0000000000
      1297       132  PHE       N              -4.6160000000       29.9220000000      -26.4800000000  PROA      133             0.0000000000
      1298       132  PHE       CA             -5.0640000000       29.2900000000      -25.2400000000  PROA      133             0.0000000000
      1299       132  PHE       C              -4.3100000000       27.9900000000      -24.9380000000  PROA      133             0.0000000000
      1300       132  PHE       O              -3.5000000000       27.5380000000      -25.7460000000  PROA      133             0.0000000000
      1301       132  PHE       CB             -6.5780000000       29.0460000000      -25.2920000000  PROA      133             0.0000000000
      1302       132  PHE       CG             -6.9410000000       28.0940000000      -26.4120000000  PROA      133             0.0000000000
      1303       132  PHE       CD1            -7.0830000000       28.5610000000      -27.7140000000  PROA      133             0.0000000000
      1304       132  PHE       CD2            -7.1440000000       26.7450000000      -26.1400000000  PROA      133             0.0000000000
      1305       132  PHE       CE1            -7.4170000000       27.6840000000      -28.7380000000  PROA      133             0.0000000000
      1306       132  PHE       CE2            -7.4810000000       25.8680000000      -27.1640000000  PROA      133             0.0000000000
      1307       132  PHE       CZ             -7.6160000000       26.3370000000      -28.4650000000  PROA      133             0.0000000000
      1308       132  PHE       H              -4.3590000000       29.3170000000      -27.2410000000  PROA      133             0.0000000000
      1309       133  LEU       N              -4.6030000000       27.3780000000      -23.7860000000  PROA      134             0.0000000000
      1310       133  LEU       CA             -4.0290000000       26.0830000000      -23.4290000000  PROA      134             0.0000000000
      1311       133  LEU       C              -5.0870000000       25.0350000000      -23.7510000000  PROA      134             0.0000000000
      1312       133  LEU       O              -6.2090000000       25.1220000000      -23.2560000000  PROA      134             0.0000000000
      1313       133  LEU       CB             -3.6840000000       26.0680000000      -21.9420000000  PROA      134             0.0000000000
      1314       133  LEU       CG             -2.7010000000       24.9690000000      -21.5480000000  PROA      134             0.0000000000
      1315       133  LEU       CD1            -1.3510000000       25.1470000000      -22.2410000000  PROA      134             0.0000000000
      1316       133  LEU       CD2            -2.5330000000       24.8890000000      -20.0320000000  PROA      134             0.0000000000
      1317       133  LEU       H              -5.3440000000       27.7460000000      -23.2320000000  PROA      134             0.0000000000
      1318       134  GLY       N              -4.7550000000       24.1280000000      -24.6610000000  PROA      135             0.0000000000
      1319       134  GLY       CA             -5.6780000000       23.0980000000      -25.1240000000  PROA      135             0.0000000000
      1320       134  GLY       C              -5.2870000000       21.7010000000      -24.6890000000  PROA      135             0.0000000000
      1321       134  GLY       O              -4.1110000000       21.3370000000      -24.7270000000  PROA      135             0.0000000000
      1322       134  GLY       H              -3.8630000000       24.1240000000      -25.1170000000  PROA      135             0.0000000000
      1323       135  GLY       N              -6.2820000000       20.9190000000      -24.2910000000  PROA      136             0.0000000000
      1324       135  GLY       CA             -6.0630000000       19.5430000000      -23.8690000000  PROA      136             0.0000000000
      1325       135  GLY       C              -6.6950000000       18.4970000000      -24.7650000000  PROA      136             0.0000000000
      1326       135  GLY       O              -6.7690000000       17.3340000000      -24.3680000000  PROA      136             0.0000000000
      1327       135  GLY       H              -7.2260000000       21.2200000000      -24.4200000000  PROA      136             0.0000000000
      1328       136  THR       N              -7.1700000000       18.8830000000      -25.9690000000  PROA      137             0.0000000000
      1329       136  THR       CA             -7.8370000000       17.9030000000      -26.8490000000  PROA      137             0.0000000000
      1330       136  THR       C              -6.8080000000       16.9630000000      -27.4890000000  PROA      137             0.0000000000
      1331       136  THR       O              -5.7440000000       17.4150000000      -27.9220000000  PROA      137             0.0000000000
      1332       136  THR       CB             -8.4970000000       18.8240000000      -27.8540000000  PROA      137             0.0000000000
      1333       136  THR       CG2            -9.8160000000       18.2860000000      -28.4080000000  PROA      137             0.0000000000
      1334       136  THR       OG1            -8.6550000000       20.1070000000      -27.2280000000  PROA      137             0.0000000000
      1335       136  THR       H              -7.0250000000       19.7890000000      -26.3640000000  PROA      137             0.0000000000
      1336       136  THR       HG1            -8.6780000000       20.7380000000      -27.9620000000  PROA      137             0.0000000000
      1337       137  LYS       N              -7.1240000000       15.6410000000      -27.4920000000  PROA      138             0.0000000000
      1338       137  LYS       CA             -6.2580000000       14.5460000000      -27.9640000000  PROA      138             0.0000000000
      1339       137  LYS       C              -5.8120000000       14.6480000000      -29.4320000000  PROA      138             0.0000000000
      1340       137  LYS       O              -4.6990000000       14.2290000000      -29.7530000000  PROA      138             0.0000000000
      1341       137  LYS       CB             -6.8870000000       13.1770000000      -27.6740000000  PROA      138             0.0000000000
      1342       137  LYS       CG             -8.1770000000       12.8870000000      -28.4460000000  PROA      138             0.0000000000
      1343       137  LYS       CD             -8.6730000000       11.4540000000      -28.2410000000  PROA      138             0.0000000000
      1344       137  LYS       CE             -9.9140000000       11.1340000000      -29.0770000000  PROA      138             0.0000000000
      1345       137  LYS       NZ            -10.2960000000        9.7290000000      -28.8740000000  PROA      138             0.0000000000
      1346       137  LYS       H              -7.9840000000       15.4180000000      -27.0400000000  PROA      138             0.0000000000
      1347       137  LYS       HZ1           -11.1400000000        9.5130000000      -29.4430000000  PROA      138             0.0000000000
      1348       137  LYS       HZ2            -9.5140000000        9.1110000000      -29.1720000000  PROA      138             0.0000000000
      1349       137  LYS       HZ3           -10.5040000000        9.5630000000      -27.8690000000  PROA      138             0.0000000000
      1350       138  GLY       N              -6.6730000000       15.1820000000      -30.2910000000  PROA      139             0.0000000000
      1351       138  GLY       CA             -6.3920000000       15.3320000000      -31.7130000000  PROA      139             0.0000000000
      1352       138  GLY       C              -7.6460000000       15.5990000000      -32.5110000000  PROA      139             0.0000000000
      1353       138  GLY       O              -8.3310000000       14.6620000000      -32.9310000000  PROA      139             0.0000000000
      1354       138  GLY       H              -7.5380000000       15.5580000000      -29.9690000000  PROA      139             0.0000000000
      1355       139  GLY       N              -7.9450000000       16.8800000000      -32.6990000000  PROA      140             0.0000000000
      1356       139  GLY       CA             -9.1270000000       17.3170000000      -33.4260000000  PROA      140             0.0000000000
      1357       139  GLY       C              -9.0700000000       18.7230000000      -33.9870000000  PROA      140             0.0000000000
      1358       139  GLY       O              -8.1630000000       19.0660000000      -34.7470000000  PROA      140             0.0000000000
      1359       139  GLY       H              -7.3230000000       17.6100000000      -32.4050000000  PROA      140             0.0000000000
      1360       140  GLN       N             -10.0760000000       19.5270000000      -33.6140000000  PROA      141             0.0000000000
      1361       140  GLN       CA            -10.3640000000       20.8930000000      -34.0600000000  PROA      141             0.0000000000
      1362       140  GLN       C              -9.2400000000       21.9220000000      -33.8740000000  PROA      141             0.0000000000
      1363       140  GLN       O              -9.0290000000       22.7460000000      -34.7650000000  PROA      141             0.0000000000
      1364       140  GLN       CB            -11.6670000000       21.3720000000      -33.4190000000  PROA      141             0.0000000000
      1365       140  GLN       CG            -12.8830000000       20.5900000000      -33.9260000000  PROA      141             0.0000000000
      1366       140  GLN       CD            -13.3150000000       21.0990000000      -35.2880000000  PROA      141             0.0000000000
      1367       140  GLN       NE2           -12.5730000000       20.6560000000      -36.3180000000  PROA      141             0.0000000000
      1368       140  GLN       OE1           -14.2770000000       21.8490000000      -35.3990000000  PROA      141             0.0000000000
      1369       140  GLN       H             -10.6520000000       19.1690000000      -32.8830000000  PROA      141             0.0000000000
      1370       140  GLN       HE21          -11.8100000000       20.0230000000      -36.1950000000  PROA      141             0.0000000000
      1371       140  GLN       HE22          -12.7360000000       20.9870000000      -37.2480000000  PROA      141             0.0000000000
      1372       141  ASP       N              -8.5530000000       21.9090000000      -32.7190000000  PROA      142             0.0000000000
      1373       141  ASP       CA             -7.5320000000       22.9140000000      -32.3980000000  PROA      142             0.0000000000
      1374       141  ASP       C              -6.1020000000       22.5460000000      -32.8450000000  PROA      142             0.0000000000
      1375       141  ASP       O              -5.7570000000       21.3660000000      -32.9310000000  PROA      142             0.0000000000
      1376       141  ASP       CB             -7.5700000000       23.2190000000      -30.8870000000  PROA      142             0.0000000000
      1377       141  ASP       CG             -8.0780000000       22.0580000000      -30.0220000000  PROA      142             0.0000000000
      1378       141  ASP       OD1            -8.8590000000       22.3040000000      -29.1060000000  PROA      142             0.0000000000
      1379       141  ASP       OD2            -7.7220000000       20.9050000000      -30.2500000000  PROA      142             0.0000000000
      1380       141  ASP       H              -8.6060000000       21.1560000000      -32.0610000000  PROA      142             0.0000000000
      1381       142  ILE       N              -5.2790000000       23.5810000000      -33.1310000000  PROA      143             0.0000000000
      1382       142  ILE       CA             -3.8890000000       23.4650000000      -33.5940000000  PROA      143             0.0000000000
      1383       142  ILE       C              -2.8930000000       23.5390000000      -32.4150000000  PROA      143             0.0000000000
      1384       142  ILE       O              -2.9450000000       24.4900000000      -31.6380000000  PROA      143             0.0000000000
      1385       142  ILE       CB             -3.6260000000       24.5990000000      -34.5740000000  PROA      143             0.0000000000
      1386       142  ILE       CG1            -4.6930000000       24.6200000000      -35.6680000000  PROA      143             0.0000000000
      1387       142  ILE       CG2            -2.2030000000       24.5460000000      -35.1170000000  PROA      143             0.0000000000
      1388       142  ILE       CD             -4.6400000000       25.8960000000      -36.5030000000  PROA      143             0.0000000000
      1389       142  ILE       H              -5.5950000000       24.4940000000      -32.8720000000  PROA      143             0.0000000000
      1390       143  THR       N              -1.9560000000       22.5690000000      -32.3280000000  PROA      144             0.0000000000
      1391       143  THR       CA             -0.9360000000       22.4970000000      -31.2670000000  PROA      144             0.0000000000
      1392       143  THR       C               0.4930000000       22.4730000000      -31.8370000000  PROA      144             0.0000000000
      1393       143  THR       O               1.4600000000       22.4170000000      -31.0720000000  PROA      144             0.0000000000
      1394       143  THR       CB             -1.3780000000       21.2220000000      -30.5920000000  PROA      144             0.0000000000
      1395       143  THR       CG2            -2.2430000000       21.5070000000      -29.3650000000  PROA      144             0.0000000000
      1396       143  THR       OG1            -2.1880000000       20.5250000000      -31.5550000000  PROA      144             0.0000000000
      1397       143  THR       H              -2.0160000000       21.7610000000      -32.9130000000  PROA      144             0.0000000000
      1398       143  THR       HG1            -2.4890000000       19.7390000000      -31.1130000000  PROA      144             0.0000000000
      1399       144  ASP       N               0.6130000000       22.4860000000      -33.1780000000  PROA      145             0.0000000000
      1400       144  ASP       CA              1.8780000000       22.4440000000      -33.9170000000  PROA      145             0.0000000000
      1401       144  ASP       C               2.2440000000       23.8390000000      -34.4180000000  PROA      145             0.0000000000
      1402       144  ASP       O               1.3840000000       24.5470000000      -34.9640000000  PROA      145             0.0000000000
      1403       144  ASP       CB              1.2360000000       21.2900000000      -34.7220000000  PROA      145             0.0000000000
      1404       144  ASP       CG              1.8800000000       20.7040000000      -35.9340000000  PROA      145             0.0000000000
      1405       144  ASP       OD1             3.0380000000       20.3880000000      -35.8900000000  PROA      145             0.0000000000
      1406       144  ASP       OD2             1.2350000000       20.5810000000      -36.9720000000  PROA      145             0.0000000000
      1407       144  ASP       H              -0.1990000000       22.6620000000      -33.7270000000  PROA      145             0.0000000000
      1408       145  PHE       N               3.5240000000       24.2200000000      -34.2410000000  PROA      146             0.0000000000
      1409       145  PHE       CA              4.0600000000       25.5310000000      -34.6090000000  PROA      146             0.0000000000
      1410       145  PHE       C               5.4100000000       25.4470000000      -35.3260000000  PROA      146             0.0000000000
      1411       145  PHE       O               6.1720000000       24.5110000000      -35.1040000000  PROA      146             0.0000000000
      1412       145  PHE       CB              4.2540000000       26.4060000000      -33.3640000000  PROA      146             0.0000000000
      1413       145  PHE       CG              3.0040000000       26.4560000000      -32.5200000000  PROA      146             0.0000000000
      1414       145  PHE       CD1             1.9670000000       27.3130000000      -32.8620000000  PROA      146             0.0000000000
      1415       145  PHE       CD2             2.8910000000       25.6450000000      -31.3960000000  PROA      146             0.0000000000
      1416       145  PHE       CE1             0.8100000000       27.3510000000      -32.0920000000  PROA      146             0.0000000000
      1417       145  PHE       CE2             1.7360000000       25.6830000000      -30.6250000000  PROA      146             0.0000000000
      1418       145  PHE       CZ              0.6920000000       26.5300000000      -30.9780000000  PROA      146             0.0000000000
      1419       145  PHE       H               4.1300000000       23.5910000000      -33.7470000000  PROA      146             0.0000000000
      1420       146  THR       N               5.7230000000       26.4640000000      -36.1380000000  PROA      147             0.0000000000
      1421       146  THR       CA              7.0330000000       26.6110000000      -36.7670000000  PROA      147             0.0000000000
      1422       146  THR       C               7.6990000000       27.8010000000      -36.0690000000  PROA      147             0.0000000000
      1423       146  THR       O               7.0070000000       28.7330000000      -35.6450000000  PROA      147             0.0000000000
      1424       146  THR       CB              6.7620000000       26.9130000000      -38.2330000000  PROA      147             0.0000000000
      1425       146  THR       CG2             6.6190000000       25.6550000000      -39.0850000000  PROA      147             0.0000000000
      1426       146  THR       OG1             5.5840000000       27.7240000000      -38.3280000000  PROA      147             0.0000000000
      1427       146  THR       H               5.1460000000       27.2800000000      -36.1880000000  PROA      147             0.0000000000
      1428       146  THR       HG1             4.8260000000       27.1960000000      -38.1000000000  PROA      147             0.0000000000
      1429       147  MET       N               9.0270000000       27.7580000000      -35.9430000000  PROA      148             0.0000000000
      1430       147  MET       CA              9.8180000000       28.8040000000      -35.3030000000  PROA      148             0.0000000000
      1431       147  MET       C              10.7050000000       29.5040000000      -36.3370000000  PROA      148             0.0000000000
      1432       147  MET       O              11.3510000000       28.8350000000      -37.1480000000  PROA      148             0.0000000000
      1433       147  MET       CB             10.7270000000       28.1890000000      -34.2370000000  PROA      148             0.0000000000
      1434       147  MET       CG             11.7780000000       29.1810000000      -33.7320000000  PROA      148             0.0000000000
      1435       147  MET       SD             13.1150000000       28.4170000000      -32.8050000000  PROA      148             0.0000000000
      1436       147  MET       CE             12.1480000000       27.8200000000      -31.4190000000  PROA      148             0.0000000000
      1437       147  MET       H               9.5570000000       27.0290000000      -36.3780000000  PROA      148             0.0000000000
      1438       148  GLN       N              10.7230000000       30.8480000000      -36.3090000000  PROA      149             0.0000000000
      1439       148  GLN       CA             11.5380000000       31.6740000000      -37.2040000000  PROA      149             0.0000000000
      1440       148  GLN       C              12.4120000000       32.5840000000      -36.3280000000  PROA      149             0.0000000000
      1441       148  GLN       O              11.8760000000       33.3570000000      -35.5330000000  PROA      149             0.0000000000
      1442       148  GLN       CB             10.6840000000       32.4960000000      -38.1770000000  PROA      149             0.0000000000
      1443       148  GLN       CG              9.5860000000       31.7150000000      -38.9110000000  PROA      149             0.0000000000
      1444       148  GLN       CD              8.3840000000       31.5950000000      -37.9980000000  PROA      149             0.0000000000
      1445       148  GLN       NE2             7.7470000000       30.4130000000      -38.0650000000  PROA      149             0.0000000000
      1446       148  GLN       OE1             8.0640000000       32.5260000000      -37.2620000000  PROA      149             0.0000000000
      1447       148  GLN       H              10.1920000000       31.3170000000      -35.5970000000  PROA      149             0.0000000000
      1448       148  GLN       HE21            7.9960000000       29.7180000000      -38.7440000000  PROA      149             0.0000000000
      1449       148  GLN       HE22            7.0120000000       30.1460000000      -37.4330000000  PROA      149             0.0000000000
      1450       149  PHE       N              13.7490000000       32.4700000000      -36.4480000000  PROA      150             0.0000000000
      1451       149  PHE       CA             14.6930000000       33.2640000000      -35.6520000000  PROA      150             0.0000000000
      1452       149  PHE       C              14.6810000000       34.7490000000      -35.9990000000  PROA      150             0.0000000000
      1453       149  PHE       O              14.5730000000       35.1080000000      -37.1720000000  PROA      150             0.0000000000
      1454       149  PHE       CB             16.1090000000       32.7020000000      -35.7690000000  PROA      150             0.0000000000
      1455       149  PHE       CG             16.1660000000       31.3490000000      -35.1040000000  PROA      150             0.0000000000
      1456       149  PHE       CD1            16.1740000000       31.2650000000      -33.7170000000  PROA      150             0.0000000000
      1457       149  PHE       CD2            16.2140000000       30.1940000000      -35.8740000000  PROA      150             0.0000000000
      1458       149  PHE       CE1            16.2450000000       30.0220000000      -33.1010000000  PROA      150             0.0000000000
      1459       149  PHE       CE2            16.2830000000       28.9520000000      -35.2560000000  PROA      150             0.0000000000
      1460       149  PHE       CZ             16.3050000000       28.8660000000      -33.8690000000  PROA      150             0.0000000000
      1461       149  PHE       H              14.1130000000       31.9150000000      -37.1940000000  PROA      150             0.0000000000
      1462       150  VAL       N              14.8280000000       35.6040000000      -34.9700000000  PROA      151             0.0000000000
      1463       150  VAL       CA             14.8670000000       37.0670000000      -35.0890000000  PROA      151             0.0000000000
      1464       150  VAL       C              16.2780000000       37.5690000000      -34.7470000000  PROA      151             0.0000000000
      1465       150  VAL       O              16.8910000000       37.1030000000      -33.7870000000  PROA      151             0.0000000000
      1466       150  VAL       CB             13.8150000000       37.7080000000      -34.1850000000  PROA      151             0.0000000000
      1467       150  VAL       CG1            13.9380000000       39.2320000000      -34.1910000000  PROA      151             0.0000000000
      1468       150  VAL       CG2            12.4160000000       37.2370000000      -34.5850000000  PROA      151             0.0000000000
      1469       150  VAL       H              15.0320000000       35.2270000000      -34.0650000000  PROA      151             0.0000000000
