# Supplementary material for: Integrative Computational Prediction Strategy for Antibody–Antigen Binding: A Case Study on Interleukin‑1 Beta
Source: J Chem Inf Model. 2026 May 27;66(11):6659–75. doi: 10.1021/acs.jcim.6c00781 (PMC13250912; doi:10.1021/acs.jcim.6c00781)
Supplement: Supplementary file 2 [file ci6c00781_si_002.zip › charmm-gui-4g6m-AgESSA-r01/balancedmodel2_6magessa_prob.crd]

      2019  EXT
         1         1  GLN       N              -6.8100000000       10.1030000000        5.0820000000  PROB      1               0.0000000000
         2         1  GLN       CA             -5.9140000000        9.6990000000        3.9990000000  PROB      1               0.0000000000
         3         1  GLN       C              -4.5670000000       10.3920000000        4.0780000000  PROB      1               0.0000000000
         4         1  GLN       O              -3.5040000000        9.7880000000        4.0110000000  PROB      1               0.0000000000
         5         1  GLN       CB             -6.5610000000        9.9820000000        2.6430000000  PROB      1               0.0000000000
         6         1  GLN       CG             -7.9030000000        9.2750000000        2.4510000000  PROB      1               0.0000000000
         7         1  GLN       CD             -8.5250000000        9.7220000000        1.1450000000  PROB      1               0.0000000000
         8         1  GLN       NE2            -9.8610000000        9.7010000000        1.1530000000  PROB      1               0.0000000000
         9         1  GLN       OE1            -7.8620000000       10.0790000000        0.1820000000  PROB      1               0.0000000000
        10         1  GLN       H              -6.4580000000       10.1190000000        6.0200000000  PROB      1               0.0000000000
        11         1  GLN       HE21          -10.3690000000        9.4130000000        1.9610000000  PROB      1               0.0000000000
        12         1  GLN       HE22          -10.3310000000        9.9860000000        0.3200000000  PROB      1               0.0000000000
        13         2  VAL       N              -4.6810000000       11.7150000000        4.2250000000  PROB      2               0.0000000000
        14         2  VAL       CA             -3.4650000000       12.5060000000        4.3250000000  PROB      2               0.0000000000
        15         2  VAL       C              -3.2930000000       13.0060000000        5.7430000000  PROB      2               0.0000000000
        16         2  VAL       O              -4.1890000000       13.6050000000        6.3230000000  PROB      2               0.0000000000
        17         2  VAL       CB             -3.5200000000       13.6800000000        3.3310000000  PROB      2               0.0000000000
        18         2  VAL       CG1            -2.2840000000       14.5780000000        3.4230000000  PROB      2               0.0000000000
        19         2  VAL       CG2            -3.7400000000       13.1840000000        1.9000000000  PROB      2               0.0000000000
        20         2  VAL       H              -5.5740000000       12.1400000000        4.3690000000  PROB      2               0.0000000000
        21         3  GLN       N              -2.0970000000       12.7470000000        6.2700000000  PROB      3               0.0000000000
        22         3  GLN       CA             -1.6670000000       13.5810000000        7.3820000000  PROB      3               0.0000000000
        23         3  GLN       C              -0.5540000000       14.4510000000        6.8620000000  PROB      3               0.0000000000
        24         3  GLN       O               0.2470000000       13.9990000000        6.0530000000  PROB      3               0.0000000000
        25         3  GLN       CB             -1.0990000000       12.7580000000        8.5390000000  PROB      3               0.0000000000
        26         3  GLN       CG             -2.0000000000       11.6360000000        9.0550000000  PROB      3               0.0000000000
        27         3  GLN       CD             -1.3020000000       10.3080000000        8.8370000000  PROB      3               0.0000000000
        28         3  GLN       NE2            -0.2070000000       10.1310000000        9.5810000000  PROB      3               0.0000000000
        29         3  GLN       OE1            -1.7170000000        9.4730000000        8.0440000000  PROB      3               0.0000000000
        30         3  GLN       H              -1.4330000000       12.1750000000        5.7870000000  PROB      3               0.0000000000
        31         3  GLN       HE21            0.1620000000       10.8430000000       10.1840000000  PROB      3               0.0000000000
        32         3  GLN       HE22            0.2800000000        9.2640000000        9.5220000000  PROB      3               0.0000000000
        33         4  LEU       N              -0.5060000000       15.6820000000        7.3710000000  PROB      4               0.0000000000
        34         4  LEU       CA              0.8050000000       16.3150000000        7.3520000000  PROB      4               0.0000000000
        35         4  LEU       C               1.2340000000       16.4300000000        8.7920000000  PROB      4               0.0000000000
        36         4  LEU       O               0.4320000000       16.7610000000        9.6570000000  PROB      4               0.0000000000
        37         4  LEU       CB              0.7930000000       17.6850000000        6.6650000000  PROB      4               0.0000000000
        38         4  LEU       CG              0.4510000000       17.6420000000        5.1730000000  PROB      4               0.0000000000
        39         4  LEU       CD1            -1.0190000000       17.9630000000        4.9080000000  PROB      4               0.0000000000
        40         4  LEU       CD2             1.3800000000       18.5350000000        4.3510000000  PROB      4               0.0000000000
        41         4  LEU       H              -1.2240000000       16.0550000000        7.9590000000  PROB      4               0.0000000000
        42         5  GLN       N               2.4990000000       16.0820000000        9.0250000000  PROB      5               0.0000000000
        43         5  GLN       CA              2.9550000000       16.0970000000       10.4080000000  PROB      5               0.0000000000
        44         5  GLN       C               4.3710000000       16.6070000000       10.5290000000  PROB      5               0.0000000000
        45         5  GLN       O               5.3330000000       16.0550000000       10.0010000000  PROB      5               0.0000000000
        46         5  GLN       CB              2.7450000000       14.7280000000       11.0730000000  PROB      5               0.0000000000
        47         5  GLN       CG              3.2290000000       13.5260000000       10.2580000000  PROB      5               0.0000000000
        48         5  GLN       CD              2.8420000000       12.2510000000       10.9730000000  PROB      5               0.0000000000
        49         5  GLN       NE2             3.8430000000       11.6980000000       11.6610000000  PROB      5               0.0000000000
        50         5  GLN       OE1             1.7150000000       11.7770000000       10.9160000000  PROB      5               0.0000000000
        51         5  GLN       H               3.0900000000       15.7680000000        8.2800000000  PROB      5               0.0000000000
        52         5  GLN       HE21            4.7490000000       12.1170000000       11.6800000000  PROB      5               0.0000000000
        53         5  GLN       HE22            3.6600000000       10.8530000000       12.1590000000  PROB      5               0.0000000000
        54         6  GLU       N               4.4370000000       17.7350000000       11.2250000000  PROB      6               0.0000000000
        55         6  GLU       CA              5.6700000000       18.5010000000       11.2430000000  PROB      6               0.0000000000
        56         6  GLU       C               6.5650000000       18.1520000000       12.4070000000  PROB      6               0.0000000000
        57         6  GLU       O               6.1490000000       18.0600000000       13.5570000000  PROB      6               0.0000000000
        58         6  GLU       CB              5.3740000000       20.0020000000       11.2750000000  PROB      6               0.0000000000
        59         6  GLU       CG              4.3190000000       20.4960000000       10.2810000000  PROB      6               0.0000000000
        60         6  GLU       CD              2.9010000000       20.4920000000       10.8450000000  PROB      6               0.0000000000
        61         6  GLU       OE1             2.5960000000       19.7730000000       11.7950000000  PROB      6               0.0000000000
        62         6  GLU       OE2             2.0790000000       21.2420000000       10.3360000000  PROB      6               0.0000000000
        63         6  GLU       H               3.6210000000       18.1110000000       11.6680000000  PROB      6               0.0000000000
        64         7  SER       N               7.8430000000       17.9910000000       12.0640000000  PROB      7               0.0000000000
        65         7  SER       CA              8.7790000000       17.9030000000       13.1730000000  PROB      7               0.0000000000
        66         7  SER       C               9.7050000000       19.0990000000       13.2180000000  PROB      7               0.0000000000
        67         7  SER       O              10.0970000000       19.6500000000       12.1930000000  PROB      7               0.0000000000
        68         7  SER       CB              9.5300000000       16.5680000000       13.1280000000  PROB      7               0.0000000000
        69         7  SER       OG             10.0560000000       16.3180000000       11.8190000000  PROB      7               0.0000000000
        70         7  SER       H               8.1470000000       18.0320000000       11.1140000000  PROB      7               0.0000000000
        71         7  SER       HG              9.3110000000       16.2960000000       11.2230000000  PROB      7               0.0000000000
        72         8  GLY       N              10.0310000000       19.4630000000       14.4600000000  PROB      8               0.0000000000
        73         8  GLY       CA             11.0660000000       20.4580000000       14.6980000000  PROB      8               0.0000000000
        74         8  GLY       C              11.5530000000       20.2560000000       16.1150000000  PROB      8               0.0000000000
        75         8  GLY       O              10.7770000000       19.9080000000       16.9960000000  PROB      8               0.0000000000
        76         8  GLY       H               9.5310000000       19.1040000000       15.2510000000  PROB      8               0.0000000000
        77         9  PRO       N              12.8760000000       20.4360000000       16.3130000000  PROB      9               0.0000000000
        78         9  PRO       CA             13.4710000000       20.1260000000       17.6180000000  PROB      9               0.0000000000
        79         9  PRO       C              13.2810000000       21.1840000000       18.7060000000  PROB      9               0.0000000000
        80         9  PRO       O              14.2300000000       21.6270000000       19.3400000000  PROB      9               0.0000000000
        81         9  PRO       CB             14.9330000000       19.8830000000       17.2290000000  PROB      9               0.0000000000
        82         9  PRO       CG             15.1900000000       20.8080000000       16.0380000000  PROB      9               0.0000000000
        83         9  PRO       CD             13.8550000000       20.8220000000       15.3040000000  PROB      9               0.0000000000
        84        10  GLY       N              12.0070000000       21.5530000000       18.9220000000  PROB      10              0.0000000000
        85        10  GLY       CA             11.6270000000       22.3870000000       20.0640000000  PROB      10              0.0000000000
        86        10  GLY       C              12.5100000000       23.5760000000       20.4130000000  PROB      10              0.0000000000
        87        10  GLY       O              12.4510000000       24.6400000000       19.8090000000  PROB      10              0.0000000000
        88        10  GLY       H              11.2830000000       21.1280000000       18.3780000000  PROB      10              0.0000000000
        89        11  LEU       N              13.2990000000       23.3500000000       21.4710000000  PROB      11              0.0000000000
        90        11  LEU       CA             14.0070000000       24.4640000000       22.0950000000  PROB      11              0.0000000000
        91        11  LEU       C              15.3880000000       24.7240000000       21.5190000000  PROB      11              0.0000000000
        92        11  LEU       O              16.4190000000       24.6150000000       22.1850000000  PROB      11              0.0000000000
        93        11  LEU       CB             14.0450000000       24.2450000000       23.6090000000  PROB      11              0.0000000000
        94        11  LEU       CG             14.5500000000       25.4320000000       24.4340000000  PROB      11              0.0000000000
        95        11  LEU       CD1            13.8030000000       26.7290000000       24.1430000000  PROB      11              0.0000000000
        96        11  LEU       CD2            14.5400000000       25.0960000000       25.9180000000  PROB      11              0.0000000000
        97        11  LEU       H              13.4720000000       22.4020000000       21.7350000000  PROB      11              0.0000000000
        98        12  VAL       N              15.3590000000       25.0890000000       20.2350000000  PROB      12              0.0000000000
        99        12  VAL       CA             16.6330000000       25.3680000000       19.5780000000  PROB      12              0.0000000000
       100        12  VAL       C              17.3510000000       26.5880000000       20.1350000000  PROB      12              0.0000000000
       101        12  VAL       O              16.9490000000       27.1910000000       21.1290000000  PROB      12              0.0000000000
       102        12  VAL       CB             16.4570000000       25.4470000000       18.0570000000  PROB      12              0.0000000000
       103        12  VAL       CG1            16.0100000000       24.0960000000       17.5100000000  PROB      12              0.0000000000
       104        12  VAL       CG2            15.5190000000       26.5750000000       17.6380000000  PROB      12              0.0000000000
       105        12  VAL       H              14.4650000000       25.2370000000       19.8060000000  PROB      12              0.0000000000
       106        13  LYS       N              18.4650000000       26.9080000000       19.4760000000  PROB      13              0.0000000000
       107        13  LYS       CA             19.2500000000       28.0470000000       19.9260000000  PROB      13              0.0000000000
       108        13  LYS       C              19.4350000000       29.0070000000       18.7710000000  PROB      13              0.0000000000
       109        13  LYS       O              19.5880000000       28.5980000000       17.6250000000  PROB      13              0.0000000000
       110        13  LYS       CB             20.5950000000       27.5430000000       20.4680000000  PROB      13              0.0000000000
       111        13  LYS       CG             20.4080000000       26.5890000000       21.6520000000  PROB      13              0.0000000000
       112        13  LYS       CD             19.9590000000       27.3160000000       22.9190000000  PROB      13              0.0000000000
       113        13  LYS       CE             19.1780000000       26.4340000000       23.8960000000  PROB      13              0.0000000000
       114        13  LYS       NZ             17.7420000000       26.4870000000       23.5850000000  PROB      13              0.0000000000
       115        13  LYS       H              18.7790000000       26.3830000000       18.6810000000  PROB      13              0.0000000000
       116        13  LYS       HZ1            17.2280000000       26.6810000000       24.4720000000  PROB      13              0.0000000000
       117        13  LYS       HZ2            17.5170000000       27.2750000000       22.9340000000  PROB      13              0.0000000000
       118        13  LYS       HZ3            17.3940000000       25.6090000000       23.1500000000  PROB      13              0.0000000000
       119        14  PRO       N              19.4000000000       30.3220000000       19.0970000000  PROB      14              0.0000000000
       120        14  PRO       CA             19.7240000000       31.3230000000       18.0760000000  PROB      14              0.0000000000
       121        14  PRO       C              21.0190000000       31.0120000000       17.3410000000  PROB      14              0.0000000000
       122        14  PRO       O              21.9400000000       30.4420000000       17.9110000000  PROB      14              0.0000000000
       123        14  PRO       CB             19.7730000000       32.6220000000       18.8860000000  PROB      14              0.0000000000
       124        14  PRO       CG             18.8300000000       32.3830000000       20.0650000000  PROB      14              0.0000000000
       125        14  PRO       CD             19.0710000000       30.9140000000       20.3900000000  PROB      14              0.0000000000
       126        15  SER       N              21.0080000000       31.3810000000       16.0520000000  PROB      15              0.0000000000
       127        15  SER       CA             22.0450000000       31.0990000000       15.0530000000  PROB      15              0.0000000000
       128        15  SER       C              22.0200000000       29.7240000000       14.4000000000  PROB      15              0.0000000000
       129        15  SER       O              22.4880000000       29.5550000000       13.2780000000  PROB      15              0.0000000000
       130        15  SER       CB             23.4690000000       31.5340000000       15.4660000000  PROB      15              0.0000000000
       131        15  SER       OG             24.0810000000       30.6140000000       16.3760000000  PROB      15              0.0000000000
       132        15  SER       H              20.1540000000       31.7990000000       15.7420000000  PROB      15              0.0000000000
       133        15  SER       HG             23.5670000000       30.6220000000       17.1780000000  PROB      15              0.0000000000
       134        16  GLN       N              21.4170000000       28.7520000000       15.1090000000  PROB      16              0.0000000000
       135        16  GLN       CA             21.3500000000       27.4230000000       14.5000000000  PROB      16              0.0000000000
       136        16  GLN       C              20.4510000000       27.3600000000       13.2790000000  PROB      16              0.0000000000
       137        16  GLN       O              19.4470000000       28.0550000000       13.1780000000  PROB      16              0.0000000000
       138        16  GLN       CB             20.8870000000       26.3760000000       15.5140000000  PROB      16              0.0000000000
       139        16  GLN       CG             21.7990000000       26.2360000000       16.7330000000  PROB      16              0.0000000000
       140        16  GLN       CD             21.2330000000       25.1760000000       17.6580000000  PROB      16              0.0000000000
       141        16  GLN       NE2            22.1490000000       24.3240000000       18.1240000000  PROB      16              0.0000000000
       142        16  GLN       OE1            20.0440000000       25.1100000000       17.9420000000  PROB      16              0.0000000000
       143        16  GLN       H              20.9800000000       28.9330000000       15.9920000000  PROB      16              0.0000000000
       144        16  GLN       HE21           23.1130000000       24.4090000000       17.8790000000  PROB      16              0.0000000000
       145        16  GLN       HE22           21.8450000000       23.5900000000       18.7290000000  PROB      16              0.0000000000
       146        17  THR       N              20.8450000000       26.4770000000       12.3580000000  PROB      17              0.0000000000
       147        17  THR       CA             19.9350000000       26.2210000000       11.2490000000  PROB      17              0.0000000000
       148        17  THR       C              18.8530000000       25.2160000000       11.6070000000  PROB      17              0.0000000000
       149        17  THR       O              19.0850000000       24.0290000000       11.8050000000  PROB      17              0.0000000000
       150        17  THR       CB             20.7480000000       25.8170000000       10.0190000000  PROB      17              0.0000000000
       151        17  THR       CG2            19.8970000000       25.5850000000        8.7650000000  PROB      17              0.0000000000
       152        17  THR       OG1            21.7360000000       26.8270000000        9.7750000000  PROB      17              0.0000000000
       153        17  THR       H              21.7040000000       25.9780000000       12.4400000000  PROB      17              0.0000000000
       154        17  THR       HG1            22.2280000000       26.5470000000        9.0110000000  PROB      17              0.0000000000
       155        18  LEU       N              17.6420000000       25.7720000000       11.7130000000  PROB      18              0.0000000000
       156        18  LEU       CA             16.4930000000       24.9770000000       12.1330000000  PROB      18              0.0000000000
       157        18  LEU       C              16.1730000000       23.8210000000       11.2040000000  PROB      18              0.0000000000
       158        18  LEU       O              15.8870000000       23.9880000000       10.0250000000  PROB      18              0.0000000000
       159        18  LEU       CB             15.2930000000       25.9080000000       12.2930000000  PROB      18              0.0000000000
       160        18  LEU       CG             14.0010000000       25.2840000000       12.8220000000  PROB      18              0.0000000000
       161        18  LEU       CD1            14.2050000000       24.5160000000       14.1260000000  PROB      18              0.0000000000
       162        18  LEU       CD2            12.9080000000       26.3440000000       12.9440000000  PROB      18              0.0000000000
       163        18  LEU       H              17.5620000000       26.7430000000       11.4760000000  PROB      18              0.0000000000
       164        19  SER       N              16.2120000000       22.6270000000       11.8010000000  PROB      19              0.0000000000
       165        19  SER       CA             15.7790000000       21.4940000000       10.9980000000  PROB      19              0.0000000000
       166        19  SER       C              14.3020000000       21.1970000000       11.1450000000  PROB      19              0.0000000000
       167        19  SER       O              13.8620000000       20.5430000000       12.0790000000  PROB      19              0.0000000000
       168        19  SER       CB             16.6300000000       20.2540000000       11.2880000000  PROB      19              0.0000000000
       169        19  SER       OG             16.5680000000       19.3370000000       10.1790000000  PROB      19              0.0000000000
       170        19  SER       H              16.4570000000       22.5570000000       12.7660000000  PROB      19              0.0000000000
       171        19  SER       HG             17.1630000000       18.6280000000       10.4240000000  PROB      19              0.0000000000
       172        20  LEU       N              13.5620000000       21.6970000000       10.1510000000  PROB      20              0.0000000000
       173        20  LEU       CA             12.1610000000       21.2910000000       10.0710000000  PROB      20              0.0000000000
       174        20  LEU       C              11.9820000000       20.1240000000        9.1240000000  PROB      20              0.0000000000
       175        20  LEU       O              12.6940000000       20.0070000000        8.1290000000  PROB      20              0.0000000000
       176        20  LEU       CB             11.3240000000       22.4650000000        9.5870000000  PROB      20              0.0000000000
       177        20  LEU       CG             11.3390000000       23.6440000000       10.5480000000  PROB      20              0.0000000000
       178        20  LEU       CD1            10.8160000000       24.8970000000        9.8610000000  PROB      20              0.0000000000
       179        20  LEU       CD2            10.6030000000       23.3330000000       11.8520000000  PROB      20              0.0000000000
       180        20  LEU       H              13.9630000000       22.2700000000        9.4330000000  PROB      20              0.0000000000
       181        21  THR       N              11.0070000000       19.2770000000        9.4640000000  PROB      21              0.0000000000
       182        21  THR       CA             10.7830000000       18.0980000000        8.6350000000  PROB      21              0.0000000000
       183        21  THR       C               9.3180000000       17.6710000000        8.6520000000  PROB      21              0.0000000000
       184        21  THR       O               8.8320000000       16.9850000000        9.5450000000  PROB      21              0.0000000000
       185        21  THR       CB             11.7330000000       16.9760000000        9.0890000000  PROB      21              0.0000000000
       186        21  THR       CG2            11.6370000000       15.7270000000        8.2080000000  PROB      21              0.0000000000
       187        21  THR       OG1            13.0950000000       17.4490000000        9.1530000000  PROB      21              0.0000000000
       188        21  THR       H              10.5380000000       19.3840000000       10.3430000000  PROB      21              0.0000000000
       189        21  THR       HG1            13.5220000000       16.8310000000        9.7350000000  PROB      21              0.0000000000
       190        22  CYS       N               8.6140000000       18.1390000000        7.6190000000  PROB      22              0.0000000000
       191        22  CYS       CA              7.2200000000       17.7210000000        7.4590000000  PROB      22              0.0000000000
       192        22  CYS       C               7.1820000000       16.3710000000        6.7890000000  PROB      22              0.0000000000
       193        22  CYS       O               7.7140000000       16.2030000000        5.7030000000  PROB      22              0.0000000000
       194        22  CYS       CB              6.4820000000       18.7510000000        6.6030000000  PROB      22              0.0000000000
       195        22  CYS       SG              4.7670000000       18.3880000000        6.1480000000  PROB      22              0.0000000000
       196        22  CYS       H               9.0760000000       18.6420000000        6.8890000000  PROB      22              0.0000000000
       197        23  SER       N               6.5670000000       15.4120000000        7.4730000000  PROB      23              0.0000000000
       198        23  SER       CA              6.3650000000       14.1540000000        6.7660000000  PROB      23              0.0000000000
       199        23  SER       C               4.8900000000       14.0130000000        6.4620000000  PROB      23              0.0000000000
       200        23  SER       O               4.0670000000       14.4740000000        7.2470000000  PROB      23              0.0000000000
       201        23  SER       CB              6.8950000000       13.0080000000        7.6270000000  PROB      23              0.0000000000
       202        23  SER       OG              8.2060000000       13.3490000000        8.1170000000  PROB      23              0.0000000000
       203        23  SER       H               6.0900000000       15.6000000000        8.3330000000  PROB      23              0.0000000000
       204        23  SER       HG              8.0930000000       14.1790000000        8.5700000000  PROB      23              0.0000000000
       205        24  PHE       N               4.5770000000       13.4060000000        5.3140000000  PROB      24              0.0000000000
       206        24  PHE       CA              3.1490000000       13.3250000000        5.0160000000  PROB      24              0.0000000000
       207        24  PHE       C               2.7100000000       11.9740000000        4.4910000000  PROB      24              0.0000000000
       208        24  PHE       O               3.5270000000       11.1120000000        4.1940000000  PROB      24              0.0000000000
       209        24  PHE       CB              2.7100000000       14.4790000000        4.0990000000  PROB      24              0.0000000000
       210        24  PHE       CG              3.4450000000       14.4920000000        2.7800000000  PROB      24              0.0000000000
       211        24  PHE       CD1             4.4810000000       15.4300000000        2.5890000000  PROB      24              0.0000000000
       212        24  PHE       CD2             3.0730000000       13.5900000000        1.7590000000  PROB      24              0.0000000000
       213        24  PHE       CE1             5.1410000000       15.4810000000        1.3480000000  PROB      24              0.0000000000
       214        24  PHE       CE2             3.7300000000       13.6440000000        0.5170000000  PROB      24              0.0000000000
       215        24  PHE       CZ              4.7510000000       14.5960000000        0.3250000000  PROB      24              0.0000000000
       216        24  PHE       H               5.2650000000       13.0580000000        4.6700000000  PROB      24              0.0000000000
       217        25  SER       N               1.3870000000       11.8300000000        4.3830000000  PROB      25              0.0000000000
       218        25  SER       CA              0.8860000000       10.5700000000        3.8510000000  PROB      25              0.0000000000
       219        25  SER       C              -0.1520000000       10.7700000000        2.7610000000  PROB      25              0.0000000000
       220        25  SER       O              -0.5530000000       11.8860000000        2.4430000000  PROB      25              0.0000000000
       221        25  SER       CB              0.3530000000        9.7170000000        5.0060000000  PROB      25              0.0000000000
       222        25  SER       OG             -0.4630000000       10.5210000000        5.8620000000  PROB      25              0.0000000000
       223        25  SER       H               0.7570000000       12.5370000000        4.7090000000  PROB      25              0.0000000000
       224        25  SER       HG             -0.9530000000        9.9090000000        6.4130000000  PROB      25              0.0000000000
       225        26  GLY       N              -0.5830000000        9.6300000000        2.2000000000  PROB      26              0.0000000000
       226        26  GLY       CA             -1.6590000000        9.6970000000        1.2140000000  PROB      26              0.0000000000
       227        26  GLY       C              -1.1650000000       10.0550000000       -0.1700000000  PROB      26              0.0000000000
       228        26  GLY       O              -1.0160000000        9.2190000000       -1.0510000000  PROB      26              0.0000000000
       229        26  GLY       H              -0.1370000000        8.7620000000        2.4060000000  PROB      26              0.0000000000
       230        27  PHE       N              -0.9150000000       11.3580000000       -0.3240000000  PROB      27              0.0000000000
       231        27  PHE       CA             -0.2730000000       11.7450000000       -1.5730000000  PROB      27              0.0000000000
       232        27  PHE       C               1.2290000000       11.5490000000       -1.4830000000  PROB      27              0.0000000000
       233        27  PHE       O               1.7760000000       11.3500000000       -0.4070000000  PROB      27              0.0000000000
       234        27  PHE       CB             -0.6630000000       13.1830000000       -1.9670000000  PROB      27              0.0000000000
       235        27  PHE       CG              0.0170000000       14.2340000000       -1.1130000000  PROB      27              0.0000000000
       236        27  PHE       CD1            -0.3320000000       14.3870000000        0.2470000000  PROB      27              0.0000000000
       237        27  PHE       CD2             1.0000000000       15.0530000000       -1.7070000000  PROB      27              0.0000000000
       238        27  PHE       CE1             0.3090000000       15.3730000000        1.0210000000  PROB      27              0.0000000000
       239        27  PHE       CE2             1.6380000000       16.0440000000       -0.9370000000  PROB      27              0.0000000000
       240        27  PHE       CZ              1.2840000000       16.1940000000        0.4190000000  PROB      27              0.0000000000
       241        27  PHE       H              -0.9060000000       11.9300000000        0.4980000000  PROB      27              0.0000000000
       242        28  SER       N               1.8690000000       11.6370000000       -2.6490000000  PROB      28              0.0000000000
       243        28  SER       CA              3.3220000000       11.6700000000       -2.5970000000  PROB      28              0.0000000000
       244        28  SER       C               3.7610000000       12.9520000000       -3.2610000000  PROB      28              0.0000000000
       245        28  SER       O               3.0890000000       13.4560000000       -4.1570000000  PROB      28              0.0000000000
       246        28  SER       CB              3.8880000000       10.4280000000       -3.2980000000  PROB      28              0.0000000000
       247        28  SER       OG              5.3190000000       10.3850000000       -3.2180000000  PROB      28              0.0000000000
       248        28  SER       H               1.4000000000       11.8080000000       -3.5160000000  PROB      28              0.0000000000
       249        28  SER       HG              5.6430000000       10.7490000000       -4.0390000000  PROB      28              0.0000000000
       250        29  LEU       N               4.9140000000       13.4680000000       -2.8280000000  PROB      29              0.0000000000
       251        29  LEU       CA              5.4070000000       14.6330000000       -3.5520000000  PROB      29              0.0000000000
       252        29  LEU       C               6.2450000000       14.2820000000       -4.7620000000  PROB      29              0.0000000000
       253        29  LEU       O               7.4170000000       14.6170000000       -4.8950000000  PROB      29              0.0000000000
       254        29  LEU       CB              6.0910000000       15.6430000000       -2.6340000000  PROB      29              0.0000000000
       255        29  LEU       CG              5.7820000000       17.0680000000       -3.0970000000  PROB      29              0.0000000000
       256        29  LEU       CD1             4.2800000000       17.2930000000       -3.2100000000  PROB      29              0.0000000000
       257        29  LEU       CD2             6.4130000000       18.1290000000       -2.2050000000  PROB      29              0.0000000000
       258        29  LEU       H               5.4580000000       12.9990000000       -2.1310000000  PROB      29              0.0000000000
       259        30  SER       N               5.5210000000       13.5840000000       -5.6370000000  PROB      30              0.0000000000
       260        30  SER       CA              5.9560000000       13.1700000000       -6.9620000000  PROB      30              0.0000000000
       261        30  SER       C               4.7730000000       13.1060000000       -7.9270000000  PROB      30              0.0000000000
       262        30  SER       O               4.9220000000       12.9710000000       -9.1340000000  PROB      30              0.0000000000
       263        30  SER       CB              6.7010000000       11.8350000000       -6.8680000000  PROB      30              0.0000000000
       264        30  SER       OG              6.1830000000       11.0420000000       -5.7850000000  PROB      30              0.0000000000
       265        30  SER       H               4.6240000000       13.2910000000       -5.3230000000  PROB      30              0.0000000000
       266        30  SER       HG              6.6770000000       10.2270000000       -5.8200000000  PROB      30              0.0000000000
       267        31  THR       N               3.5630000000       13.2350000000       -7.3470000000  PROB      31              0.0000000000
       268        31  THR       CA              2.3880000000       13.3430000000       -8.2030000000  PROB      31              0.0000000000
       269        31  THR       C               2.3730000000       14.6580000000       -8.9770000000  PROB      31              0.0000000000
       270        31  THR       O               2.7400000000       15.7050000000       -8.4570000000  PROB      31              0.0000000000
       271        31  THR       CB              1.1530000000       13.1900000000       -7.3100000000  PROB      31              0.0000000000
       272        31  THR       CG2            -0.1320000000       12.9360000000       -8.1040000000  PROB      31              0.0000000000
       273        31  THR       OG1             1.3740000000       12.1410000000       -6.3540000000  PROB      31              0.0000000000
       274        31  THR       H               3.4070000000       13.3280000000       -6.3630000000  PROB      31              0.0000000000
       275        31  THR       HG1             1.4940000000       11.3400000000       -6.8500000000  PROB      31              0.0000000000
       276        32  SER       N               1.9540000000       14.5610000000      -10.2490000000  PROB      32              0.0000000000
       277        32  SER       CA              2.0410000000       15.7260000000      -11.1310000000  PROB      32              0.0000000000
       278        32  SER       C               1.4690000000       17.0110000000      -10.5550000000  PROB      32              0.0000000000
       279        32  SER       O               0.3160000000       17.0780000000      -10.1380000000  PROB      32              0.0000000000
       280        32  SER       CB              1.3870000000       15.3860000000      -12.4720000000  PROB      32              0.0000000000
       281        32  SER       OG              0.1000000000       14.7850000000      -12.2480000000  PROB      32              0.0000000000
       282        32  SER       H               1.6180000000       13.6940000000      -10.6120000000  PROB      32              0.0000000000
       283        32  SER       HG             -0.0570000000       14.2280000000      -13.0050000000  PROB      32              0.0000000000
       284        33  GLY       N               2.3460000000       18.0220000000      -10.5430000000  PROB      33              0.0000000000
       285        33  GLY       CA              1.9150000000       19.3430000000      -10.0920000000  PROB      33              0.0000000000
       286        33  GLY       C               1.4930000000       19.4560000000       -8.6370000000  PROB      33              0.0000000000
       287        33  GLY       O               0.7800000000       20.3740000000       -8.2560000000  PROB      33              0.0000000000
       288        33  GLY       H               3.2860000000       17.8620000000      -10.8410000000  PROB      33              0.0000000000
       289        34  MET       N               1.9420000000       18.4890000000       -7.8280000000  PROB      34              0.0000000000
       290        34  MET       CA              1.6630000000       18.6720000000       -6.4080000000  PROB      34              0.0000000000
       291        34  MET       C               2.7700000000       19.4980000000       -5.7690000000  PROB      34              0.0000000000
       292        34  MET       O               3.8820000000       19.5490000000       -6.2860000000  PROB      34              0.0000000000
       293        34  MET       CB              1.5040000000       17.2970000000       -5.7490000000  PROB      34              0.0000000000
       294        34  MET       CG              0.7040000000       17.2820000000       -4.4420000000  PROB      34              0.0000000000
       295        34  MET       SD             -1.0750000000       17.4440000000       -4.6600000000  PROB      34              0.0000000000
       296        34  MET       CE             -1.3630000000       15.8630000000       -5.4690000000  PROB      34              0.0000000000
       297        34  MET       H               2.5500000000       17.7600000000       -8.1460000000  PROB      34              0.0000000000
       298        35  GLY       N               2.4250000000       20.1320000000       -4.6450000000  PROB      35              0.0000000000
       299        35  GLY       CA              3.4240000000       20.8860000000       -3.9000000000  PROB      35              0.0000000000
       300        35  GLY       C               3.1350000000       20.7890000000       -2.4170000000  PROB      35              0.0000000000
       301        35  GLY       O               2.0540000000       20.3640000000       -2.0160000000  PROB      35              0.0000000000
       302        35  GLY       H               1.4930000000       20.1010000000       -4.2770000000  PROB      35              0.0000000000
       303        36  VAL       N               4.1460000000       21.1770000000       -1.6270000000  PROB      36              0.0000000000
       304        36  VAL       CA              3.9330000000       21.3760000000       -0.1920000000  PROB      36              0.0000000000
       305        36  VAL       C               4.6240000000       22.6620000000        0.2180000000  PROB      36              0.0000000000
       306        36  VAL       O               5.7880000000       22.8880000000       -0.0950000000  PROB      36              0.0000000000
       307        36  VAL       CB              4.4600000000       20.1910000000        0.6500000000  PROB      36              0.0000000000
       308        36  VAL       CG1             4.4140000000       20.4540000000        2.1610000000  PROB      36              0.0000000000
       309        36  VAL       CG2             3.7040000000       18.8990000000        0.3490000000  PROB      36              0.0000000000
       310        36  VAL       H               5.0200000000       21.4240000000       -2.0510000000  PROB      36              0.0000000000
       311        37  GLY       N               3.8650000000       23.4980000000        0.9290000000  PROB      37              0.0000000000
       312        37  GLY       CA              4.4870000000       24.6890000000        1.4860000000  PROB      37              0.0000000000
       313        37  GLY       C               4.6870000000       24.5870000000        2.9830000000  PROB      37              0.0000000000
       314        37  GLY       O               3.9020000000       23.9860000000        3.7070000000  PROB      37              0.0000000000
       315        37  GLY       H               2.9280000000       23.2340000000        1.1610000000  PROB      37              0.0000000000
       316        38  TRP       N               5.7790000000       25.2180000000        3.4170000000  PROB      38              0.0000000000
       317        38  TRP       CA              5.9330000000       25.4850000000        4.8410000000  PROB      38              0.0000000000
       318        38  TRP       C               5.4410000000       26.8800000000        5.1570000000  PROB      38              0.0000000000
       319        38  TRP       O               5.9030000000       27.8680000000        4.5910000000  PROB      38              0.0000000000
       320        38  TRP       CB              7.3970000000       25.3760000000        5.2440000000  PROB      38              0.0000000000
       321        38  TRP       CG              7.7440000000       23.9670000000        5.6560000000  PROB      38              0.0000000000
       322        38  TRP       CD1             8.2120000000       22.9290000000        4.8370000000  PROB      38              0.0000000000
       323        38  TRP       CD2             7.7020000000       23.4120000000        6.9860000000  PROB      38              0.0000000000
       324        38  TRP       CE2             8.1630000000       22.0570000000        6.8950000000  PROB      38              0.0000000000
       325        38  TRP       CE3             7.3140000000       23.9410000000        8.2350000000  PROB      38              0.0000000000
       326        38  TRP       NE1             8.4630000000       21.8020000000        5.5610000000  PROB      38              0.0000000000
       327        38  TRP       CZ2             8.2320000000       21.2630000000        8.0570000000  PROB      38              0.0000000000
       328        38  TRP       CZ3             7.3840000000       23.1280000000        9.3850000000  PROB      38              0.0000000000
       329        38  TRP       CH2             7.8420000000       21.7980000000        9.3000000000  PROB      38              0.0000000000
       330        38  TRP       H               6.3580000000       25.6810000000        2.7500000000  PROB      38              0.0000000000
       331        38  TRP       HE1             8.7880000000       20.9460000000        5.2020000000  PROB      38              0.0000000000
       332        39  ILE       N               4.4700000000       26.9090000000        6.0730000000  PROB      39              0.0000000000
       333        39  ILE       CA              3.8960000000       28.1870000000        6.4750000000  PROB      39              0.0000000000
       334        39  ILE       C               3.8940000000       28.2470000000        7.9880000000  PROB      39              0.0000000000
       335        39  ILE       O               3.3790000000       27.3620000000        8.6550000000  PROB      39              0.0000000000
       336        39  ILE       CB              2.4600000000       28.3670000000        5.9430000000  PROB      39              0.0000000000
       337        39  ILE       CG1             2.3270000000       28.1570000000        4.4310000000  PROB      39              0.0000000000
       338        39  ILE       CG2             1.9290000000       29.7480000000        6.3260000000  PROB      39              0.0000000000
       339        39  ILE       CD              1.8290000000       26.7670000000        4.0340000000  PROB      39              0.0000000000
       340        39  ILE       H               4.1860000000       26.0690000000        6.5430000000  PROB      39              0.0000000000
       341        40  ARG       N               4.5050000000       29.3020000000        8.5180000000  PROB      40              0.0000000000
       342        40  ARG       CA              4.4690000000       29.3660000000        9.9710000000  PROB      40              0.0000000000
       343        40  ARG       C               3.5460000000       30.4460000000       10.4820000000  PROB      40              0.0000000000
       344        40  ARG       O               3.1740000000       31.3720000000        9.7740000000  PROB      40              0.0000000000
       345        40  ARG       CB              5.8730000000       29.5660000000       10.5340000000  PROB      40              0.0000000000
       346        40  ARG       CG              6.5240000000       30.8750000000       10.0870000000  PROB      40              0.0000000000
       347        40  ARG       CD              7.8740000000       31.0850000000       10.7560000000  PROB      40              0.0000000000
       348        40  ARG       NE              8.4800000000       32.3420000000       10.3460000000  PROB      40              0.0000000000
       349        40  ARG       CZ              9.7210000000       32.6750000000       10.7300000000  PROB      40              0.0000000000
       350        40  ARG       NH1            10.4820000000       31.8380000000       11.4240000000  PROB      40              0.0000000000
       351        40  ARG       NH2            10.1920000000       33.8680000000       10.4110000000  PROB      40              0.0000000000
       352        40  ARG       H               4.8330000000       30.0620000000        7.9560000000  PROB      40              0.0000000000
       353        40  ARG       HE              7.9780000000       33.0270000000        9.8020000000  PROB      40              0.0000000000
       354        40  ARG       HH11           11.3950000000       32.1500000000       11.7070000000  PROB      40              0.0000000000
       355        40  ARG       HH12           10.2030000000       30.9090000000       11.6860000000  PROB      40              0.0000000000
       356        40  ARG       HH21           11.0750000000       34.1840000000       10.7610000000  PROB      40              0.0000000000
       357        40  ARG       HH22            9.6330000000       34.4520000000        9.7940000000  PROB      40              0.0000000000
       358        41  GLN       N               3.2500000000       30.3140000000       11.7730000000  PROB      41              0.0000000000
       359        41  GLN       CA              2.7900000000       31.4840000000       12.5020000000  PROB      41              0.0000000000
       360        41  GLN       C               3.8170000000       31.8340000000       13.5590000000  PROB      41              0.0000000000
       361        41  GLN       O               3.9390000000       31.1600000000       14.5770000000  PROB      41              0.0000000000
       362        41  GLN       CB              1.4270000000       31.1980000000       13.1250000000  PROB      41              0.0000000000
       363        41  GLN       CG              0.7830000000       32.4100000000       13.7970000000  PROB      41              0.0000000000
       364        41  GLN       CD             -0.5980000000       32.0100000000       14.2600000000  PROB      41              0.0000000000
       365        41  GLN       NE2            -1.5700000000       32.8280000000       13.8560000000  PROB      41              0.0000000000
       366        41  GLN       OE1            -0.7920000000       30.9780000000       14.8880000000  PROB      41              0.0000000000
       367        41  GLN       H               3.4490000000       29.4580000000       12.2500000000  PROB      41              0.0000000000
       368        41  GLN       HE21           -1.3450000000       33.7150000000       13.4440000000  PROB      41              0.0000000000
       369        41  GLN       HE22           -2.5240000000       32.5390000000       13.9670000000  PROB      41              0.0000000000
       370        42  PRO       N               4.5930000000       32.9060000000       13.2810000000  PROB      42              0.0000000000
       371        42  PRO       CA              5.5350000000       33.3820000000       14.2980000000  PROB      42              0.0000000000
       372        42  PRO       C               4.7780000000       33.9040000000       15.5030000000  PROB      42              0.0000000000
       373        42  PRO       O               3.5750000000       34.1320000000       15.4260000000  PROB      42              0.0000000000
       374        42  PRO       CB              6.3120000000       34.4880000000       13.5760000000  PROB      42              0.0000000000
       375        42  PRO       CG              6.0010000000       34.3320000000       12.0890000000  PROB      42              0.0000000000
       376        42  PRO       CD              4.6180000000       33.7000000000       12.0610000000  PROB      42              0.0000000000
       377        43  SER       N               5.5230000000       34.0990000000       16.6030000000  PROB      43              0.0000000000
       378        43  SER       CA              4.9380000000       34.5840000000       17.8580000000  PROB      43              0.0000000000
       379        43  SER       C               3.7820000000       35.5790000000       17.7280000000  PROB      43              0.0000000000
       380        43  SER       O               3.9420000000       36.7790000000       17.4870000000  PROB      43              0.0000000000
       381        43  SER       CB              6.0590000000       35.1070000000       18.7610000000  PROB      43              0.0000000000
       382        43  SER       OG              5.6020000000       35.1940000000       20.1130000000  PROB      43              0.0000000000
       383        43  SER       H               6.4700000000       33.7660000000       16.5800000000  PROB      43              0.0000000000
       384        43  SER       HG              6.3670000000       35.0970000000       20.6690000000  PROB      43              0.0000000000
       385        44  GLY       N               2.5800000000       34.9790000000       17.8470000000  PROB      44              0.0000000000
       386        44  GLY       CA              1.3160000000       35.6790000000       17.6010000000  PROB      44              0.0000000000
       387        44  GLY       C               1.3410000000       36.6320000000       16.4170000000  PROB      44              0.0000000000
       388        44  GLY       O               1.2910000000       37.8460000000       16.5820000000  PROB      44              0.0000000000
       389        44  GLY       H               2.5840000000       34.0010000000       18.0490000000  PROB      44              0.0000000000
       390        45  LYS       N               1.5000000000       36.0490000000       15.2250000000  PROB      45              0.0000000000
       391        45  LYS       CA              1.5100000000       36.8710000000       14.0150000000  PROB      45              0.0000000000
       392        45  LYS       C               0.5230000000       36.3060000000       13.0050000000  PROB      45              0.0000000000
       393        45  LYS       O              -0.2220000000       35.3800000000       13.3070000000  PROB      45              0.0000000000
       394        45  LYS       CB              2.9190000000       36.9270000000       13.4020000000  PROB      45              0.0000000000
       395        45  LYS       CG              4.1010000000       37.4010000000       14.2640000000  PROB      45              0.0000000000
       396        45  LYS       CD              4.3600000000       38.9100000000       14.3940000000  PROB      45              0.0000000000
       397        45  LYS       CE              3.4400000000       39.6960000000       15.3320000000  PROB      45              0.0000000000
       398        45  LYS       NZ              3.4840000000       39.1240000000       16.6860000000  PROB      45              0.0000000000
       399        45  LYS       H               1.6130000000       35.0560000000       15.1550000000  PROB      45              0.0000000000
       400        45  LYS       HZ1             2.9430000000       39.7060000000       17.3510000000  PROB      45              0.0000000000
       401        45  LYS       HZ2             3.0230000000       38.1870000000       16.6830000000  PROB      45              0.0000000000
       402        45  LYS       HZ3             4.4500000000       38.9620000000       17.0290000000  PROB      45              0.0000000000
       403        46  GLY       N               0.5700000000       36.8820000000       11.7920000000  PROB      46              0.0000000000
       404        46  GLY       CA             -0.1460000000       36.2240000000       10.7020000000  PROB      46              0.0000000000
       405        46  GLY       C               0.6300000000       35.0290000000       10.1850000000  PROB      46              0.0000000000
       406        46  GLY       O               1.6500000000       34.6450000000       10.7470000000  PROB      46              0.0000000000
       407        46  GLY       H               1.2030000000       37.6240000000       11.5900000000  PROB      46              0.0000000000
       408        47  LEU       N               0.1090000000       34.4580000000        9.0930000000  PROB      47              0.0000000000
       409        47  LEU       CA              0.8310000000       33.3060000000        8.5590000000  PROB      47              0.0000000000
       410        47  LEU       C               1.9440000000       33.6880000000        7.5970000000  PROB      47              0.0000000000
       411        47  LEU       O               1.7220000000       34.0540000000        6.4480000000  PROB      47              0.0000000000
       412        47  LEU       CB             -0.1290000000       32.3110000000        7.9060000000  PROB      47              0.0000000000
       413        47  LEU       CG             -1.1090000000       31.6030000000        8.8420000000  PROB      47              0.0000000000
       414        47  LEU       CD1            -2.1140000000       30.7640000000        8.0520000000  PROB      47              0.0000000000
       415        47  LEU       CD2            -0.4000000000       30.7550000000        9.8960000000  PROB      47              0.0000000000
       416        47  LEU       H              -0.6550000000       34.8870000000        8.6090000000  PROB      47              0.0000000000
       417        48  GLU       N               3.1660000000       33.5840000000        8.1250000000  PROB      48              0.0000000000
       418        48  GLU       CA              4.3300000000       33.8100000000        7.2740000000  PROB      48              0.0000000000
       419        48  GLU       C               4.5900000000       32.6230000000        6.3620000000  PROB      48              0.0000000000
       420        48  GLU       O               4.9860000000       31.5430000000        6.7910000000  PROB      48              0.0000000000
       421        48  GLU       CB              5.5570000000       34.1060000000        8.1410000000  PROB      48              0.0000000000
       422        48  GLU       CG              6.7980000000       34.6160000000        7.3900000000  PROB      48              0.0000000000
       423        48  GLU       CD              7.9910000000       34.7130000000        8.3320000000  PROB      48              0.0000000000
       424        48  GLU       OE1             7.8370000000       35.0880000000        9.4900000000  PROB      48              0.0000000000
       425        48  GLU       OE2             9.0950000000       34.3560000000        7.9410000000  PROB      48              0.0000000000
       426        48  GLU       H               3.2500000000       33.1850000000        9.0400000000  PROB      48              0.0000000000
       427        49  TRP       N               4.3480000000       32.8610000000        5.0660000000  PROB      49              0.0000000000
       428        49  TRP       CA              4.7910000000       31.8310000000        4.1310000000  PROB      49              0.0000000000
       429        49  TRP       C               6.3040000000       31.8250000000        4.0040000000  PROB      49              0.0000000000
       430        49  TRP       O               6.9310000000       32.8310000000        3.6950000000  PROB      49              0.0000000000
       431        49  TRP       CB              4.1060000000       31.9890000000        2.7640000000  PROB      49              0.0000000000
       432        49  TRP       CG              4.6490000000       30.9620000000        1.7920000000  PROB      49              0.0000000000
       433        49  TRP       CD1             4.5050000000       29.5680000000        1.8660000000  PROB      49              0.0000000000
       434        49  TRP       CD2             5.4860000000       31.1940000000        0.6390000000  PROB      49              0.0000000000
       435        49  TRP       CE2             5.8090000000       29.9120000000        0.0840000000  PROB      49              0.0000000000
       436        49  TRP       CE3             5.9920000000       32.3650000000        0.0400000000  PROB      49              0.0000000000
       437        49  TRP       NE1             5.1870000000       28.9470000000        0.8680000000  PROB      49              0.0000000000
       438        49  TRP       CZ2             6.6360000000       29.8280000000       -1.0560000000  PROB      49              0.0000000000
       439        49  TRP       CZ3             6.8150000000       32.2660000000       -1.1020000000  PROB      49              0.0000000000
       440        49  TRP       CH2             7.1380000000       31.0050000000       -1.6460000000  PROB      49              0.0000000000
       441        49  TRP       H               4.0180000000       33.7580000000        4.7780000000  PROB      49              0.0000000000
       442        49  TRP       HE1             5.2680000000       27.9740000000        0.7550000000  PROB      49              0.0000000000
       443        50  LEU       N               6.8500000000       30.6350000000        4.2670000000  PROB      50              0.0000000000
       444        50  LEU       CA              8.2960000000       30.5080000000        4.1590000000  PROB      50              0.0000000000
       445        50  LEU       C               8.7250000000       30.0340000000        2.7860000000  PROB      50              0.0000000000
       446        50  LEU       O               9.3910000000       30.7150000000        2.0140000000  PROB      50              0.0000000000
       447        50  LEU       CB              8.8030000000       29.5290000000        5.2180000000  PROB      50              0.0000000000
       448        50  LEU       CG              8.4750000000       29.9370000000        6.6480000000  PROB      50              0.0000000000
       449        50  LEU       CD1             8.5590000000       28.7430000000        7.5960000000  PROB      50              0.0000000000
       450        50  LEU       CD2             9.3400000000       31.1090000000        7.1060000000  PROB      50              0.0000000000
       451        50  LEU       H               6.2670000000       29.8470000000        4.4760000000  PROB      50              0.0000000000
       452        51  ALA       N               8.3300000000       28.7840000000        2.5350000000  PROB      51              0.0000000000
       453        51  ALA       CA              8.9240000000       28.1020000000        1.3960000000  PROB      51              0.0000000000
       454        51  ALA       C               7.9480000000       27.0940000000        0.8530000000  PROB      51              0.0000000000
       455        51  ALA       O               6.8910000000       26.8650000000        1.4290000000  PROB      51              0.0000000000
       456        51  ALA       CB             10.2160000000       27.3920000000        1.8110000000  PROB      51              0.0000000000
       457        51  ALA       H               7.6490000000       28.3200000000        3.1070000000  PROB      51              0.0000000000
       458        52  HSD       N               8.3350000000       26.5040000000       -0.2730000000  PROB      52              0.0000000000
       459        52  HSD       CA              7.4580000000       25.5580000000       -0.9460000000  PROB      52              0.0000000000
       460        52  HSD       C               8.3520000000       24.6380000000       -1.7450000000  PROB      52              0.0000000000
       461        52  HSD       O               9.4620000000       25.0180000000       -2.0950000000  PROB      52              0.0000000000
       462        52  HSD       CB              6.4790000000       26.3650000000       -1.8110000000  PROB      52              0.0000000000
       463        52  HSD       CG              5.6790000000       25.5160000000       -2.7650000000  PROB      52              0.0000000000
       464        52  HSD       CD2             4.4420000000       24.9080000000       -2.5410000000  PROB      52              0.0000000000
       465        52  HSD       ND1             6.0870000000       25.2400000000       -4.0150000000  PROB      52              0.0000000000
       466        52  HSD       CE1             5.1150000000       24.4610000000       -4.5800000000  PROB      52              0.0000000000
       467        52  HSD       NE2             4.1060000000       24.2570000000       -3.6790000000  PROB      52              0.0000000000
       468        52  HSD       H               9.2040000000       26.7490000000       -0.7110000000  PROB      52              0.0000000000
       469        52  HSD       HD1             6.9100000000       25.5560000000       -4.4580000000  PROB      52              0.0000000000
       470        53  ILE       N               7.8460000000       23.4310000000       -2.0000000000  PROB      53              0.0000000000
       471        53  ILE       CA              8.5730000000       22.5610000000       -2.9120000000  PROB      53              0.0000000000
       472        53  ILE       C               7.5940000000       21.8010000000       -3.7850000000  PROB      53              0.0000000000
       473        53  ILE       O               6.5770000000       21.2960000000       -3.3210000000  PROB      53              0.0000000000
       474        53  ILE       CB              9.5560000000       21.6640000000       -2.1300000000  PROB      53              0.0000000000
       475        53  ILE       CG1            10.5360000000       20.9200000000       -3.0370000000  PROB      53              0.0000000000
       476        53  ILE       CG2             8.8510000000       20.7410000000       -1.1410000000  PROB      53              0.0000000000
       477        53  ILE       CD             11.8280000000       20.5470000000       -2.3130000000  PROB      53              0.0000000000
       478        53  ILE       H               6.9740000000       23.1360000000       -1.6050000000  PROB      53              0.0000000000
       479        54  TRP       N               7.9150000000       21.8020000000       -5.0810000000  PROB      54              0.0000000000
       480        54  TRP       CA              7.0810000000       21.0790000000       -6.0320000000  PROB      54              0.0000000000
       481        54  TRP       C               7.4610000000       19.6160000000       -6.0750000000  PROB      54              0.0000000000
       482        54  TRP       O               8.4910000000       19.2000000000       -5.5600000000  PROB      54              0.0000000000
       483        54  TRP       CB              7.2140000000       21.6670000000       -7.4380000000  PROB      54              0.0000000000
       484        54  TRP       CG              6.6980000000       23.0830000000       -7.5130000000  PROB      54              0.0000000000
       485        54  TRP       CD1             7.4090000000       24.2560000000       -7.2210000000  PROB      54              0.0000000000
       486        54  TRP       CD2             5.3850000000       23.5260000000       -7.9140000000  PROB      54              0.0000000000
       487        54  TRP       CE2             5.3810000000       24.9610000000       -7.8390000000  PROB      54              0.0000000000
       488        54  TRP       CE3             4.2240000000       22.8370000000       -8.3220000000  PROB      54              0.0000000000
       489        54  TRP       NE1             6.6430000000       25.3620000000       -7.4090000000  PROB      54              0.0000000000
       490        54  TRP       CZ2             4.2130000000       25.6760000000       -8.1780000000  PROB      54              0.0000000000
       491        54  TRP       CZ3             3.0630000000       23.5640000000       -8.6570000000  PROB      54              0.0000000000
       492        54  TRP       CH2             3.0590000000       24.9740000000       -8.5860000000  PROB      54              0.0000000000
       493        54  TRP       H               8.7970000000       22.1860000000       -5.3530000000  PROB      54              0.0000000000
       494        54  TRP       HE1             6.9490000000       26.2800000000       -7.2410000000  PROB      54              0.0000000000
       495        55  TRP       N               6.5900000000       18.8530000000       -6.7440000000  PROB      55              0.0000000000
       496        55  TRP       CA              6.7950000000       17.4120000000       -6.8590000000  PROB      55              0.0000000000
       497        55  TRP       C               8.1510000000       16.9160000000       -7.3510000000  PROB      55              0.0000000000
       498        55  TRP       O               8.6450000000       15.8750000000       -6.9280000000  PROB      55              0.0000000000
       499        55  TRP       CB              5.6260000000       16.7870000000       -7.6310000000  PROB      55              0.0000000000
       500        55  TRP       CG              5.7480000000       16.9290000000       -9.1360000000  PROB      55              0.0000000000
       501        55  TRP       CD1             5.9670000000       15.8790000000      -10.0410000000  PROB      55              0.0000000000
       502        55  TRP       CD2             5.6530000000       18.1160000000       -9.9560000000  PROB      55              0.0000000000
       503        55  TRP       CE2             5.8250000000       17.7030000000      -11.3210000000  PROB      55              0.0000000000
       504        55  TRP       CE3             5.4420000000       19.4790000000       -9.6620000000  PROB      55              0.0000000000
       505        55  TRP       NE1             6.0130000000       16.3260000000      -11.3230000000  PROB      55              0.0000000000
       506        55  TRP       CZ2             5.7750000000       18.6560000000      -12.3600000000  PROB      55              0.0000000000
       507        55  TRP       CZ3             5.3950000000       20.4240000000      -10.7080000000  PROB      55              0.0000000000
       508        55  TRP       CH2             5.5610000000       20.0140000000      -12.0480000000  PROB      55              0.0000000000
       509        55  TRP       H               5.7180000000       19.2750000000       -7.0010000000  PROB      55              0.0000000000
       510        55  TRP       HE1             6.1790000000       15.7710000000      -12.1150000000  PROB      55              0.0000000000
       511        56  ASP       N               8.7400000000       17.7090000000       -8.2540000000  PROB      56              0.0000000000
       512        56  ASP       CA             10.0580000000       17.3470000000       -8.7670000000  PROB      56              0.0000000000
       513        56  ASP       C              11.1680000000       17.5310000000       -7.7250000000  PROB      56              0.0000000000
       514        56  ASP       O              11.2190000000       16.7990000000       -6.7370000000  PROB      56              0.0000000000
       515        56  ASP       CB             10.2810000000       18.0330000000      -10.1360000000  PROB      56              0.0000000000
       516        56  ASP       CG             10.1370000000       19.5500000000      -10.0630000000  PROB      56              0.0000000000
       517        56  ASP       OD1             9.0300000000       20.0590000000       -9.9420000000  PROB      56              0.0000000000
       518        56  ASP       OD2            11.1390000000       20.2490000000      -10.1460000000  PROB      56              0.0000000000
       519        56  ASP       H               8.3410000000       18.5800000000       -8.5460000000  PROB      56              0.0000000000
       520        57  GLY       N              12.0420000000       18.5220000000       -7.9390000000  PROB      57              0.0000000000
       521        57  GLY       CA             12.9100000000       18.9190000000       -6.8330000000  PROB      57              0.0000000000
       522        57  GLY       C              12.7640000000       20.3870000000       -6.4700000000  PROB      57              0.0000000000
       523        57  GLY       O              13.3940000000       20.8880000000       -5.5510000000  PROB      57              0.0000000000
       524        57  GLY       H              12.0490000000       19.0500000000       -8.7900000000  PROB      57              0.0000000000
       525        58  ASP       N              11.9060000000       21.0500000000       -7.2580000000  PROB      58              0.0000000000
       526        58  ASP       CA             11.7860000000       22.5050000000       -7.2300000000  PROB      58              0.0000000000
       527        58  ASP       C              11.5260000000       23.1510000000       -5.8920000000  PROB      58              0.0000000000
       528        58  ASP       O              10.4520000000       23.0280000000       -5.3180000000  PROB      58              0.0000000000
       529        58  ASP       CB             10.6490000000       22.8900000000       -8.1470000000  PROB      58              0.0000000000
       530        58  ASP       CG             10.8850000000       24.2100000000       -8.8430000000  PROB      58              0.0000000000
       531        58  ASP       OD1            11.6960000000       24.2610000000       -9.7610000000  PROB      58              0.0000000000
       532        58  ASP       OD2            10.2240000000       25.1840000000       -8.5140000000  PROB      58              0.0000000000
       533        58  ASP       H              11.3990000000       20.5790000000       -7.9790000000  PROB      58              0.0000000000
       534        59  GLU       N              12.5350000000       23.8870000000       -5.4440000000  PROB      59              0.0000000000
       535        59  GLU       CA             12.2620000000       24.7820000000       -4.3250000000  PROB      59              0.0000000000
       536        59  GLU       C              11.3950000000       25.9700000000       -4.7290000000  PROB      59              0.0000000000
       537        59  GLU       O              11.1690000000       26.2630000000       -5.9000000000  PROB      59              0.0000000000
       538        59  GLU       CB             13.5670000000       25.2670000000       -3.6730000000  PROB      59              0.0000000000
       539        59  GLU       CG             14.8200000000       25.4100000000       -4.5560000000  PROB      59              0.0000000000
       540        59  GLU       CD             14.5000000000       26.0980000000       -5.8670000000  PROB      59              0.0000000000
       541        59  GLU       OE1            14.0460000000       27.2350000000       -5.8670000000  PROB      59              0.0000000000
       542        59  GLU       OE2            14.6150000000       25.4620000000       -6.9080000000  PROB      59              0.0000000000
       543        59  GLU       H              13.3650000000       23.9630000000       -6.0000000000  PROB      59              0.0000000000
       544        60  SER       N              10.9090000000       26.6590000000       -3.6980000000  PROB      60              0.0000000000
       545        60  SER       CA             10.3010000000       27.9700000000       -3.8920000000  PROB      60              0.0000000000
       546        60  SER       C              10.4780000000       28.7390000000       -2.5970000000  PROB      60              0.0000000000
       547        60  SER       O              10.2300000000       28.2000000000       -1.5250000000  PROB      60              0.0000000000
       548        60  SER       CB              8.8080000000       27.8580000000       -4.2380000000  PROB      60              0.0000000000
       549        60  SER       OG              8.5190000000       26.7390000000       -5.0970000000  PROB      60              0.0000000000
       550        60  SER       H              10.8940000000       26.2290000000       -2.7940000000  PROB      60              0.0000000000
       551        60  SER       HG              9.3070000000       26.5830000000       -5.6210000000  PROB      60              0.0000000000
       552        61  TYR       N              10.9580000000       29.9830000000       -2.7070000000  PROB      61              0.0000000000
       553        61  TYR       CA             11.2270000000       30.6910000000       -1.4550000000  PROB      61              0.0000000000
       554        61  TYR       C              10.5110000000       32.0160000000       -1.3930000000  PROB      61              0.0000000000
       555        61  TYR       O              10.1920000000       32.6010000000       -2.4180000000  PROB      61              0.0000000000
       556        61  TYR       CB             12.7280000000       30.9350000000       -1.2570000000  PROB      61              0.0000000000
       557        61  TYR       CG             13.4990000000       29.6390000000       -1.1670000000  PROB      61              0.0000000000
       558        61  TYR       CD1            14.5250000000       29.3960000000       -2.1020000000  PROB      61              0.0000000000
       559        61  TYR       CD2            13.1810000000       28.7180000000       -0.1510000000  PROB      61              0.0000000000
       560        61  TYR       CE1            15.2540000000       28.1990000000       -2.0140000000  PROB      61              0.0000000000
       561        61  TYR       CE2            13.9070000000       27.5220000000       -0.0650000000  PROB      61              0.0000000000
       562        61  TYR       CZ             14.9320000000       27.2750000000       -0.9980000000  PROB      61              0.0000000000
       563        61  TYR       OH             15.6290000000       26.0850000000       -0.9110000000  PROB      61              0.0000000000
       564        61  TYR       H              11.1040000000       30.4290000000       -3.5890000000  PROB      61              0.0000000000
       565        61  TYR       HH             16.0890000000       25.9420000000       -1.7330000000  PROB      61              0.0000000000
       566        62  ASN       N              10.2980000000       32.4720000000       -0.1500000000  PROB      62              0.0000000000
       567        62  ASN       CA              9.7970000000       33.8360000000        0.0400000000  PROB      62              0.0000000000
       568        62  ASN       C              10.8400000000       34.9090000000       -0.2750000000  PROB      62              0.0000000000
       569        62  ASN       O              11.8720000000       35.0030000000        0.3820000000  PROB      62              0.0000000000
       570        62  ASN       CB              9.2560000000       33.9710000000        1.4740000000  PROB      62              0.0000000000
       571        62  ASN       CG              8.6300000000       35.3340000000        1.7130000000  PROB      62              0.0000000000
       572        62  ASN       ND2             7.8690000000       35.4120000000        2.8020000000  PROB      62              0.0000000000
       573        62  ASN       OD1             8.8320000000       36.2720000000        0.9580000000  PROB      62              0.0000000000
       574        62  ASN       H              10.4730000000       31.8780000000        0.6380000000  PROB      62              0.0000000000
       575        62  ASN       HD21            7.6720000000       34.6090000000        3.3700000000  PROB      62              0.0000000000
       576        62  ASN       HD22            7.5050000000       36.3120000000        3.0440000000  PROB      62              0.0000000000
       577        63  PRO       N              10.5270000000       35.7330000000       -1.3070000000  PROB      63              0.0000000000
       578        63  PRO       CA             11.3590000000       36.8880000000       -1.6640000000  PROB      63              0.0000000000
       579        63  PRO       C              11.9250000000       37.7490000000       -0.5410000000  PROB      63              0.0000000000
       580        63  PRO       O              13.0520000000       38.2300000000       -0.6460000000  PROB      63              0.0000000000
       581        63  PRO       CB             10.4720000000       37.6630000000       -2.6410000000  PROB      63              0.0000000000
       582        63  PRO       CG              9.6700000000       36.5700000000       -3.3390000000  PROB      63              0.0000000000
       583        63  PRO       CD              9.3780000000       35.6070000000       -2.1960000000  PROB      63              0.0000000000
       584        64  SER       N              11.1520000000       37.9330000000        0.5370000000  PROB      64              0.0000000000
       585        64  SER       CA             11.7360000000       38.6830000000        1.6460000000  PROB      64              0.0000000000
       586        64  SER       C              12.9060000000       37.9780000000        2.3210000000  PROB      64              0.0000000000
       587        64  SER       O              14.0650000000       38.3440000000        2.1230000000  PROB      64              0.0000000000
       588        64  SER       CB             10.6500000000       39.0720000000        2.6470000000  PROB      64              0.0000000000
       589        64  SER       OG              9.8110000000       37.9390000000        2.8710000000  PROB      64              0.0000000000
       590        64  SER       H              10.2020000000       37.6110000000        0.6030000000  PROB      64              0.0000000000
       591        64  SER       HG              9.0050000000       38.1560000000        2.3840000000  PROB      64              0.0000000000
       592        65  LEU       N              12.5700000000       36.9460000000        3.1130000000  PROB      65              0.0000000000
       593        65  LEU       CA             13.6330000000       36.3430000000        3.9230000000  PROB      65              0.0000000000
       594        65  LEU       C              14.5610000000       35.3410000000        3.2470000000  PROB      65              0.0000000000
       595        65  LEU       O              15.6010000000       34.9900000000        3.7890000000  PROB      65              0.0000000000
       596        65  LEU       CB             13.1210000000       35.8180000000        5.2760000000  PROB      65              0.0000000000
       597        65  LEU       CG             12.3370000000       34.5000000000        5.2840000000  PROB      65              0.0000000000
       598        65  LEU       CD1            12.4690000000       33.7950000000        6.6350000000  PROB      65              0.0000000000
       599        65  LEU       CD2            10.8700000000       34.6690000000        4.8840000000  PROB      65              0.0000000000
       600        65  LEU       H              11.6000000000       36.6910000000        3.1740000000  PROB      65              0.0000000000
       601        66  LYS       N              14.1580000000       34.9320000000        2.0290000000  PROB      66              0.0000000000
       602        66  LYS       CA             14.9560000000       34.1140000000        1.1010000000  PROB      66              0.0000000000
       603        66  LYS       C              16.1380000000       33.2930000000        1.6170000000  PROB      66              0.0000000000
       604        66  LYS       O              16.0320000000       32.0910000000        1.8040000000  PROB      66              0.0000000000
       605        66  LYS       CB             15.3110000000       34.9340000000       -0.1530000000  PROB      66              0.0000000000
       606        66  LYS       CG             15.8270000000       36.3450000000        0.1500000000  PROB      66              0.0000000000
       607        66  LYS       CD             16.1390000000       37.1920000000       -1.0810000000  PROB      66              0.0000000000
       608        66  LYS       CE             16.4620000000       38.6380000000       -0.6940000000  PROB      66              0.0000000000
       609        66  LYS       NZ             15.3110000000       39.2280000000        0.0030000000  PROB      66              0.0000000000
       610        66  LYS       H              13.2460000000       35.2140000000        1.7270000000  PROB      66              0.0000000000
       611        66  LYS       HZ1            15.4440000000       40.2340000000        0.2070000000  PROB      66              0.0000000000
       612        66  LYS       HZ2            14.4510000000       39.1000000000       -0.5710000000  PROB      66              0.0000000000
       613        66  LYS       HZ3            15.1240000000       38.7250000000        0.8970000000  PROB      66              0.0000000000
       614        67  SER       N              17.2720000000       33.9750000000        1.8440000000  PROB      67              0.0000000000
       615        67  SER       CA             18.5100000000       33.2950000000        2.2230000000  PROB      67              0.0000000000
       616        67  SER       C              18.4710000000       32.4690000000        3.5040000000  PROB      67              0.0000000000
       617        67  SER       O              19.3140000000       31.6170000000        3.7680000000  PROB      67              0.0000000000
       618        67  SER       CB             19.6200000000       34.3420000000        2.2860000000  PROB      67              0.0000000000
       619        67  SER       OG             19.3250000000       35.4020000000        1.3570000000  PROB      67              0.0000000000
       620        67  SER       H              17.3290000000       34.9650000000        1.7380000000  PROB      67              0.0000000000
       621        67  SER       HG             20.1690000000       35.7560000000        1.0990000000  PROB      67              0.0000000000
       622        68  ARG       N              17.4400000000       32.7540000000        4.3090000000  PROB      68              0.0000000000
       623        68  ARG       CA             17.2980000000       31.8970000000        5.4750000000  PROB      68              0.0000000000
       624        68  ARG       C              16.4450000000       30.6590000000        5.2760000000  PROB      68              0.0000000000
       625        68  ARG       O              15.9910000000       30.0430000000        6.2290000000  PROB      68              0.0000000000
       626        68  ARG       CB             16.8500000000       32.6900000000        6.6990000000  PROB      68              0.0000000000
       627        68  ARG       CG             17.8190000000       33.8300000000        7.0160000000  PROB      68              0.0000000000
       628        68  ARG       CD             17.7030000000       34.3230000000        8.4580000000  PROB      68              0.0000000000
       629        68  ARG       NE             16.3320000000       34.7040000000        8.7870000000  PROB      68              0.0000000000
       630        68  ARG       CZ             15.7190000000       34.1520000000        9.8560000000  PROB      68              0.0000000000
       631        68  ARG       NH1            14.5020000000       34.5600000000       10.1890000000  PROB      68              0.0000000000
       632        68  ARG       NH2            16.3090000000       33.2120000000       10.5880000000  PROB      68              0.0000000000
       633        68  ARG       H              16.7540000000       33.4400000000        4.0630000000  PROB      68              0.0000000000
       634        68  ARG       HE             15.8890000000       35.3970000000        8.2180000000  PROB      68              0.0000000000
       635        68  ARG       HH11           14.0560000000       34.1620000000       11.0080000000  PROB      68              0.0000000000
       636        68  ARG       HH12           13.9980000000       35.2470000000        9.6720000000  PROB      68              0.0000000000
       637        68  ARG       HH21           15.8340000000       32.8770000000       11.4080000000  PROB      68              0.0000000000
       638        68  ARG       HH22           17.2150000000       32.8270000000       10.3710000000  PROB      68              0.0000000000
       639        69  LEU       N              16.2280000000       30.3220000000        4.0020000000  PROB      69              0.0000000000
       640        69  LEU       CA             15.4020000000       29.1540000000        3.7410000000  PROB      69              0.0000000000
       641        69  LEU       C              16.1040000000       28.2010000000        2.8050000000  PROB      69              0.0000000000
       642        69  LEU       O              16.7100000000       28.5870000000        1.8120000000  PROB      69              0.0000000000
       643        69  LEU       CB             14.0710000000       29.5820000000        3.1250000000  PROB      69              0.0000000000
       644        69  LEU       CG             13.2930000000       30.6010000000        3.9530000000  PROB      69              0.0000000000
       645        69  LEU       CD1            12.2990000000       31.3710000000        3.0890000000  PROB      69              0.0000000000
       646        69  LEU       CD2            12.6540000000       29.9700000000        5.1890000000  PROB      69              0.0000000000
       647        69  LEU       H              16.6000000000       30.8230000000        3.2200000000  PROB      69              0.0000000000
       648        70  THR       N              15.9720000000       26.9240000000        3.1490000000  PROB      70              0.0000000000
       649        70  THR       CA             16.4240000000       25.8980000000        2.2210000000  PROB      70              0.0000000000
       650        70  THR       C              15.5320000000       24.6830000000        2.3340000000  PROB      70              0.0000000000
       651        70  THR       O              15.5470000000       23.9510000000        3.3170000000  PROB      70              0.0000000000
       652        70  THR       CB             17.8950000000       25.5520000000        2.4720000000  PROB      70              0.0000000000
       653        70  THR       CG2            18.4750000000       24.6860000000        1.3510000000  PROB      70              0.0000000000
       654        70  THR       OG1            18.6640000000       26.7510000000        2.6290000000  PROB      70              0.0000000000
       655        70  THR       H              15.6450000000       26.6870000000        4.0640000000  PROB      70              0.0000000000
       656        70  THR       HG1            18.2710000000       27.4070000000        2.0560000000  PROB      70              0.0000000000
       657        71  ILE       N              14.6890000000       24.5260000000        1.3140000000  PROB      71              0.0000000000
       658        71  ILE       CA             13.7590000000       23.4160000000        1.4320000000  PROB      71              0.0000000000
       659        71  ILE       C              14.2330000000       22.2130000000        0.6420000000  PROB      71              0.0000000000
       660        71  ILE       O              14.6940000000       22.3070000000       -0.4860000000  PROB      71              0.0000000000
       661        71  ILE       CB             12.3290000000       23.8780000000        1.0890000000  PROB      71              0.0000000000
       662        71  ILE       CG1            11.2670000000       22.8800000000        1.5540000000  PROB      71              0.0000000000
       663        71  ILE       CG2            12.1700000000       24.2930000000       -0.3740000000  PROB      71              0.0000000000
       664        71  ILE       CD              9.8660000000       23.4900000000        1.5180000000  PROB      71              0.0000000000
       665        71  ILE       H              14.8070000000       25.0420000000        0.4630000000  PROB      71              0.0000000000
       666        72  SER       N              14.1340000000       21.0710000000        1.3160000000  PROB      72              0.0000000000
       667        72  SER       CA             14.5100000000       19.8460000000        0.6320000000  PROB      72              0.0000000000
       668        72  SER       C              13.3580000000       18.8780000000        0.7500000000  PROB      72              0.0000000000
       669        72  SER       O              12.4460000000       19.1090000000        1.5370000000  PROB      72              0.0000000000
       670        72  SER       CB             15.8030000000       19.3070000000        1.2540000000  PROB      72              0.0000000000
       671        72  SER       OG             15.6740000000       19.2010000000        2.6800000000  PROB      72              0.0000000000
       672        72  SER       H              13.7340000000       21.0340000000        2.2320000000  PROB      72              0.0000000000
       673        72  SER       HG             15.3640000000       20.0460000000        2.9980000000  PROB      72              0.0000000000
       674        73  LYS       N              13.4220000000       17.7870000000       -0.0230000000  PROB      73              0.0000000000
       675        73  LYS       CA             12.4610000000       16.7400000000        0.2980000000  PROB      73              0.0000000000
       676        73  LYS       C              12.9830000000       15.3450000000        0.0830000000  PROB      73              0.0000000000
       677        73  LYS       O              13.4370000000       14.9550000000       -0.9880000000  PROB      73              0.0000000000
       678        73  LYS       CB             11.1160000000       16.9100000000       -0.4190000000  PROB      73              0.0000000000
       679        73  LYS       CG             11.1680000000       16.7960000000       -1.9420000000  PROB      73              0.0000000000
       680        73  LYS       CD              9.7640000000       16.8110000000       -2.5220000000  PROB      73              0.0000000000
       681        73  LYS       CE              9.7440000000       16.9110000000       -4.0420000000  PROB      73              0.0000000000
       682        73  LYS       NZ              9.9270000000       15.6170000000       -4.7110000000  PROB      73              0.0000000000
       683        73  LYS       H              14.1130000000       17.6540000000       -0.7320000000  PROB      73              0.0000000000
       684        73  LYS       HZ1            10.4100000000       15.7980000000       -5.6180000000  PROB      73              0.0000000000
       685        73  LYS       HZ2            10.4530000000       14.9280000000       -4.1340000000  PROB      73              0.0000000000
       686        73  LYS       HZ3             8.9930000000       15.2300000000       -4.9710000000  PROB      73              0.0000000000
       687        74  ASP       N              12.8330000000       14.5760000000        1.1600000000  PROB      74              0.0000000000
       688        74  ASP       CA             12.8590000000       13.1400000000        0.9300000000  PROB      74              0.0000000000
       689        74  ASP       C              11.6150000000       12.7650000000        0.1470000000  PROB      74              0.0000000000
       690        74  ASP       O              10.4970000000       13.0510000000        0.5510000000  PROB      74              0.0000000000
       691        74  ASP       CB             12.9270000000       12.4280000000        2.2800000000  PROB      74              0.0000000000
       692        74  ASP       CG             12.6830000000       10.9410000000        2.1340000000  PROB      74              0.0000000000
       693        74  ASP       OD1            11.5510000000       10.5040000000        2.2910000000  PROB      74              0.0000000000
       694        74  ASP       OD2            13.6210000000       10.1890000000        1.9230000000  PROB      74              0.0000000000
       695        74  ASP       H              12.4500000000       14.9570000000        2.0020000000  PROB      74              0.0000000000
       696        75  THR       N              11.8590000000       12.1410000000       -1.0040000000  PROB      75              0.0000000000
       697        75  THR       CA             10.6710000000       11.7250000000       -1.7370000000  PROB      75              0.0000000000
       698        75  THR       C              10.4730000000       10.2100000000       -1.6920000000  PROB      75              0.0000000000
       699        75  THR       O              10.1700000000        9.5450000000       -2.6730000000  PROB      75              0.0000000000
       700        75  THR       CB             10.6910000000       12.3180000000       -3.1610000000  PROB      75              0.0000000000
       701        75  THR       CG2             9.3200000000       12.2300000000       -3.8380000000  PROB      75              0.0000000000
       702        75  THR       OG1            11.1250000000       13.6980000000       -3.1440000000  PROB      75              0.0000000000
       703        75  THR       H              12.7940000000       11.8970000000       -1.2590000000  PROB      75              0.0000000000
       704        75  THR       HG1            11.8980000000       13.7250000000       -2.5800000000  PROB      75              0.0000000000
       705        76  SER       N              10.6830000000        9.6780000000       -0.4770000000  PROB      76              0.0000000000
       706        76  SER       CA             10.3230000000        8.2740000000       -0.3030000000  PROB      76              0.0000000000
       707        76  SER       C               9.2550000000        8.1320000000        0.7750000000  PROB      76              0.0000000000
       708        76  SER       O               8.0760000000        7.9080000000        0.5330000000  PROB      76              0.0000000000
       709        76  SER       CB             11.5940000000        7.4410000000       -0.0430000000  PROB      76              0.0000000000
       710        76  SER       OG             12.2930000000        7.9000000000        1.1300000000  PROB      76              0.0000000000
       711        76  SER       H              11.0130000000       10.2240000000        0.2940000000  PROB      76              0.0000000000
       712        76  SER       HG             12.7340000000        8.7270000000        0.9180000000  PROB      76              0.0000000000
       713        77  LYS       N               9.7420000000        8.3730000000        1.9980000000  PROB      77              0.0000000000
       714        77  LYS       CA              8.8940000000        8.5710000000        3.1710000000  PROB      77              0.0000000000
       715        77  LYS       C               8.1880000000        9.9190000000        3.1570000000  PROB      77              0.0000000000
       716        77  LYS       O               7.3320000000       10.2060000000        3.9810000000  PROB      77              0.0000000000
       717        77  LYS       CB              9.7660000000        8.4580000000        4.4180000000  PROB      77              0.0000000000
       718        77  LYS       CG             10.5370000000        7.1380000000        4.4890000000  PROB      77              0.0000000000
       719        77  LYS       CD             11.8230000000        7.2120000000        5.3220000000  PROB      77              0.0000000000
       720        77  LYS       CE             13.0450000000        7.7710000000        4.5740000000  PROB      77              0.0000000000
       721        77  LYS       NZ             12.8930000000        9.1900000000        4.2330000000  PROB      77              0.0000000000
       722        77  LYS       H              10.7180000000        8.5850000000        2.0470000000  PROB      77              0.0000000000
       723        77  LYS       HZ1            13.6770000000        9.5230000000        3.6300000000  PROB      77              0.0000000000
       724        77  LYS       HZ2            12.0740000000        9.3600000000        3.6150000000  PROB      77              0.0000000000
       725        77  LYS       HZ3            12.7960000000        9.8110000000        5.0630000000  PROB      77              0.0000000000
       726        78  ASN       N               8.5950000000       10.7300000000        2.1610000000  PROB      78              0.0000000000
       727        78  ASN       CA              7.8680000000       11.9460000000        1.7980000000  PROB      78              0.0000000000
       728        78  ASN       C               7.9320000000       13.0300000000        2.8450000000  PROB      78              0.0000000000
       729        78  ASN       O               6.9670000000       13.4780000000        3.4560000000  PROB      78              0.0000000000
       730        78  ASN       CB              6.4610000000       11.6270000000        1.3090000000  PROB      78              0.0000000000
       731        78  ASN       CG              6.5500000000       11.3920000000       -0.1810000000  PROB      78              0.0000000000
       732        78  ASN       ND2             6.4090000000       10.1200000000       -0.5560000000  PROB      78              0.0000000000
       733        78  ASN       OD1             6.7230000000       12.3130000000       -0.9690000000  PROB      78              0.0000000000
       734        78  ASN       H               9.4760000000       10.5350000000        1.7360000000  PROB      78              0.0000000000
       735        78  ASN       HD21            6.4140000000        9.3510000000        0.0870000000  PROB      78              0.0000000000
       736        78  ASN       HD22            6.2900000000        9.9360000000       -1.5350000000  PROB      78              0.0000000000
       737        79  GLN       N               9.2030000000       13.4010000000        3.0340000000  PROB      79              0.0000000000
       738        79  GLN       CA              9.5580000000       14.3100000000        4.1100000000  PROB      79              0.0000000000
       739        79  GLN       C              10.0820000000       15.6330000000        3.5920000000  PROB      79              0.0000000000
       740        79  GLN       O              11.2660000000       15.8150000000        3.3160000000  PROB      79              0.0000000000
       741        79  GLN       CB             10.5490000000       13.6270000000        5.0550000000  PROB      79              0.0000000000
       742        79  GLN       CG             10.0350000000       12.2470000000        5.4760000000  PROB      79              0.0000000000
       743        79  GLN       CD             10.9990000000       11.5710000000        6.4210000000  PROB      79              0.0000000000
       744        79  GLN       NE2            10.7300000000       11.8250000000        7.7020000000  PROB      79              0.0000000000
       745        79  GLN       OE1            11.9120000000       10.8450000000        6.0320000000  PROB      79              0.0000000000
       746        79  GLN       H               9.8900000000       13.0430000000        2.4010000000  PROB      79              0.0000000000
       747        79  GLN       HE21            9.9280000000       12.3900000000        7.9250000000  PROB      79              0.0000000000
       748        79  GLN       HE22           11.2950000000       11.4560000000        8.4350000000  PROB      79              0.0000000000
       749        80  VAL       N               9.1260000000       16.5600000000        3.4690000000  PROB      80              0.0000000000
       750        80  VAL       CA              9.4440000000       17.9420000000        3.1130000000  PROB      80              0.0000000000
       751        80  VAL       C              10.2160000000       18.6550000000        4.2130000000  PROB      80              0.0000000000
       752        80  VAL       O               9.6960000000       19.2150000000        5.1750000000  PROB      80              0.0000000000
       753        80  VAL       CB              8.1570000000       18.6790000000        2.7290000000  PROB      80              0.0000000000
       754        80  VAL       CG1             8.3770000000       20.1570000000        2.4110000000  PROB      80              0.0000000000
       755        80  VAL       CG2             7.5140000000       17.9690000000        1.5410000000  PROB      80              0.0000000000
       756        80  VAL       H               8.2210000000       16.3050000000        3.8180000000  PROB      80              0.0000000000
       757        81  SER       N              11.5240000000       18.5700000000        4.0230000000  PROB      81              0.0000000000
       758        81  SER       CA             12.4360000000       19.0260000000        5.0500000000  PROB      81              0.0000000000
       759        81  SER       C              12.9530000000       20.4350000000        4.8280000000  PROB      81              0.0000000000
       760        81  SER       O              13.9620000000       20.6660000000        4.1710000000  PROB      81              0.0000000000
       761        81  SER       CB             13.5600000000       18.0010000000        5.1410000000  PROB      81              0.0000000000
       762        81  SER       OG             12.9900000000       16.7080000000        5.3700000000  PROB      81              0.0000000000
       763        81  SER       H              11.8670000000       18.2240000000        3.1480000000  PROB      81              0.0000000000
       764        81  SER       HG             12.5340000000       16.4600000000        4.5680000000  PROB      81              0.0000000000
       765        82  LEU       N              12.2230000000       21.3870000000        5.4240000000  PROB      82              0.0000000000
       766        82  LEU       CA             12.7700000000       22.7430000000        5.4140000000  PROB      82              0.0000000000
       767        82  LEU       C              13.9300000000       22.8690000000        6.3890000000  PROB      82              0.0000000000
       768        82  LEU       O              13.9800000000       22.2100000000        7.4240000000  PROB      82              0.0000000000
       769        82  LEU       CB             11.6580000000       23.7540000000        5.7210000000  PROB      82              0.0000000000
       770        82  LEU       CG             12.0490000000       25.2400000000        5.6940000000  PROB      82              0.0000000000
       771        82  LEU       CD1            12.5660000000       25.7040000000        4.3350000000  PROB      82              0.0000000000
       772        82  LEU       CD2            10.9100000000       26.1310000000        6.1720000000  PROB      82              0.0000000000
       773        82  LEU       H              11.4450000000       21.1280000000        5.9960000000  PROB      82              0.0000000000
       774        83  LYS       N              14.8720000000       23.7270000000        6.0040000000  PROB      83              0.0000000000
       775        83  LYS       CA             15.9120000000       24.1460000000        6.9300000000  PROB      83              0.0000000000
       776        83  LYS       C              15.8820000000       25.6590000000        6.9580000000  PROB      83              0.0000000000
       777        83  LYS       O              15.8070000000       26.2900000000        5.9120000000  PROB      83              0.0000000000
       778        83  LYS       CB             17.2840000000       23.6210000000        6.4770000000  PROB      83              0.0000000000
       779        83  LYS       CG             17.3050000000       22.1180000000        6.1550000000  PROB      83              0.0000000000
       780        83  LYS       CD             16.9520000000       21.2410000000        7.3590000000  PROB      83              0.0000000000
       781        83  LYS       CE             16.2330000000       19.9470000000        6.9620000000  PROB      83              0.0000000000
       782        83  LYS       NZ             15.1450000000       19.7050000000        7.9240000000  PROB      83              0.0000000000
       783        83  LYS       H              14.8520000000       24.1470000000        5.0950000000  PROB      83              0.0000000000
       784        83  LYS       HZ1            14.5750000000       18.8610000000        7.7120000000  PROB      83              0.0000000000
       785        83  LYS       HZ2            15.5360000000       19.5950000000        8.8820000000  PROB      83              0.0000000000
       786        83  LYS       HZ3            14.4630000000       20.5010000000        7.9140000000  PROB      83              0.0000000000
       787        84  ILE       N              15.8920000000       26.2130000000        8.1740000000  PROB      84              0.0000000000
       788        84  ILE       CA             15.9280000000       27.6730000000        8.2380000000  PROB      84              0.0000000000
       789        84  ILE       C              17.2680000000       28.1420000000        8.7490000000  PROB      84              0.0000000000
       790        84  ILE       O              17.6490000000       27.8640000000        9.8810000000  PROB      84              0.0000000000
       791        84  ILE       CB             14.7910000000       28.2440000000        9.1040000000  PROB      84              0.0000000000
       792        84  ILE       CG1            13.4320000000       27.7940000000        8.5710000000  PROB      84              0.0000000000
       793        84  ILE       CG2            14.8560000000       29.7760000000        9.2160000000  PROB      84              0.0000000000
       794        84  ILE       CD             12.2690000000       28.4150000000        9.3430000000  PROB      84              0.0000000000
       795        84  ILE       H              15.9610000000       25.6380000000        8.9890000000  PROB      84              0.0000000000
       796        85  THR       N              17.9720000000       28.8550000000        7.8690000000  PROB      85              0.0000000000
       797        85  THR       CA             19.2620000000       29.4150000000        8.2560000000  PROB      85              0.0000000000
       798        85  THR       C              19.1670000000       30.3370000000        9.4640000000  PROB      85              0.0000000000
       799        85  THR       O              18.3760000000       31.2780000000        9.5010000000  PROB      85              0.0000000000
       800        85  THR       CB             19.8610000000       30.1540000000        7.0570000000  PROB      85              0.0000000000
       801        85  THR       CG2            21.3880000000       30.2260000000        7.1140000000  PROB      85              0.0000000000
       802        85  THR       OG1            19.4070000000       29.5560000000        5.8320000000  PROB      85              0.0000000000
       803        85  THR       H              17.6130000000       29.0340000000        6.9510000000  PROB      85              0.0000000000
       804        85  THR       HG1            19.6720000000       30.1320000000        5.1150000000  PROB      85              0.0000000000
       805        86  SER       N              20.0050000000       30.0040000000       10.4570000000  PROB      86              0.0000000000
       806        86  SER       CA             20.1710000000       30.8830000000       11.6140000000  PROB      86              0.0000000000
       807        86  SER       C              18.9210000000       31.5120000000       12.2070000000  PROB      86              0.0000000000
       808        86  SER       O              18.6100000000       32.6850000000       12.0270000000  PROB      86              0.0000000000
       809        86  SER       CB             21.2570000000       31.9090000000       11.3050000000  PROB      86              0.0000000000
       810        86  SER       OG             22.4260000000       31.1960000000       10.8820000000  PROB      86              0.0000000000
       811        86  SER       H              20.6100000000       29.2160000000       10.3400000000  PROB      86              0.0000000000
       812        86  SER       HG             22.6320000000       30.5760000000       11.5810000000  PROB      86              0.0000000000
       813        87  VAL       N              18.2020000000       30.6530000000       12.9350000000  PROB      87              0.0000000000
       814        87  VAL       CA             17.0150000000       31.1630000000       13.6120000000  PROB      87              0.0000000000
       815        87  VAL       C              17.2990000000       32.1530000000       14.7240000000  PROB      87              0.0000000000
       816        87  VAL       O              18.3680000000       32.1900000000       15.3230000000  PROB      87              0.0000000000
       817        87  VAL       CB             16.1200000000       30.0260000000       14.1060000000  PROB      87              0.0000000000
       818        87  VAL       CG1            15.3470000000       29.4510000000       12.9260000000  PROB      87              0.0000000000
       819        87  VAL       CG2            16.8860000000       28.9580000000       14.8930000000  PROB      87              0.0000000000
       820        87  VAL       H              18.5210000000       29.7090000000       13.0300000000  PROB      87              0.0000000000
       821        88  THR       N              16.2790000000       32.9770000000       14.9440000000  PROB      88              0.0000000000
       822        88  THR       CA             16.3790000000       34.0450000000       15.9250000000  PROB      88              0.0000000000
       823        88  THR       C              15.2570000000       33.8600000000       16.9210000000  PROB      88              0.0000000000
       824        88  THR       O              14.3500000000       33.0740000000       16.6840000000  PROB      88              0.0000000000
       825        88  THR       CB             16.2300000000       35.3950000000       15.2150000000  PROB      88              0.0000000000
       826        88  THR       CG2            17.3270000000       35.6360000000       14.1750000000  PROB      88              0.0000000000
       827        88  THR       OG1            14.9300000000       35.5070000000       14.6150000000  PROB      88              0.0000000000
       828        88  THR       H              15.4160000000       32.8370000000       14.4560000000  PROB      88              0.0000000000
       829        88  THR       HG1            14.8890000000       34.8740000000       13.8960000000  PROB      88              0.0000000000
       830        89  ALA       N              15.2980000000       34.6510000000       18.0050000000  PROB      89              0.0000000000
       831        89  ALA       CA             14.1440000000       34.6180000000       18.9090000000  PROB      89              0.0000000000
       832        89  ALA       C              12.8050000000       34.8940000000       18.2280000000  PROB      89              0.0000000000
       833        89  ALA       O              11.7810000000       34.2920000000       18.5290000000  PROB      89              0.0000000000
       834        89  ALA       CB             14.3330000000       35.6140000000       20.0540000000  PROB      89              0.0000000000
       835        89  ALA       H              16.0980000000       35.2150000000       18.1970000000  PROB      89              0.0000000000
       836        90  ALA       N              12.8740000000       35.8140000000       17.2470000000  PROB      90              0.0000000000
       837        90  ALA       CA             11.6750000000       36.1280000000       16.4660000000  PROB      90              0.0000000000
       838        90  ALA       C              11.1090000000       34.9510000000       15.6850000000  PROB      90              0.0000000000
       839        90  ALA       O               9.9120000000       34.8370000000       15.4560000000  PROB      90              0.0000000000
       840        90  ALA       CB             11.9580000000       37.2710000000       15.4910000000  PROB      90              0.0000000000
       841        90  ALA       H              13.7520000000       36.2160000000       16.9960000000  PROB      90              0.0000000000
       842        91  ASP       N              12.0340000000       34.0520000000       15.3230000000  PROB      91              0.0000000000
       843        91  ASP       CA             11.6140000000       32.8440000000       14.6180000000  PROB      91              0.0000000000
       844        91  ASP       C              10.9100000000       31.7910000000       15.4680000000  PROB      91              0.0000000000
       845        91  ASP       O              10.5780000000       30.7130000000       14.9830000000  PROB      91              0.0000000000
       846        91  ASP       CB             12.7960000000       32.2090000000       13.8700000000  PROB      91              0.0000000000
       847        91  ASP       CG             13.3380000000       33.1020000000       12.7600000000  PROB      91              0.0000000000
       848        91  ASP       OD1            12.5850000000       33.5380000000       11.8960000000  PROB      91              0.0000000000
       849        91  ASP       OD2            14.5380000000       33.3470000000       12.7200000000  PROB      91              0.0000000000
       850        91  ASP       H              12.9970000000       34.1770000000       15.5560000000  PROB      91              0.0000000000
       851        92  THR       N              10.6730000000       32.1270000000       16.7500000000  PROB      92              0.0000000000
       852        92  THR       CA              9.7980000000       31.2630000000       17.5460000000  PROB      92              0.0000000000
       853        92  THR       C               8.3880000000       31.2060000000       16.9760000000  PROB      92              0.0000000000
       854        92  THR       O               7.6990000000       32.2170000000       16.8500000000  PROB      92              0.0000000000
       855        92  THR       CB              9.7930000000       31.7410000000       19.0020000000  PROB      92              0.0000000000
       856        92  THR       CG2             8.8900000000       30.9110000000       19.9190000000  PROB      92              0.0000000000
       857        92  THR       OG1            11.1360000000       31.7550000000       19.5040000000  PROB      92              0.0000000000
       858        92  THR       H              10.9760000000       33.0050000000       17.1140000000  PROB      92              0.0000000000
       859        92  THR       HG1            11.5000000000       32.5950000000       19.2320000000  PROB      92              0.0000000000
       860        93  ALA       N               8.0110000000       29.9800000000       16.5930000000  PROB      93              0.0000000000
       861        93  ALA       CA              6.8070000000       29.8810000000       15.7820000000  PROB      93              0.0000000000
       862        93  ALA       C               6.1640000000       28.5180000000       15.8210000000  PROB      93              0.0000000000
       863        93  ALA       O               6.7890000000       27.4990000000       16.0970000000  PROB      93              0.0000000000
       864        93  ALA       CB              7.1210000000       30.1970000000       14.3200000000  PROB      93              0.0000000000
       865        93  ALA       H               8.5750000000       29.1760000000       16.7980000000  PROB      93              0.0000000000
       866        94  VAL       N               4.8700000000       28.5670000000       15.4870000000  PROB      94              0.0000000000
       867        94  VAL       CA              4.1540000000       27.3350000000       15.1840000000  PROB      94              0.0000000000
       868        94  VAL       C               4.3130000000       27.0420000000       13.7010000000  PROB      94              0.0000000000
       869        94  VAL       O               3.7520000000       27.7120000000       12.8430000000  PROB      94              0.0000000000
       870        94  VAL       CB              2.6750000000       27.4760000000       15.5670000000  PROB      94              0.0000000000
       871        94  VAL       CG1             1.9680000000       26.1220000000       15.5400000000  PROB      94              0.0000000000
       872        94  VAL       CG2             2.4990000000       28.1570000000       16.9270000000  PROB      94              0.0000000000
       873        94  VAL       H               4.4460000000       29.4520000000       15.2920000000  PROB      94              0.0000000000
       874        95  TYR       N               5.1610000000       26.0540000000       13.4330000000  PROB      95              0.0000000000
       875        95  TYR       CA              5.4840000000       25.7430000000       12.0460000000  PROB      95              0.0000000000
       876        95  TYR       C               4.5390000000       24.7260000000       11.4420000000  PROB      95              0.0000000000
       877        95  TYR       O               4.5710000000       23.5610000000       11.8140000000  PROB      95              0.0000000000
       878        95  TYR       CB              6.9120000000       25.2110000000       11.9710000000  PROB      95              0.0000000000
       879        95  TYR       CG              7.9250000000       26.3100000000       12.1630000000  PROB      95              0.0000000000
       880        95  TYR       CD1             8.4200000000       26.5920000000       13.4530000000  PROB      95              0.0000000000
       881        95  TYR       CD2             8.3530000000       27.0170000000       11.0260000000  PROB      95              0.0000000000
       882        95  TYR       CE1             9.3500000000       27.6330000000       13.6090000000  PROB      95              0.0000000000
       883        95  TYR       CE2             9.2860000000       28.0490000000       11.1840000000  PROB      95              0.0000000000
       884        95  TYR       CZ              9.7500000000       28.3650000000       12.4730000000  PROB      95              0.0000000000
       885        95  TYR       OH             10.6030000000       29.4410000000       12.6120000000  PROB      95              0.0000000000
       886        95  TYR       H               5.5030000000       25.4950000000       14.1880000000  PROB      95              0.0000000000
       887        95  TYR       HH             10.7530000000       29.5950000000       13.5470000000  PROB      95              0.0000000000
       888        96  PHE       N               3.7160000000       25.2130000000       10.5050000000  PROB      96              0.0000000000
       889        96  PHE       CA              2.8510000000       24.2840000000        9.7830000000  PROB      96              0.0000000000
       890        96  PHE       C               3.4590000000       23.8900000000        8.4500000000  PROB      96              0.0000000000
       891        96  PHE       O               4.2510000000       24.6170000000        7.8540000000  PROB      96              0.0000000000
       892        96  PHE       CB              1.4740000000       24.8920000000        9.4730000000  PROB      96              0.0000000000
       893        96  PHE       CG              0.7270000000       25.3700000000       10.6970000000  PROB      96              0.0000000000
       894        96  PHE       CD1            -0.2180000000       24.5150000000       11.3030000000  PROB      96              0.0000000000
       895        96  PHE       CD2             0.9620000000       26.6720000000       11.1960000000  PROB      96              0.0000000000
       896        96  PHE       CE1            -0.9450000000       24.9690000000       12.4210000000  PROB      96              0.0000000000
       897        96  PHE       CE2             0.2350000000       27.1270000000       12.3120000000  PROB      96              0.0000000000
       898        96  PHE       CZ             -0.7140000000       26.2720000000       12.9110000000  PROB      96              0.0000000000
       899        96  PHE       H               3.7670000000       26.1620000000       10.1920000000  PROB      96              0.0000000000
       900        97  CYS       N               3.0030000000       22.7360000000        7.9640000000  PROB      97              0.0000000000
       901        97  CYS       CA              3.0890000000       22.5400000000        6.5230000000  PROB      97              0.0000000000
       902        97  CYS       C               1.6980000000       22.4140000000        5.9440000000  PROB      97              0.0000000000
       903        97  CYS       O               0.7270000000       22.2130000000        6.6640000000  PROB      97              0.0000000000
       904        97  CYS       CB              3.9760000000       21.3430000000        6.1550000000  PROB      97              0.0000000000
       905        97  CYS       SG              3.6800000000       19.8270000000        7.1040000000  PROB      97              0.0000000000
       906        97  CYS       H               2.4740000000       22.1170000000        8.5520000000  PROB      97              0.0000000000
       907        98  ALA       N               1.6280000000       22.5540000000        4.6200000000  PROB      98              0.0000000000
       908        98  ALA       CA              0.3390000000       22.3800000000        3.9650000000  PROB      98              0.0000000000
       909        98  ALA       C               0.5770000000       21.8730000000        2.5720000000  PROB      98              0.0000000000
       910        98  ALA       O               1.5940000000       22.1730000000        1.9610000000  PROB      98              0.0000000000
       911        98  ALA       CB             -0.4060000000       23.7060000000        3.8540000000  PROB      98              0.0000000000
       912        98  ALA       H               2.4290000000       22.8040000000        4.0730000000  PROB      98              0.0000000000
       913        99  ARG       N              -0.3790000000       21.0810000000        2.0960000000  PROB      99              0.0000000000
       914        99  ARG       CA             -0.2130000000       20.6480000000        0.7140000000  PROB      99              0.0000000000
       915        99  ARG       C              -0.9920000000       21.5390000000       -0.2220000000  PROB      99              0.0000000000
       916        99  ARG       O              -1.9600000000       22.1800000000        0.1660000000  PROB      99              0.0000000000
       917        99  ARG       CB             -0.6330000000       19.1870000000        0.5600000000  PROB      99              0.0000000000
       918        99  ARG       CG             -2.0600000000       18.9380000000        1.0440000000  PROB      99              0.0000000000
       919        99  ARG       CD             -2.4800000000       17.4740000000        1.0250000000  PROB      99              0.0000000000
       920        99  ARG       NE             -2.6210000000       16.9450000000       -0.3290000000  PROB      99              0.0000000000
       921        99  ARG       CZ             -3.7580000000       16.2930000000       -0.6640000000  PROB      99              0.0000000000
       922        99  ARG       NH1            -4.8000000000       16.2370000000        0.1610000000  PROB      99              0.0000000000
       923        99  ARG       NH2            -3.8280000000       15.6930000000       -1.8490000000  PROB      99              0.0000000000
       924        99  ARG       H              -1.2290000000       20.9630000000        2.6130000000  PROB      99              0.0000000000
       925        99  ARG       HE             -1.8300000000       17.0330000000       -0.9340000000  PROB      99              0.0000000000
       926        99  ARG       HH11           -5.6310000000       15.7140000000       -0.0050000000  PROB      99              0.0000000000
       927        99  ARG       HH12           -4.8250000000       16.7610000000        1.0330000000  PROB      99              0.0000000000
       928        99  ARG       HH21           -4.6550000000       15.2020000000       -2.1220000000  PROB      99              0.0000000000
       929        99  ARG       HH22           -3.0550000000       15.7280000000       -2.4810000000  PROB      99              0.0000000000
       930       100  ASN       N              -0.5450000000       21.5280000000       -1.4730000000  PROB      100             0.0000000000
       931       100  ASN       CA             -1.2790000000       22.2390000000       -2.5120000000  PROB      100             0.0000000000
       932       100  ASN       C              -1.2280000000       21.4500000000       -3.7910000000  PROB      100             0.0000000000
       933       100  ASN       O              -0.3190000000       20.6620000000       -4.0200000000  PROB      100             0.0000000000
       934       100  ASN       CB             -0.7380000000       23.6600000000       -2.7540000000  PROB      100             0.0000000000
       935       100  ASN       CG              0.7420000000       23.6620000000       -3.0930000000  PROB      100             0.0000000000
       936       100  ASN       ND2             1.0410000000       24.0850000000       -4.3260000000  PROB      100             0.0000000000
       937       100  ASN       OD1             1.5800000000       23.3170000000       -2.2730000000  PROB      100             0.0000000000
       938       100  ASN       H               0.3230000000       21.0800000000       -1.7020000000  PROB      100             0.0000000000
       939       100  ASN       HD21            0.3880000000       24.3800000000       -5.0270000000  PROB      100             0.0000000000
       940       100  ASN       HD22            2.0210000000       24.1250000000       -4.5260000000  PROB      100             0.0000000000
       941       101  ARG       N              -2.2270000000       21.7020000000       -4.6340000000  PROB      101             0.0000000000
       942       101  ARG       CA             -1.9500000000       21.2880000000       -5.9980000000  PROB      101             0.0000000000
       943       101  ARG       C              -1.9570000000       22.5050000000       -6.8850000000  PROB      101             0.0000000000
       944       101  ARG       O              -2.8440000000       23.3420000000       -6.7860000000  PROB      101             0.0000000000
       945       101  ARG       CB             -2.9110000000       20.1980000000       -6.4930000000  PROB      101             0.0000000000
       946       101  ARG       CG             -2.2820000000       19.4300000000       -7.6600000000  PROB      101             0.0000000000
       947       101  ARG       CD             -3.0940000000       18.2620000000       -8.2190000000  PROB      101             0.0000000000
       948       101  ARG       NE             -2.3140000000       17.5740000000       -9.2500000000  PROB      101             0.0000000000
       949       101  ARG       CZ             -2.8240000000       17.2440000000      -10.4540000000  PROB      101             0.0000000000
       950       101  ARG       NH1            -4.0950000000       17.5110000000      -10.7490000000  PROB      101             0.0000000000
       951       101  ARG       NH2            -2.0350000000       16.6600000000      -11.3480000000  PROB      101             0.0000000000
       952       101  ARG       H              -2.9820000000       22.3220000000       -4.4170000000  PROB      101             0.0000000000
       953       101  ARG       HE             -1.3400000000       17.3900000000       -9.0800000000  PROB      101             0.0000000000
       954       101  ARG       HH11           -4.4740000000       17.3050000000      -11.6510000000  PROB      101             0.0000000000
       955       101  ARG       HH12           -4.6900000000       17.9390000000      -10.0680000000  PROB      101             0.0000000000
       956       101  ARG       HH21           -2.3280000000       16.4580000000      -12.2800000000  PROB      101             0.0000000000
       957       101  ARG       HH22           -1.0840000000       16.4370000000      -11.1010000000  PROB      101             0.0000000000
       958       102  TYR       N              -0.9180000000       22.5410000000       -7.7270000000  PROB      102             0.0000000000
       959       102  TYR       CA             -0.7360000000       23.5810000000       -8.7310000000  PROB      102             0.0000000000
       960       102  TYR       C              -0.4210000000       24.9590000000       -8.2080000000  PROB      102             0.0000000000
       961       102  TYR       O              -0.4570000000       25.2460000000       -7.0150000000  PROB      102             0.0000000000
       962       102  TYR       CB             -1.9000000000       23.6130000000       -9.7400000000  PROB      102             0.0000000000
       963       102  TYR       CG             -1.8700000000       22.3640000000      -10.5870000000  PROB      102             0.0000000000
       964       102  TYR       CD1            -0.6570000000       22.0080000000      -11.2040000000  PROB      102             0.0000000000
       965       102  TYR       CD2            -3.0410000000       21.5950000000      -10.7410000000  PROB      102             0.0000000000
       966       102  TYR       CE1            -0.6080000000       20.8530000000      -11.9860000000  PROB      102             0.0000000000
       967       102  TYR       CE2            -2.9900000000       20.4380000000      -11.5390000000  PROB      102             0.0000000000
       968       102  TYR       CZ             -1.7710000000       20.0830000000      -12.1540000000  PROB      102             0.0000000000
       969       102  TYR       OH             -1.7000000000       18.9550000000      -12.9500000000  PROB      102             0.0000000000
       970       102  TYR       H              -0.2260000000       21.8260000000       -7.6430000000  PROB      102             0.0000000000
       971       102  TYR       HH             -0.9080000000       19.0450000000      -13.4860000000  PROB      102             0.0000000000
       972       103  ASP       N              -0.1030000000       25.7860000000       -9.2090000000  PROB      103             0.0000000000
       973       103  ASP       CA             -0.2240000000       27.2270000000       -9.0560000000  PROB      103             0.0000000000
       974       103  ASP       C              -1.5120000000       27.6210000000       -9.7730000000  PROB      103             0.0000000000
       975       103  ASP       O              -1.7730000000       27.1300000000      -10.8740000000  PROB      103             0.0000000000
       976       103  ASP       CB              1.0230000000       27.8990000000       -9.6440000000  PROB      103             0.0000000000
       977       103  ASP       CG              1.0330000000       29.3930000000       -9.3790000000  PROB      103             0.0000000000
       978       103  ASP       OD1             1.9980000000       29.9000000000       -8.8160000000  PROB      103             0.0000000000
       979       103  ASP       OD2             0.1030000000       30.0770000000       -9.7870000000  PROB      103             0.0000000000
       980       103  ASP       H               0.0290000000       25.4110000000      -10.1250000000  PROB      103             0.0000000000
       981       104  PRO       N              -2.3510000000       28.4660000000       -9.1250000000  PROB      104             0.0000000000
       982       104  PRO       CA             -2.1140000000       29.0210000000       -7.7820000000  PROB      104             0.0000000000
       983       104  PRO       C              -2.2100000000       27.9700000000       -6.6870000000  PROB      104             0.0000000000
       984       104  PRO       O              -3.0430000000       27.0720000000       -6.7220000000  PROB      104             0.0000000000
       985       104  PRO       CB             -3.2010000000       30.0970000000       -7.6870000000  PROB      104             0.0000000000
       986       104  PRO       CG             -4.3400000000       29.5740000000       -8.5550000000  PROB      104             0.0000000000
       987       104  PRO       CD             -3.5990000000       28.9280000000       -9.7100000000  PROB      104             0.0000000000
       988       105  PRO       N              -1.2900000000       28.1100000000       -5.7060000000  PROB      105             0.0000000000
       989       105  PRO       CA             -1.1790000000       27.0990000000       -4.6530000000  PROB      105             0.0000000000
       990       105  PRO       C              -2.3670000000       27.0670000000       -3.7140000000  PROB      105             0.0000000000
       991       105  PRO       O              -2.3990000000       27.6920000000       -2.6610000000  PROB      105             0.0000000000
       992       105  PRO       CB              0.1310000000       27.4860000000       -3.9630000000  PROB      105             0.0000000000
       993       105  PRO       CG              0.2150000000       28.9940000000       -4.1490000000  PROB      105             0.0000000000
       994       105  PRO       CD             -0.3080000000       29.1780000000       -5.5650000000  PROB      105             0.0000000000
       995       106  TRP       N              -3.3470000000       26.2550000000       -4.1190000000  PROB      106             0.0000000000
       996       106  TRP       CA             -4.4300000000       26.0210000000       -3.1730000000  PROB      106             0.0000000000
       997       106  TRP       C              -4.0010000000       25.1190000000       -2.0360000000  PROB      106             0.0000000000
       998       106  TRP       O              -4.0840000000       23.8990000000       -2.1150000000  PROB      106             0.0000000000
       999       106  TRP       CB             -5.6720000000       25.4700000000       -3.8800000000  PROB      106             0.0000000000
      1000       106  TRP       CG             -6.1580000000       26.4180000000       -4.9570000000  PROB      106             0.0000000000
      1001       106  TRP       CD1            -6.5370000000       26.0580000000       -6.2600000000  PROB      106             0.0000000000
      1002       106  TRP       CD2            -6.3570000000       27.8500000000       -4.8910000000  PROB      106             0.0000000000
      1003       106  TRP       CE2            -6.8520000000       28.2680000000       -6.1720000000  PROB      106             0.0000000000
      1004       106  TRP       CE3            -6.1580000000       28.8080000000       -3.8720000000  PROB      106             0.0000000000
      1005       106  TRP       NE1            -6.9450000000       27.1390000000       -6.9770000000  PROB      106             0.0000000000
      1006       106  TRP       CZ2            -7.1390000000       29.6290000000       -6.4050000000  PROB      106             0.0000000000
      1007       106  TRP       CZ3            -6.4450000000       30.1660000000       -4.1190000000  PROB      106             0.0000000000
      1008       106  TRP       CH2            -6.9340000000       30.5720000000       -5.3780000000  PROB      106             0.0000000000
      1009       106  TRP       H              -3.3120000000       25.8550000000       -5.0400000000  PROB      106             0.0000000000
      1010       106  TRP       HE1            -7.2320000000       27.1210000000       -7.9140000000  PROB      106             0.0000000000
      1011       107  PHE       N              -3.5230000000       25.7840000000       -0.9720000000  PROB      107             0.0000000000
      1012       107  PHE       CA             -3.1830000000       25.0340000000        0.2350000000  PROB      107             0.0000000000
      1013       107  PHE       C              -4.4250000000       24.4630000000        0.8830000000  PROB      107             0.0000000000
      1014       107  PHE       O              -5.2280000000       25.1810000000        1.4700000000  PROB      107             0.0000000000
      1015       107  PHE       CB             -2.4020000000       25.9000000000        1.2280000000  PROB      107             0.0000000000
      1016       107  PHE       CG             -1.0280000000       26.2410000000        0.6930000000  PROB      107             0.0000000000
      1017       107  PHE       CD1            -0.0640000000       25.2210000000        0.5330000000  PROB      107             0.0000000000
      1018       107  PHE       CD2            -0.7280000000       27.5820000000        0.3720000000  PROB      107             0.0000000000
      1019       107  PHE       CE1             1.2170000000       25.5480000000        0.0490000000  PROB      107             0.0000000000
      1020       107  PHE       CE2             0.5540000000       27.9120000000       -0.1110000000  PROB      107             0.0000000000
      1021       107  PHE       CZ              1.5140000000       26.8900000000       -0.2680000000  PROB      107             0.0000000000
      1022       107  PHE       H              -3.3990000000       26.7770000000       -1.0430000000  PROB      107             0.0000000000
      1023       108  VAL       N              -4.5630000000       23.1540000000        0.6810000000  PROB      108             0.0000000000
      1024       108  VAL       CA             -5.8070000000       22.4820000000        1.0320000000  PROB      108             0.0000000000
      1025       108  VAL       C              -5.8270000000       21.9020000000        2.4440000000  PROB      108             0.0000000000
      1026       108  VAL       O              -6.4520000000       22.4510000000        3.3500000000  PROB      108             0.0000000000
      1027       108  VAL       CB             -6.1940000000       21.4790000000       -0.0840000000  PROB      108             0.0000000000
      1028       108  VAL       CG1            -6.8570000000       22.2220000000       -1.2410000000  PROB      108             0.0000000000
      1029       108  VAL       CG2            -5.0210000000       20.6690000000       -0.6540000000  PROB      108             0.0000000000
      1030       108  VAL       H              -3.7820000000       22.6790000000        0.2740000000  PROB      108             0.0000000000
      1031       109  ASP       N              -5.0950000000       20.7930000000        2.5970000000  PROB      109             0.0000000000
      1032       109  ASP       CA             -4.9580000000       20.1520000000        3.8990000000  PROB      109             0.0000000000
      1033       109  ASP       C              -3.7090000000       20.6990000000        4.5550000000  PROB      109             0.0000000000
      1034       109  ASP       O              -2.7160000000       20.9840000000        3.8890000000  PROB      109             0.0000000000
      1035       109  ASP       CB             -4.7920000000       18.6140000000        3.8380000000  PROB      109             0.0000000000
      1036       109  ASP       CG             -5.4310000000       17.8540000000        2.6700000000  PROB      109             0.0000000000
      1037       109  ASP       OD1            -5.5890000000       16.6420000000        2.7770000000  PROB      109             0.0000000000
      1038       109  ASP       OD2            -5.6650000000       18.3980000000        1.5940000000  PROB      109             0.0000000000
      1039       109  ASP       H              -4.6700000000       20.3270000000        1.8240000000  PROB      109             0.0000000000
      1040       110  TRP       N              -3.8000000000       20.8560000000        5.8780000000  PROB      110             0.0000000000
      1041       110  TRP       CA             -2.6370000000       21.3810000000        6.5880000000  PROB      110             0.0000000000
      1042       110  TRP       C              -2.1880000000       20.3820000000        7.6290000000  PROB      110             0.0000000000
      1043       110  TRP       O              -2.8640000000       19.3920000000        7.8910000000  PROB      110             0.0000000000
      1044       110  TRP       CB             -2.9460000000       22.7160000000        7.2750000000  PROB      110             0.0000000000
      1045       110  TRP       CG             -3.1840000000       23.8530000000        6.3020000000  PROB      110             0.0000000000
      1046       110  TRP       CD1            -4.1050000000       23.9160000000        5.2420000000  PROB      110             0.0000000000
      1047       110  TRP       CD2            -2.5100000000       25.1260000000        6.2820000000  PROB      110             0.0000000000
      1048       110  TRP       CE2            -3.0680000000       25.8900000000        5.2010000000  PROB      110             0.0000000000
      1049       110  TRP       CE3            -1.4910000000       25.6800000000        7.0860000000  PROB      110             0.0000000000
      1050       110  TRP       NE1            -4.0410000000       25.1050000000        4.5880000000  PROB      110             0.0000000000
      1051       110  TRP       CZ2            -2.5900000000       27.1930000000        4.9480000000  PROB      110             0.0000000000
      1052       110  TRP       CZ3            -1.0240000000       26.9830000000        6.8230000000  PROB      110             0.0000000000
      1053       110  TRP       CH2            -1.5710000000       27.7340000000        5.7610000000  PROB      110             0.0000000000
      1054       110  TRP       H              -4.5970000000       20.5440000000        6.3910000000  PROB      110             0.0000000000
      1055       110  TRP       HE1            -4.5820000000       25.3410000000        3.8010000000  PROB      110             0.0000000000
      1056       111  GLY       N              -1.0290000000       20.6910000000        8.2130000000  PROB      111             0.0000000000
      1057       111  GLY       CA             -0.6160000000       19.9200000000        9.3750000000  PROB      111             0.0000000000
      1058       111  GLY       C              -1.0440000000       20.5900000000       10.6620000000  PROB      111             0.0000000000
      1059       111  GLY       O              -1.9500000000       21.4190000000       10.6950000000  PROB      111             0.0000000000
      1060       111  GLY       H              -0.5150000000       21.5020000000        7.9360000000  PROB      111             0.0000000000
      1061       112  GLN       N              -0.3700000000       20.1630000000       11.7340000000  PROB      112             0.0000000000
      1062       112  GLN       CA             -0.8280000000       20.5930000000       13.0490000000  PROB      112             0.0000000000
      1063       112  GLN       C              -0.0050000000       21.6760000000       13.7150000000  PROB      112             0.0000000000
      1064       112  GLN       O              -0.4080000000       22.2220000000       14.7370000000  PROB      112             0.0000000000
      1065       112  GLN       CB             -0.9570000000       19.3970000000       13.9940000000  PROB      112             0.0000000000
      1066       112  GLN       CG             -2.3970000000       18.9180000000       14.2370000000  PROB      112             0.0000000000
      1067       112  GLN       CD             -3.2580000000       19.8890000000       15.0450000000  PROB      112             0.0000000000
      1068       112  GLN       NE2            -2.6180000000       20.7960000000       15.7960000000  PROB      112             0.0000000000
      1069       112  GLN       OE1            -4.4800000000       19.8060000000       15.0340000000  PROB      112             0.0000000000
      1070       112  GLN       H               0.5110000000       19.7050000000       11.5820000000  PROB      112             0.0000000000
      1071       112  GLN       HE21           -1.6360000000       20.9970000000       15.7540000000  PROB      112             0.0000000000
      1072       112  GLN       HE22           -3.1590000000       21.3420000000       16.4270000000  PROB      112             0.0000000000
      1073       113  GLY       N               1.1530000000       21.9560000000       13.1130000000  PROB      113             0.0000000000
      1074       113  GLY       CA              2.0210000000       22.9490000000       13.7240000000  PROB      113             0.0000000000
      1075       113  GLY       C               2.9790000000       22.3830000000       14.7510000000  PROB      113             0.0000000000
      1076       113  GLY       O               2.6680000000       22.2100000000       15.9240000000  PROB      113             0.0000000000
      1077       113  GLY       H               1.4660000000       21.4340000000       12.3140000000  PROB      113             0.0000000000
      1078       114  THR       N               4.1990000000       22.1330000000       14.2640000000  PROB      114             0.0000000000
      1079       114  THR       CA              5.2510000000       21.8370000000       15.2320000000  PROB      114             0.0000000000
      1080       114  THR       C               5.6300000000       23.0920000000       16.0190000000  PROB      114             0.0000000000
      1081       114  THR       O               5.4990000000       24.2070000000       15.5250000000  PROB      114             0.0000000000
      1082       114  THR       CB              6.4370000000       21.1820000000       14.4960000000  PROB      114             0.0000000000
      1083       114  THR       CG2             7.5300000000       22.1440000000       14.0240000000  PROB      114             0.0000000000
      1084       114  THR       OG1             6.9790000000       20.0890000000       15.2460000000  PROB      114             0.0000000000
      1085       114  THR       H               4.3680000000       22.3010000000       13.2900000000  PROB      114             0.0000000000
      1086       114  THR       HG1             6.4570000000       19.3290000000       14.9840000000  PROB      114             0.0000000000
      1087       115  LEU       N               6.0780000000       22.8940000000       17.2650000000  PROB      115             0.0000000000
      1088       115  LEU       CA              6.3960000000       24.1110000000       18.0070000000  PROB      115             0.0000000000
      1089       115  LEU       C               7.8830000000       24.3160000000       18.1900000000  PROB      115             0.0000000000
      1090       115  LEU       O               8.5640000000       23.5590000000       18.8730000000  PROB      115             0.0000000000
      1091       115  LEU       CB              5.6540000000       24.1550000000       19.3490000000  PROB      115             0.0000000000
      1092       115  LEU       CG              5.8080000000       25.4880000000       20.0960000000  PROB      115             0.0000000000
      1093       115  LEU       CD1             5.3440000000       26.6860000000       19.2640000000  PROB      115             0.0000000000
      1094       115  LEU       CD2             5.1260000000       25.4580000000       21.4620000000  PROB      115             0.0000000000
      1095       115  LEU       H               6.2620000000       21.9770000000       17.6150000000  PROB      115             0.0000000000
      1096       116  VAL       N               8.3630000000       25.3840000000       17.5470000000  PROB      116             0.0000000000
      1097       116  VAL       CA              9.7680000000       25.6930000000       17.7790000000  PROB      116             0.0000000000
      1098       116  VAL       C               9.9360000000       26.9550000000       18.6010000000  PROB      116             0.0000000000
      1099       116  VAL       O               9.5430000000       28.0490000000       18.2110000000  PROB      116             0.0000000000
      1100       116  VAL       CB             10.5350000000       25.7620000000       16.4540000000  PROB      116             0.0000000000
      1101       116  VAL       CG1            11.9950000000       26.1620000000       16.6600000000  PROB      116             0.0000000000
      1102       116  VAL       CG2            10.4360000000       24.4290000000       15.7070000000  PROB      116             0.0000000000
      1103       116  VAL       H               7.7650000000       25.9940000000       17.0200000000  PROB      116             0.0000000000
      1104       117  THR       N              10.5440000000       26.7320000000       19.7690000000  PROB      117             0.0000000000
      1105       117  THR       CA             10.8780000000       27.8670000000       20.6170000000  PROB      117             0.0000000000
      1106       117  THR       C              12.3550000000       28.2070000000       20.5140000000  PROB      117             0.0000000000
      1107       117  THR       O              13.2240000000       27.4930000000       21.0040000000  PROB      117             0.0000000000
      1108       117  THR       CB             10.4750000000       27.5660000000       22.0630000000  PROB      117             0.0000000000
      1109       117  THR       CG2            10.6020000000       28.7960000000       22.9690000000  PROB      117             0.0000000000
      1110       117  THR       OG1             9.1380000000       27.0530000000       22.1110000000  PROB      117             0.0000000000
      1111       117  THR       H              10.9300000000       25.8280000000       19.9480000000  PROB      117             0.0000000000
      1112       117  THR       HG1             9.1270000000       26.2390000000       21.6250000000  PROB      117             0.0000000000
      1113       118  VAL       N              12.6170000000       29.3320000000       19.8420000000  PROB      118             0.0000000000
      1114       118  VAL       CA             14.0220000000       29.6970000000       19.6900000000  PROB      118             0.0000000000
      1115       118  VAL       C              14.5330000000       30.5330000000       20.8520000000  PROB      118             0.0000000000
      1116       118  VAL       O              14.7680000000       31.7320000000       20.7650000000  PROB      118             0.0000000000
      1117       118  VAL       CB             14.2840000000       30.3950000000       18.3520000000  PROB      118             0.0000000000
      1118       118  VAL       CG1            15.7880000000       30.4440000000       18.0670000000  PROB      118             0.0000000000
      1119       118  VAL       CG2            13.5150000000       29.7480000000       17.1970000000  PROB      118             0.0000000000
      1120       118  VAL       H              11.8860000000       29.9580000000       19.5610000000  PROB      118             0.0000000000
      1121       119  SER       N              14.6900000000       29.8280000000       21.9720000000  PROB      119             0.0000000000
      1122       119  SER       CA             15.2410000000       30.5550000000       23.1050000000  PROB      119             0.0000000000
      1123       119  SER       C              16.6270000000       30.0650000000       23.4370000000  PROB      119             0.0000000000
      1124       119  SER       O              16.9480000000       28.8850000000       23.3390000000  PROB      119             0.0000000000
      1125       119  SER       CB             14.3010000000       30.4580000000       24.3120000000  PROB      119             0.0000000000
      1126       119  SER       OG             14.8640000000       31.1120000000       25.4600000000  PROB      119             0.0000000000
      1127       119  SER       H              14.5480000000       28.8370000000       21.9670000000  PROB      119             0.0000000000
      1128       119  SER       HG             14.1310000000       31.3200000000       26.0310000000  PROB      119             0.0000000000
      1129       120  SER       N              17.4360000000       31.0350000000       23.8720000000  PROB      120             0.0000000000
      1130       120  SER       CA             18.7500000000       30.6970000000       24.4040000000  PROB      120             0.0000000000
      1131       120  SER       C              18.7240000000       29.8160000000       25.6460000000  PROB      120             0.0000000000
      1132       120  SER       O              19.6610000000       29.0860000000       25.9370000000  PROB      120             0.0000000000
      1133       120  SER       CB             19.5170000000       31.9910000000       24.6580000000  PROB      120             0.0000000000
      1134       120  SER       OG             19.1620000000       32.9400000000       23.6410000000  PROB      120             0.0000000000
      1135       120  SER       H              17.1650000000       31.9970000000       23.8360000000  PROB      120             0.0000000000
      1136       120  SER       HG             19.7470000000       33.6820000000       23.7490000000  PROB      120             0.0000000000
      1137       121  ALA       N              17.5910000000       29.9100000000       26.3650000000  PROB      121             0.0000000000
      1138       121  ALA       CA             17.4780000000       29.0780000000       27.5570000000  PROB      121             0.0000000000
      1139       121  ALA       C              17.2610000000       27.6050000000       27.2460000000  PROB      121             0.0000000000
      1140       121  ALA       O              17.0320000000       27.2050000000       26.1030000000  PROB      121             0.0000000000
      1141       121  ALA       CB             16.3470000000       29.5910000000       28.4520000000  PROB      121             0.0000000000
      1142       121  ALA       H              16.8150000000       30.4530000000       26.0400000000  PROB      121             0.0000000000
      1143       122  SER       N              17.3500000000       26.8280000000       28.3320000000  PROB      122             0.0000000000
      1144       122  SER       CA             17.2310000000       25.3840000000       28.1990000000  PROB      122             0.0000000000
      1145       122  SER       C              16.1750000000       24.8170000000       29.1290000000  PROB      122             0.0000000000
      1146       122  SER       O              15.6700000000       25.4990000000       30.0120000000  PROB      122             0.0000000000
      1147       122  SER       CB             18.6050000000       24.7450000000       28.3980000000  PROB      122             0.0000000000
      1148       122  SER       OG             19.5120000000       25.3040000000       27.4390000000  PROB      122             0.0000000000
      1149       122  SER       H              17.4750000000       27.2190000000       29.2410000000  PROB      122             0.0000000000
      1150       122  SER       HG             20.3880000000       25.1450000000       27.7680000000  PROB      122             0.0000000000
      1151       123  THR       N              15.8480000000       23.5520000000       28.8550000000  PROB      123             0.0000000000
      1152       123  THR       CA             14.6880000000       22.9170000000       29.4710000000  PROB      123             0.0000000000
      1153       123  THR       C              14.6600000000       22.8160000000       30.9920000000  PROB      123             0.0000000000
      1154       123  THR       O              15.4390000000       22.0920000000       31.6010000000  PROB      123             0.0000000000
      1155       123  THR       CB             14.5410000000       21.5400000000       28.8260000000  PROB      123             0.0000000000
      1156       123  THR       CG2            13.1300000000       20.9690000000       28.9610000000  PROB      123             0.0000000000
      1157       123  THR       OG1            14.9450000000       21.6070000000       27.4460000000  PROB      123             0.0000000000
      1158       123  THR       H              16.2630000000       23.0440000000       28.1010000000  PROB      123             0.0000000000
      1159       123  THR       HG1            14.7850000000       20.7420000000       27.0880000000  PROB      123             0.0000000000
      1160       124  LYS       N              13.7000000000       23.5390000000       31.5840000000  PROB      124             0.0000000000
      1161       124  LYS       CA             13.4110000000       23.2030000000       32.9730000000  PROB      124             0.0000000000
      1162       124  LYS       C              12.1800000000       22.3250000000       33.0760000000  PROB      124             0.0000000000
      1163       124  LYS       O              11.0730000000       22.7150000000       32.7220000000  PROB      124             0.0000000000
      1164       124  LYS       CB             13.2450000000       24.4400000000       33.8720000000  PROB      124             0.0000000000
      1165       124  LYS       CG             13.0610000000       24.0280000000       35.3420000000  PROB      124             0.0000000000
      1166       124  LYS       CD             12.6580000000       25.1370000000       36.3150000000  PROB      124             0.0000000000
      1167       124  LYS       CE             12.1820000000       24.6000000000       37.6760000000  PROB      124             0.0000000000
      1168       124  LYS       NZ             10.9350000000       23.8340000000       37.5180000000  PROB      124             0.0000000000
      1169       124  LYS       H              13.0770000000       24.0780000000       31.0170000000  PROB      124             0.0000000000
      1170       124  LYS       HZ1            10.4470000000       23.6600000000       38.4230000000  PROB      124             0.0000000000
      1171       124  LYS       HZ2            10.2820000000       24.3520000000       36.8990000000  PROB      124             0.0000000000
      1172       124  LYS       HZ3            11.1120000000       22.9230000000       37.0490000000  PROB      124             0.0000000000
      1173       125  GLY       N              12.4290000000       21.1290000000       33.6350000000  PROB      125             0.0000000000
      1174       125  GLY       CA             11.3020000000       20.2900000000       34.0460000000  PROB      125             0.0000000000
      1175       125  GLY       C              10.3910000000       20.9940000000       35.0460000000  PROB      125             0.0000000000
      1176       125  GLY       O              10.8230000000       21.8290000000       35.8400000000  PROB      125             0.0000000000
      1177       125  GLY       H              13.3770000000       20.8700000000       33.8090000000  PROB      125             0.0000000000
      1178       126  PRO       N               9.0930000000       20.6440000000       34.9560000000  PROB      126             0.0000000000
      1179       126  PRO       CA              8.0730000000       21.4060000000       35.6710000000  PROB      126             0.0000000000
      1180       126  PRO       C               8.1290000000       21.2120000000       37.1720000000  PROB      126             0.0000000000
      1181       126  PRO       O               8.9670000000       20.5180000000       37.7380000000  PROB      126             0.0000000000
      1182       126  PRO       CB              6.7790000000       20.8870000000       35.0350000000  PROB      126             0.0000000000
      1183       126  PRO       CG              7.0900000000       19.4510000000       34.6270000000  PROB      126             0.0000000000
      1184       126  PRO       CD              8.5390000000       19.5510000000       34.1720000000  PROB      126             0.0000000000
      1185       127  SER       N               7.1710000000       21.8800000000       37.8020000000  PROB      127             0.0000000000
      1186       127  SER       CA              7.0570000000       21.8200000000       39.2480000000  PROB      127             0.0000000000
      1187       127  SER       C               5.5800000000       21.9060000000       39.5930000000  PROB      127             0.0000000000
      1188       127  SER       O               4.9850000000       22.9620000000       39.7430000000  PROB      127             0.0000000000
      1189       127  SER       CB              7.9560000000       22.9190000000       39.8350000000  PROB      127             0.0000000000
      1190       127  SER       OG              9.2840000000       22.7590000000       39.2800000000  PROB      127             0.0000000000
      1191       127  SER       H               6.6130000000       22.5410000000       37.2980000000  PROB      127             0.0000000000
      1192       127  SER       HG              9.3880000000       21.8070000000       39.2010000000  PROB      127             0.0000000000
      1193       128  VAL       N               4.9900000000       20.7030000000       39.5810000000  PROB      128             0.0000000000
      1194       128  VAL       CA              3.5320000000       20.6510000000       39.5030000000  PROB      128             0.0000000000
      1195       128  VAL       C               2.8630000000       20.4960000000       40.8530000000  PROB      128             0.0000000000
      1196       128  VAL       O               2.8310000000       19.4180000000       41.4410000000  PROB      128             0.0000000000
      1197       128  VAL       CB              3.0970000000       19.5380000000       38.5410000000  PROB      128             0.0000000000
      1198       128  VAL       CG1             1.5820000000       19.5160000000       38.3390000000  PROB      128             0.0000000000
      1199       128  VAL       CG2             3.8280000000       19.6600000000       37.2060000000  PROB      128             0.0000000000
      1200       128  VAL       H               5.5370000000       19.8680000000       39.6160000000  PROB      128             0.0000000000
      1201       129  PHE       N               2.3300000000       21.6270000000       41.3110000000  PROB      129             0.0000000000
      1202       129  PHE       CA              1.7000000000       21.6290000000       42.6270000000  PROB      129             0.0000000000
      1203       129  PHE       C               0.2180000000       21.2950000000       42.5660000000  PROB      129             0.0000000000
      1204       129  PHE       O              -0.5510000000       21.9340000000       41.8550000000  PROB      129             0.0000000000
      1205       129  PHE       CB              1.9540000000       22.9830000000       43.3020000000  PROB      129             0.0000000000
      1206       129  PHE       CG              3.4390000000       23.2760000000       43.3270000000  PROB      129             0.0000000000
      1207       129  PHE       CD1             4.2990000000       22.4720000000       44.1080000000  PROB      129             0.0000000000
      1208       129  PHE       CD2             3.9410000000       24.3470000000       42.5560000000  PROB      129             0.0000000000
      1209       129  PHE       CE1             5.6830000000       22.7350000000       44.1090000000  PROB      129             0.0000000000
      1210       129  PHE       CE2             5.3250000000       24.6110000000       42.5580000000  PROB      129             0.0000000000
      1211       129  PHE       CZ              6.1820000000       23.8000000000       43.3310000000  PROB      129             0.0000000000
      1212       129  PHE       H               2.3280000000       22.4380000000       40.7220000000  PROB      129             0.0000000000
      1213       130  PRO       N              -0.1690000000       20.2390000000       43.3200000000  PROB      130             0.0000000000
      1214       130  PRO       CA             -1.5850000000       19.8580000000       43.3700000000  PROB      130             0.0000000000
      1215       130  PRO       C              -2.4370000000       20.8870000000       44.1030000000  PROB      130             0.0000000000
      1216       130  PRO       O              -2.4610000000       20.9770000000       45.3270000000  PROB      130             0.0000000000
      1217       130  PRO       CB             -1.5250000000       18.4940000000       44.0660000000  PROB      130             0.0000000000
      1218       130  PRO       CG             -0.2800000000       18.5390000000       44.9520000000  PROB      130             0.0000000000
      1219       130  PRO       CD              0.6890000000       19.3790000000       44.1300000000  PROB      130             0.0000000000
      1220       131  LEU       N              -3.1270000000       21.6880000000       43.2900000000  PROB      131             0.0000000000
      1221       131  LEU       CA             -4.0200000000       22.7010000000       43.8450000000  PROB      131             0.0000000000
      1222       131  LEU       C              -5.1840000000       22.0890000000       44.5930000000  PROB      131             0.0000000000
      1223       131  LEU       O              -6.0250000000       21.3980000000       44.0260000000  PROB      131             0.0000000000
      1224       131  LEU       CB             -4.5470000000       23.6010000000       42.7340000000  PROB      131             0.0000000000
      1225       131  LEU       CG             -3.4610000000       24.3540000000       41.9730000000  PROB      131             0.0000000000
      1226       131  LEU       CD1            -4.0520000000       25.0740000000       40.7610000000  PROB      131             0.0000000000
      1227       131  LEU       CD2            -2.6500000000       25.2810000000       42.8820000000  PROB      131             0.0000000000
      1228       131  LEU       H              -3.1290000000       21.4650000000       42.3160000000  PROB      131             0.0000000000
      1229       132  ALA       N              -5.1660000000       22.3630000000       45.9040000000  PROB      132             0.0000000000
      1230       132  ALA       CA             -6.1350000000       21.7000000000       46.7680000000  PROB      132             0.0000000000
      1231       132  ALA       C              -7.5650000000       22.1240000000       46.4700000000  PROB      132             0.0000000000
      1232       132  ALA       O              -7.8330000000       23.2750000000       46.1430000000  PROB      132             0.0000000000
      1233       132  ALA       CB             -5.7840000000       21.9740000000       48.2340000000  PROB      132             0.0000000000
      1234       132  ALA       H              -4.5300000000       23.0430000000       46.2730000000  PROB      132             0.0000000000
      1235       133  PRO       N              -8.4840000000       21.1320000000       46.5630000000  PROB      133             0.0000000000
      1236       133  PRO       CA             -9.8850000000       21.4180000000       46.2450000000  PROB      133             0.0000000000
      1237       133  PRO       C             -10.5030000000       22.5210000000       47.0790000000  PROB      133             0.0000000000
      1238       133  PRO       O             -10.2260000000       22.6970000000       48.2610000000  PROB      133             0.0000000000
      1239       133  PRO       CB            -10.5680000000       20.0580000000       46.4320000000  PROB      133             0.0000000000
      1240       133  PRO       CG             -9.6500000000       19.2650000000       47.3590000000  PROB      133             0.0000000000
      1241       133  PRO       CD             -8.2660000000       19.7400000000       46.9430000000  PROB      133             0.0000000000
      1242       134  SER       N             -11.3800000000       23.2600000000       46.3920000000  PROB      134             0.0000000000
      1243       134  SER       CA            -12.0770000000       24.3360000000       47.0850000000  PROB      134             0.0000000000
      1244       134  SER       C             -13.0210000000       23.8950000000       48.1880000000  PROB      134             0.0000000000
      1245       134  SER       O             -14.1850000000       23.6090000000       47.9440000000  PROB      134             0.0000000000
      1246       134  SER       CB            -12.8380000000       25.1760000000       46.0670000000  PROB      134             0.0000000000
      1247       134  SER       OG            -11.9630000000       25.5180000000       44.9880000000  PROB      134             0.0000000000
      1248       134  SER       H             -11.5340000000       23.0730000000       45.4180000000  PROB      134             0.0000000000
      1249       134  SER       HG            -11.0830000000       25.5490000000       45.3690000000  PROB      134             0.0000000000
      1250       135  SER       N             -12.4830000000       23.9080000000       49.4170000000  PROB      135             0.0000000000
      1251       135  SER       CA            -13.2920000000       23.6240000000       50.6060000000  PROB      135             0.0000000000
      1252       135  SER       C             -14.6240000000       24.3630000000       50.6180000000  PROB      135             0.0000000000
      1253       135  SER       O             -15.7140000000       23.8210000000       50.7500000000  PROB      135             0.0000000000
      1254       135  SER       CB            -12.4580000000       23.9900000000       51.8380000000  PROB      135             0.0000000000
      1255       135  SER       OG            -11.9170000000       25.3080000000       51.6530000000  PROB      135             0.0000000000
      1256       135  SER       H             -11.4950000000       24.0480000000       49.5100000000  PROB      135             0.0000000000
      1257       135  SER       HG            -11.4410000000       25.5190000000       52.4610000000  PROB      135             0.0000000000
      1258       136  LYS       N             -14.4680000000       25.6770000000       50.4240000000  PROB      136             0.0000000000
      1259       136  LYS       CA            -15.6560000000       26.5000000000       50.2480000000  PROB      136             0.0000000000
      1260       136  LYS       C             -16.2300000000       26.4100000000       48.8440000000  PROB      136             0.0000000000
      1261       136  LYS       O             -16.0200000000       27.2650000000       47.9840000000  PROB      136             0.0000000000
      1262       136  LYS       CB            -15.3330000000       27.9300000000       50.6820000000  PROB      136             0.0000000000
      1263       136  LYS       CG            -15.0290000000       27.9560000000       52.1830000000  PROB      136             0.0000000000
      1264       136  LYS       CD            -14.3330000000       29.2290000000       52.6680000000  PROB      136             0.0000000000
      1265       136  LYS       CE            -14.0760000000       29.2260000000       54.1810000000  PROB      136             0.0000000000
      1266       136  LYS       NZ            -13.3190000000       28.0290000000       54.5600000000  PROB      136             0.0000000000
      1267       136  LYS       H             -13.5280000000       26.0210000000       50.3740000000  PROB      136             0.0000000000
      1268       136  LYS       HZ1           -13.0940000000       27.9460000000       55.5750000000  PROB      136             0.0000000000
      1269       136  LYS       HZ2           -13.7720000000       27.1330000000       54.3070000000  PROB      136             0.0000000000
      1270       136  LYS       HZ3           -12.3750000000       27.9750000000       54.1180000000  PROB      136             0.0000000000
      1271       137  SER       N             -16.9860000000       25.3280000000       48.6540000000  PROB      137             0.0000000000
      1272       137  SER       CA            -17.6910000000       25.1910000000       47.3890000000  PROB      137             0.0000000000
      1273       137  SER       C             -19.0350000000       24.5230000000       47.5780000000  PROB      137             0.0000000000
      1274       137  SER       O             -19.4580000000       24.2260000000       48.6900000000  PROB      137             0.0000000000
      1275       137  SER       CB            -16.8340000000       24.4600000000       46.3480000000  PROB      137             0.0000000000
      1276       137  SER       OG            -17.2100000000       24.9140000000       45.0410000000  PROB      137             0.0000000000
      1277       137  SER       H             -17.0540000000       24.6120000000       49.3570000000  PROB      137             0.0000000000
      1278       137  SER       HG            -17.4650000000       24.1380000000       44.5400000000  PROB      137             0.0000000000
      1279       138  THR       N             -19.6890000000       24.3040000000       46.4360000000  PROB      138             0.0000000000
      1280       138  THR       CA            -20.9660000000       23.6010000000       46.4380000000  PROB      138             0.0000000000
      1281       138  THR       C             -20.8680000000       22.1510000000       46.8840000000  PROB      138             0.0000000000
      1282       138  THR       O             -20.7030000000       21.2480000000       46.0720000000  PROB      138             0.0000000000
      1283       138  THR       CB            -21.5740000000       23.6750000000       45.0370000000  PROB      138             0.0000000000
      1284       138  THR       CG2           -23.0810000000       23.9280000000       45.0850000000  PROB      138             0.0000000000
      1285       138  THR       OG1           -20.8960000000       24.6620000000       44.2420000000  PROB      138             0.0000000000
      1286       138  THR       H             -19.3250000000       24.6280000000       45.5620000000  PROB      138             0.0000000000
      1287       138  THR       HG1           -20.1940000000       24.1920000000       43.7980000000  PROB      138             0.0000000000
      1288       139  SER       N             -20.9900000000       21.9570000000       48.2060000000  PROB      139             0.0000000000
      1289       139  SER       CA            -21.0050000000       20.5780000000       48.6970000000  PROB      139             0.0000000000
      1290       139  SER       C             -22.0650000000       19.7270000000       48.0120000000  PROB      139             0.0000000000
      1291       139  SER       O             -23.0950000000       20.2170000000       47.5590000000  PROB      139             0.0000000000
      1292       139  SER       CB            -21.1400000000       20.5480000000       50.2200000000  PROB      139             0.0000000000
      1293       139  SER       OG            -20.7540000000       19.2600000000       50.7140000000  PROB      139             0.0000000000
      1294       139  SER       H             -20.9580000000       22.7500000000       48.8160000000  PROB      139             0.0000000000
      1295       139  SER       HG            -20.7260000000       19.3320000000       51.6610000000  PROB      139             0.0000000000
      1296       140  GLY       N             -21.7220000000       18.4400000000       47.8740000000  PROB      140             0.0000000000
      1297       140  GLY       CA            -22.4640000000       17.6390000000       46.9040000000  PROB      140             0.0000000000
      1298       140  GLY       C             -22.0640000000       17.9410000000       45.4660000000  PROB      140             0.0000000000
      1299       140  GLY       O             -21.3280000000       17.1910000000       44.8260000000  PROB      140             0.0000000000
      1300       140  GLY       H             -20.9260000000       18.0970000000       48.3710000000  PROB      140             0.0000000000
      1301       141  GLY       N             -22.6010000000       19.0780000000       44.9970000000  PROB      141             0.0000000000
      1302       141  GLY       CA            -22.3690000000       19.5060000000       43.6200000000  PROB      141             0.0000000000
      1303       141  GLY       C             -20.9870000000       20.0790000000       43.3660000000  PROB      141             0.0000000000
      1304       141  GLY       O             -19.9880000000       19.6550000000       43.9300000000  PROB      141             0.0000000000
      1305       141  GLY       H             -23.0640000000       19.6720000000       45.6560000000  PROB      141             0.0000000000
      1306       142  THR       N             -20.9660000000       21.0560000000       42.4560000000  PROB      142             0.0000000000
      1307       142  THR       CA            -19.6900000000       21.4710000000       41.8800000000  PROB      142             0.0000000000
      1308       142  THR       C             -18.6120000000       22.0130000000       42.8150000000  PROB      142             0.0000000000
      1309       142  THR       O             -18.7500000000       23.0340000000       43.4900000000  PROB      142             0.0000000000
      1310       142  THR       CB            -19.9780000000       22.4350000000       40.7290000000  PROB      142             0.0000000000
      1311       142  THR       CG2           -18.8910000000       22.3800000000       39.6510000000  PROB      142             0.0000000000
      1312       142  THR       OG1           -21.2670000000       22.1360000000       40.1700000000  PROB      142             0.0000000000
      1313       142  THR       H             -21.7970000000       21.3890000000       42.0090000000  PROB      142             0.0000000000
      1314       142  THR       HG1           -21.3810000000       22.7230000000       39.4300000000  PROB      142             0.0000000000
      1315       143  ALA       N             -17.5010000000       21.2760000000       42.7820000000  PROB      143             0.0000000000
      1316       143  ALA       CA            -16.2710000000       21.7960000000       43.3560000000  PROB      143             0.0000000000
      1317       143  ALA       C             -15.2340000000       21.7880000000       42.2520000000  PROB      143             0.0000000000
      1318       143  ALA       O             -15.5710000000       21.5840000000       41.0890000000  PROB      143             0.0000000000
      1319       143  ALA       CB            -15.8180000000       20.9340000000       44.5360000000  PROB      143             0.0000000000
      1320       143  ALA       H             -17.4270000000       20.4610000000       42.2080000000  PROB      143             0.0000000000
      1321       144  ALA       N             -13.9780000000       22.0130000000       42.6550000000  PROB      144             0.0000000000
      1322       144  ALA       CA            -12.8960000000       21.8700000000       41.6930000000  PROB      144             0.0000000000
      1323       144  ALA       C             -11.6040000000       21.6590000000       42.4390000000  PROB      144             0.0000000000
      1324       144  ALA       O             -11.5000000000       21.9890000000       43.6180000000  PROB      144             0.0000000000
      1325       144  ALA       CB            -12.7560000000       23.1210000000       40.8210000000  PROB      144             0.0000000000
      1326       144  ALA       H             -13.7350000000       22.2160000000       43.6030000000  PROB      144             0.0000000000
      1327       145  LEU       N             -10.6420000000       21.1120000000       41.6890000000  PROB      145             0.0000000000
      1328       145  LEU       CA             -9.2580000000       21.0310000000       42.1490000000  PROB      145             0.0000000000
      1329       145  LEU       C              -8.3680000000       21.1700000000       40.9350000000  PROB      145             0.0000000000
      1330       145  LEU       O              -8.8770000000       21.3460000000       39.8320000000  PROB      145             0.0000000000
      1331       145  LEU       CB             -8.9960000000       19.7440000000       42.9520000000  PROB      145             0.0000000000
      1332       145  LEU       CG             -9.5640000000       18.4190000000       42.4250000000  PROB      145             0.0000000000
      1333       145  LEU       CD1            -8.8320000000       17.8770000000       41.1990000000  PROB      145             0.0000000000
      1334       145  LEU       CD2            -9.5950000000       17.3700000000       43.5350000000  PROB      145             0.0000000000
      1335       145  LEU       H             -10.8440000000       20.8500000000       40.7410000000  PROB      145             0.0000000000
      1336       146  GLY       N              -7.0510000000       21.0800000000       41.1400000000  PROB      146             0.0000000000
      1337       146  GLY       CA             -6.2630000000       21.1300000000       39.9160000000  PROB      146             0.0000000000
      1338       146  GLY       C              -4.7850000000       20.9720000000       40.1420000000  PROB      146             0.0000000000
      1339       146  GLY       O              -4.3330000000       20.5070000000       41.1780000000  PROB      146             0.0000000000
      1340       146  GLY       H              -6.6270000000       20.9560000000       42.0420000000  PROB      146             0.0000000000
      1341       147  CYS       N              -4.0460000000       21.4180000000       39.1320000000  PROB      147             0.0000000000
      1342       147  CYS       CA             -2.5970000000       21.4080000000       39.2500000000  PROB      147             0.0000000000
      1343       147  CYS       C              -2.0160000000       22.6560000000       38.6430000000  PROB      147             0.0000000000
      1344       147  CYS       O              -2.2700000000       22.9890000000       37.4910000000  PROB      147             0.0000000000
      1345       147  CYS       CB             -2.0050000000       20.1900000000       38.5480000000  PROB      147             0.0000000000
      1346       147  CYS       SG             -2.4800000000       18.6270000000       39.3140000000  PROB      147             0.0000000000
      1347       147  CYS       H              -4.4820000000       21.7090000000       38.2810000000  PROB      147             0.0000000000
      1348       148  LEU       N              -1.2140000000       23.3360000000       39.4650000000  PROB      148             0.0000000000
      1349       148  LEU       CA             -0.3950000000       24.3720000000       38.8580000000  PROB      148             0.0000000000
      1350       148  LEU       C               0.8730000000       23.7500000000       38.3270000000  PROB      148             0.0000000000
      1351       148  LEU       O               1.7410000000       23.2950000000       39.0630000000  PROB      148             0.0000000000
      1352       148  LEU       CB             -0.0780000000       25.4910000000       39.8510000000  PROB      148             0.0000000000
      1353       148  LEU       CG              0.6070000000       26.6970000000       39.1990000000  PROB      148             0.0000000000
      1354       148  LEU       CD1            -0.2930000000       27.4000000000       38.1810000000  PROB      148             0.0000000000
      1355       148  LEU       CD2             1.1460000000       27.6700000000       40.2440000000  PROB      148             0.0000000000
      1356       148  LEU       H              -1.0430000000       23.0160000000       40.3970000000  PROB      148             0.0000000000
      1357       149  VAL       N               0.9310000000       23.7300000000       36.9990000000  PROB      149             0.0000000000
      1358       149  VAL       CA              2.1910000000       23.3470000000       36.3820000000  PROB      149             0.0000000000
      1359       149  VAL       C               3.1240000000       24.5430000000       36.3980000000  PROB      149             0.0000000000
      1360       149  VAL       O               3.1520000000       25.3810000000       35.5010000000  PROB      149             0.0000000000
      1361       149  VAL       CB              1.9430000000       22.8110000000       34.9670000000  PROB      149             0.0000000000
      1362       149  VAL       CG1             3.2200000000       22.2690000000       34.3240000000  PROB      149             0.0000000000
      1363       149  VAL       CG2             0.8460000000       21.7440000000       34.9910000000  PROB      149             0.0000000000
      1364       149  VAL       H               0.1970000000       24.1600000000       36.4710000000  PROB      149             0.0000000000
      1365       150  LYS       N               3.8550000000       24.6140000000       37.5140000000  PROB      150             0.0000000000
      1366       150  LYS       CA              4.7280000000       25.7680000000       37.6430000000  PROB      150             0.0000000000
      1367       150  LYS       C               6.0810000000       25.5280000000       37.0070000000  PROB      150             0.0000000000
      1368       150  LYS       O               6.5410000000       24.3970000000       36.8940000000  PROB      150             0.0000000000
      1369       150  LYS       CB              4.8230000000       26.1860000000       39.1140000000  PROB      150             0.0000000000
      1370       150  LYS       CG              5.1490000000       27.6680000000       39.3140000000  PROB      150             0.0000000000
      1371       150  LYS       CD              5.3820000000       28.0350000000       40.7790000000  PROB      150             0.0000000000
      1372       150  LYS       CE              5.9180000000       29.4580000000       40.9580000000  PROB      150             0.0000000000
      1373       150  LYS       NZ              7.1880000000       29.6160000000       40.2370000000  PROB      150             0.0000000000
      1374       150  LYS       H               3.8140000000       23.9110000000       38.2290000000  PROB      150             0.0000000000
      1375       150  LYS       HZ1             7.8100000000       30.3230000000       40.6580000000  PROB      150             0.0000000000
      1376       150  LYS       HZ2             7.7130000000       28.7170000000       40.1600000000  PROB      150             0.0000000000
      1377       150  LYS       HZ3             7.0350000000       29.8870000000       39.2400000000  PROB      150             0.0000000000
      1378       151  ASP       N               6.6900000000       26.6480000000       36.5930000000  PROB      151             0.0000000000
      1379       151  ASP       CA              8.1130000000       26.6600000000       36.2490000000  PROB      151             0.0000000000
      1380       151  ASP       C               8.5630000000       25.5960000000       35.2650000000  PROB      151             0.0000000000
      1381       151  ASP       O               9.4490000000       24.7950000000       35.5550000000  PROB      151             0.0000000000
      1382       151  ASP       CB              9.0050000000       26.5920000000       37.5000000000  PROB      151             0.0000000000
      1383       151  ASP       CG              8.6690000000       27.6360000000       38.5440000000  PROB      151             0.0000000000
      1384       151  ASP       OD1             8.5320000000       28.8100000000       38.2200000000  PROB      151             0.0000000000
      1385       151  ASP       OD2             8.5270000000       27.2790000000       39.7060000000  PROB      151             0.0000000000
      1386       151  ASP       H               6.1790000000       27.5050000000       36.6170000000  PROB      151             0.0000000000
      1387       152  TYR       N               7.9250000000       25.6120000000       34.0940000000  PROB      152             0.0000000000
      1388       152  TYR       CA              8.4630000000       24.7390000000       33.0570000000  PROB      152             0.0000000000
      1389       152  TYR       C               8.9800000000       25.5600000000       31.9030000000  PROB      152             0.0000000000
      1390       152  TYR       O               8.5790000000       26.7040000000       31.7270000000  PROB      152             0.0000000000
      1391       152  TYR       CB              7.4410000000       23.6830000000       32.6050000000  PROB      152             0.0000000000
      1392       152  TYR       CG              6.2380000000       24.2780000000       31.9050000000  PROB      152             0.0000000000
      1393       152  TYR       CD1             6.2110000000       24.2790000000       30.4970000000  PROB      152             0.0000000000
      1394       152  TYR       CD2             5.1740000000       24.7940000000       32.6710000000  PROB      152             0.0000000000
      1395       152  TYR       CE1             5.0830000000       24.7870000000       29.8350000000  PROB      152             0.0000000000
      1396       152  TYR       CE2             4.0430000000       25.2940000000       32.0100000000  PROB      152             0.0000000000
      1397       152  TYR       CZ              4.0070000000       25.2750000000       30.6020000000  PROB      152             0.0000000000
      1398       152  TYR       OH              2.8700000000       25.7400000000       29.9820000000  PROB      152             0.0000000000
      1399       152  TYR       H               7.2330000000       26.3080000000       33.8920000000  PROB      152             0.0000000000
      1400       152  TYR       HH              3.0220000000       25.9930000000       29.0660000000  PROB      152             0.0000000000
      1401       153  PHE       N               9.8800000000       24.9460000000       31.1360000000  PROB      153             0.0000000000
      1402       153  PHE       CA             10.3920000000       25.6510000000       29.9660000000  PROB      153             0.0000000000
      1403       153  PHE       C              11.0150000000       24.6350000000       29.0400000000  PROB      153             0.0000000000
      1404       153  PHE       O              11.8130000000       23.8340000000       29.5050000000  PROB      153             0.0000000000
      1405       153  PHE       CB             11.4390000000       26.6950000000       30.3870000000  PROB      153             0.0000000000
      1406       153  PHE       CG             11.7120000000       27.6590000000       29.2570000000  PROB      153             0.0000000000
      1407       153  PHE       CD1            12.8810000000       27.5060000000       28.4800000000  PROB      153             0.0000000000
      1408       153  PHE       CD2            10.7850000000       28.6900000000       28.9910000000  PROB      153             0.0000000000
      1409       153  PHE       CE1            13.1170000000       28.3890000000       27.4100000000  PROB      153             0.0000000000
      1410       153  PHE       CE2            11.0210000000       29.5750000000       27.9220000000  PROB      153             0.0000000000
      1411       153  PHE       CZ             12.1830000000       29.4110000000       27.1390000000  PROB      153             0.0000000000
      1412       153  PHE       H              10.2080000000       24.0220000000       31.3560000000  PROB      153             0.0000000000
      1413       154  PRO       N              10.6760000000       24.6780000000       27.7300000000  PROB      154             0.0000000000
      1414       154  PRO       CA              9.7660000000       25.6610000000       27.1280000000  PROB      154             0.0000000000
      1415       154  PRO       C               8.3290000000       25.1550000000       27.1400000000  PROB      154             0.0000000000
      1416       154  PRO       O               7.9250000000       24.3890000000       28.0020000000  PROB      154             0.0000000000
      1417       154  PRO       CB             10.3700000000       25.7320000000       25.7240000000  PROB      154             0.0000000000
      1418       154  PRO       CG             10.7300000000       24.2790000000       25.4060000000  PROB      154             0.0000000000
      1419       154  PRO       CD             11.2320000000       23.7570000000       26.7470000000  PROB      154             0.0000000000
      1420       155  GLU       N               7.5870000000       25.5700000000       26.1100000000  PROB      155             0.0000000000
      1421       155  GLU       CA              6.3890000000       24.8040000000       25.7910000000  PROB      155             0.0000000000
      1422       155  GLU       C               6.7050000000       23.8990000000       24.6050000000  PROB      155             0.0000000000
      1423       155  GLU       O               7.7350000000       24.0900000000       23.9690000000  PROB      155             0.0000000000
      1424       155  GLU       CB              5.2450000000       25.7860000000       25.5350000000  PROB      155             0.0000000000
      1425       155  GLU       CG              4.9320000000       26.5280000000       26.8280000000  PROB      155             0.0000000000
      1426       155  GLU       CD              3.5530000000       27.1240000000       26.7640000000  PROB      155             0.0000000000
      1427       155  GLU       OE1             2.6250000000       26.4660000000       27.2300000000  PROB      155             0.0000000000
      1428       155  GLU       OE2             3.4130000000       28.2370000000       26.2670000000  PROB      155             0.0000000000
      1429       155  GLU       H               7.9090000000       26.2420000000       25.4450000000  PROB      155             0.0000000000
      1430       156  PRO       N               5.8320000000       22.9060000000       24.2910000000  PROB      156             0.0000000000
      1431       156  PRO       CA              4.6100000000       22.5700000000       25.0280000000  PROB      156             0.0000000000
      1432       156  PRO       C               4.7840000000       21.5140000000       26.1110000000  PROB      156             0.0000000000
      1433       156  PRO       O               5.3150000000       20.4220000000       25.9170000000  PROB      156             0.0000000000
      1434       156  PRO       CB              3.7080000000       22.1020000000       23.8860000000  PROB      156             0.0000000000
      1435       156  PRO       CG              4.6490000000       21.3840000000       22.9130000000  PROB      156             0.0000000000
      1436       156  PRO       CD              5.9880000000       22.0990000000       23.0850000000  PROB      156             0.0000000000
      1437       157  VAL       N               4.2200000000       21.8620000000       27.2730000000  PROB      157             0.0000000000
      1438       157  VAL       CA              4.0050000000       20.8000000000       28.2550000000  PROB      157             0.0000000000
      1439       157  VAL       C               2.9070000000       19.8330000000       27.7710000000  PROB      157             0.0000000000
      1440       157  VAL       O               2.4900000000       19.8940000000       26.6150000000  PROB      157             0.0000000000
      1441       157  VAL       CB              3.7440000000       21.4680000000       29.6240000000  PROB      157             0.0000000000
      1442       157  VAL       CG1             2.3440000000       22.0840000000       29.7270000000  PROB      157             0.0000000000
      1443       157  VAL       CG2             4.1380000000       20.5930000000       30.8180000000  PROB      157             0.0000000000
      1444       157  VAL       H               3.7980000000       22.7660000000       27.3710000000  PROB      157             0.0000000000
      1445       158  THR       N               2.4520000000       18.9420000000       28.6570000000  PROB      158             0.0000000000
      1446       158  THR       CA              1.2290000000       18.2000000000       28.3700000000  PROB      158             0.0000000000
      1447       158  THR       C               0.5360000000       17.9690000000       29.6880000000  PROB      158             0.0000000000
      1448       158  THR       O               1.2100000000       17.6310000000       30.6520000000  PROB      158             0.0000000000
      1449       158  THR       CB              1.5530000000       16.8450000000       27.7360000000  PROB      158             0.0000000000
      1450       158  THR       CG2             0.3880000000       16.3030000000       26.9050000000  PROB      158             0.0000000000
      1451       158  THR       OG1             2.7490000000       16.9380000000       26.9480000000  PROB      158             0.0000000000
      1452       158  THR       H               2.8940000000       18.7790000000       29.5390000000  PROB      158             0.0000000000
      1453       158  THR       HG1             3.4500000000       16.8890000000       27.6010000000  PROB      158             0.0000000000
      1454       159  VAL       N              -0.7860000000       18.1610000000       29.7040000000  PROB      159             0.0000000000
      1455       159  VAL       CA             -1.5150000000       17.6740000000       30.8700000000  PROB      159             0.0000000000
      1456       159  VAL       C              -2.7520000000       16.9590000000       30.3760000000  PROB      159             0.0000000000
      1457       159  VAL       O              -3.6070000000       17.5650000000       29.7430000000  PROB      159             0.0000000000
      1458       159  VAL       CB             -1.9330000000       18.8010000000       31.8320000000  PROB      159             0.0000000000
      1459       159  VAL       CG1            -2.4570000000       18.2020000000       33.1390000000  PROB      159             0.0000000000
      1460       159  VAL       CG2            -0.8290000000       19.8250000000       32.1030000000  PROB      159             0.0000000000
      1461       159  VAL       H              -1.3140000000       18.5300000000       28.9390000000  PROB      159             0.0000000000
      1462       160  SER       N              -2.8080000000       15.6630000000       30.6670000000  PROB      160             0.0000000000
      1463       160  SER       CA             -4.1240000000       15.0460000000       30.5870000000  PROB      160             0.0000000000
      1464       160  SER       C              -4.5780000000       14.7800000000       32.0050000000  PROB      160             0.0000000000
      1465       160  SER       O              -3.8230000000       15.0180000000       32.9400000000  PROB      160             0.0000000000
      1466       160  SER       CB             -4.0420000000       13.7810000000       29.7310000000  PROB      160             0.0000000000
      1467       160  SER       OG             -2.7870000000       13.1200000000       29.9390000000  PROB      160             0.0000000000
      1468       160  SER       H              -2.0630000000       15.1660000000       31.1180000000  PROB      160             0.0000000000
      1469       160  SER       HG             -2.7860000000       12.3610000000       29.3710000000  PROB      160             0.0000000000
      1470       161  TRP       N              -5.8120000000       14.2940000000       32.1540000000  PROB      161             0.0000000000
      1471       161  TRP       CA             -6.1490000000       13.8870000000       33.5120000000  PROB      161             0.0000000000
      1472       161  TRP       C              -6.6080000000       12.4510000000       33.5210000000  PROB      161             0.0000000000
      1473       161  TRP       O              -7.0840000000       11.9290000000       32.5170000000  PROB      161             0.0000000000
      1474       161  TRP       CB             -7.2310000000       14.7860000000       34.1060000000  PROB      161             0.0000000000
      1475       161  TRP       CG             -6.6800000000       16.0990000000       34.6050000000  PROB      161             0.0000000000
      1476       161  TRP       CD1            -6.1830000000       17.1680000000       33.8450000000  PROB      161             0.0000000000
      1477       161  TRP       CD2            -6.5930000000       16.5380000000       35.9730000000  PROB      161             0.0000000000
      1478       161  TRP       CE2            -6.0470000000       17.8650000000       35.9620000000  PROB      161             0.0000000000
      1479       161  TRP       CE3            -6.9280000000       15.9210000000       37.1970000000  PROB      161             0.0000000000
      1480       161  TRP       NE1            -5.8110000000       18.2100000000       34.6350000000  PROB      161             0.0000000000
      1481       161  TRP       CZ2            -5.8520000000       18.5510000000       37.1780000000  PROB      161             0.0000000000
      1482       161  TRP       CZ3            -6.7240000000       16.6180000000       38.4050000000  PROB      161             0.0000000000
      1483       161  TRP       CH2            -6.1910000000       17.9250000000       38.3950000000  PROB      161             0.0000000000
      1484       161  TRP       H              -6.4750000000       14.1570000000       31.4170000000  PROB      161             0.0000000000
      1485       161  TRP       HE1            -5.4480000000       19.0650000000       34.3050000000  PROB      161             0.0000000000
      1486       162  ASN       N              -6.4450000000       11.8310000000       34.7000000000  PROB      162             0.0000000000
      1487       162  ASN       CA             -6.9210000000       10.4620000000       34.9440000000  PROB      162             0.0000000000
      1488       162  ASN       C              -6.6560000000        9.4910000000       33.8120000000  PROB      162             0.0000000000
      1489       162  ASN       O              -7.5560000000        8.9530000000       33.1760000000  PROB      162             0.0000000000
      1490       162  ASN       CB             -8.4050000000       10.4240000000       35.3240000000  PROB      162             0.0000000000
      1491       162  ASN       CG             -8.6210000000       11.0230000000       36.6960000000  PROB      162             0.0000000000
      1492       162  ASN       ND2            -9.6500000000       10.4900000000       37.3520000000  PROB      162             0.0000000000
      1493       162  ASN       OD1            -7.8950000000       11.8900000000       37.1630000000  PROB      162             0.0000000000
      1494       162  ASN       H              -6.0230000000       12.3680000000       35.4330000000  PROB      162             0.0000000000
      1495       162  ASN       HD21          -10.2720000000        9.8300000000       36.9360000000  PROB      162             0.0000000000
      1496       162  ASN       HD22           -9.7640000000       10.7720000000       38.3070000000  PROB      162             0.0000000000
      1497       163  SER       N              -5.3490000000        9.3350000000       33.5720000000  PROB      163             0.0000000000
      1498       163  SER       CA             -4.8640000000        8.4470000000       32.5160000000  PROB      163             0.0000000000
      1499       163  SER       C              -5.3920000000        8.7620000000       31.1250000000  PROB      163             0.0000000000
      1500       163  SER       O              -5.5930000000        7.8950000000       30.2850000000  PROB      163             0.0000000000
      1501       163  SER       CB             -5.0970000000        6.9850000000       32.9080000000  PROB      163             0.0000000000
      1502       163  SER       OG             -4.6640000000        6.7920000000       34.2640000000  PROB      163             0.0000000000
      1503       163  SER       H              -4.7020000000        9.8900000000       34.0930000000  PROB      163             0.0000000000
      1504       163  SER       HG             -4.8220000000        5.8770000000       34.4570000000  PROB      163             0.0000000000
      1505       164  GLY       N              -5.6160000000       10.0680000000       30.9180000000  PROB      164             0.0000000000
      1506       164  GLY       CA             -6.1540000000       10.4700000000       29.6240000000  PROB      164             0.0000000000
      1507       164  GLY       C              -7.6670000000       10.6070000000       29.5820000000  PROB      164             0.0000000000
      1508       164  GLY       O              -8.2120000000       11.3700000000       28.7960000000  PROB      164             0.0000000000
      1509       164  GLY       H              -5.5420000000       10.7210000000       31.6730000000  PROB      164             0.0000000000
      1510       165  ALA       N              -8.3350000000        9.8300000000       30.4490000000  PROB      165             0.0000000000
      1511       165  ALA       CA             -9.7920000000        9.7970000000       30.3470000000  PROB      165             0.0000000000
      1512       165  ALA       C             -10.4810000000       11.0850000000       30.7610000000  PROB      165             0.0000000000
      1513       165  ALA       O             -11.4390000000       11.5490000000       30.1490000000  PROB      165             0.0000000000
      1514       165  ALA       CB            -10.3590000000        8.6430000000       31.1760000000  PROB      165             0.0000000000
      1515       165  ALA       H              -7.8530000000        9.3090000000       31.1560000000  PROB      165             0.0000000000
      1516       166  LEU       N              -9.9600000000       11.6510000000       31.8590000000  PROB      166             0.0000000000
      1517       166  LEU       CA            -10.6270000000       12.8650000000       32.3140000000  PROB      166             0.0000000000
      1518       166  LEU       C             -10.2690000000       14.0530000000       31.4470000000  PROB      166             0.0000000000
      1519       166  LEU       O              -9.1390000000       14.5190000000       31.3750000000  PROB      166             0.0000000000
      1520       166  LEU       CB            -10.3770000000       13.0950000000       33.8040000000  PROB      166             0.0000000000
      1521       166  LEU       CG            -11.1680000000       14.2360000000       34.4470000000  PROB      166             0.0000000000
      1522       166  LEU       CD1           -12.6820000000       14.0670000000       34.2970000000  PROB      166             0.0000000000
      1523       166  LEU       CD2           -10.7590000000       14.4170000000       35.9080000000  PROB      166             0.0000000000
      1524       166  LEU       H              -9.0570000000       11.3700000000       32.1910000000  PROB      166             0.0000000000
      1525       167  THR       N             -11.3240000000       14.4660000000       30.7480000000  PROB      167             0.0000000000
      1526       167  THR       CA            -11.1750000000       15.4350000000       29.6720000000  PROB      167             0.0000000000
      1527       167  THR       C             -12.1810000000       16.5610000000       29.8310000000  PROB      167             0.0000000000
      1528       167  THR       O             -11.8620000000       17.7400000000       29.9190000000  PROB      167             0.0000000000
      1529       167  THR       CB            -11.3880000000       14.6820000000       28.3600000000  PROB      167             0.0000000000
      1530       167  THR       CG2           -10.1050000000       14.0240000000       27.8480000000  PROB      167             0.0000000000
      1531       167  THR       OG1           -12.4160000000       13.6930000000       28.5530000000  PROB      167             0.0000000000
      1532       167  THR       H             -12.1890000000       13.9800000000       30.8590000000  PROB      167             0.0000000000
      1533       167  THR       HG1           -11.9790000000       12.9050000000       28.8820000000  PROB      167             0.0000000000
      1534       168  SER       N             -13.4490000000       16.1290000000       29.9060000000  PROB      168             0.0000000000
      1535       168  SER       CA            -14.4790000000       17.1200000000       30.2040000000  PROB      168             0.0000000000
      1536       168  SER       C             -14.2670000000       17.7740000000       31.5610000000  PROB      168             0.0000000000
      1537       168  SER       O             -13.8650000000       17.1340000000       32.5260000000  PROB      168             0.0000000000
      1538       168  SER       CB            -15.8670000000       16.4870000000       30.0910000000  PROB      168             0.0000000000
      1539       168  SER       OG            -16.8550000000       17.5090000000       29.9230000000  PROB      168             0.0000000000
      1540       168  SER       H             -13.6440000000       15.1610000000       29.7460000000  PROB      168             0.0000000000
      1541       168  SER       HG            -17.6810000000       17.0690000000       29.7580000000  PROB      168             0.0000000000
      1542       169  GLY       N             -14.5130000000       19.0900000000       31.5690000000  PROB      169             0.0000000000
      1543       169  GLY       CA            -14.2810000000       19.8350000000       32.8040000000  PROB      169             0.0000000000
      1544       169  GLY       C             -12.8330000000       20.2170000000       33.0810000000  PROB      169             0.0000000000
      1545       169  GLY       O             -12.5400000000       20.9010000000       34.0560000000  PROB      169             0.0000000000
      1546       169  GLY       H             -14.8290000000       19.5340000000       30.7310000000  PROB      169             0.0000000000
      1547       170  VAL       N             -11.9340000000       19.7550000000       32.1940000000  PROB      170             0.0000000000
      1548       170  VAL       CA            -10.5450000000       20.1610000000       32.3820000000  PROB      170             0.0000000000
      1549       170  VAL       C             -10.2470000000       21.5030000000       31.7390000000  PROB      170             0.0000000000
      1550       170  VAL       O              -9.9440000000       21.6390000000       30.5580000000  PROB      170             0.0000000000
      1551       170  VAL       CB             -9.5690000000       19.0750000000       31.9070000000  PROB      170             0.0000000000
      1552       170  VAL       CG1            -8.1090000000       19.4960000000       32.1050000000  PROB      170             0.0000000000
      1553       170  VAL       CG2            -9.8530000000       17.7470000000       32.6120000000  PROB      170             0.0000000000
      1554       170  VAL       H             -12.1840000000       19.2160000000       31.3890000000  PROB      170             0.0000000000
      1555       171  HSD       N             -10.3470000000       22.5150000000       32.5970000000  PROB      171             0.0000000000
      1556       171  HSD       CA             -9.9250000000       23.8270000000       32.1290000000  PROB      171             0.0000000000
      1557       171  HSD       C              -8.4240000000       23.9970000000       32.2530000000  PROB      171             0.0000000000
      1558       171  HSD       O              -7.8830000000       24.4080000000       33.2730000000  PROB      171             0.0000000000
      1559       171  HSD       CB            -10.6960000000       24.9420000000       32.8440000000  PROB      171             0.0000000000
      1560       171  HSD       CG            -12.1590000000       24.8850000000       32.4630000000  PROB      171             0.0000000000
      1561       171  HSD       CD2           -13.1490000000       24.0540000000       32.9950000000  PROB      171             0.0000000000
      1562       171  HSD       ND1           -12.7160000000       25.6620000000       31.5140000000  PROB      171             0.0000000000
      1563       171  HSD       CE1           -14.0430000000       25.3290000000       31.4390000000  PROB      171             0.0000000000
      1564       171  HSD       NE2           -14.3080000000       24.3410000000       32.3510000000  PROB      171             0.0000000000
      1565       171  HSD       H             -10.5200000000       22.2980000000       33.5600000000  PROB      171             0.0000000000
      1566       171  HSD       HD1           -12.2750000000       26.3520000000       30.9770000000  PROB      171             0.0000000000
      1567       172  THR       N              -7.7700000000       23.6550000000       31.1430000000  PROB      172             0.0000000000
      1568       172  THR       CA             -6.3600000000       24.0170000000       31.0500000000  PROB      172             0.0000000000
      1569       172  THR       C              -6.1960000000       25.4040000000       30.4450000000  PROB      172             0.0000000000
      1570       172  THR       O              -6.8800000000       25.7920000000       29.5040000000  PROB      172             0.0000000000
      1571       172  THR       CB             -5.6150000000       22.9240000000       30.2730000000  PROB      172             0.0000000000
      1572       172  THR       CG2            -4.1070000000       23.1650000000       30.1500000000  PROB      172             0.0000000000
      1573       172  THR       OG1            -5.8520000000       21.6580000000       30.9050000000  PROB      172             0.0000000000
      1574       172  THR       H              -8.2720000000       23.2360000000       30.3860000000  PROB      172             0.0000000000
      1575       172  THR       HG1            -5.7820000000       20.9960000000       30.2240000000  PROB      172             0.0000000000
      1576       173  PHE       N              -5.2860000000       26.1510000000       31.0710000000  PROB      173             0.0000000000
      1577       173  PHE       CA             -5.0790000000       27.5440000000       30.6970000000  PROB      173             0.0000000000
      1578       173  PHE       C              -3.8060000000       27.6750000000       29.8950000000  PROB      173             0.0000000000
      1579       173  PHE       O              -2.8700000000       26.9160000000       30.1030000000  PROB      173             0.0000000000
      1580       173  PHE       CB             -4.9850000000       28.3940000000       31.9700000000  PROB      173             0.0000000000
      1581       173  PHE       CG             -6.2960000000       28.3410000000       32.7150000000  PROB      173             0.0000000000
      1582       173  PHE       CD1            -7.2850000000       29.3020000000       32.4260000000  PROB      173             0.0000000000
      1583       173  PHE       CD2            -6.5150000000       27.3280000000       33.6740000000  PROB      173             0.0000000000
      1584       173  PHE       CE1            -8.5230000000       29.2260000000       33.0870000000  PROB      173             0.0000000000
      1585       173  PHE       CE2            -7.7530000000       27.2580000000       34.3380000000  PROB      173             0.0000000000
      1586       173  PHE       CZ             -8.7510000000       28.2020000000       34.0260000000  PROB      173             0.0000000000
      1587       173  PHE       H              -4.7020000000       25.7320000000       31.7660000000  PROB      173             0.0000000000
      1588       174  PRO       N              -3.7840000000       28.6640000000       28.9690000000  PROB      174             0.0000000000
      1589       174  PRO       CA             -2.5090000000       29.0370000000       28.3440000000  PROB      174             0.0000000000
      1590       174  PRO       C              -1.4820000000       29.4390000000       29.3920000000  PROB      174             0.0000000000
      1591       174  PRO       O              -1.8370000000       29.9450000000       30.4550000000  PROB      174             0.0000000000
      1592       174  PRO       CB             -2.9060000000       30.2150000000       27.4450000000  PROB      174             0.0000000000
      1593       174  PRO       CG             -4.4030000000       30.0520000000       27.1860000000  PROB      174             0.0000000000
      1594       174  PRO       CD             -4.9070000000       29.4660000000       28.4970000000  PROB      174             0.0000000000
      1595       175  ALA       N              -0.2100000000       29.1850000000       29.0730000000  PROB      175             0.0000000000
      1596       175  ALA       CA              0.7710000000       29.5210000000       30.0950000000  PROB      175             0.0000000000
      1597       175  ALA       C               1.0460000000       31.0030000000       30.2300000000  PROB      175             0.0000000000
      1598       175  ALA       O               1.1200000000       31.7530000000       29.2650000000  PROB      175             0.0000000000
      1599       175  ALA       CB              2.0870000000       28.8050000000       29.8300000000  PROB      175             0.0000000000
      1600       175  ALA       H               0.0840000000       28.8150000000       28.1910000000  PROB      175             0.0000000000
      1601       176  VAL       N               1.2140000000       31.3920000000       31.4960000000  PROB      176             0.0000000000
      1602       176  VAL       CA              1.8500000000       32.6800000000       31.7230000000  PROB      176             0.0000000000
      1603       176  VAL       C               3.3580000000       32.5240000000       31.6930000000  PROB      176             0.0000000000
      1604       176  VAL       O               3.9130000000       31.4870000000       32.0440000000  PROB      176             0.0000000000
      1605       176  VAL       CB              1.3880000000       33.3140000000       33.0460000000  PROB      176             0.0000000000
      1606       176  VAL       CG1            -0.0880000000       33.7030000000       32.9640000000  PROB      176             0.0000000000
      1607       176  VAL       CG2             1.6760000000       32.4290000000       34.2650000000  PROB      176             0.0000000000
      1608       176  VAL       H               1.1190000000       30.7120000000       32.2210000000  PROB      176             0.0000000000
      1609       177  LEU       N               4.0030000000       33.6060000000       31.2530000000  PROB      177             0.0000000000
      1610       177  LEU       CA              5.4490000000       33.5920000000       31.4080000000  PROB      177             0.0000000000
      1611       177  LEU       C               5.8290000000       34.3470000000       32.6610000000  PROB      177             0.0000000000
      1612       177  LEU       O               5.6070000000       35.5450000000       32.7810000000  PROB      177             0.0000000000
      1613       177  LEU       CB              6.1340000000       34.1760000000       30.1710000000  PROB      177             0.0000000000
      1614       177  LEU       CG              7.6500000000       33.9470000000       30.1400000000  PROB      177             0.0000000000
      1615       177  LEU       CD1             8.0010000000       32.4630000000       30.0280000000  PROB      177             0.0000000000
      1616       177  LEU       CD2             8.3280000000       34.7710000000       29.0460000000  PROB      177             0.0000000000
      1617       177  LEU       H               3.5080000000       34.4350000000       31.0030000000  PROB      177             0.0000000000
      1618       178  GLN       N               6.3900000000       33.5800000000       33.5980000000  PROB      178             0.0000000000
      1619       178  GLN       CA              6.8780000000       34.2310000000       34.8110000000  PROB      178             0.0000000000
      1620       178  GLN       C               8.1580000000       34.9890000000       34.5190000000  PROB      178             0.0000000000
      1621       178  GLN       O               8.9170000000       34.6330000000       33.6230000000  PROB      178             0.0000000000
      1622       178  GLN       CB              7.1500000000       33.1930000000       35.8980000000  PROB      178             0.0000000000
      1623       178  GLN       CG              5.9700000000       32.2580000000       36.1520000000  PROB      178             0.0000000000
      1624       178  GLN       CD              6.4520000000       31.0910000000       36.9730000000  PROB      178             0.0000000000
      1625       178  GLN       NE2             6.9150000000       30.0900000000       36.2290000000  PROB      178             0.0000000000
      1626       178  GLN       OE1             6.4580000000       31.0910000000       38.2010000000  PROB      178             0.0000000000
      1627       178  GLN       H               6.5880000000       32.6240000000       33.3800000000  PROB      178             0.0000000000
      1628       178  GLN       HE21            6.8100000000       30.1010000000       35.2330000000  PROB      178             0.0000000000
      1629       178  GLN       HE22            7.4190000000       29.3410000000       36.6610000000  PROB      178             0.0000000000
      1630       179  SER       N               8.3900000000       36.0220000000       35.3410000000  PROB      179             0.0000000000
      1631       179  SER       CA              9.5820000000       36.8580000000       35.1860000000  PROB      179             0.0000000000
      1632       179  SER       C              10.9300000000       36.1420000000       35.1180000000  PROB      179             0.0000000000
      1633       179  SER       O              11.9000000000       36.6440000000       34.5670000000  PROB      179             0.0000000000
      1634       179  SER       CB              9.5740000000       37.9110000000       36.2930000000  PROB      179             0.0000000000
      1635       179  SER       OG              8.2110000000       38.2120000000       36.6380000000  PROB      179             0.0000000000
      1636       179  SER       H               7.6860000000       36.3390000000       35.9800000000  PROB      179             0.0000000000
      1637       179  SER       HG              8.2170000000       39.0670000000       37.0520000000  PROB      179             0.0000000000
      1638       180  SER       N              10.9370000000       34.9240000000       35.6840000000  PROB      180             0.0000000000
      1639       180  SER       CA             12.1100000000       34.0550000000       35.6120000000  PROB      180             0.0000000000
      1640       180  SER       C              12.4000000000       33.4300000000       34.2500000000  PROB      180             0.0000000000
      1641       180  SER       O              13.3000000000       32.6130000000       34.1090000000  PROB      180             0.0000000000
      1642       180  SER       CB             11.9160000000       32.9670000000       36.6660000000  PROB      180             0.0000000000
      1643       180  SER       OG             10.5140000000       32.6500000000       36.7690000000  PROB      180             0.0000000000
      1644       180  SER       H              10.1200000000       34.5310000000       36.1060000000  PROB      180             0.0000000000
      1645       180  SER       HG             10.4580000000       31.7970000000       37.1900000000  PROB      180             0.0000000000
      1646       181  GLY       N              11.5780000000       33.8060000000       33.2580000000  PROB      181             0.0000000000
      1647       181  GLY       CA             11.6900000000       33.1450000000       31.9610000000  PROB      181             0.0000000000
      1648       181  GLY       C              11.0760000000       31.7550000000       31.9220000000  PROB      181             0.0000000000
      1649       181  GLY       O              11.3120000000       30.9700000000       31.0130000000  PROB      181             0.0000000000
      1650       181  GLY       H              10.8440000000       34.4620000000       33.4240000000  PROB      181             0.0000000000
      1651       182  LEU       N              10.2760000000       31.4720000000       32.9610000000  PROB      182             0.0000000000
      1652       182  LEU       CA              9.7160000000       30.1270000000       33.0390000000  PROB      182             0.0000000000
      1653       182  LEU       C               8.2160000000       30.1750000000       32.8940000000  PROB      182             0.0000000000
      1654       182  LEU       O               7.5420000000       30.9710000000       33.5350000000  PROB      182             0.0000000000
      1655       182  LEU       CB             10.0800000000       29.4690000000       34.3720000000  PROB      182             0.0000000000
      1656       182  LEU       CG             11.5840000000       29.3840000000       34.6450000000  PROB      182             0.0000000000
      1657       182  LEU       CD1            11.8650000000       28.9980000000       36.0960000000  PROB      182             0.0000000000
      1658       182  LEU       CD2            12.3100000000       28.4690000000       33.6570000000  PROB      182             0.0000000000
      1659       182  LEU       H              10.0070000000       32.1820000000       33.6100000000  PROB      182             0.0000000000
      1660       183  TYR       N               7.7060000000       29.2980000000       32.0300000000  PROB      183             0.0000000000
      1661       183  TYR       CA              6.2520000000       29.2330000000       31.9150000000  PROB      183             0.0000000000
      1662       183  TYR       C               5.5880000000       28.6640000000       33.1530000000  PROB      183             0.0000000000
      1663       183  TYR       O               6.2180000000       28.0290000000       33.9950000000  PROB      183             0.0000000000
      1664       183  TYR       CB              5.8440000000       28.3710000000       30.7280000000  PROB      183             0.0000000000
      1665       183  TYR       CG              6.1230000000       29.0350000000       29.4050000000  PROB      183             0.0000000000
      1666       183  TYR       CD1             7.2590000000       28.6400000000       28.6710000000  PROB      183             0.0000000000
      1667       183  TYR       CD2             5.2120000000       29.9940000000       28.9200000000  PROB      183             0.0000000000
      1668       183  TYR       CE1             7.4390000000       29.1550000000       27.3770000000  PROB      183             0.0000000000
      1669       183  TYR       CE2             5.3880000000       30.5030000000       27.6260000000  PROB      183             0.0000000000
      1670       183  TYR       CZ              6.4790000000       30.0460000000       26.8590000000  PROB      183             0.0000000000
      1671       183  TYR       OH              6.6000000000       30.4740000000       25.5550000000  PROB      183             0.0000000000
      1672       183  TYR       H               8.2940000000       28.6100000000       31.6010000000  PROB      183             0.0000000000
      1673       183  TYR       HH              5.7420000000       30.3750000000       25.1530000000  PROB      183             0.0000000000
      1674       184  SER       N               4.2740000000       28.8950000000       33.1980000000  PROB      184             0.0000000000
      1675       184  SER       CA              3.4390000000       28.2160000000       34.1770000000  PROB      184             0.0000000000
      1676       184  SER       C               2.0100000000       28.1910000000       33.6870000000  PROB      184             0.0000000000
      1677       184  SER       O               1.4850000000       29.2110000000       33.2640000000  PROB      184             0.0000000000
      1678       184  SER       CB              3.5230000000       28.9190000000       35.5350000000  PROB      184             0.0000000000
      1679       184  SER       OG              3.0800000000       28.0480000000       36.5810000000  PROB      184             0.0000000000
      1680       184  SER       H               3.8680000000       29.5690000000       32.5750000000  PROB      184             0.0000000000
      1681       184  SER       HG              2.9460000000       27.1890000000       36.1860000000  PROB      184             0.0000000000
      1682       185  LEU       N               1.3960000000       27.0050000000       33.7560000000  PROB      185             0.0000000000
      1683       185  LEU       CA             -0.0310000000       27.0240000000       33.4570000000  PROB      185             0.0000000000
      1684       185  LEU       C              -0.8500000000       26.3230000000       34.5060000000  PROB      185             0.0000000000
      1685       185  LEU       O              -0.3460000000       25.5200000000       35.2830000000  PROB      185             0.0000000000
      1686       185  LEU       CB             -0.3540000000       26.5240000000       32.0360000000  PROB      185             0.0000000000
      1687       185  LEU       CG              0.0110000000       25.1020000000       31.5770000000  PROB      185             0.0000000000
      1688       185  LEU       CD1            -0.7660000000       23.9770000000       32.2640000000  PROB      185             0.0000000000
      1689       185  LEU       CD2            -0.1850000000       24.9890000000       30.0640000000  PROB      185             0.0000000000
      1690       185  LEU       H               1.8520000000       26.1820000000       34.1000000000  PROB      185             0.0000000000
      1691       186  SER       N              -2.1420000000       26.6400000000       34.4780000000  PROB      186             0.0000000000
      1692       186  SER       CA             -3.0170000000       25.8800000000       35.3540000000  PROB      186             0.0000000000
      1693       186  SER       C              -3.7560000000       24.8220000000       34.5680000000  PROB      186             0.0000000000
      1694       186  SER       O              -4.1620000000       25.0380000000       33.4330000000  PROB      186             0.0000000000
      1695       186  SER       CB             -3.9980000000       26.8260000000       36.0400000000  PROB      186             0.0000000000
      1696       186  SER       OG             -3.3560000000       28.0820000000       36.2880000000  PROB      186             0.0000000000
      1697       186  SER       H              -2.5080000000       27.3100000000       33.8360000000  PROB      186             0.0000000000
      1698       186  SER       HG             -3.9420000000       28.7570000000       35.9510000000  PROB      186             0.0000000000
      1699       187  SER       N              -3.9270000000       23.6720000000       35.2110000000  PROB      187             0.0000000000
      1700       187  SER       CA             -4.8510000000       22.7090000000       34.6330000000  PROB      187             0.0000000000
      1701       187  SER       C              -5.7900000000       22.2820000000       35.7300000000  PROB      187             0.0000000000
      1702       187  SER       O              -5.4070000000       21.6010000000       36.6730000000  PROB      187             0.0000000000
      1703       187  SER       CB             -4.0770000000       21.5330000000       34.0370000000  PROB      187             0.0000000000
      1704       187  SER       OG             -4.9510000000       20.6420000000       33.3340000000  PROB      187             0.0000000000
      1705       187  SER       H              -3.4680000000       23.4850000000       36.0820000000  PROB      187             0.0000000000
      1706       187  SER       HG             -5.2770000000       21.1150000000       32.5680000000  PROB      187             0.0000000000
      1707       188  VAL       N              -7.0210000000       22.7780000000       35.6180000000  PROB      188             0.0000000000
      1708       188  VAL       CA             -7.9480000000       22.4500000000       36.6930000000  PROB      188             0.0000000000
      1709       188  VAL       C              -9.0880000000       21.6100000000       36.1710000000  PROB      188             0.0000000000
      1710       188  VAL       O              -9.3380000000       21.5700000000       34.9740000000  PROB      188             0.0000000000
      1711       188  VAL       CB             -8.4590000000       23.7260000000       37.3780000000  PROB      188             0.0000000000
      1712       188  VAL       CG1            -7.3190000000       24.4670000000       38.0810000000  PROB      188             0.0000000000
      1713       188  VAL       CG2            -9.2020000000       24.6340000000       36.3980000000  PROB      188             0.0000000000
      1714       188  VAL       H              -7.3240000000       23.2740000000       34.8010000000  PROB      188             0.0000000000
      1715       189  VAL       N              -9.7730000000       20.9590000000       37.1120000000  PROB      189             0.0000000000
      1716       189  VAL       CA            -10.9840000000       20.2670000000       36.7020000000  PROB      189             0.0000000000
      1717       189  VAL       C             -12.1030000000       20.5230000000       37.6920000000  PROB      189             0.0000000000
      1718       189  VAL       O             -11.9370000000       20.4340000000       38.9060000000  PROB      189             0.0000000000
      1719       189  VAL       CB            -10.7070000000       18.7690000000       36.4620000000  PROB      189             0.0000000000
      1720       189  VAL       CG1           -10.1530000000       18.0590000000       37.6970000000  PROB      189             0.0000000000
      1721       189  VAL       CG2           -11.9220000000       18.0580000000       35.8630000000  PROB      189             0.0000000000
      1722       189  VAL       H              -9.5030000000       20.9920000000       38.0760000000  PROB      189             0.0000000000
      1723       190  THR       N             -13.2550000000       20.8850000000       37.1180000000  PROB      190             0.0000000000
      1724       190  THR       CA            -14.3960000000       21.1960000000       37.9740000000  PROB      190             0.0000000000
      1725       190  THR       C             -15.1680000000       19.9670000000       38.4190000000  PROB      190             0.0000000000
      1726       190  THR       O             -16.2920000000       19.7140000000       37.9970000000  PROB      190             0.0000000000
      1727       190  THR       CB            -15.2960000000       22.1830000000       37.2420000000  PROB      190             0.0000000000
      1728       190  THR       CG2           -14.6080000000       23.5400000000       37.1020000000  PROB      190             0.0000000000
      1729       190  THR       OG1           -15.6340000000       21.6610000000       35.9520000000  PROB      190             0.0000000000
      1730       190  THR       H             -13.3430000000       20.9410000000       36.1190000000  PROB      190             0.0000000000
      1731       190  THR       HG1           -16.1880000000       20.9060000000       36.1310000000  PROB      190             0.0000000000
      1732       191  VAL       N             -14.4870000000       19.1860000000       39.2600000000  PROB      191             0.0000000000
      1733       191  VAL       CA            -15.1390000000       17.9720000000       39.7370000000  PROB      191             0.0000000000
      1734       191  VAL       C             -15.9550000000       18.1880000000       40.9980000000  PROB      191             0.0000000000
      1735       191  VAL       O             -15.5230000000       18.8090000000       41.9620000000  PROB      191             0.0000000000
      1736       191  VAL       CB            -14.1260000000       16.8320000000       39.8980000000  PROB      191             0.0000000000
      1737       191  VAL       CG1           -13.8190000000       16.2170000000       38.5340000000  PROB      191             0.0000000000
      1738       191  VAL       CG2           -12.8570000000       17.2740000000       40.6300000000  PROB      191             0.0000000000
      1739       191  VAL       H             -13.6190000000       19.5230000000       39.6240000000  PROB      191             0.0000000000
      1740       192  PRO       N             -17.2020000000       17.6690000000       40.9420000000  PROB      192             0.0000000000
      1741       192  PRO       CA            -18.0940000000       17.7630000000       42.0990000000  PROB      192             0.0000000000
      1742       192  PRO       C             -17.5100000000       17.2520000000       43.4030000000  PROB      192             0.0000000000
      1743       192  PRO       O             -16.7760000000       16.2730000000       43.4630000000  PROB      192             0.0000000000
      1744       192  PRO       CB            -19.3190000000       16.9590000000       41.6530000000  PROB      192             0.0000000000
      1745       192  PRO       CG            -19.3160000000       17.0500000000       40.1290000000  PROB      192             0.0000000000
      1746       192  PRO       CD            -17.8300000000       17.0100000000       39.8000000000  PROB      192             0.0000000000
      1747       193  SER       N             -17.9260000000       17.9380000000       44.4670000000  PROB      193             0.0000000000
      1748       193  SER       CA            -17.6160000000       17.5230000000       45.8290000000  PROB      193             0.0000000000
      1749       193  SER       C             -17.7880000000       16.0340000000       46.1090000000  PROB      193             0.0000000000
      1750       193  SER       O             -16.9290000000       15.3750000000       46.6790000000  PROB      193             0.0000000000
      1751       193  SER       CB            -18.4230000000       18.3970000000       46.7860000000  PROB      193             0.0000000000
      1752       193  SER       OG            -18.4130000000       19.7550000000       46.3160000000  PROB      193             0.0000000000
      1753       193  SER       H             -18.4080000000       18.8030000000       44.3420000000  PROB      193             0.0000000000
      1754       193  SER       HG            -19.2350000000       19.9190000000       45.8490000000  PROB      193             0.0000000000
      1755       194  SER       N             -18.9210000000       15.5110000000       45.6130000000  PROB      194             0.0000000000
      1756       194  SER       CA            -19.1280000000       14.0670000000       45.7470000000  PROB      194             0.0000000000
      1757       194  SER       C             -18.0680000000       13.1840000000       45.0890000000  PROB      194             0.0000000000
      1758       194  SER       O             -17.6960000000       12.1190000000       45.5720000000  PROB      194             0.0000000000
      1759       194  SER       CB            -20.5210000000       13.7020000000       45.2360000000  PROB      194             0.0000000000
      1760       194  SER       OG            -21.4730000000       14.6480000000       45.7390000000  PROB      194             0.0000000000
      1761       194  SER       H             -19.6190000000       16.1040000000       45.2100000000  PROB      194             0.0000000000
      1762       194  SER       HG            -21.5220000000       15.3550000000       45.1030000000  PROB      194             0.0000000000
      1763       195  SER       N             -17.5850000000       13.6750000000       43.9410000000  PROB      195             0.0000000000
      1764       195  SER       CA            -16.5740000000       12.8600000000       43.2900000000  PROB      195             0.0000000000
      1765       195  SER       C             -15.1450000000       13.1120000000       43.7490000000  PROB      195             0.0000000000
      1766       195  SER       O             -14.2520000000       12.3240000000       43.4560000000  PROB      195             0.0000000000
      1767       195  SER       CB            -16.7520000000       12.9180000000       41.7690000000  PROB      195             0.0000000000
      1768       195  SER       OG            -16.5010000000       14.2370000000       41.2760000000  PROB      195             0.0000000000
      1769       195  SER       H             -17.7820000000       14.5850000000       43.5780000000  PROB      195             0.0000000000
      1770       195  SER       HG            -15.5930000000       14.2210000000       40.9700000000  PROB      195             0.0000000000
      1771       196  LEU       N             -14.9630000000       14.2150000000       44.5050000000  PROB      196             0.0000000000
      1772       196  LEU       CA            -13.6240000000       14.6140000000       44.9660000000  PROB      196             0.0000000000
      1773       196  LEU       C             -12.6010000000       13.5720000000       45.4320000000  PROB      196             0.0000000000
      1774       196  LEU       O             -11.4840000000       13.5900000000       44.9410000000  PROB      196             0.0000000000
      1775       196  LEU       CB            -13.6660000000       15.7520000000       45.9980000000  PROB      196             0.0000000000
      1776       196  LEU       CG            -14.1100000000       17.1240000000       45.4970000000  PROB      196             0.0000000000
      1777       196  LEU       CD1           -14.0720000000       18.1470000000       46.6330000000  PROB      196             0.0000000000
      1778       196  LEU       CD2           -13.3070000000       17.6080000000       44.2930000000  PROB      196             0.0000000000
      1779       196  LEU       H             -15.7350000000       14.8410000000       44.6290000000  PROB      196             0.0000000000
      1780       197  GLY       N             -12.9220000000       12.6750000000       46.3880000000  PROB      197             0.0000000000
      1781       197  GLY       CA            -14.2090000000       12.4330000000       47.0430000000  PROB      197             0.0000000000
      1782       197  GLY       C             -14.5420000000       10.9620000000       46.9340000000  PROB      197             0.0000000000
      1783       197  GLY       O             -14.8970000000       10.2840000000       47.8870000000  PROB      197             0.0000000000
      1784       197  GLY       H             -12.1500000000       12.0930000000       46.6360000000  PROB      197             0.0000000000
      1785       198  THR       N             -14.3460000000       10.4980000000       45.6980000000  PROB      198             0.0000000000
      1786       198  THR       CA            -14.4980000000        9.0820000000       45.3850000000  PROB      198             0.0000000000
      1787       198  THR       C             -13.4780000000        8.6670000000       44.3370000000  PROB      198             0.0000000000
      1788       198  THR       O             -12.7440000000        7.6980000000       44.4730000000  PROB      198             0.0000000000
      1789       198  THR       CB            -15.9250000000        8.8060000000       44.8980000000  PROB      198             0.0000000000
      1790       198  THR       CG2           -16.8520000000        8.3350000000       46.0210000000  PROB      198             0.0000000000
      1791       198  THR       OG1           -16.4620000000        9.9770000000       44.2660000000  PROB      198             0.0000000000
      1792       198  THR       H             -14.1020000000       11.1400000000       44.9740000000  PROB      198             0.0000000000
      1793       198  THR       HG1           -16.8670000000       10.4980000000       44.9610000000  PROB      198             0.0000000000
      1794       199  GLN       N             -13.4530000000        9.4780000000       43.2720000000  PROB      199             0.0000000000
      1795       199  GLN       CA            -12.5080000000        9.1840000000       42.2020000000  PROB      199             0.0000000000
      1796       199  GLN       C             -11.1890000000        9.9120000000       42.3790000000  PROB      199             0.0000000000
      1797       199  GLN       O             -11.1310000000       11.1320000000       42.3480000000  PROB      199             0.0000000000
      1798       199  GLN       CB            -13.1700000000        9.5290000000       40.8590000000  PROB      199             0.0000000000
      1799       199  GLN       CG            -12.3010000000        9.3960000000       39.5990000000  PROB      199             0.0000000000
      1800       199  GLN       CD            -11.8130000000        7.9720000000       39.4260000000  PROB      199             0.0000000000
      1801       199  GLN       NE2           -10.4830000000        7.8560000000       39.4080000000  PROB      199             0.0000000000
      1802       199  GLN       OE1           -12.5730000000        7.0260000000       39.3080000000  PROB      199             0.0000000000
      1803       199  GLN       H             -14.0250000000       10.2990000000       43.2430000000  PROB      199             0.0000000000
      1804       199  GLN       HE21           -9.8870000000        8.6550000000       39.5090000000  PROB      199             0.0000000000
      1805       199  GLN       HE22          -10.1030000000        6.9410000000       39.2970000000  PROB      199             0.0000000000
      1806       200  THR       N             -10.1210000000        9.1070000000       42.5000000000  PROB      200             0.0000000000
      1807       200  THR       CA             -8.7620000000        9.6450000000       42.3630000000  PROB      200             0.0000000000
      1808       200  THR       C              -8.6000000000       10.5970000000       41.1810000000  PROB      200             0.0000000000
      1809       200  THR       O              -8.9900000000       10.2730000000       40.0620000000  PROB      200             0.0000000000
      1810       200  THR       CB             -7.8120000000        8.4520000000       42.2070000000  PROB      200             0.0000000000
      1811       200  THR       CG2            -6.3510000000        8.8320000000       41.9490000000  PROB      200             0.0000000000
      1812       200  THR       OG1            -7.9290000000        7.5860000000       43.3400000000  PROB      200             0.0000000000
      1813       200  THR       H             -10.2460000000        8.1360000000       42.7050000000  PROB      200             0.0000000000
      1814       200  THR       HG1            -7.6440000000        8.1040000000       44.0980000000  PROB      200             0.0000000000
      1815       201  TYR       N              -7.9990000000       11.7580000000       41.4670000000  PROB      201             0.0000000000
      1816       201  TYR       CA             -7.6460000000       12.6170000000       40.3420000000  PROB      201             0.0000000000
      1817       201  TYR       C              -6.1540000000       12.6980000000       40.1670000000  PROB      201             0.0000000000
      1818       201  TYR       O              -5.4070000000       12.7790000000       41.1350000000  PROB      201             0.0000000000
      1819       201  TYR       CB             -8.2410000000       14.0170000000       40.4960000000  PROB      201             0.0000000000
      1820       201  TYR       CG             -9.7420000000       13.9090000000       40.5740000000  PROB      201             0.0000000000
      1821       201  TYR       CD1           -10.4610000000       13.4620000000       39.4460000000  PROB      201             0.0000000000
      1822       201  TYR       CD2           -10.3750000000       14.2360000000       41.7880000000  PROB      201             0.0000000000
      1823       201  TYR       CE1           -11.8470000000       13.2810000000       39.5550000000  PROB      201             0.0000000000
      1824       201  TYR       CE2           -11.7610000000       14.0600000000       41.8940000000  PROB      201             0.0000000000
      1825       201  TYR       CZ            -12.4700000000       13.5600000000       40.7860000000  PROB      201             0.0000000000
      1826       201  TYR       OH            -13.8190000000       13.3210000000       40.9260000000  PROB      201             0.0000000000
      1827       201  TYR       H              -7.7240000000       11.9850000000       42.4010000000  PROB      201             0.0000000000
      1828       201  TYR       HH            -13.8840000000       12.7580000000       41.6940000000  PROB      201             0.0000000000
      1829       202  ILE       N              -5.7560000000       12.6400000000       38.8950000000  PROB      202             0.0000000000
      1830       202  ILE       CA             -4.3380000000       12.7180000000       38.5670000000  PROB      202             0.0000000000
      1831       202  ILE       C              -4.1570000000       13.6770000000       37.4110000000  PROB      202             0.0000000000
      1832       202  ILE       O              -4.6900000000       13.4560000000       36.3310000000  PROB      202             0.0000000000
      1833       202  ILE       CB             -3.7780000000       11.3400000000       38.1640000000  PROB      202             0.0000000000
      1834       202  ILE       CG1            -4.1220000000       10.2320000000       39.1620000000  PROB      202             0.0000000000
      1835       202  ILE       CG2            -2.2680000000       11.4140000000       37.9250000000  PROB      202             0.0000000000
      1836       202  ILE       CD             -3.7230000000        8.8380000000       38.6720000000  PROB      202             0.0000000000
      1837       202  ILE       H              -6.4380000000       12.5610000000       38.1650000000  PROB      202             0.0000000000
      1838       203  CYS       N              -3.3760000000       14.7310000000       37.6580000000  PROB      203             0.0000000000
      1839       203  CYS       CA             -2.9040000000       15.4620000000       36.4900000000  PROB      203             0.0000000000
      1840       203  CYS       C              -1.6960000000       14.7860000000       35.8780000000  PROB      203             0.0000000000
      1841       203  CYS       O              -0.5880000000       14.8030000000       36.3990000000  PROB      203             0.0000000000
      1842       203  CYS       CB             -2.6330000000       16.9270000000       36.8280000000  PROB      203             0.0000000000
      1843       203  CYS       SG             -1.5140000000       17.2050000000       38.2220000000  PROB      203             0.0000000000
      1844       203  CYS       H              -2.9640000000       14.8750000000       38.5580000000  PROB      203             0.0000000000
      1845       204  ASN       N              -1.9770000000       14.1500000000       34.7410000000  PROB      204             0.0000000000
      1846       204  ASN       CA             -0.9190000000       13.4780000000       33.9910000000  PROB      204             0.0000000000
      1847       204  ASN       C              -0.0640000000       14.4630000000       33.2240000000  PROB      204             0.0000000000
      1848       204  ASN       O              -0.2320000000       14.6950000000       32.0290000000  PROB      204             0.0000000000
      1849       204  ASN       CB             -1.4850000000       12.4410000000       33.0160000000  PROB      204             0.0000000000
      1850       204  ASN       CG             -2.3570000000       11.4310000000       33.7280000000  PROB      204             0.0000000000
      1851       204  ASN       ND2            -1.6860000000       10.5510000000       34.4750000000  PROB      204             0.0000000000
      1852       204  ASN       OD1            -3.5750000000       11.4200000000       33.6030000000  PROB      204             0.0000000000
      1853       204  ASN       H              -2.9060000000       14.2230000000       34.3740000000  PROB      204             0.0000000000
      1854       204  ASN       HD21           -0.6860000000       10.6140000000       34.5530000000  PROB      204             0.0000000000
      1855       204  ASN       HD22           -2.1630000000        9.8290000000       34.9680000000  PROB      204             0.0000000000
      1856       205  VAL       N               0.8630000000       15.0610000000       33.9760000000  PROB      205             0.0000000000
      1857       205  VAL       CA              1.7470000000       16.0090000000       33.3110000000  PROB      205             0.0000000000
      1858       205  VAL       C               2.9160000000       15.3060000000       32.6480000000  PROB      205             0.0000000000
      1859       205  VAL       O               3.5930000000       14.4830000000       33.2470000000  PROB      205             0.0000000000
      1860       205  VAL       CB              2.2220000000       17.0760000000       34.3080000000  PROB      205             0.0000000000
      1861       205  VAL       CG1             3.0940000000       18.1540000000       33.6570000000  PROB      205             0.0000000000
      1862       205  VAL       CG2             1.0240000000       17.6950000000       35.0300000000  PROB      205             0.0000000000
      1863       205  VAL       H               0.9600000000       14.8300000000       34.9480000000  PROB      205             0.0000000000
      1864       206  ASN       N               3.1360000000       15.6770000000       31.3850000000  PROB      206             0.0000000000
      1865       206  ASN       CA              4.3980000000       15.3090000000       30.7510000000  PROB      206             0.0000000000
      1866       206  ASN       C               5.0150000000       16.5090000000       30.0660000000  PROB      206             0.0000000000
      1867       206  ASN       O               4.5130000000       17.0230000000       29.0680000000  PROB      206             0.0000000000
      1868       206  ASN       CB              4.2310000000       14.1460000000       29.7610000000  PROB      206             0.0000000000
      1869       206  ASN       CG              5.5860000000       13.6780000000       29.2420000000  PROB      206             0.0000000000
      1870       206  ASN       ND2             5.5740000000       12.4390000000       28.7480000000  PROB      206             0.0000000000
      1871       206  ASN       OD1             6.5870000000       14.3800000000       29.2870000000  PROB      206             0.0000000000
      1872       206  ASN       H               2.4590000000       16.2720000000       30.9560000000  PROB      206             0.0000000000
      1873       206  ASN       HD21            4.7450000000       11.8910000000       28.6680000000  PROB      206             0.0000000000
      1874       206  ASN       HD22            6.4430000000       12.0330000000       28.4510000000  PROB      206             0.0000000000
      1875       207  HSD       N               6.1410000000       16.9400000000       30.6320000000  PROB      207             0.0000000000
      1876       207  HSD       CA              6.9020000000       17.9310000000       29.8830000000  PROB      207             0.0000000000
      1877       207  HSD       C               7.7380000000       17.3190000000       28.7760000000  PROB      207             0.0000000000
      1878       207  HSD       O               8.8880000000       16.9470000000       28.9690000000  PROB      207             0.0000000000
      1879       207  HSD       CB              7.7620000000       18.7590000000       30.8270000000  PROB      207             0.0000000000
      1880       207  HSD       CG              8.3140000000       19.9840000000       30.1380000000  PROB      207             0.0000000000
      1881       207  HSD       CD2             9.5180000000       20.6310000000       30.4220000000  PROB      207             0.0000000000
      1882       207  HSD       ND1             7.6900000000       20.6410000000       29.1410000000  PROB      207             0.0000000000
      1883       207  HSD       CE1             8.4920000000       21.6940000000       28.7980000000  PROB      207             0.0000000000
      1884       207  HSD       NE2             9.6110000000       21.6860000000       29.5820000000  PROB      207             0.0000000000
      1885       207  HSD       H               6.4970000000       16.4590000000       31.4350000000  PROB      207             0.0000000000
      1886       207  HSD       HD1             6.8270000000       20.4440000000       28.7290000000  PROB      207             0.0000000000
      1887       208  LYS       N               7.0870000000       17.2620000000       27.5990000000  PROB      208             0.0000000000
      1888       208  LYS       CA              7.6670000000       16.6140000000       26.4140000000  PROB      208             0.0000000000
      1889       208  LYS       C               9.1930000000       16.6130000000       26.2230000000  PROB      208             0.0000000000
      1890       208  LYS       O               9.7760000000       15.5360000000       26.1530000000  PROB      208             0.0000000000
      1891       208  LYS       CB              6.9570000000       17.0530000000       25.1190000000  PROB      208             0.0000000000
      1892       208  LYS       CG              5.4310000000       16.9680000000       25.0770000000  PROB      208             0.0000000000
      1893       208  LYS       CD              4.9250000000       17.6340000000       23.7940000000  PROB      208             0.0000000000
      1894       208  LYS       CE              3.4090000000       17.6320000000       23.5850000000  PROB      208             0.0000000000
      1895       208  LYS       NZ              2.7300000000       18.2880000000       24.7070000000  PROB      208             0.0000000000
      1896       208  LYS       H               6.1270000000       17.5340000000       27.6270000000  PROB      208             0.0000000000
      1897       208  LYS       HZ1             1.7890000000       18.6300000000       24.4440000000  PROB      208             0.0000000000
      1898       208  LYS       HZ2             2.6160000000       17.6040000000       25.4800000000  PROB      208             0.0000000000
      1899       208  LYS       HZ3             3.2610000000       19.0900000000       25.1090000000  PROB      208             0.0000000000
      1900       209  PRO       N               9.8500000000       17.8130000000       26.1340000000  PROB      209             0.0000000000
      1901       209  PRO       CA             11.2990000000       17.8020000000       25.8770000000  PROB      209             0.0000000000
      1902       209  PRO       C              12.1250000000       16.9950000000       26.8680000000  PROB      209             0.0000000000
      1903       209  PRO       O              12.9790000000       16.1990000000       26.5060000000  PROB      209             0.0000000000
      1904       209  PRO       CB             11.6760000000       19.2880000000       25.8630000000  PROB      209             0.0000000000
      1905       209  PRO       CG             10.3890000000       20.0220000000       25.5060000000  PROB      209             0.0000000000
      1906       209  PRO       CD              9.3380000000       19.1830000000       26.2150000000  PROB      209             0.0000000000
      1907       210  SER       N              11.8250000000       17.2240000000       28.1500000000  PROB      210             0.0000000000
      1908       210  SER       CA             12.5380000000       16.4410000000       29.1530000000  PROB      210             0.0000000000
      1909       210  SER       C              11.7480000000       15.2390000000       29.6480000000  PROB      210             0.0000000000
      1910       210  SER       O              11.9270000000       14.7700000000       30.7670000000  PROB      210             0.0000000000
      1911       210  SER       CB             12.9150000000       17.3830000000       30.2940000000  PROB      210             0.0000000000
      1912       210  SER       OG             11.8160000000       18.2690000000       30.5570000000  PROB      210             0.0000000000
      1913       210  SER       H              11.1150000000       17.8570000000       28.4630000000  PROB      210             0.0000000000
      1914       210  SER       HG             11.3040000000       17.8530000000       31.2490000000  PROB      210             0.0000000000
      1915       211  ASN       N              10.8140000000       14.8100000000       28.7750000000  PROB      211             0.0000000000
      1916       211  ASN       CA              9.7710000000       13.8200000000       29.0710000000  PROB      211             0.0000000000
      1917       211  ASN       C               9.2980000000       13.6800000000       30.5050000000  PROB      211             0.0000000000
      1918       211  ASN       O               9.1350000000       12.6000000000       31.0630000000  PROB      211             0.0000000000
      1919       211  ASN       CB             10.1030000000       12.4690000000       28.4500000000  PROB      211             0.0000000000
      1920       211  ASN       CG              8.9630000000       12.0990000000       27.5260000000  PROB      211             0.0000000000
      1921       211  ASN       ND2             9.0230000000       12.7070000000       26.3370000000  PROB      211             0.0000000000
      1922       211  ASN       OD1             8.0850000000       11.3030000000       27.8310000000  PROB      211             0.0000000000
      1923       211  ASN       H              10.8200000000       15.2120000000       27.8600000000  PROB      211             0.0000000000
      1924       211  ASN       HD21            9.6840000000       13.4410000000       26.1570000000  PROB      211             0.0000000000
      1925       211  ASN       HD22            8.3900000000       12.4270000000       25.6200000000  PROB      211             0.0000000000
      1926       212  THR       N               9.1210000000       14.8570000000       31.1080000000  PROB      212             0.0000000000
      1927       212  THR       CA              8.9630000000       14.8170000000       32.5510000000  PROB      212             0.0000000000
      1928       212  THR       C               7.5490000000       14.5260000000       32.9960000000  PROB      212             0.0000000000
      1929       212  THR       O               6.7010000000       15.4070000000       33.1050000000  PROB      212             0.0000000000
      1930       212  THR       CB              9.5150000000       16.1010000000       33.1590000000  PROB      212             0.0000000000
      1931       212  THR       CG2             9.9150000000       15.9100000000       34.6240000000  PROB      212             0.0000000000
      1932       212  THR       OG1            10.6330000000       16.5580000000       32.3840000000  PROB      212             0.0000000000
      1933       212  THR       H               9.1850000000       15.7090000000       30.5870000000  PROB      212             0.0000000000
      1934       212  THR       HG1            11.1550000000       15.7730000000       32.2020000000  PROB      212             0.0000000000
      1935       213  LYS       N               7.3460000000       13.2260000000       33.2330000000  PROB      213             0.0000000000
      1936       213  LYS       CA              6.0540000000       12.7960000000       33.7490000000  PROB      213             0.0000000000
      1937       213  LYS       C               5.8480000000       13.0800000000       35.2230000000  PROB      213             0.0000000000
      1938       213  LYS       O               6.2190000000       12.3100000000       36.0980000000  PROB      213             0.0000000000
      1939       213  LYS       CB              5.8090000000       11.3210000000       33.4460000000  PROB      213             0.0000000000
      1940       213  LYS       CG              5.7550000000       11.0160000000       31.9500000000  PROB      213             0.0000000000
      1941       213  LYS       CD              5.1910000000        9.6330000000       31.6040000000  PROB      213             0.0000000000
      1942       213  LYS       CE              3.6610000000        9.5060000000       31.6960000000  PROB      213             0.0000000000
      1943       213  LYS       NZ              3.1820000000        9.5900000000       33.0790000000  PROB      213             0.0000000000
      1944       213  LYS       H               8.0870000000       12.5820000000       33.0360000000  PROB      213             0.0000000000
      1945       213  LYS       HZ1             2.1460000000        9.5510000000       33.1870000000  PROB      213             0.0000000000
      1946       213  LYS       HZ2             3.5950000000        8.9010000000       33.7320000000  PROB      213             0.0000000000
      1947       213  LYS       HZ3             3.3770000000       10.5110000000       33.5350000000  PROB      213             0.0000000000
      1948       214  VAL       N               5.2330000000       14.2400000000       35.4560000000  PROB      214             0.0000000000
      1949       214  VAL       CA              4.7920000000       14.5070000000       36.8180000000  PROB      214             0.0000000000
      1950       214  VAL       C               3.2990000000       14.2590000000       36.9400000000  PROB      214             0.0000000000
      1951       214  VAL       O               2.4840000000       15.1740000000       36.9740000000  PROB      214             0.0000000000
      1952       214  VAL       CB              5.1700000000       15.9290000000       37.2650000000  PROB      214             0.0000000000
      1953       214  VAL       CG1             4.9530000000       16.1130000000       38.7720000000  PROB      214             0.0000000000
      1954       214  VAL       CG2             6.6100000000       16.2750000000       36.8800000000  PROB      214             0.0000000000
      1955       214  VAL       H               4.9380000000       14.7840000000       34.6690000000  PROB      214             0.0000000000
      1956       215  ASP       N               2.9780000000       12.9630000000       36.9960000000  PROB      215             0.0000000000
      1957       215  ASP       CA              1.5760000000       12.5690000000       37.1430000000  PROB      215             0.0000000000
      1958       215  ASP       C               1.0780000000       12.7760000000       38.5640000000  PROB      215             0.0000000000
      1959       215  ASP       O               1.0380000000       11.8740000000       39.3930000000  PROB      215             0.0000000000
      1960       215  ASP       CB              1.3530000000       11.1090000000       36.7200000000  PROB      215             0.0000000000
      1961       215  ASP       CG              1.9860000000       10.8010000000       35.3750000000  PROB      215             0.0000000000
      1962       215  ASP       OD1             1.2820000000       10.6600000000       34.3760000000  PROB      215             0.0000000000
      1963       215  ASP       OD2             3.2030000000       10.6540000000       35.3170000000  PROB      215             0.0000000000
      1964       215  ASP       H               3.6750000000       12.2530000000       36.8750000000  PROB      215             0.0000000000
      1965       216  LYS       N               0.7380000000       14.0360000000       38.8380000000  PROB      216             0.0000000000
      1966       216  LYS       CA              0.4480000000       14.3520000000       40.2290000000  PROB      216             0.0000000000
      1967       216  LYS       C              -0.9640000000       13.9890000000       40.6580000000  PROB      216             0.0000000000
      1968       216  LYS       O              -1.9510000000       14.3790000000       40.0490000000  PROB      216             0.0000000000
      1969       216  LYS       CB              0.7850000000       15.8230000000       40.4970000000  PROB      216             0.0000000000
      1970       216  LYS       CG              0.8230000000       16.1840000000       41.9840000000  PROB      216             0.0000000000
      1971       216  LYS       CD              1.9340000000       15.4800000000       42.7720000000  PROB      216             0.0000000000
      1972       216  LYS       CE              3.3390000000       16.0400000000       42.5210000000  PROB      216             0.0000000000
      1973       216  LYS       NZ              3.4050000000       17.4150000000       43.0210000000  PROB      216             0.0000000000
      1974       216  LYS       H               0.6610000000       14.6920000000       38.0810000000  PROB      216             0.0000000000
      1975       216  LYS       HZ1             2.9120000000       18.1020000000       42.4230000000  PROB      216             0.0000000000
      1976       216  LYS       HZ2             3.0240000000       17.4900000000       43.9870000000  PROB      216             0.0000000000
      1977       216  LYS       HZ3             4.3750000000       17.7720000000       43.1590000000  PROB      216             0.0000000000
      1978       217  ARG       N              -1.0210000000       13.2200000000       41.7550000000  PROB      217             0.0000000000
      1979       217  ARG       CA             -2.3310000000       13.0240000000       42.3730000000  PROB      217             0.0000000000
      1980       217  ARG       C              -2.7880000000       14.2760000000       43.1000000000  PROB      217             0.0000000000
      1981       217  ARG       O              -1.9980000000       14.9660000000       43.7320000000  PROB      217             0.0000000000
      1982       217  ARG       CB             -2.2930000000       11.8460000000       43.3450000000  PROB      217             0.0000000000
      1983       217  ARG       CG             -2.1920000000       10.4770000000       42.6700000000  PROB      217             0.0000000000
      1984       217  ARG       CD             -2.0600000000        9.3580000000       43.7060000000  PROB      217             0.0000000000
      1985       217  ARG       NE             -2.2380000000        8.0330000000       43.1080000000  PROB      217             0.0000000000
      1986       217  ARG       CZ             -3.3130000000        7.2840000000       43.4510000000  PROB      217             0.0000000000
      1987       217  ARG       NH1            -4.1950000000        7.7250000000       44.3370000000  PROB      217             0.0000000000
      1988       217  ARG       NH2            -3.4980000000        6.0940000000       42.8870000000  PROB      217             0.0000000000
      1989       217  ARG       H              -0.1760000000       12.9430000000       42.2060000000  PROB      217             0.0000000000
      1990       217  ARG       HE             -1.5520000000        7.7420000000       42.4420000000  PROB      217             0.0000000000
      1991       217  ARG       HH11           -5.0370000000        7.2600000000       44.6120000000  PROB      217             0.0000000000
      1992       217  ARG       HH12           -4.0960000000        8.6240000000       44.7890000000  PROB      217             0.0000000000
      1993       217  ARG       HH21           -4.3000000000        5.5440000000       43.1210000000  PROB      217             0.0000000000
      1994       217  ARG       HH22           -2.8440000000        5.7340000000       42.2220000000  PROB      217             0.0000000000
      1995       218  VAL       N              -4.0930000000       14.5400000000       42.9680000000  PROB      218             0.0000000000
      1996       218  VAL       CA             -4.6650000000       15.7260000000       43.6080000000  PROB      218             0.0000000000
      1997       218  VAL       C              -5.7710000000       15.3440000000       44.5830000000  PROB      218             0.0000000000
      1998       218  VAL       O              -6.8050000000       15.9840000000       44.7240000000  PROB      218             0.0000000000
      1999       218  VAL       CB             -5.1830000000       16.7310000000       42.5600000000  PROB      218             0.0000000000
      2000       218  VAL       CG1            -5.3140000000       18.1370000000       43.1560000000  PROB      218             0.0000000000
      2001       218  VAL       CG2            -4.3140000000       16.7570000000       41.3030000000  PROB      218             0.0000000000
      2002       218  VAL       H              -4.6550000000       13.9220000000       42.4180000000  PROB      218             0.0000000000
      2003       219  GLU       N              -5.5220000000       14.2080000000       45.2400000000  PROB      219             0.0000000000
      2004       219  GLU       CA             -6.5630000000       13.7200000000       46.1390000000  PROB      219             0.0000000000
      2005       219  GLU       C              -6.6620000000       14.5450000000       47.4100000000  PROB      219             0.0000000000
      2006       219  GLU       O              -5.6660000000       14.8780000000       48.0410000000  PROB      219             0.0000000000
      2007       219  GLU       CB             -6.3100000000       12.2470000000       46.4370000000  PROB      219             0.0000000000
      2008       219  GLU       CG             -6.4200000000       11.4160000000       45.1600000000  PROB      219             0.0000000000
      2009       219  GLU       CD             -5.7540000000       10.0790000000       45.3780000000  PROB      219             0.0000000000
      2010       219  GLU       OE1            -6.4050000000        9.0480000000       45.2240000000  PROB      219             0.0000000000
      2011       219  GLU       OE2            -4.5620000000       10.0600000000       45.6680000000  PROB      219             0.0000000000
      2012       219  GLU       H              -4.6260000000       13.7700000000       45.1960000000  PROB      219             0.0000000000
      2013       220  PRO       N              -7.9210000000       14.8890000000       47.7720000000  PROB      220             0.0000000000
      2014       220  PRO       CA             -8.1530000000       15.6960000000       48.9760000000  PROB      220             0.0000000000
      2015       220  PRO       C              -7.3970000000       15.2410000000       50.2180000000  PROB      220             0.0000000000
      2016       220  PRO       O              -7.9730000000       14.9080000000       51.2490000000  PROB      220             0.0000000000
      2017       220  PRO       CB             -9.6770000000       15.6290000000       49.1280000000  PROB      220             0.0000000000
      2018       220  PRO       CG            -10.2010000000       15.4610000000       47.7040000000  PROB      220             0.0000000000
      2019       220  PRO       CD             -9.1530000000       14.5640000000       47.0610000000  PROB      220             0.0000000000
