# Supplementary material for: Integrative Computational Prediction Strategy for Antibody–Antigen Binding: A Case Study on Interleukin‑1 Beta
Source: J Chem Inf Model. 2026 May 27;66(11):6659–75. doi: 10.1021/acs.jcim.6c00781 (PMC13250912; doi:10.1021/acs.jcim.6c00781)
Supplement: Supplementary file 2 [file ci6c00781_si_002.zip › charmm-gui-4g6m-AgESSA-r01/balancedmodel2_6magessa_prob.pdb]

ATOM      1  N   GLN     1      -6.810  10.103   5.082  0.00  0.00      PROB
ATOM      2  CA  GLN     1      -5.914   9.699   3.999  0.00  0.00      PROB
ATOM      3  C   GLN     1      -4.567  10.392   4.078  0.00  0.00      PROB
ATOM      4  O   GLN     1      -3.504   9.788   4.011  0.00  0.00      PROB
ATOM      5  CB  GLN     1      -6.561   9.982   2.643  0.00  0.00      PROB
ATOM      6  CG  GLN     1      -7.903   9.275   2.451  0.00  0.00      PROB
ATOM      7  CD  GLN     1      -8.525   9.722   1.145  0.00  0.00      PROB
ATOM      8  NE2 GLN     1      -9.861   9.701   1.153  0.00  0.00      PROB
ATOM      9  OE1 GLN     1      -7.862  10.079   0.182  0.00  0.00      PROB
ATOM     10  H   GLN     1      -6.458  10.119   6.020  0.00  0.00      PROB
ATOM     11 HE21 GLN     1     -10.369   9.413   1.961  0.00  0.00      PROB
ATOM     12 HE22 GLN     1     -10.331   9.986   0.320  0.00  0.00      PROB
ATOM     13  N   VAL     2      -4.681  11.715   4.225  0.00  0.00      PROB
ATOM     14  CA  VAL     2      -3.465  12.506   4.325  0.00  0.00      PROB
ATOM     15  C   VAL     2      -3.293  13.006   5.743  0.00  0.00      PROB
ATOM     16  O   VAL     2      -4.189  13.605   6.323  0.00  0.00      PROB
ATOM     17  CB  VAL     2      -3.520  13.680   3.331  0.00  0.00      PROB
ATOM     18  CG1 VAL     2      -2.284  14.578   3.423  0.00  0.00      PROB
ATOM     19  CG2 VAL     2      -3.740  13.184   1.900  0.00  0.00      PROB
ATOM     20  H   VAL     2      -5.574  12.140   4.369  0.00  0.00      PROB
ATOM     21  N   GLN     3      -2.097  12.747   6.270  0.00  0.00      PROB
ATOM     22  CA  GLN     3      -1.667  13.581   7.382  0.00  0.00      PROB
ATOM     23  C   GLN     3      -0.554  14.451   6.862  0.00  0.00      PROB
ATOM     24  O   GLN     3       0.247  13.999   6.053  0.00  0.00      PROB
ATOM     25  CB  GLN     3      -1.099  12.758   8.539  0.00  0.00      PROB
ATOM     26  CG  GLN     3      -2.000  11.636   9.055  0.00  0.00      PROB
ATOM     27  CD  GLN     3      -1.302  10.308   8.837  0.00  0.00      PROB
ATOM     28  NE2 GLN     3      -0.207  10.131   9.581  0.00  0.00      PROB
ATOM     29  OE1 GLN     3      -1.717   9.473   8.044  0.00  0.00      PROB
ATOM     30  H   GLN     3      -1.433  12.175   5.787  0.00  0.00      PROB
ATOM     31 HE21 GLN     3       0.162  10.843  10.184  0.00  0.00      PROB
ATOM     32 HE22 GLN     3       0.280   9.264   9.522  0.00  0.00      PROB
ATOM     33  N   LEU     4      -0.506  15.682   7.371  0.00  0.00      PROB
ATOM     34  CA  LEU     4       0.805  16.315   7.352  0.00  0.00      PROB
ATOM     35  C   LEU     4       1.234  16.430   8.792  0.00  0.00      PROB
ATOM     36  O   LEU     4       0.432  16.761   9.657  0.00  0.00      PROB
ATOM     37  CB  LEU     4       0.793  17.685   6.665  0.00  0.00      PROB
ATOM     38  CG  LEU     4       0.451  17.642   5.173  0.00  0.00      PROB
ATOM     39  CD1 LEU     4      -1.019  17.963   4.908  0.00  0.00      PROB
ATOM     40  CD2 LEU     4       1.380  18.535   4.351  0.00  0.00      PROB
ATOM     41  H   LEU     4      -1.224  16.055   7.959  0.00  0.00      PROB
ATOM     42  N   GLN     5       2.499  16.082   9.025  0.00  0.00      PROB
ATOM     43  CA  GLN     5       2.955  16.097  10.408  0.00  0.00      PROB
ATOM     44  C   GLN     5       4.371  16.607  10.529  0.00  0.00      PROB
ATOM     45  O   GLN     5       5.333  16.055  10.001  0.00  0.00      PROB
ATOM     46  CB  GLN     5       2.745  14.728  11.073  0.00  0.00      PROB
ATOM     47  CG  GLN     5       3.229  13.526  10.258  0.00  0.00      PROB
ATOM     48  CD  GLN     5       2.842  12.251  10.973  0.00  0.00      PROB
ATOM     49  NE2 GLN     5       3.843  11.698  11.661  0.00  0.00      PROB
ATOM     50  OE1 GLN     5       1.715  11.777  10.916  0.00  0.00      PROB
ATOM     51  H   GLN     5       3.090  15.768   8.280  0.00  0.00      PROB
ATOM     52 HE21 GLN     5       4.749  12.117  11.680  0.00  0.00      PROB
ATOM     53 HE22 GLN     5       3.660  10.853  12.159  0.00  0.00      PROB
ATOM     54  N   GLU     6       4.437  17.735  11.225  0.00  0.00      PROB
ATOM     55  CA  GLU     6       5.670  18.501  11.243  0.00  0.00      PROB
ATOM     56  C   GLU     6       6.565  18.152  12.407  0.00  0.00      PROB
ATOM     57  O   GLU     6       6.149  18.060  13.557  0.00  0.00      PROB
ATOM     58  CB  GLU     6       5.374  20.002  11.275  0.00  0.00      PROB
ATOM     59  CG  GLU     6       4.319  20.496  10.281  0.00  0.00      PROB
ATOM     60  CD  GLU     6       2.901  20.492  10.845  0.00  0.00      PROB
ATOM     61  OE1 GLU     6       2.596  19.773  11.795  0.00  0.00      PROB
ATOM     62  OE2 GLU     6       2.079  21.242  10.336  0.00  0.00      PROB
ATOM     63  H   GLU     6       3.621  18.111  11.668  0.00  0.00      PROB
ATOM     64  N   SER     7       7.843  17.991  12.064  0.00  0.00      PROB
ATOM     65  CA  SER     7       8.779  17.903  13.173  0.00  0.00      PROB
ATOM     66  C   SER     7       9.705  19.099  13.218  0.00  0.00      PROB
ATOM     67  O   SER     7      10.097  19.650  12.193  0.00  0.00      PROB
ATOM     68  CB  SER     7       9.530  16.568  13.128  0.00  0.00      PROB
ATOM     69  OG  SER     7      10.056  16.318  11.819  0.00  0.00      PROB
ATOM     70  H   SER     7       8.147  18.032  11.114  0.00  0.00      PROB
ATOM     71  HG  SER     7       9.311  16.296  11.223  0.00  0.00      PROB
ATOM     72  N   GLY     8      10.031  19.463  14.460  0.00  0.00      PROB
ATOM     73  CA  GLY     8      11.066  20.458  14.698  0.00  0.00      PROB
ATOM     74  C   GLY     8      11.553  20.256  16.115  0.00  0.00      PROB
ATOM     75  O   GLY     8      10.777  19.908  16.996  0.00  0.00      PROB
ATOM     76  H   GLY     8       9.531  19.104  15.251  0.00  0.00      PROB
ATOM     77  N   PRO     9      12.876  20.436  16.313  0.00  0.00      PROB
ATOM     78  CA  PRO     9      13.471  20.126  17.618  0.00  0.00      PROB
ATOM     79  C   PRO     9      13.281  21.184  18.706  0.00  0.00      PROB
ATOM     80  O   PRO     9      14.230  21.627  19.340  0.00  0.00      PROB
ATOM     81  CB  PRO     9      14.933  19.883  17.229  0.00  0.00      PROB
ATOM     82  CG  PRO     9      15.190  20.808  16.038  0.00  0.00      PROB
ATOM     83  CD  PRO     9      13.855  20.822  15.304  0.00  0.00      PROB
ATOM     84  N   GLY    10      12.007  21.553  18.922  0.00  0.00      PROB
ATOM     85  CA  GLY    10      11.627  22.387  20.064  0.00  0.00      PROB
ATOM     86  C   GLY    10      12.510  23.576  20.413  0.00  0.00      PROB
ATOM     87  O   GLY    10      12.451  24.640  19.809  0.00  0.00      PROB
ATOM     88  H   GLY    10      11.283  21.128  18.378  0.00  0.00      PROB
ATOM     89  N   LEU    11      13.299  23.350  21.471  0.00  0.00      PROB
ATOM     90  CA  LEU    11      14.007  24.464  22.095  0.00  0.00      PROB
ATOM     91  C   LEU    11      15.388  24.724  21.519  0.00  0.00      PROB
ATOM     92  O   LEU    11      16.419  24.615  22.185  0.00  0.00      PROB
ATOM     93  CB  LEU    11      14.045  24.245  23.609  0.00  0.00      PROB
ATOM     94  CG  LEU    11      14.550  25.432  24.434  0.00  0.00      PROB
ATOM     95  CD1 LEU    11      13.803  26.729  24.143  0.00  0.00      PROB
ATOM     96  CD2 LEU    11      14.540  25.096  25.918  0.00  0.00      PROB
ATOM     97  H   LEU    11      13.472  22.402  21.735  0.00  0.00      PROB
ATOM     98  N   VAL    12      15.359  25.089  20.235  0.00  0.00      PROB
ATOM     99  CA  VAL    12      16.633  25.368  19.578  0.00  0.00      PROB
ATOM    100  C   VAL    12      17.351  26.588  20.135  0.00  0.00      PROB
ATOM    101  O   VAL    12      16.949  27.191  21.129  0.00  0.00      PROB
ATOM    102  CB  VAL    12      16.457  25.447  18.057  0.00  0.00      PROB
ATOM    103  CG1 VAL    12      16.010  24.096  17.510  0.00  0.00      PROB
ATOM    104  CG2 VAL    12      15.519  26.575  17.638  0.00  0.00      PROB
ATOM    105  H   VAL    12      14.465  25.237  19.806  0.00  0.00      PROB
ATOM    106  N   LYS    13      18.465  26.908  19.476  0.00  0.00      PROB
ATOM    107  CA  LYS    13      19.250  28.047  19.926  0.00  0.00      PROB
ATOM    108  C   LYS    13      19.435  29.007  18.771  0.00  0.00      PROB
ATOM    109  O   LYS    13      19.588  28.598  17.625  0.00  0.00      PROB
ATOM    110  CB  LYS    13      20.595  27.543  20.468  0.00  0.00      PROB
ATOM    111  CG  LYS    13      20.408  26.589  21.652  0.00  0.00      PROB
ATOM    112  CD  LYS    13      19.959  27.316  22.919  0.00  0.00      PROB
ATOM    113  CE  LYS    13      19.178  26.434  23.896  0.00  0.00      PROB
ATOM    114  NZ  LYS    13      17.742  26.487  23.585  0.00  0.00      PROB
ATOM    115  H   LYS    13      18.779  26.383  18.681  0.00  0.00      PROB
ATOM    116  HZ1 LYS    13      17.228  26.681  24.472  0.00  0.00      PROB
ATOM    117  HZ2 LYS    13      17.517  27.275  22.934  0.00  0.00      PROB
ATOM    118  HZ3 LYS    13      17.394  25.609  23.150  0.00  0.00      PROB
ATOM    119  N   PRO    14      19.400  30.322  19.097  0.00  0.00      PROB
ATOM    120  CA  PRO    14      19.724  31.323  18.076  0.00  0.00      PROB
ATOM    121  C   PRO    14      21.019  31.012  17.341  0.00  0.00      PROB
ATOM    122  O   PRO    14      21.940  30.442  17.911  0.00  0.00      PROB
ATOM    123  CB  PRO    14      19.773  32.622  18.886  0.00  0.00      PROB
ATOM    124  CG  PRO    14      18.830  32.383  20.065  0.00  0.00      PROB
ATOM    125  CD  PRO    14      19.071  30.914  20.390  0.00  0.00      PROB
ATOM    126  N   SER    15      21.008  31.381  16.052  0.00  0.00      PROB
ATOM    127  CA  SER    15      22.045  31.099  15.053  0.00  0.00      PROB
ATOM    128  C   SER    15      22.020  29.724  14.400  0.00  0.00      PROB
ATOM    129  O   SER    15      22.488  29.555  13.278  0.00  0.00      PROB
ATOM    130  CB  SER    15      23.469  31.534  15.466  0.00  0.00      PROB
ATOM    131  OG  SER    15      24.081  30.614  16.376  0.00  0.00      PROB
ATOM    132  H   SER    15      20.154  31.799  15.742  0.00  0.00      PROB
ATOM    133  HG  SER    15      23.567  30.622  17.178  0.00  0.00      PROB
ATOM    134  N   GLN    16      21.417  28.752  15.109  0.00  0.00      PROB
ATOM    135  CA  GLN    16      21.350  27.423  14.500  0.00  0.00      PROB
ATOM    136  C   GLN    16      20.451  27.360  13.279  0.00  0.00      PROB
ATOM    137  O   GLN    16      19.447  28.055  13.178  0.00  0.00      PROB
ATOM    138  CB  GLN    16      20.887  26.376  15.514  0.00  0.00      PROB
ATOM    139  CG  GLN    16      21.799  26.236  16.733  0.00  0.00      PROB
ATOM    140  CD  GLN    16      21.233  25.176  17.658  0.00  0.00      PROB
ATOM    141  NE2 GLN    16      22.149  24.324  18.124  0.00  0.00      PROB
ATOM    142  OE1 GLN    16      20.044  25.110  17.942  0.00  0.00      PROB
ATOM    143  H   GLN    16      20.980  28.933  15.992  0.00  0.00      PROB
ATOM    144 HE21 GLN    16      23.113  24.409  17.879  0.00  0.00      PROB
ATOM    145 HE22 GLN    16      21.845  23.590  18.729  0.00  0.00      PROB
ATOM    146  N   THR    17      20.845  26.477  12.358  0.00  0.00      PROB
ATOM    147  CA  THR    17      19.935  26.221  11.249  0.00  0.00      PROB
ATOM    148  C   THR    17      18.853  25.216  11.607  0.00  0.00      PROB
ATOM    149  O   THR    17      19.085  24.029  11.805  0.00  0.00      PROB
ATOM    150  CB  THR    17      20.748  25.817  10.019  0.00  0.00      PROB
ATOM    151  CG2 THR    17      19.897  25.585   8.765  0.00  0.00      PROB
ATOM    152  OG1 THR    17      21.736  26.827   9.775  0.00  0.00      PROB
ATOM    153  H   THR    17      21.704  25.978  12.440  0.00  0.00      PROB
ATOM    154  HG1 THR    17      22.228  26.547   9.011  0.00  0.00      PROB
ATOM    155  N   LEU    18      17.642  25.772  11.713  0.00  0.00      PROB
ATOM    156  CA  LEU    18      16.493  24.977  12.133  0.00  0.00      PROB
ATOM    157  C   LEU    18      16.173  23.821  11.204  0.00  0.00      PROB
ATOM    158  O   LEU    18      15.887  23.988  10.025  0.00  0.00      PROB
ATOM    159  CB  LEU    18      15.293  25.908  12.293  0.00  0.00      PROB
ATOM    160  CG  LEU    18      14.001  25.284  12.822  0.00  0.00      PROB
ATOM    161  CD1 LEU    18      14.205  24.516  14.126  0.00  0.00      PROB
ATOM    162  CD2 LEU    18      12.908  26.344  12.944  0.00  0.00      PROB
ATOM    163  H   LEU    18      17.562  26.743  11.476  0.00  0.00      PROB
ATOM    164  N   SER    19      16.212  22.627  11.801  0.00  0.00      PROB
ATOM    165  CA  SER    19      15.779  21.494  10.998  0.00  0.00      PROB
ATOM    166  C   SER    19      14.302  21.197  11.145  0.00  0.00      PROB
ATOM    167  O   SER    19      13.862  20.543  12.079  0.00  0.00      PROB
ATOM    168  CB  SER    19      16.630  20.254  11.288  0.00  0.00      PROB
ATOM    169  OG  SER    19      16.568  19.337  10.179  0.00  0.00      PROB
ATOM    170  H   SER    19      16.457  22.557  12.766  0.00  0.00      PROB
ATOM    171  HG  SER    19      17.163  18.628  10.424  0.00  0.00      PROB
ATOM    172  N   LEU    20      13.562  21.697  10.151  0.00  0.00      PROB
ATOM    173  CA  LEU    20      12.161  21.291  10.071  0.00  0.00      PROB
ATOM    174  C   LEU    20      11.982  20.124   9.124  0.00  0.00      PROB
ATOM    175  O   LEU    20      12.694  20.007   8.129  0.00  0.00      PROB
ATOM    176  CB  LEU    20      11.324  22.465   9.587  0.00  0.00      PROB
ATOM    177  CG  LEU    20      11.339  23.644  10.548  0.00  0.00      PROB
ATOM    178  CD1 LEU    20      10.816  24.897   9.861  0.00  0.00      PROB
ATOM    179  CD2 LEU    20      10.603  23.333  11.852  0.00  0.00      PROB
ATOM    180  H   LEU    20      13.963  22.270   9.433  0.00  0.00      PROB
ATOM    181  N   THR    21      11.007  19.277   9.464  0.00  0.00      PROB
ATOM    182  CA  THR    21      10.783  18.098   8.635  0.00  0.00      PROB
ATOM    183  C   THR    21       9.318  17.671   8.652  0.00  0.00      PROB
ATOM    184  O   THR    21       8.832  16.985   9.545  0.00  0.00      PROB
ATOM    185  CB  THR    21      11.733  16.976   9.089  0.00  0.00      PROB
ATOM    186  CG2 THR    21      11.637  15.727   8.208  0.00  0.00      PROB
ATOM    187  OG1 THR    21      13.095  17.449   9.153  0.00  0.00      PROB
ATOM    188  H   THR    21      10.538  19.384  10.343  0.00  0.00      PROB
ATOM    189  HG1 THR    21      13.522  16.831   9.735  0.00  0.00      PROB
ATOM    190  N   CYS    22       8.614  18.139   7.619  0.00  0.00      PROB
ATOM    191  CA  CYS    22       7.220  17.721   7.459  0.00  0.00      PROB
ATOM    192  C   CYS    22       7.182  16.371   6.789  0.00  0.00      PROB
ATOM    193  O   CYS    22       7.714  16.203   5.703  0.00  0.00      PROB
ATOM    194  CB  CYS    22       6.482  18.751   6.603  0.00  0.00      PROB
ATOM    195  SG  CYS    22       4.767  18.388   6.148  0.00  0.00      PROB
ATOM    196  H   CYS    22       9.076  18.642   6.889  0.00  0.00      PROB
ATOM    197  N   SER    23       6.567  15.412   7.473  0.00  0.00      PROB
ATOM    198  CA  SER    23       6.365  14.154   6.766  0.00  0.00      PROB
ATOM    199  C   SER    23       4.890  14.013   6.462  0.00  0.00      PROB
ATOM    200  O   SER    23       4.067  14.474   7.247  0.00  0.00      PROB
ATOM    201  CB  SER    23       6.895  13.008   7.627  0.00  0.00      PROB
ATOM    202  OG  SER    23       8.206  13.349   8.117  0.00  0.00      PROB
ATOM    203  H   SER    23       6.090  15.600   8.333  0.00  0.00      PROB
ATOM    204  HG  SER    23       8.093  14.179   8.570  0.00  0.00      PROB
ATOM    205  N   PHE    24       4.577  13.406   5.314  0.00  0.00      PROB
ATOM    206  CA  PHE    24       3.149  13.325   5.016  0.00  0.00      PROB
ATOM    207  C   PHE    24       2.710  11.974   4.491  0.00  0.00      PROB
ATOM    208  O   PHE    24       3.527  11.112   4.194  0.00  0.00      PROB
ATOM    209  CB  PHE    24       2.710  14.479   4.099  0.00  0.00      PROB
ATOM    210  CG  PHE    24       3.445  14.492   2.780  0.00  0.00      PROB
ATOM    211  CD1 PHE    24       4.481  15.430   2.589  0.00  0.00      PROB
ATOM    212  CD2 PHE    24       3.073  13.590   1.759  0.00  0.00      PROB
ATOM    213  CE1 PHE    24       5.141  15.481   1.348  0.00  0.00      PROB
ATOM    214  CE2 PHE    24       3.730  13.644   0.517  0.00  0.00      PROB
ATOM    215  CZ  PHE    24       4.751  14.596   0.325  0.00  0.00      PROB
ATOM    216  H   PHE    24       5.265  13.058   4.670  0.00  0.00      PROB
ATOM    217  N   SER    25       1.387  11.830   4.383  0.00  0.00      PROB
ATOM    218  CA  SER    25       0.886  10.570   3.851  0.00  0.00      PROB
ATOM    219  C   SER    25      -0.152  10.770   2.761  0.00  0.00      PROB
ATOM    220  O   SER    25      -0.553  11.886   2.443  0.00  0.00      PROB
ATOM    221  CB  SER    25       0.353   9.717   5.006  0.00  0.00      PROB
ATOM    222  OG  SER    25      -0.463  10.521   5.862  0.00  0.00      PROB
ATOM    223  H   SER    25       0.757  12.537   4.709  0.00  0.00      PROB
ATOM    224  HG  SER    25      -0.953   9.909   6.413  0.00  0.00      PROB
ATOM    225  N   GLY    26      -0.583   9.630   2.200  0.00  0.00      PROB
ATOM    226  CA  GLY    26      -1.659   9.697   1.214  0.00  0.00      PROB
ATOM    227  C   GLY    26      -1.165  10.055  -0.170  0.00  0.00      PROB
ATOM    228  O   GLY    26      -1.016   9.219  -1.051  0.00  0.00      PROB
ATOM    229  H   GLY    26      -0.137   8.762   2.406  0.00  0.00      PROB
ATOM    230  N   PHE    27      -0.915  11.358  -0.324  0.00  0.00      PROB
ATOM    231  CA  PHE    27      -0.273  11.745  -1.573  0.00  0.00      PROB
ATOM    232  C   PHE    27       1.229  11.549  -1.483  0.00  0.00      PROB
ATOM    233  O   PHE    27       1.776  11.350  -0.407  0.00  0.00      PROB
ATOM    234  CB  PHE    27      -0.663  13.183  -1.967  0.00  0.00      PROB
ATOM    235  CG  PHE    27       0.017  14.234  -1.113  0.00  0.00      PROB
ATOM    236  CD1 PHE    27      -0.332  14.387   0.247  0.00  0.00      PROB
ATOM    237  CD2 PHE    27       1.000  15.053  -1.707  0.00  0.00      PROB
ATOM    238  CE1 PHE    27       0.309  15.373   1.021  0.00  0.00      PROB
ATOM    239  CE2 PHE    27       1.638  16.044  -0.937  0.00  0.00      PROB
ATOM    240  CZ  PHE    27       1.284  16.194   0.419  0.00  0.00      PROB
ATOM    241  H   PHE    27      -0.906  11.930   0.498  0.00  0.00      PROB
ATOM    242  N   SER    28       1.869  11.637  -2.649  0.00  0.00      PROB
ATOM    243  CA  SER    28       3.322  11.670  -2.597  0.00  0.00      PROB
ATOM    244  C   SER    28       3.761  12.952  -3.261  0.00  0.00      PROB
ATOM    245  O   SER    28       3.089  13.456  -4.157  0.00  0.00      PROB
ATOM    246  CB  SER    28       3.888  10.428  -3.298  0.00  0.00      PROB
ATOM    247  OG  SER    28       5.319  10.385  -3.218  0.00  0.00      PROB
ATOM    248  H   SER    28       1.400  11.808  -3.516  0.00  0.00      PROB
ATOM    249  HG  SER    28       5.643  10.749  -4.039  0.00  0.00      PROB
ATOM    250  N   LEU    29       4.914  13.468  -2.828  0.00  0.00      PROB
ATOM    251  CA  LEU    29       5.407  14.633  -3.552  0.00  0.00      PROB
ATOM    252  C   LEU    29       6.245  14.282  -4.762  0.00  0.00      PROB
ATOM    253  O   LEU    29       7.417  14.617  -4.895  0.00  0.00      PROB
ATOM    254  CB  LEU    29       6.091  15.643  -2.634  0.00  0.00      PROB
ATOM    255  CG  LEU    29       5.782  17.068  -3.097  0.00  0.00      PROB
ATOM    256  CD1 LEU    29       4.280  17.293  -3.210  0.00  0.00      PROB
ATOM    257  CD2 LEU    29       6.413  18.129  -2.205  0.00  0.00      PROB
ATOM    258  H   LEU    29       5.458  12.999  -2.131  0.00  0.00      PROB
ATOM    259  N   SER    30       5.521  13.584  -5.637  0.00  0.00      PROB
ATOM    260  CA  SER    30       5.956  13.170  -6.962  0.00  0.00      PROB
ATOM    261  C   SER    30       4.773  13.106  -7.927  0.00  0.00      PROB
ATOM    262  O   SER    30       4.922  12.971  -9.134  0.00  0.00      PROB
ATOM    263  CB  SER    30       6.701  11.835  -6.868  0.00  0.00      PROB
ATOM    264  OG  SER    30       6.183  11.042  -5.785  0.00  0.00      PROB
ATOM    265  H   SER    30       4.624  13.291  -5.323  0.00  0.00      PROB
ATOM    266  HG  SER    30       6.677  10.227  -5.820  0.00  0.00      PROB
ATOM    267  N   THR    31       3.563  13.235  -7.347  0.00  0.00      PROB
ATOM    268  CA  THR    31       2.388  13.343  -8.203  0.00  0.00      PROB
ATOM    269  C   THR    31       2.373  14.658  -8.977  0.00  0.00      PROB
ATOM    270  O   THR    31       2.740  15.705  -8.457  0.00  0.00      PROB
ATOM    271  CB  THR    31       1.153  13.190  -7.310  0.00  0.00      PROB
ATOM    272  CG2 THR    31      -0.132  12.936  -8.104  0.00  0.00      PROB
ATOM    273  OG1 THR    31       1.374  12.141  -6.354  0.00  0.00      PROB
ATOM    274  H   THR    31       3.407  13.328  -6.363  0.00  0.00      PROB
ATOM    275  HG1 THR    31       1.494  11.340  -6.850  0.00  0.00      PROB
ATOM    276  N   SER    32       1.954  14.561 -10.249  0.00  0.00      PROB
ATOM    277  CA  SER    32       2.041  15.726 -11.131  0.00  0.00      PROB
ATOM    278  C   SER    32       1.469  17.011 -10.555  0.00  0.00      PROB
ATOM    279  O   SER    32       0.316  17.078 -10.138  0.00  0.00      PROB
ATOM    280  CB  SER    32       1.387  15.386 -12.472  0.00  0.00      PROB
ATOM    281  OG  SER    32       0.100  14.785 -12.248  0.00  0.00      PROB
ATOM    282  H   SER    32       1.618  13.694 -10.612  0.00  0.00      PROB
ATOM    283  HG  SER    32      -0.057  14.228 -13.005  0.00  0.00      PROB
ATOM    284  N   GLY    33       2.346  18.022 -10.543  0.00  0.00      PROB
ATOM    285  CA  GLY    33       1.915  19.343 -10.092  0.00  0.00      PROB
ATOM    286  C   GLY    33       1.493  19.456  -8.637  0.00  0.00      PROB
ATOM    287  O   GLY    33       0.780  20.374  -8.256  0.00  0.00      PROB
ATOM    288  H   GLY    33       3.286  17.862 -10.841  0.00  0.00      PROB
ATOM    289  N   MET    34       1.942  18.489  -7.828  0.00  0.00      PROB
ATOM    290  CA  MET    34       1.663  18.672  -6.408  0.00  0.00      PROB
ATOM    291  C   MET    34       2.770  19.498  -5.769  0.00  0.00      PROB
ATOM    292  O   MET    34       3.882  19.549  -6.286  0.00  0.00      PROB
ATOM    293  CB  MET    34       1.504  17.297  -5.749  0.00  0.00      PROB
ATOM    294  CG  MET    34       0.704  17.282  -4.442  0.00  0.00      PROB
ATOM    295  SD  MET    34      -1.075  17.444  -4.660  0.00  0.00      PROB
ATOM    296  CE  MET    34      -1.363  15.863  -5.469  0.00  0.00      PROB
ATOM    297  H   MET    34       2.550  17.760  -8.146  0.00  0.00      PROB
ATOM    298  N   GLY    35       2.425  20.132  -4.645  0.00  0.00      PROB
ATOM    299  CA  GLY    35       3.424  20.886  -3.900  0.00  0.00      PROB
ATOM    300  C   GLY    35       3.135  20.789  -2.417  0.00  0.00      PROB
ATOM    301  O   GLY    35       2.054  20.364  -2.016  0.00  0.00      PROB
ATOM    302  H   GLY    35       1.493  20.101  -4.277  0.00  0.00      PROB
ATOM    303  N   VAL    36       4.146  21.177  -1.627  0.00  0.00      PROB
ATOM    304  CA  VAL    36       3.933  21.376  -0.192  0.00  0.00      PROB
ATOM    305  C   VAL    36       4.624  22.662   0.218  0.00  0.00      PROB
ATOM    306  O   VAL    36       5.788  22.888  -0.095  0.00  0.00      PROB
ATOM    307  CB  VAL    36       4.460  20.191   0.650  0.00  0.00      PROB
ATOM    308  CG1 VAL    36       4.414  20.454   2.161  0.00  0.00      PROB
ATOM    309  CG2 VAL    36       3.704  18.899   0.349  0.00  0.00      PROB
ATOM    310  H   VAL    36       5.020  21.424  -2.051  0.00  0.00      PROB
ATOM    311  N   GLY    37       3.865  23.498   0.929  0.00  0.00      PROB
ATOM    312  CA  GLY    37       4.487  24.689   1.486  0.00  0.00      PROB
ATOM    313  C   GLY    37       4.687  24.587   2.983  0.00  0.00      PROB
ATOM    314  O   GLY    37       3.902  23.986   3.707  0.00  0.00      PROB
ATOM    315  H   GLY    37       2.928  23.234   1.161  0.00  0.00      PROB
ATOM    316  N   TRP    38       5.779  25.218   3.417  0.00  0.00      PROB
ATOM    317  CA  TRP    38       5.933  25.485   4.841  0.00  0.00      PROB
ATOM    318  C   TRP    38       5.441  26.880   5.157  0.00  0.00      PROB
ATOM    319  O   TRP    38       5.903  27.868   4.591  0.00  0.00      PROB
ATOM    320  CB  TRP    38       7.397  25.376   5.244  0.00  0.00      PROB
ATOM    321  CG  TRP    38       7.744  23.967   5.656  0.00  0.00      PROB
ATOM    322  CD1 TRP    38       8.212  22.929   4.837  0.00  0.00      PROB
ATOM    323  CD2 TRP    38       7.702  23.412   6.986  0.00  0.00      PROB
ATOM    324  CE2 TRP    38       8.163  22.057   6.895  0.00  0.00      PROB
ATOM    325  CE3 TRP    38       7.314  23.941   8.235  0.00  0.00      PROB
ATOM    326  NE1 TRP    38       8.463  21.802   5.561  0.00  0.00      PROB
ATOM    327  CZ2 TRP    38       8.232  21.263   8.057  0.00  0.00      PROB
ATOM    328  CZ3 TRP    38       7.384  23.128   9.385  0.00  0.00      PROB
ATOM    329  CH2 TRP    38       7.842  21.798   9.300  0.00  0.00      PROB
ATOM    330  H   TRP    38       6.358  25.681   2.750  0.00  0.00      PROB
ATOM    331  HE1 TRP    38       8.788  20.946   5.202  0.00  0.00      PROB
ATOM    332  N   ILE    39       4.470  26.909   6.073  0.00  0.00      PROB
ATOM    333  CA  ILE    39       3.896  28.187   6.475  0.00  0.00      PROB
ATOM    334  C   ILE    39       3.894  28.247   7.988  0.00  0.00      PROB
ATOM    335  O   ILE    39       3.379  27.362   8.655  0.00  0.00      PROB
ATOM    336  CB  ILE    39       2.460  28.367   5.943  0.00  0.00      PROB
ATOM    337  CG1 ILE    39       2.327  28.157   4.431  0.00  0.00      PROB
ATOM    338  CG2 ILE    39       1.929  29.748   6.326  0.00  0.00      PROB
ATOM    339  CD  ILE    39       1.829  26.767   4.034  0.00  0.00      PROB
ATOM    340  H   ILE    39       4.186  26.069   6.543  0.00  0.00      PROB
ATOM    341  N   ARG    40       4.505  29.302   8.518  0.00  0.00      PROB
ATOM    342  CA  ARG    40       4.469  29.366   9.971  0.00  0.00      PROB
ATOM    343  C   ARG    40       3.546  30.446  10.482  0.00  0.00      PROB
ATOM    344  O   ARG    40       3.174  31.372   9.774  0.00  0.00      PROB
ATOM    345  CB  ARG    40       5.873  29.566  10.534  0.00  0.00      PROB
ATOM    346  CG  ARG    40       6.524  30.875  10.087  0.00  0.00      PROB
ATOM    347  CD  ARG    40       7.874  31.085  10.756  0.00  0.00      PROB
ATOM    348  NE  ARG    40       8.480  32.342  10.346  0.00  0.00      PROB
ATOM    349  CZ  ARG    40       9.721  32.675  10.730  0.00  0.00      PROB
ATOM    350  NH1 ARG    40      10.482  31.838  11.424  0.00  0.00      PROB
ATOM    351  NH2 ARG    40      10.192  33.868  10.411  0.00  0.00      PROB
ATOM    352  H   ARG    40       4.833  30.062   7.956  0.00  0.00      PROB
ATOM    353  HE  ARG    40       7.978  33.027   9.802  0.00  0.00      PROB
ATOM    354 HH11 ARG    40      11.395  32.150  11.707  0.00  0.00      PROB
ATOM    355 HH12 ARG    40      10.203  30.909  11.686  0.00  0.00      PROB
ATOM    356 HH21 ARG    40      11.075  34.184  10.761  0.00  0.00      PROB
ATOM    357 HH22 ARG    40       9.633  34.452   9.794  0.00  0.00      PROB
ATOM    358  N   GLN    41       3.250  30.314  11.773  0.00  0.00      PROB
ATOM    359  CA  GLN    41       2.790  31.484  12.502  0.00  0.00      PROB
ATOM    360  C   GLN    41       3.817  31.834  13.559  0.00  0.00      PROB
ATOM    361  O   GLN    41       3.939  31.160  14.577  0.00  0.00      PROB
ATOM    362  CB  GLN    41       1.427  31.198  13.125  0.00  0.00      PROB
ATOM    363  CG  GLN    41       0.783  32.410  13.797  0.00  0.00      PROB
ATOM    364  CD  GLN    41      -0.598  32.010  14.260  0.00  0.00      PROB
ATOM    365  NE2 GLN    41      -1.570  32.828  13.856  0.00  0.00      PROB
ATOM    366  OE1 GLN    41      -0.792  30.978  14.888  0.00  0.00      PROB
ATOM    367  H   GLN    41       3.449  29.458  12.250  0.00  0.00      PROB
ATOM    368 HE21 GLN    41      -1.345  33.715  13.444  0.00  0.00      PROB
ATOM    369 HE22 GLN    41      -2.524  32.539  13.967  0.00  0.00      PROB
ATOM    370  N   PRO    42       4.593  32.906  13.281  0.00  0.00      PROB
ATOM    371  CA  PRO    42       5.535  33.382  14.298  0.00  0.00      PROB
ATOM    372  C   PRO    42       4.778  33.904  15.503  0.00  0.00      PROB
ATOM    373  O   PRO    42       3.575  34.132  15.426  0.00  0.00      PROB
ATOM    374  CB  PRO    42       6.312  34.488  13.576  0.00  0.00      PROB
ATOM    375  CG  PRO    42       6.001  34.332  12.089  0.00  0.00      PROB
ATOM    376  CD  PRO    42       4.618  33.700  12.061  0.00  0.00      PROB
ATOM    377  N   SER    43       5.523  34.099  16.603  0.00  0.00      PROB
ATOM    378  CA  SER    43       4.938  34.584  17.858  0.00  0.00      PROB
ATOM    379  C   SER    43       3.782  35.579  17.728  0.00  0.00      PROB
ATOM    380  O   SER    43       3.942  36.779  17.487  0.00  0.00      PROB
ATOM    381  CB  SER    43       6.059  35.107  18.761  0.00  0.00      PROB
ATOM    382  OG  SER    43       5.602  35.194  20.113  0.00  0.00      PROB
ATOM    383  H   SER    43       6.470  33.766  16.580  0.00  0.00      PROB
ATOM    384  HG  SER    43       6.367  35.097  20.669  0.00  0.00      PROB
ATOM    385  N   GLY    44       2.580  34.979  17.847  0.00  0.00      PROB
ATOM    386  CA  GLY    44       1.316  35.679  17.601  0.00  0.00      PROB
ATOM    387  C   GLY    44       1.341  36.632  16.417  0.00  0.00      PROB
ATOM    388  O   GLY    44       1.291  37.846  16.582  0.00  0.00      PROB
ATOM    389  H   GLY    44       2.584  34.001  18.049  0.00  0.00      PROB
ATOM    390  N   LYS    45       1.500  36.049  15.225  0.00  0.00      PROB
ATOM    391  CA  LYS    45       1.510  36.871  14.015  0.00  0.00      PROB
ATOM    392  C   LYS    45       0.523  36.306  13.005  0.00  0.00      PROB
ATOM    393  O   LYS    45      -0.222  35.380  13.307  0.00  0.00      PROB
ATOM    394  CB  LYS    45       2.919  36.927  13.402  0.00  0.00      PROB
ATOM    395  CG  LYS    45       4.101  37.401  14.264  0.00  0.00      PROB
ATOM    396  CD  LYS    45       4.360  38.910  14.394  0.00  0.00      PROB
ATOM    397  CE  LYS    45       3.440  39.696  15.332  0.00  0.00      PROB
ATOM    398  NZ  LYS    45       3.484  39.124  16.686  0.00  0.00      PROB
ATOM    399  H   LYS    45       1.613  35.056  15.155  0.00  0.00      PROB
ATOM    400  HZ1 LYS    45       2.943  39.706  17.351  0.00  0.00      PROB
ATOM    401  HZ2 LYS    45       3.023  38.187  16.683  0.00  0.00      PROB
ATOM    402  HZ3 LYS    45       4.450  38.962  17.029  0.00  0.00      PROB
ATOM    403  N   GLY    46       0.570  36.882  11.792  0.00  0.00      PROB
ATOM    404  CA  GLY    46      -0.146  36.224  10.702  0.00  0.00      PROB
ATOM    405  C   GLY    46       0.630  35.029  10.185  0.00  0.00      PROB
ATOM    406  O   GLY    46       1.650  34.645  10.747  0.00  0.00      PROB
ATOM    407  H   GLY    46       1.203  37.624  11.590  0.00  0.00      PROB
ATOM    408  N   LEU    47       0.109  34.458   9.093  0.00  0.00      PROB
ATOM    409  CA  LEU    47       0.831  33.306   8.559  0.00  0.00      PROB
ATOM    410  C   LEU    47       1.944  33.688   7.597  0.00  0.00      PROB
ATOM    411  O   LEU    47       1.722  34.054   6.448  0.00  0.00      PROB
ATOM    412  CB  LEU    47      -0.129  32.311   7.906  0.00  0.00      PROB
ATOM    413  CG  LEU    47      -1.109  31.603   8.842  0.00  0.00      PROB
ATOM    414  CD1 LEU    47      -2.114  30.764   8.052  0.00  0.00      PROB
ATOM    415  CD2 LEU    47      -0.400  30.755   9.896  0.00  0.00      PROB
ATOM    416  H   LEU    47      -0.655  34.887   8.609  0.00  0.00      PROB
ATOM    417  N   GLU    48       3.166  33.584   8.125  0.00  0.00      PROB
ATOM    418  CA  GLU    48       4.330  33.810   7.274  0.00  0.00      PROB
ATOM    419  C   GLU    48       4.590  32.623   6.362  0.00  0.00      PROB
ATOM    420  O   GLU    48       4.986  31.543   6.791  0.00  0.00      PROB
ATOM    421  CB  GLU    48       5.557  34.106   8.141  0.00  0.00      PROB
ATOM    422  CG  GLU    48       6.798  34.616   7.390  0.00  0.00      PROB
ATOM    423  CD  GLU    48       7.991  34.713   8.332  0.00  0.00      PROB
ATOM    424  OE1 GLU    48       7.837  35.088   9.490  0.00  0.00      PROB
ATOM    425  OE2 GLU    48       9.095  34.356   7.941  0.00  0.00      PROB
ATOM    426  H   GLU    48       3.250  33.185   9.040  0.00  0.00      PROB
ATOM    427  N   TRP    49       4.348  32.861   5.066  0.00  0.00      PROB
ATOM    428  CA  TRP    49       4.791  31.831   4.131  0.00  0.00      PROB
ATOM    429  C   TRP    49       6.304  31.825   4.004  0.00  0.00      PROB
ATOM    430  O   TRP    49       6.931  32.831   3.695  0.00  0.00      PROB
ATOM    431  CB  TRP    49       4.106  31.989   2.764  0.00  0.00      PROB
ATOM    432  CG  TRP    49       4.649  30.962   1.792  0.00  0.00      PROB
ATOM    433  CD1 TRP    49       4.505  29.568   1.866  0.00  0.00      PROB
ATOM    434  CD2 TRP    49       5.486  31.194   0.639  0.00  0.00      PROB
ATOM    435  CE2 TRP    49       5.809  29.912   0.084  0.00  0.00      PROB
ATOM    436  CE3 TRP    49       5.992  32.365   0.040  0.00  0.00      PROB
ATOM    437  NE1 TRP    49       5.187  28.947   0.868  0.00  0.00      PROB
ATOM    438  CZ2 TRP    49       6.636  29.828  -1.056  0.00  0.00      PROB
ATOM    439  CZ3 TRP    49       6.815  32.266  -1.102  0.00  0.00      PROB
ATOM    440  CH2 TRP    49       7.138  31.005  -1.646  0.00  0.00      PROB
ATOM    441  H   TRP    49       4.018  33.758   4.778  0.00  0.00      PROB
ATOM    442  HE1 TRP    49       5.268  27.974   0.755  0.00  0.00      PROB
ATOM    443  N   LEU    50       6.850  30.635   4.267  0.00  0.00      PROB
ATOM    444  CA  LEU    50       8.296  30.508   4.159  0.00  0.00      PROB
ATOM    445  C   LEU    50       8.725  30.034   2.786  0.00  0.00      PROB
ATOM    446  O   LEU    50       9.391  30.715   2.014  0.00  0.00      PROB
ATOM    447  CB  LEU    50       8.803  29.529   5.218  0.00  0.00      PROB
ATOM    448  CG  LEU    50       8.475  29.937   6.648  0.00  0.00      PROB
ATOM    449  CD1 LEU    50       8.559  28.743   7.596  0.00  0.00      PROB
ATOM    450  CD2 LEU    50       9.340  31.109   7.106  0.00  0.00      PROB
ATOM    451  H   LEU    50       6.267  29.847   4.476  0.00  0.00      PROB
ATOM    452  N   ALA    51       8.330  28.784   2.535  0.00  0.00      PROB
ATOM    453  CA  ALA    51       8.924  28.102   1.396  0.00  0.00      PROB
ATOM    454  C   ALA    51       7.948  27.094   0.853  0.00  0.00      PROB
ATOM    455  O   ALA    51       6.891  26.865   1.429  0.00  0.00      PROB
ATOM    456  CB  ALA    51      10.216  27.392   1.811  0.00  0.00      PROB
ATOM    457  H   ALA    51       7.649  28.320   3.107  0.00  0.00      PROB
ATOM    458  N   HSD    52       8.335  26.504  -0.273  0.00  0.00      PROB
ATOM    459  CA  HSD    52       7.458  25.558  -0.946  0.00  0.00      PROB
ATOM    460  C   HSD    52       8.352  24.638  -1.745  0.00  0.00      PROB
ATOM    461  O   HSD    52       9.462  25.018  -2.095  0.00  0.00      PROB
ATOM    462  CB  HSD    52       6.479  26.365  -1.811  0.00  0.00      PROB
ATOM    463  CG  HSD    52       5.679  25.516  -2.765  0.00  0.00      PROB
ATOM    464  CD2 HSD    52       4.442  24.908  -2.541  0.00  0.00      PROB
ATOM    465  ND1 HSD    52       6.087  25.240  -4.015  0.00  0.00      PROB
ATOM    466  CE1 HSD    52       5.115  24.461  -4.580  0.00  0.00      PROB
ATOM    467  NE2 HSD    52       4.106  24.257  -3.679  0.00  0.00      PROB
ATOM    468  H   HSD    52       9.204  26.749  -0.711  0.00  0.00      PROB
ATOM    469  HD1 HSD    52       6.910  25.556  -4.458  0.00  0.00      PROB
ATOM    470  N   ILE    53       7.846  23.431  -2.000  0.00  0.00      PROB
ATOM    471  CA  ILE    53       8.573  22.561  -2.912  0.00  0.00      PROB
ATOM    472  C   ILE    53       7.594  21.801  -3.785  0.00  0.00      PROB
ATOM    473  O   ILE    53       6.577  21.296  -3.321  0.00  0.00      PROB
ATOM    474  CB  ILE    53       9.556  21.664  -2.130  0.00  0.00      PROB
ATOM    475  CG1 ILE    53      10.536  20.920  -3.037  0.00  0.00      PROB
ATOM    476  CG2 ILE    53       8.851  20.741  -1.141  0.00  0.00      PROB
ATOM    477  CD  ILE    53      11.828  20.547  -2.313  0.00  0.00      PROB
ATOM    478  H   ILE    53       6.974  23.136  -1.605  0.00  0.00      PROB
ATOM    479  N   TRP    54       7.915  21.802  -5.081  0.00  0.00      PROB
ATOM    480  CA  TRP    54       7.081  21.079  -6.032  0.00  0.00      PROB
ATOM    481  C   TRP    54       7.461  19.616  -6.075  0.00  0.00      PROB
ATOM    482  O   TRP    54       8.491  19.200  -5.560  0.00  0.00      PROB
ATOM    483  CB  TRP    54       7.214  21.667  -7.438  0.00  0.00      PROB
ATOM    484  CG  TRP    54       6.698  23.083  -7.513  0.00  0.00      PROB
ATOM    485  CD1 TRP    54       7.409  24.256  -7.221  0.00  0.00      PROB
ATOM    486  CD2 TRP    54       5.385  23.526  -7.914  0.00  0.00      PROB
ATOM    487  CE2 TRP    54       5.381  24.961  -7.839  0.00  0.00      PROB
ATOM    488  CE3 TRP    54       4.224  22.837  -8.322  0.00  0.00      PROB
ATOM    489  NE1 TRP    54       6.643  25.362  -7.409  0.00  0.00      PROB
ATOM    490  CZ2 TRP    54       4.213  25.676  -8.178  0.00  0.00      PROB
ATOM    491  CZ3 TRP    54       3.063  23.564  -8.657  0.00  0.00      PROB
ATOM    492  CH2 TRP    54       3.059  24.974  -8.586  0.00  0.00      PROB
ATOM    493  H   TRP    54       8.797  22.186  -5.353  0.00  0.00      PROB
ATOM    494  HE1 TRP    54       6.949  26.280  -7.241  0.00  0.00      PROB
ATOM    495  N   TRP    55       6.590  18.853  -6.744  0.00  0.00      PROB
ATOM    496  CA  TRP    55       6.795  17.412  -6.859  0.00  0.00      PROB
ATOM    497  C   TRP    55       8.151  16.916  -7.351  0.00  0.00      PROB
ATOM    498  O   TRP    55       8.645  15.875  -6.928  0.00  0.00      PROB
ATOM    499  CB  TRP    55       5.626  16.787  -7.631  0.00  0.00      PROB
ATOM    500  CG  TRP    55       5.748  16.929  -9.136  0.00  0.00      PROB
ATOM    501  CD1 TRP    55       5.967  15.879 -10.041  0.00  0.00      PROB
ATOM    502  CD2 TRP    55       5.653  18.116  -9.956  0.00  0.00      PROB
ATOM    503  CE2 TRP    55       5.825  17.703 -11.321  0.00  0.00      PROB
ATOM    504  CE3 TRP    55       5.442  19.479  -9.662  0.00  0.00      PROB
ATOM    505  NE1 TRP    55       6.013  16.326 -11.323  0.00  0.00      PROB
ATOM    506  CZ2 TRP    55       5.775  18.656 -12.360  0.00  0.00      PROB
ATOM    507  CZ3 TRP    55       5.395  20.424 -10.708  0.00  0.00      PROB
ATOM    508  CH2 TRP    55       5.561  20.014 -12.048  0.00  0.00      PROB
ATOM    509  H   TRP    55       5.718  19.275  -7.001  0.00  0.00      PROB
ATOM    510  HE1 TRP    55       6.179  15.771 -12.115  0.00  0.00      PROB
ATOM    511  N   ASP    56       8.740  17.709  -8.254  0.00  0.00      PROB
ATOM    512  CA  ASP    56      10.058  17.347  -8.767  0.00  0.00      PROB
ATOM    513  C   ASP    56      11.168  17.531  -7.725  0.00  0.00      PROB
ATOM    514  O   ASP    56      11.219  16.799  -6.737  0.00  0.00      PROB
ATOM    515  CB  ASP    56      10.281  18.033 -10.136  0.00  0.00      PROB
ATOM    516  CG  ASP    56      10.137  19.550 -10.063  0.00  0.00      PROB
ATOM    517  OD1 ASP    56       9.030  20.059  -9.942  0.00  0.00      PROB
ATOM    518  OD2 ASP    56      11.139  20.249 -10.146  0.00  0.00      PROB
ATOM    519  H   ASP    56       8.341  18.580  -8.546  0.00  0.00      PROB
ATOM    520  N   GLY    57      12.042  18.522  -7.939  0.00  0.00      PROB
ATOM    521  CA  GLY    57      12.910  18.919  -6.833  0.00  0.00      PROB
ATOM    522  C   GLY    57      12.764  20.387  -6.470  0.00  0.00      PROB
ATOM    523  O   GLY    57      13.394  20.888  -5.551  0.00  0.00      PROB
ATOM    524  H   GLY    57      12.049  19.050  -8.790  0.00  0.00      PROB
ATOM    525  N   ASP    58      11.906  21.050  -7.258  0.00  0.00      PROB
ATOM    526  CA  ASP    58      11.786  22.505  -7.230  0.00  0.00      PROB
ATOM    527  C   ASP    58      11.526  23.151  -5.892  0.00  0.00      PROB
ATOM    528  O   ASP    58      10.452  23.028  -5.318  0.00  0.00      PROB
ATOM    529  CB  ASP    58      10.649  22.890  -8.147  0.00  0.00      PROB
ATOM    530  CG  ASP    58      10.885  24.210  -8.843  0.00  0.00      PROB
ATOM    531  OD1 ASP    58      11.696  24.261  -9.761  0.00  0.00      PROB
ATOM    532  OD2 ASP    58      10.224  25.184  -8.514  0.00  0.00      PROB
ATOM    533  H   ASP    58      11.399  20.579  -7.979  0.00  0.00      PROB
ATOM    534  N   GLU    59      12.535  23.887  -5.444  0.00  0.00      PROB
ATOM    535  CA  GLU    59      12.262  24.782  -4.325  0.00  0.00      PROB
ATOM    536  C   GLU    59      11.395  25.970  -4.729  0.00  0.00      PROB
ATOM    537  O   GLU    59      11.169  26.263  -5.900  0.00  0.00      PROB
ATOM    538  CB  GLU    59      13.567  25.267  -3.673  0.00  0.00      PROB
ATOM    539  CG  GLU    59      14.820  25.410  -4.556  0.00  0.00      PROB
ATOM    540  CD  GLU    59      14.500  26.098  -5.867  0.00  0.00      PROB
ATOM    541  OE1 GLU    59      14.046  27.235  -5.867  0.00  0.00      PROB
ATOM    542  OE2 GLU    59      14.615  25.462  -6.908  0.00  0.00      PROB
ATOM    543  H   GLU    59      13.365  23.963  -6.000  0.00  0.00      PROB
ATOM    544  N   SER    60      10.909  26.659  -3.698  0.00  0.00      PROB
ATOM    545  CA  SER    60      10.301  27.970  -3.892  0.00  0.00      PROB
ATOM    546  C   SER    60      10.478  28.739  -2.597  0.00  0.00      PROB
ATOM    547  O   SER    60      10.230  28.200  -1.525  0.00  0.00      PROB
ATOM    548  CB  SER    60       8.808  27.858  -4.238  0.00  0.00      PROB
ATOM    549  OG  SER    60       8.519  26.739  -5.097  0.00  0.00      PROB
ATOM    550  H   SER    60      10.894  26.229  -2.794  0.00  0.00      PROB
ATOM    551  HG  SER    60       9.307  26.583  -5.621  0.00  0.00      PROB
ATOM    552  N   TYR    61      10.958  29.983  -2.707  0.00  0.00      PROB
ATOM    553  CA  TYR    61      11.227  30.691  -1.455  0.00  0.00      PROB
ATOM    554  C   TYR    61      10.511  32.016  -1.393  0.00  0.00      PROB
ATOM    555  O   TYR    61      10.192  32.601  -2.418  0.00  0.00      PROB
ATOM    556  CB  TYR    61      12.728  30.935  -1.257  0.00  0.00      PROB
ATOM    557  CG  TYR    61      13.499  29.639  -1.167  0.00  0.00      PROB
ATOM    558  CD1 TYR    61      14.525  29.396  -2.102  0.00  0.00      PROB
ATOM    559  CD2 TYR    61      13.181  28.718  -0.151  0.00  0.00      PROB
ATOM    560  CE1 TYR    61      15.254  28.199  -2.014  0.00  0.00      PROB
ATOM    561  CE2 TYR    61      13.907  27.522  -0.065  0.00  0.00      PROB
ATOM    562  CZ  TYR    61      14.932  27.275  -0.998  0.00  0.00      PROB
ATOM    563  OH  TYR    61      15.629  26.085  -0.911  0.00  0.00      PROB
ATOM    564  H   TYR    61      11.104  30.429  -3.589  0.00  0.00      PROB
ATOM    565  HH  TYR    61      16.089  25.942  -1.733  0.00  0.00      PROB
ATOM    566  N   ASN    62      10.298  32.472  -0.150  0.00  0.00      PROB
ATOM    567  CA  ASN    62       9.797  33.836   0.040  0.00  0.00      PROB
ATOM    568  C   ASN    62      10.840  34.909  -0.275  0.00  0.00      PROB
ATOM    569  O   ASN    62      11.872  35.003   0.382  0.00  0.00      PROB
ATOM    570  CB  ASN    62       9.256  33.971   1.474  0.00  0.00      PROB
ATOM    571  CG  ASN    62       8.630  35.334   1.713  0.00  0.00      PROB
ATOM    572  ND2 ASN    62       7.869  35.412   2.802  0.00  0.00      PROB
ATOM    573  OD1 ASN    62       8.832  36.272   0.958  0.00  0.00      PROB
ATOM    574  H   ASN    62      10.473  31.878   0.638  0.00  0.00      PROB
ATOM    575 HD21 ASN    62       7.672  34.609   3.370  0.00  0.00      PROB
ATOM    576 HD22 ASN    62       7.505  36.312   3.044  0.00  0.00      PROB
ATOM    577  N   PRO    63      10.527  35.733  -1.307  0.00  0.00      PROB
ATOM    578  CA  PRO    63      11.359  36.888  -1.664  0.00  0.00      PROB
ATOM    579  C   PRO    63      11.925  37.749  -0.541  0.00  0.00      PROB
ATOM    580  O   PRO    63      13.052  38.230  -0.646  0.00  0.00      PROB
ATOM    581  CB  PRO    63      10.472  37.663  -2.641  0.00  0.00      PROB
ATOM    582  CG  PRO    63       9.670  36.570  -3.339  0.00  0.00      PROB
ATOM    583  CD  PRO    63       9.378  35.607  -2.196  0.00  0.00      PROB
ATOM    584  N   SER    64      11.152  37.933   0.537  0.00  0.00      PROB
ATOM    585  CA  SER    64      11.736  38.683   1.646  0.00  0.00      PROB
ATOM    586  C   SER    64      12.906  37.978   2.321  0.00  0.00      PROB
ATOM    587  O   SER    64      14.065  38.344   2.123  0.00  0.00      PROB
ATOM    588  CB  SER    64      10.650  39.072   2.647  0.00  0.00      PROB
ATOM    589  OG  SER    64       9.811  37.939   2.871  0.00  0.00      PROB
ATOM    590  H   SER    64      10.202  37.611   0.603  0.00  0.00      PROB
ATOM    591  HG  SER    64       9.005  38.156   2.384  0.00  0.00      PROB
ATOM    592  N   LEU    65      12.570  36.946   3.113  0.00  0.00      PROB
ATOM    593  CA  LEU    65      13.633  36.343   3.923  0.00  0.00      PROB
ATOM    594  C   LEU    65      14.561  35.341   3.247  0.00  0.00      PROB
ATOM    595  O   LEU    65      15.601  34.990   3.789  0.00  0.00      PROB
ATOM    596  CB  LEU    65      13.121  35.818   5.276  0.00  0.00      PROB
ATOM    597  CG  LEU    65      12.337  34.500   5.284  0.00  0.00      PROB
ATOM    598  CD1 LEU    65      12.469  33.795   6.635  0.00  0.00      PROB
ATOM    599  CD2 LEU    65      10.870  34.669   4.884  0.00  0.00      PROB
ATOM    600  H   LEU    65      11.600  36.691   3.174  0.00  0.00      PROB
ATOM    601  N   LYS    66      14.158  34.932   2.029  0.00  0.00      PROB
ATOM    602  CA  LYS    66      14.956  34.114   1.101  0.00  0.00      PROB
ATOM    603  C   LYS    66      16.138  33.293   1.617  0.00  0.00      PROB
ATOM    604  O   LYS    66      16.032  32.091   1.804  0.00  0.00      PROB
ATOM    605  CB  LYS    66      15.311  34.934  -0.153  0.00  0.00      PROB
ATOM    606  CG  LYS    66      15.827  36.345   0.150  0.00  0.00      PROB
ATOM    607  CD  LYS    66      16.139  37.192  -1.081  0.00  0.00      PROB
ATOM    608  CE  LYS    66      16.462  38.638  -0.694  0.00  0.00      PROB
ATOM    609  NZ  LYS    66      15.311  39.228   0.003  0.00  0.00      PROB
ATOM    610  H   LYS    66      13.246  35.214   1.727  0.00  0.00      PROB
ATOM    611  HZ1 LYS    66      15.444  40.234   0.207  0.00  0.00      PROB
ATOM    612  HZ2 LYS    66      14.451  39.100  -0.571  0.00  0.00      PROB
ATOM    613  HZ3 LYS    66      15.124  38.725   0.897  0.00  0.00      PROB
ATOM    614  N   SER    67      17.272  33.975   1.844  0.00  0.00      PROB
ATOM    615  CA  SER    67      18.510  33.295   2.223  0.00  0.00      PROB
ATOM    616  C   SER    67      18.471  32.469   3.504  0.00  0.00      PROB
ATOM    617  O   SER    67      19.314  31.617   3.768  0.00  0.00      PROB
ATOM    618  CB  SER    67      19.620  34.342   2.286  0.00  0.00      PROB
ATOM    619  OG  SER    67      19.325  35.402   1.357  0.00  0.00      PROB
ATOM    620  H   SER    67      17.329  34.965   1.738  0.00  0.00      PROB
ATOM    621  HG  SER    67      20.169  35.756   1.099  0.00  0.00      PROB
ATOM    622  N   ARG    68      17.440  32.754   4.309  0.00  0.00      PROB
ATOM    623  CA  ARG    68      17.298  31.897   5.475  0.00  0.00      PROB
ATOM    624  C   ARG    68      16.445  30.659   5.276  0.00  0.00      PROB
ATOM    625  O   ARG    68      15.991  30.043   6.229  0.00  0.00      PROB
ATOM    626  CB  ARG    68      16.850  32.690   6.699  0.00  0.00      PROB
ATOM    627  CG  ARG    68      17.819  33.830   7.016  0.00  0.00      PROB
ATOM    628  CD  ARG    68      17.703  34.323   8.458  0.00  0.00      PROB
ATOM    629  NE  ARG    68      16.332  34.704   8.787  0.00  0.00      PROB
ATOM    630  CZ  ARG    68      15.719  34.152   9.856  0.00  0.00      PROB
ATOM    631  NH1 ARG    68      14.502  34.560  10.189  0.00  0.00      PROB
ATOM    632  NH2 ARG    68      16.309  33.212  10.588  0.00  0.00      PROB
ATOM    633  H   ARG    68      16.754  33.440   4.063  0.00  0.00      PROB
ATOM    634  HE  ARG    68      15.889  35.397   8.218  0.00  0.00      PROB
ATOM    635 HH11 ARG    68      14.056  34.162  11.008  0.00  0.00      PROB
ATOM    636 HH12 ARG    68      13.998  35.247   9.672  0.00  0.00      PROB
ATOM    637 HH21 ARG    68      15.834  32.877  11.408  0.00  0.00      PROB
ATOM    638 HH22 ARG    68      17.215  32.827  10.371  0.00  0.00      PROB
ATOM    639  N   LEU    69      16.228  30.322   4.002  0.00  0.00      PROB
ATOM    640  CA  LEU    69      15.402  29.154   3.741  0.00  0.00      PROB
ATOM    641  C   LEU    69      16.104  28.201   2.805  0.00  0.00      PROB
ATOM    642  O   LEU    69      16.710  28.587   1.812  0.00  0.00      PROB
ATOM    643  CB  LEU    69      14.071  29.582   3.125  0.00  0.00      PROB
ATOM    644  CG  LEU    69      13.293  30.601   3.953  0.00  0.00      PROB
ATOM    645  CD1 LEU    69      12.299  31.371   3.089  0.00  0.00      PROB
ATOM    646  CD2 LEU    69      12.654  29.970   5.189  0.00  0.00      PROB
ATOM    647  H   LEU    69      16.600  30.823   3.220  0.00  0.00      PROB
ATOM    648  N   THR    70      15.972  26.924   3.149  0.00  0.00      PROB
ATOM    649  CA  THR    70      16.424  25.898   2.221  0.00  0.00      PROB
ATOM    650  C   THR    70      15.532  24.683   2.334  0.00  0.00      PROB
ATOM    651  O   THR    70      15.547  23.951   3.317  0.00  0.00      PROB
ATOM    652  CB  THR    70      17.895  25.552   2.472  0.00  0.00      PROB
ATOM    653  CG2 THR    70      18.475  24.686   1.351  0.00  0.00      PROB
ATOM    654  OG1 THR    70      18.664  26.751   2.629  0.00  0.00      PROB
ATOM    655  H   THR    70      15.645  26.687   4.064  0.00  0.00      PROB
ATOM    656  HG1 THR    70      18.271  27.407   2.056  0.00  0.00      PROB
ATOM    657  N   ILE    71      14.689  24.526   1.314  0.00  0.00      PROB
ATOM    658  CA  ILE    71      13.759  23.416   1.432  0.00  0.00      PROB
ATOM    659  C   ILE    71      14.233  22.213   0.642  0.00  0.00      PROB
ATOM    660  O   ILE    71      14.694  22.307  -0.486  0.00  0.00      PROB
ATOM    661  CB  ILE    71      12.329  23.878   1.089  0.00  0.00      PROB
ATOM    662  CG1 ILE    71      11.267  22.880   1.554  0.00  0.00      PROB
ATOM    663  CG2 ILE    71      12.170  24.293  -0.374  0.00  0.00      PROB
ATOM    664  CD  ILE    71       9.866  23.490   1.518  0.00  0.00      PROB
ATOM    665  H   ILE    71      14.807  25.042   0.463  0.00  0.00      PROB
ATOM    666  N   SER    72      14.134  21.071   1.316  0.00  0.00      PROB
ATOM    667  CA  SER    72      14.510  19.846   0.632  0.00  0.00      PROB
ATOM    668  C   SER    72      13.358  18.878   0.750  0.00  0.00      PROB
ATOM    669  O   SER    72      12.446  19.109   1.537  0.00  0.00      PROB
ATOM    670  CB  SER    72      15.803  19.307   1.254  0.00  0.00      PROB
ATOM    671  OG  SER    72      15.674  19.201   2.680  0.00  0.00      PROB
ATOM    672  H   SER    72      13.734  21.034   2.232  0.00  0.00      PROB
ATOM    673  HG  SER    72      15.364  20.046   2.998  0.00  0.00      PROB
ATOM    674  N   LYS    73      13.422  17.787  -0.023  0.00  0.00      PROB
ATOM    675  CA  LYS    73      12.461  16.740   0.298  0.00  0.00      PROB
ATOM    676  C   LYS    73      12.983  15.345   0.083  0.00  0.00      PROB
ATOM    677  O   LYS    73      13.437  14.955  -0.988  0.00  0.00      PROB
ATOM    678  CB  LYS    73      11.116  16.910  -0.419  0.00  0.00      PROB
ATOM    679  CG  LYS    73      11.168  16.796  -1.942  0.00  0.00      PROB
ATOM    680  CD  LYS    73       9.764  16.811  -2.522  0.00  0.00      PROB
ATOM    681  CE  LYS    73       9.744  16.911  -4.042  0.00  0.00      PROB
ATOM    682  NZ  LYS    73       9.927  15.617  -4.711  0.00  0.00      PROB
ATOM    683  H   LYS    73      14.113  17.654  -0.732  0.00  0.00      PROB
ATOM    684  HZ1 LYS    73      10.410  15.798  -5.618  0.00  0.00      PROB
ATOM    685  HZ2 LYS    73      10.453  14.928  -4.134  0.00  0.00      PROB
ATOM    686  HZ3 LYS    73       8.993  15.230  -4.971  0.00  0.00      PROB
ATOM    687  N   ASP    74      12.833  14.576   1.160  0.00  0.00      PROB
ATOM    688  CA  ASP    74      12.859  13.140   0.930  0.00  0.00      PROB
ATOM    689  C   ASP    74      11.615  12.765   0.147  0.00  0.00      PROB
ATOM    690  O   ASP    74      10.497  13.051   0.551  0.00  0.00      PROB
ATOM    691  CB  ASP    74      12.927  12.428   2.280  0.00  0.00      PROB
ATOM    692  CG  ASP    74      12.683  10.941   2.134  0.00  0.00      PROB
ATOM    693  OD1 ASP    74      11.551  10.504   2.291  0.00  0.00      PROB
ATOM    694  OD2 ASP    74      13.621  10.189   1.923  0.00  0.00      PROB
ATOM    695  H   ASP    74      12.450  14.957   2.002  0.00  0.00      PROB
ATOM    696  N   THR    75      11.859  12.141  -1.004  0.00  0.00      PROB
ATOM    697  CA  THR    75      10.671  11.725  -1.737  0.00  0.00      PROB
ATOM    698  C   THR    75      10.473  10.210  -1.692  0.00  0.00      PROB
ATOM    699  O   THR    75      10.170   9.545  -2.673  0.00  0.00      PROB
ATOM    700  CB  THR    75      10.691  12.318  -3.161  0.00  0.00      PROB
ATOM    701  CG2 THR    75       9.320  12.230  -3.838  0.00  0.00      PROB
ATOM    702  OG1 THR    75      11.125  13.698  -3.144  0.00  0.00      PROB
ATOM    703  H   THR    75      12.794  11.897  -1.259  0.00  0.00      PROB
ATOM    704  HG1 THR    75      11.898  13.725  -2.580  0.00  0.00      PROB
ATOM    705  N   SER    76      10.683   9.678  -0.477  0.00  0.00      PROB
ATOM    706  CA  SER    76      10.323   8.274  -0.303  0.00  0.00      PROB
ATOM    707  C   SER    76       9.255   8.132   0.775  0.00  0.00      PROB
ATOM    708  O   SER    76       8.076   7.908   0.533  0.00  0.00      PROB
ATOM    709  CB  SER    76      11.594   7.441  -0.043  0.00  0.00      PROB
ATOM    710  OG  SER    76      12.293   7.900   1.130  0.00  0.00      PROB
ATOM    711  H   SER    76      11.013  10.224   0.294  0.00  0.00      PROB
ATOM    712  HG  SER    76      12.734   8.727   0.918  0.00  0.00      PROB
ATOM    713  N   LYS    77       9.742   8.373   1.998  0.00  0.00      PROB
ATOM    714  CA  LYS    77       8.894   8.571   3.171  0.00  0.00      PROB
ATOM    715  C   LYS    77       8.188   9.919   3.157  0.00  0.00      PROB
ATOM    716  O   LYS    77       7.332  10.206   3.981  0.00  0.00      PROB
ATOM    717  CB  LYS    77       9.766   8.458   4.418  0.00  0.00      PROB
ATOM    718  CG  LYS    77      10.537   7.138   4.489  0.00  0.00      PROB
ATOM    719  CD  LYS    77      11.823   7.212   5.322  0.00  0.00      PROB
ATOM    720  CE  LYS    77      13.045   7.771   4.574  0.00  0.00      PROB
ATOM    721  NZ  LYS    77      12.893   9.190   4.233  0.00  0.00      PROB
ATOM    722  H   LYS    77      10.718   8.585   2.047  0.00  0.00      PROB
ATOM    723  HZ1 LYS    77      13.677   9.523   3.630  0.00  0.00      PROB
ATOM    724  HZ2 LYS    77      12.074   9.360   3.615  0.00  0.00      PROB
ATOM    725  HZ3 LYS    77      12.796   9.811   5.063  0.00  0.00      PROB
ATOM    726  N   ASN    78       8.595  10.730   2.161  0.00  0.00      PROB
ATOM    727  CA  ASN    78       7.868  11.946   1.798  0.00  0.00      PROB
ATOM    728  C   ASN    78       7.932  13.030   2.845  0.00  0.00      PROB
ATOM    729  O   ASN    78       6.967  13.478   3.456  0.00  0.00      PROB
ATOM    730  CB  ASN    78       6.461  11.627   1.309  0.00  0.00      PROB
ATOM    731  CG  ASN    78       6.550  11.392  -0.181  0.00  0.00      PROB
ATOM    732  ND2 ASN    78       6.409  10.120  -0.556  0.00  0.00      PROB
ATOM    733  OD1 ASN    78       6.723  12.313  -0.969  0.00  0.00      PROB
ATOM    734  H   ASN    78       9.476  10.535   1.736  0.00  0.00      PROB
ATOM    735 HD21 ASN    78       6.414   9.351   0.087  0.00  0.00      PROB
ATOM    736 HD22 ASN    78       6.290   9.936  -1.535  0.00  0.00      PROB
ATOM    737  N   GLN    79       9.203  13.401   3.034  0.00  0.00      PROB
ATOM    738  CA  GLN    79       9.558  14.310   4.110  0.00  0.00      PROB
ATOM    739  C   GLN    79      10.082  15.633   3.592  0.00  0.00      PROB
ATOM    740  O   GLN    79      11.266  15.815   3.316  0.00  0.00      PROB
ATOM    741  CB  GLN    79      10.549  13.627   5.055  0.00  0.00      PROB
ATOM    742  CG  GLN    79      10.035  12.247   5.476  0.00  0.00      PROB
ATOM    743  CD  GLN    79      10.999  11.571   6.421  0.00  0.00      PROB
ATOM    744  NE2 GLN    79      10.730  11.825   7.702  0.00  0.00      PROB
ATOM    745  OE1 GLN    79      11.912  10.845   6.032  0.00  0.00      PROB
ATOM    746  H   GLN    79       9.890  13.043   2.401  0.00  0.00      PROB
ATOM    747 HE21 GLN    79       9.928  12.390   7.925  0.00  0.00      PROB
ATOM    748 HE22 GLN    79      11.295  11.456   8.435  0.00  0.00      PROB
ATOM    749  N   VAL    80       9.126  16.560   3.469  0.00  0.00      PROB
ATOM    750  CA  VAL    80       9.444  17.942   3.113  0.00  0.00      PROB
ATOM    751  C   VAL    80      10.216  18.655   4.213  0.00  0.00      PROB
ATOM    752  O   VAL    80       9.696  19.215   5.175  0.00  0.00      PROB
ATOM    753  CB  VAL    80       8.157  18.679   2.729  0.00  0.00      PROB
ATOM    754  CG1 VAL    80       8.377  20.157   2.411  0.00  0.00      PROB
ATOM    755  CG2 VAL    80       7.514  17.969   1.541  0.00  0.00      PROB
ATOM    756  H   VAL    80       8.221  16.305   3.818  0.00  0.00      PROB
ATOM    757  N   SER    81      11.524  18.570   4.023  0.00  0.00      PROB
ATOM    758  CA  SER    81      12.436  19.026   5.050  0.00  0.00      PROB
ATOM    759  C   SER    81      12.953  20.435   4.828  0.00  0.00      PROB
ATOM    760  O   SER    81      13.962  20.666   4.171  0.00  0.00      PROB
ATOM    761  CB  SER    81      13.560  18.001   5.141  0.00  0.00      PROB
ATOM    762  OG  SER    81      12.990  16.708   5.370  0.00  0.00      PROB
ATOM    763  H   SER    81      11.867  18.224   3.148  0.00  0.00      PROB
ATOM    764  HG  SER    81      12.534  16.460   4.568  0.00  0.00      PROB
ATOM    765  N   LEU    82      12.223  21.387   5.424  0.00  0.00      PROB
ATOM    766  CA  LEU    82      12.770  22.743   5.414  0.00  0.00      PROB
ATOM    767  C   LEU    82      13.930  22.869   6.389  0.00  0.00      PROB
ATOM    768  O   LEU    82      13.980  22.210   7.424  0.00  0.00      PROB
ATOM    769  CB  LEU    82      11.658  23.754   5.721  0.00  0.00      PROB
ATOM    770  CG  LEU    82      12.049  25.240   5.694  0.00  0.00      PROB
ATOM    771  CD1 LEU    82      12.566  25.704   4.335  0.00  0.00      PROB
ATOM    772  CD2 LEU    82      10.910  26.131   6.172  0.00  0.00      PROB
ATOM    773  H   LEU    82      11.445  21.128   5.996  0.00  0.00      PROB
ATOM    774  N   LYS    83      14.872  23.727   6.004  0.00  0.00      PROB
ATOM    775  CA  LYS    83      15.912  24.146   6.930  0.00  0.00      PROB
ATOM    776  C   LYS    83      15.882  25.659   6.958  0.00  0.00      PROB
ATOM    777  O   LYS    83      15.807  26.290   5.912  0.00  0.00      PROB
ATOM    778  CB  LYS    83      17.284  23.621   6.477  0.00  0.00      PROB
ATOM    779  CG  LYS    83      17.305  22.118   6.155  0.00  0.00      PROB
ATOM    780  CD  LYS    83      16.952  21.241   7.359  0.00  0.00      PROB
ATOM    781  CE  LYS    83      16.233  19.947   6.962  0.00  0.00      PROB
ATOM    782  NZ  LYS    83      15.145  19.705   7.924  0.00  0.00      PROB
ATOM    783  H   LYS    83      14.852  24.147   5.095  0.00  0.00      PROB
ATOM    784  HZ1 LYS    83      14.575  18.861   7.712  0.00  0.00      PROB
ATOM    785  HZ2 LYS    83      15.536  19.595   8.882  0.00  0.00      PROB
ATOM    786  HZ3 LYS    83      14.463  20.501   7.914  0.00  0.00      PROB
ATOM    787  N   ILE    84      15.892  26.213   8.174  0.00  0.00      PROB
ATOM    788  CA  ILE    84      15.928  27.673   8.238  0.00  0.00      PROB
ATOM    789  C   ILE    84      17.268  28.142   8.749  0.00  0.00      PROB
ATOM    790  O   ILE    84      17.649  27.864   9.881  0.00  0.00      PROB
ATOM    791  CB  ILE    84      14.791  28.244   9.104  0.00  0.00      PROB
ATOM    792  CG1 ILE    84      13.432  27.794   8.571  0.00  0.00      PROB
ATOM    793  CG2 ILE    84      14.856  29.776   9.216  0.00  0.00      PROB
ATOM    794  CD  ILE    84      12.269  28.415   9.343  0.00  0.00      PROB
ATOM    795  H   ILE    84      15.961  25.638   8.989  0.00  0.00      PROB
ATOM    796  N   THR    85      17.972  28.855   7.869  0.00  0.00      PROB
ATOM    797  CA  THR    85      19.262  29.415   8.256  0.00  0.00      PROB
ATOM    798  C   THR    85      19.167  30.337   9.464  0.00  0.00      PROB
ATOM    799  O   THR    85      18.376  31.278   9.501  0.00  0.00      PROB
ATOM    800  CB  THR    85      19.861  30.154   7.057  0.00  0.00      PROB
ATOM    801  CG2 THR    85      21.388  30.226   7.114  0.00  0.00      PROB
ATOM    802  OG1 THR    85      19.407  29.556   5.832  0.00  0.00      PROB
ATOM    803  H   THR    85      17.613  29.034   6.951  0.00  0.00      PROB
ATOM    804  HG1 THR    85      19.672  30.132   5.115  0.00  0.00      PROB
ATOM    805  N   SER    86      20.005  30.004  10.457  0.00  0.00      PROB
ATOM    806  CA  SER    86      20.171  30.883  11.614  0.00  0.00      PROB
ATOM    807  C   SER    86      18.921  31.512  12.207  0.00  0.00      PROB
ATOM    808  O   SER    86      18.610  32.685  12.027  0.00  0.00      PROB
ATOM    809  CB  SER    86      21.257  31.909  11.305  0.00  0.00      PROB
ATOM    810  OG  SER    86      22.426  31.196  10.882  0.00  0.00      PROB
ATOM    811  H   SER    86      20.610  29.216  10.340  0.00  0.00      PROB
ATOM    812  HG  SER    86      22.632  30.576  11.581  0.00  0.00      PROB
ATOM    813  N   VAL    87      18.202  30.653  12.935  0.00  0.00      PROB
ATOM    814  CA  VAL    87      17.015  31.163  13.612  0.00  0.00      PROB
ATOM    815  C   VAL    87      17.299  32.153  14.724  0.00  0.00      PROB
ATOM    816  O   VAL    87      18.368  32.190  15.323  0.00  0.00      PROB
ATOM    817  CB  VAL    87      16.120  30.026  14.106  0.00  0.00      PROB
ATOM    818  CG1 VAL    87      15.347  29.451  12.926  0.00  0.00      PROB
ATOM    819  CG2 VAL    87      16.886  28.958  14.893  0.00  0.00      PROB
ATOM    820  H   VAL    87      18.521  29.709  13.030  0.00  0.00      PROB
ATOM    821  N   THR    88      16.279  32.977  14.944  0.00  0.00      PROB
ATOM    822  CA  THR    88      16.379  34.045  15.925  0.00  0.00      PROB
ATOM    823  C   THR    88      15.257  33.860  16.921  0.00  0.00      PROB
ATOM    824  O   THR    88      14.350  33.074  16.684  0.00  0.00      PROB
ATOM    825  CB  THR    88      16.230  35.395  15.215  0.00  0.00      PROB
ATOM    826  CG2 THR    88      17.327  35.636  14.175  0.00  0.00      PROB
ATOM    827  OG1 THR    88      14.930  35.507  14.615  0.00  0.00      PROB
ATOM    828  H   THR    88      15.416  32.837  14.456  0.00  0.00      PROB
ATOM    829  HG1 THR    88      14.889  34.874  13.896  0.00  0.00      PROB
ATOM    830  N   ALA    89      15.298  34.651  18.005  0.00  0.00      PROB
ATOM    831  CA  ALA    89      14.144  34.618  18.909  0.00  0.00      PROB
ATOM    832  C   ALA    89      12.805  34.894  18.228  0.00  0.00      PROB
ATOM    833  O   ALA    89      11.781  34.292  18.529  0.00  0.00      PROB
ATOM    834  CB  ALA    89      14.333  35.614  20.054  0.00  0.00      PROB
ATOM    835  H   ALA    89      16.098  35.215  18.197  0.00  0.00      PROB
ATOM    836  N   ALA    90      12.874  35.814  17.247  0.00  0.00      PROB
ATOM    837  CA  ALA    90      11.675  36.128  16.466  0.00  0.00      PROB
ATOM    838  C   ALA    90      11.109  34.951  15.685  0.00  0.00      PROB
ATOM    839  O   ALA    90       9.912  34.837  15.456  0.00  0.00      PROB
ATOM    840  CB  ALA    90      11.958  37.271  15.491  0.00  0.00      PROB
ATOM    841  H   ALA    90      13.752  36.216  16.996  0.00  0.00      PROB
ATOM    842  N   ASP    91      12.034  34.052  15.323  0.00  0.00      PROB
ATOM    843  CA  ASP    91      11.614  32.844  14.618  0.00  0.00      PROB
ATOM    844  C   ASP    91      10.910  31.791  15.468  0.00  0.00      PROB
ATOM    845  O   ASP    91      10.578  30.713  14.983  0.00  0.00      PROB
ATOM    846  CB  ASP    91      12.796  32.209  13.870  0.00  0.00      PROB
ATOM    847  CG  ASP    91      13.338  33.102  12.760  0.00  0.00      PROB
ATOM    848  OD1 ASP    91      12.585  33.538  11.896  0.00  0.00      PROB
ATOM    849  OD2 ASP    91      14.538  33.347  12.720  0.00  0.00      PROB
ATOM    850  H   ASP    91      12.997  34.177  15.556  0.00  0.00      PROB
ATOM    851  N   THR    92      10.673  32.127  16.750  0.00  0.00      PROB
ATOM    852  CA  THR    92       9.798  31.263  17.546  0.00  0.00      PROB
ATOM    853  C   THR    92       8.388  31.206  16.976  0.00  0.00      PROB
ATOM    854  O   THR    92       7.699  32.217  16.850  0.00  0.00      PROB
ATOM    855  CB  THR    92       9.793  31.741  19.002  0.00  0.00      PROB
ATOM    856  CG2 THR    92       8.890  30.911  19.919  0.00  0.00      PROB
ATOM    857  OG1 THR    92      11.136  31.755  19.504  0.00  0.00      PROB
ATOM    858  H   THR    92      10.976  33.005  17.114  0.00  0.00      PROB
ATOM    859  HG1 THR    92      11.500  32.595  19.232  0.00  0.00      PROB
ATOM    860  N   ALA    93       8.011  29.980  16.593  0.00  0.00      PROB
ATOM    861  CA  ALA    93       6.807  29.881  15.782  0.00  0.00      PROB
ATOM    862  C   ALA    93       6.164  28.518  15.821  0.00  0.00      PROB
ATOM    863  O   ALA    93       6.789  27.499  16.097  0.00  0.00      PROB
ATOM    864  CB  ALA    93       7.121  30.197  14.320  0.00  0.00      PROB
ATOM    865  H   ALA    93       8.575  29.176  16.798  0.00  0.00      PROB
ATOM    866  N   VAL    94       4.870  28.567  15.487  0.00  0.00      PROB
ATOM    867  CA  VAL    94       4.154  27.335  15.184  0.00  0.00      PROB
ATOM    868  C   VAL    94       4.313  27.042  13.701  0.00  0.00      PROB
ATOM    869  O   VAL    94       3.752  27.712  12.843  0.00  0.00      PROB
ATOM    870  CB  VAL    94       2.675  27.476  15.567  0.00  0.00      PROB
ATOM    871  CG1 VAL    94       1.968  26.122  15.540  0.00  0.00      PROB
ATOM    872  CG2 VAL    94       2.499  28.157  16.927  0.00  0.00      PROB
ATOM    873  H   VAL    94       4.446  29.452  15.292  0.00  0.00      PROB
ATOM    874  N   TYR    95       5.161  26.054  13.433  0.00  0.00      PROB
ATOM    875  CA  TYR    95       5.484  25.743  12.046  0.00  0.00      PROB
ATOM    876  C   TYR    95       4.539  24.726  11.442  0.00  0.00      PROB
ATOM    877  O   TYR    95       4.571  23.561  11.814  0.00  0.00      PROB
ATOM    878  CB  TYR    95       6.912  25.211  11.971  0.00  0.00      PROB
ATOM    879  CG  TYR    95       7.925  26.310  12.163  0.00  0.00      PROB
ATOM    880  CD1 TYR    95       8.420  26.592  13.453  0.00  0.00      PROB
ATOM    881  CD2 TYR    95       8.353  27.017  11.026  0.00  0.00      PROB
ATOM    882  CE1 TYR    95       9.350  27.633  13.609  0.00  0.00      PROB
ATOM    883  CE2 TYR    95       9.286  28.049  11.184  0.00  0.00      PROB
ATOM    884  CZ  TYR    95       9.750  28.365  12.473  0.00  0.00      PROB
ATOM    885  OH  TYR    95      10.603  29.441  12.612  0.00  0.00      PROB
ATOM    886  H   TYR    95       5.503  25.495  14.188  0.00  0.00      PROB
ATOM    887  HH  TYR    95      10.753  29.595  13.547  0.00  0.00      PROB
ATOM    888  N   PHE    96       3.716  25.213  10.505  0.00  0.00      PROB
ATOM    889  CA  PHE    96       2.851  24.284   9.783  0.00  0.00      PROB
ATOM    890  C   PHE    96       3.459  23.890   8.450  0.00  0.00      PROB
ATOM    891  O   PHE    96       4.251  24.617   7.854  0.00  0.00      PROB
ATOM    892  CB  PHE    96       1.474  24.892   9.473  0.00  0.00      PROB
ATOM    893  CG  PHE    96       0.727  25.370  10.697  0.00  0.00      PROB
ATOM    894  CD1 PHE    96      -0.218  24.515  11.303  0.00  0.00      PROB
ATOM    895  CD2 PHE    96       0.962  26.672  11.196  0.00  0.00      PROB
ATOM    896  CE1 PHE    96      -0.945  24.969  12.421  0.00  0.00      PROB
ATOM    897  CE2 PHE    96       0.235  27.127  12.312  0.00  0.00      PROB
ATOM    898  CZ  PHE    96      -0.714  26.272  12.911  0.00  0.00      PROB
ATOM    899  H   PHE    96       3.767  26.162  10.192  0.00  0.00      PROB
ATOM    900  N   CYS    97       3.003  22.736   7.964  0.00  0.00      PROB
ATOM    901  CA  CYS    97       3.089  22.540   6.523  0.00  0.00      PROB
ATOM    902  C   CYS    97       1.698  22.414   5.944  0.00  0.00      PROB
ATOM    903  O   CYS    97       0.727  22.213   6.664  0.00  0.00      PROB
ATOM    904  CB  CYS    97       3.976  21.343   6.155  0.00  0.00      PROB
ATOM    905  SG  CYS    97       3.680  19.827   7.104  0.00  0.00      PROB
ATOM    906  H   CYS    97       2.474  22.117   8.552  0.00  0.00      PROB
ATOM    907  N   ALA    98       1.628  22.554   4.620  0.00  0.00      PROB
ATOM    908  CA  ALA    98       0.339  22.380   3.965  0.00  0.00      PROB
ATOM    909  C   ALA    98       0.577  21.873   2.572  0.00  0.00      PROB
ATOM    910  O   ALA    98       1.594  22.173   1.961  0.00  0.00      PROB
ATOM    911  CB  ALA    98      -0.406  23.706   3.854  0.00  0.00      PROB
ATOM    912  H   ALA    98       2.429  22.804   4.073  0.00  0.00      PROB
ATOM    913  N   ARG    99      -0.379  21.081   2.096  0.00  0.00      PROB
ATOM    914  CA  ARG    99      -0.213  20.648   0.714  0.00  0.00      PROB
ATOM    915  C   ARG    99      -0.992  21.539  -0.222  0.00  0.00      PROB
ATOM    916  O   ARG    99      -1.960  22.180   0.166  0.00  0.00      PROB
ATOM    917  CB  ARG    99      -0.633  19.187   0.560  0.00  0.00      PROB
ATOM    918  CG  ARG    99      -2.060  18.938   1.044  0.00  0.00      PROB
ATOM    919  CD  ARG    99      -2.480  17.474   1.025  0.00  0.00      PROB
ATOM    920  NE  ARG    99      -2.621  16.945  -0.329  0.00  0.00      PROB
ATOM    921  CZ  ARG    99      -3.758  16.293  -0.664  0.00  0.00      PROB
ATOM    922  NH1 ARG    99      -4.800  16.237   0.161  0.00  0.00      PROB
ATOM    923  NH2 ARG    99      -3.828  15.693  -1.849  0.00  0.00      PROB
ATOM    924  H   ARG    99      -1.229  20.963   2.613  0.00  0.00      PROB
ATOM    925  HE  ARG    99      -1.830  17.033  -0.934  0.00  0.00      PROB
ATOM    926 HH11 ARG    99      -5.631  15.714  -0.005  0.00  0.00      PROB
ATOM    927 HH12 ARG    99      -4.825  16.761   1.033  0.00  0.00      PROB
ATOM    928 HH21 ARG    99      -4.655  15.202  -2.122  0.00  0.00      PROB
ATOM    929 HH22 ARG    99      -3.055  15.728  -2.481  0.00  0.00      PROB
ATOM    930  N   ASN   100      -0.545  21.528  -1.473  0.00  0.00      PROB
ATOM    931  CA  ASN   100      -1.279  22.239  -2.512  0.00  0.00      PROB
ATOM    932  C   ASN   100      -1.228  21.450  -3.791  0.00  0.00      PROB
ATOM    933  O   ASN   100      -0.319  20.662  -4.020  0.00  0.00      PROB
ATOM    934  CB  ASN   100      -0.738  23.660  -2.754  0.00  0.00      PROB
ATOM    935  CG  ASN   100       0.742  23.662  -3.093  0.00  0.00      PROB
ATOM    936  ND2 ASN   100       1.041  24.085  -4.326  0.00  0.00      PROB
ATOM    937  OD1 ASN   100       1.580  23.317  -2.273  0.00  0.00      PROB
ATOM    938  H   ASN   100       0.323  21.080  -1.702  0.00  0.00      PROB
ATOM    939 HD21 ASN   100       0.388  24.380  -5.027  0.00  0.00      PROB
ATOM    940 HD22 ASN   100       2.021  24.125  -4.526  0.00  0.00      PROB
ATOM    941  N   ARG   101      -2.227  21.702  -4.634  0.00  0.00      PROB
ATOM    942  CA  ARG   101      -1.950  21.288  -5.998  0.00  0.00      PROB
ATOM    943  C   ARG   101      -1.957  22.505  -6.885  0.00  0.00      PROB
ATOM    944  O   ARG   101      -2.844  23.342  -6.786  0.00  0.00      PROB
ATOM    945  CB  ARG   101      -2.911  20.198  -6.493  0.00  0.00      PROB
ATOM    946  CG  ARG   101      -2.282  19.430  -7.660  0.00  0.00      PROB
ATOM    947  CD  ARG   101      -3.094  18.262  -8.219  0.00  0.00      PROB
ATOM    948  NE  ARG   101      -2.314  17.574  -9.250  0.00  0.00      PROB
ATOM    949  CZ  ARG   101      -2.824  17.244 -10.454  0.00  0.00      PROB
ATOM    950  NH1 ARG   101      -4.095  17.511 -10.749  0.00  0.00      PROB
ATOM    951  NH2 ARG   101      -2.035  16.660 -11.348  0.00  0.00      PROB
ATOM    952  H   ARG   101      -2.982  22.322  -4.417  0.00  0.00      PROB
ATOM    953  HE  ARG   101      -1.340  17.390  -9.080  0.00  0.00      PROB
ATOM    954 HH11 ARG   101      -4.474  17.305 -11.651  0.00  0.00      PROB
ATOM    955 HH12 ARG   101      -4.690  17.939 -10.068  0.00  0.00      PROB
ATOM    956 HH21 ARG   101      -2.328  16.458 -12.280  0.00  0.00      PROB
ATOM    957 HH22 ARG   101      -1.084  16.437 -11.101  0.00  0.00      PROB
ATOM    958  N   TYR   102      -0.918  22.541  -7.727  0.00  0.00      PROB
ATOM    959  CA  TYR   102      -0.736  23.581  -8.731  0.00  0.00      PROB
ATOM    960  C   TYR   102      -0.421  24.959  -8.208  0.00  0.00      PROB
ATOM    961  O   TYR   102      -0.457  25.246  -7.015  0.00  0.00      PROB
ATOM    962  CB  TYR   102      -1.900  23.613  -9.740  0.00  0.00      PROB
ATOM    963  CG  TYR   102      -1.870  22.364 -10.587  0.00  0.00      PROB
ATOM    964  CD1 TYR   102      -0.657  22.008 -11.204  0.00  0.00      PROB
ATOM    965  CD2 TYR   102      -3.041  21.595 -10.741  0.00  0.00      PROB
ATOM    966  CE1 TYR   102      -0.608  20.853 -11.986  0.00  0.00      PROB
ATOM    967  CE2 TYR   102      -2.990  20.438 -11.539  0.00  0.00      PROB
ATOM    968  CZ  TYR   102      -1.771  20.083 -12.154  0.00  0.00      PROB
ATOM    969  OH  TYR   102      -1.700  18.955 -12.950  0.00  0.00      PROB
ATOM    970  H   TYR   102      -0.226  21.826  -7.643  0.00  0.00      PROB
ATOM    971  HH  TYR   102      -0.908  19.045 -13.486  0.00  0.00      PROB
ATOM    972  N   ASP   103      -0.103  25.786  -9.209  0.00  0.00      PROB
ATOM    973  CA  ASP   103      -0.224  27.227  -9.056  0.00  0.00      PROB
ATOM    974  C   ASP   103      -1.512  27.621  -9.773  0.00  0.00      PROB
ATOM    975  O   ASP   103      -1.773  27.130 -10.874  0.00  0.00      PROB
ATOM    976  CB  ASP   103       1.023  27.899  -9.644  0.00  0.00      PROB
ATOM    977  CG  ASP   103       1.033  29.393  -9.379  0.00  0.00      PROB
ATOM    978  OD1 ASP   103       1.998  29.900  -8.816  0.00  0.00      PROB
ATOM    979  OD2 ASP   103       0.103  30.077  -9.787  0.00  0.00      PROB
ATOM    980  H   ASP   103       0.029  25.411 -10.125  0.00  0.00      PROB
ATOM    981  N   PRO   104      -2.351  28.466  -9.125  0.00  0.00      PROB
ATOM    982  CA  PRO   104      -2.114  29.021  -7.782  0.00  0.00      PROB
ATOM    983  C   PRO   104      -2.210  27.970  -6.687  0.00  0.00      PROB
ATOM    984  O   PRO   104      -3.043  27.072  -6.722  0.00  0.00      PROB
ATOM    985  CB  PRO   104      -3.201  30.097  -7.687  0.00  0.00      PROB
ATOM    986  CG  PRO   104      -4.340  29.574  -8.555  0.00  0.00      PROB
ATOM    987  CD  PRO   104      -3.599  28.928  -9.710  0.00  0.00      PROB
ATOM    988  N   PRO   105      -1.290  28.110  -5.706  0.00  0.00      PROB
ATOM    989  CA  PRO   105      -1.179  27.099  -4.653  0.00  0.00      PROB
ATOM    990  C   PRO   105      -2.367  27.067  -3.714  0.00  0.00      PROB
ATOM    991  O   PRO   105      -2.399  27.692  -2.661  0.00  0.00      PROB
ATOM    992  CB  PRO   105       0.131  27.486  -3.963  0.00  0.00      PROB
ATOM    993  CG  PRO   105       0.215  28.994  -4.149  0.00  0.00      PROB
ATOM    994  CD  PRO   105      -0.308  29.178  -5.565  0.00  0.00      PROB
ATOM    995  N   TRP   106      -3.347  26.255  -4.119  0.00  0.00      PROB
ATOM    996  CA  TRP   106      -4.430  26.021  -3.173  0.00  0.00      PROB
ATOM    997  C   TRP   106      -4.001  25.119  -2.036  0.00  0.00      PROB
ATOM    998  O   TRP   106      -4.084  23.899  -2.115  0.00  0.00      PROB
ATOM    999  CB  TRP   106      -5.672  25.470  -3.880  0.00  0.00      PROB
ATOM   1000  CG  TRP   106      -6.158  26.418  -4.957  0.00  0.00      PROB
ATOM   1001  CD1 TRP   106      -6.537  26.058  -6.260  0.00  0.00      PROB
ATOM   1002  CD2 TRP   106      -6.357  27.850  -4.891  0.00  0.00      PROB
ATOM   1003  CE2 TRP   106      -6.852  28.268  -6.172  0.00  0.00      PROB
ATOM   1004  CE3 TRP   106      -6.158  28.808  -3.872  0.00  0.00      PROB
ATOM   1005  NE1 TRP   106      -6.945  27.139  -6.977  0.00  0.00      PROB
ATOM   1006  CZ2 TRP   106      -7.139  29.629  -6.405  0.00  0.00      PROB
ATOM   1007  CZ3 TRP   106      -6.445  30.166  -4.119  0.00  0.00      PROB
ATOM   1008  CH2 TRP   106      -6.934  30.572  -5.378  0.00  0.00      PROB
ATOM   1009  H   TRP   106      -3.312  25.855  -5.040  0.00  0.00      PROB
ATOM   1010  HE1 TRP   106      -7.232  27.121  -7.914  0.00  0.00      PROB
ATOM   1011  N   PHE   107      -3.523  25.784  -0.972  0.00  0.00      PROB
ATOM   1012  CA  PHE   107      -3.183  25.034   0.235  0.00  0.00      PROB
ATOM   1013  C   PHE   107      -4.425  24.463   0.883  0.00  0.00      PROB
ATOM   1014  O   PHE   107      -5.228  25.181   1.470  0.00  0.00      PROB
ATOM   1015  CB  PHE   107      -2.402  25.900   1.228  0.00  0.00      PROB
ATOM   1016  CG  PHE   107      -1.028  26.241   0.693  0.00  0.00      PROB
ATOM   1017  CD1 PHE   107      -0.064  25.221   0.533  0.00  0.00      PROB
ATOM   1018  CD2 PHE   107      -0.728  27.582   0.372  0.00  0.00      PROB
ATOM   1019  CE1 PHE   107       1.217  25.548   0.049  0.00  0.00      PROB
ATOM   1020  CE2 PHE   107       0.554  27.912  -0.111  0.00  0.00      PROB
ATOM   1021  CZ  PHE   107       1.514  26.890  -0.268  0.00  0.00      PROB
ATOM   1022  H   PHE   107      -3.399  26.777  -1.043  0.00  0.00      PROB
ATOM   1023  N   VAL   108      -4.563  23.154   0.681  0.00  0.00      PROB
ATOM   1024  CA  VAL   108      -5.807  22.482   1.032  0.00  0.00      PROB
ATOM   1025  C   VAL   108      -5.827  21.902   2.444  0.00  0.00      PROB
ATOM   1026  O   VAL   108      -6.452  22.451   3.350  0.00  0.00      PROB
ATOM   1027  CB  VAL   108      -6.194  21.479  -0.084  0.00  0.00      PROB
ATOM   1028  CG1 VAL   108      -6.857  22.222  -1.241  0.00  0.00      PROB
ATOM   1029  CG2 VAL   108      -5.021  20.669  -0.654  0.00  0.00      PROB
ATOM   1030  H   VAL   108      -3.782  22.679   0.274  0.00  0.00      PROB
ATOM   1031  N   ASP   109      -5.095  20.793   2.597  0.00  0.00      PROB
ATOM   1032  CA  ASP   109      -4.958  20.152   3.899  0.00  0.00      PROB
ATOM   1033  C   ASP   109      -3.709  20.699   4.555  0.00  0.00      PROB
ATOM   1034  O   ASP   109      -2.716  20.984   3.889  0.00  0.00      PROB
ATOM   1035  CB  ASP   109      -4.792  18.614   3.838  0.00  0.00      PROB
ATOM   1036  CG  ASP   109      -5.431  17.854   2.670  0.00  0.00      PROB
ATOM   1037  OD1 ASP   109      -5.589  16.642   2.777  0.00  0.00      PROB
ATOM   1038  OD2 ASP   109      -5.665  18.398   1.594  0.00  0.00      PROB
ATOM   1039  H   ASP   109      -4.670  20.327   1.824  0.00  0.00      PROB
ATOM   1040  N   TRP   110      -3.800  20.856   5.878  0.00  0.00      PROB
ATOM   1041  CA  TRP   110      -2.637  21.381   6.588  0.00  0.00      PROB
ATOM   1042  C   TRP   110      -2.188  20.382   7.629  0.00  0.00      PROB
ATOM   1043  O   TRP   110      -2.864  19.392   7.891  0.00  0.00      PROB
ATOM   1044  CB  TRP   110      -2.946  22.716   7.275  0.00  0.00      PROB
ATOM   1045  CG  TRP   110      -3.184  23.853   6.302  0.00  0.00      PROB
ATOM   1046  CD1 TRP   110      -4.105  23.916   5.242  0.00  0.00      PROB
ATOM   1047  CD2 TRP   110      -2.510  25.126   6.282  0.00  0.00      PROB
ATOM   1048  CE2 TRP   110      -3.068  25.890   5.201  0.00  0.00      PROB
ATOM   1049  CE3 TRP   110      -1.491  25.680   7.086  0.00  0.00      PROB
ATOM   1050  NE1 TRP   110      -4.041  25.105   4.588  0.00  0.00      PROB
ATOM   1051  CZ2 TRP   110      -2.590  27.193   4.948  0.00  0.00      PROB
ATOM   1052  CZ3 TRP   110      -1.024  26.983   6.823  0.00  0.00      PROB
ATOM   1053  CH2 TRP   110      -1.571  27.734   5.761  0.00  0.00      PROB
ATOM   1054  H   TRP   110      -4.597  20.544   6.391  0.00  0.00      PROB
ATOM   1055  HE1 TRP   110      -4.582  25.341   3.801  0.00  0.00      PROB
ATOM   1056  N   GLY   111      -1.029  20.691   8.213  0.00  0.00      PROB
ATOM   1057  CA  GLY   111      -0.616  19.920   9.375  0.00  0.00      PROB
ATOM   1058  C   GLY   111      -1.044  20.590  10.662  0.00  0.00      PROB
ATOM   1059  O   GLY   111      -1.950  21.419  10.695  0.00  0.00      PROB
ATOM   1060  H   GLY   111      -0.515  21.502   7.936  0.00  0.00      PROB
ATOM   1061  N   GLN   112      -0.370  20.163  11.734  0.00  0.00      PROB
ATOM   1062  CA  GLN   112      -0.828  20.593  13.049  0.00  0.00      PROB
ATOM   1063  C   GLN   112      -0.005  21.676  13.715  0.00  0.00      PROB
ATOM   1064  O   GLN   112      -0.408  22.222  14.737  0.00  0.00      PROB
ATOM   1065  CB  GLN   112      -0.957  19.397  13.994  0.00  0.00      PROB
ATOM   1066  CG  GLN   112      -2.397  18.918  14.237  0.00  0.00      PROB
ATOM   1067  CD  GLN   112      -3.258  19.889  15.045  0.00  0.00      PROB
ATOM   1068  NE2 GLN   112      -2.618  20.796  15.796  0.00  0.00      PROB
ATOM   1069  OE1 GLN   112      -4.480  19.806  15.034  0.00  0.00      PROB
ATOM   1070  H   GLN   112       0.511  19.705  11.582  0.00  0.00      PROB
ATOM   1071 HE21 GLN   112      -1.636  20.997  15.754  0.00  0.00      PROB
ATOM   1072 HE22 GLN   112      -3.159  21.342  16.427  0.00  0.00      PROB
ATOM   1073  N   GLY   113       1.153  21.956  13.113  0.00  0.00      PROB
ATOM   1074  CA  GLY   113       2.021  22.949  13.724  0.00  0.00      PROB
ATOM   1075  C   GLY   113       2.979  22.383  14.751  0.00  0.00      PROB
ATOM   1076  O   GLY   113       2.668  22.210  15.924  0.00  0.00      PROB
ATOM   1077  H   GLY   113       1.466  21.434  12.314  0.00  0.00      PROB
ATOM   1078  N   THR   114       4.199  22.133  14.264  0.00  0.00      PROB
ATOM   1079  CA  THR   114       5.251  21.837  15.232  0.00  0.00      PROB
ATOM   1080  C   THR   114       5.630  23.092  16.019  0.00  0.00      PROB
ATOM   1081  O   THR   114       5.499  24.207  15.525  0.00  0.00      PROB
ATOM   1082  CB  THR   114       6.437  21.182  14.496  0.00  0.00      PROB
ATOM   1083  CG2 THR   114       7.530  22.144  14.024  0.00  0.00      PROB
ATOM   1084  OG1 THR   114       6.979  20.089  15.246  0.00  0.00      PROB
ATOM   1085  H   THR   114       4.368  22.301  13.290  0.00  0.00      PROB
ATOM   1086  HG1 THR   114       6.457  19.329  14.984  0.00  0.00      PROB
ATOM   1087  N   LEU   115       6.078  22.894  17.265  0.00  0.00      PROB
ATOM   1088  CA  LEU   115       6.396  24.111  18.007  0.00  0.00      PROB
ATOM   1089  C   LEU   115       7.883  24.316  18.190  0.00  0.00      PROB
ATOM   1090  O   LEU   115       8.564  23.559  18.873  0.00  0.00      PROB
ATOM   1091  CB  LEU   115       5.654  24.155  19.349  0.00  0.00      PROB
ATOM   1092  CG  LEU   115       5.808  25.488  20.096  0.00  0.00      PROB
ATOM   1093  CD1 LEU   115       5.344  26.686  19.264  0.00  0.00      PROB
ATOM   1094  CD2 LEU   115       5.126  25.458  21.462  0.00  0.00      PROB
ATOM   1095  H   LEU   115       6.262  21.977  17.615  0.00  0.00      PROB
ATOM   1096  N   VAL   116       8.363  25.384  17.547  0.00  0.00      PROB
ATOM   1097  CA  VAL   116       9.768  25.693  17.779  0.00  0.00      PROB
ATOM   1098  C   VAL   116       9.936  26.955  18.601  0.00  0.00      PROB
ATOM   1099  O   VAL   116       9.543  28.049  18.211  0.00  0.00      PROB
ATOM   1100  CB  VAL   116      10.535  25.762  16.454  0.00  0.00      PROB
ATOM   1101  CG1 VAL   116      11.995  26.162  16.660  0.00  0.00      PROB
ATOM   1102  CG2 VAL   116      10.436  24.429  15.707  0.00  0.00      PROB
ATOM   1103  H   VAL   116       7.765  25.994  17.020  0.00  0.00      PROB
ATOM   1104  N   THR   117      10.544  26.732  19.769  0.00  0.00      PROB
ATOM   1105  CA  THR   117      10.878  27.867  20.617  0.00  0.00      PROB
ATOM   1106  C   THR   117      12.355  28.207  20.514  0.00  0.00      PROB
ATOM   1107  O   THR   117      13.224  27.493  21.004  0.00  0.00      PROB
ATOM   1108  CB  THR   117      10.475  27.566  22.063  0.00  0.00      PROB
ATOM   1109  CG2 THR   117      10.602  28.796  22.969  0.00  0.00      PROB
ATOM   1110  OG1 THR   117       9.138  27.053  22.111  0.00  0.00      PROB
ATOM   1111  H   THR   117      10.930  25.828  19.948  0.00  0.00      PROB
ATOM   1112  HG1 THR   117       9.127  26.239  21.625  0.00  0.00      PROB
ATOM   1113  N   VAL   118      12.617  29.332  19.842  0.00  0.00      PROB
ATOM   1114  CA  VAL   118      14.022  29.697  19.690  0.00  0.00      PROB
ATOM   1115  C   VAL   118      14.533  30.533  20.852  0.00  0.00      PROB
ATOM   1116  O   VAL   118      14.768  31.732  20.765  0.00  0.00      PROB
ATOM   1117  CB  VAL   118      14.284  30.395  18.352  0.00  0.00      PROB
ATOM   1118  CG1 VAL   118      15.788  30.444  18.067  0.00  0.00      PROB
ATOM   1119  CG2 VAL   118      13.515  29.748  17.197  0.00  0.00      PROB
ATOM   1120  H   VAL   118      11.886  29.958  19.561  0.00  0.00      PROB
ATOM   1121  N   SER   119      14.690  29.828  21.972  0.00  0.00      PROB
ATOM   1122  CA  SER   119      15.241  30.555  23.105  0.00  0.00      PROB
ATOM   1123  C   SER   119      16.627  30.065  23.437  0.00  0.00      PROB
ATOM   1124  O   SER   119      16.948  28.885  23.339  0.00  0.00      PROB
ATOM   1125  CB  SER   119      14.301  30.458  24.312  0.00  0.00      PROB
ATOM   1126  OG  SER   119      14.864  31.112  25.460  0.00  0.00      PROB
ATOM   1127  H   SER   119      14.548  28.837  21.967  0.00  0.00      PROB
ATOM   1128  HG  SER   119      14.131  31.320  26.031  0.00  0.00      PROB
ATOM   1129  N   SER   120      17.436  31.035  23.872  0.00  0.00      PROB
ATOM   1130  CA  SER   120      18.750  30.697  24.404  0.00  0.00      PROB
ATOM   1131  C   SER   120      18.724  29.816  25.646  0.00  0.00      PROB
ATOM   1132  O   SER   120      19.661  29.086  25.937  0.00  0.00      PROB
ATOM   1133  CB  SER   120      19.517  31.991  24.658  0.00  0.00      PROB
ATOM   1134  OG  SER   120      19.162  32.940  23.641  0.00  0.00      PROB
ATOM   1135  H   SER   120      17.165  31.997  23.836  0.00  0.00      PROB
ATOM   1136  HG  SER   120      19.747  33.682  23.749  0.00  0.00      PROB
ATOM   1137  N   ALA   121      17.591  29.910  26.365  0.00  0.00      PROB
ATOM   1138  CA  ALA   121      17.478  29.078  27.557  0.00  0.00      PROB
ATOM   1139  C   ALA   121      17.261  27.605  27.246  0.00  0.00      PROB
ATOM   1140  O   ALA   121      17.032  27.205  26.103  0.00  0.00      PROB
ATOM   1141  CB  ALA   121      16.347  29.591  28.452  0.00  0.00      PROB
ATOM   1142  H   ALA   121      16.815  30.453  26.040  0.00  0.00      PROB
ATOM   1143  N   SER   122      17.350  26.828  28.332  0.00  0.00      PROB
ATOM   1144  CA  SER   122      17.231  25.384  28.199  0.00  0.00      PROB
ATOM   1145  C   SER   122      16.175  24.817  29.129  0.00  0.00      PROB
ATOM   1146  O   SER   122      15.670  25.499  30.012  0.00  0.00      PROB
ATOM   1147  CB  SER   122      18.605  24.745  28.398  0.00  0.00      PROB
ATOM   1148  OG  SER   122      19.512  25.304  27.439  0.00  0.00      PROB
ATOM   1149  H   SER   122      17.475  27.219  29.241  0.00  0.00      PROB
ATOM   1150  HG  SER   122      20.388  25.145  27.768  0.00  0.00      PROB
ATOM   1151  N   THR   123      15.848  23.552  28.855  0.00  0.00      PROB
ATOM   1152  CA  THR   123      14.688  22.917  29.471  0.00  0.00      PROB
ATOM   1153  C   THR   123      14.660  22.816  30.992  0.00  0.00      PROB
ATOM   1154  O   THR   123      15.439  22.092  31.601  0.00  0.00      PROB
ATOM   1155  CB  THR   123      14.541  21.540  28.826  0.00  0.00      PROB
ATOM   1156  CG2 THR   123      13.130  20.969  28.961  0.00  0.00      PROB
ATOM   1157  OG1 THR   123      14.945  21.607  27.446  0.00  0.00      PROB
ATOM   1158  H   THR   123      16.263  23.044  28.101  0.00  0.00      PROB
ATOM   1159  HG1 THR   123      14.785  20.742  27.088  0.00  0.00      PROB
ATOM   1160  N   LYS   124      13.700  23.539  31.584  0.00  0.00      PROB
ATOM   1161  CA  LYS   124      13.411  23.203  32.973  0.00  0.00      PROB
ATOM   1162  C   LYS   124      12.180  22.325  33.076  0.00  0.00      PROB
ATOM   1163  O   LYS   124      11.073  22.715  32.722  0.00  0.00      PROB
ATOM   1164  CB  LYS   124      13.245  24.440  33.872  0.00  0.00      PROB
ATOM   1165  CG  LYS   124      13.061  24.028  35.342  0.00  0.00      PROB
ATOM   1166  CD  LYS   124      12.658  25.137  36.315  0.00  0.00      PROB
ATOM   1167  CE  LYS   124      12.182  24.600  37.676  0.00  0.00      PROB
ATOM   1168  NZ  LYS   124      10.935  23.834  37.518  0.00  0.00      PROB
ATOM   1169  H   LYS   124      13.077  24.078  31.017  0.00  0.00      PROB
ATOM   1170  HZ1 LYS   124      10.447  23.660  38.423  0.00  0.00      PROB
ATOM   1171  HZ2 LYS   124      10.282  24.352  36.899  0.00  0.00      PROB
ATOM   1172  HZ3 LYS   124      11.112  22.923  37.049  0.00  0.00      PROB
ATOM   1173  N   GLY   125      12.429  21.129  33.635  0.00  0.00      PROB
ATOM   1174  CA  GLY   125      11.302  20.290  34.046  0.00  0.00      PROB
ATOM   1175  C   GLY   125      10.391  20.994  35.046  0.00  0.00      PROB
ATOM   1176  O   GLY   125      10.823  21.829  35.840  0.00  0.00      PROB
ATOM   1177  H   GLY   125      13.377  20.870  33.809  0.00  0.00      PROB
ATOM   1178  N   PRO   126       9.093  20.644  34.956  0.00  0.00      PROB
ATOM   1179  CA  PRO   126       8.073  21.406  35.671  0.00  0.00      PROB
ATOM   1180  C   PRO   126       8.129  21.212  37.172  0.00  0.00      PROB
ATOM   1181  O   PRO   126       8.967  20.518  37.738  0.00  0.00      PROB
ATOM   1182  CB  PRO   126       6.779  20.887  35.035  0.00  0.00      PROB
ATOM   1183  CG  PRO   126       7.090  19.451  34.627  0.00  0.00      PROB
ATOM   1184  CD  PRO   126       8.539  19.551  34.172  0.00  0.00      PROB
ATOM   1185  N   SER   127       7.171  21.880  37.802  0.00  0.00      PROB
ATOM   1186  CA  SER   127       7.057  21.820  39.248  0.00  0.00      PROB
ATOM   1187  C   SER   127       5.580  21.906  39.593  0.00  0.00      PROB
ATOM   1188  O   SER   127       4.985  22.962  39.743  0.00  0.00      PROB
ATOM   1189  CB  SER   127       7.956  22.919  39.835  0.00  0.00      PROB
ATOM   1190  OG  SER   127       9.284  22.759  39.280  0.00  0.00      PROB
ATOM   1191  H   SER   127       6.613  22.541  37.298  0.00  0.00      PROB
ATOM   1192  HG  SER   127       9.388  21.807  39.201  0.00  0.00      PROB
ATOM   1193  N   VAL   128       4.990  20.703  39.581  0.00  0.00      PROB
ATOM   1194  CA  VAL   128       3.532  20.651  39.503  0.00  0.00      PROB
ATOM   1195  C   VAL   128       2.863  20.496  40.853  0.00  0.00      PROB
ATOM   1196  O   VAL   128       2.831  19.418  41.441  0.00  0.00      PROB
ATOM   1197  CB  VAL   128       3.097  19.538  38.541  0.00  0.00      PROB
ATOM   1198  CG1 VAL   128       1.582  19.516  38.339  0.00  0.00      PROB
ATOM   1199  CG2 VAL   128       3.828  19.660  37.206  0.00  0.00      PROB
ATOM   1200  H   VAL   128       5.537  19.868  39.616  0.00  0.00      PROB
ATOM   1201  N   PHE   129       2.330  21.627  41.311  0.00  0.00      PROB
ATOM   1202  CA  PHE   129       1.700  21.629  42.627  0.00  0.00      PROB
ATOM   1203  C   PHE   129       0.218  21.295  42.566  0.00  0.00      PROB
ATOM   1204  O   PHE   129      -0.551  21.934  41.855  0.00  0.00      PROB
ATOM   1205  CB  PHE   129       1.954  22.983  43.302  0.00  0.00      PROB
ATOM   1206  CG  PHE   129       3.439  23.276  43.327  0.00  0.00      PROB
ATOM   1207  CD1 PHE   129       4.299  22.472  44.108  0.00  0.00      PROB
ATOM   1208  CD2 PHE   129       3.941  24.347  42.556  0.00  0.00      PROB
ATOM   1209  CE1 PHE   129       5.683  22.735  44.109  0.00  0.00      PROB
ATOM   1210  CE2 PHE   129       5.325  24.611  42.558  0.00  0.00      PROB
ATOM   1211  CZ  PHE   129       6.182  23.800  43.331  0.00  0.00      PROB
ATOM   1212  H   PHE   129       2.328  22.438  40.722  0.00  0.00      PROB
ATOM   1213  N   PRO   130      -0.169  20.239  43.320  0.00  0.00      PROB
ATOM   1214  CA  PRO   130      -1.585  19.858  43.370  0.00  0.00      PROB
ATOM   1215  C   PRO   130      -2.437  20.887  44.103  0.00  0.00      PROB
ATOM   1216  O   PRO   130      -2.461  20.977  45.327  0.00  0.00      PROB
ATOM   1217  CB  PRO   130      -1.525  18.494  44.066  0.00  0.00      PROB
ATOM   1218  CG  PRO   130      -0.280  18.539  44.952  0.00  0.00      PROB
ATOM   1219  CD  PRO   130       0.689  19.379  44.130  0.00  0.00      PROB
ATOM   1220  N   LEU   131      -3.127  21.688  43.290  0.00  0.00      PROB
ATOM   1221  CA  LEU   131      -4.020  22.701  43.845  0.00  0.00      PROB
ATOM   1222  C   LEU   131      -5.184  22.089  44.593  0.00  0.00      PROB
ATOM   1223  O   LEU   131      -6.025  21.398  44.026  0.00  0.00      PROB
ATOM   1224  CB  LEU   131      -4.547  23.601  42.734  0.00  0.00      PROB
ATOM   1225  CG  LEU   131      -3.461  24.354  41.973  0.00  0.00      PROB
ATOM   1226  CD1 LEU   131      -4.052  25.074  40.761  0.00  0.00      PROB
ATOM   1227  CD2 LEU   131      -2.650  25.281  42.882  0.00  0.00      PROB
ATOM   1228  H   LEU   131      -3.129  21.465  42.316  0.00  0.00      PROB
ATOM   1229  N   ALA   132      -5.166  22.363  45.904  0.00  0.00      PROB
ATOM   1230  CA  ALA   132      -6.135  21.700  46.768  0.00  0.00      PROB
ATOM   1231  C   ALA   132      -7.565  22.124  46.470  0.00  0.00      PROB
ATOM   1232  O   ALA   132      -7.833  23.275  46.143  0.00  0.00      PROB
ATOM   1233  CB  ALA   132      -5.784  21.974  48.234  0.00  0.00      PROB
ATOM   1234  H   ALA   132      -4.530  23.043  46.273  0.00  0.00      PROB
ATOM   1235  N   PRO   133      -8.484  21.132  46.563  0.00  0.00      PROB
ATOM   1236  CA  PRO   133      -9.885  21.418  46.245  0.00  0.00      PROB
ATOM   1237  C   PRO   133     -10.503  22.521  47.079  0.00  0.00      PROB
ATOM   1238  O   PRO   133     -10.226  22.697  48.261  0.00  0.00      PROB
ATOM   1239  CB  PRO   133     -10.568  20.058  46.432  0.00  0.00      PROB
ATOM   1240  CG  PRO   133      -9.650  19.265  47.359  0.00  0.00      PROB
ATOM   1241  CD  PRO   133      -8.266  19.740  46.943  0.00  0.00      PROB
ATOM   1242  N   SER   134     -11.380  23.260  46.392  0.00  0.00      PROB
ATOM   1243  CA  SER   134     -12.077  24.336  47.085  0.00  0.00      PROB
ATOM   1244  C   SER   134     -13.021  23.895  48.188  0.00  0.00      PROB
ATOM   1245  O   SER   134     -14.185  23.609  47.944  0.00  0.00      PROB
ATOM   1246  CB  SER   134     -12.838  25.176  46.067  0.00  0.00      PROB
ATOM   1247  OG  SER   134     -11.963  25.518  44.988  0.00  0.00      PROB
ATOM   1248  H   SER   134     -11.534  23.073  45.418  0.00  0.00      PROB
ATOM   1249  HG  SER   134     -11.083  25.549  45.369  0.00  0.00      PROB
ATOM   1250  N   SER   135     -12.483  23.908  49.417  0.00  0.00      PROB
ATOM   1251  CA  SER   135     -13.292  23.624  50.606  0.00  0.00      PROB
ATOM   1252  C   SER   135     -14.624  24.363  50.618  0.00  0.00      PROB
ATOM   1253  O   SER   135     -15.714  23.821  50.750  0.00  0.00      PROB
ATOM   1254  CB  SER   135     -12.458  23.990  51.838  0.00  0.00      PROB
ATOM   1255  OG  SER   135     -11.917  25.308  51.653  0.00  0.00      PROB
ATOM   1256  H   SER   135     -11.495  24.048  49.510  0.00  0.00      PROB
ATOM   1257  HG  SER   135     -11.441  25.519  52.461  0.00  0.00      PROB
ATOM   1258  N   LYS   136     -14.468  25.677  50.424  0.00  0.00      PROB
ATOM   1259  CA  LYS   136     -15.656  26.500  50.248  0.00  0.00      PROB
ATOM   1260  C   LYS   136     -16.230  26.410  48.844  0.00  0.00      PROB
ATOM   1261  O   LYS   136     -16.020  27.265  47.984  0.00  0.00      PROB
ATOM   1262  CB  LYS   136     -15.333  27.930  50.682  0.00  0.00      PROB
ATOM   1263  CG  LYS   136     -15.029  27.956  52.183  0.00  0.00      PROB
ATOM   1264  CD  LYS   136     -14.333  29.229  52.668  0.00  0.00      PROB
ATOM   1265  CE  LYS   136     -14.076  29.226  54.181  0.00  0.00      PROB
ATOM   1266  NZ  LYS   136     -13.319  28.029  54.560  0.00  0.00      PROB
ATOM   1267  H   LYS   136     -13.528  26.021  50.374  0.00  0.00      PROB
ATOM   1268  HZ1 LYS   136     -13.094  27.946  55.575  0.00  0.00      PROB
ATOM   1269  HZ2 LYS   136     -13.772  27.133  54.307  0.00  0.00      PROB
ATOM   1270  HZ3 LYS   136     -12.375  27.975  54.118  0.00  0.00      PROB
ATOM   1271  N   SER   137     -16.986  25.328  48.654  0.00  0.00      PROB
ATOM   1272  CA  SER   137     -17.691  25.191  47.389  0.00  0.00      PROB
ATOM   1273  C   SER   137     -19.035  24.523  47.578  0.00  0.00      PROB
ATOM   1274  O   SER   137     -19.458  24.226  48.690  0.00  0.00      PROB
ATOM   1275  CB  SER   137     -16.834  24.460  46.348  0.00  0.00      PROB
ATOM   1276  OG  SER   137     -17.210  24.914  45.041  0.00  0.00      PROB
ATOM   1277  H   SER   137     -17.054  24.612  49.357  0.00  0.00      PROB
ATOM   1278  HG  SER   137     -17.465  24.138  44.540  0.00  0.00      PROB
ATOM   1279  N   THR   138     -19.689  24.304  46.436  0.00  0.00      PROB
ATOM   1280  CA  THR   138     -20.966  23.601  46.438  0.00  0.00      PROB
ATOM   1281  C   THR   138     -20.868  22.151  46.884  0.00  0.00      PROB
ATOM   1282  O   THR   138     -20.703  21.248  46.072  0.00  0.00      PROB
ATOM   1283  CB  THR   138     -21.574  23.675  45.037  0.00  0.00      PROB
ATOM   1284  CG2 THR   138     -23.081  23.928  45.085  0.00  0.00      PROB
ATOM   1285  OG1 THR   138     -20.896  24.662  44.242  0.00  0.00      PROB
ATOM   1286  H   THR   138     -19.325  24.628  45.562  0.00  0.00      PROB
ATOM   1287  HG1 THR   138     -20.194  24.192  43.798  0.00  0.00      PROB
ATOM   1288  N   SER   139     -20.990  21.957  48.206  0.00  0.00      PROB
ATOM   1289  CA  SER   139     -21.005  20.578  48.697  0.00  0.00      PROB
ATOM   1290  C   SER   139     -22.065  19.727  48.012  0.00  0.00      PROB
ATOM   1291  O   SER   139     -23.095  20.217  47.559  0.00  0.00      PROB
ATOM   1292  CB  SER   139     -21.140  20.548  50.220  0.00  0.00      PROB
ATOM   1293  OG  SER   139     -20.754  19.260  50.714  0.00  0.00      PROB
ATOM   1294  H   SER   139     -20.958  22.750  48.816  0.00  0.00      PROB
ATOM   1295  HG  SER   139     -20.726  19.332  51.661  0.00  0.00      PROB
ATOM   1296  N   GLY   140     -21.722  18.440  47.874  0.00  0.00      PROB
ATOM   1297  CA  GLY   140     -22.464  17.639  46.904  0.00  0.00      PROB
ATOM   1298  C   GLY   140     -22.064  17.941  45.466  0.00  0.00      PROB
ATOM   1299  O   GLY   140     -21.328  17.191  44.826  0.00  0.00      PROB
ATOM   1300  H   GLY   140     -20.926  18.097  48.371  0.00  0.00      PROB
ATOM   1301  N   GLY   141     -22.601  19.078  44.997  0.00  0.00      PROB
ATOM   1302  CA  GLY   141     -22.369  19.506  43.620  0.00  0.00      PROB
ATOM   1303  C   GLY   141     -20.987  20.079  43.366  0.00  0.00      PROB
ATOM   1304  O   GLY   141     -19.988  19.655  43.930  0.00  0.00      PROB
ATOM   1305  H   GLY   141     -23.064  19.672  45.656  0.00  0.00      PROB
ATOM   1306  N   THR   142     -20.966  21.056  42.456  0.00  0.00      PROB
ATOM   1307  CA  THR   142     -19.690  21.471  41.880  0.00  0.00      PROB
ATOM   1308  C   THR   142     -18.612  22.013  42.815  0.00  0.00      PROB
ATOM   1309  O   THR   142     -18.750  23.034  43.490  0.00  0.00      PROB
ATOM   1310  CB  THR   142     -19.978  22.435  40.729  0.00  0.00      PROB
ATOM   1311  CG2 THR   142     -18.891  22.380  39.651  0.00  0.00      PROB
ATOM   1312  OG1 THR   142     -21.267  22.136  40.170  0.00  0.00      PROB
ATOM   1313  H   THR   142     -21.797  21.389  42.009  0.00  0.00      PROB
ATOM   1314  HG1 THR   142     -21.381  22.723  39.430  0.00  0.00      PROB
ATOM   1315  N   ALA   143     -17.501  21.276  42.782  0.00  0.00      PROB
ATOM   1316  CA  ALA   143     -16.271  21.796  43.356  0.00  0.00      PROB
ATOM   1317  C   ALA   143     -15.234  21.788  42.252  0.00  0.00      PROB
ATOM   1318  O   ALA   143     -15.571  21.584  41.089  0.00  0.00      PROB
ATOM   1319  CB  ALA   143     -15.818  20.934  44.536  0.00  0.00      PROB
ATOM   1320  H   ALA   143     -17.427  20.461  42.208  0.00  0.00      PROB
ATOM   1321  N   ALA   144     -13.978  22.013  42.655  0.00  0.00      PROB
ATOM   1322  CA  ALA   144     -12.896  21.870  41.693  0.00  0.00      PROB
ATOM   1323  C   ALA   144     -11.604  21.659  42.439  0.00  0.00      PROB
ATOM   1324  O   ALA   144     -11.500  21.989  43.618  0.00  0.00      PROB
ATOM   1325  CB  ALA   144     -12.756  23.121  40.821  0.00  0.00      PROB
ATOM   1326  H   ALA   144     -13.735  22.216  43.603  0.00  0.00      PROB
ATOM   1327  N   LEU   145     -10.642  21.112  41.689  0.00  0.00      PROB
ATOM   1328  CA  LEU   145      -9.258  21.031  42.149  0.00  0.00      PROB
ATOM   1329  C   LEU   145      -8.368  21.170  40.935  0.00  0.00      PROB
ATOM   1330  O   LEU   145      -8.877  21.346  39.832  0.00  0.00      PROB
ATOM   1331  CB  LEU   145      -8.996  19.744  42.952  0.00  0.00      PROB
ATOM   1332  CG  LEU   145      -9.564  18.419  42.425  0.00  0.00      PROB
ATOM   1333  CD1 LEU   145      -8.832  17.877  41.199  0.00  0.00      PROB
ATOM   1334  CD2 LEU   145      -9.595  17.370  43.535  0.00  0.00      PROB
ATOM   1335  H   LEU   145     -10.844  20.850  40.741  0.00  0.00      PROB
ATOM   1336  N   GLY   146      -7.051  21.080  41.140  0.00  0.00      PROB
ATOM   1337  CA  GLY   146      -6.263  21.130  39.916  0.00  0.00      PROB
ATOM   1338  C   GLY   146      -4.785  20.972  40.142  0.00  0.00      PROB
ATOM   1339  O   GLY   146      -4.333  20.507  41.178  0.00  0.00      PROB
ATOM   1340  H   GLY   146      -6.627  20.956  42.042  0.00  0.00      PROB
ATOM   1341  N   CYS   147      -4.046  21.418  39.132  0.00  0.00      PROB
ATOM   1342  CA  CYS   147      -2.597  21.408  39.250  0.00  0.00      PROB
ATOM   1343  C   CYS   147      -2.016  22.656  38.643  0.00  0.00      PROB
ATOM   1344  O   CYS   147      -2.270  22.989  37.491  0.00  0.00      PROB
ATOM   1345  CB  CYS   147      -2.005  20.190  38.548  0.00  0.00      PROB
ATOM   1346  SG  CYS   147      -2.480  18.627  39.314  0.00  0.00      PROB
ATOM   1347  H   CYS   147      -4.482  21.709  38.281  0.00  0.00      PROB
ATOM   1348  N   LEU   148      -1.214  23.336  39.465  0.00  0.00      PROB
ATOM   1349  CA  LEU   148      -0.395  24.372  38.858  0.00  0.00      PROB
ATOM   1350  C   LEU   148       0.873  23.750  38.327  0.00  0.00      PROB
ATOM   1351  O   LEU   148       1.741  23.295  39.063  0.00  0.00      PROB
ATOM   1352  CB  LEU   148      -0.078  25.491  39.851  0.00  0.00      PROB
ATOM   1353  CG  LEU   148       0.607  26.697  39.199  0.00  0.00      PROB
ATOM   1354  CD1 LEU   148      -0.293  27.400  38.181  0.00  0.00      PROB
ATOM   1355  CD2 LEU   148       1.146  27.670  40.244  0.00  0.00      PROB
ATOM   1356  H   LEU   148      -1.043  23.016  40.397  0.00  0.00      PROB
ATOM   1357  N   VAL   149       0.931  23.730  36.999  0.00  0.00      PROB
ATOM   1358  CA  VAL   149       2.191  23.347  36.382  0.00  0.00      PROB
ATOM   1359  C   VAL   149       3.124  24.543  36.398  0.00  0.00      PROB
ATOM   1360  O   VAL   149       3.152  25.381  35.501  0.00  0.00      PROB
ATOM   1361  CB  VAL   149       1.943  22.811  34.967  0.00  0.00      PROB
ATOM   1362  CG1 VAL   149       3.220  22.269  34.324  0.00  0.00      PROB
ATOM   1363  CG2 VAL   149       0.846  21.744  34.991  0.00  0.00      PROB
ATOM   1364  H   VAL   149       0.197  24.160  36.471  0.00  0.00      PROB
ATOM   1365  N   LYS   150       3.855  24.614  37.514  0.00  0.00      PROB
ATOM   1366  CA  LYS   150       4.728  25.768  37.643  0.00  0.00      PROB
ATOM   1367  C   LYS   150       6.081  25.528  37.007  0.00  0.00      PROB
ATOM   1368  O   LYS   150       6.541  24.397  36.894  0.00  0.00      PROB
ATOM   1369  CB  LYS   150       4.823  26.186  39.114  0.00  0.00      PROB
ATOM   1370  CG  LYS   150       5.149  27.668  39.314  0.00  0.00      PROB
ATOM   1371  CD  LYS   150       5.382  28.035  40.779  0.00  0.00      PROB
ATOM   1372  CE  LYS   150       5.918  29.458  40.958  0.00  0.00      PROB
ATOM   1373  NZ  LYS   150       7.188  29.616  40.237  0.00  0.00      PROB
ATOM   1374  H   LYS   150       3.814  23.911  38.229  0.00  0.00      PROB
ATOM   1375  HZ1 LYS   150       7.810  30.323  40.658  0.00  0.00      PROB
ATOM   1376  HZ2 LYS   150       7.713  28.717  40.160  0.00  0.00      PROB
ATOM   1377  HZ3 LYS   150       7.035  29.887  39.240  0.00  0.00      PROB
ATOM   1378  N   ASP   151       6.690  26.648  36.593  0.00  0.00      PROB
ATOM   1379  CA  ASP   151       8.113  26.660  36.249  0.00  0.00      PROB
ATOM   1380  C   ASP   151       8.563  25.596  35.265  0.00  0.00      PROB
ATOM   1381  O   ASP   151       9.449  24.795  35.555  0.00  0.00      PROB
ATOM   1382  CB  ASP   151       9.005  26.592  37.500  0.00  0.00      PROB
ATOM   1383  CG  ASP   151       8.669  27.636  38.544  0.00  0.00      PROB
ATOM   1384  OD1 ASP   151       8.532  28.810  38.220  0.00  0.00      PROB
ATOM   1385  OD2 ASP   151       8.527  27.279  39.706  0.00  0.00      PROB
ATOM   1386  H   ASP   151       6.179  27.505  36.617  0.00  0.00      PROB
ATOM   1387  N   TYR   152       7.925  25.612  34.094  0.00  0.00      PROB
ATOM   1388  CA  TYR   152       8.463  24.739  33.057  0.00  0.00      PROB
ATOM   1389  C   TYR   152       8.980  25.560  31.903  0.00  0.00      PROB
ATOM   1390  O   TYR   152       8.579  26.704  31.727  0.00  0.00      PROB
ATOM   1391  CB  TYR   152       7.441  23.683  32.605  0.00  0.00      PROB
ATOM   1392  CG  TYR   152       6.238  24.278  31.905  0.00  0.00      PROB
ATOM   1393  CD1 TYR   152       6.211  24.279  30.497  0.00  0.00      PROB
ATOM   1394  CD2 TYR   152       5.174  24.794  32.671  0.00  0.00      PROB
ATOM   1395  CE1 TYR   152       5.083  24.787  29.835  0.00  0.00      PROB
ATOM   1396  CE2 TYR   152       4.043  25.294  32.010  0.00  0.00      PROB
ATOM   1397  CZ  TYR   152       4.007  25.275  30.602  0.00  0.00      PROB
ATOM   1398  OH  TYR   152       2.870  25.740  29.982  0.00  0.00      PROB
ATOM   1399  H   TYR   152       7.233  26.308  33.892  0.00  0.00      PROB
ATOM   1400  HH  TYR   152       3.022  25.993  29.066  0.00  0.00      PROB
ATOM   1401  N   PHE   153       9.880  24.946  31.136  0.00  0.00      PROB
ATOM   1402  CA  PHE   153      10.392  25.651  29.966  0.00  0.00      PROB
ATOM   1403  C   PHE   153      11.015  24.635  29.040  0.00  0.00      PROB
ATOM   1404  O   PHE   153      11.813  23.834  29.505  0.00  0.00      PROB
ATOM   1405  CB  PHE   153      11.439  26.695  30.387  0.00  0.00      PROB
ATOM   1406  CG  PHE   153      11.712  27.659  29.257  0.00  0.00      PROB
ATOM   1407  CD1 PHE   153      12.881  27.506  28.480  0.00  0.00      PROB
ATOM   1408  CD2 PHE   153      10.785  28.690  28.991  0.00  0.00      PROB
ATOM   1409  CE1 PHE   153      13.117  28.389  27.410  0.00  0.00      PROB
ATOM   1410  CE2 PHE   153      11.021  29.575  27.922  0.00  0.00      PROB
ATOM   1411  CZ  PHE   153      12.183  29.411  27.139  0.00  0.00      PROB
ATOM   1412  H   PHE   153      10.208  24.022  31.356  0.00  0.00      PROB
ATOM   1413  N   PRO   154      10.676  24.678  27.730  0.00  0.00      PROB
ATOM   1414  CA  PRO   154       9.766  25.661  27.128  0.00  0.00      PROB
ATOM   1415  C   PRO   154       8.329  25.155  27.140  0.00  0.00      PROB
ATOM   1416  O   PRO   154       7.925  24.389  28.002  0.00  0.00      PROB
ATOM   1417  CB  PRO   154      10.370  25.732  25.724  0.00  0.00      PROB
ATOM   1418  CG  PRO   154      10.730  24.279  25.406  0.00  0.00      PROB
ATOM   1419  CD  PRO   154      11.232  23.757  26.747  0.00  0.00      PROB
ATOM   1420  N   GLU   155       7.587  25.570  26.110  0.00  0.00      PROB
ATOM   1421  CA  GLU   155       6.389  24.804  25.791  0.00  0.00      PROB
ATOM   1422  C   GLU   155       6.705  23.899  24.605  0.00  0.00      PROB
ATOM   1423  O   GLU   155       7.735  24.090  23.969  0.00  0.00      PROB
ATOM   1424  CB  GLU   155       5.245  25.786  25.535  0.00  0.00      PROB
ATOM   1425  CG  GLU   155       4.932  26.528  26.828  0.00  0.00      PROB
ATOM   1426  CD  GLU   155       3.553  27.124  26.764  0.00  0.00      PROB
ATOM   1427  OE1 GLU   155       2.625  26.466  27.230  0.00  0.00      PROB
ATOM   1428  OE2 GLU   155       3.413  28.237  26.267  0.00  0.00      PROB
ATOM   1429  H   GLU   155       7.909  26.242  25.445  0.00  0.00      PROB
ATOM   1430  N   PRO   156       5.832  22.906  24.291  0.00  0.00      PROB
ATOM   1431  CA  PRO   156       4.610  22.570  25.028  0.00  0.00      PROB
ATOM   1432  C   PRO   156       4.784  21.514  26.111  0.00  0.00      PROB
ATOM   1433  O   PRO   156       5.315  20.422  25.917  0.00  0.00      PROB
ATOM   1434  CB  PRO   156       3.708  22.102  23.886  0.00  0.00      PROB
ATOM   1435  CG  PRO   156       4.649  21.384  22.913  0.00  0.00      PROB
ATOM   1436  CD  PRO   156       5.988  22.099  23.085  0.00  0.00      PROB
ATOM   1437  N   VAL   157       4.220  21.862  27.273  0.00  0.00      PROB
ATOM   1438  CA  VAL   157       4.005  20.800  28.255  0.00  0.00      PROB
ATOM   1439  C   VAL   157       2.907  19.833  27.771  0.00  0.00      PROB
ATOM   1440  O   VAL   157       2.490  19.894  26.615  0.00  0.00      PROB
ATOM   1441  CB  VAL   157       3.744  21.468  29.624  0.00  0.00      PROB
ATOM   1442  CG1 VAL   157       2.344  22.084  29.727  0.00  0.00      PROB
ATOM   1443  CG2 VAL   157       4.138  20.593  30.818  0.00  0.00      PROB
ATOM   1444  H   VAL   157       3.798  22.766  27.371  0.00  0.00      PROB
ATOM   1445  N   THR   158       2.452  18.942  28.657  0.00  0.00      PROB
ATOM   1446  CA  THR   158       1.229  18.200  28.370  0.00  0.00      PROB
ATOM   1447  C   THR   158       0.536  17.969  29.688  0.00  0.00      PROB
ATOM   1448  O   THR   158       1.210  17.631  30.652  0.00  0.00      PROB
ATOM   1449  CB  THR   158       1.553  16.845  27.736  0.00  0.00      PROB
ATOM   1450  CG2 THR   158       0.388  16.303  26.905  0.00  0.00      PROB
ATOM   1451  OG1 THR   158       2.749  16.938  26.948  0.00  0.00      PROB
ATOM   1452  H   THR   158       2.894  18.779  29.539  0.00  0.00      PROB
ATOM   1453  HG1 THR   158       3.450  16.889  27.601  0.00  0.00      PROB
ATOM   1454  N   VAL   159      -0.786  18.161  29.704  0.00  0.00      PROB
ATOM   1455  CA  VAL   159      -1.515  17.674  30.870  0.00  0.00      PROB
ATOM   1456  C   VAL   159      -2.752  16.959  30.376  0.00  0.00      PROB
ATOM   1457  O   VAL   159      -3.607  17.565  29.743  0.00  0.00      PROB
ATOM   1458  CB  VAL   159      -1.933  18.801  31.832  0.00  0.00      PROB
ATOM   1459  CG1 VAL   159      -2.457  18.202  33.139  0.00  0.00      PROB
ATOM   1460  CG2 VAL   159      -0.829  19.825  32.103  0.00  0.00      PROB
ATOM   1461  H   VAL   159      -1.314  18.530  28.939  0.00  0.00      PROB
ATOM   1462  N   SER   160      -2.808  15.663  30.667  0.00  0.00      PROB
ATOM   1463  CA  SER   160      -4.124  15.046  30.587  0.00  0.00      PROB
ATOM   1464  C   SER   160      -4.578  14.780  32.005  0.00  0.00      PROB
ATOM   1465  O   SER   160      -3.823  15.018  32.940  0.00  0.00      PROB
ATOM   1466  CB  SER   160      -4.042  13.781  29.731  0.00  0.00      PROB
ATOM   1467  OG  SER   160      -2.787  13.120  29.939  0.00  0.00      PROB
ATOM   1468  H   SER   160      -2.063  15.166  31.118  0.00  0.00      PROB
ATOM   1469  HG  SER   160      -2.786  12.361  29.371  0.00  0.00      PROB
ATOM   1470  N   TRP   161      -5.812  14.294  32.154  0.00  0.00      PROB
ATOM   1471  CA  TRP   161      -6.149  13.887  33.512  0.00  0.00      PROB
ATOM   1472  C   TRP   161      -6.608  12.451  33.521  0.00  0.00      PROB
ATOM   1473  O   TRP   161      -7.084  11.929  32.517  0.00  0.00      PROB
ATOM   1474  CB  TRP   161      -7.231  14.786  34.106  0.00  0.00      PROB
ATOM   1475  CG  TRP   161      -6.680  16.099  34.605  0.00  0.00      PROB
ATOM   1476  CD1 TRP   161      -6.183  17.168  33.845  0.00  0.00      PROB
ATOM   1477  CD2 TRP   161      -6.593  16.538  35.973  0.00  0.00      PROB
ATOM   1478  CE2 TRP   161      -6.047  17.865  35.962  0.00  0.00      PROB
ATOM   1479  CE3 TRP   161      -6.928  15.921  37.197  0.00  0.00      PROB
ATOM   1480  NE1 TRP   161      -5.811  18.210  34.635  0.00  0.00      PROB
ATOM   1481  CZ2 TRP   161      -5.852  18.551  37.178  0.00  0.00      PROB
ATOM   1482  CZ3 TRP   161      -6.724  16.618  38.405  0.00  0.00      PROB
ATOM   1483  CH2 TRP   161      -6.191  17.925  38.395  0.00  0.00      PROB
ATOM   1484  H   TRP   161      -6.475  14.157  31.417  0.00  0.00      PROB
ATOM   1485  HE1 TRP   161      -5.448  19.065  34.305  0.00  0.00      PROB
ATOM   1486  N   ASN   162      -6.445  11.831  34.700  0.00  0.00      PROB
ATOM   1487  CA  ASN   162      -6.921  10.462  34.944  0.00  0.00      PROB
ATOM   1488  C   ASN   162      -6.656   9.491  33.812  0.00  0.00      PROB
ATOM   1489  O   ASN   162      -7.556   8.953  33.176  0.00  0.00      PROB
ATOM   1490  CB  ASN   162      -8.405  10.424  35.324  0.00  0.00      PROB
ATOM   1491  CG  ASN   162      -8.621  11.023  36.696  0.00  0.00      PROB
ATOM   1492  ND2 ASN   162      -9.650  10.490  37.352  0.00  0.00      PROB
ATOM   1493  OD1 ASN   162      -7.895  11.890  37.163  0.00  0.00      PROB
ATOM   1494  H   ASN   162      -6.023  12.368  35.433  0.00  0.00      PROB
ATOM   1495 HD21 ASN   162     -10.272   9.830  36.936  0.00  0.00      PROB
ATOM   1496 HD22 ASN   162      -9.764  10.772  38.307  0.00  0.00      PROB
ATOM   1497  N   SER   163      -5.349   9.335  33.572  0.00  0.00      PROB
ATOM   1498  CA  SER   163      -4.864   8.447  32.516  0.00  0.00      PROB
ATOM   1499  C   SER   163      -5.392   8.762  31.125  0.00  0.00      PROB
ATOM   1500  O   SER   163      -5.593   7.895  30.285  0.00  0.00      PROB
ATOM   1501  CB  SER   163      -5.097   6.985  32.908  0.00  0.00      PROB
ATOM   1502  OG  SER   163      -4.664   6.792  34.264  0.00  0.00      PROB
ATOM   1503  H   SER   163      -4.702   9.890  34.093  0.00  0.00      PROB
ATOM   1504  HG  SER   163      -4.822   5.877  34.457  0.00  0.00      PROB
ATOM   1505  N   GLY   164      -5.616  10.068  30.918  0.00  0.00      PROB
ATOM   1506  CA  GLY   164      -6.154  10.470  29.624  0.00  0.00      PROB
ATOM   1507  C   GLY   164      -7.667  10.607  29.582  0.00  0.00      PROB
ATOM   1508  O   GLY   164      -8.212  11.370  28.796  0.00  0.00      PROB
ATOM   1509  H   GLY   164      -5.542  10.721  31.673  0.00  0.00      PROB
ATOM   1510  N   ALA   165      -8.335   9.830  30.449  0.00  0.00      PROB
ATOM   1511  CA  ALA   165      -9.792   9.797  30.347  0.00  0.00      PROB
ATOM   1512  C   ALA   165     -10.481  11.085  30.761  0.00  0.00      PROB
ATOM   1513  O   ALA   165     -11.439  11.549  30.149  0.00  0.00      PROB
ATOM   1514  CB  ALA   165     -10.359   8.643  31.176  0.00  0.00      PROB
ATOM   1515  H   ALA   165      -7.853   9.309  31.156  0.00  0.00      PROB
ATOM   1516  N   LEU   166      -9.960  11.651  31.859  0.00  0.00      PROB
ATOM   1517  CA  LEU   166     -10.627  12.865  32.314  0.00  0.00      PROB
ATOM   1518  C   LEU   166     -10.269  14.053  31.447  0.00  0.00      PROB
ATOM   1519  O   LEU   166      -9.139  14.519  31.375  0.00  0.00      PROB
ATOM   1520  CB  LEU   166     -10.377  13.095  33.804  0.00  0.00      PROB
ATOM   1521  CG  LEU   166     -11.168  14.236  34.447  0.00  0.00      PROB
ATOM   1522  CD1 LEU   166     -12.682  14.067  34.297  0.00  0.00      PROB
ATOM   1523  CD2 LEU   166     -10.759  14.417  35.908  0.00  0.00      PROB
ATOM   1524  H   LEU   166      -9.057  11.370  32.191  0.00  0.00      PROB
ATOM   1525  N   THR   167     -11.324  14.466  30.748  0.00  0.00      PROB
ATOM   1526  CA  THR   167     -11.175  15.435  29.672  0.00  0.00      PROB
ATOM   1527  C   THR   167     -12.181  16.561  29.831  0.00  0.00      PROB
ATOM   1528  O   THR   167     -11.862  17.740  29.919  0.00  0.00      PROB
ATOM   1529  CB  THR   167     -11.388  14.682  28.360  0.00  0.00      PROB
ATOM   1530  CG2 THR   167     -10.105  14.024  27.848  0.00  0.00      PROB
ATOM   1531  OG1 THR   167     -12.416  13.693  28.553  0.00  0.00      PROB
ATOM   1532  H   THR   167     -12.189  13.980  30.859  0.00  0.00      PROB
ATOM   1533  HG1 THR   167     -11.979  12.905  28.882  0.00  0.00      PROB
ATOM   1534  N   SER   168     -13.449  16.129  29.906  0.00  0.00      PROB
ATOM   1535  CA  SER   168     -14.479  17.120  30.204  0.00  0.00      PROB
ATOM   1536  C   SER   168     -14.267  17.774  31.561  0.00  0.00      PROB
ATOM   1537  O   SER   168     -13.865  17.134  32.526  0.00  0.00      PROB
ATOM   1538  CB  SER   168     -15.867  16.487  30.091  0.00  0.00      PROB
ATOM   1539  OG  SER   168     -16.855  17.509  29.923  0.00  0.00      PROB
ATOM   1540  H   SER   168     -13.644  15.161  29.746  0.00  0.00      PROB
ATOM   1541  HG  SER   168     -17.681  17.069  29.758  0.00  0.00      PROB
ATOM   1542  N   GLY   169     -14.513  19.090  31.569  0.00  0.00      PROB
ATOM   1543  CA  GLY   169     -14.281  19.835  32.804  0.00  0.00      PROB
ATOM   1544  C   GLY   169     -12.833  20.217  33.081  0.00  0.00      PROB
ATOM   1545  O   GLY   169     -12.540  20.901  34.056  0.00  0.00      PROB
ATOM   1546  H   GLY   169     -14.829  19.534  30.731  0.00  0.00      PROB
ATOM   1547  N   VAL   170     -11.934  19.755  32.194  0.00  0.00      PROB
ATOM   1548  CA  VAL   170     -10.545  20.161  32.382  0.00  0.00      PROB
ATOM   1549  C   VAL   170     -10.247  21.503  31.739  0.00  0.00      PROB
ATOM   1550  O   VAL   170      -9.944  21.639  30.558  0.00  0.00      PROB
ATOM   1551  CB  VAL   170      -9.569  19.075  31.907  0.00  0.00      PROB
ATOM   1552  CG1 VAL   170      -8.109  19.496  32.105  0.00  0.00      PROB
ATOM   1553  CG2 VAL   170      -9.853  17.747  32.612  0.00  0.00      PROB
ATOM   1554  H   VAL   170     -12.184  19.216  31.389  0.00  0.00      PROB
ATOM   1555  N   HSD   171     -10.347  22.515  32.597  0.00  0.00      PROB
ATOM   1556  CA  HSD   171      -9.925  23.827  32.129  0.00  0.00      PROB
ATOM   1557  C   HSD   171      -8.424  23.997  32.253  0.00  0.00      PROB
ATOM   1558  O   HSD   171      -7.883  24.408  33.273  0.00  0.00      PROB
ATOM   1559  CB  HSD   171     -10.696  24.942  32.844  0.00  0.00      PROB
ATOM   1560  CG  HSD   171     -12.159  24.885  32.463  0.00  0.00      PROB
ATOM   1561  CD2 HSD   171     -13.149  24.054  32.995  0.00  0.00      PROB
ATOM   1562  ND1 HSD   171     -12.716  25.662  31.514  0.00  0.00      PROB
ATOM   1563  CE1 HSD   171     -14.043  25.329  31.439  0.00  0.00      PROB
ATOM   1564  NE2 HSD   171     -14.308  24.341  32.351  0.00  0.00      PROB
ATOM   1565  H   HSD   171     -10.520  22.298  33.560  0.00  0.00      PROB
ATOM   1566  HD1 HSD   171     -12.275  26.352  30.977  0.00  0.00      PROB
ATOM   1567  N   THR   172      -7.770  23.655  31.143  0.00  0.00      PROB
ATOM   1568  CA  THR   172      -6.360  24.017  31.050  0.00  0.00      PROB
ATOM   1569  C   THR   172      -6.196  25.404  30.445  0.00  0.00      PROB
ATOM   1570  O   THR   172      -6.880  25.792  29.504  0.00  0.00      PROB
ATOM   1571  CB  THR   172      -5.615  22.924  30.273  0.00  0.00      PROB
ATOM   1572  CG2 THR   172      -4.107  23.165  30.150  0.00  0.00      PROB
ATOM   1573  OG1 THR   172      -5.852  21.658  30.905  0.00  0.00      PROB
ATOM   1574  H   THR   172      -8.272  23.236  30.386  0.00  0.00      PROB
ATOM   1575  HG1 THR   172      -5.782  20.996  30.224  0.00  0.00      PROB
ATOM   1576  N   PHE   173      -5.286  26.151  31.071  0.00  0.00      PROB
ATOM   1577  CA  PHE   173      -5.079  27.544  30.697  0.00  0.00      PROB
ATOM   1578  C   PHE   173      -3.806  27.675  29.895  0.00  0.00      PROB
ATOM   1579  O   PHE   173      -2.870  26.916  30.103  0.00  0.00      PROB
ATOM   1580  CB  PHE   173      -4.985  28.394  31.970  0.00  0.00      PROB
ATOM   1581  CG  PHE   173      -6.296  28.341  32.715  0.00  0.00      PROB
ATOM   1582  CD1 PHE   173      -7.285  29.302  32.426  0.00  0.00      PROB
ATOM   1583  CD2 PHE   173      -6.515  27.328  33.674  0.00  0.00      PROB
ATOM   1584  CE1 PHE   173      -8.523  29.226  33.087  0.00  0.00      PROB
ATOM   1585  CE2 PHE   173      -7.753  27.258  34.338  0.00  0.00      PROB
ATOM   1586  CZ  PHE   173      -8.751  28.202  34.026  0.00  0.00      PROB
ATOM   1587  H   PHE   173      -4.702  25.732  31.766  0.00  0.00      PROB
ATOM   1588  N   PRO   174      -3.784  28.664  28.969  0.00  0.00      PROB
ATOM   1589  CA  PRO   174      -2.509  29.037  28.344  0.00  0.00      PROB
ATOM   1590  C   PRO   174      -1.482  29.439  29.392  0.00  0.00      PROB
ATOM   1591  O   PRO   174      -1.837  29.945  30.455  0.00  0.00      PROB
ATOM   1592  CB  PRO   174      -2.906  30.215  27.445  0.00  0.00      PROB
ATOM   1593  CG  PRO   174      -4.403  30.052  27.186  0.00  0.00      PROB
ATOM   1594  CD  PRO   174      -4.907  29.466  28.497  0.00  0.00      PROB
ATOM   1595  N   ALA   175      -0.210  29.185  29.073  0.00  0.00      PROB
ATOM   1596  CA  ALA   175       0.771  29.521  30.095  0.00  0.00      PROB
ATOM   1597  C   ALA   175       1.046  31.003  30.230  0.00  0.00      PROB
ATOM   1598  O   ALA   175       1.120  31.753  29.265  0.00  0.00      PROB
ATOM   1599  CB  ALA   175       2.087  28.805  29.830  0.00  0.00      PROB
ATOM   1600  H   ALA   175       0.084  28.815  28.191  0.00  0.00      PROB
ATOM   1601  N   VAL   176       1.214  31.392  31.496  0.00  0.00      PROB
ATOM   1602  CA  VAL   176       1.850  32.680  31.723  0.00  0.00      PROB
ATOM   1603  C   VAL   176       3.358  32.524  31.693  0.00  0.00      PROB
ATOM   1604  O   VAL   176       3.913  31.487  32.044  0.00  0.00      PROB
ATOM   1605  CB  VAL   176       1.388  33.314  33.046  0.00  0.00      PROB
ATOM   1606  CG1 VAL   176      -0.088  33.703  32.964  0.00  0.00      PROB
ATOM   1607  CG2 VAL   176       1.676  32.429  34.265  0.00  0.00      PROB
ATOM   1608  H   VAL   176       1.119  30.712  32.221  0.00  0.00      PROB
ATOM   1609  N   LEU   177       4.003  33.606  31.253  0.00  0.00      PROB
ATOM   1610  CA  LEU   177       5.449  33.592  31.408  0.00  0.00      PROB
ATOM   1611  C   LEU   177       5.829  34.347  32.661  0.00  0.00      PROB
ATOM   1612  O   LEU   177       5.607  35.545  32.781  0.00  0.00      PROB
ATOM   1613  CB  LEU   177       6.134  34.176  30.171  0.00  0.00      PROB
ATOM   1614  CG  LEU   177       7.650  33.947  30.140  0.00  0.00      PROB
ATOM   1615  CD1 LEU   177       8.001  32.463  30.028  0.00  0.00      PROB
ATOM   1616  CD2 LEU   177       8.328  34.771  29.046  0.00  0.00      PROB
ATOM   1617  H   LEU   177       3.508  34.435  31.003  0.00  0.00      PROB
ATOM   1618  N   GLN   178       6.390  33.580  33.598  0.00  0.00      PROB
ATOM   1619  CA  GLN   178       6.878  34.231  34.811  0.00  0.00      PROB
ATOM   1620  C   GLN   178       8.158  34.989  34.519  0.00  0.00      PROB
ATOM   1621  O   GLN   178       8.917  34.633  33.623  0.00  0.00      PROB
ATOM   1622  CB  GLN   178       7.150  33.193  35.898  0.00  0.00      PROB
ATOM   1623  CG  GLN   178       5.970  32.258  36.152  0.00  0.00      PROB
ATOM   1624  CD  GLN   178       6.452  31.091  36.973  0.00  0.00      PROB
ATOM   1625  NE2 GLN   178       6.915  30.090  36.229  0.00  0.00      PROB
ATOM   1626  OE1 GLN   178       6.458  31.091  38.201  0.00  0.00      PROB
ATOM   1627  H   GLN   178       6.588  32.624  33.380  0.00  0.00      PROB
ATOM   1628 HE21 GLN   178       6.810  30.101  35.233  0.00  0.00      PROB
ATOM   1629 HE22 GLN   178       7.419  29.341  36.661  0.00  0.00      PROB
ATOM   1630  N   SER   179       8.390  36.022  35.341  0.00  0.00      PROB
ATOM   1631  CA  SER   179       9.582  36.858  35.186  0.00  0.00      PROB
ATOM   1632  C   SER   179      10.930  36.142  35.118  0.00  0.00      PROB
ATOM   1633  O   SER   179      11.900  36.644  34.567  0.00  0.00      PROB
ATOM   1634  CB  SER   179       9.574  37.911  36.293  0.00  0.00      PROB
ATOM   1635  OG  SER   179       8.211  38.212  36.638  0.00  0.00      PROB
ATOM   1636  H   SER   179       7.686  36.339  35.980  0.00  0.00      PROB
ATOM   1637  HG  SER   179       8.217  39.067  37.052  0.00  0.00      PROB
ATOM   1638  N   SER   180      10.937  34.924  35.684  0.00  0.00      PROB
ATOM   1639  CA  SER   180      12.110  34.055  35.612  0.00  0.00      PROB
ATOM   1640  C   SER   180      12.400  33.430  34.250  0.00  0.00      PROB
ATOM   1641  O   SER   180      13.300  32.613  34.109  0.00  0.00      PROB
ATOM   1642  CB  SER   180      11.916  32.967  36.666  0.00  0.00      PROB
ATOM   1643  OG  SER   180      10.514  32.650  36.769  0.00  0.00      PROB
ATOM   1644  H   SER   180      10.120  34.531  36.106  0.00  0.00      PROB
ATOM   1645  HG  SER   180      10.458  31.797  37.190  0.00  0.00      PROB
ATOM   1646  N   GLY   181      11.578  33.806  33.258  0.00  0.00      PROB
ATOM   1647  CA  GLY   181      11.690  33.145  31.961  0.00  0.00      PROB
ATOM   1648  C   GLY   181      11.076  31.755  31.922  0.00  0.00      PROB
ATOM   1649  O   GLY   181      11.312  30.970  31.013  0.00  0.00      PROB
ATOM   1650  H   GLY   181      10.844  34.462  33.424  0.00  0.00      PROB
ATOM   1651  N   LEU   182      10.276  31.472  32.961  0.00  0.00      PROB
ATOM   1652  CA  LEU   182       9.716  30.127  33.039  0.00  0.00      PROB
ATOM   1653  C   LEU   182       8.216  30.175  32.894  0.00  0.00      PROB
ATOM   1654  O   LEU   182       7.542  30.971  33.535  0.00  0.00      PROB
ATOM   1655  CB  LEU   182      10.080  29.469  34.372  0.00  0.00      PROB
ATOM   1656  CG  LEU   182      11.584  29.384  34.645  0.00  0.00      PROB
ATOM   1657  CD1 LEU   182      11.865  28.998  36.096  0.00  0.00      PROB
ATOM   1658  CD2 LEU   182      12.310  28.469  33.657  0.00  0.00      PROB
ATOM   1659  H   LEU   182      10.007  32.182  33.610  0.00  0.00      PROB
ATOM   1660  N   TYR   183       7.706  29.298  32.030  0.00  0.00      PROB
ATOM   1661  CA  TYR   183       6.252  29.233  31.915  0.00  0.00      PROB
ATOM   1662  C   TYR   183       5.588  28.664  33.153  0.00  0.00      PROB
ATOM   1663  O   TYR   183       6.218  28.029  33.995  0.00  0.00      PROB
ATOM   1664  CB  TYR   183       5.844  28.371  30.728  0.00  0.00      PROB
ATOM   1665  CG  TYR   183       6.123  29.035  29.405  0.00  0.00      PROB
ATOM   1666  CD1 TYR   183       7.259  28.640  28.671  0.00  0.00      PROB
ATOM   1667  CD2 TYR   183       5.212  29.994  28.920  0.00  0.00      PROB
ATOM   1668  CE1 TYR   183       7.439  29.155  27.377  0.00  0.00      PROB
ATOM   1669  CE2 TYR   183       5.388  30.503  27.626  0.00  0.00      PROB
ATOM   1670  CZ  TYR   183       6.479  30.046  26.859  0.00  0.00      PROB
ATOM   1671  OH  TYR   183       6.600  30.474  25.555  0.00  0.00      PROB
ATOM   1672  H   TYR   183       8.294  28.610  31.601  0.00  0.00      PROB
ATOM   1673  HH  TYR   183       5.742  30.375  25.153  0.00  0.00      PROB
ATOM   1674  N   SER   184       4.274  28.895  33.198  0.00  0.00      PROB
ATOM   1675  CA  SER   184       3.439  28.216  34.177  0.00  0.00      PROB
ATOM   1676  C   SER   184       2.010  28.191  33.687  0.00  0.00      PROB
ATOM   1677  O   SER   184       1.485  29.211  33.264  0.00  0.00      PROB
ATOM   1678  CB  SER   184       3.523  28.919  35.535  0.00  0.00      PROB
ATOM   1679  OG  SER   184       3.080  28.048  36.581  0.00  0.00      PROB
ATOM   1680  H   SER   184       3.868  29.569  32.575  0.00  0.00      PROB
ATOM   1681  HG  SER   184       2.946  27.189  36.186  0.00  0.00      PROB
ATOM   1682  N   LEU   185       1.396  27.005  33.756  0.00  0.00      PROB
ATOM   1683  CA  LEU   185      -0.031  27.024  33.457  0.00  0.00      PROB
ATOM   1684  C   LEU   185      -0.850  26.323  34.506  0.00  0.00      PROB
ATOM   1685  O   LEU   185      -0.346  25.520  35.283  0.00  0.00      PROB
ATOM   1686  CB  LEU   185      -0.354  26.524  32.036  0.00  0.00      PROB
ATOM   1687  CG  LEU   185       0.011  25.102  31.577  0.00  0.00      PROB
ATOM   1688  CD1 LEU   185      -0.766  23.977  32.264  0.00  0.00      PROB
ATOM   1689  CD2 LEU   185      -0.185  24.989  30.064  0.00  0.00      PROB
ATOM   1690  H   LEU   185       1.852  26.182  34.100  0.00  0.00      PROB
ATOM   1691  N   SER   186      -2.142  26.640  34.478  0.00  0.00      PROB
ATOM   1692  CA  SER   186      -3.017  25.880  35.354  0.00  0.00      PROB
ATOM   1693  C   SER   186      -3.756  24.822  34.568  0.00  0.00      PROB
ATOM   1694  O   SER   186      -4.162  25.038  33.433  0.00  0.00      PROB
ATOM   1695  CB  SER   186      -3.998  26.826  36.040  0.00  0.00      PROB
ATOM   1696  OG  SER   186      -3.356  28.082  36.288  0.00  0.00      PROB
ATOM   1697  H   SER   186      -2.508  27.310  33.836  0.00  0.00      PROB
ATOM   1698  HG  SER   186      -3.942  28.757  35.951  0.00  0.00      PROB
ATOM   1699  N   SER   187      -3.927  23.672  35.211  0.00  0.00      PROB
ATOM   1700  CA  SER   187      -4.851  22.709  34.633  0.00  0.00      PROB
ATOM   1701  C   SER   187      -5.790  22.282  35.730  0.00  0.00      PROB
ATOM   1702  O   SER   187      -5.407  21.601  36.673  0.00  0.00      PROB
ATOM   1703  CB  SER   187      -4.077  21.533  34.037  0.00  0.00      PROB
ATOM   1704  OG  SER   187      -4.951  20.642  33.334  0.00  0.00      PROB
ATOM   1705  H   SER   187      -3.468  23.485  36.082  0.00  0.00      PROB
ATOM   1706  HG  SER   187      -5.277  21.115  32.568  0.00  0.00      PROB
ATOM   1707  N   VAL   188      -7.021  22.778  35.618  0.00  0.00      PROB
ATOM   1708  CA  VAL   188      -7.948  22.450  36.693  0.00  0.00      PROB
ATOM   1709  C   VAL   188      -9.088  21.610  36.171  0.00  0.00      PROB
ATOM   1710  O   VAL   188      -9.338  21.570  34.974  0.00  0.00      PROB
ATOM   1711  CB  VAL   188      -8.459  23.726  37.378  0.00  0.00      PROB
ATOM   1712  CG1 VAL   188      -7.319  24.467  38.081  0.00  0.00      PROB
ATOM   1713  CG2 VAL   188      -9.202  24.634  36.398  0.00  0.00      PROB
ATOM   1714  H   VAL   188      -7.324  23.274  34.801  0.00  0.00      PROB
ATOM   1715  N   VAL   189      -9.773  20.959  37.112  0.00  0.00      PROB
ATOM   1716  CA  VAL   189     -10.984  20.267  36.702  0.00  0.00      PROB
ATOM   1717  C   VAL   189     -12.103  20.523  37.692  0.00  0.00      PROB
ATOM   1718  O   VAL   189     -11.937  20.434  38.906  0.00  0.00      PROB
ATOM   1719  CB  VAL   189     -10.707  18.769  36.462  0.00  0.00      PROB
ATOM   1720  CG1 VAL   189     -10.153  18.059  37.697  0.00  0.00      PROB
ATOM   1721  CG2 VAL   189     -11.922  18.058  35.863  0.00  0.00      PROB
ATOM   1722  H   VAL   189      -9.503  20.992  38.076  0.00  0.00      PROB
ATOM   1723  N   THR   190     -13.255  20.885  37.118  0.00  0.00      PROB
ATOM   1724  CA  THR   190     -14.396  21.196  37.974  0.00  0.00      PROB
ATOM   1725  C   THR   190     -15.168  19.967  38.419  0.00  0.00      PROB
ATOM   1726  O   THR   190     -16.292  19.714  37.997  0.00  0.00      PROB
ATOM   1727  CB  THR   190     -15.296  22.183  37.242  0.00  0.00      PROB
ATOM   1728  CG2 THR   190     -14.608  23.540  37.102  0.00  0.00      PROB
ATOM   1729  OG1 THR   190     -15.634  21.661  35.952  0.00  0.00      PROB
ATOM   1730  H   THR   190     -13.343  20.941  36.119  0.00  0.00      PROB
ATOM   1731  HG1 THR   190     -16.188  20.906  36.131  0.00  0.00      PROB
ATOM   1732  N   VAL   191     -14.487  19.186  39.260  0.00  0.00      PROB
ATOM   1733  CA  VAL   191     -15.139  17.972  39.737  0.00  0.00      PROB
ATOM   1734  C   VAL   191     -15.955  18.188  40.998  0.00  0.00      PROB
ATOM   1735  O   VAL   191     -15.523  18.809  41.962  0.00  0.00      PROB
ATOM   1736  CB  VAL   191     -14.126  16.832  39.898  0.00  0.00      PROB
ATOM   1737  CG1 VAL   191     -13.819  16.217  38.534  0.00  0.00      PROB
ATOM   1738  CG2 VAL   191     -12.857  17.274  40.630  0.00  0.00      PROB
ATOM   1739  H   VAL   191     -13.619  19.523  39.624  0.00  0.00      PROB
ATOM   1740  N   PRO   192     -17.202  17.669  40.942  0.00  0.00      PROB
ATOM   1741  CA  PRO   192     -18.094  17.763  42.099  0.00  0.00      PROB
ATOM   1742  C   PRO   192     -17.510  17.252  43.403  0.00  0.00      PROB
ATOM   1743  O   PRO   192     -16.776  16.273  43.463  0.00  0.00      PROB
ATOM   1744  CB  PRO   192     -19.319  16.959  41.653  0.00  0.00      PROB
ATOM   1745  CG  PRO   192     -19.316  17.050  40.129  0.00  0.00      PROB
ATOM   1746  CD  PRO   192     -17.830  17.010  39.800  0.00  0.00      PROB
ATOM   1747  N   SER   193     -17.926  17.938  44.467  0.00  0.00      PROB
ATOM   1748  CA  SER   193     -17.616  17.523  45.829  0.00  0.00      PROB
ATOM   1749  C   SER   193     -17.788  16.034  46.109  0.00  0.00      PROB
ATOM   1750  O   SER   193     -16.929  15.375  46.679  0.00  0.00      PROB
ATOM   1751  CB  SER   193     -18.423  18.397  46.786  0.00  0.00      PROB
ATOM   1752  OG  SER   193     -18.413  19.755  46.316  0.00  0.00      PROB
ATOM   1753  H   SER   193     -18.408  18.803  44.342  0.00  0.00      PROB
ATOM   1754  HG  SER   193     -19.235  19.919  45.849  0.00  0.00      PROB
ATOM   1755  N   SER   194     -18.921  15.511  45.613  0.00  0.00      PROB
ATOM   1756  CA  SER   194     -19.128  14.067  45.747  0.00  0.00      PROB
ATOM   1757  C   SER   194     -18.068  13.184  45.089  0.00  0.00      PROB
ATOM   1758  O   SER   194     -17.696  12.119  45.572  0.00  0.00      PROB
ATOM   1759  CB  SER   194     -20.521  13.702  45.236  0.00  0.00      PROB
ATOM   1760  OG  SER   194     -21.473  14.648  45.739  0.00  0.00      PROB
ATOM   1761  H   SER   194     -19.619  16.104  45.210  0.00  0.00      PROB
ATOM   1762  HG  SER   194     -21.522  15.355  45.103  0.00  0.00      PROB
ATOM   1763  N   SER   195     -17.585  13.675  43.941  0.00  0.00      PROB
ATOM   1764  CA  SER   195     -16.574  12.860  43.290  0.00  0.00      PROB
ATOM   1765  C   SER   195     -15.145  13.112  43.749  0.00  0.00      PROB
ATOM   1766  O   SER   195     -14.252  12.324  43.456  0.00  0.00      PROB
ATOM   1767  CB  SER   195     -16.752  12.918  41.769  0.00  0.00      PROB
ATOM   1768  OG  SER   195     -16.501  14.237  41.276  0.00  0.00      PROB
ATOM   1769  H   SER   195     -17.782  14.585  43.578  0.00  0.00      PROB
ATOM   1770  HG  SER   195     -15.593  14.221  40.970  0.00  0.00      PROB
ATOM   1771  N   LEU   196     -14.963  14.215  44.505  0.00  0.00      PROB
ATOM   1772  CA  LEU   196     -13.624  14.614  44.966  0.00  0.00      PROB
ATOM   1773  C   LEU   196     -12.601  13.572  45.432  0.00  0.00      PROB
ATOM   1774  O   LEU   196     -11.484  13.590  44.941  0.00  0.00      PROB
ATOM   1775  CB  LEU   196     -13.666  15.752  45.998  0.00  0.00      PROB
ATOM   1776  CG  LEU   196     -14.110  17.124  45.497  0.00  0.00      PROB
ATOM   1777  CD1 LEU   196     -14.072  18.147  46.633  0.00  0.00      PROB
ATOM   1778  CD2 LEU   196     -13.307  17.608  44.293  0.00  0.00      PROB
ATOM   1779  H   LEU   196     -15.735  14.841  44.629  0.00  0.00      PROB
ATOM   1780  N   GLY   197     -12.922  12.675  46.388  0.00  0.00      PROB
ATOM   1781  CA  GLY   197     -14.209  12.433  47.043  0.00  0.00      PROB
ATOM   1782  C   GLY   197     -14.542  10.962  46.934  0.00  0.00      PROB
ATOM   1783  O   GLY   197     -14.897  10.284  47.887  0.00  0.00      PROB
ATOM   1784  H   GLY   197     -12.150  12.093  46.636  0.00  0.00      PROB
ATOM   1785  N   THR   198     -14.346  10.498  45.698  0.00  0.00      PROB
ATOM   1786  CA  THR   198     -14.498   9.082  45.385  0.00  0.00      PROB
ATOM   1787  C   THR   198     -13.478   8.667  44.337  0.00  0.00      PROB
ATOM   1788  O   THR   198     -12.744   7.698  44.473  0.00  0.00      PROB
ATOM   1789  CB  THR   198     -15.925   8.806  44.898  0.00  0.00      PROB
ATOM   1790  CG2 THR   198     -16.852   8.335  46.021  0.00  0.00      PROB
ATOM   1791  OG1 THR   198     -16.462   9.977  44.266  0.00  0.00      PROB
ATOM   1792  H   THR   198     -14.102  11.140  44.974  0.00  0.00      PROB
ATOM   1793  HG1 THR   198     -16.867  10.498  44.961  0.00  0.00      PROB
ATOM   1794  N   GLN   199     -13.453   9.478  43.272  0.00  0.00      PROB
ATOM   1795  CA  GLN   199     -12.508   9.184  42.202  0.00  0.00      PROB
ATOM   1796  C   GLN   199     -11.189   9.912  42.379  0.00  0.00      PROB
ATOM   1797  O   GLN   199     -11.131  11.132  42.348  0.00  0.00      PROB
ATOM   1798  CB  GLN   199     -13.170   9.529  40.859  0.00  0.00      PROB
ATOM   1799  CG  GLN   199     -12.301   9.396  39.599  0.00  0.00      PROB
ATOM   1800  CD  GLN   199     -11.813   7.972  39.426  0.00  0.00      PROB
ATOM   1801  NE2 GLN   199     -10.483   7.856  39.408  0.00  0.00      PROB
ATOM   1802  OE1 GLN   199     -12.573   7.026  39.308  0.00  0.00      PROB
ATOM   1803  H   GLN   199     -14.025  10.299  43.243  0.00  0.00      PROB
ATOM   1804 HE21 GLN   199      -9.887   8.655  39.509  0.00  0.00      PROB
ATOM   1805 HE22 GLN   199     -10.103   6.941  39.297  0.00  0.00      PROB
ATOM   1806  N   THR   200     -10.121   9.107  42.500  0.00  0.00      PROB
ATOM   1807  CA  THR   200      -8.762   9.645  42.363  0.00  0.00      PROB
ATOM   1808  C   THR   200      -8.600  10.597  41.181  0.00  0.00      PROB
ATOM   1809  O   THR   200      -8.990  10.273  40.062  0.00  0.00      PROB
ATOM   1810  CB  THR   200      -7.812   8.452  42.207  0.00  0.00      PROB
ATOM   1811  CG2 THR   200      -6.351   8.832  41.949  0.00  0.00      PROB
ATOM   1812  OG1 THR   200      -7.929   7.586  43.340  0.00  0.00      PROB
ATOM   1813  H   THR   200     -10.246   8.136  42.705  0.00  0.00      PROB
ATOM   1814  HG1 THR   200      -7.644   8.104  44.098  0.00  0.00      PROB
ATOM   1815  N   TYR   201      -7.999  11.758  41.467  0.00  0.00      PROB
ATOM   1816  CA  TYR   201      -7.646  12.617  40.342  0.00  0.00      PROB
ATOM   1817  C   TYR   201      -6.154  12.698  40.167  0.00  0.00      PROB
ATOM   1818  O   TYR   201      -5.407  12.779  41.135  0.00  0.00      PROB
ATOM   1819  CB  TYR   201      -8.241  14.017  40.496  0.00  0.00      PROB
ATOM   1820  CG  TYR   201      -9.742  13.909  40.574  0.00  0.00      PROB
ATOM   1821  CD1 TYR   201     -10.461  13.462  39.446  0.00  0.00      PROB
ATOM   1822  CD2 TYR   201     -10.375  14.236  41.788  0.00  0.00      PROB
ATOM   1823  CE1 TYR   201     -11.847  13.281  39.555  0.00  0.00      PROB
ATOM   1824  CE2 TYR   201     -11.761  14.060  41.894  0.00  0.00      PROB
ATOM   1825  CZ  TYR   201     -12.470  13.560  40.786  0.00  0.00      PROB
ATOM   1826  OH  TYR   201     -13.819  13.321  40.926  0.00  0.00      PROB
ATOM   1827  H   TYR   201      -7.724  11.985  42.401  0.00  0.00      PROB
ATOM   1828  HH  TYR   201     -13.884  12.758  41.694  0.00  0.00      PROB
ATOM   1829  N   ILE   202      -5.756  12.640  38.895  0.00  0.00      PROB
ATOM   1830  CA  ILE   202      -4.338  12.718  38.567  0.00  0.00      PROB
ATOM   1831  C   ILE   202      -4.157  13.677  37.411  0.00  0.00      PROB
ATOM   1832  O   ILE   202      -4.690  13.456  36.331  0.00  0.00      PROB
ATOM   1833  CB  ILE   202      -3.778  11.340  38.164  0.00  0.00      PROB
ATOM   1834  CG1 ILE   202      -4.122  10.232  39.162  0.00  0.00      PROB
ATOM   1835  CG2 ILE   202      -2.268  11.414  37.925  0.00  0.00      PROB
ATOM   1836  CD  ILE   202      -3.723   8.838  38.672  0.00  0.00      PROB
ATOM   1837  H   ILE   202      -6.438  12.561  38.165  0.00  0.00      PROB
ATOM   1838  N   CYS   203      -3.376  14.731  37.658  0.00  0.00      PROB
ATOM   1839  CA  CYS   203      -2.904  15.462  36.490  0.00  0.00      PROB
ATOM   1840  C   CYS   203      -1.696  14.786  35.878  0.00  0.00      PROB
ATOM   1841  O   CYS   203      -0.588  14.803  36.399  0.00  0.00      PROB
ATOM   1842  CB  CYS   203      -2.633  16.927  36.828  0.00  0.00      PROB
ATOM   1843  SG  CYS   203      -1.514  17.205  38.222  0.00  0.00      PROB
ATOM   1844  H   CYS   203      -2.964  14.875  38.558  0.00  0.00      PROB
ATOM   1845  N   ASN   204      -1.977  14.150  34.741  0.00  0.00      PROB
ATOM   1846  CA  ASN   204      -0.919  13.478  33.991  0.00  0.00      PROB
ATOM   1847  C   ASN   204      -0.064  14.463  33.224  0.00  0.00      PROB
ATOM   1848  O   ASN   204      -0.232  14.695  32.029  0.00  0.00      PROB
ATOM   1849  CB  ASN   204      -1.485  12.441  33.016  0.00  0.00      PROB
ATOM   1850  CG  ASN   204      -2.357  11.431  33.728  0.00  0.00      PROB
ATOM   1851  ND2 ASN   204      -1.686  10.551  34.475  0.00  0.00      PROB
ATOM   1852  OD1 ASN   204      -3.575  11.420  33.603  0.00  0.00      PROB
ATOM   1853  H   ASN   204      -2.906  14.223  34.374  0.00  0.00      PROB
ATOM   1854 HD21 ASN   204      -0.686  10.614  34.553  0.00  0.00      PROB
ATOM   1855 HD22 ASN   204      -2.163   9.829  34.968  0.00  0.00      PROB
ATOM   1856  N   VAL   205       0.863  15.061  33.976  0.00  0.00      PROB
ATOM   1857  CA  VAL   205       1.747  16.009  33.311  0.00  0.00      PROB
ATOM   1858  C   VAL   205       2.916  15.306  32.648  0.00  0.00      PROB
ATOM   1859  O   VAL   205       3.593  14.483  33.247  0.00  0.00      PROB
ATOM   1860  CB  VAL   205       2.222  17.076  34.308  0.00  0.00      PROB
ATOM   1861  CG1 VAL   205       3.094  18.154  33.657  0.00  0.00      PROB
ATOM   1862  CG2 VAL   205       1.024  17.695  35.030  0.00  0.00      PROB
ATOM   1863  H   VAL   205       0.960  14.830  34.948  0.00  0.00      PROB
ATOM   1864  N   ASN   206       3.136  15.677  31.385  0.00  0.00      PROB
ATOM   1865  CA  ASN   206       4.398  15.309  30.751  0.00  0.00      PROB
ATOM   1866  C   ASN   206       5.015  16.509  30.066  0.00  0.00      PROB
ATOM   1867  O   ASN   206       4.513  17.023  29.068  0.00  0.00      PROB
ATOM   1868  CB  ASN   206       4.231  14.146  29.761  0.00  0.00      PROB
ATOM   1869  CG  ASN   206       5.586  13.678  29.242  0.00  0.00      PROB
ATOM   1870  ND2 ASN   206       5.574  12.439  28.748  0.00  0.00      PROB
ATOM   1871  OD1 ASN   206       6.587  14.380  29.287  0.00  0.00      PROB
ATOM   1872  H   ASN   206       2.459  16.272  30.956  0.00  0.00      PROB
ATOM   1873 HD21 ASN   206       4.745  11.891  28.668  0.00  0.00      PROB
ATOM   1874 HD22 ASN   206       6.443  12.033  28.451  0.00  0.00      PROB
ATOM   1875  N   HSD   207       6.141  16.940  30.632  0.00  0.00      PROB
ATOM   1876  CA  HSD   207       6.902  17.931  29.883  0.00  0.00      PROB
ATOM   1877  C   HSD   207       7.738  17.319  28.776  0.00  0.00      PROB
ATOM   1878  O   HSD   207       8.888  16.947  28.969  0.00  0.00      PROB
ATOM   1879  CB  HSD   207       7.762  18.759  30.827  0.00  0.00      PROB
ATOM   1880  CG  HSD   207       8.314  19.984  30.138  0.00  0.00      PROB
ATOM   1881  CD2 HSD   207       9.518  20.631  30.422  0.00  0.00      PROB
ATOM   1882  ND1 HSD   207       7.690  20.641  29.141  0.00  0.00      PROB
ATOM   1883  CE1 HSD   207       8.492  21.694  28.798  0.00  0.00      PROB
ATOM   1884  NE2 HSD   207       9.611  21.686  29.582  0.00  0.00      PROB
ATOM   1885  H   HSD   207       6.497  16.459  31.435  0.00  0.00      PROB
ATOM   1886  HD1 HSD   207       6.827  20.444  28.729  0.00  0.00      PROB
ATOM   1887  N   LYS   208       7.087  17.262  27.599  0.00  0.00      PROB
ATOM   1888  CA  LYS   208       7.667  16.614  26.414  0.00  0.00      PROB
ATOM   1889  C   LYS   208       9.193  16.613  26.223  0.00  0.00      PROB
ATOM   1890  O   LYS   208       9.776  15.536  26.153  0.00  0.00      PROB
ATOM   1891  CB  LYS   208       6.957  17.053  25.119  0.00  0.00      PROB
ATOM   1892  CG  LYS   208       5.431  16.968  25.077  0.00  0.00      PROB
ATOM   1893  CD  LYS   208       4.925  17.634  23.794  0.00  0.00      PROB
ATOM   1894  CE  LYS   208       3.409  17.632  23.585  0.00  0.00      PROB
ATOM   1895  NZ  LYS   208       2.730  18.288  24.707  0.00  0.00      PROB
ATOM   1896  H   LYS   208       6.127  17.534  27.627  0.00  0.00      PROB
ATOM   1897  HZ1 LYS   208       1.789  18.630  24.444  0.00  0.00      PROB
ATOM   1898  HZ2 LYS   208       2.616  17.604  25.480  0.00  0.00      PROB
ATOM   1899  HZ3 LYS   208       3.261  19.090  25.109  0.00  0.00      PROB
ATOM   1900  N   PRO   209       9.850  17.813  26.134  0.00  0.00      PROB
ATOM   1901  CA  PRO   209      11.299  17.802  25.877  0.00  0.00      PROB
ATOM   1902  C   PRO   209      12.125  16.995  26.868  0.00  0.00      PROB
ATOM   1903  O   PRO   209      12.979  16.199  26.506  0.00  0.00      PROB
ATOM   1904  CB  PRO   209      11.676  19.288  25.863  0.00  0.00      PROB
ATOM   1905  CG  PRO   209      10.389  20.022  25.506  0.00  0.00      PROB
ATOM   1906  CD  PRO   209       9.338  19.183  26.215  0.00  0.00      PROB
ATOM   1907  N   SER   210      11.825  17.224  28.150  0.00  0.00      PROB
ATOM   1908  CA  SER   210      12.538  16.441  29.153  0.00  0.00      PROB
ATOM   1909  C   SER   210      11.748  15.239  29.648  0.00  0.00      PROB
ATOM   1910  O   SER   210      11.927  14.770  30.767  0.00  0.00      PROB
ATOM   1911  CB  SER   210      12.915  17.383  30.294  0.00  0.00      PROB
ATOM   1912  OG  SER   210      11.816  18.269  30.557  0.00  0.00      PROB
ATOM   1913  H   SER   210      11.115  17.857  28.463  0.00  0.00      PROB
ATOM   1914  HG  SER   210      11.304  17.853  31.249  0.00  0.00      PROB
ATOM   1915  N   ASN   211      10.814  14.810  28.775  0.00  0.00      PROB
ATOM   1916  CA  ASN   211       9.771  13.820  29.071  0.00  0.00      PROB
ATOM   1917  C   ASN   211       9.298  13.680  30.505  0.00  0.00      PROB
ATOM   1918  O   ASN   211       9.135  12.600  31.063  0.00  0.00      PROB
ATOM   1919  CB  ASN   211      10.103  12.469  28.450  0.00  0.00      PROB
ATOM   1920  CG  ASN   211       8.963  12.099  27.526  0.00  0.00      PROB
ATOM   1921  ND2 ASN   211       9.023  12.707  26.337  0.00  0.00      PROB
ATOM   1922  OD1 ASN   211       8.085  11.303  27.831  0.00  0.00      PROB
ATOM   1923  H   ASN   211      10.820  15.212  27.860  0.00  0.00      PROB
ATOM   1924 HD21 ASN   211       9.684  13.441  26.157  0.00  0.00      PROB
ATOM   1925 HD22 ASN   211       8.390  12.427  25.620  0.00  0.00      PROB
ATOM   1926  N   THR   212       9.121  14.857  31.108  0.00  0.00      PROB
ATOM   1927  CA  THR   212       8.963  14.817  32.551  0.00  0.00      PROB
ATOM   1928  C   THR   212       7.549  14.526  32.996  0.00  0.00      PROB
ATOM   1929  O   THR   212       6.701  15.407  33.105  0.00  0.00      PROB
ATOM   1930  CB  THR   212       9.515  16.101  33.159  0.00  0.00      PROB
ATOM   1931  CG2 THR   212       9.915  15.910  34.624  0.00  0.00      PROB
ATOM   1932  OG1 THR   212      10.633  16.558  32.384  0.00  0.00      PROB
ATOM   1933  H   THR   212       9.185  15.709  30.587  0.00  0.00      PROB
ATOM   1934  HG1 THR   212      11.155  15.773  32.202  0.00  0.00      PROB
ATOM   1935  N   LYS   213       7.346  13.226  33.233  0.00  0.00      PROB
ATOM   1936  CA  LYS   213       6.054  12.796  33.749  0.00  0.00      PROB
ATOM   1937  C   LYS   213       5.848  13.080  35.223  0.00  0.00      PROB
ATOM   1938  O   LYS   213       6.219  12.310  36.098  0.00  0.00      PROB
ATOM   1939  CB  LYS   213       5.809  11.321  33.446  0.00  0.00      PROB
ATOM   1940  CG  LYS   213       5.755  11.016  31.950  0.00  0.00      PROB
ATOM   1941  CD  LYS   213       5.191   9.633  31.604  0.00  0.00      PROB
ATOM   1942  CE  LYS   213       3.661   9.506  31.696  0.00  0.00      PROB
ATOM   1943  NZ  LYS   213       3.182   9.590  33.079  0.00  0.00      PROB
ATOM   1944  H   LYS   213       8.087  12.582  33.036  0.00  0.00      PROB
ATOM   1945  HZ1 LYS   213       2.146   9.551  33.187  0.00  0.00      PROB
ATOM   1946  HZ2 LYS   213       3.595   8.901  33.732  0.00  0.00      PROB
ATOM   1947  HZ3 LYS   213       3.377  10.511  33.535  0.00  0.00      PROB
ATOM   1948  N   VAL   214       5.233  14.240  35.456  0.00  0.00      PROB
ATOM   1949  CA  VAL   214       4.792  14.507  36.818  0.00  0.00      PROB
ATOM   1950  C   VAL   214       3.299  14.259  36.940  0.00  0.00      PROB
ATOM   1951  O   VAL   214       2.484  15.174  36.974  0.00  0.00      PROB
ATOM   1952  CB  VAL   214       5.170  15.929  37.265  0.00  0.00      PROB
ATOM   1953  CG1 VAL   214       4.953  16.113  38.772  0.00  0.00      PROB
ATOM   1954  CG2 VAL   214       6.610  16.275  36.880  0.00  0.00      PROB
ATOM   1955  H   VAL   214       4.938  14.784  34.669  0.00  0.00      PROB
ATOM   1956  N   ASP   215       2.978  12.963  36.996  0.00  0.00      PROB
ATOM   1957  CA  ASP   215       1.576  12.569  37.143  0.00  0.00      PROB
ATOM   1958  C   ASP   215       1.078  12.776  38.564  0.00  0.00      PROB
ATOM   1959  O   ASP   215       1.038  11.874  39.393  0.00  0.00      PROB
ATOM   1960  CB  ASP   215       1.353  11.109  36.720  0.00  0.00      PROB
ATOM   1961  CG  ASP   215       1.986  10.801  35.375  0.00  0.00      PROB
ATOM   1962  OD1 ASP   215       1.282  10.660  34.376  0.00  0.00      PROB
ATOM   1963  OD2 ASP   215       3.203  10.654  35.317  0.00  0.00      PROB
ATOM   1964  H   ASP   215       3.675  12.253  36.875  0.00  0.00      PROB
ATOM   1965  N   LYS   216       0.738  14.036  38.838  0.00  0.00      PROB
ATOM   1966  CA  LYS   216       0.448  14.352  40.229  0.00  0.00      PROB
ATOM   1967  C   LYS   216      -0.964  13.989  40.658  0.00  0.00      PROB
ATOM   1968  O   LYS   216      -1.951  14.379  40.049  0.00  0.00      PROB
ATOM   1969  CB  LYS   216       0.785  15.823  40.497  0.00  0.00      PROB
ATOM   1970  CG  LYS   216       0.823  16.184  41.984  0.00  0.00      PROB
ATOM   1971  CD  LYS   216       1.934  15.480  42.772  0.00  0.00      PROB
ATOM   1972  CE  LYS   216       3.339  16.040  42.521  0.00  0.00      PROB
ATOM   1973  NZ  LYS   216       3.405  17.415  43.021  0.00  0.00      PROB
ATOM   1974  H   LYS   216       0.661  14.692  38.081  0.00  0.00      PROB
ATOM   1975  HZ1 LYS   216       2.912  18.102  42.423  0.00  0.00      PROB
ATOM   1976  HZ2 LYS   216       3.024  17.490  43.987  0.00  0.00      PROB
ATOM   1977  HZ3 LYS   216       4.375  17.772  43.159  0.00  0.00      PROB
ATOM   1978  N   ARG   217      -1.021  13.220  41.755  0.00  0.00      PROB
ATOM   1979  CA  ARG   217      -2.331  13.024  42.373  0.00  0.00      PROB
ATOM   1980  C   ARG   217      -2.788  14.276  43.100  0.00  0.00      PROB
ATOM   1981  O   ARG   217      -1.998  14.966  43.732  0.00  0.00      PROB
ATOM   1982  CB  ARG   217      -2.293  11.846  43.345  0.00  0.00      PROB
ATOM   1983  CG  ARG   217      -2.192  10.477  42.670  0.00  0.00      PROB
ATOM   1984  CD  ARG   217      -2.060   9.358  43.706  0.00  0.00      PROB
ATOM   1985  NE  ARG   217      -2.238   8.033  43.108  0.00  0.00      PROB
ATOM   1986  CZ  ARG   217      -3.313   7.284  43.451  0.00  0.00      PROB
ATOM   1987  NH1 ARG   217      -4.195   7.725  44.337  0.00  0.00      PROB
ATOM   1988  NH2 ARG   217      -3.498   6.094  42.887  0.00  0.00      PROB
ATOM   1989  H   ARG   217      -0.176  12.943  42.206  0.00  0.00      PROB
ATOM   1990  HE  ARG   217      -1.552   7.742  42.442  0.00  0.00      PROB
ATOM   1991 HH11 ARG   217      -5.037   7.260  44.612  0.00  0.00      PROB
ATOM   1992 HH12 ARG   217      -4.096   8.624  44.789  0.00  0.00      PROB
ATOM   1993 HH21 ARG   217      -4.300   5.544  43.121  0.00  0.00      PROB
ATOM   1994 HH22 ARG   217      -2.844   5.734  42.222  0.00  0.00      PROB
ATOM   1995  N   VAL   218      -4.093  14.540  42.968  0.00  0.00      PROB
ATOM   1996  CA  VAL   218      -4.665  15.726  43.608  0.00  0.00      PROB
ATOM   1997  C   VAL   218      -5.771  15.344  44.583  0.00  0.00      PROB
ATOM   1998  O   VAL   218      -6.805  15.984  44.724  0.00  0.00      PROB
ATOM   1999  CB  VAL   218      -5.183  16.731  42.560  0.00  0.00      PROB
ATOM   2000  CG1 VAL   218      -5.314  18.137  43.156  0.00  0.00      PROB
ATOM   2001  CG2 VAL   218      -4.314  16.757  41.303  0.00  0.00      PROB
ATOM   2002  H   VAL   218      -4.655  13.922  42.418  0.00  0.00      PROB
ATOM   2003  N   GLU   219      -5.522  14.208  45.240  0.00  0.00      PROB
ATOM   2004  CA  GLU   219      -6.563  13.720  46.139  0.00  0.00      PROB
ATOM   2005  C   GLU   219      -6.662  14.545  47.410  0.00  0.00      PROB
ATOM   2006  O   GLU   219      -5.666  14.878  48.041  0.00  0.00      PROB
ATOM   2007  CB  GLU   219      -6.310  12.247  46.437  0.00  0.00      PROB
ATOM   2008  CG  GLU   219      -6.420  11.416  45.160  0.00  0.00      PROB
ATOM   2009  CD  GLU   219      -5.754  10.079  45.378  0.00  0.00      PROB
ATOM   2010  OE1 GLU   219      -6.405   9.048  45.224  0.00  0.00      PROB
ATOM   2011  OE2 GLU   219      -4.562  10.060  45.668  0.00  0.00      PROB
ATOM   2012  H   GLU   219      -4.626  13.770  45.196  0.00  0.00      PROB
ATOM   2013  N   PRO   220      -7.921  14.889  47.772  0.00  0.00      PROB
ATOM   2014  CA  PRO   220      -8.153  15.696  48.976  0.00  0.00      PROB
ATOM   2015  C   PRO   220      -7.397  15.241  50.218  0.00  0.00      PROB
ATOM   2016  O   PRO   220      -7.973  14.908  51.249  0.00  0.00      PROB
ATOM   2017  CB  PRO   220      -9.677  15.629  49.128  0.00  0.00      PROB
ATOM   2018  CG  PRO   220     -10.201  15.461  47.704  0.00  0.00      PROB
ATOM   2019  CD  PRO   220      -9.153  14.564  47.061  0.00  0.00      PROB
TER
