# Supplementary material for: Integrative Computational Prediction Strategy for Antibody–Antigen Binding: A Case Study on Interleukin‑1 Beta
Source: J Chem Inf Model. 2026 May 27;66(11):6659–75. doi: 10.1021/acs.jcim.6c00781 (PMC13250912; doi:10.1021/acs.jcim.6c00781)
Supplement: Supplementary file 2 [file ci6c00781_si_002.zip › charmm-gui-4g6m-AgESSA-r01/balancedmodel2_6magessa_proc.crd]

      2040  EXT
         1         1  ASP       N               6.7100000000       41.5950000000       -1.5750000000  PROC      1               0.0000000000
         2         1  ASP       CA              5.8420000000       41.1180000000       -0.5010000000  PROC      1               0.0000000000
         3         1  ASP       C               4.4500000000       41.7210000000       -0.5010000000  PROC      1               0.0000000000
         4         1  ASP       O               4.1680000000       42.8040000000        0.0020000000  PROC      1               0.0000000000
         5         1  ASP       CB              6.5600000000       41.2300000000        0.8520000000  PROC      1               0.0000000000
         6         1  ASP       CG              7.6720000000       40.1900000000        0.9420000000  PROC      1               0.0000000000
         7         1  ASP       OD1             8.6770000000       40.3120000000        0.2380000000  PROC      1               0.0000000000
         8         1  ASP       OD2             7.5330000000       39.2480000000        1.7210000000  PROC      1               0.0000000000
         9         1  ASP       H               7.6680000000       41.3330000000       -1.4220000000  PROC      1               0.0000000000
        10         2  ILE       N               3.5630000000       40.9420000000       -1.1420000000  PROC      2               0.0000000000
        11         2  ILE       CA              2.1770000000       41.3920000000       -1.2820000000  PROC      2               0.0000000000
        12         2  ILE       C               1.4520000000       41.4390000000        0.0520000000  PROC      2               0.0000000000
        13         2  ILE       O               1.3620000000       40.4480000000        0.7660000000  PROC      2               0.0000000000
        14         2  ILE       CB              1.4350000000       40.4870000000       -2.2840000000  PROC      2               0.0000000000
        15         2  ILE       CG1             2.1250000000       40.5580000000       -3.6510000000  PROC      2               0.0000000000
        16         2  ILE       CG2            -0.0690000000       40.7860000000       -2.3790000000  PROC      2               0.0000000000
        17         2  ILE       CD              1.4200000000       39.7420000000       -4.7360000000  PROC      2               0.0000000000
        18         2  ILE       H               3.8700000000       40.0400000000       -1.4390000000  PROC      2               0.0000000000
        19         3  GLN       N               0.9190000000       42.6260000000        0.3570000000  PROC      3               0.0000000000
        20         3  GLN       CA              0.0940000000       42.6640000000        1.5540000000  PROC      3               0.0000000000
        21         3  GLN       C              -1.2970000000       42.1280000000        1.2850000000  PROC      3               0.0000000000
        22         3  GLN       O              -2.0550000000       42.6760000000        0.4930000000  PROC      3               0.0000000000
        23         3  GLN       CB              0.0250000000       44.0850000000        2.1210000000  PROC      3               0.0000000000
        24         3  GLN       CG             -0.5330000000       44.1290000000        3.5490000000  PROC      3               0.0000000000
        25         3  GLN       CD             -0.6810000000       45.5620000000        4.0260000000  PROC      3               0.0000000000
        26         3  GLN       NE2             0.4460000000       46.2790000000        3.9820000000  PROC      3               0.0000000000
        27         3  GLN       OE1            -1.7470000000       46.0090000000        4.4270000000  PROC      3               0.0000000000
        28         3  GLN       H               0.9190000000       43.3650000000       -0.3180000000  PROC      3               0.0000000000
        29         3  GLN       HE21            1.3100000000       45.8940000000        3.6600000000  PROC      3               0.0000000000
        30         3  GLN       HE22            0.4020000000       47.2300000000        4.2840000000  PROC      3               0.0000000000
        31         4  MET       N              -1.6020000000       41.0420000000        2.0020000000  PROC      4               0.0000000000
        32         4  MET       CA             -3.0210000000       40.7560000000        2.1730000000  PROC      4               0.0000000000
        33         4  MET       C              -3.4730000000       41.4470000000        3.4360000000  PROC      4               0.0000000000
        34         4  MET       O              -2.7840000000       41.4100000000        4.4490000000  PROC      4               0.0000000000
        35         4  MET       CB             -3.2760000000       39.2530000000        2.2660000000  PROC      4               0.0000000000
        36         4  MET       CG             -2.8220000000       38.4940000000        1.0230000000  PROC      4               0.0000000000
        37         4  MET       SD             -3.6780000000       39.0390000000       -0.4610000000  PROC      4               0.0000000000
        38         4  MET       CE             -5.2810000000       38.2920000000       -0.1370000000  PROC      4               0.0000000000
        39         4  MET       H              -0.9190000000       40.6120000000        2.5920000000  PROC      4               0.0000000000
        40         5  THR       N              -4.6200000000       42.1150000000        3.3270000000  PROC      5               0.0000000000
        41         5  THR       CA             -4.9750000000       42.9540000000        4.4570000000  PROC      5               0.0000000000
        42         5  THR       C              -6.4270000000       42.8060000000        4.8730000000  PROC      5               0.0000000000
        43         5  THR       O              -7.3700000000       43.1070000000        4.1480000000  PROC      5               0.0000000000
        44         5  THR       CB             -4.4920000000       44.3970000000        4.1820000000  PROC      5               0.0000000000
        45         5  THR       CG2            -5.3820000000       45.2520000000        3.2760000000  PROC      5               0.0000000000
        46         5  THR       OG1            -4.1630000000       45.0730000000        5.3980000000  PROC      5               0.0000000000
        47         5  THR       H              -5.1210000000       42.1480000000        2.4620000000  PROC      5               0.0000000000
        48         5  THR       HG1            -3.4730000000       45.6910000000        5.1490000000  PROC      5               0.0000000000
        49         6  GLN       N              -6.5610000000       42.2410000000        6.0760000000  PROC      6               0.0000000000
        50         6  GLN       CA             -7.8920000000       41.9260000000        6.5770000000  PROC      6               0.0000000000
        51         6  GLN       C              -8.4730000000       43.0680000000        7.3780000000  PROC      6               0.0000000000
        52         6  GLN       O              -7.8750000000       43.5560000000        8.3270000000  PROC      6               0.0000000000
        53         6  GLN       CB             -7.8340000000       40.6300000000        7.3920000000  PROC      6               0.0000000000
        54         6  GLN       CG             -7.5580000000       39.4400000000        6.4690000000  PROC      6               0.0000000000
        55         6  GLN       CD             -7.2070000000       38.1780000000        7.2330000000  PROC      6               0.0000000000
        56         6  GLN       NE2            -8.0850000000       37.8110000000        8.1630000000  PROC      6               0.0000000000
        57         6  GLN       OE1            -6.1930000000       37.5370000000        6.9890000000  PROC      6               0.0000000000
        58         6  GLN       H              -5.7520000000       42.1190000000        6.6520000000  PROC      6               0.0000000000
        59         6  GLN       HE21           -8.9000000000       38.3340000000        8.4260000000  PROC      6               0.0000000000
        60         6  GLN       HE22           -7.9160000000       36.9640000000        8.6650000000  PROC      6               0.0000000000
        61         7  SER       N              -9.6780000000       43.4800000000        6.9570000000  PROC      7               0.0000000000
        62         7  SER       CA            -10.3220000000       44.5950000000        7.6530000000  PROC      7               0.0000000000
        63         7  SER       C             -10.6240000000       44.2790000000        9.1050000000  PROC      7               0.0000000000
        64         7  SER       O             -10.3920000000       45.0190000000       10.0530000000  PROC      7               0.0000000000
        65         7  SER       CB            -11.6230000000       44.9650000000        6.9270000000  PROC      7               0.0000000000
        66         7  SER       OG            -12.4740000000       43.8090000000        6.7750000000  PROC      7               0.0000000000
        67         7  SER       H             -10.1250000000       43.0010000000        6.2000000000  PROC      7               0.0000000000
        68         7  SER       HG            -12.8730000000       43.6390000000        7.6330000000  PROC      7               0.0000000000
        69         8  THR       N             -11.2190000000       43.0950000000        9.2120000000  PROC      8               0.0000000000
        70         8  THR       CA            -11.8410000000       42.7670000000       10.4750000000  PROC      8               0.0000000000
        71         8  THR       C             -10.8820000000       42.0160000000       11.3700000000  PROC      8               0.0000000000
        72         8  THR       O             -10.9160000000       40.7990000000       11.4640000000  PROC      8               0.0000000000
        73         8  THR       CB            -13.1150000000       41.9830000000       10.1620000000  PROC      8               0.0000000000
        74         8  THR       CG2           -14.1510000000       42.1330000000       11.2760000000  PROC      8               0.0000000000
        75         8  THR       OG1           -13.6560000000       42.4130000000        8.8950000000  PROC      8               0.0000000000
        76         8  THR       H             -11.3210000000       42.4910000000        8.4240000000  PROC      8               0.0000000000
        77         8  THR       HG1           -14.5130000000       41.9860000000        8.8330000000  PROC      8               0.0000000000
        78         9  SER       N              -9.9920000000       42.7920000000       12.0050000000  PROC      9               0.0000000000
        79         9  SER       CA             -8.9670000000       42.1340000000       12.8200000000  PROC      9               0.0000000000
        80         9  SER       C              -9.5150000000       41.2180000000       13.9120000000  PROC      9               0.0000000000
        81         9  SER       O              -9.0170000000       40.1270000000       14.1650000000  PROC      9               0.0000000000
        82         9  SER       CB             -7.9860000000       43.1760000000       13.3660000000  PROC      9               0.0000000000
        83         9  SER       OG             -6.7260000000       42.5730000000       13.6780000000  PROC      9               0.0000000000
        84         9  SER       H              -9.9750000000       43.7730000000       11.7970000000  PROC      9               0.0000000000
        85         9  SER       HG             -6.5640000000       41.9110000000       13.0130000000  PROC      9               0.0000000000
        86        10  SER       N             -10.6200000000       41.6810000000       14.5030000000  PROC      10              0.0000000000
        87        10  SER       CA            -11.3350000000       40.8050000000       15.4200000000  PROC      10              0.0000000000
        88        10  SER       C             -12.8030000000       41.1610000000       15.3960000000  PROC      10              0.0000000000
        89        10  SER       O             -13.1620000000       42.2730000000       15.0230000000  PROC      10              0.0000000000
        90        10  SER       CB            -10.7310000000       40.9290000000       16.8230000000  PROC      10              0.0000000000
        91        10  SER       OG            -10.2540000000       42.2660000000       17.0320000000  PROC      10              0.0000000000
        92        10  SER       H             -10.9620000000       42.6130000000       14.3920000000  PROC      10              0.0000000000
        93        10  SER       HG             -9.7570000000       42.2540000000       17.8400000000  PROC      10              0.0000000000
        94        11  LEU       N             -13.6300000000       40.1820000000       15.7940000000  PROC      11              0.0000000000
        95        11  LEU       CA            -15.0480000000       40.4850000000       15.9770000000  PROC      11              0.0000000000
        96        11  LEU       C             -15.7570000000       39.4780000000       16.8530000000  PROC      11              0.0000000000
        97        11  LEU       O             -15.7290000000       38.2770000000       16.6150000000  PROC      11              0.0000000000
        98        11  LEU       CB            -15.8230000000       40.6890000000       14.6540000000  PROC      11              0.0000000000
        99        11  LEU       CG            -16.1550000000       39.4710000000       13.7750000000  PROC      11              0.0000000000
       100        11  LEU       CD1           -17.2260000000       39.8230000000       12.7420000000  PROC      11              0.0000000000
       101        11  LEU       CD2           -14.9320000000       38.8320000000       13.1140000000  PROC      11              0.0000000000
       102        11  LEU       H             -13.2770000000       39.2630000000       15.9890000000  PROC      11              0.0000000000
       103        12  SER       N             -16.4190000000       40.0340000000       17.8690000000  PROC      12              0.0000000000
       104        12  SER       CA            -17.3340000000       39.1990000000       18.6370000000  PROC      12              0.0000000000
       105        12  SER       C             -18.6580000000       39.0100000000       17.9210000000  PROC      12              0.0000000000
       106        12  SER       O             -19.6080000000       39.7750000000       18.0730000000  PROC      12              0.0000000000
       107        12  SER       CB            -17.5300000000       39.8150000000       20.0170000000  PROC      12              0.0000000000
       108        12  SER       OG            -16.2480000000       39.9750000000       20.6300000000  PROC      12              0.0000000000
       109        12  SER       H             -16.3200000000       41.0000000000       18.0990000000  PROC      12              0.0000000000
       110        12  SER       HG            -16.1230000000       39.1640000000       21.1320000000  PROC      12              0.0000000000
       111        13  ALA       N             -18.6880000000       37.9680000000       17.0910000000  PROC      13              0.0000000000
       112        13  ALA       CA            -19.9490000000       37.7170000000       16.4100000000  PROC      13              0.0000000000
       113        13  ALA       C             -20.7860000000       36.7100000000       17.1660000000  PROC      13              0.0000000000
       114        13  ALA       O             -20.2830000000       35.7950000000       17.8020000000  PROC      13              0.0000000000
       115        13  ALA       CB            -19.7040000000       37.2530000000       14.9800000000  PROC      13              0.0000000000
       116        13  ALA       H             -17.9350000000       37.3040000000       17.1080000000  PROC      13              0.0000000000
       117        14  SER       N             -22.0910000000       36.9700000000       17.1400000000  PROC      14              0.0000000000
       118        14  SER       CA            -22.9760000000       36.0930000000       17.8950000000  PROC      14              0.0000000000
       119        14  SER       C             -23.3250000000       34.8670000000       17.0920000000  PROC      14              0.0000000000
       120        14  SER       O             -23.0730000000       34.8000000000       15.8940000000  PROC      14              0.0000000000
       121        14  SER       CB            -24.2600000000       36.8320000000       18.2870000000  PROC      14              0.0000000000
       122        14  SER       OG            -24.1050000000       38.2410000000       18.0630000000  PROC      14              0.0000000000
       123        14  SER       H             -22.4750000000       37.6050000000       16.4710000000  PROC      14              0.0000000000
       124        14  SER       HG            -24.5180000000       38.3880000000       17.2020000000  PROC      14              0.0000000000
       125        15  VAL       N             -23.9700000000       33.9230000000       17.7890000000  PROC      15              0.0000000000
       126        15  VAL       CA            -24.6390000000       32.8770000000       17.0210000000  PROC      15              0.0000000000
       127        15  VAL       C             -25.7710000000       33.4730000000       16.1920000000  PROC      15              0.0000000000
       128        15  VAL       O             -26.8310000000       33.8090000000       16.7050000000  PROC      15              0.0000000000
       129        15  VAL       CB            -25.1350000000       31.7640000000       17.9550000000  PROC      15              0.0000000000
       130        15  VAL       CG1           -25.7320000000       30.5880000000       17.1790000000  PROC      15              0.0000000000
       131        15  VAL       CG2           -24.0130000000       31.2940000000       18.8830000000  PROC      15              0.0000000000
       132        15  VAL       H             -24.1220000000       34.0350000000       18.7700000000  PROC      15              0.0000000000
       133        16  GLY       N             -25.4550000000       33.6500000000       14.9050000000  PROC      16              0.0000000000
       134        16  GLY       CA            -26.3950000000       34.3530000000       14.0390000000  PROC      16              0.0000000000
       135        16  GLY       C             -25.7750000000       35.4320000000       13.1670000000  PROC      16              0.0000000000
       136        16  GLY       O             -26.2600000000       35.7300000000       12.0830000000  PROC      16              0.0000000000
       137        16  GLY       H             -24.5820000000       33.2840000000       14.5810000000  PROC      16              0.0000000000
       138        17  ASP       N             -24.6740000000       36.0210000000       13.6670000000  PROC      17              0.0000000000
       139        17  ASP       CA            -24.1460000000       37.1650000000       12.9120000000  PROC      17              0.0000000000
       140        17  ASP       C             -23.5740000000       36.7840000000       11.5560000000  PROC      17              0.0000000000
       141        17  ASP       O             -22.9600000000       35.7340000000       11.3730000000  PROC      17              0.0000000000
       142        17  ASP       CB            -23.0620000000       37.9490000000       13.6770000000  PROC      17              0.0000000000
       143        17  ASP       CG            -23.5370000000       38.6800000000       14.9320000000  PROC      17              0.0000000000
       144        17  ASP       OD1           -24.6720000000       38.5120000000       15.3560000000  PROC      17              0.0000000000
       145        17  ASP       OD2           -22.7360000000       39.3850000000       15.5470000000  PROC      17              0.0000000000
       146        17  ASP       H             -24.2650000000       35.7350000000       14.5330000000  PROC      17              0.0000000000
       147        18  ARG       N             -23.7790000000       37.7150000000       10.6120000000  PROC      18              0.0000000000
       148        18  ARG       CA            -23.1180000000       37.5470000000        9.3200000000  PROC      18              0.0000000000
       149        18  ARG       C             -21.6770000000       38.0380000000        9.3520000000  PROC      18              0.0000000000
       150        18  ARG       O             -21.3490000000       39.1950000000        9.1030000000  PROC      18              0.0000000000
       151        18  ARG       CB            -23.9710000000       38.1570000000        8.1910000000  PROC      18              0.0000000000
       152        18  ARG       CG            -23.3530000000       38.0170000000        6.7930000000  PROC      18              0.0000000000
       153        18  ARG       CD            -24.3320000000       38.0760000000        5.6130000000  PROC      18              0.0000000000
       154        18  ARG       NE            -23.6420000000       38.1660000000        4.3160000000  PROC      18              0.0000000000
       155        18  ARG       CZ            -23.0940000000       37.0990000000        3.6810000000  PROC      18              0.0000000000
       156        18  ARG       NH1           -23.1190000000       35.8870000000        4.2210000000  PROC      18              0.0000000000
       157        18  ARG       NH2           -22.4890000000       37.2490000000        2.5050000000  PROC      18              0.0000000000
       158        18  ARG       H             -24.3000000000       38.5320000000       10.8490000000  PROC      18              0.0000000000
       159        18  ARG       HE            -23.5560000000       39.0880000000        3.9330000000  PROC      18              0.0000000000
       160        18  ARG       HH11          -22.6970000000       35.1110000000        3.7320000000  PROC      18              0.0000000000
       161        18  ARG       HH12          -23.5350000000       35.7430000000        5.1180000000  PROC      18              0.0000000000
       162        18  ARG       HH21          -22.0800000000       36.4420000000        2.0610000000  PROC      18              0.0000000000
       163        18  ARG       HH22          -22.4080000000       38.1360000000        2.0500000000  PROC      18              0.0000000000
       164        19  VAL       N             -20.8150000000       37.0780000000        9.7130000000  PROC      19              0.0000000000
       165        19  VAL       CA            -19.3960000000       37.3890000000        9.9110000000  PROC      19              0.0000000000
       166        19  VAL       C             -18.7090000000       37.9080000000        8.6580000000  PROC      19              0.0000000000
       167        19  VAL       O             -18.3890000000       37.1610000000        7.7400000000  PROC      19              0.0000000000
       168        19  VAL       CB            -18.6520000000       36.1670000000       10.4690000000  PROC      19              0.0000000000
       169        19  VAL       CG1           -17.1860000000       36.4600000000       10.7940000000  PROC      19              0.0000000000
       170        19  VAL       CG2           -19.3760000000       35.6090000000       11.6890000000  PROC      19              0.0000000000
       171        19  VAL       H             -21.2100000000       36.1690000000        9.8590000000  PROC      19              0.0000000000
       172        20  THR       N             -18.5110000000       39.2290000000        8.6710000000  PROC      20              0.0000000000
       173        20  THR       CA            -17.9390000000       39.8640000000        7.4910000000  PROC      20              0.0000000000
       174        20  THR       C             -16.4500000000       40.1440000000        7.6190000000  PROC      20              0.0000000000
       175        20  THR       O             -15.9980000000       40.9410000000        8.4350000000  PROC      20              0.0000000000
       176        20  THR       CB            -18.7540000000       41.1240000000        7.1760000000  PROC      20              0.0000000000
       177        20  THR       CG2           -18.2990000000       41.8110000000        5.8840000000  PROC      20              0.0000000000
       178        20  THR       OG1           -20.1490000000       40.7900000000        7.0890000000  PROC      20              0.0000000000
       179        20  THR       H             -18.7720000000       39.7650000000        9.4730000000  PROC      20              0.0000000000
       180        20  THR       HG1           -20.4150000000       40.3860000000        7.9140000000  PROC      20              0.0000000000
       181        21  ILE       N             -15.6970000000       39.4220000000        6.7800000000  PROC      21              0.0000000000
       182        21  ILE       CA            -14.2480000000       39.5890000000        6.8060000000  PROC      21              0.0000000000
       183        21  ILE       C             -13.7320000000       40.0080000000        5.4440000000  PROC      21              0.0000000000
       184        21  ILE       O             -13.6780000000       39.2160000000        4.5100000000  PROC      21              0.0000000000
       185        21  ILE       CB            -13.5540000000       38.2920000000        7.2490000000  PROC      21              0.0000000000
       186        21  ILE       CG1           -14.2550000000       37.6380000000        8.4420000000  PROC      21              0.0000000000
       187        21  ILE       CG2           -12.0670000000       38.5370000000        7.5210000000  PROC      21              0.0000000000
       188        21  ILE       CD            -13.8320000000       36.1860000000        8.6540000000  PROC      21              0.0000000000
       189        21  ILE       H             -16.1160000000       38.7920000000        6.1230000000  PROC      21              0.0000000000
       190        22  THR       N             -13.3560000000       41.2840000000        5.3630000000  PROC      22              0.0000000000
       191        22  THR       CA            -12.7840000000       41.6980000000        4.0870000000  PROC      22              0.0000000000
       192        22  THR       C             -11.2770000000       41.5080000000        4.0860000000  PROC      22              0.0000000000
       193        22  THR       O             -10.6470000000       41.4610000000        5.1380000000  PROC      22              0.0000000000
       194        22  THR       CB            -13.1610000000       43.1540000000        3.7850000000  PROC      22              0.0000000000
       195        22  THR       CG2           -13.5100000000       43.3800000000        2.3130000000  PROC      22              0.0000000000
       196        22  THR       OG1           -14.2320000000       43.5810000000        4.6380000000  PROC      22              0.0000000000
       197        22  THR       H             -13.3580000000       41.9070000000        6.1430000000  PROC      22              0.0000000000
       198        22  THR       HG1           -13.8100000000       43.8220000000        5.4570000000  PROC      22              0.0000000000
       199        23  CYS       N             -10.7330000000       41.4050000000        2.8730000000  PROC      23              0.0000000000
       200        23  CYS       CA             -9.2960000000       41.2880000000        2.6730000000  PROC      23              0.0000000000
       201        23  CYS       C              -8.9470000000       41.8410000000        1.3130000000  PROC      23              0.0000000000
       202        23  CYS       O              -9.3770000000       41.3390000000        0.2830000000  PROC      23              0.0000000000
       203        23  CYS       CB             -8.8390000000       39.8330000000        2.8150000000  PROC      23              0.0000000000
       204        23  CYS       SG             -7.0780000000       39.5350000000        2.4940000000  PROC      23              0.0000000000
       205        23  CYS       H             -11.3250000000       41.3850000000        2.0680000000  PROC      23              0.0000000000
       206        24  ARG       N              -8.1720000000       42.9250000000        1.3600000000  PROC      24              0.0000000000
       207        24  ARG       CA             -7.6780000000       43.4600000000        0.0980000000  PROC      24              0.0000000000
       208        24  ARG       C              -6.2480000000       43.0080000000       -0.1120000000  PROC      24              0.0000000000
       209        24  ARG       O              -5.4410000000       43.0260000000        0.8090000000  PROC      24              0.0000000000
       210        24  ARG       CB             -7.8210000000       44.9910000000        0.1000000000  PROC      24              0.0000000000
       211        24  ARG       CG             -7.0580000000       45.7160000000       -1.0170000000  PROC      24              0.0000000000
       212        24  ARG       CD             -7.2970000000       47.2210000000       -1.0820000000  PROC      24              0.0000000000
       213        24  ARG       NE             -8.6340000000       47.4900000000       -1.5950000000  PROC      24              0.0000000000
       214        24  ARG       CZ             -9.0480000000       48.7010000000       -2.0010000000  PROC      24              0.0000000000
       215        24  ARG       NH1            -8.2390000000       49.7560000000       -1.9180000000  PROC      24              0.0000000000
       216        24  ARG       NH2           -10.2750000000       48.8160000000       -2.4880000000  PROC      24              0.0000000000
       217        24  ARG       H              -7.8240000000       43.2490000000        2.2420000000  PROC      24              0.0000000000
       218        24  ARG       HE             -9.3000000000       46.7360000000       -1.6890000000  PROC      24              0.0000000000
       219        24  ARG       HH11           -8.5290000000       50.6630000000       -2.2170000000  PROC      24              0.0000000000
       220        24  ARG       HH12           -7.3170000000       49.6340000000       -1.5510000000  PROC      24              0.0000000000
       221        24  ARG       HH21          -10.7050000000       49.6570000000       -2.7990000000  PROC      24              0.0000000000
       222        24  ARG       HH22          -10.8020000000       47.9470000000       -2.5480000000  PROC      24              0.0000000000
       223        25  ALA       N              -5.9690000000       42.6050000000       -1.3520000000  PROC      25              0.0000000000
       224        25  ALA       CA             -4.5670000000       42.4480000000       -1.7160000000  PROC      25              0.0000000000
       225        25  ALA       C              -4.0360000000       43.7530000000       -2.2650000000  PROC      25              0.0000000000
       226        25  ALA       O              -4.7640000000       44.5160000000       -2.8880000000  PROC      25              0.0000000000
       227        25  ALA       CB             -4.4210000000       41.3880000000       -2.7990000000  PROC      25              0.0000000000
       228        25  ALA       H              -6.6910000000       42.6270000000       -2.0430000000  PROC      25              0.0000000000
       229        26  SER       N              -2.7380000000       43.9820000000       -2.0300000000  PROC      26              0.0000000000
       230        26  SER       CA             -2.1600000000       45.2370000000       -2.5150000000  PROC      26              0.0000000000
       231        26  SER       C              -2.2400000000       45.5030000000       -4.0180000000  PROC      26              0.0000000000
       232        26  SER       O              -2.2160000000       46.6400000000       -4.4710000000  PROC      26              0.0000000000
       233        26  SER       CB             -0.7300000000       45.3750000000       -1.9830000000  PROC      26              0.0000000000
       234        26  SER       OG             -0.1330000000       44.0800000000       -1.8170000000  PROC      26              0.0000000000
       235        26  SER       H              -2.2140000000       43.3830000000       -1.4200000000  PROC      26              0.0000000000
       236        26  SER       HG             -0.0480000000       43.7160000000       -2.6970000000  PROC      26              0.0000000000
       237        27  GLN       N              -2.3410000000       44.4000000000       -4.7730000000  PROC      27              0.0000000000
       238        27  GLN       CA             -2.5000000000       44.5220000000       -6.2170000000  PROC      27              0.0000000000
       239        27  GLN       C              -3.3420000000       43.3800000000       -6.7460000000  PROC      27              0.0000000000
       240        27  GLN       O              -3.6720000000       42.4520000000       -6.0200000000  PROC      27              0.0000000000
       241        27  GLN       CB             -1.1470000000       44.5980000000       -6.9510000000  PROC      27              0.0000000000
       242        27  GLN       CG             -0.2000000000       43.3940000000       -6.8160000000  PROC      27              0.0000000000
       243        27  GLN       CD              0.6060000000       43.4790000000       -5.5350000000  PROC      27              0.0000000000
       244        27  GLN       NE2             1.8850000000       43.8100000000       -5.7250000000  PROC      27              0.0000000000
       245        27  GLN       OE1             0.1270000000       43.2530000000       -4.4340000000  PROC      27              0.0000000000
       246        27  GLN       H              -2.3260000000       43.4900000000       -4.3600000000  PROC      27              0.0000000000
       247        27  GLN       HE21            2.2470000000       43.9950000000       -6.6360000000  PROC      27              0.0000000000
       248        27  GLN       HE22            2.4860000000       43.8680000000       -4.9290000000  PROC      27              0.0000000000
       249        28  ASP       N              -3.6530000000       43.4870000000       -8.0500000000  PROC      28              0.0000000000
       250        28  ASP       CA             -4.3920000000       42.4350000000       -8.7570000000  PROC      28              0.0000000000
       251        28  ASP       C              -3.9200000000       41.0140000000       -8.4660000000  PROC      28              0.0000000000
       252        28  ASP       O              -2.8380000000       40.5890000000       -8.8730000000  PROC      28              0.0000000000
       253        28  ASP       CB             -4.3600000000       42.7480000000      -10.2690000000  PROC      28              0.0000000000
       254        28  ASP       CG             -4.7780000000       41.5630000000      -11.1310000000  PROC      28              0.0000000000
       255        28  ASP       OD1            -5.8390000000       40.9960000000      -10.9010000000  PROC      28              0.0000000000
       256        28  ASP       OD2            -3.9980000000       41.1500000000      -11.9840000000  PROC      28              0.0000000000
       257        28  ASP       H              -3.3930000000       44.3160000000       -8.5390000000  PROC      28              0.0000000000
       258        29  ILE       N              -4.8070000000       40.2790000000       -7.7850000000  PROC      29              0.0000000000
       259        29  ILE       CA             -4.4900000000       38.8600000000       -7.6710000000  PROC      29              0.0000000000
       260        29  ILE       C              -5.2950000000       37.9330000000       -8.5630000000  PROC      29              0.0000000000
       261        29  ILE       O              -5.2220000000       36.7170000000       -8.4550000000  PROC      29              0.0000000000
       262        29  ILE       CB             -4.4970000000       38.3770000000       -6.2180000000  PROC      29              0.0000000000
       263        29  ILE       CG1            -5.8780000000       38.4810000000       -5.5750000000  PROC      29              0.0000000000
       264        29  ILE       CG2            -3.4010000000       39.0970000000       -5.4310000000  PROC      29              0.0000000000
       265        29  ILE       CD             -5.9860000000       37.7580000000       -4.2340000000  PROC      29              0.0000000000
       266        29  ILE       H              -5.6380000000       40.7020000000       -7.4140000000  PROC      29              0.0000000000
       267        30  SER       N              -6.0770000000       38.5530000000       -9.4600000000  PROC      30              0.0000000000
       268        30  SER       CA             -6.7210000000       37.7980000000      -10.5410000000  PROC      30              0.0000000000
       269        30  SER       C              -7.4990000000       36.5500000000      -10.1460000000  PROC      30              0.0000000000
       270        30  SER       O              -7.4320000000       35.5010000000      -10.7910000000  PROC      30              0.0000000000
       271        30  SER       CB             -5.7000000000       37.4900000000      -11.6370000000  PROC      30              0.0000000000
       272        30  SER       OG             -4.7120000000       38.5280000000      -11.6710000000  PROC      30              0.0000000000
       273        30  SER       H              -6.0490000000       39.5510000000       -9.5350000000  PROC      30              0.0000000000
       274        30  SER       HG             -5.1800000000       39.3660000000      -11.8080000000  PROC      30              0.0000000000
       275        31  ASN       N              -8.2390000000       36.7600000000       -9.0380000000  PROC      31              0.0000000000
       276        31  ASN       CA             -9.1050000000       35.7560000000       -8.4160000000  PROC      31              0.0000000000
       277        31  ASN       C              -8.4080000000       34.6140000000       -7.6940000000  PROC      31              0.0000000000
       278        31  ASN       O              -8.9780000000       33.5640000000       -7.4200000000  PROC      31              0.0000000000
       279        31  ASN       CB            -10.1760000000       35.2430000000       -9.3840000000  PROC      31              0.0000000000
       280        31  ASN       CG            -11.4430000000       34.9950000000       -8.6040000000  PROC      31              0.0000000000
       281        31  ASN       ND2           -11.7480000000       33.7090000000       -8.4560000000  PROC      31              0.0000000000
       282        31  ASN       OD1           -12.1040000000       35.9180000000       -8.1480000000  PROC      31              0.0000000000
       283        31  ASN       H              -8.1950000000       37.6570000000       -8.5950000000  PROC      31              0.0000000000
       284        31  ASN       HD21          -11.1330000000       32.9990000000       -8.7880000000  PROC      31              0.0000000000
       285        31  ASN       HD22          -12.5700000000       33.4180000000       -7.9620000000  PROC      31              0.0000000000
       286        32  TYR       N              -7.1280000000       34.8570000000       -7.3850000000  PROC      32              0.0000000000
       287        32  TYR       CA             -6.4020000000       33.8180000000       -6.6600000000  PROC      32              0.0000000000
       288        32  TYR       C              -6.4430000000       34.0060000000       -5.1650000000  PROC      32              0.0000000000
       289        32  TYR       O              -5.4380000000       34.2740000000       -4.5190000000  PROC      32              0.0000000000
       290        32  TYR       CB             -4.9460000000       33.7080000000       -7.1210000000  PROC      32              0.0000000000
       291        32  TYR       CG             -4.8270000000       33.4380000000       -8.6030000000  PROC      32              0.0000000000
       292        32  TYR       CD1            -5.8140000000       32.6840000000       -9.2720000000  PROC      32              0.0000000000
       293        32  TYR       CD2            -3.7020000000       33.9570000000       -9.2730000000  PROC      32              0.0000000000
       294        32  TYR       CE1            -5.6880000000       32.4710000000      -10.6490000000  PROC      32              0.0000000000
       295        32  TYR       CE2            -3.5690000000       33.7410000000      -10.6520000000  PROC      32              0.0000000000
       296        32  TYR       CZ             -4.5770000000       33.0170000000      -11.3150000000  PROC      32              0.0000000000
       297        32  TYR       OH             -4.5060000000       32.8450000000      -12.6790000000  PROC      32              0.0000000000
       298        32  TYR       H              -6.6830000000       35.7250000000       -7.6040000000  PROC      32              0.0000000000
       299        32  TYR       HH             -3.6020000000       32.9800000000      -12.9640000000  PROC      32              0.0000000000
       300        33  LEU       N              -7.6690000000       33.8680000000       -4.6650000000  PROC      33              0.0000000000
       301        33  LEU       CA             -7.8720000000       34.0580000000       -3.2370000000  PROC      33              0.0000000000
       302        33  LEU       C              -8.2690000000       32.7570000000       -2.5710000000  PROC      33              0.0000000000
       303        33  LEU       O              -9.1100000000       32.0200000000       -3.0830000000  PROC      33              0.0000000000
       304        33  LEU       CB             -8.9660000000       35.1090000000       -3.0520000000  PROC      33              0.0000000000
       305        33  LEU       CG             -9.4710000000       35.2540000000       -1.6180000000  PROC      33              0.0000000000
       306        33  LEU       CD1            -8.6940000000       36.2920000000       -0.8100000000  PROC      33              0.0000000000
       307        33  LEU       CD2           -10.9820000000       35.4390000000       -1.6030000000  PROC      33              0.0000000000
       308        33  LEU       H              -8.4230000000       33.5940000000       -5.2650000000  PROC      33              0.0000000000
       309        34  SER       N              -7.6790000000       32.5380000000       -1.3950000000  PROC      34              0.0000000000
       310        34  SER       CA             -8.2840000000       31.5410000000       -0.5250000000  PROC      34              0.0000000000
       311        34  SER       C              -8.4930000000       32.0470000000        0.8930000000  PROC      34              0.0000000000
       312        34  SER       O              -7.9670000000       33.0820000000        1.2920000000  PROC      34              0.0000000000
       313        34  SER       CB             -7.5030000000       30.2250000000       -0.5960000000  PROC      34              0.0000000000
       314        34  SER       OG             -6.0950000000       30.4570000000       -0.5590000000  PROC      34              0.0000000000
       315        34  SER       H              -6.8860000000       33.0720000000       -1.0920000000  PROC      34              0.0000000000
       316        34  SER       HG             -5.6950000000       29.6480000000       -0.2390000000  PROC      34              0.0000000000
       317        35  TRP       N              -9.3120000000       31.2800000000        1.6280000000  PROC      35              0.0000000000
       318        35  TRP       CA             -9.6160000000       31.6060000000        3.0180000000  PROC      35              0.0000000000
       319        35  TRP       C              -9.3410000000       30.4190000000        3.9070000000  PROC      35              0.0000000000
       320        35  TRP       O              -9.6000000000       29.2760000000        3.5440000000  PROC      35              0.0000000000
       321        35  TRP       CB            -11.0810000000       32.0020000000        3.1860000000  PROC      35              0.0000000000
       322        35  TRP       CG            -11.2980000000       33.4270000000        2.7450000000  PROC      35              0.0000000000
       323        35  TRP       CD1           -11.8690000000       33.8540000000        1.5380000000  PROC      35              0.0000000000
       324        35  TRP       CD2           -10.9900000000       34.6350000000        3.4720000000  PROC      35              0.0000000000
       325        35  TRP       CE2           -11.3970000000       35.7380000000        2.6510000000  PROC      35              0.0000000000
       326        35  TRP       CE3           -10.4240000000       34.8740000000        4.7430000000  PROC      35              0.0000000000
       327        35  TRP       NE1           -11.9300000000       35.2120000000        1.4790000000  PROC      35              0.0000000000
       328        35  TRP       CZ2           -11.2280000000       37.0600000000        3.1150000000  PROC      35              0.0000000000
       329        35  TRP       CZ3           -10.2610000000       36.1990000000        5.1980000000  PROC      35              0.0000000000
       330        35  TRP       CH2           -10.6610000000       37.2840000000        4.3880000000  PROC      35              0.0000000000
       331        35  TRP       H              -9.6970000000       30.4520000000        1.2210000000  PROC      35              0.0000000000
       332        35  TRP       HE1           -12.2990000000       35.7320000000        0.7330000000  PROC      35              0.0000000000
       333        36  TYR       N              -8.7980000000       30.7430000000        5.0820000000  PROC      36              0.0000000000
       334        36  TYR       CA             -8.3170000000       29.6940000000        5.9690000000  PROC      36              0.0000000000
       335        36  TYR       C              -8.8970000000       29.7990000000        7.3520000000  PROC      36              0.0000000000
       336        36  TYR       O              -8.9980000000       30.8750000000        7.9310000000  PROC      36              0.0000000000
       337        36  TYR       CB             -6.7880000000       29.7220000000        6.0400000000  PROC      36              0.0000000000
       338        36  TYR       CG             -6.2500000000       29.2720000000        4.7090000000  PROC      36              0.0000000000
       339        36  TYR       CD1            -5.9060000000       30.2360000000        3.7400000000  PROC      36              0.0000000000
       340        36  TYR       CD2            -6.1510000000       27.8900000000        4.4650000000  PROC      36              0.0000000000
       341        36  TYR       CE1            -5.5430000000       29.7970000000        2.4580000000  PROC      36              0.0000000000
       342        36  TYR       CE2            -5.7780000000       27.4610000000        3.1850000000  PROC      36              0.0000000000
       343        36  TYR       CZ             -5.5170000000       28.4170000000        2.1850000000  PROC      36              0.0000000000
       344        36  TYR       OH             -5.2540000000       27.9850000000        0.8980000000  PROC      36              0.0000000000
       345        36  TYR       H              -8.6620000000       31.7060000000        5.3130000000  PROC      36              0.0000000000
       346        36  TYR       HH             -5.2730000000       27.0280000000        0.9110000000  PROC      36              0.0000000000
       347        37  GLN       N              -9.2660000000       28.6140000000        7.8460000000  PROC      37              0.0000000000
       348        37  GLN       CA             -9.7210000000       28.5300000000        9.2240000000  PROC      37              0.0000000000
       349        37  GLN       C              -8.6260000000       27.9660000000       10.1030000000  PROC      37              0.0000000000
       350        37  GLN       O              -8.3860000000       26.7650000000       10.1250000000  PROC      37              0.0000000000
       351        37  GLN       CB            -10.9830000000       27.6650000000        9.2940000000  PROC      37              0.0000000000
       352        37  GLN       CG            -11.9440000000       28.0850000000       10.4050000000  PROC      37              0.0000000000
       353        37  GLN       CD            -13.2180000000       27.2590000000       10.3780000000  PROC      37              0.0000000000
       354        37  GLN       NE2           -14.3230000000       27.9720000000       10.1710000000  PROC      37              0.0000000000
       355        37  GLN       OE1           -13.2330000000       26.0560000000       10.6220000000  PROC      37              0.0000000000
       356        37  GLN       H              -9.1570000000       27.7850000000        7.2950000000  PROC      37              0.0000000000
       357        37  GLN       HE21          -14.3130000000       28.9710000000       10.0710000000  PROC      37              0.0000000000
       358        37  GLN       HE22          -15.2440000000       27.5690000000       10.1480000000  PROC      37              0.0000000000
       359        38  GLN       N              -7.9590000000       28.8770000000       10.8160000000  PROC      38              0.0000000000
       360        38  GLN       CA             -7.0640000000       28.3850000000       11.8590000000  PROC      38              0.0000000000
       361        38  GLN       C              -7.8340000000       28.2150000000       13.1500000000  PROC      38              0.0000000000
       362        38  GLN       O              -8.2490000000       29.1790000000       13.7800000000  PROC      38              0.0000000000
       363        38  GLN       CB             -5.8850000000       29.3420000000       12.0690000000  PROC      38              0.0000000000
       364        38  GLN       CG             -4.9320000000       28.8760000000       13.1760000000  PROC      38              0.0000000000
       365        38  GLN       CD             -3.8500000000       29.9020000000       13.4320000000  PROC      38              0.0000000000
       366        38  GLN       NE2            -2.6270000000       29.3730000000       13.4040000000  PROC      38              0.0000000000
       367        38  GLN       OE1            -4.0880000000       31.0770000000       13.6930000000  PROC      38              0.0000000000
       368        38  GLN       H              -8.1850000000       29.8520000000       10.7570000000  PROC      38              0.0000000000
       369        38  GLN       HE21           -2.4530000000       28.4310000000       13.1250000000  PROC      38              0.0000000000
       370        38  GLN       HE22           -1.8600000000       29.9370000000       13.7130000000  PROC      38              0.0000000000
       371        39  LYS       N              -8.0270000000       26.9530000000       13.5320000000  PROC      39              0.0000000000
       372        39  LYS       CA             -8.6770000000       26.8330000000       14.8320000000  PROC      39              0.0000000000
       373        39  LYS       C              -7.6900000000       26.7290000000       15.9750000000  PROC      39              0.0000000000
       374        39  LYS       O              -6.7230000000       25.9830000000       15.9090000000  PROC      39              0.0000000000
       375        39  LYS       CB             -9.7350000000       25.7320000000       14.7870000000  PROC      39              0.0000000000
       376        39  LYS       CG            -10.9930000000       26.4420000000       14.3040000000  PROC      39              0.0000000000
       377        39  LYS       CD            -12.2350000000       25.6160000000       14.0020000000  PROC      39              0.0000000000
       378        39  LYS       CE            -13.3410000000       26.6210000000       13.6920000000  PROC      39              0.0000000000
       379        39  LYS       NZ            -14.4420000000       26.0010000000       12.9460000000  PROC      39              0.0000000000
       380        39  LYS       H              -7.6390000000       26.1750000000       13.0330000000  PROC      39              0.0000000000
       381        39  LYS       HZ1           -15.0760000000       26.7330000000       12.5600000000  PROC      39              0.0000000000
       382        39  LYS       HZ2           -14.0920000000       25.4710000000       12.1190000000  PROC      39              0.0000000000
       383        39  LYS       HZ3           -15.0500000000       25.4380000000       13.5740000000  PROC      39              0.0000000000
       384        40  PRO       N              -7.9390000000       27.5450000000       17.0320000000  PROC      40              0.0000000000
       385        40  PRO       CA             -7.0100000000       27.6210000000       18.1690000000  PROC      40              0.0000000000
       386        40  PRO       C              -6.4600000000       26.2910000000       18.6640000000  PROC      40              0.0000000000
       387        40  PRO       O              -7.1390000000       25.4680000000       19.2790000000  PROC      40              0.0000000000
       388        40  PRO       CB             -7.8210000000       28.3980000000       19.2100000000  PROC      40              0.0000000000
       389        40  PRO       CG             -8.6840000000       29.3370000000       18.3700000000  PROC      40              0.0000000000
       390        40  PRO       CD             -9.0670000000       28.4610000000       17.1840000000  PROC      40              0.0000000000
       391        41  GLY       N              -5.1720000000       26.1070000000       18.3360000000  PROC      41              0.0000000000
       392        41  GLY       CA             -4.5180000000       24.8440000000       18.6700000000  PROC      41              0.0000000000
       393        41  GLY       C              -5.1790000000       23.6370000000       18.0250000000  PROC      41              0.0000000000
       394        41  GLY       O              -5.5730000000       22.6850000000       18.6950000000  PROC      41              0.0000000000
       395        41  GLY       H              -4.7180000000       26.7950000000       17.7710000000  PROC      41              0.0000000000
       396        42  LYS       N              -5.3180000000       23.7560000000       16.7020000000  PROC      42              0.0000000000
       397        42  LYS       CA             -5.7480000000       22.6830000000       15.8080000000  PROC      42              0.0000000000
       398        42  LYS       C              -5.1340000000       22.9900000000       14.4610000000  PROC      42              0.0000000000
       399        42  LYS       O              -4.5690000000       24.0620000000       14.2700000000  PROC      42              0.0000000000
       400        42  LYS       CB             -7.2750000000       22.5960000000       15.6350000000  PROC      42              0.0000000000
       401        42  LYS       CG             -8.0360000000       22.0670000000       16.8500000000  PROC      42              0.0000000000
       402        42  LYS       CD             -8.8760000000       23.1420000000       17.5420000000  PROC      42              0.0000000000
       403        42  LYS       CE             -9.1540000000       22.8060000000       19.0080000000  PROC      42              0.0000000000
       404        42  LYS       NZ             -7.9090000000       22.9610000000       19.7710000000  PROC      42              0.0000000000
       405        42  LYS       H              -5.1070000000       24.6230000000       16.2420000000  PROC      42              0.0000000000
       406        42  LYS       HZ1            -8.0220000000       22.6400000000       20.7500000000  PROC      42              0.0000000000
       407        42  LYS       HZ2            -7.1270000000       22.4370000000       19.3180000000  PROC      42              0.0000000000
       408        42  LYS       HZ3            -7.6360000000       23.9660000000       19.7680000000  PROC      42              0.0000000000
       409        43  ALA       N              -5.2880000000       22.0280000000       13.5450000000  PROC      43              0.0000000000
       410        43  ALA       CA             -4.8730000000       22.2880000000       12.1700000000  PROC      43              0.0000000000
       411        43  ALA       C              -5.5800000000       23.4800000000       11.5480000000  PROC      43              0.0000000000
       412        43  ALA       O              -6.6690000000       23.8840000000       11.9510000000  PROC      43              0.0000000000
       413        43  ALA       CB             -5.1370000000       21.0560000000       11.3000000000  PROC      43              0.0000000000
       414        43  ALA       H              -5.6030000000       21.1240000000       13.8360000000  PROC      43              0.0000000000
       415        44  VAL       N              -4.8990000000       24.0260000000       10.5380000000  PROC      44              0.0000000000
       416        44  VAL       CA             -5.5850000000       25.0170000000        9.7150000000  PROC      44              0.0000000000
       417        44  VAL       C              -6.2930000000       24.2610000000        8.6020000000  PROC      44              0.0000000000
       418        44  VAL       O              -5.8360000000       23.2010000000        8.1980000000  PROC      44              0.0000000000
       419        44  VAL       CB             -4.5600000000       26.0230000000        9.1590000000  PROC      44              0.0000000000
       420        44  VAL       CG1            -5.2090000000       27.1890000000        8.4090000000  PROC      44              0.0000000000
       421        44  VAL       CG2            -3.6330000000       26.5360000000       10.2630000000  PROC      44              0.0000000000
       422        44  VAL       H              -4.0570000000       23.5810000000       10.2330000000  PROC      44              0.0000000000
       423        45  LYS       N              -7.4120000000       24.8080000000        8.1210000000  PROC      45              0.0000000000
       424        45  LYS       CA             -8.0020000000       24.1130000000        6.9820000000  PROC      45              0.0000000000
       425        45  LYS       C              -8.5650000000       25.0760000000        5.9600000000  PROC      45              0.0000000000
       426        45  LYS       O              -9.1050000000       26.1240000000        6.3020000000  PROC      45              0.0000000000
       427        45  LYS       CB             -9.0320000000       23.0900000000        7.4870000000  PROC      45              0.0000000000
       428        45  LYS       CG             -9.0520000000       21.7620000000        6.7150000000  PROC      45              0.0000000000
       429        45  LYS       CD             -9.9470000000       21.7710000000        5.4760000000  PROC      45              0.0000000000
       430        45  LYS       CE            -11.4210000000       21.8950000000        5.8630000000  PROC      45              0.0000000000
       431        45  LYS       NZ            -12.2390000000       22.1360000000        4.6720000000  PROC      45              0.0000000000
       432        45  LYS       H              -7.8380000000       25.5970000000        8.5670000000  PROC      45              0.0000000000
       433        45  LYS       HZ1           -13.2360000000       22.2040000000        4.9600000000  PROC      45              0.0000000000
       434        45  LYS       HZ2           -11.9490000000       23.0260000000        4.2140000000  PROC      45              0.0000000000
       435        45  LYS       HZ3           -12.1740000000       21.3520000000        3.9870000000  PROC      45              0.0000000000
       436        46  LEU       N              -8.4190000000       24.6850000000        4.6840000000  PROC      46              0.0000000000
       437        46  LEU       CA             -9.0350000000       25.5020000000        3.6390000000  PROC      46              0.0000000000
       438        46  LEU       C             -10.5570000000       25.5410000000        3.7170000000  PROC      46              0.0000000000
       439        46  LEU       O             -11.2350000000       24.5260000000        3.8840000000  PROC      46              0.0000000000
       440        46  LEU       CB             -8.5450000000       25.0260000000        2.2650000000  PROC      46              0.0000000000
       441        46  LEU       CG             -9.0390000000       25.8260000000        1.0540000000  PROC      46              0.0000000000
       442        46  LEU       CD1            -8.7210000000       27.3100000000        1.1590000000  PROC      46              0.0000000000
       443        46  LEU       CD2            -8.5010000000       25.2650000000       -0.2560000000  PROC      46              0.0000000000
       444        46  LEU       H              -7.8990000000       23.8570000000        4.4550000000  PROC      46              0.0000000000
       445        47  LEU       N             -11.0470000000       26.7790000000        3.5880000000  PROC      47              0.0000000000
       446        47  LEU       CA            -12.4850000000       26.9970000000        3.4770000000  PROC      47              0.0000000000
       447        47  LEU       C             -12.9280000000       27.2200000000        2.0460000000  PROC      47              0.0000000000
       448        47  LEU       O             -13.6720000000       26.4530000000        1.4500000000  PROC      47              0.0000000000
       449        47  LEU       CB            -12.9120000000       28.1990000000        4.3120000000  PROC      47              0.0000000000
       450        47  LEU       CG            -12.5670000000       28.0780000000        5.7870000000  PROC      47              0.0000000000
       451        47  LEU       CD1           -12.6330000000       29.4480000000        6.4500000000  PROC      47              0.0000000000
       452        47  LEU       CD2           -13.4200000000       27.0220000000        6.4940000000  PROC      47              0.0000000000
       453        47  LEU       H             -10.3990000000       27.5390000000        3.5120000000  PROC      47              0.0000000000
       454        48  ILE       N             -12.4370000000       28.3490000000        1.5290000000  PROC      48              0.0000000000
       455        48  ILE       CA            -12.8760000000       28.7640000000        0.2030000000  PROC      48              0.0000000000
       456        48  ILE       C             -11.6310000000       28.9910000000       -0.6190000000  PROC      48              0.0000000000
       457        48  ILE       O             -10.6800000000       29.5920000000       -0.1380000000  PROC      48              0.0000000000
       458        48  ILE       CB            -13.7040000000       30.0590000000        0.3120000000  PROC      48              0.0000000000
       459        48  ILE       CG1           -14.9550000000       29.8830000000        1.1800000000  PROC      48              0.0000000000
       460        48  ILE       CG2           -14.0780000000       30.6220000000       -1.0570000000  PROC      48              0.0000000000
       461        48  ILE       CD            -16.0160000000       28.9840000000        0.5420000000  PROC      48              0.0000000000
       462        48  ILE       H             -11.7460000000       28.8880000000        2.0090000000  PROC      48              0.0000000000
       463        49  TYR       N             -11.6590000000       28.4860000000       -1.8480000000  PROC      49              0.0000000000
       464        49  TYR       CA            -10.5810000000       28.8450000000       -2.7610000000  PROC      49              0.0000000000
       465        49  TYR       C             -11.1810000000       29.5520000000       -3.9500000000  PROC      49              0.0000000000
       466        49  TYR       O             -12.3920000000       29.5450000000       -4.1370000000  PROC      49              0.0000000000
       467        49  TYR       CB             -9.7460000000       27.6170000000       -3.1710000000  PROC      49              0.0000000000
       468        49  TYR       CG            -10.6190000000       26.4930000000       -3.6820000000  PROC      49              0.0000000000
       469        49  TYR       CD1           -10.8550000000       26.3660000000       -5.0660000000  PROC      49              0.0000000000
       470        49  TYR       CD2           -11.1890000000       25.6080000000       -2.7460000000  PROC      49              0.0000000000
       471        49  TYR       CE1           -11.7480000000       25.3780000000       -5.5140000000  PROC      49              0.0000000000
       472        49  TYR       CE2           -12.0870000000       24.6330000000       -3.1950000000  PROC      49              0.0000000000
       473        49  TYR       CZ            -12.3910000000       24.5560000000       -4.5650000000  PROC      49              0.0000000000
       474        49  TYR       OH            -13.3620000000       23.6650000000       -4.9720000000  PROC      49              0.0000000000
       475        49  TYR       H             -12.4820000000       28.0260000000       -2.1900000000  PROC      49              0.0000000000
       476        49  TYR       HH            -13.9830000000       23.5310000000       -4.2570000000  PROC      49              0.0000000000
       477        50  TYR       N             -10.2900000000       30.1720000000       -4.7390000000  PROC      50              0.0000000000
       478        50  TYR       CA            -10.7170000000       30.8530000000       -5.9640000000  PROC      50              0.0000000000
       479        50  TYR       C             -11.8760000000       31.8240000000       -5.7570000000  PROC      50              0.0000000000
       480        50  TYR       O             -12.8060000000       31.9180000000       -6.5510000000  PROC      50              0.0000000000
       481        50  TYR       CB            -10.9870000000       29.8120000000       -7.0680000000  PROC      50              0.0000000000
       482        50  TYR       CG            -10.7610000000       30.3820000000       -8.4520000000  PROC      50              0.0000000000
       483        50  TYR       CD1           -11.8540000000       30.4840000000       -9.3360000000  PROC      50              0.0000000000
       484        50  TYR       CD2            -9.4620000000       30.7870000000       -8.8260000000  PROC      50              0.0000000000
       485        50  TYR       CE1           -11.6460000000       31.0160000000      -10.6190000000  PROC      50              0.0000000000
       486        50  TYR       CE2            -9.2540000000       31.3210000000      -10.1070000000  PROC      50              0.0000000000
       487        50  TYR       CZ            -10.3490000000       31.4310000000      -10.9860000000  PROC      50              0.0000000000
       488        50  TYR       OH            -10.1380000000       31.9650000000      -12.2430000000  PROC      50              0.0000000000
       489        50  TYR       H              -9.3510000000       30.2580000000       -4.4050000000  PROC      50              0.0000000000
       490        50  TYR       HH            -10.9620000000       31.9450000000      -12.7190000000  PROC      50              0.0000000000
       491        51  THR       N             -11.7760000000       32.5170000000       -4.6060000000  PROC      51              0.0000000000
       492        51  THR       CA            -12.7750000000       33.5050000000       -4.1840000000  PROC      51              0.0000000000
       493        51  THR       C             -14.1300000000       32.9910000000       -3.6960000000  PROC      51              0.0000000000
       494        51  THR       O             -14.5920000000       33.3610000000       -2.6210000000  PROC      51              0.0000000000
       495        51  THR       CB            -12.9200000000       34.6000000000       -5.2460000000  PROC      51              0.0000000000
       496        51  THR       CG2           -13.8390000000       35.7390000000       -4.8260000000  PROC      51              0.0000000000
       497        51  THR       OG1           -11.6240000000       35.1000000000       -5.5980000000  PROC      51              0.0000000000
       498        51  THR       H             -10.9600000000       32.3740000000       -4.0460000000  PROC      51              0.0000000000
       499        51  THR       HG1           -11.7990000000       35.7070000000       -6.3150000000  PROC      51              0.0000000000
       500        52  SER       N             -14.7430000000       32.1150000000       -4.5000000000  PROC      52              0.0000000000
       501        52  SER       CA            -16.0830000000       31.6930000000       -4.1000000000  PROC      52              0.0000000000
       502        52  SER       C             -16.3310000000       30.1950000000       -4.1120000000  PROC      52              0.0000000000
       503        52  SER       O             -17.4480000000       29.7230000000       -3.9360000000  PROC      52              0.0000000000
       504        52  SER       CB            -17.1150000000       32.4270000000       -4.9540000000  PROC      52              0.0000000000
       505        52  SER       OG            -16.8820000000       33.8370000000       -4.8580000000  PROC      52              0.0000000000
       506        52  SER       H             -14.3570000000       31.8820000000       -5.3930000000  PROC      52              0.0000000000
       507        52  SER       HG            -17.3570000000       34.1130000000       -4.0780000000  PROC      52              0.0000000000
       508        53  LYS       N             -15.2480000000       29.4490000000       -4.3500000000  PROC      53              0.0000000000
       509        53  LYS       CA            -15.4830000000       28.0210000000       -4.5080000000  PROC      53              0.0000000000
       510        53  LYS       C             -15.2560000000       27.2290000000       -3.2360000000  PROC      53              0.0000000000
       511        53  LYS       O             -14.2230000000       27.3150000000       -2.5800000000  PROC      53              0.0000000000
       512        53  LYS       CB            -14.6580000000       27.5170000000       -5.6860000000  PROC      53              0.0000000000
       513        53  LYS       CG            -15.2560000000       26.3160000000       -6.4170000000  PROC      53              0.0000000000
       514        53  LYS       CD            -14.4610000000       26.0760000000       -7.6970000000  PROC      53              0.0000000000
       515        53  LYS       CE            -15.0230000000       25.0090000000       -8.6310000000  PROC      53              0.0000000000
       516        53  LYS       NZ            -14.2690000000       25.0760000000       -9.8840000000  PROC      53              0.0000000000
       517        53  LYS       H             -14.3170000000       29.8160000000       -4.3490000000  PROC      53              0.0000000000
       518        53  LYS       HZ1           -14.4070000000       25.9960000000      -10.3630000000  PROC      53              0.0000000000
       519        53  LYS       HZ2           -13.2580000000       24.9040000000       -9.7080000000  PROC      53              0.0000000000
       520        53  LYS       HZ3           -14.5150000000       24.3000000000      -10.5330000000  PROC      53              0.0000000000
       521        54  LEU       N             -16.3030000000       26.4610000000       -2.9060000000  PROC      54              0.0000000000
       522        54  LEU       CA            -16.2680000000       25.6780000000       -1.6720000000  PROC      54              0.0000000000
       523        54  LEU       C             -15.2120000000       24.5860000000       -1.6900000000  PROC      54              0.0000000000
       524        54  LEU       O             -15.0290000000       23.8840000000       -2.6800000000  PROC      54              0.0000000000
       525        54  LEU       CB            -17.6480000000       25.0660000000       -1.4150000000  PROC      54              0.0000000000
       526        54  LEU       CG            -17.9320000000       24.7370000000        0.0530000000  PROC      54              0.0000000000
       527        54  LEU       CD1           -18.3690000000       25.9800000000        0.8320000000  PROC      54              0.0000000000
       528        54  LEU       CD2           -18.9370000000       23.5940000000        0.2010000000  PROC      54              0.0000000000
       529        54  LEU       H             -17.0940000000       26.4450000000       -3.5140000000  PROC      54              0.0000000000
       530        55  HSD       N             -14.5230000000       24.4700000000       -0.5500000000  PROC      55              0.0000000000
       531        55  HSD       CA            -13.6160000000       23.3360000000       -0.4190000000  PROC      55              0.0000000000
       532        55  HSD       C             -14.2910000000       22.1590000000        0.2710000000  PROC      55              0.0000000000
       533        55  HSD       O             -15.2790000000       22.2970000000        0.9810000000  PROC      55              0.0000000000
       534        55  HSD       CB            -12.3400000000       23.8160000000        0.2960000000  PROC      55              0.0000000000
       535        55  HSD       CG            -11.3420000000       22.7050000000        0.5110000000  PROC      55              0.0000000000
       536        55  HSD       CD2           -10.9080000000       22.2090000000        1.7400000000  PROC      55              0.0000000000
       537        55  HSD       ND1           -10.7510000000       22.0020000000       -0.4720000000  PROC      55              0.0000000000
       538        55  HSD       CE1            -9.9530000000       21.0630000000        0.1320000000  PROC      55              0.0000000000
       539        55  HSD       NE2           -10.0540000000       21.1950000000        1.4920000000  PROC      55              0.0000000000
       540        55  HSD       H             -14.6790000000       25.1030000000        0.2120000000  PROC      55              0.0000000000
       541        55  HSD       HD1           -10.8460000000       22.1320000000       -1.4390000000  PROC      55              0.0000000000
       542        56  SER       N             -13.6910000000       20.9820000000        0.0530000000  PROC      56              0.0000000000
       543        56  SER       CA            -14.0700000000       19.7870000000        0.7990000000  PROC      56              0.0000000000
       544        56  SER       C             -14.2110000000       20.0030000000        2.3010000000  PROC      56              0.0000000000
       545        56  SER       O             -13.3200000000       20.5090000000        2.9840000000  PROC      56              0.0000000000
       546        56  SER       CB            -13.0390000000       18.7000000000        0.4980000000  PROC      56              0.0000000000
       547        56  SER       OG            -12.5720000000       18.8710000000       -0.8490000000  PROC      56              0.0000000000
       548        56  SER       H             -12.9600000000       20.8760000000       -0.6210000000  PROC      56              0.0000000000
       549        56  SER       HG            -12.0510000000       18.1030000000       -1.0560000000  PROC      56              0.0000000000
       550        57  GLY       N             -15.4020000000       19.6120000000        2.7810000000  PROC      57              0.0000000000
       551        57  GLY       CA            -15.6760000000       19.7720000000        4.2080000000  PROC      57              0.0000000000
       552        57  GLY       C             -15.5830000000       21.2120000000        4.6780000000  PROC      57              0.0000000000
       553        57  GLY       O             -14.7250000000       21.5870000000        5.4720000000  PROC      57              0.0000000000
       554        57  GLY       H             -16.0960000000       19.2790000000        2.1460000000  PROC      57              0.0000000000
       555        58  VAL       N             -16.4880000000       22.0150000000        4.1150000000  PROC      58              0.0000000000
       556        58  VAL       CA            -16.6410000000       23.3860000000        4.5920000000  PROC      58              0.0000000000
       557        58  VAL       C             -18.1220000000       23.6280000000        4.7660000000  PROC      58              0.0000000000
       558        58  VAL       O             -18.9080000000       23.3670000000        3.8640000000  PROC      58              0.0000000000
       559        58  VAL       CB            -16.0320000000       24.3880000000        3.5960000000  PROC      58              0.0000000000
       560        58  VAL       CG1           -16.2830000000       25.8530000000        3.9680000000  PROC      58              0.0000000000
       561        58  VAL       CG2           -14.5370000000       24.1370000000        3.4550000000  PROC      58              0.0000000000
       562        58  VAL       H             -17.1000000000       21.7000000000        3.3880000000  PROC      58              0.0000000000
       563        59  PRO       N             -18.4960000000       24.0970000000        5.9770000000  PROC      59              0.0000000000
       564        59  PRO       CA            -19.9020000000       24.4350000000        6.2010000000  PROC      59              0.0000000000
       565        59  PRO       C             -20.4170000000       25.4600000000        5.2020000000  PROC      59              0.0000000000
       566        59  PRO       O             -19.8530000000       26.5350000000        5.0330000000  PROC      59              0.0000000000
       567        59  PRO       CB            -19.8960000000       24.9620000000        7.6400000000  PROC      59              0.0000000000
       568        59  PRO       CG            -18.6530000000       24.3670000000        8.3010000000  PROC      59              0.0000000000
       569        59  PRO       CD            -17.6560000000       24.3120000000        7.1520000000  PROC      59              0.0000000000
       570        60  SER       N             -21.5430000000       25.0950000000        4.5740000000  PROC      60              0.0000000000
       571        60  SER       CA            -22.1420000000       25.9330000000        3.5300000000  PROC      60              0.0000000000
       572        60  SER       C             -22.3980000000       27.4010000000        3.8620000000  PROC      60              0.0000000000
       573        60  SER       O             -22.5950000000       28.2470000000        3.0000000000  PROC      60              0.0000000000
       574        60  SER       CB            -23.4240000000       25.2560000000        3.0450000000  PROC      60              0.0000000000
       575        60  SER       OG            -23.3310000000       23.8440000000        3.2940000000  PROC      60              0.0000000000
       576        60  SER       H             -21.9070000000       24.1670000000        4.6600000000  PROC      60              0.0000000000
       577        60  SER       HG            -23.9010000000       23.4220000000        2.6610000000  PROC      60              0.0000000000
       578        61  ARG       N             -22.3690000000       27.6770000000        5.1760000000  PROC      61              0.0000000000
       579        61  ARG       CA            -22.4760000000       29.0570000000        5.6370000000  PROC      61              0.0000000000
       580        61  ARG       C             -21.4550000000       30.0530000000        5.0820000000  PROC      61              0.0000000000
       581        61  ARG       O             -21.7000000000       31.2560000000        5.0530000000  PROC      61              0.0000000000
       582        61  ARG       CB            -22.5600000000       29.0760000000        7.1730000000  PROC      61              0.0000000000
       583        61  ARG       CG            -21.3800000000       28.4380000000        7.9170000000  PROC      61              0.0000000000
       584        61  ARG       CD            -21.6650000000       28.2570000000        9.4130000000  PROC      61              0.0000000000
       585        61  ARG       NE            -20.5270000000       27.6610000000       10.1140000000  PROC      61              0.0000000000
       586        61  ARG       CZ            -20.6840000000       26.8380000000       11.1740000000  PROC      61              0.0000000000
       587        61  ARG       NH1           -21.8860000000       26.4340000000       11.5600000000  PROC      61              0.0000000000
       588        61  ARG       NH2           -19.6370000000       26.4200000000       11.8620000000  PROC      61              0.0000000000
       589        61  ARG       H             -22.2030000000       26.9290000000        5.8120000000  PROC      61              0.0000000000
       590        61  ARG       HE            -19.5890000000       27.9550000000        9.8910000000  PROC      61              0.0000000000
       591        61  ARG       HH11          -21.9490000000       25.8750000000       12.4000000000  PROC      61              0.0000000000
       592        61  ARG       HH12          -22.7130000000       26.6790000000       11.0610000000  PROC      61              0.0000000000
       593        61  ARG       HH21          -19.7670000000       25.8680000000       12.6940000000  PROC      61              0.0000000000
       594        61  ARG       HH22          -18.6990000000       26.6680000000       11.5750000000  PROC      61              0.0000000000
       595        62  PHE       N             -20.3080000000       29.5200000000        4.6360000000  PROC      62              0.0000000000
       596        62  PHE       CA            -19.2960000000       30.4110000000        4.0660000000  PROC      62              0.0000000000
       597        62  PHE       C             -19.6050000000       30.9530000000        2.6760000000  PROC      62              0.0000000000
       598        62  PHE       O             -19.2480000000       30.3660000000        1.6630000000  PROC      62              0.0000000000
       599        62  PHE       CB            -17.9320000000       29.7170000000        4.0300000000  PROC      62              0.0000000000
       600        62  PHE       CG            -17.3670000000       29.5430000000        5.4180000000  PROC      62              0.0000000000
       601        62  PHE       CD1           -16.5190000000       30.5430000000        5.9370000000  PROC      62              0.0000000000
       602        62  PHE       CD2           -17.6810000000       28.3890000000        6.1660000000  PROC      62              0.0000000000
       603        62  PHE       CE1           -15.9700000000       30.3850000000        7.2220000000  PROC      62              0.0000000000
       604        62  PHE       CE2           -17.1320000000       28.2280000000        7.4510000000  PROC      62              0.0000000000
       605        62  PHE       CZ            -16.2810000000       29.2280000000        7.9640000000  PROC      62              0.0000000000
       606        62  PHE       H             -20.1730000000       28.5270000000        4.6280000000  PROC      62              0.0000000000
       607        63  SER       N             -20.2380000000       32.1340000000        2.6520000000  PROC      63              0.0000000000
       608        63  SER       CA            -20.2680000000       32.7840000000        1.3410000000  PROC      63              0.0000000000
       609        63  SER       C             -18.9610000000       33.5090000000        1.0610000000  PROC      63              0.0000000000
       610        63  SER       O             -18.5760000000       34.3840000000        1.8270000000  PROC      63              0.0000000000
       611        63  SER       CB            -21.4890000000       33.7170000000        1.2230000000  PROC      63              0.0000000000
       612        63  SER       OG            -21.5690000000       34.6430000000        2.3250000000  PROC      63              0.0000000000
       613        63  SER       H             -20.5170000000       32.5750000000        3.5070000000  PROC      63              0.0000000000
       614        63  SER       HG            -20.7070000000       34.5730000000        2.7490000000  PROC      63              0.0000000000
       615        64  GLY       N             -18.2950000000       33.1130000000       -0.0320000000  PROC      64              0.0000000000
       616        64  GLY       CA            -17.0880000000       33.8510000000       -0.4080000000  PROC      64              0.0000000000
       617        64  GLY       C             -17.3610000000       34.7610000000       -1.5890000000  PROC      64              0.0000000000
       618        64  GLY       O             -18.1990000000       34.4540000000       -2.4320000000  PROC      64              0.0000000000
       619        64  GLY       H             -18.6620000000       32.4010000000       -0.6300000000  PROC      64              0.0000000000
       620        65  SER       N             -16.6610000000       35.9020000000       -1.6100000000  PROC      65              0.0000000000
       621        65  SER       CA            -16.9910000000       36.9120000000       -2.6140000000  PROC      65              0.0000000000
       622        65  SER       C             -15.8050000000       37.8100000000       -2.9290000000  PROC      65              0.0000000000
       623        65  SER       O             -14.7620000000       37.7000000000       -2.2940000000  PROC      65              0.0000000000
       624        65  SER       CB            -18.2090000000       37.7120000000       -2.1290000000  PROC      65              0.0000000000
       625        65  SER       OG            -18.0110000000       38.1990000000       -0.7930000000  PROC      65              0.0000000000
       626        65  SER       H             -15.9610000000       36.1030000000       -0.9230000000  PROC      65              0.0000000000
       627        65  SER       HG            -17.4990000000       37.5510000000       -0.3120000000  PROC      65              0.0000000000
       628        66  GLY       N             -16.0030000000       38.7110000000       -3.9050000000  PROC      66              0.0000000000
       629        66  GLY       CA            -14.9540000000       39.6970000000       -4.1670000000  PROC      66              0.0000000000
       630        66  GLY       C             -14.3150000000       39.5230000000       -5.5320000000  PROC      66              0.0000000000
       631        66  GLY       O             -14.5470000000       38.5330000000       -6.2160000000  PROC      66              0.0000000000
       632        66  GLY       H             -16.8030000000       38.6620000000       -4.5000000000  PROC      66              0.0000000000
       633        67  SER       N             -13.5210000000       40.5310000000       -5.9170000000  PROC      67              0.0000000000
       634        67  SER       CA            -12.8480000000       40.4930000000       -7.2140000000  PROC      67              0.0000000000
       635        67  SER       C             -11.6230000000       41.3940000000       -7.2430000000  PROC      67              0.0000000000
       636        67  SER       O             -11.5620000000       42.4300000000       -6.5910000000  PROC      67              0.0000000000
       637        67  SER       CB            -13.8000000000       40.9050000000       -8.3460000000  PROC      67              0.0000000000
       638        67  SER       OG            -15.0340000000       40.1790000000       -8.2740000000  PROC      67              0.0000000000
       639        67  SER       H             -13.3530000000       41.3050000000       -5.3020000000  PROC      67              0.0000000000
       640        67  SER       HG            -14.8380000000       39.3240000000       -7.8930000000  PROC      67              0.0000000000
       641        68  GLY       N             -10.6460000000       40.9680000000       -8.0610000000  PROC      68              0.0000000000
       642        68  GLY       CA             -9.5140000000       41.8540000000       -8.3430000000  PROC      68              0.0000000000
       643        68  GLY       C              -8.5700000000       42.0410000000       -7.1700000000  PROC      68              0.0000000000
       644        68  GLY       O              -7.6720000000       41.2370000000       -6.9290000000  PROC      68              0.0000000000
       645        68  GLY       H             -10.6530000000       40.0190000000       -8.3740000000  PROC      68              0.0000000000
       646        69  THR       N              -8.8410000000       43.1380000000       -6.4580000000  PROC      69              0.0000000000
       647        69  THR       CA             -8.1120000000       43.4450000000       -5.2340000000  PROC      69              0.0000000000
       648        69  THR       C              -8.8960000000       43.1240000000       -3.9740000000  PROC      69              0.0000000000
       649        69  THR       O              -8.3450000000       42.7130000000       -2.9610000000  PROC      69              0.0000000000
       650        69  THR       CB             -7.7380000000       44.9240000000       -5.2600000000  PROC      69              0.0000000000
       651        69  THR       CG2            -6.4760000000       45.1610000000       -6.0900000000  PROC      69              0.0000000000
       652        69  THR       OG1            -8.8280000000       45.6880000000       -5.8020000000  PROC      69              0.0000000000
       653        69  THR       H              -9.5860000000       43.7490000000       -6.7280000000  PROC      69              0.0000000000
       654        69  THR       HG1            -9.4220000000       45.8720000000       -5.0700000000  PROC      69              0.0000000000
       655        70  ASP       N             -10.2100000000       43.3520000000       -4.0770000000  PROC      70              0.0000000000
       656        70  ASP       CA            -11.0020000000       43.3490000000       -2.8510000000  PROC      70              0.0000000000
       657        70  ASP       C             -11.7940000000       42.0780000000       -2.7300000000  PROC      70              0.0000000000
       658        70  ASP       O             -12.5430000000       41.7070000000       -3.6250000000  PROC      70              0.0000000000
       659        70  ASP       CB            -11.9570000000       44.5430000000       -2.8200000000  PROC      70              0.0000000000
       660        70  ASP       CG            -11.1950000000       45.8370000000       -2.6270000000  PROC      70              0.0000000000
       661        70  ASP       OD1           -11.3030000000       46.4390000000       -1.5660000000  PROC      70              0.0000000000
       662        70  ASP       OD2           -10.4890000000       46.2750000000       -3.5310000000  PROC      70              0.0000000000
       663        70  ASP       H             -10.6630000000       43.5150000000       -4.9530000000  PROC      70              0.0000000000
       664        71  TYR       N             -11.5850000000       41.4020000000       -1.6010000000  PROC      71              0.0000000000
       665        71  TYR       CA            -12.2760000000       40.1290000000       -1.4490000000  PROC      71              0.0000000000
       666        71  TYR       C             -12.9250000000       40.0210000000       -0.0900000000  PROC      71              0.0000000000
       667        71  TYR       O             -12.4670000000       40.6040000000        0.8830000000  PROC      71              0.0000000000
       668        71  TYR       CB            -11.3050000000       38.9660000000       -1.6450000000  PROC      71              0.0000000000
       669        71  TYR       CG            -10.7090000000       38.9430000000       -3.0360000000  PROC      71              0.0000000000
       670        71  TYR       CD1           -11.3420000000       38.1940000000       -4.0490000000  PROC      71              0.0000000000
       671        71  TYR       CD2            -9.5240000000       39.6630000000       -3.2790000000  PROC      71              0.0000000000
       672        71  TYR       CE1           -10.7680000000       38.1500000000       -5.3320000000  PROC      71              0.0000000000
       673        71  TYR       CE2            -8.9650000000       39.6370000000       -4.5640000000  PROC      71              0.0000000000
       674        71  TYR       CZ             -9.5820000000       38.8710000000       -5.5740000000  PROC      71              0.0000000000
       675        71  TYR       OH             -9.0010000000       38.8340000000       -6.8310000000  PROC      71              0.0000000000
       676        71  TYR       H             -10.9340000000       41.7130000000       -0.9060000000  PROC      71              0.0000000000
       677        71  TYR       HH             -8.3060000000       39.4910000000       -6.8340000000  PROC      71              0.0000000000
       678        72  THR       N             -14.0000000000       39.2390000000       -0.0570000000  PROC      72              0.0000000000
       679        72  THR       CA            -14.7560000000       39.1820000000        1.1830000000  PROC      72              0.0000000000
       680        72  THR       C             -15.2070000000       37.7760000000        1.5200000000  PROC      72              0.0000000000
       681        72  THR       O             -15.9780000000       37.1470000000        0.7990000000  PROC      72              0.0000000000
       682        72  THR       CB            -15.9530000000       40.1340000000        1.0900000000  PROC      72              0.0000000000
       683        72  THR       CG2           -16.5450000000       40.4510000000        2.4660000000  PROC      72              0.0000000000
       684        72  THR       OG1           -15.5760000000       41.3390000000        0.4090000000  PROC      72              0.0000000000
       685        72  THR       H             -14.3400000000       38.8090000000       -0.8890000000  PROC      72              0.0000000000
       686        72  THR       HG1           -16.3460000000       41.8920000000        0.3890000000  PROC      72              0.0000000000
       687        73  LEU       N             -14.6990000000       37.3030000000        2.6630000000  PROC      73              0.0000000000
       688        73  LEU       CA            -15.3600000000       36.1430000000        3.2490000000  PROC      73              0.0000000000
       689        73  LEU       C             -16.5570000000       36.6290000000        4.0280000000  PROC      73              0.0000000000
       690        73  LEU       O             -16.5460000000       37.7090000000        4.6120000000  PROC      73              0.0000000000
       691        73  LEU       CB            -14.4200000000       35.3820000000        4.1860000000  PROC      73              0.0000000000
       692        73  LEU       CG            -14.9380000000       34.0230000000        4.6710000000  PROC      73              0.0000000000
       693        73  LEU       CD1           -15.2290000000       33.0680000000        3.5110000000  PROC      73              0.0000000000
       694        73  LEU       CD2           -14.0040000000       33.4020000000        5.7090000000  PROC      73              0.0000000000
       695        73  LEU       H             -14.1000000000       37.8890000000        3.2110000000  PROC      73              0.0000000000
       696        74  THR       N             -17.5970000000       35.8040000000        4.0160000000  PROC      74              0.0000000000
       697        74  THR       CA            -18.7160000000       36.1790000000        4.8580000000  PROC      74              0.0000000000
       698        74  THR       C             -19.5230000000       34.9840000000        5.3090000000  PROC      74              0.0000000000
       699        74  THR       O             -20.2520000000       34.3700000000        4.5360000000  PROC      74              0.0000000000
       700        74  THR       CB            -19.6150000000       37.2010000000        4.1600000000  PROC      74              0.0000000000
       701        74  THR       CG2           -20.1900000000       38.1740000000        5.1770000000  PROC      74              0.0000000000
       702        74  THR       OG1           -18.9180000000       37.9290000000        3.1450000000  PROC      74              0.0000000000
       703        74  THR       H             -17.6510000000       35.0440000000        3.3670000000  PROC      74              0.0000000000
       704        74  THR       HG1           -18.1590000000       38.3100000000        3.5820000000  PROC      74              0.0000000000
       705        75  ILE       N             -19.3750000000       34.6690000000        6.6000000000  PROC      75              0.0000000000
       706        75  ILE       CA            -20.2530000000       33.6250000000        7.1310000000  PROC      75              0.0000000000
       707        75  ILE       C             -21.6810000000       34.1530000000        7.1530000000  PROC      75              0.0000000000
       708        75  ILE       O             -21.9050000000       35.3100000000        7.4750000000  PROC      75              0.0000000000
       709        75  ILE       CB            -19.7650000000       33.1960000000        8.5240000000  PROC      75              0.0000000000
       710        75  ILE       CG1           -18.2860000000       32.8010000000        8.4660000000  PROC      75              0.0000000000
       711        75  ILE       CG2           -20.6180000000       32.0800000000        9.1280000000  PROC      75              0.0000000000
       712        75  ILE       CD            -17.6900000000       32.4210000000        9.8240000000  PROC      75              0.0000000000
       713        75  ILE       H             -18.8500000000       35.2890000000        7.1860000000  PROC      75              0.0000000000
       714        76  SER       N             -22.6230000000       33.3050000000        6.7280000000  PROC      76              0.0000000000
       715        76  SER       CA            -24.0030000000       33.7830000000        6.6580000000  PROC      76              0.0000000000
       716        76  SER       C             -24.6690000000       33.8870000000        8.0110000000  PROC      76              0.0000000000
       717        76  SER       O             -25.1130000000       34.9460000000        8.4240000000  PROC      76              0.0000000000
       718        76  SER       CB            -24.8030000000       32.9070000000        5.6950000000  PROC      76              0.0000000000
       719        76  SER       OG            -24.2960000000       31.5730000000        5.7630000000  PROC      76              0.0000000000
       720        76  SER       H             -22.3950000000       32.3590000000        6.5000000000  PROC      76              0.0000000000
       721        76  SER       HG            -23.6220000000       31.5080000000        5.0890000000  PROC      76              0.0000000000
       722        77  SER       N             -24.6740000000       32.7320000000        8.6770000000  PROC      77              0.0000000000
       723        77  SER       CA            -25.0590000000       32.7380000000       10.0770000000  PROC      77              0.0000000000
       724        77  SER       C             -23.9400000000       32.0750000000       10.8360000000  PROC      77              0.0000000000
       725        77  SER       O             -23.5540000000       30.9440000000       10.5500000000  PROC      77              0.0000000000
       726        77  SER       CB            -26.3900000000       31.9990000000       10.2580000000  PROC      77              0.0000000000
       727        77  SER       OG            -26.8610000000       32.0990000000       11.6060000000  PROC      77              0.0000000000
       728        77  SER       H             -24.3540000000       31.8860000000        8.2500000000  PROC      77              0.0000000000
       729        77  SER       HG            -26.5320000000       31.3320000000       12.0720000000  PROC      77              0.0000000000
       730        78  LEU       N             -23.3980000000       32.8330000000       11.7920000000  PROC      78              0.0000000000
       731        78  LEU       CA            -22.3870000000       32.1890000000       12.6160000000  PROC      78              0.0000000000
       732        78  LEU       C             -22.9700000000       31.1670000000       13.5660000000  PROC      78              0.0000000000
       733        78  LEU       O             -23.6860000000       31.4970000000       14.5010000000  PROC      78              0.0000000000
       734        78  LEU       CB            -21.5870000000       33.2210000000       13.4070000000  PROC      78              0.0000000000
       735        78  LEU       CG            -20.4770000000       32.5850000000       14.2500000000  PROC      78              0.0000000000
       736        78  LEU       CD1           -19.4500000000       31.8540000000       13.3870000000  PROC      78              0.0000000000
       737        78  LEU       CD2           -19.8430000000       33.5860000000       15.2050000000  PROC      78              0.0000000000
       738        78  LEU       H             -23.6800000000       33.7870000000       11.9170000000  PROC      78              0.0000000000
       739        79  GLN       N             -22.5840000000       29.9120000000       13.3290000000  PROC      79              0.0000000000
       740        79  GLN       CA            -22.7410000000       29.0570000000       14.4940000000  PROC      79              0.0000000000
       741        79  GLN       C             -21.4030000000       28.8880000000       15.1820000000  PROC      79              0.0000000000
       742        79  GLN       O             -20.3500000000       28.8060000000       14.5590000000  PROC      79              0.0000000000
       743        79  GLN       CB            -23.4380000000       27.7320000000       14.1690000000  PROC      79              0.0000000000
       744        79  GLN       CG            -24.5700000000       27.8020000000       13.1290000000  PROC      79              0.0000000000
       745        79  GLN       CD            -25.6370000000       28.8170000000       13.4960000000  PROC      79              0.0000000000
       746        79  GLN       NE2           -26.3850000000       28.4770000000       14.5480000000  PROC      79              0.0000000000
       747        79  GLN       OE1           -25.8010000000       29.8430000000       12.8510000000  PROC      79              0.0000000000
       748        79  GLN       H             -22.0190000000       29.6870000000       12.5380000000  PROC      79              0.0000000000
       749        79  GLN       HE21          -26.2460000000       27.6290000000       15.0570000000  PROC      79              0.0000000000
       750        79  GLN       HE22          -27.1020000000       29.1150000000       14.8220000000  PROC      79              0.0000000000
       751        80  GLN       N             -21.5010000000       28.9220000000       16.5140000000  PROC      80              0.0000000000
       752        80  GLN       CA            -20.3380000000       29.1430000000       17.3810000000  PROC      80              0.0000000000
       753        80  GLN       C             -19.0580000000       28.3460000000       17.1370000000  PROC      80              0.0000000000
       754        80  GLN       O             -17.9550000000       28.8000000000       17.4120000000  PROC      80              0.0000000000
       755        80  GLN       CB            -20.8090000000       29.0490000000       18.8290000000  PROC      80              0.0000000000
       756        80  GLN       CG            -21.5460000000       27.7400000000       19.0940000000  PROC      80              0.0000000000
       757        80  GLN       CD            -22.5320000000       27.9170000000       20.2210000000  PROC      80              0.0000000000
       758        80  GLN       NE2           -21.9780000000       28.0680000000       21.4220000000  PROC      80              0.0000000000
       759        80  GLN       OE1           -23.7350000000       27.8720000000       20.0120000000  PROC      80              0.0000000000
       760        80  GLN       H             -22.4250000000       28.9600000000       16.8920000000  PROC      80              0.0000000000
       761        80  GLN       HE21          -20.9970000000       28.2050000000       21.5730000000  PROC      80              0.0000000000
       762        80  GLN       HE22          -22.5680000000       27.9960000000       22.2290000000  PROC      80              0.0000000000
       763        81  GLU       N             -19.2220000000       27.1380000000       16.5820000000  PROC      81              0.0000000000
       764        81  GLU       CA            -18.0210000000       26.3430000000       16.3230000000  PROC      81              0.0000000000
       765        81  GLU       C             -17.0970000000       26.8210000000       15.2160000000  PROC      81              0.0000000000
       766        81  GLU       O             -16.1130000000       26.1580000000       14.8950000000  PROC      81              0.0000000000
       767        81  GLU       CB            -18.3330000000       24.8490000000       16.1470000000  PROC      81              0.0000000000
       768        81  GLU       CG            -19.1780000000       24.4310000000       14.9360000000  PROC      81              0.0000000000
       769        81  GLU       CD            -20.5870000000       24.9860000000       15.0240000000  PROC      81              0.0000000000
       770        81  GLU       OE1           -21.1460000000       25.0350000000       16.1200000000  PROC      81              0.0000000000
       771        81  GLU       OE2           -21.1060000000       25.4070000000       13.9980000000  PROC      81              0.0000000000
       772        81  GLU       H             -20.1210000000       26.8530000000       16.2410000000  PROC      81              0.0000000000
       773        82  ASP       N             -17.4190000000       28.0010000000       14.6670000000  PROC      82              0.0000000000
       774        82  ASP       CA            -16.4010000000       28.6130000000       13.8230000000  PROC      82              0.0000000000
       775        82  ASP       C             -15.5200000000       29.6670000000       14.4600000000  PROC      82              0.0000000000
       776        82  ASP       O             -14.8120000000       30.4000000000       13.7800000000  PROC      82              0.0000000000
       777        82  ASP       CB            -16.9720000000       29.0630000000       12.4790000000  PROC      82              0.0000000000
       778        82  ASP       CG            -17.1170000000       27.8740000000       11.5430000000  PROC      82              0.0000000000
       779        82  ASP       OD1           -16.6740000000       26.7700000000       11.8500000000  PROC      82              0.0000000000
       780        82  ASP       OD2           -17.7330000000       28.0160000000       10.5010000000  PROC      82              0.0000000000
       781        82  ASP       H             -18.2960000000       28.4510000000       14.8420000000  PROC      82              0.0000000000
       782        83  PHE       N             -15.5310000000       29.6620000000       15.8050000000  PROC      83              0.0000000000
       783        83  PHE       CA            -14.4680000000       30.3290000000       16.5680000000  PROC      83              0.0000000000
       784        83  PHE       C             -13.0750000000       29.9840000000       16.0430000000  PROC      83              0.0000000000
       785        83  PHE       O             -12.6550000000       28.8320000000       16.0870000000  PROC      83              0.0000000000
       786        83  PHE       CB            -14.6370000000       29.9210000000       18.0390000000  PROC      83              0.0000000000
       787        83  PHE       CG            -13.6080000000       30.5560000000       18.9460000000  PROC      83              0.0000000000
       788        83  PHE       CD1           -13.7270000000       31.9180000000       19.2940000000  PROC      83              0.0000000000
       789        83  PHE       CD2           -12.5470000000       29.7640000000       19.4370000000  PROC      83              0.0000000000
       790        83  PHE       CE1           -12.7670000000       32.4990000000       20.1440000000  PROC      83              0.0000000000
       791        83  PHE       CE2           -11.5870000000       30.3450000000       20.2870000000  PROC      83              0.0000000000
       792        83  PHE       CZ            -11.7050000000       31.7070000000       20.6300000000  PROC      83              0.0000000000
       793        83  PHE       H             -16.2540000000       29.1770000000       16.3000000000  PROC      83              0.0000000000
       794        84  ALA       N             -12.4070000000       31.0190000000       15.5050000000  PROC      84              0.0000000000
       795        84  ALA       CA            -11.1640000000       30.7630000000       14.7790000000  PROC      84              0.0000000000
       796        84  ALA       C             -10.4440000000       32.0380000000       14.4130000000  PROC      84              0.0000000000
       797        84  ALA       O             -11.0280000000       33.1150000000       14.3960000000  PROC      84              0.0000000000
       798        84  ALA       CB            -11.4340000000       30.0520000000       13.4520000000  PROC      84              0.0000000000
       799        84  ALA       H             -12.7850000000       31.9450000000       15.5150000000  PROC      84              0.0000000000
       800        85  THR       N              -9.1680000000       31.8460000000       14.0710000000  PROC      85              0.0000000000
       801        85  THR       CA             -8.4490000000       32.8960000000       13.3660000000  PROC      85              0.0000000000
       802        85  THR       C              -8.5430000000       32.6910000000       11.8620000000  PROC      85              0.0000000000
       803        85  THR       O              -8.1230000000       31.6760000000       11.3190000000  PROC      85              0.0000000000
       804        85  THR       CB             -6.9870000000       32.9100000000       13.8070000000  PROC      85              0.0000000000
       805        85  THR       CG2            -6.3300000000       34.2650000000       13.5280000000  PROC      85              0.0000000000
       806        85  THR       OG1            -6.8670000000       32.5630000000       15.1920000000  PROC      85              0.0000000000
       807        85  THR       H              -8.7270000000       30.9570000000       14.1890000000  PROC      85              0.0000000000
       808        85  THR       HG1            -5.9560000000       32.3120000000       15.3050000000  PROC      85              0.0000000000
       809        86  TYR       N              -9.1350000000       33.6840000000       11.2000000000  PROC      86              0.0000000000
       810        86  TYR       CA             -9.2270000000       33.5840000000        9.7480000000  PROC      86              0.0000000000
       811        86  TYR       C              -8.0670000000       34.2540000000        9.0600000000  PROC      86              0.0000000000
       812        86  TYR       O              -7.5700000000       35.2750000000        9.5230000000  PROC      86              0.0000000000
       813        86  TYR       CB            -10.5450000000       34.1840000000        9.2620000000  PROC      86              0.0000000000
       814        86  TYR       CG            -11.6780000000       33.3060000000        9.7250000000  PROC      86              0.0000000000
       815        86  TYR       CD1           -12.0950000000       32.2640000000        8.8770000000  PROC      86              0.0000000000
       816        86  TYR       CD2           -12.2670000000       33.5300000000       10.9880000000  PROC      86              0.0000000000
       817        86  TYR       CE1           -13.0920000000       31.3880000000        9.3250000000  PROC      86              0.0000000000
       818        86  TYR       CE2           -13.2580000000       32.6450000000       11.4380000000  PROC      86              0.0000000000
       819        86  TYR       CZ            -13.6360000000       31.5710000000       10.6080000000  PROC      86              0.0000000000
       820        86  TYR       OH            -14.5540000000       30.6490000000       11.0540000000  PROC      86              0.0000000000
       821        86  TYR       H              -9.4720000000       34.4760000000       11.7040000000  PROC      86              0.0000000000
       822        86  TYR       HH            -14.7510000000       30.8180000000       11.9750000000  PROC      86              0.0000000000
       823        87  PHE       N              -7.6760000000       33.6450000000        7.9350000000  PROC      87              0.0000000000
       824        87  PHE       CA             -6.6390000000       34.2600000000        7.1060000000  PROC      87              0.0000000000
       825        87  PHE       C              -7.0720000000       34.2570000000        5.6590000000  PROC      87              0.0000000000
       826        87  PHE       O              -7.7370000000       33.3290000000        5.2160000000  PROC      87              0.0000000000
       827        87  PHE       CB             -5.3170000000       33.4910000000        7.1970000000  PROC      87              0.0000000000
       828        87  PHE       CG             -4.7380000000       33.5220000000        8.5910000000  PROC      87              0.0000000000
       829        87  PHE       CD1            -3.8770000000       34.5790000000        8.9550000000  PROC      87              0.0000000000
       830        87  PHE       CD2            -5.0510000000       32.4860000000        9.4980000000  PROC      87              0.0000000000
       831        87  PHE       CE1            -3.3070000000       34.5930000000       10.2420000000  PROC      87              0.0000000000
       832        87  PHE       CE2            -4.4810000000       32.5010000000       10.7850000000  PROC      87              0.0000000000
       833        87  PHE       CZ             -3.6080000000       33.5500000000       11.1420000000  PROC      87              0.0000000000
       834        87  PHE       H              -8.1070000000       32.7800000000        7.6700000000  PROC      87              0.0000000000
       835        88  CYS       N              -6.6640000000       35.3010000000        4.9340000000  PROC      88              0.0000000000
       836        88  CYS       CA             -6.7390000000       35.1450000000        3.4800000000  PROC      88              0.0000000000
       837        88  CYS       C              -5.4190000000       34.6350000000        2.9300000000  PROC      88              0.0000000000
       838        88  CYS       O              -4.4380000000       34.5780000000        3.6600000000  PROC      88              0.0000000000
       839        88  CYS       CB             -7.1610000000       36.4580000000        2.8120000000  PROC      88              0.0000000000
       840        88  CYS       SG             -6.5630000000       37.9410000000        3.6680000000  PROC      88              0.0000000000
       841        88  CYS       H              -6.1770000000       36.0630000000        5.3670000000  PROC      88              0.0000000000
       842        89  LEU       N              -5.4290000000       34.2860000000        1.6370000000  PROC      89              0.0000000000
       843        89  LEU       CA             -4.1910000000       33.9550000000        0.9280000000  PROC      89              0.0000000000
       844        89  LEU       C              -4.3120000000       34.4580000000       -0.4930000000  PROC      89              0.0000000000
       845        89  LEU       O              -5.3940000000       34.4210000000       -1.0710000000  PROC      89              0.0000000000
       846        89  LEU       CB             -3.9620000000       32.4340000000        0.9300000000  PROC      89              0.0000000000
       847        89  LEU       CG             -2.8500000000       31.8770000000        0.0210000000  PROC      89              0.0000000000
       848        89  LEU       CD1            -1.4510000000       32.3020000000        0.4540000000  PROC      89              0.0000000000
       849        89  LEU       CD2            -2.9310000000       30.3610000000       -0.1400000000  PROC      89              0.0000000000
       850        89  LEU       H              -6.2990000000       34.2050000000        1.1450000000  PROC      89              0.0000000000
       851        90  GLN       N              -3.1690000000       34.9100000000       -1.0230000000  PROC      90              0.0000000000
       852        90  GLN       CA             -3.1220000000       35.1140000000       -2.4630000000  PROC      90              0.0000000000
       853        90  GLN       C              -2.1590000000       34.1660000000       -3.1470000000  PROC      90              0.0000000000
       854        90  GLN       O              -1.0970000000       33.8450000000       -2.6290000000  PROC      90              0.0000000000
       855        90  GLN       CB             -2.8280000000       36.5800000000       -2.7920000000  PROC      90              0.0000000000
       856        90  GLN       CG             -1.4750000000       37.1560000000       -2.3630000000  PROC      90              0.0000000000
       857        90  GLN       CD             -0.3920000000       36.8150000000       -3.3630000000  PROC      90              0.0000000000
       858        90  GLN       NE2             0.8290000000       36.9080000000       -2.8550000000  PROC      90              0.0000000000
       859        90  GLN       OE1            -0.6320000000       36.4810000000       -4.5180000000  PROC      90              0.0000000000
       860        90  GLN       H              -2.3420000000       34.9670000000       -0.4580000000  PROC      90              0.0000000000
       861        90  GLN       HE21            0.9910000000       37.2670000000       -1.9330000000  PROC      90              0.0000000000
       862        90  GLN       HE22            1.6490000000       36.6090000000       -3.3520000000  PROC      90              0.0000000000
       863        91  GLY       N              -2.5820000000       33.7390000000       -4.3410000000  PROC      91              0.0000000000
       864        91  GLY       CA             -1.7020000000       32.8580000000       -5.1050000000  PROC      91              0.0000000000
       865        91  GLY       C              -1.1060000000       33.4740000000       -6.3620000000  PROC      91              0.0000000000
       866        91  GLY       O              -0.4640000000       32.8180000000       -7.1720000000  PROC      91              0.0000000000
       867        91  GLY       H              -3.4930000000       34.0160000000       -4.6490000000  PROC      91              0.0000000000
       868        92  LYS       N              -1.3590000000       34.7820000000       -6.5190000000  PROC      92              0.0000000000
       869        92  LYS       CA             -0.8960000000       35.4380000000       -7.7410000000  PROC      92              0.0000000000
       870        92  LYS       C               0.6120000000       35.4330000000       -7.8970000000  PROC      92              0.0000000000
       871        92  LYS       O               1.1470000000       35.0270000000       -8.9230000000  PROC      92              0.0000000000
       872        92  LYS       CB             -1.4460000000       36.8650000000       -7.7990000000  PROC      92              0.0000000000
       873        92  LYS       CG             -1.0640000000       37.7470000000       -8.9980000000  PROC      92              0.0000000000
       874        92  LYS       CD             -1.5720000000       37.2620000000      -10.3600000000  PROC      92              0.0000000000
       875        92  LYS       CE             -1.4260000000       38.3330000000      -11.4510000000  PROC      92              0.0000000000
       876        92  LYS       NZ             -2.3320000000       39.4500000000      -11.1510000000  PROC      92              0.0000000000
       877        92  LYS       H              -1.6840000000       35.3130000000       -5.7360000000  PROC      92              0.0000000000
       878        92  LYS       HZ1            -2.4110000000       40.1670000000      -11.9030000000  PROC      92              0.0000000000
       879        92  LYS       HZ2            -3.3080000000       39.1040000000      -11.0750000000  PROC      92              0.0000000000
       880        92  LYS       HZ3            -2.1230000000       39.9390000000      -10.2580000000  PROC      92              0.0000000000
       881        93  MET       N               1.2760000000       35.9210000000       -6.8480000000  PROC      93              0.0000000000
       882        93  MET       CA              2.7120000000       36.0920000000       -7.0220000000  PROC      93              0.0000000000
       883        93  MET       C               3.4390000000       35.7080000000       -5.7580000000  PROC      93              0.0000000000
       884        93  MET       O               2.8930000000       35.7990000000       -4.6670000000  PROC      93              0.0000000000
       885        93  MET       CB              3.0090000000       37.5410000000       -7.4270000000  PROC      93              0.0000000000
       886        93  MET       CG              4.3690000000       37.7620000000       -8.0970000000  PROC      93              0.0000000000
       887        93  MET       SD              4.6980000000       39.4980000000       -8.4420000000  PROC      93              0.0000000000
       888        93  MET       CE              4.8960000000       40.0590000000       -6.7430000000  PROC      93              0.0000000000
       889        93  MET       H               0.8180000000       36.1620000000       -5.9860000000  PROC      93              0.0000000000
       890        94  LEU       N               4.6930000000       35.2800000000       -5.9460000000  PROC      94              0.0000000000
       891        94  LEU       CA              5.5370000000       35.1150000000       -4.7660000000  PROC      94              0.0000000000
       892        94  LEU       C               5.8770000000       36.4810000000       -4.1900000000  PROC      94              0.0000000000
       893        94  LEU       O               6.1480000000       37.4050000000       -4.9460000000  PROC      94              0.0000000000
       894        94  LEU       CB              6.8240000000       34.3450000000       -5.0970000000  PROC      94              0.0000000000
       895        94  LEU       CG              6.6690000000       32.8330000000       -5.3010000000  PROC      94              0.0000000000
       896        94  LEU       CD1             6.0230000000       32.4700000000       -6.6380000000  PROC      94              0.0000000000
       897        94  LEU       CD2             8.0080000000       32.1150000000       -5.1310000000  PROC      94              0.0000000000
       898        94  LEU       H               5.0900000000       35.2730000000       -6.8610000000  PROC      94              0.0000000000
       899        95  PRO       N               5.8470000000       36.5930000000       -2.8410000000  PROC      95              0.0000000000
       900        95  PRO       CA              5.4720000000       35.4980000000       -1.9390000000  PROC      95              0.0000000000
       901        95  PRO       C               3.9760000000       35.2820000000       -1.8850000000  PROC      95              0.0000000000
       902        95  PRO       O               3.1940000000       36.2200000000       -1.8740000000  PROC      95              0.0000000000
       903        95  PRO       CB              6.0120000000       35.9860000000       -0.5990000000  PROC      95              0.0000000000
       904        95  PRO       CG              5.8920000000       37.5030000000       -0.6690000000  PROC      95              0.0000000000
       905        95  PRO       CD              6.1940000000       37.8160000000       -2.1290000000  PROC      95              0.0000000000
       906        96  TRP       N               3.6250000000       33.9890000000       -1.8340000000  PROC      96              0.0000000000
       907        96  TRP       CA              2.2180000000       33.6480000000       -1.6350000000  PROC      96              0.0000000000
       908        96  TRP       C               1.7650000000       33.9870000000       -0.2240000000  PROC      96              0.0000000000
       909        96  TRP       O               1.8360000000       33.1870000000        0.7000000000  PROC      96              0.0000000000
       910        96  TRP       CB              1.9970000000       32.1640000000       -1.9230000000  PROC      96              0.0000000000
       911        96  TRP       CG              2.3380000000       31.8140000000       -3.3550000000  PROC      96              0.0000000000
       912        96  TRP       CD1             1.8420000000       32.4170000000       -4.5220000000  PROC      96              0.0000000000
       913        96  TRP       CD2             3.1800000000       30.7360000000       -3.8180000000  PROC      96              0.0000000000
       914        96  TRP       CE2             3.1350000000       30.7440000000       -5.2520000000  PROC      96              0.0000000000
       915        96  TRP       CE3             3.9470000000       29.7610000000       -3.1460000000  PROC      96              0.0000000000
       916        96  TRP       NE1             2.3030000000       31.7890000000       -5.6390000000  PROC      96              0.0000000000
       917        96  TRP       CZ2             3.8530000000       29.7740000000       -5.9840000000  PROC      96              0.0000000000
       918        96  TRP       CZ3             4.6620000000       28.7990000000       -3.8900000000  PROC      96              0.0000000000
       919        96  TRP       CH2             4.6150000000       28.8030000000       -5.3010000000  PROC      96              0.0000000000
       920        96  TRP       H               4.3230000000       33.2770000000       -1.8150000000  PROC      96              0.0000000000
       921        96  TRP       HE1             2.0410000000       31.9790000000       -6.5680000000  PROC      96              0.0000000000
       922        97  THR       N               1.3580000000       35.2440000000       -0.0910000000  PROC      97              0.0000000000
       923        97  THR       CA              1.1170000000       35.7650000000        1.2430000000  PROC      97              0.0000000000
       924        97  THR       C              -0.2460000000       35.4570000000        1.8110000000  PROC      97              0.0000000000
       925        97  THR       O              -1.2700000000       35.4660000000        1.1330000000  PROC      97              0.0000000000
       926        97  THR       CB              1.3810000000       37.2650000000        1.2400000000  PROC      97              0.0000000000
       927        97  THR       CG2             2.8340000000       37.5630000000        1.6060000000  PROC      97              0.0000000000
       928        97  THR       OG1             1.0650000000       37.8290000000       -0.0430000000  PROC      97              0.0000000000
       929        97  THR       H               1.3220000000       35.8620000000       -0.8750000000  PROC      97              0.0000000000
       930        97  THR       HG1             1.1500000000       38.7680000000        0.1000000000  PROC      97              0.0000000000
       931        98  PHE       N              -0.1930000000       35.1860000000        3.1170000000  PROC      98              0.0000000000
       932        98  PHE       CA             -1.4450000000       35.1070000000        3.8510000000  PROC      98              0.0000000000
       933        98  PHE       C              -1.7830000000       36.4630000000        4.4280000000  PROC      98              0.0000000000
       934        98  PHE       O              -0.9990000000       37.4030000000        4.3440000000  PROC      98              0.0000000000
       935        98  PHE       CB             -1.3530000000       34.0570000000        4.9590000000  PROC      98              0.0000000000
       936        98  PHE       CG             -1.2260000000       32.6630000000        4.3860000000  PROC      98              0.0000000000
       937        98  PHE       CD1             0.0330000000       32.1920000000        3.9510000000  PROC      98              0.0000000000
       938        98  PHE       CD2            -2.3770000000       31.8510000000        4.3040000000  PROC      98              0.0000000000
       939        98  PHE       CE1             0.1400000000       30.8950000000        3.4150000000  PROC      98              0.0000000000
       940        98  PHE       CE2            -2.2700000000       30.5520000000        3.7740000000  PROC      98              0.0000000000
       941        98  PHE       CZ             -1.0140000000       30.0880000000        3.3310000000  PROC      98              0.0000000000
       942        98  PHE       H               0.6740000000       35.2110000000        3.6110000000  PROC      98              0.0000000000
       943        99  GLY       N              -2.9820000000       36.5250000000        5.0140000000  PROC      99              0.0000000000
       944        99  GLY       CA             -3.3440000000       37.7520000000        5.7090000000  PROC      99              0.0000000000
       945        99  GLY       C              -2.8290000000       37.7860000000        7.1320000000  PROC      99              0.0000000000
       946        99  GLY       O              -2.1790000000       36.8650000000        7.6210000000  PROC      99              0.0000000000
       947        99  GLY       H              -3.5550000000       35.7060000000        5.0210000000  PROC      99              0.0000000000
       948       100  GLN       N              -3.1550000000       38.9130000000        7.7780000000  PROC      100             0.0000000000
       949       100  GLN       CA             -2.6880000000       39.0880000000        9.1510000000  PROC      100             0.0000000000
       950       100  GLN       C              -3.4930000000       38.3270000000       10.1840000000  PROC      100             0.0000000000
       951       100  GLN       O              -2.9760000000       37.8960000000       11.2070000000  PROC      100             0.0000000000
       952       100  GLN       CB             -2.6160000000       40.5630000000        9.5660000000  PROC      100             0.0000000000
       953       100  GLN       CG             -2.0110000000       41.5220000000        8.5360000000  PROC      100             0.0000000000
       954       100  GLN       CD             -3.1120000000       42.1150000000        7.6780000000  PROC      100             0.0000000000
       955       100  GLN       NE2            -2.8660000000       43.3700000000        7.3010000000  PROC      100             0.0000000000
       956       100  GLN       OE1            -4.1360000000       41.5020000000        7.4010000000  PROC      100             0.0000000000
       957       100  GLN       H              -3.7310000000       39.5930000000        7.3200000000  PROC      100             0.0000000000
       958       100  GLN       HE21           -2.0190000000       43.8360000000        7.5390000000  PROC      100             0.0000000000
       959       100  GLN       HE22           -3.5410000000       43.8700000000        6.7540000000  PROC      100             0.0000000000
       960       101  GLY       N              -4.7870000000       38.1810000000        9.8720000000  PROC      101             0.0000000000
       961       101  GLY       CA             -5.5950000000       37.4470000000       10.8340000000  PROC      101             0.0000000000
       962       101  GLY       C              -6.8480000000       38.1620000000       11.2900000000  PROC      101             0.0000000000
       963       101  GLY       O              -6.9170000000       39.3790000000       11.4230000000  PROC      101             0.0000000000
       964       101  GLY       H              -5.1660000000       38.5300000000        9.0170000000  PROC      101             0.0000000000
       965       102  THR       N              -7.8370000000       37.3010000000       11.5390000000  PROC      102             0.0000000000
       966       102  THR       CA             -9.0930000000       37.7320000000       12.1380000000  PROC      102             0.0000000000
       967       102  THR       C              -9.4330000000       36.8220000000       13.3010000000  PROC      102             0.0000000000
       968       102  THR       O              -9.7690000000       35.6650000000       13.0930000000  PROC      102             0.0000000000
       969       102  THR       CB            -10.1840000000       37.6720000000       11.0600000000  PROC      102             0.0000000000
       970       102  THR       CG2           -11.6150000000       37.8170000000       11.5920000000  PROC      102             0.0000000000
       971       102  THR       OG1            -9.9150000000       38.6540000000       10.0530000000  PROC      102             0.0000000000
       972       102  THR       H              -7.7080000000       36.3500000000       11.2560000000  PROC      102             0.0000000000
       973       102  THR       HG1            -9.9980000000       39.4890000000       10.5120000000  PROC      102             0.0000000000
       974       103  LYS       N              -9.3490000000       37.3550000000       14.5260000000  PROC      103             0.0000000000
       975       103  LYS       CA             -9.9470000000       36.5340000000       15.5740000000  PROC      103             0.0000000000
       976       103  LYS       C             -11.4470000000       36.7330000000       15.6630000000  PROC      103             0.0000000000
       977       103  LYS       O             -11.9580000000       37.7790000000       16.0520000000  PROC      103             0.0000000000
       978       103  LYS       CB             -9.2720000000       36.7120000000       16.9440000000  PROC      103             0.0000000000
       979       103  LYS       CG             -9.8950000000       35.7620000000       17.9810000000  PROC      103             0.0000000000
       980       103  LYS       CD             -9.2440000000       35.7150000000       19.3640000000  PROC      103             0.0000000000
       981       103  LYS       CE            -10.0780000000       34.8410000000       20.3080000000  PROC      103             0.0000000000
       982       103  LYS       NZ             -9.3200000000       34.5150000000       21.5200000000  PROC      103             0.0000000000
       983       103  LYS       H              -9.0900000000       38.3130000000       14.6510000000  PROC      103             0.0000000000
       984       103  LYS       HZ1            -9.7940000000       33.7980000000       22.1140000000  PROC      103             0.0000000000
       985       103  LYS       HZ2            -8.4530000000       33.9870000000       21.2780000000  PROC      103             0.0000000000
       986       103  LYS       HZ3            -9.0800000000       35.3240000000       22.1140000000  PROC      103             0.0000000000
       987       104  LEU       N             -12.1230000000       35.6510000000       15.2810000000  PROC      104             0.0000000000
       988       104  LEU       CA            -13.5380000000       35.5560000000       15.6060000000  PROC      104             0.0000000000
       989       104  LEU       C             -13.6940000000       35.1760000000       17.0690000000  PROC      104             0.0000000000
       990       104  LEU       O             -12.9600000000       34.3390000000       17.5790000000  PROC      104             0.0000000000
       991       104  LEU       CB            -14.1600000000       34.5300000000       14.6580000000  PROC      104             0.0000000000
       992       104  LEU       CG            -15.6680000000       34.3230000000       14.7640000000  PROC      104             0.0000000000
       993       104  LEU       CD1           -16.4480000000       35.6300000000       14.6690000000  PROC      104             0.0000000000
       994       104  LEU       CD2           -16.1410000000       33.3300000000       13.7100000000  PROC      104             0.0000000000
       995       104  LEU       H             -11.6140000000       34.8510000000       14.9570000000  PROC      104             0.0000000000
       996       105  GLU       N             -14.6500000000       35.8530000000       17.7080000000  PROC      105             0.0000000000
       997       105  GLU       CA            -14.9470000000       35.6200000000       19.1170000000  PROC      105             0.0000000000
       998       105  GLU       C             -16.4520000000       35.4540000000       19.2060000000  PROC      105             0.0000000000
       999       105  GLU       O             -17.1780000000       36.0300000000       18.3990000000  PROC      105             0.0000000000
      1000       105  GLU       CB            -14.4180000000       36.8230000000       19.9100000000  PROC      105             0.0000000000
      1001       105  GLU       CG            -14.2960000000       36.6840000000       21.4340000000  PROC      105             0.0000000000
      1002       105  GLU       CD            -15.6520000000       36.5770000000       22.1070000000  PROC      105             0.0000000000
      1003       105  GLU       OE1           -15.8280000000       35.6920000000       22.9350000000  PROC      105             0.0000000000
      1004       105  GLU       OE2           -16.5390000000       37.3640000000       21.7980000000  PROC      105             0.0000000000
      1005       105  GLU       H             -15.2160000000       36.5190000000       17.2190000000  PROC      105             0.0000000000
      1006       106  ILE       N             -16.8990000000       34.6070000000       20.1370000000  PROC      106             0.0000000000
      1007       106  ILE       CA            -18.3350000000       34.3590000000       20.1370000000  PROC      106             0.0000000000
      1008       106  ILE       C             -19.0890000000       35.2290000000       21.1240000000  PROC      106             0.0000000000
      1009       106  ILE       O             -19.1480000000       34.9670000000       22.3200000000  PROC      106             0.0000000000
      1010       106  ILE       CB            -18.6710000000       32.8720000000       20.3510000000  PROC      106             0.0000000000
      1011       106  ILE       CG1           -17.7970000000       31.9440000000       19.4970000000  PROC      106             0.0000000000
      1012       106  ILE       CG2           -20.1670000000       32.6110000000       20.1310000000  PROC      106             0.0000000000
      1013       106  ILE       CD            -17.9330000000       32.1580000000       17.9880000000  PROC      106             0.0000000000
      1014       106  ILE       H             -16.2970000000       34.3020000000       20.8810000000  PROC      106             0.0000000000
      1015       107  LYS       N             -19.7200000000       36.2540000000       20.5320000000  PROC      107             0.0000000000
      1016       107  LYS       CA            -20.6510000000       37.0880000000       21.2920000000  PROC      107             0.0000000000
      1017       107  LYS       C             -21.8220000000       36.2870000000       21.8370000000  PROC      107             0.0000000000
      1018       107  LYS       O             -22.7510000000       35.9290000000       21.1200000000  PROC      107             0.0000000000
      1019       107  LYS       CB            -21.1850000000       38.2300000000       20.4220000000  PROC      107             0.0000000000
      1020       107  LYS       CG            -21.8320000000       39.3960000000       21.1790000000  PROC      107             0.0000000000
      1021       107  LYS       CD            -22.8790000000       40.2210000000       20.4010000000  PROC      107             0.0000000000
      1022       107  LYS       CE            -22.4620000000       40.9520000000       19.1090000000  PROC      107             0.0000000000
      1023       107  LYS       NZ            -22.2590000000       40.0110000000       18.0030000000  PROC      107             0.0000000000
      1024       107  LYS       H             -19.5920000000       36.3160000000       19.5420000000  PROC      107             0.0000000000
      1025       107  LYS       HZ1           -21.2480000000       39.8460000000       17.8420000000  PROC      107             0.0000000000
      1026       107  LYS       HZ2           -22.7220000000       39.1070000000       18.2240000000  PROC      107             0.0000000000
      1027       107  LYS       HZ3           -22.6790000000       40.3110000000       17.0940000000  PROC      107             0.0000000000
      1028       108  ARG       N             -21.7350000000       36.0230000000       23.1400000000  PROC      108             0.0000000000
      1029       108  ARG       CA            -22.8030000000       35.2490000000       23.7630000000  PROC      108             0.0000000000
      1030       108  ARG       C             -23.2700000000       35.8470000000       25.0790000000  PROC      108             0.0000000000
      1031       108  ARG       O             -22.8960000000       36.9480000000       25.4590000000  PROC      108             0.0000000000
      1032       108  ARG       CB            -22.3890000000       33.7820000000       23.9190000000  PROC      108             0.0000000000
      1033       108  ARG       CG            -21.0550000000       33.5940000000       24.6390000000  PROC      108             0.0000000000
      1034       108  ARG       CD            -21.0960000000       32.4270000000       25.6160000000  PROC      108             0.0000000000
      1035       108  ARG       NE            -21.9100000000       32.7490000000       26.7860000000  PROC      108             0.0000000000
      1036       108  ARG       CZ            -22.4280000000       31.7700000000       27.5510000000  PROC      108             0.0000000000
      1037       108  ARG       NH1           -22.3540000000       30.5120000000       27.1650000000  PROC      108             0.0000000000
      1038       108  ARG       NH2           -23.0000000000       32.0770000000       28.7060000000  PROC      108             0.0000000000
      1039       108  ARG       H             -20.9030000000       36.3120000000       23.6170000000  PROC      108             0.0000000000
      1040       108  ARG       HE            -21.9640000000       33.6980000000       27.1040000000  PROC      108             0.0000000000
      1041       108  ARG       HH11          -22.6000000000       29.7230000000       27.7510000000  PROC      108             0.0000000000
      1042       108  ARG       HH12          -22.0100000000       30.2550000000       26.2590000000  PROC      108             0.0000000000
      1043       108  ARG       HH21          -23.3500000000       31.3590000000       29.3070000000  PROC      108             0.0000000000
      1044       108  ARG       HH22          -23.0790000000       33.0450000000       28.9670000000  PROC      108             0.0000000000
      1045       109  THR       N             -24.1150000000       35.0760000000       25.7760000000  PROC      109             0.0000000000
      1046       109  THR       CA            -24.6370000000       35.5730000000       27.0440000000  PROC      109             0.0000000000
      1047       109  THR       C             -23.5860000000       35.7140000000       28.1330000000  PROC      109             0.0000000000
      1048       109  THR       O             -22.8270000000       34.7940000000       28.4310000000  PROC      109             0.0000000000
      1049       109  THR       CB            -25.7610000000       34.6360000000       27.4770000000  PROC      109             0.0000000000
      1050       109  THR       CG2           -27.0830000000       35.0160000000       26.8070000000  PROC      109             0.0000000000
      1051       109  THR       OG1           -25.4160000000       33.2830000000       27.1360000000  PROC      109             0.0000000000
      1052       109  THR       H             -24.3710000000       34.1470000000       25.5090000000  PROC      109             0.0000000000
      1053       109  THR       HG1           -26.1800000000       32.7520000000       27.3340000000  PROC      109             0.0000000000
      1054       110  VAL       N             -23.5940000000       36.9150000000       28.7270000000  PROC      110             0.0000000000
      1055       110  VAL       CA            -22.7640000000       37.1510000000       29.9110000000  PROC      110             0.0000000000
      1056       110  VAL       C             -23.1000000000       36.1460000000       31.0120000000  PROC      110             0.0000000000
      1057       110  VAL       O             -24.2460000000       35.7340000000       31.1480000000  PROC      110             0.0000000000
      1058       110  VAL       CB            -22.9540000000       38.6140000000       30.3550000000  PROC      110             0.0000000000
      1059       110  VAL       CG1           -22.1710000000       38.9900000000       31.6140000000  PROC      110             0.0000000000
      1060       110  VAL       CG2           -22.5980000000       39.5590000000       29.2040000000  PROC      110             0.0000000000
      1061       110  VAL       H             -24.2140000000       37.6160000000       28.3830000000  PROC      110             0.0000000000
      1062       111  ALA       N             -22.0580000000       35.7190000000       31.7330000000  PROC      111             0.0000000000
      1063       111  ALA       CA            -22.2860000000       34.6210000000       32.6650000000  PROC      111             0.0000000000
      1064       111  ALA       C             -21.6930000000       34.8890000000       34.0300000000  PROC      111             0.0000000000
      1065       111  ALA       O             -20.7750000000       35.6870000000       34.1870000000  PROC      111             0.0000000000
      1066       111  ALA       CB            -21.7040000000       33.3200000000       32.1080000000  PROC      111             0.0000000000
      1067       111  ALA       H             -21.1630000000       36.1560000000       31.6330000000  PROC      111             0.0000000000
      1068       112  ALA       N             -22.2740000000       34.1900000000       35.0120000000  PROC      112             0.0000000000
      1069       112  ALA       CA            -21.7430000000       34.3280000000       36.3630000000  PROC      112             0.0000000000
      1070       112  ALA       C             -20.6690000000       33.2930000000       36.6190000000  PROC      112             0.0000000000
      1071       112  ALA       O             -20.8890000000       32.0970000000       36.4720000000  PROC      112             0.0000000000
      1072       112  ALA       CB            -22.8590000000       34.1570000000       37.3970000000  PROC      112             0.0000000000
      1073       112  ALA       H             -22.9360000000       33.4730000000       34.8030000000  PROC      112             0.0000000000
      1074       113  PRO       N             -19.4720000000       33.7920000000       36.9940000000  PROC      113             0.0000000000
      1075       113  PRO       CA            -18.3610000000       32.8680000000       37.2190000000  PROC      113             0.0000000000
      1076       113  PRO       C             -18.6040000000       31.9290000000       38.3840000000  PROC      113             0.0000000000
      1077       113  PRO       O             -18.8360000000       32.3240000000       39.5210000000  PROC      113             0.0000000000
      1078       113  PRO       CB            -17.1760000000       33.8160000000       37.4330000000  PROC      113             0.0000000000
      1079       113  PRO       CG            -17.7860000000       35.1170000000       37.9510000000  PROC      113             0.0000000000
      1080       113  PRO       CD            -19.1160000000       35.1880000000       37.2140000000  PROC      113             0.0000000000
      1081       114  SER       N             -18.4920000000       30.6420000000       38.0540000000  PROC      114             0.0000000000
      1082       114  SER       CA            -18.3690000000       29.6780000000       39.1380000000  PROC      114             0.0000000000
      1083       114  SER       C             -17.0140000000       29.7860000000       39.8170000000  PROC      114             0.0000000000
      1084       114  SER       O             -16.0200000000       29.2020000000       39.4030000000  PROC      114             0.0000000000
      1085       114  SER       CB            -18.6400000000       28.2780000000       38.5990000000  PROC      114             0.0000000000
      1086       114  SER       OG            -19.9530000000       28.2480000000       38.0280000000  PROC      114             0.0000000000
      1087       114  SER       H             -18.3170000000       30.4010000000       37.0980000000  PROC      114             0.0000000000
      1088       114  SER       HG            -20.0170000000       28.9830000000       37.4270000000  PROC      114             0.0000000000
      1089       115  VAL       N             -17.0250000000       30.6130000000       40.8710000000  PROC      115             0.0000000000
      1090       115  VAL       CA            -15.7670000000       30.8600000000       41.5700000000  PROC      115             0.0000000000
      1091       115  VAL       C             -15.3370000000       29.7200000000       42.4700000000  PROC      115             0.0000000000
      1092       115  VAL       O             -15.9750000000       29.3870000000       43.4680000000  PROC      115             0.0000000000
      1093       115  VAL       CB            -15.8140000000       32.1700000000       42.3680000000  PROC      115             0.0000000000
      1094       115  VAL       CG1           -14.4330000000       32.5330000000       42.9290000000  PROC      115             0.0000000000
      1095       115  VAL       CG2           -16.3880000000       33.3100000000       41.5270000000  PROC      115             0.0000000000
      1096       115  VAL       H             -17.8650000000       31.1280000000       41.0490000000  PROC      115             0.0000000000
      1097       116  PHE       N             -14.1970000000       29.1550000000       42.0940000000  PROC      116             0.0000000000
      1098       116  PHE       CA            -13.5090000000       28.2540000000       43.0050000000  PROC      116             0.0000000000
      1099       116  PHE       C             -12.2580000000       28.9520000000       43.4900000000  PROC      116             0.0000000000
      1100       116  PHE       O             -11.9000000000       30.0090000000       42.9860000000  PROC      116             0.0000000000
      1101       116  PHE       CB            -13.1890000000       26.9350000000       42.2960000000  PROC      116             0.0000000000
      1102       116  PHE       CG            -14.4500000000       26.3300000000       41.7220000000  PROC      116             0.0000000000
      1103       116  PHE       CD1           -15.3740000000       25.6890000000       42.5760000000  PROC      116             0.0000000000
      1104       116  PHE       CD2           -14.6860000000       26.4240000000       40.3340000000  PROC      116             0.0000000000
      1105       116  PHE       CE1           -16.5510000000       25.1400000000       42.0310000000  PROC      116             0.0000000000
      1106       116  PHE       CE2           -15.8600000000       25.8730000000       39.7880000000  PROC      116             0.0000000000
      1107       116  PHE       CZ            -16.7820000000       25.2380000000       40.6440000000  PROC      116             0.0000000000
      1108       116  PHE       H             -13.7530000000       29.4940000000       41.2650000000  PROC      116             0.0000000000
      1109       117  ILE       N             -11.6160000000       28.3420000000       44.4850000000  PROC      117             0.0000000000
      1110       117  ILE       CA            -10.3300000000       28.8810000000       44.9130000000  PROC      117             0.0000000000
      1111       117  ILE       C              -9.5000000000       27.7560000000       45.4910000000  PROC      117             0.0000000000
      1112       117  ILE       O             -10.0130000000       26.8680000000       46.1630000000  PROC      117             0.0000000000
      1113       117  ILE       CB            -10.4940000000       30.0680000000       45.8890000000  PROC      117             0.0000000000
      1114       117  ILE       CG1            -9.1590000000       30.7970000000       46.0840000000  PROC      117             0.0000000000
      1115       117  ILE       CG2           -11.1770000000       29.6710000000       47.2050000000  PROC      117             0.0000000000
      1116       117  ILE       CD             -9.2520000000       32.0510000000       46.9520000000  PROC      117             0.0000000000
      1117       117  ILE       H             -11.9190000000       27.4530000000       44.8320000000  PROC      117             0.0000000000
      1118       118  PHE       N              -8.2150000000       27.8010000000       45.1530000000  PROC      118             0.0000000000
      1119       118  PHE       CA             -7.3590000000       26.6890000000       45.5260000000  PROC      118             0.0000000000
      1120       118  PHE       C              -6.2290000000       27.1460000000       46.4100000000  PROC      118             0.0000000000
      1121       118  PHE       O              -5.3580000000       27.9060000000       45.9950000000  PROC      118             0.0000000000
      1122       118  PHE       CB             -6.7730000000       26.0110000000       44.2860000000  PROC      118             0.0000000000
      1123       118  PHE       CG             -7.8380000000       25.7080000000       43.2590000000  PROC      118             0.0000000000
      1124       118  PHE       CD1            -7.7550000000       26.3330000000       41.9970000000  PROC      118             0.0000000000
      1125       118  PHE       CD2            -8.8900000000       24.8190000000       43.5700000000  PROC      118             0.0000000000
      1126       118  PHE       CE1            -8.7460000000       26.0770000000       41.0320000000  PROC      118             0.0000000000
      1127       118  PHE       CE2            -9.8820000000       24.5660000000       42.6060000000  PROC      118             0.0000000000
      1128       118  PHE       CZ             -9.8010000000       25.1970000000       41.3470000000  PROC      118             0.0000000000
      1129       118  PHE       H              -7.8530000000       28.5580000000       44.6130000000  PROC      118             0.0000000000
      1130       119  PRO       N              -6.2630000000       26.6400000000       47.6610000000  PROC      119             0.0000000000
      1131       119  PRO       CA             -5.0790000000       26.7780000000       48.5060000000  PROC      119             0.0000000000
      1132       119  PRO       C              -3.8940000000       26.0380000000       47.8950000000  PROC      119             0.0000000000
      1133       119  PRO       O              -4.0100000000       24.9310000000       47.3710000000  PROC      119             0.0000000000
      1134       119  PRO       CB             -5.5670000000       26.2200000000       49.8510000000  PROC      119             0.0000000000
      1135       119  PRO       CG             -6.7300000000       25.2840000000       49.5290000000  PROC      119             0.0000000000
      1136       119  PRO       CD             -7.3570000000       25.9060000000       48.2890000000  PROC      119             0.0000000000
      1137       120  PRO       N              -2.7330000000       26.7270000000       47.9500000000  PROC      120             0.0000000000
      1138       120  PRO       CA             -1.5160000000       26.1200000000       47.4140000000  PROC      120             0.0000000000
      1139       120  PRO       C              -1.1170000000       24.8870000000       48.2000000000  PROC      120             0.0000000000
      1140       120  PRO       O              -1.4170000000       24.7200000000       49.3750000000  PROC      120             0.0000000000
      1141       120  PRO       CB             -0.5060000000       27.2670000000       47.4960000000  PROC      120             0.0000000000
      1142       120  PRO       CG             -1.0100000000       28.1860000000       48.6060000000  PROC      120             0.0000000000
      1143       120  PRO       CD             -2.5220000000       28.0600000000       48.5010000000  PROC      120             0.0000000000
      1144       121  SER       N              -0.4450000000       24.0020000000       47.4690000000  PROC      121             0.0000000000
      1145       121  SER       CA             -0.1260000000       22.7100000000       48.0620000000  PROC      121             0.0000000000
      1146       121  SER       C               0.8990000000       22.7860000000       49.1720000000  PROC      121             0.0000000000
      1147       121  SER       O               1.8700000000       23.5240000000       49.0730000000  PROC      121             0.0000000000
      1148       121  SER       CB              0.4100000000       21.8170000000       46.9560000000  PROC      121             0.0000000000
      1149       121  SER       OG             -0.1410000000       22.2490000000       45.7070000000  PROC      121             0.0000000000
      1150       121  SER       H              -0.1880000000       24.1800000000       46.5190000000  PROC      121             0.0000000000
      1151       121  SER       HG             -1.0700000000       22.0350000000       45.7640000000  PROC      121             0.0000000000
      1152       122  ASP       N               0.6990000000       21.9290000000       50.1870000000  PROC      122             0.0000000000
      1153       122  ASP       CA              1.7320000000       21.6960000000       51.2090000000  PROC      122             0.0000000000
      1154       122  ASP       C               3.1580000000       21.5400000000       50.6530000000  PROC      122             0.0000000000
      1155       122  ASP       O               4.1560000000       22.0160000000       51.1950000000  PROC      122             0.0000000000
      1156       122  ASP       CB              1.2780000000       20.4910000000       52.0590000000  PROC      122             0.0000000000
      1157       122  ASP       CG              2.4260000000       19.8930000000       52.8480000000  PROC      122             0.0000000000
      1158       122  ASP       OD1             2.9960000000       18.9060000000       52.3910000000  PROC      122             0.0000000000
      1159       122  ASP       OD2             2.8530000000       20.4760000000       53.8400000000  PROC      122             0.0000000000
      1160       122  ASP       H              -0.1910000000       21.4820000000       50.2670000000  PROC      122             0.0000000000
      1161       123  GLU       N               3.1990000000       20.8580000000       49.4990000000  PROC      123             0.0000000000
      1162       123  GLU       CA              4.4180000000       20.7710000000       48.6930000000  PROC      123             0.0000000000
      1163       123  GLU       C               5.1170000000       22.1140000000       48.4880000000  PROC      123             0.0000000000
      1164       123  GLU       O               6.2500000000       22.3420000000       48.9020000000  PROC      123             0.0000000000
      1165       123  GLU       CB              4.0270000000       20.1110000000       47.3720000000  PROC      123             0.0000000000
      1166       123  GLU       CG              5.1600000000       19.6130000000       46.4730000000  PROC      123             0.0000000000
      1167       123  GLU       CD              4.5480000000       18.8850000000       45.2880000000  PROC      123             0.0000000000
      1168       123  GLU       OE1             3.6380000000       18.0810000000       45.4830000000  PROC      123             0.0000000000
      1169       123  GLU       OE2             4.9640000000       19.1120000000       44.1550000000  PROC      123             0.0000000000
      1170       123  GLU       H               2.3820000000       20.3450000000       49.2430000000  PROC      123             0.0000000000
      1171       124  GLN       N               4.3530000000       23.0220000000       47.8630000000  PROC      124             0.0000000000
      1172       124  GLN       CA              4.8650000000       24.3660000000       47.6020000000  PROC      124             0.0000000000
      1173       124  GLN       C               5.1520000000       25.1600000000       48.8690000000  PROC      124             0.0000000000
      1174       124  GLN       O               6.1710000000       25.8230000000       49.0270000000  PROC      124             0.0000000000
      1175       124  GLN       CB              3.8700000000       25.1080000000       46.7170000000  PROC      124             0.0000000000
      1176       124  GLN       CG              4.5280000000       26.2350000000       45.9350000000  PROC      124             0.0000000000
      1177       124  GLN       CD              3.4650000000       27.0780000000       45.2730000000  PROC      124             0.0000000000
      1178       124  GLN       NE2             3.8240000000       27.5340000000       44.0730000000  PROC      124             0.0000000000
      1179       124  GLN       OE1             2.4030000000       27.3440000000       45.8190000000  PROC      124             0.0000000000
      1180       124  GLN       H               3.3950000000       22.8070000000       47.6750000000  PROC      124             0.0000000000
      1181       124  GLN       HE21            4.6660000000       27.2320000000       43.6310000000  PROC      124             0.0000000000
      1182       124  GLN       HE22            3.2290000000       28.1980000000       43.6140000000  PROC      124             0.0000000000
      1183       125  LEU       N               4.2030000000       24.9890000000       49.8000000000  PROC      125             0.0000000000
      1184       125  LEU       CA              4.2750000000       25.6570000000       51.0960000000  PROC      125             0.0000000000
      1185       125  LEU       C               5.3730000000       25.1900000000       52.0300000000  PROC      125             0.0000000000
      1186       125  LEU       O               5.5450000000       25.7260000000       53.1210000000  PROC      125             0.0000000000
      1187       125  LEU       CB              2.9290000000       25.5860000000       51.8130000000  PROC      125             0.0000000000
      1188       125  LEU       CG              1.8030000000       26.2610000000       51.0320000000  PROC      125             0.0000000000
      1189       125  LEU       CD1             0.4620000000       26.1110000000       51.7480000000  PROC      125             0.0000000000
      1190       125  LEU       CD2             2.1340000000       27.7170000000       50.7020000000  PROC      125             0.0000000000
      1191       125  LEU       H               3.4060000000       24.4350000000       49.5690000000  PROC      125             0.0000000000
      1192       126  LYS       N               6.1300000000       24.1920000000       51.5600000000  PROC      126             0.0000000000
      1193       126  LYS       CA              7.4710000000       24.0610000000       52.1170000000  PROC      126             0.0000000000
      1194       126  LYS       C               8.5270000000       24.5720000000       51.1580000000  PROC      126             0.0000000000
      1195       126  LYS       O               9.4560000000       25.2730000000       51.5350000000  PROC      126             0.0000000000
      1196       126  LYS       CB              7.7440000000       22.6200000000       52.5360000000  PROC      126             0.0000000000
      1197       126  LYS       CG              6.9220000000       22.2450000000       53.7700000000  PROC      126             0.0000000000
      1198       126  LYS       CD              7.0760000000       20.7790000000       54.1770000000  PROC      126             0.0000000000
      1199       126  LYS       CE              6.5810000000       19.8090000000       53.1030000000  PROC      126             0.0000000000
      1200       126  LYS       NZ              5.1830000000       20.1090000000       52.7930000000  PROC      126             0.0000000000
      1201       126  LYS       H               5.8290000000       23.6690000000       50.7630000000  PROC      126             0.0000000000
      1202       126  LYS       HZ1             4.7120000000       19.3580000000       52.2440000000  PROC      126             0.0000000000
      1203       126  LYS       HZ2             4.5700000000       20.1500000000       53.6380000000  PROC      126             0.0000000000
      1204       126  LYS       HZ3             5.0330000000       21.0060000000       52.2900000000  PROC      126             0.0000000000
      1205       127  SER       N               8.3210000000       24.2070000000       49.8880000000  PROC      127             0.0000000000
      1206       127  SER       CA              9.2540000000       24.5930000000       48.8340000000  PROC      127             0.0000000000
      1207       127  SER       C               9.1590000000       26.0370000000       48.3500000000  PROC      127             0.0000000000
      1208       127  SER       O               8.7960000000       26.3380000000       47.2170000000  PROC      127             0.0000000000
      1209       127  SER       CB              9.1130000000       23.6050000000       47.6750000000  PROC      127             0.0000000000
      1210       127  SER       OG              8.9570000000       22.2820000000       48.2080000000  PROC      127             0.0000000000
      1211       127  SER       H               7.5190000000       23.6680000000       49.6380000000  PROC      127             0.0000000000
      1212       127  SER       HG              8.0200000000       22.1260000000       48.2740000000  PROC      127             0.0000000000
      1213       128  GLY       N               9.5340000000       26.9370000000       49.2720000000  PROC      128             0.0000000000
      1214       128  GLY       CA              9.8340000000       28.3160000000       48.8880000000  PROC      128             0.0000000000
      1215       128  GLY       C               8.6970000000       29.2390000000       48.4710000000  PROC      128             0.0000000000
      1216       128  GLY       O               8.8500000000       30.4560000000       48.4870000000  PROC      128             0.0000000000
      1217       128  GLY       H               9.7270000000       26.6090000000       50.1970000000  PROC      128             0.0000000000
      1218       129  THR       N               7.5610000000       28.6480000000       48.0880000000  PROC      129             0.0000000000
      1219       129  THR       CA              6.6760000000       29.4760000000       47.2790000000  PROC      129             0.0000000000
      1220       129  THR       C               5.2250000000       29.3500000000       47.7060000000  PROC      129             0.0000000000
      1221       129  THR       O               4.8380000000       28.3850000000       48.3530000000  PROC      129             0.0000000000
      1222       129  THR       CB              6.8650000000       29.0900000000       45.8010000000  PROC      129             0.0000000000
      1223       129  THR       CG2             6.5310000000       30.2370000000       44.8420000000  PROC      129             0.0000000000
      1224       129  THR       OG1             8.2000000000       28.6210000000       45.5590000000  PROC      129             0.0000000000
      1225       129  THR       H               7.3700000000       27.6730000000       48.2110000000  PROC      129             0.0000000000
      1226       129  THR       HG1             8.3180000000       27.8140000000       46.0600000000  PROC      129             0.0000000000
      1227       130  ALA       N               4.4330000000       30.3470000000       47.3000000000  PROC      130             0.0000000000
      1228       130  ALA       CA              2.9940000000       30.1790000000       47.4270000000  PROC      130             0.0000000000
      1229       130  ALA       C               2.3170000000       30.6270000000       46.1540000000  PROC      130             0.0000000000
      1230       130  ALA       O               2.7070000000       31.6100000000       45.5310000000  PROC      130             0.0000000000
      1231       130  ALA       CB              2.4580000000       31.0120000000       48.5850000000  PROC      130             0.0000000000
      1232       130  ALA       H               4.7890000000       31.1750000000       46.8610000000  PROC      130             0.0000000000
      1233       131  SER       N               1.2850000000       29.8710000000       45.7830000000  PROC      131             0.0000000000
      1234       131  SER       CA              0.4890000000       30.2960000000       44.6400000000  PROC      131             0.0000000000
      1235       131  SER       C              -0.9760000000       29.9530000000       44.8040000000  PROC      131             0.0000000000
      1236       131  SER       O              -1.4230000000       28.8420000000       44.5510000000  PROC      131             0.0000000000
      1237       131  SER       CB              1.0710000000       29.7290000000       43.3450000000  PROC      131             0.0000000000
      1238       131  SER       OG              2.4890000000       29.9760000000       43.3050000000  PROC      131             0.0000000000
      1239       131  SER       H               1.1790000000       28.9530000000       46.1710000000  PROC      131             0.0000000000
      1240       131  SER       HG              2.6080000000       30.8210000000       43.7380000000  PROC      131             0.0000000000
      1241       132  VAL       N              -1.7040000000       30.9660000000       45.2840000000  PROC      132             0.0000000000
      1242       132  VAL       CA             -3.1390000000       30.7570000000       45.4650000000  PROC      132             0.0000000000
      1243       132  VAL       C              -3.8500000000       30.9270000000       44.1360000000  PROC      132             0.0000000000
      1244       132  VAL       O              -3.7000000000       31.9510000000       43.4840000000  PROC      132             0.0000000000
      1245       132  VAL       CB             -3.6840000000       31.7510000000       46.5000000000  PROC      132             0.0000000000
      1246       132  VAL       CG1            -5.1650000000       31.5070000000       46.7920000000  PROC      132             0.0000000000
      1247       132  VAL       CG2            -2.8430000000       31.7570000000       47.7790000000  PROC      132             0.0000000000
      1248       132  VAL       H              -1.2890000000       31.8760000000       45.3250000000  PROC      132             0.0000000000
      1249       133  VAL       N              -4.6000000000       29.8900000000       43.7480000000  PROC      133             0.0000000000
      1250       133  VAL       CA             -5.2290000000       30.0210000000       42.4350000000  PROC      133             0.0000000000
      1251       133  VAL       C              -6.7330000000       30.1960000000       42.5150000000  PROC      133             0.0000000000
      1252       133  VAL       O              -7.4720000000       29.3330000000       42.9700000000  PROC      133             0.0000000000
      1253       133  VAL       CB             -4.8350000000       28.8500000000       41.5190000000  PROC      133             0.0000000000
      1254       133  VAL       CG1            -5.4830000000       28.9360000000       40.1320000000  PROC      133             0.0000000000
      1255       133  VAL       CG2            -3.3130000000       28.7700000000       41.3900000000  PROC      133             0.0000000000
      1256       133  VAL       H              -4.7280000000       29.0930000000       44.3420000000  PROC      133             0.0000000000
      1257       134  CYS       N              -7.1660000000       31.3690000000       42.0560000000  PROC      134             0.0000000000
      1258       134  CYS       CA             -8.6040000000       31.5760000000       41.9260000000  PROC      134             0.0000000000
      1259       134  CYS       C              -9.1010000000       31.0130000000       40.6140000000  PROC      134             0.0000000000
      1260       134  CYS       O              -8.3990000000       31.0270000000       39.6100000000  PROC      134             0.0000000000
      1261       134  CYS       CB             -8.9070000000       33.0670000000       42.0200000000  PROC      134             0.0000000000
      1262       134  CYS       SG            -10.6330000000       33.5180000000       42.2950000000  PROC      134             0.0000000000
      1263       134  CYS       H              -6.4930000000       31.9890000000       41.6500000000  PROC      134             0.0000000000
      1264       135  LEU       N             -10.3350000000       30.5130000000       40.6610000000  PROC      135             0.0000000000
      1265       135  LEU       CA            -10.9010000000       30.0010000000       39.4240000000  PROC      135             0.0000000000
      1266       135  LEU       C             -12.2170000000       30.6680000000       39.1060000000  PROC      135             0.0000000000
      1267       135  LEU       O             -13.2270000000       30.4830000000       39.7680000000  PROC      135             0.0000000000
      1268       135  LEU       CB            -11.0540000000       28.4790000000       39.4830000000  PROC      135             0.0000000000
      1269       135  LEU       CG            -11.5830000000       27.8550000000       38.1870000000  PROC      135             0.0000000000
      1270       135  LEU       CD1           -10.6970000000       28.1780000000       36.9840000000  PROC      135             0.0000000000
      1271       135  LEU       CD2           -11.8270000000       26.3560000000       38.3370000000  PROC      135             0.0000000000
      1272       135  LEU       H             -10.8720000000       30.5450000000       41.5050000000  PROC      135             0.0000000000
      1273       136  LEU       N             -12.1590000000       31.4520000000       38.0370000000  PROC      136             0.0000000000
      1274       136  LEU       CA            -13.3950000000       31.9900000000       37.4940000000  PROC      136             0.0000000000
      1275       136  LEU       C             -13.8720000000       31.0520000000       36.4070000000  PROC      136             0.0000000000
      1276       136  LEU       O             -13.5210000000       31.2100000000       35.2450000000  PROC      136             0.0000000000
      1277       136  LEU       CB            -13.1720000000       33.3810000000       36.8920000000  PROC      136             0.0000000000
      1278       136  LEU       CG            -12.8010000000       34.5380000000       37.8280000000  PROC      136             0.0000000000
      1279       136  LEU       CD1           -11.3930000000       34.4590000000       38.4300000000  PROC      136             0.0000000000
      1280       136  LEU       CD2           -12.9800000000       35.8600000000       37.0890000000  PROC      136             0.0000000000
      1281       136  LEU       H             -11.2880000000       31.5570000000       37.5580000000  PROC      136             0.0000000000
      1282       137  ASN       N             -14.6390000000       30.0380000000       36.8200000000  PROC      137             0.0000000000
      1283       137  ASN       CA            -15.0240000000       29.1110000000       35.7570000000  PROC      137             0.0000000000
      1284       137  ASN       C             -16.2800000000       29.5320000000       35.0240000000  PROC      137             0.0000000000
      1285       137  ASN       O             -17.1850000000       30.0920000000       35.6280000000  PROC      137             0.0000000000
      1286       137  ASN       CB            -15.1660000000       27.6880000000       36.2950000000  PROC      137             0.0000000000
      1287       137  ASN       CG            -14.6230000000       26.7280000000       35.2590000000  PROC      137             0.0000000000
      1288       137  ASN       ND2           -15.5240000000       25.9060000000       34.7270000000  PROC      137             0.0000000000
      1289       137  ASN       OD1           -13.4400000000       26.7260000000       34.9450000000  PROC      137             0.0000000000
      1290       137  ASN       H             -14.9430000000       29.9380000000       37.7710000000  PROC      137             0.0000000000
      1291       137  ASN       HD21          -16.5090000000       25.9320000000       34.9100000000  PROC      137             0.0000000000
      1292       137  ASN       HD22          -15.2290000000       25.2020000000       34.0790000000  PROC      137             0.0000000000
      1293       138  ASN       N             -16.3050000000       29.2260000000       33.7140000000  PROC      138             0.0000000000
      1294       138  ASN       CA            -17.5340000000       29.3850000000       32.9170000000  PROC      138             0.0000000000
      1295       138  ASN       C             -18.1540000000       30.7690000000       32.8990000000  PROC      138             0.0000000000
      1296       138  ASN       O             -19.3460000000       30.9640000000       33.1040000000  PROC      138             0.0000000000
      1297       138  ASN       CB            -18.6330000000       28.3730000000       33.2710000000  PROC      138             0.0000000000
      1298       138  ASN       CG            -18.2340000000       26.9680000000       32.8890000000  PROC      138             0.0000000000
      1299       138  ASN       ND2           -18.0970000000       26.7620000000       31.5760000000  PROC      138             0.0000000000
      1300       138  ASN       OD1           -18.0580000000       26.1030000000       33.7360000000  PROC      138             0.0000000000
      1301       138  ASN       H             -15.4540000000       28.9330000000       33.2700000000  PROC      138             0.0000000000
      1302       138  ASN       HD21          -18.2410000000       27.4880000000       30.8990000000  PROC      138             0.0000000000
      1303       138  ASN       HD22          -17.8530000000       25.8510000000       31.2510000000  PROC      138             0.0000000000
      1304       139  PHE       N             -17.2890000000       31.7410000000       32.6240000000  PROC      139             0.0000000000
      1305       139  PHE       CA            -17.8290000000       33.0900000000       32.5270000000  PROC      139             0.0000000000
      1306       139  PHE       C             -17.6580000000       33.6840000000       31.1430000000  PROC      139             0.0000000000
      1307       139  PHE       O             -16.9610000000       33.1450000000       30.2920000000  PROC      139             0.0000000000
      1308       139  PHE       CB            -17.2670000000       33.9790000000       33.6460000000  PROC      139             0.0000000000
      1309       139  PHE       CG            -15.8170000000       34.3440000000       33.4220000000  PROC      139             0.0000000000
      1310       139  PHE       CD1           -14.8230000000       33.3430000000       33.3640000000  PROC      139             0.0000000000
      1311       139  PHE       CD2           -15.4900000000       35.7050000000       33.2660000000  PROC      139             0.0000000000
      1312       139  PHE       CE1           -13.4890000000       33.7080000000       33.1170000000  PROC      139             0.0000000000
      1313       139  PHE       CE2           -14.1560000000       36.0710000000       33.0250000000  PROC      139             0.0000000000
      1314       139  PHE       CZ            -13.1700000000       35.0680000000       32.9420000000  PROC      139             0.0000000000
      1315       139  PHE       H             -16.3380000000       31.5270000000       32.3960000000  PROC      139             0.0000000000
      1316       140  TYR       N             -18.3530000000       34.8070000000       30.9540000000  PROC      140             0.0000000000
      1317       140  TYR       CA            -18.2750000000       35.5460000000       29.6960000000  PROC      140             0.0000000000
      1318       140  TYR       C             -18.7130000000       36.9550000000       30.0370000000  PROC      140             0.0000000000
      1319       140  TYR       O             -19.7060000000       37.0710000000       30.7480000000  PROC      140             0.0000000000
      1320       140  TYR       CB            -19.2100000000       34.9060000000       28.6550000000  PROC      140             0.0000000000
      1321       140  TYR       CG            -19.0690000000       35.5890000000       27.3140000000  PROC      140             0.0000000000
      1322       140  TYR       CD1           -18.0330000000       35.1880000000       26.4460000000  PROC      140             0.0000000000
      1323       140  TYR       CD2           -19.9700000000       36.6180000000       26.9760000000  PROC      140             0.0000000000
      1324       140  TYR       CE1           -17.8840000000       35.8480000000       25.2160000000  PROC      140             0.0000000000
      1325       140  TYR       CE2           -19.8150000000       37.2800000000       25.7490000000  PROC      140             0.0000000000
      1326       140  TYR       CZ            -18.7780000000       36.8850000000       24.8820000000  PROC      140             0.0000000000
      1327       140  TYR       OH            -18.6570000000       37.5400000000       23.6760000000  PROC      140             0.0000000000
      1328       140  TYR       H             -18.9070000000       35.1890000000       31.6930000000  PROC      140             0.0000000000
      1329       140  TYR       HH            -17.8930000000       37.1950000000       23.1960000000  PROC      140             0.0000000000
      1330       141  PRO       N             -18.0080000000       38.0140000000       29.5620000000  PROC      141             0.0000000000
      1331       141  PRO       CA            -16.8490000000       37.9460000000       28.6560000000  PROC      141             0.0000000000
      1332       141  PRO       C             -15.5490000000       37.4610000000       29.2980000000  PROC      141             0.0000000000
      1333       141  PRO       O             -15.5550000000       36.7240000000       30.2720000000  PROC      141             0.0000000000
      1334       141  PRO       CB            -16.8040000000       39.3850000000       28.1230000000  PROC      141             0.0000000000
      1335       141  PRO       CG            -17.2740000000       40.2440000000       29.2930000000  PROC      141             0.0000000000
      1336       141  PRO       CD            -18.3820000000       39.3870000000       29.8870000000  PROC      141             0.0000000000
      1337       142  ARG       N             -14.4360000000       37.8710000000       28.6640000000  PROC      142             0.0000000000
      1338       142  ARG       CA            -13.1660000000       37.2130000000       28.9560000000  PROC      142             0.0000000000
      1339       142  ARG       C             -12.3490000000       37.8490000000       30.0780000000  PROC      142             0.0000000000
      1340       142  ARG       O             -12.2010000000       37.3060000000       31.1650000000  PROC      142             0.0000000000
      1341       142  ARG       CB            -12.4020000000       37.1160000000       27.6340000000  PROC      142             0.0000000000
      1342       142  ARG       CG            -11.3430000000       36.0240000000       27.5750000000  PROC      142             0.0000000000
      1343       142  ARG       CD            -10.5840000000       36.0500000000       26.2490000000  PROC      142             0.0000000000
      1344       142  ARG       NE             -9.6780000000       34.9080000000       26.1330000000  PROC      142             0.0000000000
      1345       142  ARG       CZ             -8.3820000000       34.9990000000       26.4860000000  PROC      142             0.0000000000
      1346       142  ARG       NH1            -7.8850000000       36.1200000000       26.9990000000  PROC      142             0.0000000000
      1347       142  ARG       NH2            -7.6160000000       33.9290000000       26.3190000000  PROC      142             0.0000000000
      1348       142  ARG       H             -14.4580000000       38.5760000000       27.9590000000  PROC      142             0.0000000000
      1349       142  ARG       HE            -10.0310000000       34.0140000000       25.8420000000  PROC      142             0.0000000000
      1350       142  ARG       HH11           -6.9240000000       36.2450000000       27.2290000000  PROC      142             0.0000000000
      1351       142  ARG       HH12           -8.4850000000       36.9080000000       27.2230000000  PROC      142             0.0000000000
      1352       142  ARG       HH21           -6.6610000000       33.8790000000       26.6030000000  PROC      142             0.0000000000
      1353       142  ARG       HH22           -8.0360000000       33.1090000000       25.9130000000  PROC      142             0.0000000000
      1354       143  GLU       N             -11.8350000000       39.0470000000       29.7820000000  PROC      143             0.0000000000
      1355       143  GLU       CA            -11.0250000000       39.7280000000       30.7920000000  PROC      143             0.0000000000
      1356       143  GLU       C             -11.8230000000       40.3210000000       31.9450000000  PROC      143             0.0000000000
      1357       143  GLU       O             -12.2490000000       41.4700000000       31.9310000000  PROC      143             0.0000000000
      1358       143  GLU       CB            -10.1540000000       40.7860000000       30.1040000000  PROC      143             0.0000000000
      1359       143  GLU       CG             -8.8810000000       40.2550000000       29.4200000000  PROC      143             0.0000000000
      1360       143  GLU       CD             -9.1630000000       39.1400000000       28.4230000000  PROC      143             0.0000000000
      1361       143  GLU       OE1            -9.8950000000       39.3480000000       27.4590000000  PROC      143             0.0000000000
      1362       143  GLU       OE2            -8.6510000000       38.0450000000       28.6190000000  PROC      143             0.0000000000
      1363       143  GLU       H             -11.7880000000       39.3760000000       28.8370000000  PROC      143             0.0000000000
      1364       144  ALA       N             -12.0130000000       39.4740000000       32.9650000000  PROC      144             0.0000000000
      1365       144  ALA       CA            -12.6920000000       39.9820000000       34.1550000000  PROC      144             0.0000000000
      1366       144  ALA       C             -11.7730000000       40.7090000000       35.1160000000  PROC      144             0.0000000000
      1367       144  ALA       O             -10.5640000000       40.5130000000       35.1490000000  PROC      144             0.0000000000
      1368       144  ALA       CB            -13.3700000000       38.8540000000       34.9240000000  PROC      144             0.0000000000
      1369       144  ALA       H             -11.6640000000       38.5400000000       32.8730000000  PROC      144             0.0000000000
      1370       145  LYS       N             -12.4110000000       41.5590000000       35.9300000000  PROC      145             0.0000000000
      1371       145  LYS       CA            -11.6140000000       42.2810000000       36.9150000000  PROC      145             0.0000000000
      1372       145  LYS       C             -11.4200000000       41.4780000000       38.1940000000  PROC      145             0.0000000000
      1373       145  LYS       O             -12.0670000000       41.6900000000       39.2190000000  PROC      145             0.0000000000
      1374       145  LYS       CB            -12.2480000000       43.6470000000       37.2000000000  PROC      145             0.0000000000
      1375       145  LYS       CG            -11.4310000000       44.5000000000       38.1740000000  PROC      145             0.0000000000
      1376       145  LYS       CD            -12.3180000000       45.4700000000       38.9510000000  PROC      145             0.0000000000
      1377       145  LYS       CE            -11.7800000000       45.7220000000       40.3610000000  PROC      145             0.0000000000
      1378       145  LYS       NZ            -11.7490000000       44.4660000000       41.1290000000  PROC      145             0.0000000000
      1379       145  LYS       H             -13.4110000000       41.5720000000       35.9640000000  PROC      145             0.0000000000
      1380       145  LYS       HZ1           -11.2700000000       44.6320000000       42.0400000000  PROC      145             0.0000000000
      1381       145  LYS       HZ2           -12.7120000000       44.1090000000       41.3090000000  PROC      145             0.0000000000
      1382       145  LYS       HZ3           -11.2190000000       43.7290000000       40.6230000000  PROC      145             0.0000000000
      1383       146  VAL       N             -10.4750000000       40.5410000000       38.1070000000  PROC      146             0.0000000000
      1384       146  VAL       CA            -10.0930000000       39.8950000000       39.3650000000  PROC      146             0.0000000000
      1385       146  VAL       C              -9.3080000000       40.8850000000       40.2300000000  PROC      146             0.0000000000
      1386       146  VAL       O              -9.0310000000       41.9990000000       39.7910000000  PROC      146             0.0000000000
      1387       146  VAL       CB             -9.3130000000       38.5880000000       39.1100000000  PROC      146             0.0000000000
      1388       146  VAL       CG1            -9.5440000000       37.5730000000       40.2350000000  PROC      146             0.0000000000
      1389       146  VAL       CG2            -9.6630000000       37.9520000000       37.7620000000  PROC      146             0.0000000000
      1390       146  VAL       H              -9.9490000000       40.4580000000       37.2570000000  PROC      146             0.0000000000
      1391       147  GLN       N              -8.9880000000       40.4600000000       41.4580000000  PROC      147             0.0000000000
      1392       147  GLN       CA             -8.0160000000       41.1630000000       42.2880000000  PROC      147             0.0000000000
      1393       147  GLN       C              -7.6100000000       40.2420000000       43.4100000000  PROC      147             0.0000000000
      1394       147  GLN       O              -8.3380000000       39.3150000000       43.7460000000  PROC      147             0.0000000000
      1395       147  GLN       CB             -8.5820000000       42.4690000000       42.8440000000  PROC      147             0.0000000000
      1396       147  GLN       CG             -7.7620000000       43.6570000000       42.3370000000  PROC      147             0.0000000000
      1397       147  GLN       CD             -8.5170000000       44.9400000000       42.5940000000  PROC      147             0.0000000000
      1398       147  GLN       NE2            -7.7310000000       46.0040000000       42.7590000000  PROC      147             0.0000000000
      1399       147  GLN       OE1            -9.7420000000       44.9870000000       42.6220000000  PROC      147             0.0000000000
      1400       147  GLN       H              -9.3790000000       39.6160000000       41.8250000000  PROC      147             0.0000000000
      1401       147  GLN       HE21           -6.7380000000       45.9020000000       42.7180000000  PROC      147             0.0000000000
      1402       147  GLN       HE22           -8.1340000000       46.9000000000       42.9350000000  PROC      147             0.0000000000
      1403       148  TRP       N              -6.4250000000       40.5150000000       43.9590000000  PROC      148             0.0000000000
      1404       148  TRP       CA             -5.9970000000       39.6210000000       45.0230000000  PROC      148             0.0000000000
      1405       148  TRP       C              -5.9660000000       40.3090000000       46.3580000000  PROC      148             0.0000000000
      1406       148  TRP       O              -5.8430000000       41.5250000000       46.4420000000  PROC      148             0.0000000000
      1407       148  TRP       CB             -4.6300000000       39.0370000000       44.7020000000  PROC      148             0.0000000000
      1408       148  TRP       CG             -4.8010000000       37.8850000000       43.7550000000  PROC      148             0.0000000000
      1409       148  TRP       CD1            -4.4810000000       37.8550000000       42.3920000000  PROC      148             0.0000000000
      1410       148  TRP       CD2            -5.3220000000       36.5780000000       44.0630000000  PROC      148             0.0000000000
      1411       148  TRP       CE2            -5.2840000000       35.8160000000       42.8530000000  PROC      148             0.0000000000
      1412       148  TRP       CE3            -5.8100000000       35.9950000000       45.2510000000  PROC      148             0.0000000000
      1413       148  TRP       NE1            -4.7640000000       36.6410000000       41.8570000000  PROC      148             0.0000000000
      1414       148  TRP       CZ2            -5.7330000000       34.4790000000       42.8580000000  PROC      148             0.0000000000
      1415       148  TRP       CZ3            -6.2560000000       34.6580000000       45.2440000000  PROC      148             0.0000000000
      1416       148  TRP       CH2            -6.2160000000       33.9040000000       44.0540000000  PROC      148             0.0000000000
      1417       148  TRP       H              -5.8760000000       41.3150000000       43.7150000000  PROC      148             0.0000000000
      1418       148  TRP       HE1            -4.7000000000       36.4210000000       40.8960000000  PROC      148             0.0000000000
      1419       149  LYS       N              -6.0820000000       39.4720000000       47.3930000000  PROC      149             0.0000000000
      1420       149  LYS       CA             -6.0500000000       40.0000000000       48.7490000000  PROC      149             0.0000000000
      1421       149  LYS       C              -5.3320000000       39.0870000000       49.7080000000  PROC      149             0.0000000000
      1422       149  LYS       O              -5.4390000000       37.8680000000       49.6620000000  PROC      149             0.0000000000
      1423       149  LYS       CB             -7.4600000000       40.2490000000       49.2740000000  PROC      149             0.0000000000
      1424       149  LYS       CG             -8.0710000000       41.5390000000       48.7430000000  PROC      149             0.0000000000
      1425       149  LYS       CD             -9.5050000000       41.7080000000       49.2070000000  PROC      149             0.0000000000
      1426       149  LYS       CE            -10.0570000000       43.0720000000       48.8160000000  PROC      149             0.0000000000
      1427       149  LYS       NZ            -11.4560000000       43.1150000000       49.2410000000  PROC      149             0.0000000000
      1428       149  LYS       H              -6.2590000000       38.4960000000       47.2470000000  PROC      149             0.0000000000
      1429       149  LYS       HZ1           -12.0130000000       43.7140000000       48.5910000000  PROC      149             0.0000000000
      1430       149  LYS       HZ2           -11.8790000000       42.1800000000       49.0710000000  PROC      149             0.0000000000
      1431       149  LYS       HZ3           -11.5580000000       43.3640000000       50.2460000000  PROC      149             0.0000000000
      1432       150  VAL       N              -4.6120000000       39.7600000000       50.6040000000  PROC      150             0.0000000000
      1433       150  VAL       CA             -4.0150000000       39.0960000000       51.7540000000  PROC      150             0.0000000000
      1434       150  VAL       C              -4.5570000000       39.8250000000       52.9700000000  PROC      150             0.0000000000
      1435       150  VAL       O              -4.4320000000       41.0360000000       53.0700000000  PROC      150             0.0000000000
      1436       150  VAL       CB             -2.4880000000       39.1920000000       51.6250000000  PROC      150             0.0000000000
      1437       150  VAL       CG1            -1.7560000000       38.8850000000       52.9220000000  PROC      150             0.0000000000
      1438       150  VAL       CG2            -1.9860000000       38.2760000000       50.5070000000  PROC      150             0.0000000000
      1439       150  VAL       H              -4.5590000000       40.7590000000       50.5420000000  PROC      150             0.0000000000
      1440       151  ASP       N              -5.2600000000       39.0620000000       53.8260000000  PROC      151             0.0000000000
      1441       151  ASP       CA             -6.0810000000       39.6480000000       54.9010000000  PROC      151             0.0000000000
      1442       151  ASP       C              -6.8280000000       40.9310000000       54.5410000000  PROC      151             0.0000000000
      1443       151  ASP       O              -6.7970000000       41.9470000000       55.2230000000  PROC      151             0.0000000000
      1444       151  ASP       CB             -5.2940000000       39.7940000000       56.2140000000  PROC      151             0.0000000000
      1445       151  ASP       CG             -5.1610000000       38.4470000000       56.9080000000  PROC      151             0.0000000000
      1446       151  ASP       OD1            -6.1180000000       37.9810000000       57.5220000000  PROC      151             0.0000000000
      1447       151  ASP       OD2            -4.1000000000       37.8390000000       56.8380000000  PROC      151             0.0000000000
      1448       151  ASP       H              -5.1270000000       38.0730000000       53.7650000000  PROC      151             0.0000000000
      1449       152  ASN       N              -7.4950000000       40.8280000000       53.3730000000  PROC      152             0.0000000000
      1450       152  ASN       CA             -8.2300000000       41.9460000000       52.7560000000  PROC      152             0.0000000000
      1451       152  ASN       C              -7.4080000000       43.1240000000       52.2270000000  PROC      152             0.0000000000
      1452       152  ASN       O              -7.9000000000       43.9210000000       51.4370000000  PROC      152             0.0000000000
      1453       152  ASN       CB             -9.4310000000       42.4040000000       53.6130000000  PROC      152             0.0000000000
      1454       152  ASN       CG            -10.3160000000       43.4110000000       52.8830000000  PROC      152             0.0000000000
      1455       152  ASN       ND2           -10.3280000000       44.6140000000       53.4630000000  PROC      152             0.0000000000
      1456       152  ASN       OD1           -10.9580000000       43.1410000000       51.8710000000  PROC      152             0.0000000000
      1457       152  ASN       H              -7.4160000000       39.9520000000       52.9030000000  PROC      152             0.0000000000
      1458       152  ASN       HD21           -9.7820000000       44.7890000000       54.2810000000  PROC      152             0.0000000000
      1459       152  ASN       HD22          -10.8810000000       45.3460000000       53.0700000000  PROC      152             0.0000000000
      1460       153  ALA       N              -6.1350000000       43.2000000000       52.6430000000  PROC      153             0.0000000000
      1461       153  ALA       CA             -5.2620000000       44.1640000000       51.9800000000  PROC      153             0.0000000000
      1462       153  ALA       C              -5.0030000000       43.7610000000       50.5410000000  PROC      153             0.0000000000
      1463       153  ALA       O              -5.0210000000       42.5890000000       50.1820000000  PROC      153             0.0000000000
      1464       153  ALA       CB             -3.9280000000       44.2900000000       52.7170000000  PROC      153             0.0000000000
      1465       153  ALA       H              -5.7390000000       42.5260000000       53.2670000000  PROC      153             0.0000000000
      1466       154  LEU       N              -4.8120000000       44.7990000000       49.7220000000  PROC      154             0.0000000000
      1467       154  LEU       CA             -4.7690000000       44.5280000000       48.2900000000  PROC      154             0.0000000000
      1468       154  LEU       C              -3.4490000000       43.9380000000       47.8260000000  PROC      154             0.0000000000
      1469       154  LEU       O              -2.3870000000       44.2250000000       48.3670000000  PROC      154             0.0000000000
      1470       154  LEU       CB             -5.1060000000       45.8160000000       47.5350000000  PROC      154             0.0000000000
      1471       154  LEU       CG             -5.5780000000       45.6030000000       46.0970000000  PROC      154             0.0000000000
      1472       154  LEU       CD1            -6.8750000000       44.7920000000       46.0400000000  PROC      154             0.0000000000
      1473       154  LEU       CD2            -5.6800000000       46.9270000000       45.3420000000  PROC      154             0.0000000000
      1474       154  LEU       H              -4.6730000000       45.7140000000       50.0930000000  PROC      154             0.0000000000
      1475       155  GLN       N              -3.5700000000       43.1050000000       46.7910000000  PROC      155             0.0000000000
      1476       155  GLN       CA             -2.4060000000       42.6070000000       46.0690000000  PROC      155             0.0000000000
      1477       155  GLN       C              -2.6510000000       42.8310000000       44.5930000000  PROC      155             0.0000000000
      1478       155  GLN       O              -3.7950000000       42.9470000000       44.1600000000  PROC      155             0.0000000000
      1479       155  GLN       CB             -2.2030000000       41.1210000000       46.3490000000  PROC      155             0.0000000000
      1480       155  GLN       CG             -1.9310000000       40.7800000000       47.8120000000  PROC      155             0.0000000000
      1481       155  GLN       CD             -0.4860000000       41.0700000000       48.1520000000  PROC      155             0.0000000000
      1482       155  GLN       NE2            -0.2750000000       42.2570000000       48.7240000000  PROC      155             0.0000000000
      1483       155  GLN       OE1             0.3990000000       40.2580000000       47.9260000000  PROC      155             0.0000000000
      1484       155  GLN       H              -4.4810000000       42.8670000000       46.4450000000  PROC      155             0.0000000000
      1485       155  GLN       HE21           -1.0130000000       42.9240000000       48.8510000000  PROC      155             0.0000000000
      1486       155  GLN       HE22            0.6510000000       42.4780000000       49.0210000000  PROC      155             0.0000000000
      1487       156  SER       N              -1.5350000000       42.9250000000       43.8630000000  PROC      156             0.0000000000
      1488       156  SER       CA             -1.5780000000       43.2870000000       42.4490000000  PROC      156             0.0000000000
      1489       156  SER       C              -0.1680000000       43.1550000000       41.9240000000  PROC      156             0.0000000000
      1490       156  SER       O               0.7890000000       43.3380000000       42.6680000000  PROC      156             0.0000000000
      1491       156  SER       CB             -2.0710000000       44.7320000000       42.2710000000  PROC      156             0.0000000000
      1492       156  SER       OG             -2.3500000000       45.0140000000       40.8950000000  PROC      156             0.0000000000
      1493       156  SER       H              -0.6370000000       42.7120000000       44.2560000000  PROC      156             0.0000000000
      1494       156  SER       HG             -2.4950000000       45.9500000000       40.8320000000  PROC      156             0.0000000000
      1495       157  GLY       N              -0.0530000000       42.8130000000       40.6370000000  PROC      157             0.0000000000
      1496       157  GLY       CA              1.3040000000       42.6510000000       40.1170000000  PROC      157             0.0000000000
      1497       157  GLY       C               1.8020000000       41.2330000000       40.3090000000  PROC      157             0.0000000000
      1498       157  GLY       O               2.1760000000       40.5370000000       39.3750000000  PROC      157             0.0000000000
      1499       157  GLY       H              -0.8610000000       42.5090000000       40.1260000000  PROC      157             0.0000000000
      1500       158  ASN       N               1.7250000000       40.8010000000       41.5730000000  PROC      158             0.0000000000
      1501       158  ASN       CA              1.8910000000       39.3780000000       41.8720000000  PROC      158             0.0000000000
      1502       158  ASN       C               0.6550000000       38.5320000000       41.5810000000  PROC      158             0.0000000000
      1503       158  ASN       O               0.2110000000       37.7170000000       42.3820000000  PROC      158             0.0000000000
      1504       158  ASN       CB              2.3770000000       39.1880000000       43.3160000000  PROC      158             0.0000000000
      1505       158  ASN       CG              1.3600000000       39.6540000000       44.3490000000  PROC      158             0.0000000000
      1506       158  ASN       ND2             1.5030000000       39.0410000000       45.5250000000  PROC      158             0.0000000000
      1507       158  ASN       OD1             0.5360000000       40.5370000000       44.1260000000  PROC      158             0.0000000000
      1508       158  ASN       H               1.4230000000       41.4280000000       42.2960000000  PROC      158             0.0000000000
      1509       158  ASN       HD21            2.1390000000       38.2730000000       45.6200000000  PROC      158             0.0000000000
      1510       158  ASN       HD22            0.9880000000       39.3490000000       46.3280000000  PROC      158             0.0000000000
      1511       159  SER       N               0.1230000000       38.7800000000       40.3830000000  PROC      159             0.0000000000
      1512       159  SER       CA             -1.1740000000       38.2570000000       39.9860000000  PROC      159             0.0000000000
      1513       159  SER       C              -1.0270000000       37.6450000000       38.6090000000  PROC      159             0.0000000000
      1514       159  SER       O              -1.0410000000       38.3310000000       37.5920000000  PROC      159             0.0000000000
      1515       159  SER       CB             -2.1580000000       39.4300000000       39.9920000000  PROC      159             0.0000000000
      1516       159  SER       OG             -1.5100000000       40.5960000000       39.4500000000  PROC      159             0.0000000000
      1517       159  SER       H               0.5830000000       39.3880000000       39.7360000000  PROC      159             0.0000000000
      1518       159  SER       HG             -1.4350000000       40.3970000000       38.5180000000  PROC      159             0.0000000000
      1519       160  GLN       N              -0.7950000000       36.3280000000       38.6240000000  PROC      160             0.0000000000
      1520       160  GLN       CA             -0.5730000000       35.6860000000       37.3350000000  PROC      160             0.0000000000
      1521       160  GLN       C              -1.8590000000       35.1850000000       36.7150000000  PROC      160             0.0000000000
      1522       160  GLN       O              -2.3030000000       34.0620000000       36.9210000000  PROC      160             0.0000000000
      1523       160  GLN       CB              0.4890000000       34.5950000000       37.4540000000  PROC      160             0.0000000000
      1524       160  GLN       CG              1.8170000000       35.1650000000       37.9580000000  PROC      160             0.0000000000
      1525       160  GLN       CD              2.8950000000       34.1140000000       37.8270000000  PROC      160             0.0000000000
      1526       160  GLN       NE2             3.1750000000       33.4710000000       38.9620000000  PROC      160             0.0000000000
      1527       160  GLN       OE1             3.4460000000       33.8840000000       36.7620000000  PROC      160             0.0000000000
      1528       160  GLN       H              -0.8660000000       35.8150000000       39.4790000000  PROC      160             0.0000000000
      1529       160  GLN       HE21            2.7330000000       33.7500000000       39.8190000000  PROC      160             0.0000000000
      1530       160  GLN       HE22            3.8240000000       32.7140000000       38.9470000000  PROC      160             0.0000000000
      1531       161  GLU       N              -2.4520000000       36.1050000000       35.9630000000  PROC      161             0.0000000000
      1532       161  GLU       CA             -3.7880000000       35.8050000000       35.4620000000  PROC      161             0.0000000000
      1533       161  GLU       C              -3.7560000000       35.1760000000       34.0770000000  PROC      161             0.0000000000
      1534       161  GLU       O              -3.0280000000       35.6180000000       33.1960000000  PROC      161             0.0000000000
      1535       161  GLU       CB             -4.6300000000       37.0850000000       35.4850000000  PROC      161             0.0000000000
      1536       161  GLU       CG             -4.3200000000       38.0610000000       36.6390000000  PROC      161             0.0000000000
      1537       161  GLU       CD             -4.8120000000       37.5640000000       37.9880000000  PROC      161             0.0000000000
      1538       161  GLU       OE1            -5.8920000000       37.9810000000       38.3860000000  PROC      161             0.0000000000
      1539       161  GLU       OE2            -4.1220000000       36.7920000000       38.6610000000  PROC      161             0.0000000000
      1540       161  GLU       H              -2.0150000000       36.9970000000       35.8430000000  PROC      161             0.0000000000
      1541       162  SER       N              -4.5660000000       34.1240000000       33.9120000000  PROC      162             0.0000000000
      1542       162  SER       CA             -4.6600000000       33.5250000000       32.5820000000  PROC      162             0.0000000000
      1543       162  SER       C              -6.0840000000       33.1380000000       32.2480000000  PROC      162             0.0000000000
      1544       162  SER       O              -6.8610000000       32.7600000000       33.1150000000  PROC      162             0.0000000000
      1545       162  SER       CB             -3.7180000000       32.3240000000       32.4430000000  PROC      162             0.0000000000
      1546       162  SER       OG             -3.6630000000       31.9040000000       31.0740000000  PROC      162             0.0000000000
      1547       162  SER       H              -5.0850000000       33.7640000000       34.6880000000  PROC      162             0.0000000000
      1548       162  SER       HG             -2.9280000000       31.2940000000       31.0110000000  PROC      162             0.0000000000
      1549       163  VAL       N              -6.4060000000       33.2840000000       30.9560000000  PROC      163             0.0000000000
      1550       163  VAL       CA             -7.7870000000       33.0360000000       30.5430000000  PROC      163             0.0000000000
      1551       163  VAL       C              -7.7910000000       32.0870000000       29.3620000000  PROC      163             0.0000000000
      1552       163  VAL       O              -6.9330000000       32.1840000000       28.4880000000  PROC      163             0.0000000000
      1553       163  VAL       CB             -8.5220000000       34.3340000000       30.1590000000  PROC      163             0.0000000000
      1554       163  VAL       CG1           -10.0250000000       34.1770000000       30.3950000000  PROC      163             0.0000000000
      1555       163  VAL       CG2            -7.9760000000       35.5860000000       30.8530000000  PROC      163             0.0000000000
      1556       163  VAL       H              -5.6820000000       33.4570000000       30.2880000000  PROC      163             0.0000000000
      1557       164  THR       N              -8.7670000000       31.1680000000       29.3650000000  PROC      164             0.0000000000
      1558       164  THR       CA             -8.8160000000       30.1990000000       28.2730000000  PROC      164             0.0000000000
      1559       164  THR       C              -9.1180000000       30.8200000000       26.9180000000  PROC      164             0.0000000000
      1560       164  THR       O              -9.4110000000       32.0050000000       26.7780000000  PROC      164             0.0000000000
      1561       164  THR       CB             -9.8330000000       29.0880000000       28.5820000000  PROC      164             0.0000000000
      1562       164  THR       CG2            -9.4360000000       28.2470000000       29.7930000000  PROC      164             0.0000000000
      1563       164  THR       OG1           -11.1500000000       29.6290000000       28.7470000000  PROC      164             0.0000000000
      1564       164  THR       H              -9.4780000000       31.1890000000       30.0700000000  PROC      164             0.0000000000
      1565       164  THR       HG1           -11.5550000000       29.5760000000       27.8770000000  PROC      164             0.0000000000
      1566       165  GLU       N              -9.0690000000       29.9410000000       25.9140000000  PROC      165             0.0000000000
      1567       165  GLU       CA             -9.8320000000       30.3050000000       24.7290000000  PROC      165             0.0000000000
      1568       165  GLU       C             -11.2540000000       29.8000000000       24.8750000000  PROC      165             0.0000000000
      1569       165  GLU       O             -11.6340000000       29.3380000000       25.9480000000  PROC      165             0.0000000000
      1570       165  GLU       CB             -9.1030000000       29.8260000000       23.4770000000  PROC      165             0.0000000000
      1571       165  GLU       CG             -7.8630000000       30.6900000000       23.2160000000  PROC      165             0.0000000000
      1572       165  GLU       CD             -8.2650000000       32.0600000000       22.6910000000  PROC      165             0.0000000000
      1573       165  GLU       OE1            -8.6290000000       32.9500000000       23.4650000000  PROC      165             0.0000000000
      1574       165  GLU       OE2            -8.2110000000       32.2540000000       21.4830000000  PROC      165             0.0000000000
      1575       165  GLU       H              -8.7790000000       28.9990000000       26.0600000000  PROC      165             0.0000000000
      1576       166  GLN       N             -12.0250000000       29.9510000000       23.7960000000  PROC      166             0.0000000000
      1577       166  GLN       CA            -13.4560000000       29.7260000000       23.9550000000  PROC      166             0.0000000000
      1578       166  GLN       C             -13.8850000000       28.3040000000       23.6500000000  PROC      166             0.0000000000
      1579       166  GLN       O             -13.3730000000       27.6570000000       22.7430000000  PROC      166             0.0000000000
      1580       166  GLN       CB            -14.1820000000       30.7530000000       23.0930000000  PROC      166             0.0000000000
      1581       166  GLN       CG            -15.5940000000       31.1090000000       23.5390000000  PROC      166             0.0000000000
      1582       166  GLN       CD            -16.0280000000       32.3690000000       22.8210000000  PROC      166             0.0000000000
      1583       166  GLN       NE2           -16.9770000000       33.0530000000       23.4610000000  PROC      166             0.0000000000
      1584       166  GLN       OE1           -15.5050000000       32.7330000000       21.7770000000  PROC      166             0.0000000000
      1585       166  GLN       H             -11.6500000000       30.2120000000       22.9080000000  PROC      166             0.0000000000
      1586       166  GLN       HE21          -17.4600000000       32.6760000000       24.2520000000  PROC      166             0.0000000000
      1587       166  GLN       HE22          -17.1900000000       33.9830000000       23.1400000000  PROC      166             0.0000000000
      1588       167  ASP       N             -14.8550000000       27.8540000000       24.4590000000  PROC      167             0.0000000000
      1589       167  ASP       CA            -15.4910000000       26.5670000000       24.1690000000  PROC      167             0.0000000000
      1590       167  ASP       C             -16.3290000000       26.6170000000       22.8850000000  PROC      167             0.0000000000
      1591       167  ASP       O             -16.6660000000       27.6780000000       22.3720000000  PROC      167             0.0000000000
      1592       167  ASP       CB            -16.2750000000       26.1410000000       25.4280000000  PROC      167             0.0000000000
      1593       167  ASP       CG            -17.2140000000       24.9730000000       25.1800000000  PROC      167             0.0000000000
      1594       167  ASP       OD1           -16.7700000000       23.9140000000       24.7500000000  PROC      167             0.0000000000
      1595       167  ASP       OD2           -18.4110000000       25.1560000000       25.3340000000  PROC      167             0.0000000000
      1596       167  ASP       H             -15.1640000000       28.4340000000       25.2160000000  PROC      167             0.0000000000
      1597       168  SER       N             -16.6370000000       25.4190000000       22.3730000000  PROC      168             0.0000000000
      1598       168  SER       CA            -17.4610000000       25.3060000000       21.1760000000  PROC      168             0.0000000000
      1599       168  SER       C             -18.9630000000       25.3940000000       21.3980000000  PROC      168             0.0000000000
      1600       168  SER       O             -19.7010000000       25.7170000000       20.4690000000  PROC      168             0.0000000000
      1601       168  SER       CB            -17.1360000000       23.9910000000       20.4540000000  PROC      168             0.0000000000
      1602       168  SER       OG            -17.7860000000       23.9100000000       19.1690000000  PROC      168             0.0000000000
      1603       168  SER       H             -16.4220000000       24.6280000000       22.9510000000  PROC      168             0.0000000000
      1604       168  SER       HG            -17.0870000000       24.1010000000       18.5480000000  PROC      168             0.0000000000
      1605       169  LYS       N             -19.4200000000       25.0010000000       22.5960000000  PROC      169             0.0000000000
      1606       169  LYS       CA            -20.8660000000       24.7740000000       22.6520000000  PROC      169             0.0000000000
      1607       169  LYS       C             -21.6640000000       25.6040000000       23.6330000000  PROC      169             0.0000000000
      1608       169  LYS       O             -22.6810000000       26.1850000000       23.2780000000  PROC      169             0.0000000000
      1609       169  LYS       CB            -21.1820000000       23.2770000000       22.7350000000  PROC      169             0.0000000000
      1610       169  LYS       CG            -20.9650000000       22.6300000000       21.3620000000  PROC      169             0.0000000000
      1611       169  LYS       CD            -21.9520000000       23.1800000000       20.3240000000  PROC      169             0.0000000000
      1612       169  LYS       CE            -21.4700000000       23.1000000000       18.8720000000  PROC      169             0.0000000000
      1613       169  LYS       NZ            -20.4460000000       24.1220000000       18.6130000000  PROC      169             0.0000000000
      1614       169  LYS       H             -18.8160000000       24.8210000000       23.3810000000  PROC      169             0.0000000000
      1615       169  LYS       HZ1           -20.5150000000       24.4170000000       17.6140000000  PROC      169             0.0000000000
      1616       169  LYS       HZ2           -20.5990000000       24.9600000000       19.2120000000  PROC      169             0.0000000000
      1617       169  LYS       HZ3           -19.4800000000       23.7850000000       18.8140000000  PROC      169             0.0000000000
      1618       170  ASP       N             -21.1520000000       25.6890000000       24.8610000000  PROC      170             0.0000000000
      1619       170  ASP       CA            -21.6170000000       26.8240000000       25.6540000000  PROC      170             0.0000000000
      1620       170  ASP       C             -20.8700000000       28.0900000000       25.2460000000  PROC      170             0.0000000000
      1621       170  ASP       O             -21.4350000000       29.1690000000       25.0950000000  PROC      170             0.0000000000
      1622       170  ASP       CB            -21.5010000000       26.5150000000       27.1570000000  PROC      170             0.0000000000
      1623       170  ASP       CG            -21.8870000000       27.7270000000       27.9870000000  PROC      170             0.0000000000
      1624       170  ASP       OD1           -23.0680000000       28.0160000000       28.1550000000  PROC      170             0.0000000000
      1625       170  ASP       OD2           -20.9940000000       28.4490000000       28.4070000000  PROC      170             0.0000000000
      1626       170  ASP       H             -20.3480000000       25.1570000000       25.1300000000  PROC      170             0.0000000000
      1627       171  SER       N             -19.5580000000       27.8860000000       25.0360000000  PROC      171             0.0000000000
      1628       171  SER       CA            -18.6660000000       28.9610000000       24.6010000000  PROC      171             0.0000000000
      1629       171  SER       C             -18.3400000000       30.0110000000       25.6520000000  PROC      171             0.0000000000
      1630       171  SER       O             -18.1860000000       31.1950000000       25.3720000000  PROC      171             0.0000000000
      1631       171  SER       CB            -19.1250000000       29.5850000000       23.2700000000  PROC      171             0.0000000000
      1632       171  SER       OG            -19.2510000000       28.5540000000       22.2790000000  PROC      171             0.0000000000
      1633       171  SER       H             -19.1950000000       26.9730000000       25.2270000000  PROC      171             0.0000000000
      1634       171  SER       HG            -18.3470000000       28.3200000000       22.0700000000  PROC      171             0.0000000000
      1635       172  THR       N             -18.2050000000       29.5240000000       26.8910000000  PROC      172             0.0000000000
      1636       172  THR       CA            -17.6080000000       30.4340000000       27.8620000000  PROC      172             0.0000000000
      1637       172  THR       C             -16.0870000000       30.3830000000       27.8670000000  PROC      172             0.0000000000
      1638       172  THR       O             -15.4590000000       29.6950000000       27.0650000000  PROC      172             0.0000000000
      1639       172  THR       CB            -18.1850000000       30.1830000000       29.2580000000  PROC      172             0.0000000000
      1640       172  THR       CG2           -19.4570000000       31.0000000000       29.4860000000  PROC      172             0.0000000000
      1641       172  THR       OG1           -18.4190000000       28.7870000000       29.4860000000  PROC      172             0.0000000000
      1642       172  THR       H             -18.3520000000       28.5610000000       27.1170000000  PROC      172             0.0000000000
      1643       172  THR       HG1           -19.2890000000       28.6060000000       29.1200000000  PROC      172             0.0000000000
      1644       173  TYR       N             -15.5390000000       31.1550000000       28.8150000000  PROC      173             0.0000000000
      1645       173  TYR       CA            -14.1200000000       31.1210000000       29.1360000000  PROC      173             0.0000000000
      1646       173  TYR       C             -13.9770000000       30.7470000000       30.6000000000  PROC      173             0.0000000000
      1647       173  TYR       O             -14.9460000000       30.7730000000       31.3510000000  PROC      173             0.0000000000
      1648       173  TYR       CB            -13.5030000000       32.5100000000       28.9410000000  PROC      173             0.0000000000
      1649       173  TYR       CG            -13.5140000000       32.9510000000       27.4960000000  PROC      173             0.0000000000
      1650       173  TYR       CD1           -12.4560000000       32.5420000000       26.6640000000  PROC      173             0.0000000000
      1651       173  TYR       CD2           -14.5540000000       33.7820000000       27.0250000000  PROC      173             0.0000000000
      1652       173  TYR       CE1           -12.4060000000       33.0130000000       25.3430000000  PROC      173             0.0000000000
      1653       173  TYR       CE2           -14.5060000000       34.2500000000       25.7000000000  PROC      173             0.0000000000
      1654       173  TYR       CZ            -13.4220000000       33.8710000000       24.8800000000  PROC      173             0.0000000000
      1655       173  TYR       OH            -13.3270000000       34.3430000000       23.5880000000  PROC      173             0.0000000000
      1656       173  TYR       H             -16.1130000000       31.7200000000       29.4090000000  PROC      173             0.0000000000
      1657       173  TYR       HH            -14.1720000000       34.7230000000       23.3220000000  PROC      173             0.0000000000
      1658       174  SER       N             -12.7320000000       30.4570000000       30.9800000000  PROC      174             0.0000000000
      1659       174  SER       CA            -12.4280000000       30.4000000000       32.4040000000  PROC      174             0.0000000000
      1660       174  SER       C             -11.1380000000       31.1450000000       32.6720000000  PROC      174             0.0000000000
      1661       174  SER       O             -10.3120000000       31.2920000000       31.7790000000  PROC      174             0.0000000000
      1662       174  SER       CB            -12.3180000000       28.9540000000       32.8830000000  PROC      174             0.0000000000
      1663       174  SER       OG            -13.5640000000       28.2680000000       32.7090000000  PROC      174             0.0000000000
      1664       174  SER       H             -11.9980000000       30.3500000000       30.3080000000  PROC      174             0.0000000000
      1665       174  SER       HG            -13.4590000000       27.4550000000       33.2040000000  PROC      174             0.0000000000
      1666       175  LEU       N             -10.9940000000       31.6100000000       33.9190000000  PROC      175             0.0000000000
      1667       175  LEU       CA             -9.7960000000       32.3720000000       34.2630000000  PROC      175             0.0000000000
      1668       175  LEU       C              -9.1310000000       31.7730000000       35.4850000000  PROC      175             0.0000000000
      1669       175  LEU       O              -9.7590000000       31.6410000000       36.5280000000  PROC      175             0.0000000000
      1670       175  LEU       CB            -10.2010000000       33.8330000000       34.5050000000  PROC      175             0.0000000000
      1671       175  LEU       CG             -9.1500000000       34.9400000000       34.3480000000  PROC      175             0.0000000000
      1672       175  LEU       CD1            -9.8300000000       36.2980000000       34.1680000000  PROC      175             0.0000000000
      1673       175  LEU       CD2            -8.1240000000       34.9960000000       35.4780000000  PROC      175             0.0000000000
      1674       175  LEU       H             -11.7280000000       31.4720000000       34.5860000000  PROC      175             0.0000000000
      1675       176  SER       N              -7.8520000000       31.4150000000       35.3390000000  PROC      176             0.0000000000
      1676       176  SER       CA             -7.1370000000       31.1080000000       36.5700000000  PROC      176             0.0000000000
      1677       176  SER       C              -6.2890000000       32.2780000000       36.9960000000  PROC      176             0.0000000000
      1678       176  SER       O              -5.3900000000       32.7030000000       36.2780000000  PROC      176             0.0000000000
      1679       176  SER       CB             -6.2800000000       29.8540000000       36.4300000000  PROC      176             0.0000000000
      1680       176  SER       OG             -5.3450000000       29.9870000000       35.3470000000  PROC      176             0.0000000000
      1681       176  SER       H              -7.3740000000       31.5360000000       34.4690000000  PROC      176             0.0000000000
      1682       176  SER       HG             -5.0170000000       30.8850000000       35.4010000000  PROC      176             0.0000000000
      1683       177  SER       N              -6.6430000000       32.7830000000       38.1670000000  PROC      177             0.0000000000
      1684       177  SER       CA             -5.9310000000       33.9260000000       38.7130000000  PROC      177             0.0000000000
      1685       177  SER       C              -4.8980000000       33.4190000000       39.7070000000  PROC      177             0.0000000000
      1686       177  SER       O              -5.1660000000       32.4510000000       40.4100000000  PROC      177             0.0000000000
      1687       177  SER       CB             -7.0290000000       34.7960000000       39.3170000000  PROC      177             0.0000000000
      1688       177  SER       OG             -6.5040000000       35.8750000000       40.0710000000  PROC      177             0.0000000000
      1689       177  SER       H              -7.3360000000       32.3090000000       38.7110000000  PROC      177             0.0000000000
      1690       177  SER       HG             -6.1020000000       36.4800000000       39.4410000000  PROC      177             0.0000000000
      1691       178  THR       N              -3.7160000000       34.0580000000       39.7330000000  PROC      178             0.0000000000
      1692       178  THR       CA             -2.6860000000       33.4210000000       40.5590000000  PROC      178             0.0000000000
      1693       178  THR       C              -1.9070000000       34.3100000000       41.5130000000  PROC      178             0.0000000000
      1694       178  THR       O              -0.9060000000       34.9320000000       41.1610000000  PROC      178             0.0000000000
      1695       178  THR       CB             -1.7270000000       32.6070000000       39.6860000000  PROC      178             0.0000000000
      1696       178  THR       CG2            -0.9290000000       31.5790000000       40.4920000000  PROC      178             0.0000000000
      1697       178  THR       OG1            -2.4520000000       31.9650000000       38.6340000000  PROC      178             0.0000000000
      1698       178  THR       H              -3.5690000000       34.8710000000       39.1630000000  PROC      178             0.0000000000
      1699       178  THR       HG1            -2.6980000000       32.6650000000       38.0320000000  PROC      178             0.0000000000
      1700       179  LEU       N              -2.3820000000       34.3050000000       42.7650000000  PROC      179             0.0000000000
      1701       179  LEU       CA             -1.6490000000       35.0100000000       43.8160000000  PROC      179             0.0000000000
      1702       179  LEU       C              -0.2900000000       34.3990000000       44.0650000000  PROC      179             0.0000000000
      1703       179  LEU       O              -0.1540000000       33.2850000000       44.5550000000  PROC      179             0.0000000000
      1704       179  LEU       CB             -2.4490000000       35.0280000000       45.1190000000  PROC      179             0.0000000000
      1705       179  LEU       CG             -1.8490000000       35.8220000000       46.2870000000  PROC      179             0.0000000000
      1706       179  LEU       CD1            -1.4740000000       37.2540000000       45.9010000000  PROC      179             0.0000000000
      1707       179  LEU       CD2            -2.7680000000       35.7830000000       47.5100000000  PROC      179             0.0000000000
      1708       179  LEU       H              -3.1630000000       33.7090000000       42.9640000000  PROC      179             0.0000000000
      1709       180  THR       N               0.7100000000       35.1860000000       43.6880000000  PROC      180             0.0000000000
      1710       180  THR       CA              2.0550000000       34.6670000000       43.8470000000  PROC      180             0.0000000000
      1711       180  THR       C               2.7550000000       35.3100000000       45.0310000000  PROC      180             0.0000000000
      1712       180  THR       O               2.9600000000       36.5170000000       45.0850000000  PROC      180             0.0000000000
      1713       180  THR       CB              2.7960000000       34.8690000000       42.5240000000  PROC      180             0.0000000000
      1714       180  THR       CG2             4.1530000000       34.1580000000       42.5050000000  PROC      180             0.0000000000
      1715       180  THR       OG1             1.9800000000       34.4150000000       41.4280000000  PROC      180             0.0000000000
      1716       180  THR       H               0.5260000000       36.1080000000       43.3410000000  PROC      180             0.0000000000
      1717       180  THR       HG1             1.1120000000       34.8080000000       41.5320000000  PROC      180             0.0000000000
      1718       181  LEU       N               3.0810000000       34.4470000000       45.9960000000  PROC      181             0.0000000000
      1719       181  LEU       CA              3.7630000000       34.9220000000       47.1950000000  PROC      181             0.0000000000
      1720       181  LEU       C               5.0190000000       34.1090000000       47.4120000000  PROC      181             0.0000000000
      1721       181  LEU       O               5.2150000000       33.0660000000       46.7940000000  PROC      181             0.0000000000
      1722       181  LEU       CB              2.8620000000       34.7730000000       48.4220000000  PROC      181             0.0000000000
      1723       181  LEU       CG              1.5870000000       35.6150000000       48.4140000000  PROC      181             0.0000000000
      1724       181  LEU       CD1             0.6460000000       35.1830000000       49.5370000000  PROC      181             0.0000000000
      1725       181  LEU       CD2             1.8800000000       37.1150000000       48.4660000000  PROC      181             0.0000000000
      1726       181  LEU       H               2.9200000000       33.4670000000       45.8710000000  PROC      181             0.0000000000
      1727       182  SER       N               5.8590000000       34.6000000000       48.3300000000  PROC      182             0.0000000000
      1728       182  SER       CA              6.8900000000       33.6660000000       48.7670000000  PROC      182             0.0000000000
      1729       182  SER       C               6.3200000000       32.7820000000       49.8610000000  PROC      182             0.0000000000
      1730       182  SER       O               5.2360000000       33.0490000000       50.3730000000  PROC      182             0.0000000000
      1731       182  SER       CB              8.1320000000       34.4300000000       49.2430000000  PROC      182             0.0000000000
      1732       182  SER       OG              7.8710000000       35.0910000000       50.4890000000  PROC      182             0.0000000000
      1733       182  SER       H               5.6400000000       35.4220000000       48.8550000000  PROC      182             0.0000000000
      1734       182  SER       HG              7.6210000000       36.0000000000       50.2990000000  PROC      182             0.0000000000
      1735       183  LYS       N               7.0970000000       31.7590000000       50.2550000000  PROC      183             0.0000000000
      1736       183  LYS       CA              6.6810000000       31.0970000000       51.4910000000  PROC      183             0.0000000000
      1737       183  LYS       C               6.7050000000       32.0460000000       52.6790000000  PROC      183             0.0000000000
      1738       183  LYS       O               5.8070000000       32.0550000000       53.5020000000  PROC      183             0.0000000000
      1739       183  LYS       CB              7.4890000000       29.8280000000       51.8020000000  PROC      183             0.0000000000
      1740       183  LYS       CG              6.9330000000       29.1590000000       53.0640000000  PROC      183             0.0000000000
      1741       183  LYS       CD              7.6800000000       27.9490000000       53.6200000000  PROC      183             0.0000000000
      1742       183  LYS       CE              7.1860000000       27.5940000000       55.0340000000  PROC      183             0.0000000000
      1743       183  LYS       NZ              5.7170000000       27.4780000000       55.0800000000  PROC      183             0.0000000000
      1744       183  LYS       H               7.9350000000       31.5280000000       49.7590000000  PROC      183             0.0000000000
      1745       183  LYS       HZ1             5.3630000000       27.4800000000       56.0640000000  PROC      183             0.0000000000
      1746       183  LYS       HZ2             5.2560000000       28.3350000000       54.6990000000  PROC      183             0.0000000000
      1747       183  LYS       HZ3             5.3800000000       26.6510000000       54.5470000000  PROC      183             0.0000000000
      1748       184  ALA       N               7.7580000000       32.8820000000       52.7180000000  PROC      184             0.0000000000
      1749       184  ALA       CA              7.8360000000       33.8350000000       53.8280000000  PROC      184             0.0000000000
      1750       184  ALA       C               6.5890000000       34.6920000000       53.9810000000  PROC      184             0.0000000000
      1751       184  ALA       O               6.0670000000       34.9040000000       55.0670000000  PROC      184             0.0000000000
      1752       184  ALA       CB              9.0530000000       34.7480000000       53.6720000000  PROC      184             0.0000000000
      1753       184  ALA       H               8.4200000000       32.8980000000       51.9710000000  PROC      184             0.0000000000
      1754       185  ASP       N               6.1040000000       35.1370000000       52.8170000000  PROC      185             0.0000000000
      1755       185  ASP       CA              4.8510000000       35.8880000000       52.8020000000  PROC      185             0.0000000000
      1756       185  ASP       C               3.6590000000       35.1080000000       53.3120000000  PROC      185             0.0000000000
      1757       185  ASP       O               2.9190000000       35.5500000000       54.1840000000  PROC      185             0.0000000000
      1758       185  ASP       CB              4.6160000000       36.4880000000       51.4170000000  PROC      185             0.0000000000
      1759       185  ASP       CG              5.5350000000       37.6830000000       51.2670000000  PROC      185             0.0000000000
      1760       185  ASP       OD1             6.7500000000       37.5170000000       51.1730000000  PROC      185             0.0000000000
      1761       185  ASP       OD2             5.0620000000       38.8080000000       51.3650000000  PROC      185             0.0000000000
      1762       185  ASP       H               6.6120000000       34.9810000000       51.9690000000  PROC      185             0.0000000000
      1763       186  TYR       N               3.5610000000       33.8800000000       52.7840000000  PROC      186             0.0000000000
      1764       186  TYR       CA              2.5360000000       32.9720000000       53.2960000000  PROC      186             0.0000000000
      1765       186  TYR       C               2.5870000000       32.7340000000       54.8030000000  PROC      186             0.0000000000
      1766       186  TYR       O               1.5710000000       32.5580000000       55.4710000000  PROC      186             0.0000000000
      1767       186  TYR       CB              2.5980000000       31.6550000000       52.5200000000  PROC      186             0.0000000000
      1768       186  TYR       CG              1.2210000000       31.0550000000       52.3590000000  PROC      186             0.0000000000
      1769       186  TYR       CD1             0.3800000000       31.5470000000       51.3400000000  PROC      186             0.0000000000
      1770       186  TYR       CD2             0.8230000000       30.0080000000       53.2120000000  PROC      186             0.0000000000
      1771       186  TYR       CE1            -0.8770000000       30.9530000000       51.1470000000  PROC      186             0.0000000000
      1772       186  TYR       CE2            -0.4380000000       29.4190000000       53.0230000000  PROC      186             0.0000000000
      1773       186  TYR       CZ             -1.2680000000       29.8940000000       51.9890000000  PROC      186             0.0000000000
      1774       186  TYR       OH             -2.5030000000       29.3090000000       51.7900000000  PROC      186             0.0000000000
      1775       186  TYR       H               4.2040000000       33.5860000000       52.0740000000  PROC      186             0.0000000000
      1776       186  TYR       HH             -2.5870000000       28.5360000000       52.3340000000  PROC      186             0.0000000000
      1777       187  GLU       N               3.8270000000       32.7790000000       55.3150000000  PROC      187             0.0000000000
      1778       187  GLU       CA              3.9970000000       32.6090000000       56.7510000000  PROC      187             0.0000000000
      1779       187  GLU       C               3.7150000000       33.8270000000       57.5940000000  PROC      187             0.0000000000
      1780       187  GLU       O               3.3600000000       33.7030000000       58.7620000000  PROC      187             0.0000000000
      1781       187  GLU       CB              5.3490000000       32.0120000000       57.1370000000  PROC      187             0.0000000000
      1782       187  GLU       CG              5.7520000000       30.7560000000       56.3630000000  PROC      187             0.0000000000
      1783       187  GLU       CD              4.6910000000       29.6640000000       56.3750000000  PROC      187             0.0000000000
      1784       187  GLU       OE1             4.6280000000       28.8800000000       57.3130000000  PROC      187             0.0000000000
      1785       187  GLU       OE2             4.0150000000       29.4750000000       55.3700000000  PROC      187             0.0000000000
      1786       187  GLU       H               4.6130000000       32.8920000000       54.7090000000  PROC      187             0.0000000000
      1787       188  LYS       N               3.8360000000       34.9980000000       56.9540000000  PROC      188             0.0000000000
      1788       188  LYS       CA              3.3920000000       36.2130000000       57.6370000000  PROC      188             0.0000000000
      1789       188  LYS       C               1.8950000000       36.2010000000       57.9100000000  PROC      188             0.0000000000
      1790       188  LYS       O               1.4220000000       36.4660000000       59.0070000000  PROC      188             0.0000000000
      1791       188  LYS       CB              3.7260000000       37.4590000000       56.8080000000  PROC      188             0.0000000000
      1792       188  LYS       CG              5.1930000000       37.6350000000       56.4150000000  PROC      188             0.0000000000
      1793       188  LYS       CD              5.3320000000       38.6070000000       55.2390000000  PROC      188             0.0000000000
      1794       188  LYS       CE              6.7320000000       38.6120000000       54.6190000000  PROC      188             0.0000000000
      1795       188  LYS       NZ              6.6710000000       39.2270000000       53.2860000000  PROC      188             0.0000000000
      1796       188  LYS       H               4.1630000000       35.0150000000       56.0070000000  PROC      188             0.0000000000
      1797       188  LYS       HZ1             7.1130000000       40.1590000000       53.2200000000  PROC      188             0.0000000000
      1798       188  LYS       HZ2             7.0740000000       38.5950000000       52.5570000000  PROC      188             0.0000000000
      1799       188  LYS       HZ3             5.6840000000       39.2930000000       52.9500000000  PROC      188             0.0000000000
      1800       189  HSD       N               1.1640000000       35.8970000000       56.8310000000  PROC      189             0.0000000000
      1801       189  HSD       CA             -0.2540000000       36.2220000000       56.9120000000  PROC      189             0.0000000000
      1802       189  HSD       C              -1.2200000000       35.0590000000       57.0830000000  PROC      189             0.0000000000
      1803       189  HSD       O              -0.8550000000       33.9350000000       57.4370000000  PROC      189             0.0000000000
      1804       189  HSD       CB             -0.6140000000       37.1320000000       55.7430000000  PROC      189             0.0000000000
      1805       189  HSD       CG             -0.5140000000       38.5760000000       56.1710000000  PROC      189             0.0000000000
      1806       189  HSD       CD2             0.6160000000       39.3980000000       56.1530000000  PROC      189             0.0000000000
      1807       189  HSD       ND1            -1.5570000000       39.2850000000       56.6370000000  PROC      189             0.0000000000
      1808       189  HSD       CE1            -1.1000000000       40.5450000000       56.9140000000  PROC      189             0.0000000000
      1809       189  HSD       NE2             0.2370000000       40.6140000000       56.6160000000  PROC      189             0.0000000000
      1810       189  HSD       H               1.5740000000       35.5700000000       55.9760000000  PROC      189             0.0000000000
      1811       189  HSD       HD1            -2.4830000000       38.9720000000       56.7510000000  PROC      189             0.0000000000
      1812       190  LYS       N              -2.5020000000       35.3990000000       56.8650000000  PROC      190             0.0000000000
      1813       190  LYS       CA             -3.5540000000       34.4990000000       57.3020000000  PROC      190             0.0000000000
      1814       190  LYS       C              -4.6440000000       34.2940000000       56.2560000000  PROC      190             0.0000000000
      1815       190  LYS       O              -4.7730000000       33.2000000000       55.7250000000  PROC      190             0.0000000000
      1816       190  LYS       CB             -4.0750000000       35.0420000000       58.6300000000  PROC      190             0.0000000000
      1817       190  LYS       CG             -4.9010000000       34.1150000000       59.5190000000  PROC      190             0.0000000000
      1818       190  LYS       CD             -5.5330000000       34.9290000000       60.6570000000  PROC      190             0.0000000000
      1819       190  LYS       CE             -6.8810000000       35.6060000000       60.3460000000  PROC      190             0.0000000000
      1820       190  LYS       NZ             -6.9640000000       36.0850000000       58.9590000000  PROC      190             0.0000000000
      1821       190  LYS       H              -2.7650000000       36.3190000000       56.5640000000  PROC      190             0.0000000000
      1822       190  LYS       HZ1            -7.7510000000       36.7430000000       58.8140000000  PROC      190             0.0000000000
      1823       190  LYS       HZ2            -6.1190000000       36.6300000000       58.6650000000  PROC      190             0.0000000000
      1824       190  LYS       HZ3            -7.0840000000       35.2730000000       58.3140000000  PROC      190             0.0000000000
      1825       191  VAL       N              -5.4270000000       35.3540000000       55.9770000000  PROC      191             0.0000000000
      1826       191  VAL       CA             -6.3980000000       35.2290000000       54.8820000000  PROC      191             0.0000000000
      1827       191  VAL       C              -5.7030000000       35.3430000000       53.5390000000  PROC      191             0.0000000000
      1828       191  VAL       O              -4.9160000000       36.2490000000       53.2990000000  PROC      191             0.0000000000
      1829       191  VAL       CB             -7.5290000000       36.2860000000       54.9810000000  PROC      191             0.0000000000
      1830       191  VAL       CG1            -8.3760000000       36.4390000000       53.7120000000  PROC      191             0.0000000000
      1831       191  VAL       CG2            -8.4680000000       36.0030000000       56.1460000000  PROC      191             0.0000000000
      1832       191  VAL       H              -5.1810000000       36.2630000000       56.3210000000  PROC      191             0.0000000000
      1833       192  TYR       N              -6.0620000000       34.3970000000       52.6710000000  PROC      192             0.0000000000
      1834       192  TYR       CA             -5.7120000000       34.5630000000       51.2700000000  PROC      192             0.0000000000
      1835       192  TYR       C              -7.0000000000       34.5370000000       50.4740000000  PROC      192             0.0000000000
      1836       192  TYR       O              -7.8510000000       33.6750000000       50.6740000000  PROC      192             0.0000000000
      1837       192  TYR       CB             -4.6950000000       33.4890000000       50.8640000000  PROC      192             0.0000000000
      1838       192  TYR       CG             -3.4860000000       33.6080000000       51.7690000000  PROC      192             0.0000000000
      1839       192  TYR       CD1            -2.5720000000       34.6580000000       51.5470000000  PROC      192             0.0000000000
      1840       192  TYR       CD2            -3.3220000000       32.6950000000       52.8340000000  PROC      192             0.0000000000
      1841       192  TYR       CE1            -1.5010000000       34.8310000000       52.4380000000  PROC      192             0.0000000000
      1842       192  TYR       CE2            -2.2450000000       32.8650000000       53.7220000000  PROC      192             0.0000000000
      1843       192  TYR       CZ             -1.3560000000       33.9400000000       53.5180000000  PROC      192             0.0000000000
      1844       192  TYR       OH             -0.3100000000       34.1460000000       54.3940000000  PROC      192             0.0000000000
      1845       192  TYR       H              -6.6850000000       33.6650000000       52.9490000000  PROC      192             0.0000000000
      1846       192  TYR       HH             -0.0660000000       33.3450000000       54.8510000000  PROC      192             0.0000000000
      1847       193  ALA       N              -7.1430000000       35.5690000000       49.6340000000  PROC      193             0.0000000000
      1848       193  ALA       CA             -8.4800000000       35.8410000000       49.1160000000  PROC      193             0.0000000000
      1849       193  ALA       C              -8.4860000000       36.3450000000       47.6940000000  PROC      193             0.0000000000
      1850       193  ALA       O              -7.6380000000       37.1220000000       47.2730000000  PROC      193             0.0000000000
      1851       193  ALA       CB             -9.1780000000       36.8980000000       49.9680000000  PROC      193             0.0000000000
      1852       193  ALA       H              -6.3990000000       36.2200000000       49.4740000000  PROC      193             0.0000000000
      1853       194  CYS       N              -9.5030000000       35.8650000000       46.9810000000  PROC      194             0.0000000000
      1854       194  CYS       CA             -9.7400000000       36.3220000000       45.6180000000  PROC      194             0.0000000000
      1855       194  CYS       C             -10.9250000000       37.2570000000       45.6160000000  PROC      194             0.0000000000
      1856       194  CYS       O             -11.9160000000       36.9970000000       46.2880000000  PROC      194             0.0000000000
      1857       194  CYS       CB            -10.0310000000       35.1000000000       44.7530000000  PROC      194             0.0000000000
      1858       194  CYS       SG            -10.4150000000       35.4130000000       43.0140000000  PROC      194             0.0000000000
      1859       194  CYS       H             -10.1790000000       35.2840000000       47.4370000000  PROC      194             0.0000000000
      1860       195  GLU       N             -10.7890000000       38.3420000000       44.8460000000  PROC      195             0.0000000000
      1861       195  GLU       CA            -11.9360000000       39.2300000000       44.7090000000  PROC      195             0.0000000000
      1862       195  GLU       C             -12.3720000000       39.3750000000       43.2650000000  PROC      195             0.0000000000
      1863       195  GLU       O             -11.8850000000       40.1820000000       42.4760000000  PROC      195             0.0000000000
      1864       195  GLU       CB            -11.6780000000       40.5680000000       45.4050000000  PROC      195             0.0000000000
      1865       195  GLU       CG            -12.9540000000       41.3990000000       45.5800000000  PROC      195             0.0000000000
      1866       195  GLU       CD            -12.8670000000       42.1690000000       46.8810000000  PROC      195             0.0000000000
      1867       195  GLU       OE1           -13.0380000000       41.5630000000       47.9330000000  PROC      195             0.0000000000
      1868       195  GLU       OE2           -12.5970000000       43.3670000000       46.8760000000  PROC      195             0.0000000000
      1869       195  GLU       H              -9.9310000000       38.5180000000       44.3620000000  PROC      195             0.0000000000
      1870       196  VAL       N             -13.3230000000       38.4950000000       42.9430000000  PROC      196             0.0000000000
      1871       196  VAL       CA            -13.8100000000       38.4550000000       41.5690000000  PROC      196             0.0000000000
      1872       196  VAL       C             -14.7580000000       39.5980000000       41.2600000000  PROC      196             0.0000000000
      1873       196  VAL       O             -15.8060000000       39.7460000000       41.8730000000  PROC      196             0.0000000000
      1874       196  VAL       CB            -14.4800000000       37.1000000000       41.3080000000  PROC      196             0.0000000000
      1875       196  VAL       CG1           -15.0860000000       36.9940000000       39.9070000000  PROC      196             0.0000000000
      1876       196  VAL       CG2           -13.4900000000       35.9690000000       41.5760000000  PROC      196             0.0000000000
      1877       196  VAL       H             -13.7070000000       37.9170000000       43.6670000000  PROC      196             0.0000000000
      1878       197  THR       N             -14.3600000000       40.3870000000       40.2600000000  PROC      197             0.0000000000
      1879       197  THR       CA            -15.3300000000       41.3680000000       39.7910000000  PROC      197             0.0000000000
      1880       197  THR       C             -15.6730000000       41.1050000000       38.3390000000  PROC      197             0.0000000000
      1881       197  THR       O             -14.8230000000       41.1680000000       37.4580000000  PROC      197             0.0000000000
      1882       197  THR       CB            -14.8030000000       42.7950000000       39.9640000000  PROC      197             0.0000000000
      1883       197  THR       CG2           -15.9270000000       43.7790000000       40.2900000000  PROC      197             0.0000000000
      1884       197  THR       OG1           -13.7470000000       42.8520000000       40.9430000000  PROC      197             0.0000000000
      1885       197  THR       H             -13.4760000000       40.2710000000       39.8040000000  PROC      197             0.0000000000
      1886       197  THR       HG1           -13.2120000000       42.0760000000       40.7570000000  PROC      197             0.0000000000
      1887       198  HSD       N             -16.9470000000       40.7720000000       38.1280000000  PROC      198             0.0000000000
      1888       198  HSD       CA            -17.3330000000       40.4220000000       36.7680000000  PROC      198             0.0000000000
      1889       198  HSD       C             -18.6520000000       41.0850000000       36.4390000000  PROC      198             0.0000000000
      1890       198  HSD       O             -19.4520000000       41.3330000000       37.3280000000  PROC      198             0.0000000000
      1891       198  HSD       CB            -17.4100000000       38.8930000000       36.6370000000  PROC      198             0.0000000000
      1892       198  HSD       CG            -17.6630000000       38.4960000000       35.2030000000  PROC      198             0.0000000000
      1893       198  HSD       CD2           -16.9120000000       38.8660000000       34.0830000000  PROC      198             0.0000000000
      1894       198  HSD       ND1           -18.6970000000       37.7340000000       34.8030000000  PROC      198             0.0000000000
      1895       198  HSD       CE1           -18.6050000000       37.6250000000       33.4440000000  PROC      198             0.0000000000
      1896       198  HSD       NE2           -17.5130000000       38.3200000000       33.0040000000  PROC      198             0.0000000000
      1897       198  HSD       H             -17.6390000000       40.7750000000       38.8500000000  PROC      198             0.0000000000
      1898       198  HSD       HD1           -19.3870000000       37.2880000000       35.3440000000  PROC      198             0.0000000000
      1899       199  GLN       N             -18.8420000000       41.3510000000       35.1350000000  PROC      199             0.0000000000
      1900       199  GLN       CA            -20.1110000000       41.9200000000       34.6760000000  PROC      199             0.0000000000
      1901       199  GLN       C             -21.3270000000       41.0960000000       35.0830000000  PROC      199             0.0000000000
      1902       199  GLN       O             -22.3510000000       41.6010000000       35.5180000000  PROC      199             0.0000000000
      1903       199  GLN       CB            -20.0570000000       42.0940000000       33.1560000000  PROC      199             0.0000000000
      1904       199  GLN       CG            -21.2540000000       42.8410000000       32.5560000000  PROC      199             0.0000000000
      1905       199  GLN       CD            -21.1720000000       42.7950000000       31.0440000000  PROC      199             0.0000000000
      1906       199  GLN       NE2           -22.1070000000       43.5240000000       30.4300000000  PROC      199             0.0000000000
      1907       199  GLN       OE1           -20.3290000000       42.1400000000       30.4500000000  PROC      199             0.0000000000
      1908       199  GLN       H             -18.1160000000       41.1500000000       34.4790000000  PROC      199             0.0000000000
      1909       199  GLN       HE21          -22.7850000000       44.0460000000       30.9440000000  PROC      199             0.0000000000
      1910       199  GLN       HE22          -22.1030000000       43.5270000000       29.4320000000  PROC      199             0.0000000000
      1911       200  GLY       N             -21.1520000000       39.7770000000       34.9340000000  PROC      200             0.0000000000
      1912       200  GLY       CA            -22.2280000000       38.9110000000       35.4060000000  PROC      200             0.0000000000
      1913       200  GLY       C             -22.0960000000       38.5720000000       36.8740000000  PROC      200             0.0000000000
      1914       200  GLY       O             -21.8310000000       37.4340000000       37.2380000000  PROC      200             0.0000000000
      1915       200  GLY       H             -20.2870000000       39.4130000000       34.5970000000  PROC      200             0.0000000000
      1916       201  LEU       N             -22.2850000000       39.6130000000       37.6940000000  PROC      201             0.0000000000
      1917       201  LEU       CA            -22.3050000000       39.4330000000       39.1420000000  PROC      201             0.0000000000
      1918       201  LEU       C             -23.1980000000       40.4780000000       39.7620000000  PROC      201             0.0000000000
      1919       201  LEU       O             -23.3950000000       41.5540000000       39.2190000000  PROC      201             0.0000000000
      1920       201  LEU       CB            -20.9140000000       39.5760000000       39.7730000000  PROC      201             0.0000000000
      1921       201  LEU       CG            -20.0410000000       38.3220000000       39.7340000000  PROC      201             0.0000000000
      1922       201  LEU       CD1           -18.6670000000       38.5880000000       40.3460000000  PROC      201             0.0000000000
      1923       201  LEU       CD2           -20.7290000000       37.1220000000       40.3890000000  PROC      201             0.0000000000
      1924       201  LEU       H             -22.4560000000       40.5310000000       37.3230000000  PROC      201             0.0000000000
      1925       202  SER       N             -23.7060000000       40.1230000000       40.9450000000  PROC      202             0.0000000000
      1926       202  SER       CA            -24.3650000000       41.1470000000       41.7510000000  PROC      202             0.0000000000
      1927       202  SER       C             -23.3660000000       42.0110000000       42.5080000000  PROC      202             0.0000000000
      1928       202  SER       O             -23.5850000000       43.1720000000       42.8270000000  PROC      202             0.0000000000
      1929       202  SER       CB            -25.2880000000       40.4260000000       42.7280000000  PROC      202             0.0000000000
      1930       202  SER       OG            -24.5840000000       39.2940000000       43.2650000000  PROC      202             0.0000000000
      1931       202  SER       H             -23.5970000000       39.2110000000       41.3410000000  PROC      202             0.0000000000
      1932       202  SER       HG            -24.1540000000       39.6020000000       44.0650000000  PROC      202             0.0000000000
      1933       203  SER       N             -22.2520000000       41.3380000000       42.8190000000  PROC      203             0.0000000000
      1934       203  SER       CA            -21.3640000000       41.8310000000       43.8610000000  PROC      203             0.0000000000
      1935       203  SER       C             -20.0440000000       41.1100000000       43.7020000000  PROC      203             0.0000000000
      1936       203  SER       O             -20.0390000000       39.9410000000       43.3300000000  PROC      203             0.0000000000
      1937       203  SER       CB            -22.0140000000       41.4930000000       45.2100000000  PROC      203             0.0000000000
      1938       203  SER       OG            -22.6870000000       40.2230000000       45.1090000000  PROC      203             0.0000000000
      1939       203  SER       H             -22.1200000000       40.3940000000       42.5220000000  PROC      203             0.0000000000
      1940       203  SER       HG            -21.9950000000       39.5660000000       45.1330000000  PROC      203             0.0000000000
      1941       204  PRO       N             -18.9280000000       41.8240000000       43.9810000000  PROC      204             0.0000000000
      1942       204  PRO       CA            -17.6220000000       41.1540000000       43.9900000000  PROC      204             0.0000000000
      1943       204  PRO       C             -17.5970000000       39.9100000000       44.8650000000  PROC      204             0.0000000000
      1944       204  PRO       O             -18.0350000000       39.9190000000       46.0090000000  PROC      204             0.0000000000
      1945       204  PRO       CB            -16.6790000000       42.2520000000       44.4890000000  PROC      204             0.0000000000
      1946       204  PRO       CG            -17.3580000000       43.5650000000       44.1050000000  PROC      204             0.0000000000
      1947       204  PRO       CD            -18.8360000000       43.2470000000       44.2920000000  PROC      204             0.0000000000
      1948       205  VAL       N             -17.0930000000       38.8260000000       44.2680000000  PROC      205             0.0000000000
      1949       205  VAL       CA            -17.0080000000       37.6170000000       45.0780000000  PROC      205             0.0000000000
      1950       205  VAL       C             -15.6600000000       37.4970000000       45.7560000000  PROC      205             0.0000000000
      1951       205  VAL       O             -14.6730000000       37.0750000000       45.1620000000  PROC      205             0.0000000000
      1952       205  VAL       CB            -17.3360000000       36.3650000000       44.2480000000  PROC      205             0.0000000000
      1953       205  VAL       CG1           -17.2930000000       35.0830000000       45.0890000000  PROC      205             0.0000000000
      1954       205  VAL       CG2           -18.6980000000       36.5150000000       43.5720000000  PROC      205             0.0000000000
      1955       205  VAL       H             -16.7220000000       38.8970000000       43.3420000000  PROC      205             0.0000000000
      1956       206  THR       N             -15.6830000000       37.8730000000       47.0370000000  PROC      206             0.0000000000
      1957       206  THR       CA            -14.5180000000       37.6310000000       47.8810000000  PROC      206             0.0000000000
      1958       206  THR       C             -14.4270000000       36.1920000000       48.3770000000  PROC      206             0.0000000000
      1959       206  THR       O             -14.8410000000       35.8610000000       49.4850000000  PROC      206             0.0000000000
      1960       206  THR       CB            -14.5570000000       38.6010000000       49.0610000000  PROC      206             0.0000000000
      1961       206  THR       CG2           -13.1730000000       38.8200000000       49.6820000000  PROC      206             0.0000000000
      1962       206  THR       OG1           -15.1710000000       39.8370000000       48.6670000000  PROC      206             0.0000000000
      1963       206  THR       H             -16.4640000000       38.3690000000       47.4190000000  PROC      206             0.0000000000
      1964       206  THR       HG1           -14.4910000000       40.3680000000       48.2500000000  PROC      206             0.0000000000
      1965       207  LYS       N             -13.8900000000       35.3200000000       47.5110000000  PROC      207             0.0000000000
      1966       207  LYS       CA            -13.6910000000       33.9840000000       48.0730000000  PROC      207             0.0000000000
      1967       207  LYS       C             -12.4080000000       33.8890000000       48.8660000000  PROC      207             0.0000000000
      1968       207  LYS       O             -11.3120000000       34.0560000000       48.3460000000  PROC      207             0.0000000000
      1969       207  LYS       CB            -13.7840000000       32.8510000000       47.0450000000  PROC      207             0.0000000000
      1970       207  LYS       CG            -15.1180000000       32.1010000000       47.1780000000  PROC      207             0.0000000000
      1971       207  LYS       CD            -15.1410000000       30.7140000000       46.5170000000  PROC      207             0.0000000000
      1972       207  LYS       CE            -16.5500000000       30.1010000000       46.5580000000  PROC      207             0.0000000000
      1973       207  LYS       NZ            -16.5480000000       28.7590000000       45.9570000000  PROC      207             0.0000000000
      1974       207  LYS       H             -13.4400000000       35.6880000000       46.6930000000  PROC      207             0.0000000000
      1975       207  LYS       HZ1           -17.5020000000       28.3510000000       45.9490000000  PROC      207             0.0000000000
      1976       207  LYS       HZ2           -16.2090000000       28.8070000000       44.9740000000  PROC      207             0.0000000000
      1977       207  LYS       HZ3           -15.9350000000       28.1300000000       46.5190000000  PROC      207             0.0000000000
      1978       208  SER       N             -12.6120000000       33.6260000000       50.1580000000  PROC      208             0.0000000000
      1979       208  SER       CA            -11.4710000000       33.6910000000       51.0630000000  PROC      208             0.0000000000
      1980       208  SER       C             -11.2750000000       32.4190000000       51.8580000000  PROC      208             0.0000000000
      1981       208  SER       O             -12.2320000000       31.7660000000       52.2630000000  PROC      208             0.0000000000
      1982       208  SER       CB            -11.6560000000       34.8600000000       52.0310000000  PROC      208             0.0000000000
      1983       208  SER       OG            -12.0100000000       36.0460000000       51.3080000000  PROC      208             0.0000000000
      1984       208  SER       H             -13.5380000000       33.4930000000       50.5050000000  PROC      208             0.0000000000
      1985       208  SER       HG            -12.8300000000       36.3600000000       51.6740000000  PROC      208             0.0000000000
      1986       209  PHE       N              -9.9970000000       32.1190000000       52.1000000000  PROC      209             0.0000000000
      1987       209  PHE       CA             -9.6980000000       31.1230000000       53.1230000000  PROC      209             0.0000000000
      1988       209  PHE       C              -8.6170000000       31.6700000000       54.0300000000  PROC      209             0.0000000000
      1989       209  PHE       O              -8.1050000000       32.7580000000       53.8040000000  PROC      209             0.0000000000
      1990       209  PHE       CB             -9.3240000000       29.7590000000       52.5080000000  PROC      209             0.0000000000
      1991       209  PHE       CG             -8.1100000000       29.8420000000       51.6060000000  PROC      209             0.0000000000
      1992       209  PHE       CD1            -6.8170000000       29.7190000000       52.1610000000  PROC      209             0.0000000000
      1993       209  PHE       CD2            -8.2910000000       30.0350000000       50.2200000000  PROC      209             0.0000000000
      1994       209  PHE       CE1            -5.6880000000       29.8050000000       51.3260000000  PROC      209             0.0000000000
      1995       209  PHE       CE2            -7.1640000000       30.1180000000       49.3810000000  PROC      209             0.0000000000
      1996       209  PHE       CZ             -5.8740000000       30.0100000000       49.9440000000  PROC      209             0.0000000000
      1997       209  PHE       H              -9.2480000000       32.6460000000       51.6870000000  PROC      209             0.0000000000
      1998       210  ASN       N              -8.2780000000       30.8890000000       55.0540000000  PROC      210             0.0000000000
      1999       210  ASN       CA             -7.0460000000       31.2290000000       55.7550000000  PROC      210             0.0000000000
      2000       210  ASN       C              -6.0810000000       30.0980000000       55.5300000000  PROC      210             0.0000000000
      2001       210  ASN       O              -6.4860000000       28.9990000000       55.1790000000  PROC      210             0.0000000000
      2002       210  ASN       CB             -7.2300000000       31.3860000000       57.2710000000  PROC      210             0.0000000000
      2003       210  ASN       CG             -8.1040000000       32.5680000000       57.6270000000  PROC      210             0.0000000000
      2004       210  ASN       ND2            -9.4080000000       32.2820000000       57.5990000000  PROC      210             0.0000000000
      2005       210  ASN       OD1            -7.6450000000       33.6620000000       57.9500000000  PROC      210             0.0000000000
      2006       210  ASN       H              -8.7180000000       30.0060000000       55.2280000000  PROC      210             0.0000000000
      2007       210  ASN       HD21           -9.6870000000       31.3510000000       57.3410000000  PROC      210             0.0000000000
      2008       210  ASN       HD22          -10.1030000000       32.9570000000       57.8310000000  PROC      210             0.0000000000
      2009       211  ARG       N              -4.8010000000       30.3760000000       55.8120000000  PROC      211             0.0000000000
      2010       211  ARG       CA             -3.8400000000       29.2750000000       55.9120000000  PROC      211             0.0000000000
      2011       211  ARG       C              -4.2980000000       28.1930000000       56.8890000000  PROC      211             0.0000000000
      2012       211  ARG       O              -4.2690000000       27.0020000000       56.6180000000  PROC      211             0.0000000000
      2013       211  ARG       CB             -2.4680000000       29.8720000000       56.2470000000  PROC      211             0.0000000000
      2014       211  ARG       CG             -1.3660000000       28.8890000000       56.6570000000  PROC      211             0.0000000000
      2015       211  ARG       CD              0.0250000000       29.5300000000       56.6670000000  PROC      211             0.0000000000
      2016       211  ARG       NE              0.0340000000       30.8160000000       57.3620000000  PROC      211             0.0000000000
      2017       211  ARG       CZ              1.1120000000       31.2230000000       58.0540000000  PROC      211             0.0000000000
      2018       211  ARG       NH1             2.1970000000       30.4510000000       58.1660000000  PROC      211             0.0000000000
      2019       211  ARG       NH2             1.0740000000       32.4330000000       58.6010000000  PROC      211             0.0000000000
      2020       211  ARG       H              -4.5340000000       31.3350000000       55.9030000000  PROC      211             0.0000000000
      2021       211  ARG       HE             -0.6890000000       31.4930000000       57.2100000000  PROC      211             0.0000000000
      2022       211  ARG       HH11            2.9830000000       30.7150000000       58.7230000000  PROC      211             0.0000000000
      2023       211  ARG       HH12            2.2990000000       29.5930000000       57.6540000000  PROC      211             0.0000000000
      2024       211  ARG       HH21            1.8480000000       32.8180000000       59.1160000000  PROC      211             0.0000000000
      2025       211  ARG       HH22            0.2740000000       33.0280000000       58.4580000000  PROC      211             0.0000000000
      2026       212  GLY       N              -4.7970000000       28.6840000000       58.0340000000  PROC      212             0.0000000000
      2027       212  GLY       CA             -5.5550000000       27.7580000000       58.8720000000  PROC      212             0.0000000000
      2028       212  GLY       C              -7.0350000000       27.7930000000       58.5320000000  PROC      212             0.0000000000
      2029       212  GLY       O              -7.8490000000       28.3060000000       59.2870000000  PROC      212             0.0000000000
      2030       212  GLY       H              -4.8010000000       29.6660000000       58.2020000000  PROC      212             0.0000000000
      2031       213  GLU       N              -7.3320000000       27.2530000000       57.3380000000  PROC      213             0.0000000000
      2032       213  GLU       CA             -8.6990000000       27.2000000000       56.7920000000  PROC      213             0.0000000000
      2033       213  GLU       C              -9.7130000000       28.2350000000       57.2750000000  PROC      213             0.0000000000
      2034       213  GLU       O              -9.7750000000       29.3820000000       56.8250000000  PROC      213             0.0000000000
      2035       213  GLU       CB             -9.2840000000       25.7880000000       56.9230000000  PROC      213             0.0000000000
      2036       213  GLU       CG            -10.0630000000       25.2920000000       55.6900000000  PROC      213             0.0000000000
      2037       213  GLU       CD            -11.1940000000       26.2320000000       55.3000000000  PROC      213             0.0000000000
      2038       213  GLU       OE1           -11.9470000000       26.6810000000       56.1650000000  PROC      213             0.0000000000
      2039       213  GLU       OE2           -11.3290000000       26.5390000000       54.1180000000  PROC      213             0.0000000000
      2040       213  GLU       H              -6.5690000000       26.8970000000       56.7940000000  PROC      213             0.0000000000
