# Supplementary material for: Integrative Computational Prediction Strategy for Antibody–Antigen Binding: A Case Study on Interleukin‑1 Beta
Source: J Chem Inf Model. 2026 May 27;66(11):6659–75. doi: 10.1021/acs.jcim.6c00781 (PMC13250912; doi:10.1021/acs.jcim.6c00781)
Supplement: Supplementary file 2 [file ci6c00781_si_002.zip › charmm-gui-4g6m-AgESSA-r01/balancedmodel2_6magessa_proc.pdb]

ATOM      1  N   ASP     1       6.710  41.595  -1.575  0.00  0.00      PROC
ATOM      2  CA  ASP     1       5.842  41.118  -0.501  0.00  0.00      PROC
ATOM      3  C   ASP     1       4.450  41.721  -0.501  0.00  0.00      PROC
ATOM      4  O   ASP     1       4.168  42.804   0.002  0.00  0.00      PROC
ATOM      5  CB  ASP     1       6.560  41.230   0.852  0.00  0.00      PROC
ATOM      6  CG  ASP     1       7.672  40.190   0.942  0.00  0.00      PROC
ATOM      7  OD1 ASP     1       8.677  40.312   0.238  0.00  0.00      PROC
ATOM      8  OD2 ASP     1       7.533  39.248   1.721  0.00  0.00      PROC
ATOM      9  H   ASP     1       7.668  41.333  -1.422  0.00  0.00      PROC
ATOM     10  N   ILE     2       3.563  40.942  -1.142  0.00  0.00      PROC
ATOM     11  CA  ILE     2       2.177  41.392  -1.282  0.00  0.00      PROC
ATOM     12  C   ILE     2       1.452  41.439   0.052  0.00  0.00      PROC
ATOM     13  O   ILE     2       1.362  40.448   0.766  0.00  0.00      PROC
ATOM     14  CB  ILE     2       1.435  40.487  -2.284  0.00  0.00      PROC
ATOM     15  CG1 ILE     2       2.125  40.558  -3.651  0.00  0.00      PROC
ATOM     16  CG2 ILE     2      -0.069  40.786  -2.379  0.00  0.00      PROC
ATOM     17  CD  ILE     2       1.420  39.742  -4.736  0.00  0.00      PROC
ATOM     18  H   ILE     2       3.870  40.040  -1.439  0.00  0.00      PROC
ATOM     19  N   GLN     3       0.919  42.626   0.357  0.00  0.00      PROC
ATOM     20  CA  GLN     3       0.094  42.664   1.554  0.00  0.00      PROC
ATOM     21  C   GLN     3      -1.297  42.128   1.285  0.00  0.00      PROC
ATOM     22  O   GLN     3      -2.055  42.676   0.493  0.00  0.00      PROC
ATOM     23  CB  GLN     3       0.025  44.085   2.121  0.00  0.00      PROC
ATOM     24  CG  GLN     3      -0.533  44.129   3.549  0.00  0.00      PROC
ATOM     25  CD  GLN     3      -0.681  45.562   4.026  0.00  0.00      PROC
ATOM     26  NE2 GLN     3       0.446  46.279   3.982  0.00  0.00      PROC
ATOM     27  OE1 GLN     3      -1.747  46.009   4.427  0.00  0.00      PROC
ATOM     28  H   GLN     3       0.919  43.365  -0.318  0.00  0.00      PROC
ATOM     29 HE21 GLN     3       1.310  45.894   3.660  0.00  0.00      PROC
ATOM     30 HE22 GLN     3       0.402  47.230   4.284  0.00  0.00      PROC
ATOM     31  N   MET     4      -1.602  41.042   2.002  0.00  0.00      PROC
ATOM     32  CA  MET     4      -3.021  40.756   2.173  0.00  0.00      PROC
ATOM     33  C   MET     4      -3.473  41.447   3.436  0.00  0.00      PROC
ATOM     34  O   MET     4      -2.784  41.410   4.449  0.00  0.00      PROC
ATOM     35  CB  MET     4      -3.276  39.253   2.266  0.00  0.00      PROC
ATOM     36  CG  MET     4      -2.822  38.494   1.023  0.00  0.00      PROC
ATOM     37  SD  MET     4      -3.678  39.039  -0.461  0.00  0.00      PROC
ATOM     38  CE  MET     4      -5.281  38.292  -0.137  0.00  0.00      PROC
ATOM     39  H   MET     4      -0.919  40.612   2.592  0.00  0.00      PROC
ATOM     40  N   THR     5      -4.620  42.115   3.327  0.00  0.00      PROC
ATOM     41  CA  THR     5      -4.975  42.954   4.457  0.00  0.00      PROC
ATOM     42  C   THR     5      -6.427  42.806   4.873  0.00  0.00      PROC
ATOM     43  O   THR     5      -7.370  43.107   4.148  0.00  0.00      PROC
ATOM     44  CB  THR     5      -4.492  44.397   4.182  0.00  0.00      PROC
ATOM     45  CG2 THR     5      -5.382  45.252   3.276  0.00  0.00      PROC
ATOM     46  OG1 THR     5      -4.163  45.073   5.398  0.00  0.00      PROC
ATOM     47  H   THR     5      -5.121  42.148   2.462  0.00  0.00      PROC
ATOM     48  HG1 THR     5      -3.473  45.691   5.149  0.00  0.00      PROC
ATOM     49  N   GLN     6      -6.561  42.241   6.076  0.00  0.00      PROC
ATOM     50  CA  GLN     6      -7.892  41.926   6.577  0.00  0.00      PROC
ATOM     51  C   GLN     6      -8.473  43.068   7.378  0.00  0.00      PROC
ATOM     52  O   GLN     6      -7.875  43.556   8.327  0.00  0.00      PROC
ATOM     53  CB  GLN     6      -7.834  40.630   7.392  0.00  0.00      PROC
ATOM     54  CG  GLN     6      -7.558  39.440   6.469  0.00  0.00      PROC
ATOM     55  CD  GLN     6      -7.207  38.178   7.233  0.00  0.00      PROC
ATOM     56  NE2 GLN     6      -8.085  37.811   8.163  0.00  0.00      PROC
ATOM     57  OE1 GLN     6      -6.193  37.537   6.989  0.00  0.00      PROC
ATOM     58  H   GLN     6      -5.752  42.119   6.652  0.00  0.00      PROC
ATOM     59 HE21 GLN     6      -8.900  38.334   8.426  0.00  0.00      PROC
ATOM     60 HE22 GLN     6      -7.916  36.964   8.665  0.00  0.00      PROC
ATOM     61  N   SER     7      -9.678  43.480   6.957  0.00  0.00      PROC
ATOM     62  CA  SER     7     -10.322  44.595   7.653  0.00  0.00      PROC
ATOM     63  C   SER     7     -10.624  44.279   9.105  0.00  0.00      PROC
ATOM     64  O   SER     7     -10.392  45.019  10.053  0.00  0.00      PROC
ATOM     65  CB  SER     7     -11.623  44.965   6.927  0.00  0.00      PROC
ATOM     66  OG  SER     7     -12.474  43.809   6.775  0.00  0.00      PROC
ATOM     67  H   SER     7     -10.125  43.001   6.200  0.00  0.00      PROC
ATOM     68  HG  SER     7     -12.873  43.639   7.633  0.00  0.00      PROC
ATOM     69  N   THR     8     -11.219  43.095   9.212  0.00  0.00      PROC
ATOM     70  CA  THR     8     -11.841  42.767  10.475  0.00  0.00      PROC
ATOM     71  C   THR     8     -10.882  42.016  11.370  0.00  0.00      PROC
ATOM     72  O   THR     8     -10.916  40.799  11.464  0.00  0.00      PROC
ATOM     73  CB  THR     8     -13.115  41.983  10.162  0.00  0.00      PROC
ATOM     74  CG2 THR     8     -14.151  42.133  11.276  0.00  0.00      PROC
ATOM     75  OG1 THR     8     -13.656  42.413   8.895  0.00  0.00      PROC
ATOM     76  H   THR     8     -11.321  42.491   8.424  0.00  0.00      PROC
ATOM     77  HG1 THR     8     -14.513  41.986   8.833  0.00  0.00      PROC
ATOM     78  N   SER     9      -9.992  42.792  12.005  0.00  0.00      PROC
ATOM     79  CA  SER     9      -8.967  42.134  12.820  0.00  0.00      PROC
ATOM     80  C   SER     9      -9.515  41.218  13.912  0.00  0.00      PROC
ATOM     81  O   SER     9      -9.017  40.127  14.165  0.00  0.00      PROC
ATOM     82  CB  SER     9      -7.986  43.176  13.366  0.00  0.00      PROC
ATOM     83  OG  SER     9      -6.726  42.573  13.678  0.00  0.00      PROC
ATOM     84  H   SER     9      -9.975  43.773  11.797  0.00  0.00      PROC
ATOM     85  HG  SER     9      -6.564  41.911  13.013  0.00  0.00      PROC
ATOM     86  N   SER    10     -10.620  41.681  14.503  0.00  0.00      PROC
ATOM     87  CA  SER    10     -11.335  40.805  15.420  0.00  0.00      PROC
ATOM     88  C   SER    10     -12.803  41.161  15.396  0.00  0.00      PROC
ATOM     89  O   SER    10     -13.162  42.273  15.023  0.00  0.00      PROC
ATOM     90  CB  SER    10     -10.731  40.929  16.823  0.00  0.00      PROC
ATOM     91  OG  SER    10     -10.254  42.266  17.032  0.00  0.00      PROC
ATOM     92  H   SER    10     -10.962  42.613  14.392  0.00  0.00      PROC
ATOM     93  HG  SER    10      -9.757  42.254  17.840  0.00  0.00      PROC
ATOM     94  N   LEU    11     -13.630  40.182  15.794  0.00  0.00      PROC
ATOM     95  CA  LEU    11     -15.048  40.485  15.977  0.00  0.00      PROC
ATOM     96  C   LEU    11     -15.757  39.478  16.853  0.00  0.00      PROC
ATOM     97  O   LEU    11     -15.729  38.277  16.615  0.00  0.00      PROC
ATOM     98  CB  LEU    11     -15.823  40.689  14.654  0.00  0.00      PROC
ATOM     99  CG  LEU    11     -16.155  39.471  13.775  0.00  0.00      PROC
ATOM    100  CD1 LEU    11     -17.226  39.823  12.742  0.00  0.00      PROC
ATOM    101  CD2 LEU    11     -14.932  38.832  13.114  0.00  0.00      PROC
ATOM    102  H   LEU    11     -13.277  39.263  15.989  0.00  0.00      PROC
ATOM    103  N   SER    12     -16.419  40.034  17.869  0.00  0.00      PROC
ATOM    104  CA  SER    12     -17.334  39.199  18.637  0.00  0.00      PROC
ATOM    105  C   SER    12     -18.658  39.010  17.921  0.00  0.00      PROC
ATOM    106  O   SER    12     -19.608  39.775  18.073  0.00  0.00      PROC
ATOM    107  CB  SER    12     -17.530  39.815  20.017  0.00  0.00      PROC
ATOM    108  OG  SER    12     -16.248  39.975  20.630  0.00  0.00      PROC
ATOM    109  H   SER    12     -16.320  41.000  18.099  0.00  0.00      PROC
ATOM    110  HG  SER    12     -16.123  39.164  21.132  0.00  0.00      PROC
ATOM    111  N   ALA    13     -18.688  37.968  17.091  0.00  0.00      PROC
ATOM    112  CA  ALA    13     -19.949  37.717  16.410  0.00  0.00      PROC
ATOM    113  C   ALA    13     -20.786  36.710  17.166  0.00  0.00      PROC
ATOM    114  O   ALA    13     -20.283  35.795  17.802  0.00  0.00      PROC
ATOM    115  CB  ALA    13     -19.704  37.253  14.980  0.00  0.00      PROC
ATOM    116  H   ALA    13     -17.935  37.304  17.108  0.00  0.00      PROC
ATOM    117  N   SER    14     -22.091  36.970  17.140  0.00  0.00      PROC
ATOM    118  CA  SER    14     -22.976  36.093  17.895  0.00  0.00      PROC
ATOM    119  C   SER    14     -23.325  34.867  17.092  0.00  0.00      PROC
ATOM    120  O   SER    14     -23.073  34.800  15.894  0.00  0.00      PROC
ATOM    121  CB  SER    14     -24.260  36.832  18.287  0.00  0.00      PROC
ATOM    122  OG  SER    14     -24.105  38.241  18.063  0.00  0.00      PROC
ATOM    123  H   SER    14     -22.475  37.605  16.471  0.00  0.00      PROC
ATOM    124  HG  SER    14     -24.518  38.388  17.202  0.00  0.00      PROC
ATOM    125  N   VAL    15     -23.970  33.923  17.789  0.00  0.00      PROC
ATOM    126  CA  VAL    15     -24.639  32.877  17.021  0.00  0.00      PROC
ATOM    127  C   VAL    15     -25.771  33.473  16.192  0.00  0.00      PROC
ATOM    128  O   VAL    15     -26.831  33.809  16.705  0.00  0.00      PROC
ATOM    129  CB  VAL    15     -25.135  31.764  17.955  0.00  0.00      PROC
ATOM    130  CG1 VAL    15     -25.732  30.588  17.179  0.00  0.00      PROC
ATOM    131  CG2 VAL    15     -24.013  31.294  18.883  0.00  0.00      PROC
ATOM    132  H   VAL    15     -24.122  34.035  18.770  0.00  0.00      PROC
ATOM    133  N   GLY    16     -25.455  33.650  14.905  0.00  0.00      PROC
ATOM    134  CA  GLY    16     -26.395  34.353  14.039  0.00  0.00      PROC
ATOM    135  C   GLY    16     -25.775  35.432  13.167  0.00  0.00      PROC
ATOM    136  O   GLY    16     -26.260  35.730  12.083  0.00  0.00      PROC
ATOM    137  H   GLY    16     -24.582  33.284  14.581  0.00  0.00      PROC
ATOM    138  N   ASP    17     -24.674  36.021  13.667  0.00  0.00      PROC
ATOM    139  CA  ASP    17     -24.146  37.165  12.912  0.00  0.00      PROC
ATOM    140  C   ASP    17     -23.574  36.784  11.556  0.00  0.00      PROC
ATOM    141  O   ASP    17     -22.960  35.734  11.373  0.00  0.00      PROC
ATOM    142  CB  ASP    17     -23.062  37.949  13.677  0.00  0.00      PROC
ATOM    143  CG  ASP    17     -23.537  38.680  14.932  0.00  0.00      PROC
ATOM    144  OD1 ASP    17     -24.672  38.512  15.356  0.00  0.00      PROC
ATOM    145  OD2 ASP    17     -22.736  39.385  15.547  0.00  0.00      PROC
ATOM    146  H   ASP    17     -24.265  35.735  14.533  0.00  0.00      PROC
ATOM    147  N   ARG    18     -23.779  37.715  10.612  0.00  0.00      PROC
ATOM    148  CA  ARG    18     -23.118  37.547   9.320  0.00  0.00      PROC
ATOM    149  C   ARG    18     -21.677  38.038   9.352  0.00  0.00      PROC
ATOM    150  O   ARG    18     -21.349  39.195   9.103  0.00  0.00      PROC
ATOM    151  CB  ARG    18     -23.971  38.157   8.191  0.00  0.00      PROC
ATOM    152  CG  ARG    18     -23.353  38.017   6.793  0.00  0.00      PROC
ATOM    153  CD  ARG    18     -24.332  38.076   5.613  0.00  0.00      PROC
ATOM    154  NE  ARG    18     -23.642  38.166   4.316  0.00  0.00      PROC
ATOM    155  CZ  ARG    18     -23.094  37.099   3.681  0.00  0.00      PROC
ATOM    156  NH1 ARG    18     -23.119  35.887   4.221  0.00  0.00      PROC
ATOM    157  NH2 ARG    18     -22.489  37.249   2.505  0.00  0.00      PROC
ATOM    158  H   ARG    18     -24.300  38.532  10.849  0.00  0.00      PROC
ATOM    159  HE  ARG    18     -23.556  39.088   3.933  0.00  0.00      PROC
ATOM    160 HH11 ARG    18     -22.697  35.111   3.732  0.00  0.00      PROC
ATOM    161 HH12 ARG    18     -23.535  35.743   5.118  0.00  0.00      PROC
ATOM    162 HH21 ARG    18     -22.080  36.442   2.061  0.00  0.00      PROC
ATOM    163 HH22 ARG    18     -22.408  38.136   2.050  0.00  0.00      PROC
ATOM    164  N   VAL    19     -20.815  37.078   9.713  0.00  0.00      PROC
ATOM    165  CA  VAL    19     -19.396  37.389   9.911  0.00  0.00      PROC
ATOM    166  C   VAL    19     -18.709  37.908   8.658  0.00  0.00      PROC
ATOM    167  O   VAL    19     -18.389  37.161   7.740  0.00  0.00      PROC
ATOM    168  CB  VAL    19     -18.652  36.167  10.469  0.00  0.00      PROC
ATOM    169  CG1 VAL    19     -17.186  36.460  10.794  0.00  0.00      PROC
ATOM    170  CG2 VAL    19     -19.376  35.609  11.689  0.00  0.00      PROC
ATOM    171  H   VAL    19     -21.210  36.169   9.859  0.00  0.00      PROC
ATOM    172  N   THR    20     -18.511  39.229   8.671  0.00  0.00      PROC
ATOM    173  CA  THR    20     -17.939  39.864   7.491  0.00  0.00      PROC
ATOM    174  C   THR    20     -16.450  40.144   7.619  0.00  0.00      PROC
ATOM    175  O   THR    20     -15.998  40.941   8.435  0.00  0.00      PROC
ATOM    176  CB  THR    20     -18.754  41.124   7.176  0.00  0.00      PROC
ATOM    177  CG2 THR    20     -18.299  41.811   5.884  0.00  0.00      PROC
ATOM    178  OG1 THR    20     -20.149  40.790   7.089  0.00  0.00      PROC
ATOM    179  H   THR    20     -18.772  39.765   9.473  0.00  0.00      PROC
ATOM    180  HG1 THR    20     -20.415  40.386   7.914  0.00  0.00      PROC
ATOM    181  N   ILE    21     -15.697  39.422   6.780  0.00  0.00      PROC
ATOM    182  CA  ILE    21     -14.248  39.589   6.806  0.00  0.00      PROC
ATOM    183  C   ILE    21     -13.732  40.008   5.444  0.00  0.00      PROC
ATOM    184  O   ILE    21     -13.678  39.216   4.510  0.00  0.00      PROC
ATOM    185  CB  ILE    21     -13.554  38.292   7.249  0.00  0.00      PROC
ATOM    186  CG1 ILE    21     -14.255  37.638   8.442  0.00  0.00      PROC
ATOM    187  CG2 ILE    21     -12.067  38.537   7.521  0.00  0.00      PROC
ATOM    188  CD  ILE    21     -13.832  36.186   8.654  0.00  0.00      PROC
ATOM    189  H   ILE    21     -16.116  38.792   6.123  0.00  0.00      PROC
ATOM    190  N   THR    22     -13.356  41.284   5.363  0.00  0.00      PROC
ATOM    191  CA  THR    22     -12.784  41.698   4.087  0.00  0.00      PROC
ATOM    192  C   THR    22     -11.277  41.508   4.086  0.00  0.00      PROC
ATOM    193  O   THR    22     -10.647  41.461   5.138  0.00  0.00      PROC
ATOM    194  CB  THR    22     -13.161  43.154   3.785  0.00  0.00      PROC
ATOM    195  CG2 THR    22     -13.510  43.380   2.313  0.00  0.00      PROC
ATOM    196  OG1 THR    22     -14.232  43.581   4.638  0.00  0.00      PROC
ATOM    197  H   THR    22     -13.358  41.907   6.143  0.00  0.00      PROC
ATOM    198  HG1 THR    22     -13.810  43.822   5.457  0.00  0.00      PROC
ATOM    199  N   CYS    23     -10.733  41.405   2.873  0.00  0.00      PROC
ATOM    200  CA  CYS    23      -9.296  41.288   2.673  0.00  0.00      PROC
ATOM    201  C   CYS    23      -8.947  41.841   1.313  0.00  0.00      PROC
ATOM    202  O   CYS    23      -9.377  41.339   0.283  0.00  0.00      PROC
ATOM    203  CB  CYS    23      -8.839  39.833   2.815  0.00  0.00      PROC
ATOM    204  SG  CYS    23      -7.078  39.535   2.494  0.00  0.00      PROC
ATOM    205  H   CYS    23     -11.325  41.385   2.068  0.00  0.00      PROC
ATOM    206  N   ARG    24      -8.172  42.925   1.360  0.00  0.00      PROC
ATOM    207  CA  ARG    24      -7.678  43.460   0.098  0.00  0.00      PROC
ATOM    208  C   ARG    24      -6.248  43.008  -0.112  0.00  0.00      PROC
ATOM    209  O   ARG    24      -5.441  43.026   0.809  0.00  0.00      PROC
ATOM    210  CB  ARG    24      -7.821  44.991   0.100  0.00  0.00      PROC
ATOM    211  CG  ARG    24      -7.058  45.716  -1.017  0.00  0.00      PROC
ATOM    212  CD  ARG    24      -7.297  47.221  -1.082  0.00  0.00      PROC
ATOM    213  NE  ARG    24      -8.634  47.490  -1.595  0.00  0.00      PROC
ATOM    214  CZ  ARG    24      -9.048  48.701  -2.001  0.00  0.00      PROC
ATOM    215  NH1 ARG    24      -8.239  49.756  -1.918  0.00  0.00      PROC
ATOM    216  NH2 ARG    24     -10.275  48.816  -2.488  0.00  0.00      PROC
ATOM    217  H   ARG    24      -7.824  43.249   2.242  0.00  0.00      PROC
ATOM    218  HE  ARG    24      -9.300  46.736  -1.689  0.00  0.00      PROC
ATOM    219 HH11 ARG    24      -8.529  50.663  -2.217  0.00  0.00      PROC
ATOM    220 HH12 ARG    24      -7.317  49.634  -1.551  0.00  0.00      PROC
ATOM    221 HH21 ARG    24     -10.705  49.657  -2.799  0.00  0.00      PROC
ATOM    222 HH22 ARG    24     -10.802  47.947  -2.548  0.00  0.00      PROC
ATOM    223  N   ALA    25      -5.969  42.605  -1.352  0.00  0.00      PROC
ATOM    224  CA  ALA    25      -4.567  42.448  -1.716  0.00  0.00      PROC
ATOM    225  C   ALA    25      -4.036  43.753  -2.265  0.00  0.00      PROC
ATOM    226  O   ALA    25      -4.764  44.516  -2.888  0.00  0.00      PROC
ATOM    227  CB  ALA    25      -4.421  41.388  -2.799  0.00  0.00      PROC
ATOM    228  H   ALA    25      -6.691  42.627  -2.043  0.00  0.00      PROC
ATOM    229  N   SER    26      -2.738  43.982  -2.030  0.00  0.00      PROC
ATOM    230  CA  SER    26      -2.160  45.237  -2.515  0.00  0.00      PROC
ATOM    231  C   SER    26      -2.240  45.503  -4.018  0.00  0.00      PROC
ATOM    232  O   SER    26      -2.216  46.640  -4.471  0.00  0.00      PROC
ATOM    233  CB  SER    26      -0.730  45.375  -1.983  0.00  0.00      PROC
ATOM    234  OG  SER    26      -0.133  44.080  -1.817  0.00  0.00      PROC
ATOM    235  H   SER    26      -2.214  43.383  -1.420  0.00  0.00      PROC
ATOM    236  HG  SER    26      -0.048  43.716  -2.697  0.00  0.00      PROC
ATOM    237  N   GLN    27      -2.341  44.400  -4.773  0.00  0.00      PROC
ATOM    238  CA  GLN    27      -2.500  44.522  -6.217  0.00  0.00      PROC
ATOM    239  C   GLN    27      -3.342  43.380  -6.746  0.00  0.00      PROC
ATOM    240  O   GLN    27      -3.672  42.452  -6.020  0.00  0.00      PROC
ATOM    241  CB  GLN    27      -1.147  44.598  -6.951  0.00  0.00      PROC
ATOM    242  CG  GLN    27      -0.200  43.394  -6.816  0.00  0.00      PROC
ATOM    243  CD  GLN    27       0.606  43.479  -5.535  0.00  0.00      PROC
ATOM    244  NE2 GLN    27       1.885  43.810  -5.725  0.00  0.00      PROC
ATOM    245  OE1 GLN    27       0.127  43.253  -4.434  0.00  0.00      PROC
ATOM    246  H   GLN    27      -2.326  43.490  -4.360  0.00  0.00      PROC
ATOM    247 HE21 GLN    27       2.247  43.995  -6.636  0.00  0.00      PROC
ATOM    248 HE22 GLN    27       2.486  43.868  -4.929  0.00  0.00      PROC
ATOM    249  N   ASP    28      -3.653  43.487  -8.050  0.00  0.00      PROC
ATOM    250  CA  ASP    28      -4.392  42.435  -8.757  0.00  0.00      PROC
ATOM    251  C   ASP    28      -3.920  41.014  -8.466  0.00  0.00      PROC
ATOM    252  O   ASP    28      -2.838  40.589  -8.873  0.00  0.00      PROC
ATOM    253  CB  ASP    28      -4.360  42.748 -10.269  0.00  0.00      PROC
ATOM    254  CG  ASP    28      -4.778  41.563 -11.131  0.00  0.00      PROC
ATOM    255  OD1 ASP    28      -5.839  40.996 -10.901  0.00  0.00      PROC
ATOM    256  OD2 ASP    28      -3.998  41.150 -11.984  0.00  0.00      PROC
ATOM    257  H   ASP    28      -3.393  44.316  -8.539  0.00  0.00      PROC
ATOM    258  N   ILE    29      -4.807  40.279  -7.785  0.00  0.00      PROC
ATOM    259  CA  ILE    29      -4.490  38.860  -7.671  0.00  0.00      PROC
ATOM    260  C   ILE    29      -5.295  37.933  -8.563  0.00  0.00      PROC
ATOM    261  O   ILE    29      -5.222  36.717  -8.455  0.00  0.00      PROC
ATOM    262  CB  ILE    29      -4.497  38.377  -6.218  0.00  0.00      PROC
ATOM    263  CG1 ILE    29      -5.878  38.481  -5.575  0.00  0.00      PROC
ATOM    264  CG2 ILE    29      -3.401  39.097  -5.431  0.00  0.00      PROC
ATOM    265  CD  ILE    29      -5.986  37.758  -4.234  0.00  0.00      PROC
ATOM    266  H   ILE    29      -5.638  40.702  -7.414  0.00  0.00      PROC
ATOM    267  N   SER    30      -6.077  38.553  -9.460  0.00  0.00      PROC
ATOM    268  CA  SER    30      -6.721  37.798 -10.541  0.00  0.00      PROC
ATOM    269  C   SER    30      -7.499  36.550 -10.146  0.00  0.00      PROC
ATOM    270  O   SER    30      -7.432  35.501 -10.791  0.00  0.00      PROC
ATOM    271  CB  SER    30      -5.700  37.490 -11.637  0.00  0.00      PROC
ATOM    272  OG  SER    30      -4.712  38.528 -11.671  0.00  0.00      PROC
ATOM    273  H   SER    30      -6.049  39.551  -9.535  0.00  0.00      PROC
ATOM    274  HG  SER    30      -5.180  39.366 -11.808  0.00  0.00      PROC
ATOM    275  N   ASN    31      -8.239  36.760  -9.038  0.00  0.00      PROC
ATOM    276  CA  ASN    31      -9.105  35.756  -8.416  0.00  0.00      PROC
ATOM    277  C   ASN    31      -8.408  34.614  -7.694  0.00  0.00      PROC
ATOM    278  O   ASN    31      -8.978  33.564  -7.420  0.00  0.00      PROC
ATOM    279  CB  ASN    31     -10.176  35.243  -9.384  0.00  0.00      PROC
ATOM    280  CG  ASN    31     -11.443  34.995  -8.604  0.00  0.00      PROC
ATOM    281  ND2 ASN    31     -11.748  33.709  -8.456  0.00  0.00      PROC
ATOM    282  OD1 ASN    31     -12.104  35.918  -8.148  0.00  0.00      PROC
ATOM    283  H   ASN    31      -8.195  37.657  -8.595  0.00  0.00      PROC
ATOM    284 HD21 ASN    31     -11.133  32.999  -8.788  0.00  0.00      PROC
ATOM    285 HD22 ASN    31     -12.570  33.418  -7.962  0.00  0.00      PROC
ATOM    286  N   TYR    32      -7.128  34.857  -7.385  0.00  0.00      PROC
ATOM    287  CA  TYR    32      -6.402  33.818  -6.660  0.00  0.00      PROC
ATOM    288  C   TYR    32      -6.443  34.006  -5.165  0.00  0.00      PROC
ATOM    289  O   TYR    32      -5.438  34.274  -4.519  0.00  0.00      PROC
ATOM    290  CB  TYR    32      -4.946  33.708  -7.121  0.00  0.00      PROC
ATOM    291  CG  TYR    32      -4.827  33.438  -8.603  0.00  0.00      PROC
ATOM    292  CD1 TYR    32      -5.814  32.684  -9.272  0.00  0.00      PROC
ATOM    293  CD2 TYR    32      -3.702  33.957  -9.273  0.00  0.00      PROC
ATOM    294  CE1 TYR    32      -5.688  32.471 -10.649  0.00  0.00      PROC
ATOM    295  CE2 TYR    32      -3.569  33.741 -10.652  0.00  0.00      PROC
ATOM    296  CZ  TYR    32      -4.577  33.017 -11.315  0.00  0.00      PROC
ATOM    297  OH  TYR    32      -4.506  32.845 -12.679  0.00  0.00      PROC
ATOM    298  H   TYR    32      -6.683  35.725  -7.604  0.00  0.00      PROC
ATOM    299  HH  TYR    32      -3.602  32.980 -12.964  0.00  0.00      PROC
ATOM    300  N   LEU    33      -7.669  33.868  -4.665  0.00  0.00      PROC
ATOM    301  CA  LEU    33      -7.872  34.058  -3.237  0.00  0.00      PROC
ATOM    302  C   LEU    33      -8.269  32.757  -2.571  0.00  0.00      PROC
ATOM    303  O   LEU    33      -9.110  32.020  -3.083  0.00  0.00      PROC
ATOM    304  CB  LEU    33      -8.966  35.109  -3.052  0.00  0.00      PROC
ATOM    305  CG  LEU    33      -9.471  35.254  -1.618  0.00  0.00      PROC
ATOM    306  CD1 LEU    33      -8.694  36.292  -0.810  0.00  0.00      PROC
ATOM    307  CD2 LEU    33     -10.982  35.439  -1.603  0.00  0.00      PROC
ATOM    308  H   LEU    33      -8.423  33.594  -5.265  0.00  0.00      PROC
ATOM    309  N   SER    34      -7.679  32.538  -1.395  0.00  0.00      PROC
ATOM    310  CA  SER    34      -8.284  31.541  -0.525  0.00  0.00      PROC
ATOM    311  C   SER    34      -8.493  32.047   0.893  0.00  0.00      PROC
ATOM    312  O   SER    34      -7.967  33.082   1.292  0.00  0.00      PROC
ATOM    313  CB  SER    34      -7.503  30.225  -0.596  0.00  0.00      PROC
ATOM    314  OG  SER    34      -6.095  30.457  -0.559  0.00  0.00      PROC
ATOM    315  H   SER    34      -6.886  33.072  -1.092  0.00  0.00      PROC
ATOM    316  HG  SER    34      -5.695  29.648  -0.239  0.00  0.00      PROC
ATOM    317  N   TRP    35      -9.312  31.280   1.628  0.00  0.00      PROC
ATOM    318  CA  TRP    35      -9.616  31.606   3.018  0.00  0.00      PROC
ATOM    319  C   TRP    35      -9.341  30.419   3.907  0.00  0.00      PROC
ATOM    320  O   TRP    35      -9.600  29.276   3.544  0.00  0.00      PROC
ATOM    321  CB  TRP    35     -11.081  32.002   3.186  0.00  0.00      PROC
ATOM    322  CG  TRP    35     -11.298  33.427   2.745  0.00  0.00      PROC
ATOM    323  CD1 TRP    35     -11.869  33.854   1.538  0.00  0.00      PROC
ATOM    324  CD2 TRP    35     -10.990  34.635   3.472  0.00  0.00      PROC
ATOM    325  CE2 TRP    35     -11.397  35.738   2.651  0.00  0.00      PROC
ATOM    326  CE3 TRP    35     -10.424  34.874   4.743  0.00  0.00      PROC
ATOM    327  NE1 TRP    35     -11.930  35.212   1.479  0.00  0.00      PROC
ATOM    328  CZ2 TRP    35     -11.228  37.060   3.115  0.00  0.00      PROC
ATOM    329  CZ3 TRP    35     -10.261  36.199   5.198  0.00  0.00      PROC
ATOM    330  CH2 TRP    35     -10.661  37.284   4.388  0.00  0.00      PROC
ATOM    331  H   TRP    35      -9.697  30.452   1.221  0.00  0.00      PROC
ATOM    332  HE1 TRP    35     -12.299  35.732   0.733  0.00  0.00      PROC
ATOM    333  N   TYR    36      -8.798  30.743   5.082  0.00  0.00      PROC
ATOM    334  CA  TYR    36      -8.317  29.694   5.969  0.00  0.00      PROC
ATOM    335  C   TYR    36      -8.897  29.799   7.352  0.00  0.00      PROC
ATOM    336  O   TYR    36      -8.998  30.875   7.931  0.00  0.00      PROC
ATOM    337  CB  TYR    36      -6.788  29.722   6.040  0.00  0.00      PROC
ATOM    338  CG  TYR    36      -6.250  29.272   4.709  0.00  0.00      PROC
ATOM    339  CD1 TYR    36      -5.906  30.236   3.740  0.00  0.00      PROC
ATOM    340  CD2 TYR    36      -6.151  27.890   4.465  0.00  0.00      PROC
ATOM    341  CE1 TYR    36      -5.543  29.797   2.458  0.00  0.00      PROC
ATOM    342  CE2 TYR    36      -5.778  27.461   3.185  0.00  0.00      PROC
ATOM    343  CZ  TYR    36      -5.517  28.417   2.185  0.00  0.00      PROC
ATOM    344  OH  TYR    36      -5.254  27.985   0.898  0.00  0.00      PROC
ATOM    345  H   TYR    36      -8.662  31.706   5.313  0.00  0.00      PROC
ATOM    346  HH  TYR    36      -5.273  27.028   0.911  0.00  0.00      PROC
ATOM    347  N   GLN    37      -9.266  28.614   7.846  0.00  0.00      PROC
ATOM    348  CA  GLN    37      -9.721  28.530   9.224  0.00  0.00      PROC
ATOM    349  C   GLN    37      -8.626  27.966  10.103  0.00  0.00      PROC
ATOM    350  O   GLN    37      -8.386  26.765  10.125  0.00  0.00      PROC
ATOM    351  CB  GLN    37     -10.983  27.665   9.294  0.00  0.00      PROC
ATOM    352  CG  GLN    37     -11.944  28.085  10.405  0.00  0.00      PROC
ATOM    353  CD  GLN    37     -13.218  27.259  10.378  0.00  0.00      PROC
ATOM    354  NE2 GLN    37     -14.323  27.972  10.171  0.00  0.00      PROC
ATOM    355  OE1 GLN    37     -13.233  26.056  10.622  0.00  0.00      PROC
ATOM    356  H   GLN    37      -9.157  27.785   7.295  0.00  0.00      PROC
ATOM    357 HE21 GLN    37     -14.313  28.971  10.071  0.00  0.00      PROC
ATOM    358 HE22 GLN    37     -15.244  27.569  10.148  0.00  0.00      PROC
ATOM    359  N   GLN    38      -7.959  28.877  10.816  0.00  0.00      PROC
ATOM    360  CA  GLN    38      -7.064  28.385  11.859  0.00  0.00      PROC
ATOM    361  C   GLN    38      -7.834  28.215  13.150  0.00  0.00      PROC
ATOM    362  O   GLN    38      -8.249  29.179  13.780  0.00  0.00      PROC
ATOM    363  CB  GLN    38      -5.885  29.342  12.069  0.00  0.00      PROC
ATOM    364  CG  GLN    38      -4.932  28.876  13.176  0.00  0.00      PROC
ATOM    365  CD  GLN    38      -3.850  29.902  13.432  0.00  0.00      PROC
ATOM    366  NE2 GLN    38      -2.627  29.373  13.404  0.00  0.00      PROC
ATOM    367  OE1 GLN    38      -4.088  31.077  13.693  0.00  0.00      PROC
ATOM    368  H   GLN    38      -8.185  29.852  10.757  0.00  0.00      PROC
ATOM    369 HE21 GLN    38      -2.453  28.431  13.125  0.00  0.00      PROC
ATOM    370 HE22 GLN    38      -1.860  29.937  13.713  0.00  0.00      PROC
ATOM    371  N   LYS    39      -8.027  26.953  13.532  0.00  0.00      PROC
ATOM    372  CA  LYS    39      -8.677  26.833  14.832  0.00  0.00      PROC
ATOM    373  C   LYS    39      -7.690  26.729  15.975  0.00  0.00      PROC
ATOM    374  O   LYS    39      -6.723  25.983  15.909  0.00  0.00      PROC
ATOM    375  CB  LYS    39      -9.735  25.732  14.787  0.00  0.00      PROC
ATOM    376  CG  LYS    39     -10.993  26.442  14.304  0.00  0.00      PROC
ATOM    377  CD  LYS    39     -12.235  25.616  14.002  0.00  0.00      PROC
ATOM    378  CE  LYS    39     -13.341  26.621  13.692  0.00  0.00      PROC
ATOM    379  NZ  LYS    39     -14.442  26.001  12.946  0.00  0.00      PROC
ATOM    380  H   LYS    39      -7.639  26.175  13.033  0.00  0.00      PROC
ATOM    381  HZ1 LYS    39     -15.076  26.733  12.560  0.00  0.00      PROC
ATOM    382  HZ2 LYS    39     -14.092  25.471  12.119  0.00  0.00      PROC
ATOM    383  HZ3 LYS    39     -15.050  25.438  13.574  0.00  0.00      PROC
ATOM    384  N   PRO    40      -7.939  27.545  17.032  0.00  0.00      PROC
ATOM    385  CA  PRO    40      -7.010  27.621  18.169  0.00  0.00      PROC
ATOM    386  C   PRO    40      -6.460  26.291  18.664  0.00  0.00      PROC
ATOM    387  O   PRO    40      -7.139  25.468  19.279  0.00  0.00      PROC
ATOM    388  CB  PRO    40      -7.821  28.398  19.210  0.00  0.00      PROC
ATOM    389  CG  PRO    40      -8.684  29.337  18.370  0.00  0.00      PROC
ATOM    390  CD  PRO    40      -9.067  28.461  17.184  0.00  0.00      PROC
ATOM    391  N   GLY    41      -5.172  26.107  18.336  0.00  0.00      PROC
ATOM    392  CA  GLY    41      -4.518  24.844  18.670  0.00  0.00      PROC
ATOM    393  C   GLY    41      -5.179  23.637  18.025  0.00  0.00      PROC
ATOM    394  O   GLY    41      -5.573  22.685  18.695  0.00  0.00      PROC
ATOM    395  H   GLY    41      -4.718  26.795  17.771  0.00  0.00      PROC
ATOM    396  N   LYS    42      -5.318  23.756  16.702  0.00  0.00      PROC
ATOM    397  CA  LYS    42      -5.748  22.683  15.808  0.00  0.00      PROC
ATOM    398  C   LYS    42      -5.134  22.990  14.461  0.00  0.00      PROC
ATOM    399  O   LYS    42      -4.569  24.062  14.270  0.00  0.00      PROC
ATOM    400  CB  LYS    42      -7.275  22.596  15.635  0.00  0.00      PROC
ATOM    401  CG  LYS    42      -8.036  22.067  16.850  0.00  0.00      PROC
ATOM    402  CD  LYS    42      -8.876  23.142  17.542  0.00  0.00      PROC
ATOM    403  CE  LYS    42      -9.154  22.806  19.008  0.00  0.00      PROC
ATOM    404  NZ  LYS    42      -7.909  22.961  19.771  0.00  0.00      PROC
ATOM    405  H   LYS    42      -5.107  24.623  16.242  0.00  0.00      PROC
ATOM    406  HZ1 LYS    42      -8.022  22.640  20.750  0.00  0.00      PROC
ATOM    407  HZ2 LYS    42      -7.127  22.437  19.318  0.00  0.00      PROC
ATOM    408  HZ3 LYS    42      -7.636  23.966  19.768  0.00  0.00      PROC
ATOM    409  N   ALA    43      -5.288  22.028  13.545  0.00  0.00      PROC
ATOM    410  CA  ALA    43      -4.873  22.288  12.170  0.00  0.00      PROC
ATOM    411  C   ALA    43      -5.580  23.480  11.548  0.00  0.00      PROC
ATOM    412  O   ALA    43      -6.669  23.884  11.951  0.00  0.00      PROC
ATOM    413  CB  ALA    43      -5.137  21.056  11.300  0.00  0.00      PROC
ATOM    414  H   ALA    43      -5.603  21.124  13.836  0.00  0.00      PROC
ATOM    415  N   VAL    44      -4.899  24.026  10.538  0.00  0.00      PROC
ATOM    416  CA  VAL    44      -5.585  25.017   9.715  0.00  0.00      PROC
ATOM    417  C   VAL    44      -6.293  24.261   8.602  0.00  0.00      PROC
ATOM    418  O   VAL    44      -5.836  23.201   8.198  0.00  0.00      PROC
ATOM    419  CB  VAL    44      -4.560  26.023   9.159  0.00  0.00      PROC
ATOM    420  CG1 VAL    44      -5.209  27.189   8.409  0.00  0.00      PROC
ATOM    421  CG2 VAL    44      -3.633  26.536  10.263  0.00  0.00      PROC
ATOM    422  H   VAL    44      -4.057  23.581  10.233  0.00  0.00      PROC
ATOM    423  N   LYS    45      -7.412  24.808   8.121  0.00  0.00      PROC
ATOM    424  CA  LYS    45      -8.002  24.113   6.982  0.00  0.00      PROC
ATOM    425  C   LYS    45      -8.565  25.076   5.960  0.00  0.00      PROC
ATOM    426  O   LYS    45      -9.105  26.124   6.302  0.00  0.00      PROC
ATOM    427  CB  LYS    45      -9.032  23.090   7.487  0.00  0.00      PROC
ATOM    428  CG  LYS    45      -9.052  21.762   6.715  0.00  0.00      PROC
ATOM    429  CD  LYS    45      -9.947  21.771   5.476  0.00  0.00      PROC
ATOM    430  CE  LYS    45     -11.421  21.895   5.863  0.00  0.00      PROC
ATOM    431  NZ  LYS    45     -12.239  22.136   4.672  0.00  0.00      PROC
ATOM    432  H   LYS    45      -7.838  25.597   8.567  0.00  0.00      PROC
ATOM    433  HZ1 LYS    45     -13.236  22.204   4.960  0.00  0.00      PROC
ATOM    434  HZ2 LYS    45     -11.949  23.026   4.214  0.00  0.00      PROC
ATOM    435  HZ3 LYS    45     -12.174  21.352   3.987  0.00  0.00      PROC
ATOM    436  N   LEU    46      -8.419  24.685   4.684  0.00  0.00      PROC
ATOM    437  CA  LEU    46      -9.035  25.502   3.639  0.00  0.00      PROC
ATOM    438  C   LEU    46     -10.557  25.541   3.717  0.00  0.00      PROC
ATOM    439  O   LEU    46     -11.235  24.526   3.884  0.00  0.00      PROC
ATOM    440  CB  LEU    46      -8.545  25.026   2.265  0.00  0.00      PROC
ATOM    441  CG  LEU    46      -9.039  25.826   1.054  0.00  0.00      PROC
ATOM    442  CD1 LEU    46      -8.721  27.310   1.159  0.00  0.00      PROC
ATOM    443  CD2 LEU    46      -8.501  25.265  -0.256  0.00  0.00      PROC
ATOM    444  H   LEU    46      -7.899  23.857   4.455  0.00  0.00      PROC
ATOM    445  N   LEU    47     -11.047  26.779   3.588  0.00  0.00      PROC
ATOM    446  CA  LEU    47     -12.485  26.997   3.477  0.00  0.00      PROC
ATOM    447  C   LEU    47     -12.928  27.220   2.046  0.00  0.00      PROC
ATOM    448  O   LEU    47     -13.672  26.453   1.450  0.00  0.00      PROC
ATOM    449  CB  LEU    47     -12.912  28.199   4.312  0.00  0.00      PROC
ATOM    450  CG  LEU    47     -12.567  28.078   5.787  0.00  0.00      PROC
ATOM    451  CD1 LEU    47     -12.633  29.448   6.450  0.00  0.00      PROC
ATOM    452  CD2 LEU    47     -13.420  27.022   6.494  0.00  0.00      PROC
ATOM    453  H   LEU    47     -10.399  27.539   3.512  0.00  0.00      PROC
ATOM    454  N   ILE    48     -12.437  28.349   1.529  0.00  0.00      PROC
ATOM    455  CA  ILE    48     -12.876  28.764   0.203  0.00  0.00      PROC
ATOM    456  C   ILE    48     -11.631  28.991  -0.619  0.00  0.00      PROC
ATOM    457  O   ILE    48     -10.680  29.592  -0.138  0.00  0.00      PROC
ATOM    458  CB  ILE    48     -13.704  30.059   0.312  0.00  0.00      PROC
ATOM    459  CG1 ILE    48     -14.955  29.883   1.180  0.00  0.00      PROC
ATOM    460  CG2 ILE    48     -14.078  30.622  -1.057  0.00  0.00      PROC
ATOM    461  CD  ILE    48     -16.016  28.984   0.542  0.00  0.00      PROC
ATOM    462  H   ILE    48     -11.746  28.888   2.009  0.00  0.00      PROC
ATOM    463  N   TYR    49     -11.659  28.486  -1.848  0.00  0.00      PROC
ATOM    464  CA  TYR    49     -10.581  28.845  -2.761  0.00  0.00      PROC
ATOM    465  C   TYR    49     -11.181  29.552  -3.950  0.00  0.00      PROC
ATOM    466  O   TYR    49     -12.392  29.545  -4.137  0.00  0.00      PROC
ATOM    467  CB  TYR    49      -9.746  27.617  -3.171  0.00  0.00      PROC
ATOM    468  CG  TYR    49     -10.619  26.493  -3.682  0.00  0.00      PROC
ATOM    469  CD1 TYR    49     -10.855  26.366  -5.066  0.00  0.00      PROC
ATOM    470  CD2 TYR    49     -11.189  25.608  -2.746  0.00  0.00      PROC
ATOM    471  CE1 TYR    49     -11.748  25.378  -5.514  0.00  0.00      PROC
ATOM    472  CE2 TYR    49     -12.087  24.633  -3.195  0.00  0.00      PROC
ATOM    473  CZ  TYR    49     -12.391  24.556  -4.565  0.00  0.00      PROC
ATOM    474  OH  TYR    49     -13.362  23.665  -4.972  0.00  0.00      PROC
ATOM    475  H   TYR    49     -12.482  28.026  -2.190  0.00  0.00      PROC
ATOM    476  HH  TYR    49     -13.983  23.531  -4.257  0.00  0.00      PROC
ATOM    477  N   TYR    50     -10.290  30.172  -4.739  0.00  0.00      PROC
ATOM    478  CA  TYR    50     -10.717  30.853  -5.964  0.00  0.00      PROC
ATOM    479  C   TYR    50     -11.876  31.824  -5.757  0.00  0.00      PROC
ATOM    480  O   TYR    50     -12.806  31.918  -6.551  0.00  0.00      PROC
ATOM    481  CB  TYR    50     -10.987  29.812  -7.068  0.00  0.00      PROC
ATOM    482  CG  TYR    50     -10.761  30.382  -8.452  0.00  0.00      PROC
ATOM    483  CD1 TYR    50     -11.854  30.484  -9.336  0.00  0.00      PROC
ATOM    484  CD2 TYR    50      -9.462  30.787  -8.826  0.00  0.00      PROC
ATOM    485  CE1 TYR    50     -11.646  31.016 -10.619  0.00  0.00      PROC
ATOM    486  CE2 TYR    50      -9.254  31.321 -10.107  0.00  0.00      PROC
ATOM    487  CZ  TYR    50     -10.349  31.431 -10.986  0.00  0.00      PROC
ATOM    488  OH  TYR    50     -10.138  31.965 -12.243  0.00  0.00      PROC
ATOM    489  H   TYR    50      -9.351  30.258  -4.405  0.00  0.00      PROC
ATOM    490  HH  TYR    50     -10.962  31.945 -12.719  0.00  0.00      PROC
ATOM    491  N   THR    51     -11.776  32.517  -4.606  0.00  0.00      PROC
ATOM    492  CA  THR    51     -12.775  33.505  -4.184  0.00  0.00      PROC
ATOM    493  C   THR    51     -14.130  32.991  -3.696  0.00  0.00      PROC
ATOM    494  O   THR    51     -14.592  33.361  -2.621  0.00  0.00      PROC
ATOM    495  CB  THR    51     -12.920  34.600  -5.246  0.00  0.00      PROC
ATOM    496  CG2 THR    51     -13.839  35.739  -4.826  0.00  0.00      PROC
ATOM    497  OG1 THR    51     -11.624  35.100  -5.598  0.00  0.00      PROC
ATOM    498  H   THR    51     -10.960  32.374  -4.046  0.00  0.00      PROC
ATOM    499  HG1 THR    51     -11.799  35.707  -6.315  0.00  0.00      PROC
ATOM    500  N   SER    52     -14.743  32.115  -4.500  0.00  0.00      PROC
ATOM    501  CA  SER    52     -16.083  31.693  -4.100  0.00  0.00      PROC
ATOM    502  C   SER    52     -16.331  30.195  -4.112  0.00  0.00      PROC
ATOM    503  O   SER    52     -17.448  29.723  -3.936  0.00  0.00      PROC
ATOM    504  CB  SER    52     -17.115  32.427  -4.954  0.00  0.00      PROC
ATOM    505  OG  SER    52     -16.882  33.837  -4.858  0.00  0.00      PROC
ATOM    506  H   SER    52     -14.357  31.882  -5.393  0.00  0.00      PROC
ATOM    507  HG  SER    52     -17.357  34.113  -4.078  0.00  0.00      PROC
ATOM    508  N   LYS    53     -15.248  29.449  -4.350  0.00  0.00      PROC
ATOM    509  CA  LYS    53     -15.483  28.021  -4.508  0.00  0.00      PROC
ATOM    510  C   LYS    53     -15.256  27.229  -3.236  0.00  0.00      PROC
ATOM    511  O   LYS    53     -14.223  27.315  -2.580  0.00  0.00      PROC
ATOM    512  CB  LYS    53     -14.658  27.517  -5.686  0.00  0.00      PROC
ATOM    513  CG  LYS    53     -15.256  26.316  -6.417  0.00  0.00      PROC
ATOM    514  CD  LYS    53     -14.461  26.076  -7.697  0.00  0.00      PROC
ATOM    515  CE  LYS    53     -15.023  25.009  -8.631  0.00  0.00      PROC
ATOM    516  NZ  LYS    53     -14.269  25.076  -9.884  0.00  0.00      PROC
ATOM    517  H   LYS    53     -14.317  29.816  -4.349  0.00  0.00      PROC
ATOM    518  HZ1 LYS    53     -14.407  25.996 -10.363  0.00  0.00      PROC
ATOM    519  HZ2 LYS    53     -13.258  24.904  -9.708  0.00  0.00      PROC
ATOM    520  HZ3 LYS    53     -14.515  24.300 -10.533  0.00  0.00      PROC
ATOM    521  N   LEU    54     -16.303  26.461  -2.906  0.00  0.00      PROC
ATOM    522  CA  LEU    54     -16.268  25.678  -1.672  0.00  0.00      PROC
ATOM    523  C   LEU    54     -15.212  24.586  -1.690  0.00  0.00      PROC
ATOM    524  O   LEU    54     -15.029  23.884  -2.680  0.00  0.00      PROC
ATOM    525  CB  LEU    54     -17.648  25.066  -1.415  0.00  0.00      PROC
ATOM    526  CG  LEU    54     -17.932  24.737   0.053  0.00  0.00      PROC
ATOM    527  CD1 LEU    54     -18.369  25.980   0.832  0.00  0.00      PROC
ATOM    528  CD2 LEU    54     -18.937  23.594   0.201  0.00  0.00      PROC
ATOM    529  H   LEU    54     -17.094  26.445  -3.514  0.00  0.00      PROC
ATOM    530  N   HSD    55     -14.523  24.470  -0.550  0.00  0.00      PROC
ATOM    531  CA  HSD    55     -13.616  23.336  -0.419  0.00  0.00      PROC
ATOM    532  C   HSD    55     -14.291  22.159   0.271  0.00  0.00      PROC
ATOM    533  O   HSD    55     -15.279  22.297   0.981  0.00  0.00      PROC
ATOM    534  CB  HSD    55     -12.340  23.816   0.296  0.00  0.00      PROC
ATOM    535  CG  HSD    55     -11.342  22.705   0.511  0.00  0.00      PROC
ATOM    536  CD2 HSD    55     -10.908  22.209   1.740  0.00  0.00      PROC
ATOM    537  ND1 HSD    55     -10.751  22.002  -0.472  0.00  0.00      PROC
ATOM    538  CE1 HSD    55      -9.953  21.063   0.132  0.00  0.00      PROC
ATOM    539  NE2 HSD    55     -10.054  21.195   1.492  0.00  0.00      PROC
ATOM    540  H   HSD    55     -14.679  25.103   0.212  0.00  0.00      PROC
ATOM    541  HD1 HSD    55     -10.846  22.132  -1.439  0.00  0.00      PROC
ATOM    542  N   SER    56     -13.691  20.982   0.053  0.00  0.00      PROC
ATOM    543  CA  SER    56     -14.070  19.787   0.799  0.00  0.00      PROC
ATOM    544  C   SER    56     -14.211  20.003   2.301  0.00  0.00      PROC
ATOM    545  O   SER    56     -13.320  20.509   2.984  0.00  0.00      PROC
ATOM    546  CB  SER    56     -13.039  18.700   0.498  0.00  0.00      PROC
ATOM    547  OG  SER    56     -12.572  18.871  -0.849  0.00  0.00      PROC
ATOM    548  H   SER    56     -12.960  20.876  -0.621  0.00  0.00      PROC
ATOM    549  HG  SER    56     -12.051  18.103  -1.056  0.00  0.00      PROC
ATOM    550  N   GLY    57     -15.402  19.612   2.781  0.00  0.00      PROC
ATOM    551  CA  GLY    57     -15.676  19.772   4.208  0.00  0.00      PROC
ATOM    552  C   GLY    57     -15.583  21.212   4.678  0.00  0.00      PROC
ATOM    553  O   GLY    57     -14.725  21.587   5.472  0.00  0.00      PROC
ATOM    554  H   GLY    57     -16.096  19.279   2.146  0.00  0.00      PROC
ATOM    555  N   VAL    58     -16.488  22.015   4.115  0.00  0.00      PROC
ATOM    556  CA  VAL    58     -16.641  23.386   4.592  0.00  0.00      PROC
ATOM    557  C   VAL    58     -18.122  23.628   4.766  0.00  0.00      PROC
ATOM    558  O   VAL    58     -18.908  23.367   3.864  0.00  0.00      PROC
ATOM    559  CB  VAL    58     -16.032  24.388   3.596  0.00  0.00      PROC
ATOM    560  CG1 VAL    58     -16.283  25.853   3.968  0.00  0.00      PROC
ATOM    561  CG2 VAL    58     -14.537  24.137   3.455  0.00  0.00      PROC
ATOM    562  H   VAL    58     -17.100  21.700   3.388  0.00  0.00      PROC
ATOM    563  N   PRO    59     -18.496  24.097   5.977  0.00  0.00      PROC
ATOM    564  CA  PRO    59     -19.902  24.435   6.201  0.00  0.00      PROC
ATOM    565  C   PRO    59     -20.417  25.460   5.202  0.00  0.00      PROC
ATOM    566  O   PRO    59     -19.853  26.535   5.033  0.00  0.00      PROC
ATOM    567  CB  PRO    59     -19.896  24.962   7.640  0.00  0.00      PROC
ATOM    568  CG  PRO    59     -18.653  24.367   8.301  0.00  0.00      PROC
ATOM    569  CD  PRO    59     -17.656  24.312   7.152  0.00  0.00      PROC
ATOM    570  N   SER    60     -21.543  25.095   4.574  0.00  0.00      PROC
ATOM    571  CA  SER    60     -22.142  25.933   3.530  0.00  0.00      PROC
ATOM    572  C   SER    60     -22.398  27.401   3.862  0.00  0.00      PROC
ATOM    573  O   SER    60     -22.595  28.247   3.000  0.00  0.00      PROC
ATOM    574  CB  SER    60     -23.424  25.256   3.045  0.00  0.00      PROC
ATOM    575  OG  SER    60     -23.331  23.844   3.294  0.00  0.00      PROC
ATOM    576  H   SER    60     -21.907  24.167   4.660  0.00  0.00      PROC
ATOM    577  HG  SER    60     -23.901  23.422   2.661  0.00  0.00      PROC
ATOM    578  N   ARG    61     -22.369  27.677   5.176  0.00  0.00      PROC
ATOM    579  CA  ARG    61     -22.476  29.057   5.637  0.00  0.00      PROC
ATOM    580  C   ARG    61     -21.455  30.053   5.082  0.00  0.00      PROC
ATOM    581  O   ARG    61     -21.700  31.256   5.053  0.00  0.00      PROC
ATOM    582  CB  ARG    61     -22.560  29.076   7.173  0.00  0.00      PROC
ATOM    583  CG  ARG    61     -21.380  28.438   7.917  0.00  0.00      PROC
ATOM    584  CD  ARG    61     -21.665  28.257   9.413  0.00  0.00      PROC
ATOM    585  NE  ARG    61     -20.527  27.661  10.114  0.00  0.00      PROC
ATOM    586  CZ  ARG    61     -20.684  26.838  11.174  0.00  0.00      PROC
ATOM    587  NH1 ARG    61     -21.886  26.434  11.560  0.00  0.00      PROC
ATOM    588  NH2 ARG    61     -19.637  26.420  11.862  0.00  0.00      PROC
ATOM    589  H   ARG    61     -22.203  26.929   5.812  0.00  0.00      PROC
ATOM    590  HE  ARG    61     -19.589  27.955   9.891  0.00  0.00      PROC
ATOM    591 HH11 ARG    61     -21.949  25.875  12.400  0.00  0.00      PROC
ATOM    592 HH12 ARG    61     -22.713  26.679  11.061  0.00  0.00      PROC
ATOM    593 HH21 ARG    61     -19.767  25.868  12.694  0.00  0.00      PROC
ATOM    594 HH22 ARG    61     -18.699  26.668  11.575  0.00  0.00      PROC
ATOM    595  N   PHE    62     -20.308  29.520   4.636  0.00  0.00      PROC
ATOM    596  CA  PHE    62     -19.296  30.411   4.066  0.00  0.00      PROC
ATOM    597  C   PHE    62     -19.605  30.953   2.676  0.00  0.00      PROC
ATOM    598  O   PHE    62     -19.248  30.366   1.663  0.00  0.00      PROC
ATOM    599  CB  PHE    62     -17.932  29.717   4.030  0.00  0.00      PROC
ATOM    600  CG  PHE    62     -17.367  29.543   5.418  0.00  0.00      PROC
ATOM    601  CD1 PHE    62     -16.519  30.543   5.937  0.00  0.00      PROC
ATOM    602  CD2 PHE    62     -17.681  28.389   6.166  0.00  0.00      PROC
ATOM    603  CE1 PHE    62     -15.970  30.385   7.222  0.00  0.00      PROC
ATOM    604  CE2 PHE    62     -17.132  28.228   7.451  0.00  0.00      PROC
ATOM    605  CZ  PHE    62     -16.281  29.228   7.964  0.00  0.00      PROC
ATOM    606  H   PHE    62     -20.173  28.527   4.628  0.00  0.00      PROC
ATOM    607  N   SER    63     -20.238  32.134   2.652  0.00  0.00      PROC
ATOM    608  CA  SER    63     -20.268  32.784   1.341  0.00  0.00      PROC
ATOM    609  C   SER    63     -18.961  33.509   1.061  0.00  0.00      PROC
ATOM    610  O   SER    63     -18.576  34.384   1.827  0.00  0.00      PROC
ATOM    611  CB  SER    63     -21.489  33.717   1.223  0.00  0.00      PROC
ATOM    612  OG  SER    63     -21.569  34.643   2.325  0.00  0.00      PROC
ATOM    613  H   SER    63     -20.517  32.575   3.507  0.00  0.00      PROC
ATOM    614  HG  SER    63     -20.707  34.573   2.749  0.00  0.00      PROC
ATOM    615  N   GLY    64     -18.295  33.113  -0.032  0.00  0.00      PROC
ATOM    616  CA  GLY    64     -17.088  33.851  -0.408  0.00  0.00      PROC
ATOM    617  C   GLY    64     -17.361  34.761  -1.589  0.00  0.00      PROC
ATOM    618  O   GLY    64     -18.199  34.454  -2.432  0.00  0.00      PROC
ATOM    619  H   GLY    64     -18.662  32.401  -0.630  0.00  0.00      PROC
ATOM    620  N   SER    65     -16.661  35.902  -1.610  0.00  0.00      PROC
ATOM    621  CA  SER    65     -16.991  36.912  -2.614  0.00  0.00      PROC
ATOM    622  C   SER    65     -15.805  37.810  -2.929  0.00  0.00      PROC
ATOM    623  O   SER    65     -14.762  37.700  -2.294  0.00  0.00      PROC
ATOM    624  CB  SER    65     -18.209  37.712  -2.129  0.00  0.00      PROC
ATOM    625  OG  SER    65     -18.011  38.199  -0.793  0.00  0.00      PROC
ATOM    626  H   SER    65     -15.961  36.103  -0.923  0.00  0.00      PROC
ATOM    627  HG  SER    65     -17.499  37.551  -0.312  0.00  0.00      PROC
ATOM    628  N   GLY    66     -16.003  38.711  -3.905  0.00  0.00      PROC
ATOM    629  CA  GLY    66     -14.954  39.697  -4.167  0.00  0.00      PROC
ATOM    630  C   GLY    66     -14.315  39.523  -5.532  0.00  0.00      PROC
ATOM    631  O   GLY    66     -14.547  38.533  -6.216  0.00  0.00      PROC
ATOM    632  H   GLY    66     -16.803  38.662  -4.500  0.00  0.00      PROC
ATOM    633  N   SER    67     -13.521  40.531  -5.917  0.00  0.00      PROC
ATOM    634  CA  SER    67     -12.848  40.493  -7.214  0.00  0.00      PROC
ATOM    635  C   SER    67     -11.623  41.394  -7.243  0.00  0.00      PROC
ATOM    636  O   SER    67     -11.562  42.430  -6.591  0.00  0.00      PROC
ATOM    637  CB  SER    67     -13.800  40.905  -8.346  0.00  0.00      PROC
ATOM    638  OG  SER    67     -15.034  40.179  -8.274  0.00  0.00      PROC
ATOM    639  H   SER    67     -13.353  41.305  -5.302  0.00  0.00      PROC
ATOM    640  HG  SER    67     -14.838  39.324  -7.893  0.00  0.00      PROC
ATOM    641  N   GLY    68     -10.646  40.968  -8.061  0.00  0.00      PROC
ATOM    642  CA  GLY    68      -9.514  41.854  -8.343  0.00  0.00      PROC
ATOM    643  C   GLY    68      -8.570  42.041  -7.170  0.00  0.00      PROC
ATOM    644  O   GLY    68      -7.672  41.237  -6.929  0.00  0.00      PROC
ATOM    645  H   GLY    68     -10.653  40.019  -8.374  0.00  0.00      PROC
ATOM    646  N   THR    69      -8.841  43.138  -6.458  0.00  0.00      PROC
ATOM    647  CA  THR    69      -8.112  43.445  -5.234  0.00  0.00      PROC
ATOM    648  C   THR    69      -8.896  43.124  -3.974  0.00  0.00      PROC
ATOM    649  O   THR    69      -8.345  42.713  -2.961  0.00  0.00      PROC
ATOM    650  CB  THR    69      -7.738  44.924  -5.260  0.00  0.00      PROC
ATOM    651  CG2 THR    69      -6.476  45.161  -6.090  0.00  0.00      PROC
ATOM    652  OG1 THR    69      -8.828  45.688  -5.802  0.00  0.00      PROC
ATOM    653  H   THR    69      -9.586  43.749  -6.728  0.00  0.00      PROC
ATOM    654  HG1 THR    69      -9.422  45.872  -5.070  0.00  0.00      PROC
ATOM    655  N   ASP    70     -10.210  43.352  -4.077  0.00  0.00      PROC
ATOM    656  CA  ASP    70     -11.002  43.349  -2.851  0.00  0.00      PROC
ATOM    657  C   ASP    70     -11.794  42.078  -2.730  0.00  0.00      PROC
ATOM    658  O   ASP    70     -12.543  41.707  -3.625  0.00  0.00      PROC
ATOM    659  CB  ASP    70     -11.957  44.543  -2.820  0.00  0.00      PROC
ATOM    660  CG  ASP    70     -11.195  45.837  -2.627  0.00  0.00      PROC
ATOM    661  OD1 ASP    70     -11.303  46.439  -1.566  0.00  0.00      PROC
ATOM    662  OD2 ASP    70     -10.489  46.275  -3.531  0.00  0.00      PROC
ATOM    663  H   ASP    70     -10.663  43.515  -4.953  0.00  0.00      PROC
ATOM    664  N   TYR    71     -11.585  41.402  -1.601  0.00  0.00      PROC
ATOM    665  CA  TYR    71     -12.276  40.129  -1.449  0.00  0.00      PROC
ATOM    666  C   TYR    71     -12.925  40.021  -0.090  0.00  0.00      PROC
ATOM    667  O   TYR    71     -12.467  40.604   0.883  0.00  0.00      PROC
ATOM    668  CB  TYR    71     -11.305  38.966  -1.645  0.00  0.00      PROC
ATOM    669  CG  TYR    71     -10.709  38.943  -3.036  0.00  0.00      PROC
ATOM    670  CD1 TYR    71     -11.342  38.194  -4.049  0.00  0.00      PROC
ATOM    671  CD2 TYR    71      -9.524  39.663  -3.279  0.00  0.00      PROC
ATOM    672  CE1 TYR    71     -10.768  38.150  -5.332  0.00  0.00      PROC
ATOM    673  CE2 TYR    71      -8.965  39.637  -4.564  0.00  0.00      PROC
ATOM    674  CZ  TYR    71      -9.582  38.871  -5.574  0.00  0.00      PROC
ATOM    675  OH  TYR    71      -9.001  38.834  -6.831  0.00  0.00      PROC
ATOM    676  H   TYR    71     -10.934  41.713  -0.906  0.00  0.00      PROC
ATOM    677  HH  TYR    71      -8.306  39.491  -6.834  0.00  0.00      PROC
ATOM    678  N   THR    72     -14.000  39.239  -0.057  0.00  0.00      PROC
ATOM    679  CA  THR    72     -14.756  39.182   1.183  0.00  0.00      PROC
ATOM    680  C   THR    72     -15.207  37.776   1.520  0.00  0.00      PROC
ATOM    681  O   THR    72     -15.978  37.147   0.799  0.00  0.00      PROC
ATOM    682  CB  THR    72     -15.953  40.134   1.090  0.00  0.00      PROC
ATOM    683  CG2 THR    72     -16.545  40.451   2.466  0.00  0.00      PROC
ATOM    684  OG1 THR    72     -15.576  41.339   0.409  0.00  0.00      PROC
ATOM    685  H   THR    72     -14.340  38.809  -0.889  0.00  0.00      PROC
ATOM    686  HG1 THR    72     -16.346  41.892   0.389  0.00  0.00      PROC
ATOM    687  N   LEU    73     -14.699  37.303   2.663  0.00  0.00      PROC
ATOM    688  CA  LEU    73     -15.360  36.143   3.249  0.00  0.00      PROC
ATOM    689  C   LEU    73     -16.557  36.629   4.028  0.00  0.00      PROC
ATOM    690  O   LEU    73     -16.546  37.709   4.612  0.00  0.00      PROC
ATOM    691  CB  LEU    73     -14.420  35.382   4.186  0.00  0.00      PROC
ATOM    692  CG  LEU    73     -14.938  34.023   4.671  0.00  0.00      PROC
ATOM    693  CD1 LEU    73     -15.229  33.068   3.511  0.00  0.00      PROC
ATOM    694  CD2 LEU    73     -14.004  33.402   5.709  0.00  0.00      PROC
ATOM    695  H   LEU    73     -14.100  37.889   3.211  0.00  0.00      PROC
ATOM    696  N   THR    74     -17.597  35.804   4.016  0.00  0.00      PROC
ATOM    697  CA  THR    74     -18.716  36.179   4.858  0.00  0.00      PROC
ATOM    698  C   THR    74     -19.523  34.984   5.309  0.00  0.00      PROC
ATOM    699  O   THR    74     -20.252  34.370   4.536  0.00  0.00      PROC
ATOM    700  CB  THR    74     -19.615  37.201   4.160  0.00  0.00      PROC
ATOM    701  CG2 THR    74     -20.190  38.174   5.177  0.00  0.00      PROC
ATOM    702  OG1 THR    74     -18.918  37.929   3.145  0.00  0.00      PROC
ATOM    703  H   THR    74     -17.651  35.044   3.367  0.00  0.00      PROC
ATOM    704  HG1 THR    74     -18.159  38.310   3.582  0.00  0.00      PROC
ATOM    705  N   ILE    75     -19.375  34.669   6.600  0.00  0.00      PROC
ATOM    706  CA  ILE    75     -20.253  33.625   7.131  0.00  0.00      PROC
ATOM    707  C   ILE    75     -21.681  34.153   7.153  0.00  0.00      PROC
ATOM    708  O   ILE    75     -21.905  35.310   7.475  0.00  0.00      PROC
ATOM    709  CB  ILE    75     -19.765  33.196   8.524  0.00  0.00      PROC
ATOM    710  CG1 ILE    75     -18.286  32.801   8.466  0.00  0.00      PROC
ATOM    711  CG2 ILE    75     -20.618  32.080   9.128  0.00  0.00      PROC
ATOM    712  CD  ILE    75     -17.690  32.421   9.824  0.00  0.00      PROC
ATOM    713  H   ILE    75     -18.850  35.289   7.186  0.00  0.00      PROC
ATOM    714  N   SER    76     -22.623  33.305   6.728  0.00  0.00      PROC
ATOM    715  CA  SER    76     -24.003  33.783   6.658  0.00  0.00      PROC
ATOM    716  C   SER    76     -24.669  33.887   8.011  0.00  0.00      PROC
ATOM    717  O   SER    76     -25.113  34.946   8.424  0.00  0.00      PROC
ATOM    718  CB  SER    76     -24.803  32.907   5.695  0.00  0.00      PROC
ATOM    719  OG  SER    76     -24.296  31.573   5.763  0.00  0.00      PROC
ATOM    720  H   SER    76     -22.395  32.359   6.500  0.00  0.00      PROC
ATOM    721  HG  SER    76     -23.622  31.508   5.089  0.00  0.00      PROC
ATOM    722  N   SER    77     -24.674  32.732   8.677  0.00  0.00      PROC
ATOM    723  CA  SER    77     -25.059  32.738  10.077  0.00  0.00      PROC
ATOM    724  C   SER    77     -23.940  32.075  10.836  0.00  0.00      PROC
ATOM    725  O   SER    77     -23.554  30.944  10.550  0.00  0.00      PROC
ATOM    726  CB  SER    77     -26.390  31.999  10.258  0.00  0.00      PROC
ATOM    727  OG  SER    77     -26.861  32.099  11.606  0.00  0.00      PROC
ATOM    728  H   SER    77     -24.354  31.886   8.250  0.00  0.00      PROC
ATOM    729  HG  SER    77     -26.532  31.332  12.072  0.00  0.00      PROC
ATOM    730  N   LEU    78     -23.398  32.833  11.792  0.00  0.00      PROC
ATOM    731  CA  LEU    78     -22.387  32.189  12.616  0.00  0.00      PROC
ATOM    732  C   LEU    78     -22.970  31.167  13.566  0.00  0.00      PROC
ATOM    733  O   LEU    78     -23.686  31.497  14.501  0.00  0.00      PROC
ATOM    734  CB  LEU    78     -21.587  33.221  13.407  0.00  0.00      PROC
ATOM    735  CG  LEU    78     -20.477  32.585  14.250  0.00  0.00      PROC
ATOM    736  CD1 LEU    78     -19.450  31.854  13.387  0.00  0.00      PROC
ATOM    737  CD2 LEU    78     -19.843  33.586  15.205  0.00  0.00      PROC
ATOM    738  H   LEU    78     -23.680  33.787  11.917  0.00  0.00      PROC
ATOM    739  N   GLN    79     -22.584  29.912  13.329  0.00  0.00      PROC
ATOM    740  CA  GLN    79     -22.741  29.057  14.494  0.00  0.00      PROC
ATOM    741  C   GLN    79     -21.403  28.888  15.182  0.00  0.00      PROC
ATOM    742  O   GLN    79     -20.350  28.806  14.559  0.00  0.00      PROC
ATOM    743  CB  GLN    79     -23.438  27.732  14.169  0.00  0.00      PROC
ATOM    744  CG  GLN    79     -24.570  27.802  13.129  0.00  0.00      PROC
ATOM    745  CD  GLN    79     -25.637  28.817  13.496  0.00  0.00      PROC
ATOM    746  NE2 GLN    79     -26.385  28.477  14.548  0.00  0.00      PROC
ATOM    747  OE1 GLN    79     -25.801  29.843  12.851  0.00  0.00      PROC
ATOM    748  H   GLN    79     -22.019  29.687  12.538  0.00  0.00      PROC
ATOM    749 HE21 GLN    79     -26.246  27.629  15.057  0.00  0.00      PROC
ATOM    750 HE22 GLN    79     -27.102  29.115  14.822  0.00  0.00      PROC
ATOM    751  N   GLN    80     -21.501  28.922  16.514  0.00  0.00      PROC
ATOM    752  CA  GLN    80     -20.338  29.143  17.381  0.00  0.00      PROC
ATOM    753  C   GLN    80     -19.058  28.346  17.137  0.00  0.00      PROC
ATOM    754  O   GLN    80     -17.955  28.800  17.412  0.00  0.00      PROC
ATOM    755  CB  GLN    80     -20.809  29.049  18.829  0.00  0.00      PROC
ATOM    756  CG  GLN    80     -21.546  27.740  19.094  0.00  0.00      PROC
ATOM    757  CD  GLN    80     -22.532  27.917  20.221  0.00  0.00      PROC
ATOM    758  NE2 GLN    80     -21.978  28.068  21.422  0.00  0.00      PROC
ATOM    759  OE1 GLN    80     -23.735  27.872  20.012  0.00  0.00      PROC
ATOM    760  H   GLN    80     -22.425  28.960  16.892  0.00  0.00      PROC
ATOM    761 HE21 GLN    80     -20.997  28.205  21.573  0.00  0.00      PROC
ATOM    762 HE22 GLN    80     -22.568  27.996  22.229  0.00  0.00      PROC
ATOM    763  N   GLU    81     -19.222  27.138  16.582  0.00  0.00      PROC
ATOM    764  CA  GLU    81     -18.021  26.343  16.323  0.00  0.00      PROC
ATOM    765  C   GLU    81     -17.097  26.821  15.216  0.00  0.00      PROC
ATOM    766  O   GLU    81     -16.113  26.158  14.895  0.00  0.00      PROC
ATOM    767  CB  GLU    81     -18.333  24.849  16.147  0.00  0.00      PROC
ATOM    768  CG  GLU    81     -19.178  24.431  14.936  0.00  0.00      PROC
ATOM    769  CD  GLU    81     -20.587  24.986  15.024  0.00  0.00      PROC
ATOM    770  OE1 GLU    81     -21.146  25.035  16.120  0.00  0.00      PROC
ATOM    771  OE2 GLU    81     -21.106  25.407  13.998  0.00  0.00      PROC
ATOM    772  H   GLU    81     -20.121  26.853  16.241  0.00  0.00      PROC
ATOM    773  N   ASP    82     -17.419  28.001  14.667  0.00  0.00      PROC
ATOM    774  CA  ASP    82     -16.401  28.613  13.823  0.00  0.00      PROC
ATOM    775  C   ASP    82     -15.520  29.667  14.460  0.00  0.00      PROC
ATOM    776  O   ASP    82     -14.812  30.400  13.780  0.00  0.00      PROC
ATOM    777  CB  ASP    82     -16.972  29.063  12.479  0.00  0.00      PROC
ATOM    778  CG  ASP    82     -17.117  27.874  11.543  0.00  0.00      PROC
ATOM    779  OD1 ASP    82     -16.674  26.770  11.850  0.00  0.00      PROC
ATOM    780  OD2 ASP    82     -17.733  28.016  10.501  0.00  0.00      PROC
ATOM    781  H   ASP    82     -18.296  28.451  14.842  0.00  0.00      PROC
ATOM    782  N   PHE    83     -15.531  29.662  15.805  0.00  0.00      PROC
ATOM    783  CA  PHE    83     -14.468  30.329  16.568  0.00  0.00      PROC
ATOM    784  C   PHE    83     -13.075  29.984  16.043  0.00  0.00      PROC
ATOM    785  O   PHE    83     -12.655  28.832  16.087  0.00  0.00      PROC
ATOM    786  CB  PHE    83     -14.637  29.921  18.039  0.00  0.00      PROC
ATOM    787  CG  PHE    83     -13.608  30.556  18.946  0.00  0.00      PROC
ATOM    788  CD1 PHE    83     -13.727  31.918  19.294  0.00  0.00      PROC
ATOM    789  CD2 PHE    83     -12.547  29.764  19.437  0.00  0.00      PROC
ATOM    790  CE1 PHE    83     -12.767  32.499  20.144  0.00  0.00      PROC
ATOM    791  CE2 PHE    83     -11.587  30.345  20.287  0.00  0.00      PROC
ATOM    792  CZ  PHE    83     -11.705  31.707  20.630  0.00  0.00      PROC
ATOM    793  H   PHE    83     -16.254  29.177  16.300  0.00  0.00      PROC
ATOM    794  N   ALA    84     -12.407  31.019  15.505  0.00  0.00      PROC
ATOM    795  CA  ALA    84     -11.164  30.763  14.779  0.00  0.00      PROC
ATOM    796  C   ALA    84     -10.444  32.038  14.413  0.00  0.00      PROC
ATOM    797  O   ALA    84     -11.028  33.115  14.396  0.00  0.00      PROC
ATOM    798  CB  ALA    84     -11.434  30.052  13.452  0.00  0.00      PROC
ATOM    799  H   ALA    84     -12.785  31.945  15.515  0.00  0.00      PROC
ATOM    800  N   THR    85      -9.168  31.846  14.071  0.00  0.00      PROC
ATOM    801  CA  THR    85      -8.449  32.896  13.366  0.00  0.00      PROC
ATOM    802  C   THR    85      -8.543  32.691  11.862  0.00  0.00      PROC
ATOM    803  O   THR    85      -8.123  31.676  11.319  0.00  0.00      PROC
ATOM    804  CB  THR    85      -6.987  32.910  13.807  0.00  0.00      PROC
ATOM    805  CG2 THR    85      -6.330  34.265  13.528  0.00  0.00      PROC
ATOM    806  OG1 THR    85      -6.867  32.563  15.192  0.00  0.00      PROC
ATOM    807  H   THR    85      -8.727  30.957  14.189  0.00  0.00      PROC
ATOM    808  HG1 THR    85      -5.956  32.312  15.305  0.00  0.00      PROC
ATOM    809  N   TYR    86      -9.135  33.684  11.200  0.00  0.00      PROC
ATOM    810  CA  TYR    86      -9.227  33.584   9.748  0.00  0.00      PROC
ATOM    811  C   TYR    86      -8.067  34.254   9.060  0.00  0.00      PROC
ATOM    812  O   TYR    86      -7.570  35.275   9.523  0.00  0.00      PROC
ATOM    813  CB  TYR    86     -10.545  34.184   9.262  0.00  0.00      PROC
ATOM    814  CG  TYR    86     -11.678  33.306   9.725  0.00  0.00      PROC
ATOM    815  CD1 TYR    86     -12.095  32.264   8.877  0.00  0.00      PROC
ATOM    816  CD2 TYR    86     -12.267  33.530  10.988  0.00  0.00      PROC
ATOM    817  CE1 TYR    86     -13.092  31.388   9.325  0.00  0.00      PROC
ATOM    818  CE2 TYR    86     -13.258  32.645  11.438  0.00  0.00      PROC
ATOM    819  CZ  TYR    86     -13.636  31.571  10.608  0.00  0.00      PROC
ATOM    820  OH  TYR    86     -14.554  30.649  11.054  0.00  0.00      PROC
ATOM    821  H   TYR    86      -9.472  34.476  11.704  0.00  0.00      PROC
ATOM    822  HH  TYR    86     -14.751  30.818  11.975  0.00  0.00      PROC
ATOM    823  N   PHE    87      -7.676  33.645   7.935  0.00  0.00      PROC
ATOM    824  CA  PHE    87      -6.639  34.260   7.106  0.00  0.00      PROC
ATOM    825  C   PHE    87      -7.072  34.257   5.659  0.00  0.00      PROC
ATOM    826  O   PHE    87      -7.737  33.329   5.216  0.00  0.00      PROC
ATOM    827  CB  PHE    87      -5.317  33.491   7.197  0.00  0.00      PROC
ATOM    828  CG  PHE    87      -4.738  33.522   8.591  0.00  0.00      PROC
ATOM    829  CD1 PHE    87      -3.877  34.579   8.955  0.00  0.00      PROC
ATOM    830  CD2 PHE    87      -5.051  32.486   9.498  0.00  0.00      PROC
ATOM    831  CE1 PHE    87      -3.307  34.593  10.242  0.00  0.00      PROC
ATOM    832  CE2 PHE    87      -4.481  32.501  10.785  0.00  0.00      PROC
ATOM    833  CZ  PHE    87      -3.608  33.550  11.142  0.00  0.00      PROC
ATOM    834  H   PHE    87      -8.107  32.780   7.670  0.00  0.00      PROC
ATOM    835  N   CYS    88      -6.664  35.301   4.934  0.00  0.00      PROC
ATOM    836  CA  CYS    88      -6.739  35.145   3.480  0.00  0.00      PROC
ATOM    837  C   CYS    88      -5.419  34.635   2.930  0.00  0.00      PROC
ATOM    838  O   CYS    88      -4.438  34.578   3.660  0.00  0.00      PROC
ATOM    839  CB  CYS    88      -7.161  36.458   2.812  0.00  0.00      PROC
ATOM    840  SG  CYS    88      -6.563  37.941   3.668  0.00  0.00      PROC
ATOM    841  H   CYS    88      -6.177  36.063   5.367  0.00  0.00      PROC
ATOM    842  N   LEU    89      -5.429  34.286   1.637  0.00  0.00      PROC
ATOM    843  CA  LEU    89      -4.191  33.955   0.928  0.00  0.00      PROC
ATOM    844  C   LEU    89      -4.312  34.458  -0.493  0.00  0.00      PROC
ATOM    845  O   LEU    89      -5.394  34.421  -1.071  0.00  0.00      PROC
ATOM    846  CB  LEU    89      -3.962  32.434   0.930  0.00  0.00      PROC
ATOM    847  CG  LEU    89      -2.850  31.877   0.021  0.00  0.00      PROC
ATOM    848  CD1 LEU    89      -1.451  32.302   0.454  0.00  0.00      PROC
ATOM    849  CD2 LEU    89      -2.931  30.361  -0.140  0.00  0.00      PROC
ATOM    850  H   LEU    89      -6.299  34.205   1.145  0.00  0.00      PROC
ATOM    851  N   GLN    90      -3.169  34.910  -1.023  0.00  0.00      PROC
ATOM    852  CA  GLN    90      -3.122  35.114  -2.463  0.00  0.00      PROC
ATOM    853  C   GLN    90      -2.159  34.166  -3.147  0.00  0.00      PROC
ATOM    854  O   GLN    90      -1.097  33.845  -2.629  0.00  0.00      PROC
ATOM    855  CB  GLN    90      -2.828  36.580  -2.792  0.00  0.00      PROC
ATOM    856  CG  GLN    90      -1.475  37.156  -2.363  0.00  0.00      PROC
ATOM    857  CD  GLN    90      -0.392  36.815  -3.363  0.00  0.00      PROC
ATOM    858  NE2 GLN    90       0.829  36.908  -2.855  0.00  0.00      PROC
ATOM    859  OE1 GLN    90      -0.632  36.481  -4.518  0.00  0.00      PROC
ATOM    860  H   GLN    90      -2.342  34.967  -0.458  0.00  0.00      PROC
ATOM    861 HE21 GLN    90       0.991  37.267  -1.933  0.00  0.00      PROC
ATOM    862 HE22 GLN    90       1.649  36.609  -3.352  0.00  0.00      PROC
ATOM    863  N   GLY    91      -2.582  33.739  -4.341  0.00  0.00      PROC
ATOM    864  CA  GLY    91      -1.702  32.858  -5.105  0.00  0.00      PROC
ATOM    865  C   GLY    91      -1.106  33.474  -6.362  0.00  0.00      PROC
ATOM    866  O   GLY    91      -0.464  32.818  -7.172  0.00  0.00      PROC
ATOM    867  H   GLY    91      -3.493  34.016  -4.649  0.00  0.00      PROC
ATOM    868  N   LYS    92      -1.359  34.782  -6.519  0.00  0.00      PROC
ATOM    869  CA  LYS    92      -0.896  35.438  -7.741  0.00  0.00      PROC
ATOM    870  C   LYS    92       0.612  35.433  -7.897  0.00  0.00      PROC
ATOM    871  O   LYS    92       1.147  35.027  -8.923  0.00  0.00      PROC
ATOM    872  CB  LYS    92      -1.446  36.865  -7.799  0.00  0.00      PROC
ATOM    873  CG  LYS    92      -1.064  37.747  -8.998  0.00  0.00      PROC
ATOM    874  CD  LYS    92      -1.572  37.262 -10.360  0.00  0.00      PROC
ATOM    875  CE  LYS    92      -1.426  38.333 -11.451  0.00  0.00      PROC
ATOM    876  NZ  LYS    92      -2.332  39.450 -11.151  0.00  0.00      PROC
ATOM    877  H   LYS    92      -1.684  35.313  -5.736  0.00  0.00      PROC
ATOM    878  HZ1 LYS    92      -2.411  40.167 -11.903  0.00  0.00      PROC
ATOM    879  HZ2 LYS    92      -3.308  39.104 -11.075  0.00  0.00      PROC
ATOM    880  HZ3 LYS    92      -2.123  39.939 -10.258  0.00  0.00      PROC
ATOM    881  N   MET    93       1.276  35.921  -6.848  0.00  0.00      PROC
ATOM    882  CA  MET    93       2.712  36.092  -7.022  0.00  0.00      PROC
ATOM    883  C   MET    93       3.439  35.708  -5.758  0.00  0.00      PROC
ATOM    884  O   MET    93       2.893  35.799  -4.667  0.00  0.00      PROC
ATOM    885  CB  MET    93       3.009  37.541  -7.427  0.00  0.00      PROC
ATOM    886  CG  MET    93       4.369  37.762  -8.097  0.00  0.00      PROC
ATOM    887  SD  MET    93       4.698  39.498  -8.442  0.00  0.00      PROC
ATOM    888  CE  MET    93       4.896  40.059  -6.743  0.00  0.00      PROC
ATOM    889  H   MET    93       0.818  36.162  -5.986  0.00  0.00      PROC
ATOM    890  N   LEU    94       4.693  35.280  -5.946  0.00  0.00      PROC
ATOM    891  CA  LEU    94       5.537  35.115  -4.766  0.00  0.00      PROC
ATOM    892  C   LEU    94       5.877  36.481  -4.190  0.00  0.00      PROC
ATOM    893  O   LEU    94       6.148  37.405  -4.946  0.00  0.00      PROC
ATOM    894  CB  LEU    94       6.824  34.345  -5.097  0.00  0.00      PROC
ATOM    895  CG  LEU    94       6.669  32.833  -5.301  0.00  0.00      PROC
ATOM    896  CD1 LEU    94       6.023  32.470  -6.638  0.00  0.00      PROC
ATOM    897  CD2 LEU    94       8.008  32.115  -5.131  0.00  0.00      PROC
ATOM    898  H   LEU    94       5.090  35.273  -6.861  0.00  0.00      PROC
ATOM    899  N   PRO    95       5.847  36.593  -2.841  0.00  0.00      PROC
ATOM    900  CA  PRO    95       5.472  35.498  -1.939  0.00  0.00      PROC
ATOM    901  C   PRO    95       3.976  35.282  -1.885  0.00  0.00      PROC
ATOM    902  O   PRO    95       3.194  36.220  -1.874  0.00  0.00      PROC
ATOM    903  CB  PRO    95       6.012  35.986  -0.599  0.00  0.00      PROC
ATOM    904  CG  PRO    95       5.892  37.503  -0.669  0.00  0.00      PROC
ATOM    905  CD  PRO    95       6.194  37.816  -2.129  0.00  0.00      PROC
ATOM    906  N   TRP    96       3.625  33.989  -1.834  0.00  0.00      PROC
ATOM    907  CA  TRP    96       2.218  33.648  -1.635  0.00  0.00      PROC
ATOM    908  C   TRP    96       1.765  33.987  -0.224  0.00  0.00      PROC
ATOM    909  O   TRP    96       1.836  33.187   0.700  0.00  0.00      PROC
ATOM    910  CB  TRP    96       1.997  32.164  -1.923  0.00  0.00      PROC
ATOM    911  CG  TRP    96       2.338  31.814  -3.355  0.00  0.00      PROC
ATOM    912  CD1 TRP    96       1.842  32.417  -4.522  0.00  0.00      PROC
ATOM    913  CD2 TRP    96       3.180  30.736  -3.818  0.00  0.00      PROC
ATOM    914  CE2 TRP    96       3.135  30.744  -5.252  0.00  0.00      PROC
ATOM    915  CE3 TRP    96       3.947  29.761  -3.146  0.00  0.00      PROC
ATOM    916  NE1 TRP    96       2.303  31.789  -5.639  0.00  0.00      PROC
ATOM    917  CZ2 TRP    96       3.853  29.774  -5.984  0.00  0.00      PROC
ATOM    918  CZ3 TRP    96       4.662  28.799  -3.890  0.00  0.00      PROC
ATOM    919  CH2 TRP    96       4.615  28.803  -5.301  0.00  0.00      PROC
ATOM    920  H   TRP    96       4.323  33.277  -1.815  0.00  0.00      PROC
ATOM    921  HE1 TRP    96       2.041  31.979  -6.568  0.00  0.00      PROC
ATOM    922  N   THR    97       1.358  35.244  -0.091  0.00  0.00      PROC
ATOM    923  CA  THR    97       1.117  35.765   1.243  0.00  0.00      PROC
ATOM    924  C   THR    97      -0.246  35.457   1.811  0.00  0.00      PROC
ATOM    925  O   THR    97      -1.270  35.466   1.133  0.00  0.00      PROC
ATOM    926  CB  THR    97       1.381  37.265   1.240  0.00  0.00      PROC
ATOM    927  CG2 THR    97       2.834  37.563   1.606  0.00  0.00      PROC
ATOM    928  OG1 THR    97       1.065  37.829  -0.043  0.00  0.00      PROC
ATOM    929  H   THR    97       1.322  35.862  -0.875  0.00  0.00      PROC
ATOM    930  HG1 THR    97       1.150  38.768   0.100  0.00  0.00      PROC
ATOM    931  N   PHE    98      -0.193  35.186   3.117  0.00  0.00      PROC
ATOM    932  CA  PHE    98      -1.445  35.107   3.851  0.00  0.00      PROC
ATOM    933  C   PHE    98      -1.783  36.463   4.428  0.00  0.00      PROC
ATOM    934  O   PHE    98      -0.999  37.403   4.344  0.00  0.00      PROC
ATOM    935  CB  PHE    98      -1.353  34.057   4.959  0.00  0.00      PROC
ATOM    936  CG  PHE    98      -1.226  32.663   4.386  0.00  0.00      PROC
ATOM    937  CD1 PHE    98       0.033  32.192   3.951  0.00  0.00      PROC
ATOM    938  CD2 PHE    98      -2.377  31.851   4.304  0.00  0.00      PROC
ATOM    939  CE1 PHE    98       0.140  30.895   3.415  0.00  0.00      PROC
ATOM    940  CE2 PHE    98      -2.270  30.552   3.774  0.00  0.00      PROC
ATOM    941  CZ  PHE    98      -1.014  30.088   3.331  0.00  0.00      PROC
ATOM    942  H   PHE    98       0.674  35.211   3.611  0.00  0.00      PROC
ATOM    943  N   GLY    99      -2.982  36.525   5.014  0.00  0.00      PROC
ATOM    944  CA  GLY    99      -3.344  37.752   5.709  0.00  0.00      PROC
ATOM    945  C   GLY    99      -2.829  37.786   7.132  0.00  0.00      PROC
ATOM    946  O   GLY    99      -2.179  36.865   7.621  0.00  0.00      PROC
ATOM    947  H   GLY    99      -3.555  35.706   5.021  0.00  0.00      PROC
ATOM    948  N   GLN   100      -3.155  38.913   7.778  0.00  0.00      PROC
ATOM    949  CA  GLN   100      -2.688  39.088   9.151  0.00  0.00      PROC
ATOM    950  C   GLN   100      -3.493  38.327  10.184  0.00  0.00      PROC
ATOM    951  O   GLN   100      -2.976  37.896  11.207  0.00  0.00      PROC
ATOM    952  CB  GLN   100      -2.616  40.563   9.566  0.00  0.00      PROC
ATOM    953  CG  GLN   100      -2.011  41.522   8.536  0.00  0.00      PROC
ATOM    954  CD  GLN   100      -3.112  42.115   7.678  0.00  0.00      PROC
ATOM    955  NE2 GLN   100      -2.866  43.370   7.301  0.00  0.00      PROC
ATOM    956  OE1 GLN   100      -4.136  41.502   7.401  0.00  0.00      PROC
ATOM    957  H   GLN   100      -3.731  39.593   7.320  0.00  0.00      PROC
ATOM    958 HE21 GLN   100      -2.019  43.836   7.539  0.00  0.00      PROC
ATOM    959 HE22 GLN   100      -3.541  43.870   6.754  0.00  0.00      PROC
ATOM    960  N   GLY   101      -4.787  38.181   9.872  0.00  0.00      PROC
ATOM    961  CA  GLY   101      -5.595  37.447  10.834  0.00  0.00      PROC
ATOM    962  C   GLY   101      -6.848  38.162  11.290  0.00  0.00      PROC
ATOM    963  O   GLY   101      -6.917  39.379  11.423  0.00  0.00      PROC
ATOM    964  H   GLY   101      -5.166  38.530   9.017  0.00  0.00      PROC
ATOM    965  N   THR   102      -7.837  37.301  11.539  0.00  0.00      PROC
ATOM    966  CA  THR   102      -9.093  37.732  12.138  0.00  0.00      PROC
ATOM    967  C   THR   102      -9.433  36.822  13.301  0.00  0.00      PROC
ATOM    968  O   THR   102      -9.769  35.665  13.093  0.00  0.00      PROC
ATOM    969  CB  THR   102     -10.184  37.672  11.060  0.00  0.00      PROC
ATOM    970  CG2 THR   102     -11.615  37.817  11.592  0.00  0.00      PROC
ATOM    971  OG1 THR   102      -9.915  38.654  10.053  0.00  0.00      PROC
ATOM    972  H   THR   102      -7.708  36.350  11.256  0.00  0.00      PROC
ATOM    973  HG1 THR   102      -9.998  39.489  10.512  0.00  0.00      PROC
ATOM    974  N   LYS   103      -9.349  37.355  14.526  0.00  0.00      PROC
ATOM    975  CA  LYS   103      -9.947  36.534  15.574  0.00  0.00      PROC
ATOM    976  C   LYS   103     -11.447  36.733  15.663  0.00  0.00      PROC
ATOM    977  O   LYS   103     -11.958  37.779  16.052  0.00  0.00      PROC
ATOM    978  CB  LYS   103      -9.272  36.712  16.944  0.00  0.00      PROC
ATOM    979  CG  LYS   103      -9.895  35.762  17.981  0.00  0.00      PROC
ATOM    980  CD  LYS   103      -9.244  35.715  19.364  0.00  0.00      PROC
ATOM    981  CE  LYS   103     -10.078  34.841  20.308  0.00  0.00      PROC
ATOM    982  NZ  LYS   103      -9.320  34.515  21.520  0.00  0.00      PROC
ATOM    983  H   LYS   103      -9.090  38.313  14.651  0.00  0.00      PROC
ATOM    984  HZ1 LYS   103      -9.794  33.798  22.114  0.00  0.00      PROC
ATOM    985  HZ2 LYS   103      -8.453  33.987  21.278  0.00  0.00      PROC
ATOM    986  HZ3 LYS   103      -9.080  35.324  22.114  0.00  0.00      PROC
ATOM    987  N   LEU   104     -12.123  35.651  15.281  0.00  0.00      PROC
ATOM    988  CA  LEU   104     -13.538  35.556  15.606  0.00  0.00      PROC
ATOM    989  C   LEU   104     -13.694  35.176  17.069  0.00  0.00      PROC
ATOM    990  O   LEU   104     -12.960  34.339  17.579  0.00  0.00      PROC
ATOM    991  CB  LEU   104     -14.160  34.530  14.658  0.00  0.00      PROC
ATOM    992  CG  LEU   104     -15.668  34.323  14.764  0.00  0.00      PROC
ATOM    993  CD1 LEU   104     -16.448  35.630  14.669  0.00  0.00      PROC
ATOM    994  CD2 LEU   104     -16.141  33.330  13.710  0.00  0.00      PROC
ATOM    995  H   LEU   104     -11.614  34.851  14.957  0.00  0.00      PROC
ATOM    996  N   GLU   105     -14.650  35.853  17.708  0.00  0.00      PROC
ATOM    997  CA  GLU   105     -14.947  35.620  19.117  0.00  0.00      PROC
ATOM    998  C   GLU   105     -16.452  35.454  19.206  0.00  0.00      PROC
ATOM    999  O   GLU   105     -17.178  36.030  18.399  0.00  0.00      PROC
ATOM   1000  CB  GLU   105     -14.418  36.823  19.910  0.00  0.00      PROC
ATOM   1001  CG  GLU   105     -14.296  36.684  21.434  0.00  0.00      PROC
ATOM   1002  CD  GLU   105     -15.652  36.577  22.107  0.00  0.00      PROC
ATOM   1003  OE1 GLU   105     -15.828  35.692  22.935  0.00  0.00      PROC
ATOM   1004  OE2 GLU   105     -16.539  37.364  21.798  0.00  0.00      PROC
ATOM   1005  H   GLU   105     -15.216  36.519  17.219  0.00  0.00      PROC
ATOM   1006  N   ILE   106     -16.899  34.607  20.137  0.00  0.00      PROC
ATOM   1007  CA  ILE   106     -18.335  34.359  20.137  0.00  0.00      PROC
ATOM   1008  C   ILE   106     -19.089  35.229  21.124  0.00  0.00      PROC
ATOM   1009  O   ILE   106     -19.148  34.967  22.320  0.00  0.00      PROC
ATOM   1010  CB  ILE   106     -18.671  32.872  20.351  0.00  0.00      PROC
ATOM   1011  CG1 ILE   106     -17.797  31.944  19.497  0.00  0.00      PROC
ATOM   1012  CG2 ILE   106     -20.167  32.611  20.131  0.00  0.00      PROC
ATOM   1013  CD  ILE   106     -17.933  32.158  17.988  0.00  0.00      PROC
ATOM   1014  H   ILE   106     -16.297  34.302  20.881  0.00  0.00      PROC
ATOM   1015  N   LYS   107     -19.720  36.254  20.532  0.00  0.00      PROC
ATOM   1016  CA  LYS   107     -20.651  37.088  21.292  0.00  0.00      PROC
ATOM   1017  C   LYS   107     -21.822  36.287  21.837  0.00  0.00      PROC
ATOM   1018  O   LYS   107     -22.751  35.929  21.120  0.00  0.00      PROC
ATOM   1019  CB  LYS   107     -21.185  38.230  20.422  0.00  0.00      PROC
ATOM   1020  CG  LYS   107     -21.832  39.396  21.179  0.00  0.00      PROC
ATOM   1021  CD  LYS   107     -22.879  40.221  20.401  0.00  0.00      PROC
ATOM   1022  CE  LYS   107     -22.462  40.952  19.109  0.00  0.00      PROC
ATOM   1023  NZ  LYS   107     -22.259  40.011  18.003  0.00  0.00      PROC
ATOM   1024  H   LYS   107     -19.592  36.316  19.542  0.00  0.00      PROC
ATOM   1025  HZ1 LYS   107     -21.248  39.846  17.842  0.00  0.00      PROC
ATOM   1026  HZ2 LYS   107     -22.722  39.107  18.224  0.00  0.00      PROC
ATOM   1027  HZ3 LYS   107     -22.679  40.311  17.094  0.00  0.00      PROC
ATOM   1028  N   ARG   108     -21.735  36.023  23.140  0.00  0.00      PROC
ATOM   1029  CA  ARG   108     -22.803  35.249  23.763  0.00  0.00      PROC
ATOM   1030  C   ARG   108     -23.270  35.847  25.079  0.00  0.00      PROC
ATOM   1031  O   ARG   108     -22.896  36.948  25.459  0.00  0.00      PROC
ATOM   1032  CB  ARG   108     -22.389  33.782  23.919  0.00  0.00      PROC
ATOM   1033  CG  ARG   108     -21.055  33.594  24.639  0.00  0.00      PROC
ATOM   1034  CD  ARG   108     -21.096  32.427  25.616  0.00  0.00      PROC
ATOM   1035  NE  ARG   108     -21.910  32.749  26.786  0.00  0.00      PROC
ATOM   1036  CZ  ARG   108     -22.428  31.770  27.551  0.00  0.00      PROC
ATOM   1037  NH1 ARG   108     -22.354  30.512  27.165  0.00  0.00      PROC
ATOM   1038  NH2 ARG   108     -23.000  32.077  28.706  0.00  0.00      PROC
ATOM   1039  H   ARG   108     -20.903  36.312  23.617  0.00  0.00      PROC
ATOM   1040  HE  ARG   108     -21.964  33.698  27.104  0.00  0.00      PROC
ATOM   1041 HH11 ARG   108     -22.600  29.723  27.751  0.00  0.00      PROC
ATOM   1042 HH12 ARG   108     -22.010  30.255  26.259  0.00  0.00      PROC
ATOM   1043 HH21 ARG   108     -23.350  31.359  29.307  0.00  0.00      PROC
ATOM   1044 HH22 ARG   108     -23.079  33.045  28.967  0.00  0.00      PROC
ATOM   1045  N   THR   109     -24.115  35.076  25.776  0.00  0.00      PROC
ATOM   1046  CA  THR   109     -24.637  35.573  27.044  0.00  0.00      PROC
ATOM   1047  C   THR   109     -23.586  35.714  28.133  0.00  0.00      PROC
ATOM   1048  O   THR   109     -22.827  34.794  28.431  0.00  0.00      PROC
ATOM   1049  CB  THR   109     -25.761  34.636  27.477  0.00  0.00      PROC
ATOM   1050  CG2 THR   109     -27.083  35.016  26.807  0.00  0.00      PROC
ATOM   1051  OG1 THR   109     -25.416  33.283  27.136  0.00  0.00      PROC
ATOM   1052  H   THR   109     -24.371  34.147  25.509  0.00  0.00      PROC
ATOM   1053  HG1 THR   109     -26.180  32.752  27.334  0.00  0.00      PROC
ATOM   1054  N   VAL   110     -23.594  36.915  28.727  0.00  0.00      PROC
ATOM   1055  CA  VAL   110     -22.764  37.151  29.911  0.00  0.00      PROC
ATOM   1056  C   VAL   110     -23.100  36.146  31.012  0.00  0.00      PROC
ATOM   1057  O   VAL   110     -24.246  35.734  31.148  0.00  0.00      PROC
ATOM   1058  CB  VAL   110     -22.954  38.614  30.355  0.00  0.00      PROC
ATOM   1059  CG1 VAL   110     -22.171  38.990  31.614  0.00  0.00      PROC
ATOM   1060  CG2 VAL   110     -22.598  39.559  29.204  0.00  0.00      PROC
ATOM   1061  H   VAL   110     -24.214  37.616  28.383  0.00  0.00      PROC
ATOM   1062  N   ALA   111     -22.058  35.719  31.733  0.00  0.00      PROC
ATOM   1063  CA  ALA   111     -22.286  34.621  32.665  0.00  0.00      PROC
ATOM   1064  C   ALA   111     -21.693  34.889  34.030  0.00  0.00      PROC
ATOM   1065  O   ALA   111     -20.775  35.687  34.187  0.00  0.00      PROC
ATOM   1066  CB  ALA   111     -21.704  33.320  32.108  0.00  0.00      PROC
ATOM   1067  H   ALA   111     -21.163  36.156  31.633  0.00  0.00      PROC
ATOM   1068  N   ALA   112     -22.274  34.190  35.012  0.00  0.00      PROC
ATOM   1069  CA  ALA   112     -21.743  34.328  36.363  0.00  0.00      PROC
ATOM   1070  C   ALA   112     -20.669  33.293  36.619  0.00  0.00      PROC
ATOM   1071  O   ALA   112     -20.889  32.097  36.472  0.00  0.00      PROC
ATOM   1072  CB  ALA   112     -22.859  34.157  37.397  0.00  0.00      PROC
ATOM   1073  H   ALA   112     -22.936  33.473  34.803  0.00  0.00      PROC
ATOM   1074  N   PRO   113     -19.472  33.792  36.994  0.00  0.00      PROC
ATOM   1075  CA  PRO   113     -18.361  32.868  37.219  0.00  0.00      PROC
ATOM   1076  C   PRO   113     -18.604  31.929  38.384  0.00  0.00      PROC
ATOM   1077  O   PRO   113     -18.836  32.324  39.521  0.00  0.00      PROC
ATOM   1078  CB  PRO   113     -17.176  33.816  37.433  0.00  0.00      PROC
ATOM   1079  CG  PRO   113     -17.786  35.117  37.951  0.00  0.00      PROC
ATOM   1080  CD  PRO   113     -19.116  35.188  37.214  0.00  0.00      PROC
ATOM   1081  N   SER   114     -18.492  30.642  38.054  0.00  0.00      PROC
ATOM   1082  CA  SER   114     -18.369  29.678  39.138  0.00  0.00      PROC
ATOM   1083  C   SER   114     -17.014  29.786  39.817  0.00  0.00      PROC
ATOM   1084  O   SER   114     -16.020  29.202  39.403  0.00  0.00      PROC
ATOM   1085  CB  SER   114     -18.640  28.278  38.599  0.00  0.00      PROC
ATOM   1086  OG  SER   114     -19.953  28.248  38.028  0.00  0.00      PROC
ATOM   1087  H   SER   114     -18.317  30.401  37.098  0.00  0.00      PROC
ATOM   1088  HG  SER   114     -20.017  28.983  37.427  0.00  0.00      PROC
ATOM   1089  N   VAL   115     -17.025  30.613  40.871  0.00  0.00      PROC
ATOM   1090  CA  VAL   115     -15.767  30.860  41.570  0.00  0.00      PROC
ATOM   1091  C   VAL   115     -15.337  29.720  42.470  0.00  0.00      PROC
ATOM   1092  O   VAL   115     -15.975  29.387  43.468  0.00  0.00      PROC
ATOM   1093  CB  VAL   115     -15.814  32.170  42.368  0.00  0.00      PROC
ATOM   1094  CG1 VAL   115     -14.433  32.533  42.929  0.00  0.00      PROC
ATOM   1095  CG2 VAL   115     -16.388  33.310  41.527  0.00  0.00      PROC
ATOM   1096  H   VAL   115     -17.865  31.128  41.049  0.00  0.00      PROC
ATOM   1097  N   PHE   116     -14.197  29.155  42.094  0.00  0.00      PROC
ATOM   1098  CA  PHE   116     -13.509  28.254  43.005  0.00  0.00      PROC
ATOM   1099  C   PHE   116     -12.258  28.952  43.490  0.00  0.00      PROC
ATOM   1100  O   PHE   116     -11.900  30.009  42.986  0.00  0.00      PROC
ATOM   1101  CB  PHE   116     -13.189  26.935  42.296  0.00  0.00      PROC
ATOM   1102  CG  PHE   116     -14.450  26.330  41.722  0.00  0.00      PROC
ATOM   1103  CD1 PHE   116     -15.374  25.689  42.576  0.00  0.00      PROC
ATOM   1104  CD2 PHE   116     -14.686  26.424  40.334  0.00  0.00      PROC
ATOM   1105  CE1 PHE   116     -16.551  25.140  42.031  0.00  0.00      PROC
ATOM   1106  CE2 PHE   116     -15.860  25.873  39.788  0.00  0.00      PROC
ATOM   1107  CZ  PHE   116     -16.782  25.238  40.644  0.00  0.00      PROC
ATOM   1108  H   PHE   116     -13.753  29.494  41.265  0.00  0.00      PROC
ATOM   1109  N   ILE   117     -11.616  28.342  44.485  0.00  0.00      PROC
ATOM   1110  CA  ILE   117     -10.330  28.881  44.913  0.00  0.00      PROC
ATOM   1111  C   ILE   117      -9.500  27.756  45.491  0.00  0.00      PROC
ATOM   1112  O   ILE   117     -10.013  26.868  46.163  0.00  0.00      PROC
ATOM   1113  CB  ILE   117     -10.494  30.068  45.889  0.00  0.00      PROC
ATOM   1114  CG1 ILE   117      -9.159  30.797  46.084  0.00  0.00      PROC
ATOM   1115  CG2 ILE   117     -11.177  29.671  47.205  0.00  0.00      PROC
ATOM   1116  CD  ILE   117      -9.252  32.051  46.952  0.00  0.00      PROC
ATOM   1117  H   ILE   117     -11.919  27.453  44.832  0.00  0.00      PROC
ATOM   1118  N   PHE   118      -8.215  27.801  45.153  0.00  0.00      PROC
ATOM   1119  CA  PHE   118      -7.359  26.689  45.526  0.00  0.00      PROC
ATOM   1120  C   PHE   118      -6.229  27.146  46.410  0.00  0.00      PROC
ATOM   1121  O   PHE   118      -5.358  27.906  45.995  0.00  0.00      PROC
ATOM   1122  CB  PHE   118      -6.773  26.011  44.286  0.00  0.00      PROC
ATOM   1123  CG  PHE   118      -7.838  25.708  43.259  0.00  0.00      PROC
ATOM   1124  CD1 PHE   118      -7.755  26.333  41.997  0.00  0.00      PROC
ATOM   1125  CD2 PHE   118      -8.890  24.819  43.570  0.00  0.00      PROC
ATOM   1126  CE1 PHE   118      -8.746  26.077  41.032  0.00  0.00      PROC
ATOM   1127  CE2 PHE   118      -9.882  24.566  42.606  0.00  0.00      PROC
ATOM   1128  CZ  PHE   118      -9.801  25.197  41.347  0.00  0.00      PROC
ATOM   1129  H   PHE   118      -7.853  28.558  44.613  0.00  0.00      PROC
ATOM   1130  N   PRO   119      -6.263  26.640  47.661  0.00  0.00      PROC
ATOM   1131  CA  PRO   119      -5.079  26.778  48.506  0.00  0.00      PROC
ATOM   1132  C   PRO   119      -3.894  26.038  47.895  0.00  0.00      PROC
ATOM   1133  O   PRO   119      -4.010  24.931  47.371  0.00  0.00      PROC
ATOM   1134  CB  PRO   119      -5.567  26.220  49.851  0.00  0.00      PROC
ATOM   1135  CG  PRO   119      -6.730  25.284  49.529  0.00  0.00      PROC
ATOM   1136  CD  PRO   119      -7.357  25.906  48.289  0.00  0.00      PROC
ATOM   1137  N   PRO   120      -2.733  26.727  47.950  0.00  0.00      PROC
ATOM   1138  CA  PRO   120      -1.516  26.120  47.414  0.00  0.00      PROC
ATOM   1139  C   PRO   120      -1.117  24.887  48.200  0.00  0.00      PROC
ATOM   1140  O   PRO   120      -1.417  24.720  49.375  0.00  0.00      PROC
ATOM   1141  CB  PRO   120      -0.506  27.267  47.496  0.00  0.00      PROC
ATOM   1142  CG  PRO   120      -1.010  28.186  48.606  0.00  0.00      PROC
ATOM   1143  CD  PRO   120      -2.522  28.060  48.501  0.00  0.00      PROC
ATOM   1144  N   SER   121      -0.445  24.002  47.469  0.00  0.00      PROC
ATOM   1145  CA  SER   121      -0.126  22.710  48.062  0.00  0.00      PROC
ATOM   1146  C   SER   121       0.899  22.786  49.172  0.00  0.00      PROC
ATOM   1147  O   SER   121       1.870  23.524  49.073  0.00  0.00      PROC
ATOM   1148  CB  SER   121       0.410  21.817  46.956  0.00  0.00      PROC
ATOM   1149  OG  SER   121      -0.141  22.249  45.707  0.00  0.00      PROC
ATOM   1150  H   SER   121      -0.188  24.180  46.519  0.00  0.00      PROC
ATOM   1151  HG  SER   121      -1.070  22.035  45.764  0.00  0.00      PROC
ATOM   1152  N   ASP   122       0.699  21.929  50.187  0.00  0.00      PROC
ATOM   1153  CA  ASP   122       1.732  21.696  51.209  0.00  0.00      PROC
ATOM   1154  C   ASP   122       3.158  21.540  50.653  0.00  0.00      PROC
ATOM   1155  O   ASP   122       4.156  22.016  51.195  0.00  0.00      PROC
ATOM   1156  CB  ASP   122       1.278  20.491  52.059  0.00  0.00      PROC
ATOM   1157  CG  ASP   122       2.426  19.893  52.848  0.00  0.00      PROC
ATOM   1158  OD1 ASP   122       2.996  18.906  52.391  0.00  0.00      PROC
ATOM   1159  OD2 ASP   122       2.853  20.476  53.840  0.00  0.00      PROC
ATOM   1160  H   ASP   122      -0.191  21.482  50.267  0.00  0.00      PROC
ATOM   1161  N   GLU   123       3.199  20.858  49.499  0.00  0.00      PROC
ATOM   1162  CA  GLU   123       4.418  20.771  48.693  0.00  0.00      PROC
ATOM   1163  C   GLU   123       5.117  22.114  48.488  0.00  0.00      PROC
ATOM   1164  O   GLU   123       6.250  22.342  48.902  0.00  0.00      PROC
ATOM   1165  CB  GLU   123       4.027  20.111  47.372  0.00  0.00      PROC
ATOM   1166  CG  GLU   123       5.160  19.613  46.473  0.00  0.00      PROC
ATOM   1167  CD  GLU   123       4.548  18.885  45.288  0.00  0.00      PROC
ATOM   1168  OE1 GLU   123       3.638  18.081  45.483  0.00  0.00      PROC
ATOM   1169  OE2 GLU   123       4.964  19.112  44.155  0.00  0.00      PROC
ATOM   1170  H   GLU   123       2.382  20.345  49.243  0.00  0.00      PROC
ATOM   1171  N   GLN   124       4.353  23.022  47.863  0.00  0.00      PROC
ATOM   1172  CA  GLN   124       4.865  24.366  47.602  0.00  0.00      PROC
ATOM   1173  C   GLN   124       5.152  25.160  48.869  0.00  0.00      PROC
ATOM   1174  O   GLN   124       6.171  25.823  49.027  0.00  0.00      PROC
ATOM   1175  CB  GLN   124       3.870  25.108  46.717  0.00  0.00      PROC
ATOM   1176  CG  GLN   124       4.528  26.235  45.935  0.00  0.00      PROC
ATOM   1177  CD  GLN   124       3.465  27.078  45.273  0.00  0.00      PROC
ATOM   1178  NE2 GLN   124       3.824  27.534  44.073  0.00  0.00      PROC
ATOM   1179  OE1 GLN   124       2.403  27.344  45.819  0.00  0.00      PROC
ATOM   1180  H   GLN   124       3.395  22.807  47.675  0.00  0.00      PROC
ATOM   1181 HE21 GLN   124       4.666  27.232  43.631  0.00  0.00      PROC
ATOM   1182 HE22 GLN   124       3.229  28.198  43.614  0.00  0.00      PROC
ATOM   1183  N   LEU   125       4.203  24.989  49.800  0.00  0.00      PROC
ATOM   1184  CA  LEU   125       4.275  25.657  51.096  0.00  0.00      PROC
ATOM   1185  C   LEU   125       5.373  25.190  52.030  0.00  0.00      PROC
ATOM   1186  O   LEU   125       5.545  25.726  53.121  0.00  0.00      PROC
ATOM   1187  CB  LEU   125       2.929  25.586  51.813  0.00  0.00      PROC
ATOM   1188  CG  LEU   125       1.803  26.261  51.032  0.00  0.00      PROC
ATOM   1189  CD1 LEU   125       0.462  26.111  51.748  0.00  0.00      PROC
ATOM   1190  CD2 LEU   125       2.134  27.717  50.702  0.00  0.00      PROC
ATOM   1191  H   LEU   125       3.406  24.435  49.569  0.00  0.00      PROC
ATOM   1192  N   LYS   126       6.130  24.192  51.560  0.00  0.00      PROC
ATOM   1193  CA  LYS   126       7.471  24.061  52.117  0.00  0.00      PROC
ATOM   1194  C   LYS   126       8.527  24.572  51.158  0.00  0.00      PROC
ATOM   1195  O   LYS   126       9.456  25.273  51.535  0.00  0.00      PROC
ATOM   1196  CB  LYS   126       7.744  22.620  52.536  0.00  0.00      PROC
ATOM   1197  CG  LYS   126       6.922  22.245  53.770  0.00  0.00      PROC
ATOM   1198  CD  LYS   126       7.076  20.779  54.177  0.00  0.00      PROC
ATOM   1199  CE  LYS   126       6.581  19.809  53.103  0.00  0.00      PROC
ATOM   1200  NZ  LYS   126       5.183  20.109  52.793  0.00  0.00      PROC
ATOM   1201  H   LYS   126       5.829  23.669  50.763  0.00  0.00      PROC
ATOM   1202  HZ1 LYS   126       4.712  19.358  52.244  0.00  0.00      PROC
ATOM   1203  HZ2 LYS   126       4.570  20.150  53.638  0.00  0.00      PROC
ATOM   1204  HZ3 LYS   126       5.033  21.006  52.290  0.00  0.00      PROC
ATOM   1205  N   SER   127       8.321  24.207  49.888  0.00  0.00      PROC
ATOM   1206  CA  SER   127       9.254  24.593  48.834  0.00  0.00      PROC
ATOM   1207  C   SER   127       9.159  26.037  48.350  0.00  0.00      PROC
ATOM   1208  O   SER   127       8.796  26.338  47.217  0.00  0.00      PROC
ATOM   1209  CB  SER   127       9.113  23.605  47.675  0.00  0.00      PROC
ATOM   1210  OG  SER   127       8.957  22.282  48.208  0.00  0.00      PROC
ATOM   1211  H   SER   127       7.519  23.668  49.638  0.00  0.00      PROC
ATOM   1212  HG  SER   127       8.020  22.126  48.274  0.00  0.00      PROC
ATOM   1213  N   GLY   128       9.534  26.937  49.272  0.00  0.00      PROC
ATOM   1214  CA  GLY   128       9.834  28.316  48.888  0.00  0.00      PROC
ATOM   1215  C   GLY   128       8.697  29.239  48.471  0.00  0.00      PROC
ATOM   1216  O   GLY   128       8.850  30.456  48.487  0.00  0.00      PROC
ATOM   1217  H   GLY   128       9.727  26.609  50.197  0.00  0.00      PROC
ATOM   1218  N   THR   129       7.561  28.648  48.088  0.00  0.00      PROC
ATOM   1219  CA  THR   129       6.676  29.476  47.279  0.00  0.00      PROC
ATOM   1220  C   THR   129       5.225  29.350  47.706  0.00  0.00      PROC
ATOM   1221  O   THR   129       4.838  28.385  48.353  0.00  0.00      PROC
ATOM   1222  CB  THR   129       6.865  29.090  45.801  0.00  0.00      PROC
ATOM   1223  CG2 THR   129       6.531  30.237  44.842  0.00  0.00      PROC
ATOM   1224  OG1 THR   129       8.200  28.621  45.559  0.00  0.00      PROC
ATOM   1225  H   THR   129       7.370  27.673  48.211  0.00  0.00      PROC
ATOM   1226  HG1 THR   129       8.318  27.814  46.060  0.00  0.00      PROC
ATOM   1227  N   ALA   130       4.433  30.347  47.300  0.00  0.00      PROC
ATOM   1228  CA  ALA   130       2.994  30.179  47.427  0.00  0.00      PROC
ATOM   1229  C   ALA   130       2.317  30.627  46.154  0.00  0.00      PROC
ATOM   1230  O   ALA   130       2.707  31.610  45.531  0.00  0.00      PROC
ATOM   1231  CB  ALA   130       2.458  31.012  48.585  0.00  0.00      PROC
ATOM   1232  H   ALA   130       4.789  31.175  46.861  0.00  0.00      PROC
ATOM   1233  N   SER   131       1.285  29.871  45.783  0.00  0.00      PROC
ATOM   1234  CA  SER   131       0.489  30.296  44.640  0.00  0.00      PROC
ATOM   1235  C   SER   131      -0.976  29.953  44.804  0.00  0.00      PROC
ATOM   1236  O   SER   131      -1.423  28.842  44.551  0.00  0.00      PROC
ATOM   1237  CB  SER   131       1.071  29.729  43.345  0.00  0.00      PROC
ATOM   1238  OG  SER   131       2.489  29.976  43.305  0.00  0.00      PROC
ATOM   1239  H   SER   131       1.179  28.953  46.171  0.00  0.00      PROC
ATOM   1240  HG  SER   131       2.608  30.821  43.738  0.00  0.00      PROC
ATOM   1241  N   VAL   132      -1.704  30.966  45.284  0.00  0.00      PROC
ATOM   1242  CA  VAL   132      -3.139  30.757  45.465  0.00  0.00      PROC
ATOM   1243  C   VAL   132      -3.850  30.927  44.136  0.00  0.00      PROC
ATOM   1244  O   VAL   132      -3.700  31.951  43.484  0.00  0.00      PROC
ATOM   1245  CB  VAL   132      -3.684  31.751  46.500  0.00  0.00      PROC
ATOM   1246  CG1 VAL   132      -5.165  31.507  46.792  0.00  0.00      PROC
ATOM   1247  CG2 VAL   132      -2.843  31.757  47.779  0.00  0.00      PROC
ATOM   1248  H   VAL   132      -1.289  31.876  45.325  0.00  0.00      PROC
ATOM   1249  N   VAL   133      -4.600  29.890  43.748  0.00  0.00      PROC
ATOM   1250  CA  VAL   133      -5.229  30.021  42.435  0.00  0.00      PROC
ATOM   1251  C   VAL   133      -6.733  30.196  42.515  0.00  0.00      PROC
ATOM   1252  O   VAL   133      -7.472  29.333  42.970  0.00  0.00      PROC
ATOM   1253  CB  VAL   133      -4.835  28.850  41.519  0.00  0.00      PROC
ATOM   1254  CG1 VAL   133      -5.483  28.936  40.132  0.00  0.00      PROC
ATOM   1255  CG2 VAL   133      -3.313  28.770  41.390  0.00  0.00      PROC
ATOM   1256  H   VAL   133      -4.728  29.093  44.342  0.00  0.00      PROC
ATOM   1257  N   CYS   134      -7.166  31.369  42.056  0.00  0.00      PROC
ATOM   1258  CA  CYS   134      -8.604  31.576  41.926  0.00  0.00      PROC
ATOM   1259  C   CYS   134      -9.101  31.013  40.614  0.00  0.00      PROC
ATOM   1260  O   CYS   134      -8.399  31.027  39.610  0.00  0.00      PROC
ATOM   1261  CB  CYS   134      -8.907  33.067  42.020  0.00  0.00      PROC
ATOM   1262  SG  CYS   134     -10.633  33.518  42.295  0.00  0.00      PROC
ATOM   1263  H   CYS   134      -6.493  31.989  41.650  0.00  0.00      PROC
ATOM   1264  N   LEU   135     -10.335  30.513  40.661  0.00  0.00      PROC
ATOM   1265  CA  LEU   135     -10.901  30.001  39.424  0.00  0.00      PROC
ATOM   1266  C   LEU   135     -12.217  30.668  39.106  0.00  0.00      PROC
ATOM   1267  O   LEU   135     -13.227  30.483  39.768  0.00  0.00      PROC
ATOM   1268  CB  LEU   135     -11.054  28.479  39.483  0.00  0.00      PROC
ATOM   1269  CG  LEU   135     -11.583  27.855  38.187  0.00  0.00      PROC
ATOM   1270  CD1 LEU   135     -10.697  28.178  36.984  0.00  0.00      PROC
ATOM   1271  CD2 LEU   135     -11.827  26.356  38.337  0.00  0.00      PROC
ATOM   1272  H   LEU   135     -10.872  30.545  41.505  0.00  0.00      PROC
ATOM   1273  N   LEU   136     -12.159  31.452  38.037  0.00  0.00      PROC
ATOM   1274  CA  LEU   136     -13.395  31.990  37.494  0.00  0.00      PROC
ATOM   1275  C   LEU   136     -13.872  31.052  36.407  0.00  0.00      PROC
ATOM   1276  O   LEU   136     -13.521  31.210  35.245  0.00  0.00      PROC
ATOM   1277  CB  LEU   136     -13.172  33.381  36.892  0.00  0.00      PROC
ATOM   1278  CG  LEU   136     -12.801  34.538  37.828  0.00  0.00      PROC
ATOM   1279  CD1 LEU   136     -11.393  34.459  38.430  0.00  0.00      PROC
ATOM   1280  CD2 LEU   136     -12.980  35.860  37.089  0.00  0.00      PROC
ATOM   1281  H   LEU   136     -11.288  31.557  37.558  0.00  0.00      PROC
ATOM   1282  N   ASN   137     -14.639  30.038  36.820  0.00  0.00      PROC
ATOM   1283  CA  ASN   137     -15.024  29.111  35.757  0.00  0.00      PROC
ATOM   1284  C   ASN   137     -16.280  29.532  35.024  0.00  0.00      PROC
ATOM   1285  O   ASN   137     -17.185  30.092  35.628  0.00  0.00      PROC
ATOM   1286  CB  ASN   137     -15.166  27.688  36.295  0.00  0.00      PROC
ATOM   1287  CG  ASN   137     -14.623  26.728  35.259  0.00  0.00      PROC
ATOM   1288  ND2 ASN   137     -15.524  25.906  34.727  0.00  0.00      PROC
ATOM   1289  OD1 ASN   137     -13.440  26.726  34.945  0.00  0.00      PROC
ATOM   1290  H   ASN   137     -14.943  29.938  37.771  0.00  0.00      PROC
ATOM   1291 HD21 ASN   137     -16.509  25.932  34.910  0.00  0.00      PROC
ATOM   1292 HD22 ASN   137     -15.229  25.202  34.079  0.00  0.00      PROC
ATOM   1293  N   ASN   138     -16.305  29.226  33.714  0.00  0.00      PROC
ATOM   1294  CA  ASN   138     -17.534  29.385  32.917  0.00  0.00      PROC
ATOM   1295  C   ASN   138     -18.154  30.769  32.899  0.00  0.00      PROC
ATOM   1296  O   ASN   138     -19.346  30.964  33.104  0.00  0.00      PROC
ATOM   1297  CB  ASN   138     -18.633  28.373  33.271  0.00  0.00      PROC
ATOM   1298  CG  ASN   138     -18.234  26.968  32.889  0.00  0.00      PROC
ATOM   1299  ND2 ASN   138     -18.097  26.762  31.576  0.00  0.00      PROC
ATOM   1300  OD1 ASN   138     -18.058  26.103  33.736  0.00  0.00      PROC
ATOM   1301  H   ASN   138     -15.454  28.933  33.270  0.00  0.00      PROC
ATOM   1302 HD21 ASN   138     -18.241  27.488  30.899  0.00  0.00      PROC
ATOM   1303 HD22 ASN   138     -17.853  25.851  31.251  0.00  0.00      PROC
ATOM   1304  N   PHE   139     -17.289  31.741  32.624  0.00  0.00      PROC
ATOM   1305  CA  PHE   139     -17.829  33.090  32.527  0.00  0.00      PROC
ATOM   1306  C   PHE   139     -17.658  33.684  31.143  0.00  0.00      PROC
ATOM   1307  O   PHE   139     -16.961  33.145  30.292  0.00  0.00      PROC
ATOM   1308  CB  PHE   139     -17.267  33.979  33.646  0.00  0.00      PROC
ATOM   1309  CG  PHE   139     -15.817  34.344  33.422  0.00  0.00      PROC
ATOM   1310  CD1 PHE   139     -14.823  33.343  33.364  0.00  0.00      PROC
ATOM   1311  CD2 PHE   139     -15.490  35.705  33.266  0.00  0.00      PROC
ATOM   1312  CE1 PHE   139     -13.489  33.708  33.117  0.00  0.00      PROC
ATOM   1313  CE2 PHE   139     -14.156  36.071  33.025  0.00  0.00      PROC
ATOM   1314  CZ  PHE   139     -13.170  35.068  32.942  0.00  0.00      PROC
ATOM   1315  H   PHE   139     -16.338  31.527  32.396  0.00  0.00      PROC
ATOM   1316  N   TYR   140     -18.353  34.807  30.954  0.00  0.00      PROC
ATOM   1317  CA  TYR   140     -18.275  35.546  29.696  0.00  0.00      PROC
ATOM   1318  C   TYR   140     -18.713  36.955  30.037  0.00  0.00      PROC
ATOM   1319  O   TYR   140     -19.706  37.071  30.748  0.00  0.00      PROC
ATOM   1320  CB  TYR   140     -19.210  34.906  28.655  0.00  0.00      PROC
ATOM   1321  CG  TYR   140     -19.069  35.589  27.314  0.00  0.00      PROC
ATOM   1322  CD1 TYR   140     -18.033  35.188  26.446  0.00  0.00      PROC
ATOM   1323  CD2 TYR   140     -19.970  36.618  26.976  0.00  0.00      PROC
ATOM   1324  CE1 TYR   140     -17.884  35.848  25.216  0.00  0.00      PROC
ATOM   1325  CE2 TYR   140     -19.815  37.280  25.749  0.00  0.00      PROC
ATOM   1326  CZ  TYR   140     -18.778  36.885  24.882  0.00  0.00      PROC
ATOM   1327  OH  TYR   140     -18.657  37.540  23.676  0.00  0.00      PROC
ATOM   1328  H   TYR   140     -18.907  35.189  31.693  0.00  0.00      PROC
ATOM   1329  HH  TYR   140     -17.893  37.195  23.196  0.00  0.00      PROC
ATOM   1330  N   PRO   141     -18.008  38.014  29.562  0.00  0.00      PROC
ATOM   1331  CA  PRO   141     -16.849  37.946  28.656  0.00  0.00      PROC
ATOM   1332  C   PRO   141     -15.549  37.461  29.298  0.00  0.00      PROC
ATOM   1333  O   PRO   141     -15.555  36.724  30.272  0.00  0.00      PROC
ATOM   1334  CB  PRO   141     -16.804  39.385  28.123  0.00  0.00      PROC
ATOM   1335  CG  PRO   141     -17.274  40.244  29.293  0.00  0.00      PROC
ATOM   1336  CD  PRO   141     -18.382  39.387  29.887  0.00  0.00      PROC
ATOM   1337  N   ARG   142     -14.436  37.871  28.664  0.00  0.00      PROC
ATOM   1338  CA  ARG   142     -13.166  37.213  28.956  0.00  0.00      PROC
ATOM   1339  C   ARG   142     -12.349  37.849  30.078  0.00  0.00      PROC
ATOM   1340  O   ARG   142     -12.201  37.306  31.165  0.00  0.00      PROC
ATOM   1341  CB  ARG   142     -12.402  37.116  27.634  0.00  0.00      PROC
ATOM   1342  CG  ARG   142     -11.343  36.024  27.575  0.00  0.00      PROC
ATOM   1343  CD  ARG   142     -10.584  36.050  26.249  0.00  0.00      PROC
ATOM   1344  NE  ARG   142      -9.678  34.908  26.133  0.00  0.00      PROC
ATOM   1345  CZ  ARG   142      -8.382  34.999  26.486  0.00  0.00      PROC
ATOM   1346  NH1 ARG   142      -7.885  36.120  26.999  0.00  0.00      PROC
ATOM   1347  NH2 ARG   142      -7.616  33.929  26.319  0.00  0.00      PROC
ATOM   1348  H   ARG   142     -14.458  38.576  27.959  0.00  0.00      PROC
ATOM   1349  HE  ARG   142     -10.031  34.014  25.842  0.00  0.00      PROC
ATOM   1350 HH11 ARG   142      -6.924  36.245  27.229  0.00  0.00      PROC
ATOM   1351 HH12 ARG   142      -8.485  36.908  27.223  0.00  0.00      PROC
ATOM   1352 HH21 ARG   142      -6.661  33.879  26.603  0.00  0.00      PROC
ATOM   1353 HH22 ARG   142      -8.036  33.109  25.913  0.00  0.00      PROC
ATOM   1354  N   GLU   143     -11.835  39.047  29.782  0.00  0.00      PROC
ATOM   1355  CA  GLU   143     -11.025  39.728  30.792  0.00  0.00      PROC
ATOM   1356  C   GLU   143     -11.823  40.321  31.945  0.00  0.00      PROC
ATOM   1357  O   GLU   143     -12.249  41.470  31.931  0.00  0.00      PROC
ATOM   1358  CB  GLU   143     -10.154  40.786  30.104  0.00  0.00      PROC
ATOM   1359  CG  GLU   143      -8.881  40.255  29.420  0.00  0.00      PROC
ATOM   1360  CD  GLU   143      -9.163  39.140  28.423  0.00  0.00      PROC
ATOM   1361  OE1 GLU   143      -9.895  39.348  27.459  0.00  0.00      PROC
ATOM   1362  OE2 GLU   143      -8.651  38.045  28.619  0.00  0.00      PROC
ATOM   1363  H   GLU   143     -11.788  39.376  28.837  0.00  0.00      PROC
ATOM   1364  N   ALA   144     -12.013  39.474  32.965  0.00  0.00      PROC
ATOM   1365  CA  ALA   144     -12.692  39.982  34.155  0.00  0.00      PROC
ATOM   1366  C   ALA   144     -11.773  40.709  35.116  0.00  0.00      PROC
ATOM   1367  O   ALA   144     -10.564  40.513  35.149  0.00  0.00      PROC
ATOM   1368  CB  ALA   144     -13.370  38.854  34.924  0.00  0.00      PROC
ATOM   1369  H   ALA   144     -11.664  38.540  32.873  0.00  0.00      PROC
ATOM   1370  N   LYS   145     -12.411  41.559  35.930  0.00  0.00      PROC
ATOM   1371  CA  LYS   145     -11.614  42.281  36.915  0.00  0.00      PROC
ATOM   1372  C   LYS   145     -11.420  41.478  38.194  0.00  0.00      PROC
ATOM   1373  O   LYS   145     -12.067  41.690  39.219  0.00  0.00      PROC
ATOM   1374  CB  LYS   145     -12.248  43.647  37.200  0.00  0.00      PROC
ATOM   1375  CG  LYS   145     -11.431  44.500  38.174  0.00  0.00      PROC
ATOM   1376  CD  LYS   145     -12.318  45.470  38.951  0.00  0.00      PROC
ATOM   1377  CE  LYS   145     -11.780  45.722  40.361  0.00  0.00      PROC
ATOM   1378  NZ  LYS   145     -11.749  44.466  41.129  0.00  0.00      PROC
ATOM   1379  H   LYS   145     -13.411  41.572  35.964  0.00  0.00      PROC
ATOM   1380  HZ1 LYS   145     -11.270  44.632  42.040  0.00  0.00      PROC
ATOM   1381  HZ2 LYS   145     -12.712  44.109  41.309  0.00  0.00      PROC
ATOM   1382  HZ3 LYS   145     -11.219  43.729  40.623  0.00  0.00      PROC
ATOM   1383  N   VAL   146     -10.475  40.541  38.107  0.00  0.00      PROC
ATOM   1384  CA  VAL   146     -10.093  39.895  39.365  0.00  0.00      PROC
ATOM   1385  C   VAL   146      -9.308  40.885  40.230  0.00  0.00      PROC
ATOM   1386  O   VAL   146      -9.031  41.999  39.791  0.00  0.00      PROC
ATOM   1387  CB  VAL   146      -9.313  38.588  39.110  0.00  0.00      PROC
ATOM   1388  CG1 VAL   146      -9.544  37.573  40.235  0.00  0.00      PROC
ATOM   1389  CG2 VAL   146      -9.663  37.952  37.762  0.00  0.00      PROC
ATOM   1390  H   VAL   146      -9.949  40.458  37.257  0.00  0.00      PROC
ATOM   1391  N   GLN   147      -8.988  40.460  41.458  0.00  0.00      PROC
ATOM   1392  CA  GLN   147      -8.016  41.163  42.288  0.00  0.00      PROC
ATOM   1393  C   GLN   147      -7.610  40.242  43.410  0.00  0.00      PROC
ATOM   1394  O   GLN   147      -8.338  39.315  43.746  0.00  0.00      PROC
ATOM   1395  CB  GLN   147      -8.582  42.469  42.844  0.00  0.00      PROC
ATOM   1396  CG  GLN   147      -7.762  43.657  42.337  0.00  0.00      PROC
ATOM   1397  CD  GLN   147      -8.517  44.940  42.594  0.00  0.00      PROC
ATOM   1398  NE2 GLN   147      -7.731  46.004  42.759  0.00  0.00      PROC
ATOM   1399  OE1 GLN   147      -9.742  44.987  42.622  0.00  0.00      PROC
ATOM   1400  H   GLN   147      -9.379  39.616  41.825  0.00  0.00      PROC
ATOM   1401 HE21 GLN   147      -6.738  45.902  42.718  0.00  0.00      PROC
ATOM   1402 HE22 GLN   147      -8.134  46.900  42.935  0.00  0.00      PROC
ATOM   1403  N   TRP   148      -6.425  40.515  43.959  0.00  0.00      PROC
ATOM   1404  CA  TRP   148      -5.997  39.621  45.023  0.00  0.00      PROC
ATOM   1405  C   TRP   148      -5.966  40.309  46.358  0.00  0.00      PROC
ATOM   1406  O   TRP   148      -5.843  41.525  46.442  0.00  0.00      PROC
ATOM   1407  CB  TRP   148      -4.630  39.037  44.702  0.00  0.00      PROC
ATOM   1408  CG  TRP   148      -4.801  37.885  43.755  0.00  0.00      PROC
ATOM   1409  CD1 TRP   148      -4.481  37.855  42.392  0.00  0.00      PROC
ATOM   1410  CD2 TRP   148      -5.322  36.578  44.063  0.00  0.00      PROC
ATOM   1411  CE2 TRP   148      -5.284  35.816  42.853  0.00  0.00      PROC
ATOM   1412  CE3 TRP   148      -5.810  35.995  45.251  0.00  0.00      PROC
ATOM   1413  NE1 TRP   148      -4.764  36.641  41.857  0.00  0.00      PROC
ATOM   1414  CZ2 TRP   148      -5.733  34.479  42.858  0.00  0.00      PROC
ATOM   1415  CZ3 TRP   148      -6.256  34.658  45.244  0.00  0.00      PROC
ATOM   1416  CH2 TRP   148      -6.216  33.904  44.054  0.00  0.00      PROC
ATOM   1417  H   TRP   148      -5.876  41.315  43.715  0.00  0.00      PROC
ATOM   1418  HE1 TRP   148      -4.700  36.421  40.896  0.00  0.00      PROC
ATOM   1419  N   LYS   149      -6.082  39.472  47.393  0.00  0.00      PROC
ATOM   1420  CA  LYS   149      -6.050  40.000  48.749  0.00  0.00      PROC
ATOM   1421  C   LYS   149      -5.332  39.087  49.708  0.00  0.00      PROC
ATOM   1422  O   LYS   149      -5.439  37.868  49.662  0.00  0.00      PROC
ATOM   1423  CB  LYS   149      -7.460  40.249  49.274  0.00  0.00      PROC
ATOM   1424  CG  LYS   149      -8.071  41.539  48.743  0.00  0.00      PROC
ATOM   1425  CD  LYS   149      -9.505  41.708  49.207  0.00  0.00      PROC
ATOM   1426  CE  LYS   149     -10.057  43.072  48.816  0.00  0.00      PROC
ATOM   1427  NZ  LYS   149     -11.456  43.115  49.241  0.00  0.00      PROC
ATOM   1428  H   LYS   149      -6.259  38.496  47.247  0.00  0.00      PROC
ATOM   1429  HZ1 LYS   149     -12.013  43.714  48.591  0.00  0.00      PROC
ATOM   1430  HZ2 LYS   149     -11.879  42.180  49.071  0.00  0.00      PROC
ATOM   1431  HZ3 LYS   149     -11.558  43.364  50.246  0.00  0.00      PROC
ATOM   1432  N   VAL   150      -4.612  39.760  50.604  0.00  0.00      PROC
ATOM   1433  CA  VAL   150      -4.015  39.096  51.754  0.00  0.00      PROC
ATOM   1434  C   VAL   150      -4.557  39.825  52.970  0.00  0.00      PROC
ATOM   1435  O   VAL   150      -4.432  41.036  53.070  0.00  0.00      PROC
ATOM   1436  CB  VAL   150      -2.488  39.192  51.625  0.00  0.00      PROC
ATOM   1437  CG1 VAL   150      -1.756  38.885  52.922  0.00  0.00      PROC
ATOM   1438  CG2 VAL   150      -1.986  38.276  50.507  0.00  0.00      PROC
ATOM   1439  H   VAL   150      -4.559  40.759  50.542  0.00  0.00      PROC
ATOM   1440  N   ASP   151      -5.260  39.062  53.826  0.00  0.00      PROC
ATOM   1441  CA  ASP   151      -6.081  39.648  54.901  0.00  0.00      PROC
ATOM   1442  C   ASP   151      -6.828  40.931  54.541  0.00  0.00      PROC
ATOM   1443  O   ASP   151      -6.797  41.947  55.223  0.00  0.00      PROC
ATOM   1444  CB  ASP   151      -5.294  39.794  56.214  0.00  0.00      PROC
ATOM   1445  CG  ASP   151      -5.161  38.447  56.908  0.00  0.00      PROC
ATOM   1446  OD1 ASP   151      -6.118  37.981  57.522  0.00  0.00      PROC
ATOM   1447  OD2 ASP   151      -4.100  37.839  56.838  0.00  0.00      PROC
ATOM   1448  H   ASP   151      -5.127  38.073  53.765  0.00  0.00      PROC
ATOM   1449  N   ASN   152      -7.495  40.828  53.373  0.00  0.00      PROC
ATOM   1450  CA  ASN   152      -8.230  41.946  52.756  0.00  0.00      PROC
ATOM   1451  C   ASN   152      -7.408  43.124  52.227  0.00  0.00      PROC
ATOM   1452  O   ASN   152      -7.900  43.921  51.437  0.00  0.00      PROC
ATOM   1453  CB  ASN   152      -9.431  42.404  53.613  0.00  0.00      PROC
ATOM   1454  CG  ASN   152     -10.316  43.411  52.883  0.00  0.00      PROC
ATOM   1455  ND2 ASN   152     -10.328  44.614  53.463  0.00  0.00      PROC
ATOM   1456  OD1 ASN   152     -10.958  43.141  51.871  0.00  0.00      PROC
ATOM   1457  H   ASN   152      -7.416  39.952  52.903  0.00  0.00      PROC
ATOM   1458 HD21 ASN   152      -9.782  44.789  54.281  0.00  0.00      PROC
ATOM   1459 HD22 ASN   152     -10.881  45.346  53.070  0.00  0.00      PROC
ATOM   1460  N   ALA   153      -6.135  43.200  52.643  0.00  0.00      PROC
ATOM   1461  CA  ALA   153      -5.262  44.164  51.980  0.00  0.00      PROC
ATOM   1462  C   ALA   153      -5.003  43.761  50.541  0.00  0.00      PROC
ATOM   1463  O   ALA   153      -5.021  42.589  50.182  0.00  0.00      PROC
ATOM   1464  CB  ALA   153      -3.928  44.290  52.717  0.00  0.00      PROC
ATOM   1465  H   ALA   153      -5.739  42.526  53.267  0.00  0.00      PROC
ATOM   1466  N   LEU   154      -4.812  44.799  49.722  0.00  0.00      PROC
ATOM   1467  CA  LEU   154      -4.769  44.528  48.290  0.00  0.00      PROC
ATOM   1468  C   LEU   154      -3.449  43.938  47.826  0.00  0.00      PROC
ATOM   1469  O   LEU   154      -2.387  44.225  48.367  0.00  0.00      PROC
ATOM   1470  CB  LEU   154      -5.106  45.816  47.535  0.00  0.00      PROC
ATOM   1471  CG  LEU   154      -5.578  45.603  46.097  0.00  0.00      PROC
ATOM   1472  CD1 LEU   154      -6.875  44.792  46.040  0.00  0.00      PROC
ATOM   1473  CD2 LEU   154      -5.680  46.927  45.342  0.00  0.00      PROC
ATOM   1474  H   LEU   154      -4.673  45.714  50.093  0.00  0.00      PROC
ATOM   1475  N   GLN   155      -3.570  43.105  46.791  0.00  0.00      PROC
ATOM   1476  CA  GLN   155      -2.406  42.607  46.069  0.00  0.00      PROC
ATOM   1477  C   GLN   155      -2.651  42.831  44.593  0.00  0.00      PROC
ATOM   1478  O   GLN   155      -3.795  42.947  44.160  0.00  0.00      PROC
ATOM   1479  CB  GLN   155      -2.203  41.121  46.349  0.00  0.00      PROC
ATOM   1480  CG  GLN   155      -1.931  40.780  47.812  0.00  0.00      PROC
ATOM   1481  CD  GLN   155      -0.486  41.070  48.152  0.00  0.00      PROC
ATOM   1482  NE2 GLN   155      -0.275  42.257  48.724  0.00  0.00      PROC
ATOM   1483  OE1 GLN   155       0.399  40.258  47.926  0.00  0.00      PROC
ATOM   1484  H   GLN   155      -4.481  42.867  46.445  0.00  0.00      PROC
ATOM   1485 HE21 GLN   155      -1.013  42.924  48.851  0.00  0.00      PROC
ATOM   1486 HE22 GLN   155       0.651  42.478  49.021  0.00  0.00      PROC
ATOM   1487  N   SER   156      -1.535  42.925  43.863  0.00  0.00      PROC
ATOM   1488  CA  SER   156      -1.578  43.287  42.449  0.00  0.00      PROC
ATOM   1489  C   SER   156      -0.168  43.155  41.924  0.00  0.00      PROC
ATOM   1490  O   SER   156       0.789  43.338  42.668  0.00  0.00      PROC
ATOM   1491  CB  SER   156      -2.071  44.732  42.271  0.00  0.00      PROC
ATOM   1492  OG  SER   156      -2.350  45.014  40.895  0.00  0.00      PROC
ATOM   1493  H   SER   156      -0.637  42.712  44.256  0.00  0.00      PROC
ATOM   1494  HG  SER   156      -2.495  45.950  40.832  0.00  0.00      PROC
ATOM   1495  N   GLY   157      -0.053  42.813  40.637  0.00  0.00      PROC
ATOM   1496  CA  GLY   157       1.304  42.651  40.117  0.00  0.00      PROC
ATOM   1497  C   GLY   157       1.802  41.233  40.309  0.00  0.00      PROC
ATOM   1498  O   GLY   157       2.176  40.537  39.375  0.00  0.00      PROC
ATOM   1499  H   GLY   157      -0.861  42.509  40.126  0.00  0.00      PROC
ATOM   1500  N   ASN   158       1.725  40.801  41.573  0.00  0.00      PROC
ATOM   1501  CA  ASN   158       1.891  39.378  41.872  0.00  0.00      PROC
ATOM   1502  C   ASN   158       0.655  38.532  41.581  0.00  0.00      PROC
ATOM   1503  O   ASN   158       0.211  37.717  42.382  0.00  0.00      PROC
ATOM   1504  CB  ASN   158       2.377  39.188  43.316  0.00  0.00      PROC
ATOM   1505  CG  ASN   158       1.360  39.654  44.349  0.00  0.00      PROC
ATOM   1506  ND2 ASN   158       1.503  39.041  45.525  0.00  0.00      PROC
ATOM   1507  OD1 ASN   158       0.536  40.537  44.126  0.00  0.00      PROC
ATOM   1508  H   ASN   158       1.423  41.428  42.296  0.00  0.00      PROC
ATOM   1509 HD21 ASN   158       2.139  38.273  45.620  0.00  0.00      PROC
ATOM   1510 HD22 ASN   158       0.988  39.349  46.328  0.00  0.00      PROC
ATOM   1511  N   SER   159       0.123  38.780  40.383  0.00  0.00      PROC
ATOM   1512  CA  SER   159      -1.174  38.257  39.986  0.00  0.00      PROC
ATOM   1513  C   SER   159      -1.027  37.645  38.609  0.00  0.00      PROC
ATOM   1514  O   SER   159      -1.041  38.331  37.592  0.00  0.00      PROC
ATOM   1515  CB  SER   159      -2.158  39.430  39.992  0.00  0.00      PROC
ATOM   1516  OG  SER   159      -1.510  40.596  39.450  0.00  0.00      PROC
ATOM   1517  H   SER   159       0.583  39.388  39.736  0.00  0.00      PROC
ATOM   1518  HG  SER   159      -1.435  40.397  38.518  0.00  0.00      PROC
ATOM   1519  N   GLN   160      -0.795  36.328  38.624  0.00  0.00      PROC
ATOM   1520  CA  GLN   160      -0.573  35.686  37.335  0.00  0.00      PROC
ATOM   1521  C   GLN   160      -1.859  35.185  36.715  0.00  0.00      PROC
ATOM   1522  O   GLN   160      -2.303  34.062  36.921  0.00  0.00      PROC
ATOM   1523  CB  GLN   160       0.489  34.595  37.454  0.00  0.00      PROC
ATOM   1524  CG  GLN   160       1.817  35.165  37.958  0.00  0.00      PROC
ATOM   1525  CD  GLN   160       2.895  34.114  37.827  0.00  0.00      PROC
ATOM   1526  NE2 GLN   160       3.175  33.471  38.962  0.00  0.00      PROC
ATOM   1527  OE1 GLN   160       3.446  33.884  36.762  0.00  0.00      PROC
ATOM   1528  H   GLN   160      -0.866  35.815  39.479  0.00  0.00      PROC
ATOM   1529 HE21 GLN   160       2.733  33.750  39.819  0.00  0.00      PROC
ATOM   1530 HE22 GLN   160       3.824  32.714  38.947  0.00  0.00      PROC
ATOM   1531  N   GLU   161      -2.452  36.105  35.963  0.00  0.00      PROC
ATOM   1532  CA  GLU   161      -3.788  35.805  35.462  0.00  0.00      PROC
ATOM   1533  C   GLU   161      -3.756  35.176  34.077  0.00  0.00      PROC
ATOM   1534  O   GLU   161      -3.028  35.618  33.196  0.00  0.00      PROC
ATOM   1535  CB  GLU   161      -4.630  37.085  35.485  0.00  0.00      PROC
ATOM   1536  CG  GLU   161      -4.320  38.061  36.639  0.00  0.00      PROC
ATOM   1537  CD  GLU   161      -4.812  37.564  37.988  0.00  0.00      PROC
ATOM   1538  OE1 GLU   161      -5.892  37.981  38.386  0.00  0.00      PROC
ATOM   1539  OE2 GLU   161      -4.122  36.792  38.661  0.00  0.00      PROC
ATOM   1540  H   GLU   161      -2.015  36.997  35.843  0.00  0.00      PROC
ATOM   1541  N   SER   162      -4.566  34.124  33.912  0.00  0.00      PROC
ATOM   1542  CA  SER   162      -4.660  33.525  32.582  0.00  0.00      PROC
ATOM   1543  C   SER   162      -6.084  33.138  32.248  0.00  0.00      PROC
ATOM   1544  O   SER   162      -6.861  32.760  33.115  0.00  0.00      PROC
ATOM   1545  CB  SER   162      -3.718  32.324  32.443  0.00  0.00      PROC
ATOM   1546  OG  SER   162      -3.663  31.904  31.074  0.00  0.00      PROC
ATOM   1547  H   SER   162      -5.085  33.764  34.688  0.00  0.00      PROC
ATOM   1548  HG  SER   162      -2.928  31.294  31.011  0.00  0.00      PROC
ATOM   1549  N   VAL   163      -6.406  33.284  30.956  0.00  0.00      PROC
ATOM   1550  CA  VAL   163      -7.787  33.036  30.543  0.00  0.00      PROC
ATOM   1551  C   VAL   163      -7.791  32.087  29.362  0.00  0.00      PROC
ATOM   1552  O   VAL   163      -6.933  32.184  28.488  0.00  0.00      PROC
ATOM   1553  CB  VAL   163      -8.522  34.334  30.159  0.00  0.00      PROC
ATOM   1554  CG1 VAL   163     -10.025  34.177  30.395  0.00  0.00      PROC
ATOM   1555  CG2 VAL   163      -7.976  35.586  30.853  0.00  0.00      PROC
ATOM   1556  H   VAL   163      -5.682  33.457  30.288  0.00  0.00      PROC
ATOM   1557  N   THR   164      -8.767  31.168  29.365  0.00  0.00      PROC
ATOM   1558  CA  THR   164      -8.816  30.199  28.273  0.00  0.00      PROC
ATOM   1559  C   THR   164      -9.118  30.820  26.918  0.00  0.00      PROC
ATOM   1560  O   THR   164      -9.411  32.005  26.778  0.00  0.00      PROC
ATOM   1561  CB  THR   164      -9.833  29.088  28.582  0.00  0.00      PROC
ATOM   1562  CG2 THR   164      -9.436  28.247  29.793  0.00  0.00      PROC
ATOM   1563  OG1 THR   164     -11.150  29.629  28.747  0.00  0.00      PROC
ATOM   1564  H   THR   164      -9.478  31.189  30.070  0.00  0.00      PROC
ATOM   1565  HG1 THR   164     -11.555  29.576  27.877  0.00  0.00      PROC
ATOM   1566  N   GLU   165      -9.069  29.941  25.914  0.00  0.00      PROC
ATOM   1567  CA  GLU   165      -9.832  30.305  24.729  0.00  0.00      PROC
ATOM   1568  C   GLU   165     -11.254  29.800  24.875  0.00  0.00      PROC
ATOM   1569  O   GLU   165     -11.634  29.338  25.948  0.00  0.00      PROC
ATOM   1570  CB  GLU   165      -9.103  29.826  23.477  0.00  0.00      PROC
ATOM   1571  CG  GLU   165      -7.863  30.690  23.216  0.00  0.00      PROC
ATOM   1572  CD  GLU   165      -8.265  32.060  22.691  0.00  0.00      PROC
ATOM   1573  OE1 GLU   165      -8.629  32.950  23.465  0.00  0.00      PROC
ATOM   1574  OE2 GLU   165      -8.211  32.254  21.483  0.00  0.00      PROC
ATOM   1575  H   GLU   165      -8.779  28.999  26.060  0.00  0.00      PROC
ATOM   1576  N   GLN   166     -12.025  29.951  23.796  0.00  0.00      PROC
ATOM   1577  CA  GLN   166     -13.456  29.726  23.955  0.00  0.00      PROC
ATOM   1578  C   GLN   166     -13.885  28.304  23.650  0.00  0.00      PROC
ATOM   1579  O   GLN   166     -13.373  27.657  22.743  0.00  0.00      PROC
ATOM   1580  CB  GLN   166     -14.182  30.753  23.093  0.00  0.00      PROC
ATOM   1581  CG  GLN   166     -15.594  31.109  23.539  0.00  0.00      PROC
ATOM   1582  CD  GLN   166     -16.028  32.369  22.821  0.00  0.00      PROC
ATOM   1583  NE2 GLN   166     -16.977  33.053  23.461  0.00  0.00      PROC
ATOM   1584  OE1 GLN   166     -15.505  32.733  21.777  0.00  0.00      PROC
ATOM   1585  H   GLN   166     -11.650  30.212  22.908  0.00  0.00      PROC
ATOM   1586 HE21 GLN   166     -17.460  32.676  24.252  0.00  0.00      PROC
ATOM   1587 HE22 GLN   166     -17.190  33.983  23.140  0.00  0.00      PROC
ATOM   1588  N   ASP   167     -14.855  27.854  24.459  0.00  0.00      PROC
ATOM   1589  CA  ASP   167     -15.491  26.567  24.169  0.00  0.00      PROC
ATOM   1590  C   ASP   167     -16.329  26.617  22.885  0.00  0.00      PROC
ATOM   1591  O   ASP   167     -16.666  27.678  22.372  0.00  0.00      PROC
ATOM   1592  CB  ASP   167     -16.275  26.141  25.428  0.00  0.00      PROC
ATOM   1593  CG  ASP   167     -17.214  24.973  25.180  0.00  0.00      PROC
ATOM   1594  OD1 ASP   167     -16.770  23.914  24.750  0.00  0.00      PROC
ATOM   1595  OD2 ASP   167     -18.411  25.156  25.334  0.00  0.00      PROC
ATOM   1596  H   ASP   167     -15.164  28.434  25.216  0.00  0.00      PROC
ATOM   1597  N   SER   168     -16.637  25.419  22.373  0.00  0.00      PROC
ATOM   1598  CA  SER   168     -17.461  25.306  21.176  0.00  0.00      PROC
ATOM   1599  C   SER   168     -18.963  25.394  21.398  0.00  0.00      PROC
ATOM   1600  O   SER   168     -19.701  25.717  20.469  0.00  0.00      PROC
ATOM   1601  CB  SER   168     -17.136  23.991  20.454  0.00  0.00      PROC
ATOM   1602  OG  SER   168     -17.786  23.910  19.169  0.00  0.00      PROC
ATOM   1603  H   SER   168     -16.422  24.628  22.951  0.00  0.00      PROC
ATOM   1604  HG  SER   168     -17.087  24.101  18.548  0.00  0.00      PROC
ATOM   1605  N   LYS   169     -19.420  25.001  22.596  0.00  0.00      PROC
ATOM   1606  CA  LYS   169     -20.866  24.774  22.652  0.00  0.00      PROC
ATOM   1607  C   LYS   169     -21.664  25.604  23.633  0.00  0.00      PROC
ATOM   1608  O   LYS   169     -22.681  26.185  23.278  0.00  0.00      PROC
ATOM   1609  CB  LYS   169     -21.182  23.277  22.735  0.00  0.00      PROC
ATOM   1610  CG  LYS   169     -20.965  22.630  21.362  0.00  0.00      PROC
ATOM   1611  CD  LYS   169     -21.952  23.180  20.324  0.00  0.00      PROC
ATOM   1612  CE  LYS   169     -21.470  23.100  18.872  0.00  0.00      PROC
ATOM   1613  NZ  LYS   169     -20.446  24.122  18.613  0.00  0.00      PROC
ATOM   1614  H   LYS   169     -18.816  24.821  23.381  0.00  0.00      PROC
ATOM   1615  HZ1 LYS   169     -20.515  24.417  17.614  0.00  0.00      PROC
ATOM   1616  HZ2 LYS   169     -20.599  24.960  19.212  0.00  0.00      PROC
ATOM   1617  HZ3 LYS   169     -19.480  23.785  18.814  0.00  0.00      PROC
ATOM   1618  N   ASP   170     -21.152  25.689  24.861  0.00  0.00      PROC
ATOM   1619  CA  ASP   170     -21.617  26.824  25.654  0.00  0.00      PROC
ATOM   1620  C   ASP   170     -20.870  28.090  25.246  0.00  0.00      PROC
ATOM   1621  O   ASP   170     -21.435  29.169  25.095  0.00  0.00      PROC
ATOM   1622  CB  ASP   170     -21.501  26.515  27.157  0.00  0.00      PROC
ATOM   1623  CG  ASP   170     -21.887  27.727  27.987  0.00  0.00      PROC
ATOM   1624  OD1 ASP   170     -23.068  28.016  28.155  0.00  0.00      PROC
ATOM   1625  OD2 ASP   170     -20.994  28.449  28.407  0.00  0.00      PROC
ATOM   1626  H   ASP   170     -20.348  25.157  25.130  0.00  0.00      PROC
ATOM   1627  N   SER   171     -19.558  27.886  25.036  0.00  0.00      PROC
ATOM   1628  CA  SER   171     -18.666  28.961  24.601  0.00  0.00      PROC
ATOM   1629  C   SER   171     -18.340  30.011  25.652  0.00  0.00      PROC
ATOM   1630  O   SER   171     -18.186  31.195  25.372  0.00  0.00      PROC
ATOM   1631  CB  SER   171     -19.125  29.585  23.270  0.00  0.00      PROC
ATOM   1632  OG  SER   171     -19.251  28.554  22.279  0.00  0.00      PROC
ATOM   1633  H   SER   171     -19.195  26.973  25.227  0.00  0.00      PROC
ATOM   1634  HG  SER   171     -18.347  28.320  22.070  0.00  0.00      PROC
ATOM   1635  N   THR   172     -18.205  29.524  26.891  0.00  0.00      PROC
ATOM   1636  CA  THR   172     -17.608  30.434  27.862  0.00  0.00      PROC
ATOM   1637  C   THR   172     -16.087  30.383  27.867  0.00  0.00      PROC
ATOM   1638  O   THR   172     -15.459  29.695  27.065  0.00  0.00      PROC
ATOM   1639  CB  THR   172     -18.185  30.183  29.258  0.00  0.00      PROC
ATOM   1640  CG2 THR   172     -19.457  31.000  29.486  0.00  0.00      PROC
ATOM   1641  OG1 THR   172     -18.419  28.787  29.486  0.00  0.00      PROC
ATOM   1642  H   THR   172     -18.352  28.561  27.117  0.00  0.00      PROC
ATOM   1643  HG1 THR   172     -19.289  28.606  29.120  0.00  0.00      PROC
ATOM   1644  N   TYR   173     -15.539  31.155  28.815  0.00  0.00      PROC
ATOM   1645  CA  TYR   173     -14.120  31.121  29.136  0.00  0.00      PROC
ATOM   1646  C   TYR   173     -13.977  30.747  30.600  0.00  0.00      PROC
ATOM   1647  O   TYR   173     -14.946  30.773  31.351  0.00  0.00      PROC
ATOM   1648  CB  TYR   173     -13.503  32.510  28.941  0.00  0.00      PROC
ATOM   1649  CG  TYR   173     -13.514  32.951  27.496  0.00  0.00      PROC
ATOM   1650  CD1 TYR   173     -12.456  32.542  26.664  0.00  0.00      PROC
ATOM   1651  CD2 TYR   173     -14.554  33.782  27.025  0.00  0.00      PROC
ATOM   1652  CE1 TYR   173     -12.406  33.013  25.343  0.00  0.00      PROC
ATOM   1653  CE2 TYR   173     -14.506  34.250  25.700  0.00  0.00      PROC
ATOM   1654  CZ  TYR   173     -13.422  33.871  24.880  0.00  0.00      PROC
ATOM   1655  OH  TYR   173     -13.327  34.343  23.588  0.00  0.00      PROC
ATOM   1656  H   TYR   173     -16.113  31.720  29.409  0.00  0.00      PROC
ATOM   1657  HH  TYR   173     -14.172  34.723  23.322  0.00  0.00      PROC
ATOM   1658  N   SER   174     -12.732  30.457  30.980  0.00  0.00      PROC
ATOM   1659  CA  SER   174     -12.428  30.400  32.404  0.00  0.00      PROC
ATOM   1660  C   SER   174     -11.138  31.145  32.672  0.00  0.00      PROC
ATOM   1661  O   SER   174     -10.312  31.292  31.779  0.00  0.00      PROC
ATOM   1662  CB  SER   174     -12.318  28.954  32.883  0.00  0.00      PROC
ATOM   1663  OG  SER   174     -13.564  28.268  32.709  0.00  0.00      PROC
ATOM   1664  H   SER   174     -11.998  30.350  30.308  0.00  0.00      PROC
ATOM   1665  HG  SER   174     -13.459  27.455  33.204  0.00  0.00      PROC
ATOM   1666  N   LEU   175     -10.994  31.610  33.919  0.00  0.00      PROC
ATOM   1667  CA  LEU   175      -9.796  32.372  34.263  0.00  0.00      PROC
ATOM   1668  C   LEU   175      -9.131  31.773  35.485  0.00  0.00      PROC
ATOM   1669  O   LEU   175      -9.759  31.641  36.528  0.00  0.00      PROC
ATOM   1670  CB  LEU   175     -10.201  33.833  34.505  0.00  0.00      PROC
ATOM   1671  CG  LEU   175      -9.150  34.940  34.348  0.00  0.00      PROC
ATOM   1672  CD1 LEU   175      -9.830  36.298  34.168  0.00  0.00      PROC
ATOM   1673  CD2 LEU   175      -8.124  34.996  35.478  0.00  0.00      PROC
ATOM   1674  H   LEU   175     -11.728  31.472  34.586  0.00  0.00      PROC
ATOM   1675  N   SER   176      -7.852  31.415  35.339  0.00  0.00      PROC
ATOM   1676  CA  SER   176      -7.137  31.108  36.570  0.00  0.00      PROC
ATOM   1677  C   SER   176      -6.289  32.278  36.996  0.00  0.00      PROC
ATOM   1678  O   SER   176      -5.390  32.703  36.278  0.00  0.00      PROC
ATOM   1679  CB  SER   176      -6.280  29.854  36.430  0.00  0.00      PROC
ATOM   1680  OG  SER   176      -5.345  29.987  35.347  0.00  0.00      PROC
ATOM   1681  H   SER   176      -7.374  31.536  34.469  0.00  0.00      PROC
ATOM   1682  HG  SER   176      -5.017  30.885  35.401  0.00  0.00      PROC
ATOM   1683  N   SER   177      -6.643  32.783  38.167  0.00  0.00      PROC
ATOM   1684  CA  SER   177      -5.931  33.926  38.713  0.00  0.00      PROC
ATOM   1685  C   SER   177      -4.898  33.419  39.707  0.00  0.00      PROC
ATOM   1686  O   SER   177      -5.166  32.451  40.410  0.00  0.00      PROC
ATOM   1687  CB  SER   177      -7.029  34.796  39.317  0.00  0.00      PROC
ATOM   1688  OG  SER   177      -6.504  35.875  40.071  0.00  0.00      PROC
ATOM   1689  H   SER   177      -7.336  32.309  38.711  0.00  0.00      PROC
ATOM   1690  HG  SER   177      -6.102  36.480  39.441  0.00  0.00      PROC
ATOM   1691  N   THR   178      -3.716  34.058  39.733  0.00  0.00      PROC
ATOM   1692  CA  THR   178      -2.686  33.421  40.559  0.00  0.00      PROC
ATOM   1693  C   THR   178      -1.907  34.310  41.513  0.00  0.00      PROC
ATOM   1694  O   THR   178      -0.906  34.932  41.161  0.00  0.00      PROC
ATOM   1695  CB  THR   178      -1.727  32.607  39.686  0.00  0.00      PROC
ATOM   1696  CG2 THR   178      -0.929  31.579  40.492  0.00  0.00      PROC
ATOM   1697  OG1 THR   178      -2.452  31.965  38.634  0.00  0.00      PROC
ATOM   1698  H   THR   178      -3.569  34.871  39.163  0.00  0.00      PROC
ATOM   1699  HG1 THR   178      -2.698  32.665  38.032  0.00  0.00      PROC
ATOM   1700  N   LEU   179      -2.382  34.305  42.765  0.00  0.00      PROC
ATOM   1701  CA  LEU   179      -1.649  35.010  43.816  0.00  0.00      PROC
ATOM   1702  C   LEU   179      -0.290  34.399  44.065  0.00  0.00      PROC
ATOM   1703  O   LEU   179      -0.154  33.285  44.555  0.00  0.00      PROC
ATOM   1704  CB  LEU   179      -2.449  35.028  45.119  0.00  0.00      PROC
ATOM   1705  CG  LEU   179      -1.849  35.822  46.287  0.00  0.00      PROC
ATOM   1706  CD1 LEU   179      -1.474  37.254  45.901  0.00  0.00      PROC
ATOM   1707  CD2 LEU   179      -2.768  35.783  47.510  0.00  0.00      PROC
ATOM   1708  H   LEU   179      -3.163  33.709  42.964  0.00  0.00      PROC
ATOM   1709  N   THR   180       0.710  35.186  43.688  0.00  0.00      PROC
ATOM   1710  CA  THR   180       2.055  34.667  43.847  0.00  0.00      PROC
ATOM   1711  C   THR   180       2.755  35.310  45.031  0.00  0.00      PROC
ATOM   1712  O   THR   180       2.960  36.517  45.085  0.00  0.00      PROC
ATOM   1713  CB  THR   180       2.796  34.869  42.524  0.00  0.00      PROC
ATOM   1714  CG2 THR   180       4.153  34.158  42.505  0.00  0.00      PROC
ATOM   1715  OG1 THR   180       1.980  34.415  41.428  0.00  0.00      PROC
ATOM   1716  H   THR   180       0.526  36.108  43.341  0.00  0.00      PROC
ATOM   1717  HG1 THR   180       1.112  34.808  41.532  0.00  0.00      PROC
ATOM   1718  N   LEU   181       3.081  34.447  45.996  0.00  0.00      PROC
ATOM   1719  CA  LEU   181       3.763  34.922  47.195  0.00  0.00      PROC
ATOM   1720  C   LEU   181       5.019  34.109  47.412  0.00  0.00      PROC
ATOM   1721  O   LEU   181       5.215  33.066  46.794  0.00  0.00      PROC
ATOM   1722  CB  LEU   181       2.862  34.773  48.422  0.00  0.00      PROC
ATOM   1723  CG  LEU   181       1.587  35.615  48.414  0.00  0.00      PROC
ATOM   1724  CD1 LEU   181       0.646  35.183  49.537  0.00  0.00      PROC
ATOM   1725  CD2 LEU   181       1.880  37.115  48.466  0.00  0.00      PROC
ATOM   1726  H   LEU   181       2.920  33.467  45.871  0.00  0.00      PROC
ATOM   1727  N   SER   182       5.859  34.600  48.330  0.00  0.00      PROC
ATOM   1728  CA  SER   182       6.890  33.666  48.767  0.00  0.00      PROC
ATOM   1729  C   SER   182       6.320  32.782  49.861  0.00  0.00      PROC
ATOM   1730  O   SER   182       5.236  33.049  50.373  0.00  0.00      PROC
ATOM   1731  CB  SER   182       8.132  34.430  49.243  0.00  0.00      PROC
ATOM   1732  OG  SER   182       7.871  35.091  50.489  0.00  0.00      PROC
ATOM   1733  H   SER   182       5.640  35.422  48.855  0.00  0.00      PROC
ATOM   1734  HG  SER   182       7.621  36.000  50.299  0.00  0.00      PROC
ATOM   1735  N   LYS   183       7.097  31.759  50.255  0.00  0.00      PROC
ATOM   1736  CA  LYS   183       6.681  31.097  51.491  0.00  0.00      PROC
ATOM   1737  C   LYS   183       6.705  32.046  52.679  0.00  0.00      PROC
ATOM   1738  O   LYS   183       5.807  32.055  53.502  0.00  0.00      PROC
ATOM   1739  CB  LYS   183       7.489  29.828  51.802  0.00  0.00      PROC
ATOM   1740  CG  LYS   183       6.933  29.159  53.064  0.00  0.00      PROC
ATOM   1741  CD  LYS   183       7.680  27.949  53.620  0.00  0.00      PROC
ATOM   1742  CE  LYS   183       7.186  27.594  55.034  0.00  0.00      PROC
ATOM   1743  NZ  LYS   183       5.717  27.478  55.080  0.00  0.00      PROC
ATOM   1744  H   LYS   183       7.935  31.528  49.759  0.00  0.00      PROC
ATOM   1745  HZ1 LYS   183       5.363  27.480  56.064  0.00  0.00      PROC
ATOM   1746  HZ2 LYS   183       5.256  28.335  54.699  0.00  0.00      PROC
ATOM   1747  HZ3 LYS   183       5.380  26.651  54.547  0.00  0.00      PROC
ATOM   1748  N   ALA   184       7.758  32.882  52.718  0.00  0.00      PROC
ATOM   1749  CA  ALA   184       7.836  33.835  53.828  0.00  0.00      PROC
ATOM   1750  C   ALA   184       6.589  34.692  53.981  0.00  0.00      PROC
ATOM   1751  O   ALA   184       6.067  34.904  55.067  0.00  0.00      PROC
ATOM   1752  CB  ALA   184       9.053  34.748  53.672  0.00  0.00      PROC
ATOM   1753  H   ALA   184       8.420  32.898  51.971  0.00  0.00      PROC
ATOM   1754  N   ASP   185       6.104  35.137  52.817  0.00  0.00      PROC
ATOM   1755  CA  ASP   185       4.851  35.888  52.802  0.00  0.00      PROC
ATOM   1756  C   ASP   185       3.659  35.108  53.312  0.00  0.00      PROC
ATOM   1757  O   ASP   185       2.919  35.550  54.184  0.00  0.00      PROC
ATOM   1758  CB  ASP   185       4.616  36.488  51.417  0.00  0.00      PROC
ATOM   1759  CG  ASP   185       5.535  37.683  51.267  0.00  0.00      PROC
ATOM   1760  OD1 ASP   185       6.750  37.517  51.173  0.00  0.00      PROC
ATOM   1761  OD2 ASP   185       5.062  38.808  51.365  0.00  0.00      PROC
ATOM   1762  H   ASP   185       6.612  34.981  51.969  0.00  0.00      PROC
ATOM   1763  N   TYR   186       3.561  33.880  52.784  0.00  0.00      PROC
ATOM   1764  CA  TYR   186       2.536  32.972  53.296  0.00  0.00      PROC
ATOM   1765  C   TYR   186       2.587  32.734  54.803  0.00  0.00      PROC
ATOM   1766  O   TYR   186       1.571  32.558  55.471  0.00  0.00      PROC
ATOM   1767  CB  TYR   186       2.598  31.655  52.520  0.00  0.00      PROC
ATOM   1768  CG  TYR   186       1.221  31.055  52.359  0.00  0.00      PROC
ATOM   1769  CD1 TYR   186       0.380  31.547  51.340  0.00  0.00      PROC
ATOM   1770  CD2 TYR   186       0.823  30.008  53.212  0.00  0.00      PROC
ATOM   1771  CE1 TYR   186      -0.877  30.953  51.147  0.00  0.00      PROC
ATOM   1772  CE2 TYR   186      -0.438  29.419  53.023  0.00  0.00      PROC
ATOM   1773  CZ  TYR   186      -1.268  29.894  51.989  0.00  0.00      PROC
ATOM   1774  OH  TYR   186      -2.503  29.309  51.790  0.00  0.00      PROC
ATOM   1775  H   TYR   186       4.204  33.586  52.074  0.00  0.00      PROC
ATOM   1776  HH  TYR   186      -2.587  28.536  52.334  0.00  0.00      PROC
ATOM   1777  N   GLU   187       3.827  32.779  55.315  0.00  0.00      PROC
ATOM   1778  CA  GLU   187       3.997  32.609  56.751  0.00  0.00      PROC
ATOM   1779  C   GLU   187       3.715  33.827  57.594  0.00  0.00      PROC
ATOM   1780  O   GLU   187       3.360  33.703  58.762  0.00  0.00      PROC
ATOM   1781  CB  GLU   187       5.349  32.012  57.137  0.00  0.00      PROC
ATOM   1782  CG  GLU   187       5.752  30.756  56.363  0.00  0.00      PROC
ATOM   1783  CD  GLU   187       4.691  29.664  56.375  0.00  0.00      PROC
ATOM   1784  OE1 GLU   187       4.628  28.880  57.313  0.00  0.00      PROC
ATOM   1785  OE2 GLU   187       4.015  29.475  55.370  0.00  0.00      PROC
ATOM   1786  H   GLU   187       4.613  32.892  54.709  0.00  0.00      PROC
ATOM   1787  N   LYS   188       3.836  34.998  56.954  0.00  0.00      PROC
ATOM   1788  CA  LYS   188       3.392  36.213  57.637  0.00  0.00      PROC
ATOM   1789  C   LYS   188       1.895  36.201  57.910  0.00  0.00      PROC
ATOM   1790  O   LYS   188       1.422  36.466  59.007  0.00  0.00      PROC
ATOM   1791  CB  LYS   188       3.726  37.459  56.808  0.00  0.00      PROC
ATOM   1792  CG  LYS   188       5.193  37.635  56.415  0.00  0.00      PROC
ATOM   1793  CD  LYS   188       5.332  38.607  55.239  0.00  0.00      PROC
ATOM   1794  CE  LYS   188       6.732  38.612  54.619  0.00  0.00      PROC
ATOM   1795  NZ  LYS   188       6.671  39.227  53.286  0.00  0.00      PROC
ATOM   1796  H   LYS   188       4.163  35.015  56.007  0.00  0.00      PROC
ATOM   1797  HZ1 LYS   188       7.113  40.159  53.220  0.00  0.00      PROC
ATOM   1798  HZ2 LYS   188       7.074  38.595  52.557  0.00  0.00      PROC
ATOM   1799  HZ3 LYS   188       5.684  39.293  52.950  0.00  0.00      PROC
ATOM   1800  N   HSD   189       1.164  35.897  56.831  0.00  0.00      PROC
ATOM   1801  CA  HSD   189      -0.254  36.222  56.912  0.00  0.00      PROC
ATOM   1802  C   HSD   189      -1.220  35.059  57.083  0.00  0.00      PROC
ATOM   1803  O   HSD   189      -0.855  33.935  57.437  0.00  0.00      PROC
ATOM   1804  CB  HSD   189      -0.614  37.132  55.743  0.00  0.00      PROC
ATOM   1805  CG  HSD   189      -0.514  38.576  56.171  0.00  0.00      PROC
ATOM   1806  CD2 HSD   189       0.616  39.398  56.153  0.00  0.00      PROC
ATOM   1807  ND1 HSD   189      -1.557  39.285  56.637  0.00  0.00      PROC
ATOM   1808  CE1 HSD   189      -1.100  40.545  56.914  0.00  0.00      PROC
ATOM   1809  NE2 HSD   189       0.237  40.614  56.616  0.00  0.00      PROC
ATOM   1810  H   HSD   189       1.574  35.570  55.976  0.00  0.00      PROC
ATOM   1811  HD1 HSD   189      -2.483  38.972  56.751  0.00  0.00      PROC
ATOM   1812  N   LYS   190      -2.502  35.399  56.865  0.00  0.00      PROC
ATOM   1813  CA  LYS   190      -3.554  34.499  57.302  0.00  0.00      PROC
ATOM   1814  C   LYS   190      -4.644  34.294  56.256  0.00  0.00      PROC
ATOM   1815  O   LYS   190      -4.773  33.200  55.725  0.00  0.00      PROC
ATOM   1816  CB  LYS   190      -4.075  35.042  58.630  0.00  0.00      PROC
ATOM   1817  CG  LYS   190      -4.901  34.115  59.519  0.00  0.00      PROC
ATOM   1818  CD  LYS   190      -5.533  34.929  60.657  0.00  0.00      PROC
ATOM   1819  CE  LYS   190      -6.881  35.606  60.346  0.00  0.00      PROC
ATOM   1820  NZ  LYS   190      -6.964  36.085  58.959  0.00  0.00      PROC
ATOM   1821  H   LYS   190      -2.765  36.319  56.564  0.00  0.00      PROC
ATOM   1822  HZ1 LYS   190      -7.751  36.743  58.814  0.00  0.00      PROC
ATOM   1823  HZ2 LYS   190      -6.119  36.630  58.665  0.00  0.00      PROC
ATOM   1824  HZ3 LYS   190      -7.084  35.273  58.314  0.00  0.00      PROC
ATOM   1825  N   VAL   191      -5.427  35.354  55.977  0.00  0.00      PROC
ATOM   1826  CA  VAL   191      -6.398  35.229  54.882  0.00  0.00      PROC
ATOM   1827  C   VAL   191      -5.703  35.343  53.539  0.00  0.00      PROC
ATOM   1828  O   VAL   191      -4.916  36.249  53.299  0.00  0.00      PROC
ATOM   1829  CB  VAL   191      -7.529  36.286  54.981  0.00  0.00      PROC
ATOM   1830  CG1 VAL   191      -8.376  36.439  53.712  0.00  0.00      PROC
ATOM   1831  CG2 VAL   191      -8.468  36.003  56.146  0.00  0.00      PROC
ATOM   1832  H   VAL   191      -5.181  36.263  56.321  0.00  0.00      PROC
ATOM   1833  N   TYR   192      -6.062  34.397  52.671  0.00  0.00      PROC
ATOM   1834  CA  TYR   192      -5.712  34.563  51.270  0.00  0.00      PROC
ATOM   1835  C   TYR   192      -7.000  34.537  50.474  0.00  0.00      PROC
ATOM   1836  O   TYR   192      -7.851  33.675  50.674  0.00  0.00      PROC
ATOM   1837  CB  TYR   192      -4.695  33.489  50.864  0.00  0.00      PROC
ATOM   1838  CG  TYR   192      -3.486  33.608  51.769  0.00  0.00      PROC
ATOM   1839  CD1 TYR   192      -2.572  34.658  51.547  0.00  0.00      PROC
ATOM   1840  CD2 TYR   192      -3.322  32.695  52.834  0.00  0.00      PROC
ATOM   1841  CE1 TYR   192      -1.501  34.831  52.438  0.00  0.00      PROC
ATOM   1842  CE2 TYR   192      -2.245  32.865  53.722  0.00  0.00      PROC
ATOM   1843  CZ  TYR   192      -1.356  33.940  53.518  0.00  0.00      PROC
ATOM   1844  OH  TYR   192      -0.310  34.146  54.394  0.00  0.00      PROC
ATOM   1845  H   TYR   192      -6.685  33.665  52.949  0.00  0.00      PROC
ATOM   1846  HH  TYR   192      -0.066  33.345  54.851  0.00  0.00      PROC
ATOM   1847  N   ALA   193      -7.143  35.569  49.634  0.00  0.00      PROC
ATOM   1848  CA  ALA   193      -8.480  35.841  49.116  0.00  0.00      PROC
ATOM   1849  C   ALA   193      -8.486  36.345  47.694  0.00  0.00      PROC
ATOM   1850  O   ALA   193      -7.638  37.122  47.273  0.00  0.00      PROC
ATOM   1851  CB  ALA   193      -9.178  36.898  49.968  0.00  0.00      PROC
ATOM   1852  H   ALA   193      -6.399  36.220  49.474  0.00  0.00      PROC
ATOM   1853  N   CYS   194      -9.503  35.865  46.981  0.00  0.00      PROC
ATOM   1854  CA  CYS   194      -9.740  36.322  45.618  0.00  0.00      PROC
ATOM   1855  C   CYS   194     -10.925  37.257  45.616  0.00  0.00      PROC
ATOM   1856  O   CYS   194     -11.916  36.997  46.288  0.00  0.00      PROC
ATOM   1857  CB  CYS   194     -10.031  35.100  44.753  0.00  0.00      PROC
ATOM   1858  SG  CYS   194     -10.415  35.413  43.014  0.00  0.00      PROC
ATOM   1859  H   CYS   194     -10.179  35.284  47.437  0.00  0.00      PROC
ATOM   1860  N   GLU   195     -10.789  38.342  44.846  0.00  0.00      PROC
ATOM   1861  CA  GLU   195     -11.936  39.230  44.709  0.00  0.00      PROC
ATOM   1862  C   GLU   195     -12.372  39.375  43.265  0.00  0.00      PROC
ATOM   1863  O   GLU   195     -11.885  40.182  42.476  0.00  0.00      PROC
ATOM   1864  CB  GLU   195     -11.678  40.568  45.405  0.00  0.00      PROC
ATOM   1865  CG  GLU   195     -12.954  41.399  45.580  0.00  0.00      PROC
ATOM   1866  CD  GLU   195     -12.867  42.169  46.881  0.00  0.00      PROC
ATOM   1867  OE1 GLU   195     -13.038  41.563  47.933  0.00  0.00      PROC
ATOM   1868  OE2 GLU   195     -12.597  43.367  46.876  0.00  0.00      PROC
ATOM   1869  H   GLU   195      -9.931  38.518  44.362  0.00  0.00      PROC
ATOM   1870  N   VAL   196     -13.323  38.495  42.943  0.00  0.00      PROC
ATOM   1871  CA  VAL   196     -13.810  38.455  41.569  0.00  0.00      PROC
ATOM   1872  C   VAL   196     -14.758  39.598  41.260  0.00  0.00      PROC
ATOM   1873  O   VAL   196     -15.806  39.746  41.873  0.00  0.00      PROC
ATOM   1874  CB  VAL   196     -14.480  37.100  41.308  0.00  0.00      PROC
ATOM   1875  CG1 VAL   196     -15.086  36.994  39.907  0.00  0.00      PROC
ATOM   1876  CG2 VAL   196     -13.490  35.969  41.576  0.00  0.00      PROC
ATOM   1877  H   VAL   196     -13.707  37.917  43.667  0.00  0.00      PROC
ATOM   1878  N   THR   197     -14.360  40.387  40.260  0.00  0.00      PROC
ATOM   1879  CA  THR   197     -15.330  41.368  39.791  0.00  0.00      PROC
ATOM   1880  C   THR   197     -15.673  41.105  38.339  0.00  0.00      PROC
ATOM   1881  O   THR   197     -14.823  41.168  37.458  0.00  0.00      PROC
ATOM   1882  CB  THR   197     -14.803  42.795  39.964  0.00  0.00      PROC
ATOM   1883  CG2 THR   197     -15.927  43.779  40.290  0.00  0.00      PROC
ATOM   1884  OG1 THR   197     -13.747  42.852  40.943  0.00  0.00      PROC
ATOM   1885  H   THR   197     -13.476  40.271  39.804  0.00  0.00      PROC
ATOM   1886  HG1 THR   197     -13.212  42.076  40.757  0.00  0.00      PROC
ATOM   1887  N   HSD   198     -16.947  40.772  38.128  0.00  0.00      PROC
ATOM   1888  CA  HSD   198     -17.333  40.422  36.768  0.00  0.00      PROC
ATOM   1889  C   HSD   198     -18.652  41.085  36.439  0.00  0.00      PROC
ATOM   1890  O   HSD   198     -19.452  41.333  37.328  0.00  0.00      PROC
ATOM   1891  CB  HSD   198     -17.410  38.893  36.637  0.00  0.00      PROC
ATOM   1892  CG  HSD   198     -17.663  38.496  35.203  0.00  0.00      PROC
ATOM   1893  CD2 HSD   198     -16.912  38.866  34.083  0.00  0.00      PROC
ATOM   1894  ND1 HSD   198     -18.697  37.734  34.803  0.00  0.00      PROC
ATOM   1895  CE1 HSD   198     -18.605  37.625  33.444  0.00  0.00      PROC
ATOM   1896  NE2 HSD   198     -17.513  38.320  33.004  0.00  0.00      PROC
ATOM   1897  H   HSD   198     -17.639  40.775  38.850  0.00  0.00      PROC
ATOM   1898  HD1 HSD   198     -19.387  37.288  35.344  0.00  0.00      PROC
ATOM   1899  N   GLN   199     -18.842  41.351  35.135  0.00  0.00      PROC
ATOM   1900  CA  GLN   199     -20.111  41.920  34.676  0.00  0.00      PROC
ATOM   1901  C   GLN   199     -21.327  41.096  35.083  0.00  0.00      PROC
ATOM   1902  O   GLN   199     -22.351  41.601  35.518  0.00  0.00      PROC
ATOM   1903  CB  GLN   199     -20.057  42.094  33.156  0.00  0.00      PROC
ATOM   1904  CG  GLN   199     -21.254  42.841  32.556  0.00  0.00      PROC
ATOM   1905  CD  GLN   199     -21.172  42.795  31.044  0.00  0.00      PROC
ATOM   1906  NE2 GLN   199     -22.107  43.524  30.430  0.00  0.00      PROC
ATOM   1907  OE1 GLN   199     -20.329  42.140  30.450  0.00  0.00      PROC
ATOM   1908  H   GLN   199     -18.116  41.150  34.479  0.00  0.00      PROC
ATOM   1909 HE21 GLN   199     -22.785  44.046  30.944  0.00  0.00      PROC
ATOM   1910 HE22 GLN   199     -22.103  43.527  29.432  0.00  0.00      PROC
ATOM   1911  N   GLY   200     -21.152  39.777  34.934  0.00  0.00      PROC
ATOM   1912  CA  GLY   200     -22.228  38.911  35.406  0.00  0.00      PROC
ATOM   1913  C   GLY   200     -22.096  38.572  36.874  0.00  0.00      PROC
ATOM   1914  O   GLY   200     -21.831  37.434  37.238  0.00  0.00      PROC
ATOM   1915  H   GLY   200     -20.287  39.413  34.597  0.00  0.00      PROC
ATOM   1916  N   LEU   201     -22.285  39.613  37.694  0.00  0.00      PROC
ATOM   1917  CA  LEU   201     -22.305  39.433  39.142  0.00  0.00      PROC
ATOM   1918  C   LEU   201     -23.198  40.478  39.762  0.00  0.00      PROC
ATOM   1919  O   LEU   201     -23.395  41.554  39.219  0.00  0.00      PROC
ATOM   1920  CB  LEU   201     -20.914  39.576  39.773  0.00  0.00      PROC
ATOM   1921  CG  LEU   201     -20.041  38.322  39.734  0.00  0.00      PROC
ATOM   1922  CD1 LEU   201     -18.667  38.588  40.346  0.00  0.00      PROC
ATOM   1923  CD2 LEU   201     -20.729  37.122  40.389  0.00  0.00      PROC
ATOM   1924  H   LEU   201     -22.456  40.531  37.323  0.00  0.00      PROC
ATOM   1925  N   SER   202     -23.706  40.123  40.945  0.00  0.00      PROC
ATOM   1926  CA  SER   202     -24.365  41.147  41.751  0.00  0.00      PROC
ATOM   1927  C   SER   202     -23.366  42.011  42.508  0.00  0.00      PROC
ATOM   1928  O   SER   202     -23.585  43.172  42.827  0.00  0.00      PROC
ATOM   1929  CB  SER   202     -25.288  40.426  42.728  0.00  0.00      PROC
ATOM   1930  OG  SER   202     -24.584  39.294  43.265  0.00  0.00      PROC
ATOM   1931  H   SER   202     -23.597  39.211  41.341  0.00  0.00      PROC
ATOM   1932  HG  SER   202     -24.154  39.602  44.065  0.00  0.00      PROC
ATOM   1933  N   SER   203     -22.252  41.338  42.819  0.00  0.00      PROC
ATOM   1934  CA  SER   203     -21.364  41.831  43.861  0.00  0.00      PROC
ATOM   1935  C   SER   203     -20.044  41.110  43.702  0.00  0.00      PROC
ATOM   1936  O   SER   203     -20.039  39.941  43.330  0.00  0.00      PROC
ATOM   1937  CB  SER   203     -22.014  41.493  45.210  0.00  0.00      PROC
ATOM   1938  OG  SER   203     -22.687  40.223  45.109  0.00  0.00      PROC
ATOM   1939  H   SER   203     -22.120  40.394  42.522  0.00  0.00      PROC
ATOM   1940  HG  SER   203     -21.995  39.566  45.133  0.00  0.00      PROC
ATOM   1941  N   PRO   204     -18.928  41.824  43.981  0.00  0.00      PROC
ATOM   1942  CA  PRO   204     -17.622  41.154  43.990  0.00  0.00      PROC
ATOM   1943  C   PRO   204     -17.597  39.910  44.865  0.00  0.00      PROC
ATOM   1944  O   PRO   204     -18.035  39.919  46.009  0.00  0.00      PROC
ATOM   1945  CB  PRO   204     -16.679  42.252  44.489  0.00  0.00      PROC
ATOM   1946  CG  PRO   204     -17.358  43.565  44.105  0.00  0.00      PROC
ATOM   1947  CD  PRO   204     -18.836  43.247  44.292  0.00  0.00      PROC
ATOM   1948  N   VAL   205     -17.093  38.826  44.268  0.00  0.00      PROC
ATOM   1949  CA  VAL   205     -17.008  37.617  45.078  0.00  0.00      PROC
ATOM   1950  C   VAL   205     -15.660  37.497  45.756  0.00  0.00      PROC
ATOM   1951  O   VAL   205     -14.673  37.075  45.162  0.00  0.00      PROC
ATOM   1952  CB  VAL   205     -17.336  36.365  44.248  0.00  0.00      PROC
ATOM   1953  CG1 VAL   205     -17.293  35.083  45.089  0.00  0.00      PROC
ATOM   1954  CG2 VAL   205     -18.698  36.515  43.572  0.00  0.00      PROC
ATOM   1955  H   VAL   205     -16.722  38.897  43.342  0.00  0.00      PROC
ATOM   1956  N   THR   206     -15.683  37.873  47.037  0.00  0.00      PROC
ATOM   1957  CA  THR   206     -14.518  37.631  47.881  0.00  0.00      PROC
ATOM   1958  C   THR   206     -14.427  36.192  48.377  0.00  0.00      PROC
ATOM   1959  O   THR   206     -14.841  35.861  49.485  0.00  0.00      PROC
ATOM   1960  CB  THR   206     -14.557  38.601  49.061  0.00  0.00      PROC
ATOM   1961  CG2 THR   206     -13.173  38.820  49.682  0.00  0.00      PROC
ATOM   1962  OG1 THR   206     -15.171  39.837  48.667  0.00  0.00      PROC
ATOM   1963  H   THR   206     -16.464  38.369  47.419  0.00  0.00      PROC
ATOM   1964  HG1 THR   206     -14.491  40.368  48.250  0.00  0.00      PROC
ATOM   1965  N   LYS   207     -13.890  35.320  47.511  0.00  0.00      PROC
ATOM   1966  CA  LYS   207     -13.691  33.984  48.073  0.00  0.00      PROC
ATOM   1967  C   LYS   207     -12.408  33.889  48.866  0.00  0.00      PROC
ATOM   1968  O   LYS   207     -11.312  34.056  48.346  0.00  0.00      PROC
ATOM   1969  CB  LYS   207     -13.784  32.851  47.045  0.00  0.00      PROC
ATOM   1970  CG  LYS   207     -15.118  32.101  47.178  0.00  0.00      PROC
ATOM   1971  CD  LYS   207     -15.141  30.714  46.517  0.00  0.00      PROC
ATOM   1972  CE  LYS   207     -16.550  30.101  46.558  0.00  0.00      PROC
ATOM   1973  NZ  LYS   207     -16.548  28.759  45.957  0.00  0.00      PROC
ATOM   1974  H   LYS   207     -13.440  35.688  46.693  0.00  0.00      PROC
ATOM   1975  HZ1 LYS   207     -17.502  28.351  45.949  0.00  0.00      PROC
ATOM   1976  HZ2 LYS   207     -16.209  28.807  44.974  0.00  0.00      PROC
ATOM   1977  HZ3 LYS   207     -15.935  28.130  46.519  0.00  0.00      PROC
ATOM   1978  N   SER   208     -12.612  33.626  50.158  0.00  0.00      PROC
ATOM   1979  CA  SER   208     -11.471  33.691  51.063  0.00  0.00      PROC
ATOM   1980  C   SER   208     -11.275  32.419  51.858  0.00  0.00      PROC
ATOM   1981  O   SER   208     -12.232  31.766  52.263  0.00  0.00      PROC
ATOM   1982  CB  SER   208     -11.656  34.860  52.031  0.00  0.00      PROC
ATOM   1983  OG  SER   208     -12.010  36.046  51.308  0.00  0.00      PROC
ATOM   1984  H   SER   208     -13.538  33.493  50.505  0.00  0.00      PROC
ATOM   1985  HG  SER   208     -12.830  36.360  51.674  0.00  0.00      PROC
ATOM   1986  N   PHE   209      -9.997  32.119  52.100  0.00  0.00      PROC
ATOM   1987  CA  PHE   209      -9.698  31.123  53.123  0.00  0.00      PROC
ATOM   1988  C   PHE   209      -8.617  31.670  54.030  0.00  0.00      PROC
ATOM   1989  O   PHE   209      -8.105  32.758  53.804  0.00  0.00      PROC
ATOM   1990  CB  PHE   209      -9.324  29.759  52.508  0.00  0.00      PROC
ATOM   1991  CG  PHE   209      -8.110  29.842  51.606  0.00  0.00      PROC
ATOM   1992  CD1 PHE   209      -6.817  29.719  52.161  0.00  0.00      PROC
ATOM   1993  CD2 PHE   209      -8.291  30.035  50.220  0.00  0.00      PROC
ATOM   1994  CE1 PHE   209      -5.688  29.805  51.326  0.00  0.00      PROC
ATOM   1995  CE2 PHE   209      -7.164  30.118  49.381  0.00  0.00      PROC
ATOM   1996  CZ  PHE   209      -5.874  30.010  49.944  0.00  0.00      PROC
ATOM   1997  H   PHE   209      -9.248  32.646  51.687  0.00  0.00      PROC
ATOM   1998  N   ASN   210      -8.278  30.889  55.054  0.00  0.00      PROC
ATOM   1999  CA  ASN   210      -7.046  31.229  55.755  0.00  0.00      PROC
ATOM   2000  C   ASN   210      -6.081  30.098  55.530  0.00  0.00      PROC
ATOM   2001  O   ASN   210      -6.486  28.999  55.179  0.00  0.00      PROC
ATOM   2002  CB  ASN   210      -7.230  31.386  57.271  0.00  0.00      PROC
ATOM   2003  CG  ASN   210      -8.104  32.568  57.627  0.00  0.00      PROC
ATOM   2004  ND2 ASN   210      -9.408  32.282  57.599  0.00  0.00      PROC
ATOM   2005  OD1 ASN   210      -7.645  33.662  57.950  0.00  0.00      PROC
ATOM   2006  H   ASN   210      -8.718  30.006  55.228  0.00  0.00      PROC
ATOM   2007 HD21 ASN   210      -9.687  31.351  57.341  0.00  0.00      PROC
ATOM   2008 HD22 ASN   210     -10.103  32.957  57.831  0.00  0.00      PROC
ATOM   2009  N   ARG   211      -4.801  30.376  55.812  0.00  0.00      PROC
ATOM   2010  CA  ARG   211      -3.840  29.275  55.912  0.00  0.00      PROC
ATOM   2011  C   ARG   211      -4.298  28.193  56.889  0.00  0.00      PROC
ATOM   2012  O   ARG   211      -4.269  27.002  56.618  0.00  0.00      PROC
ATOM   2013  CB  ARG   211      -2.468  29.872  56.247  0.00  0.00      PROC
ATOM   2014  CG  ARG   211      -1.366  28.889  56.657  0.00  0.00      PROC
ATOM   2015  CD  ARG   211       0.025  29.530  56.667  0.00  0.00      PROC
ATOM   2016  NE  ARG   211       0.034  30.816  57.362  0.00  0.00      PROC
ATOM   2017  CZ  ARG   211       1.112  31.223  58.054  0.00  0.00      PROC
ATOM   2018  NH1 ARG   211       2.197  30.451  58.166  0.00  0.00      PROC
ATOM   2019  NH2 ARG   211       1.074  32.433  58.601  0.00  0.00      PROC
ATOM   2020  H   ARG   211      -4.534  31.335  55.903  0.00  0.00      PROC
ATOM   2021  HE  ARG   211      -0.689  31.493  57.210  0.00  0.00      PROC
ATOM   2022 HH11 ARG   211       2.983  30.715  58.723  0.00  0.00      PROC
ATOM   2023 HH12 ARG   211       2.299  29.593  57.654  0.00  0.00      PROC
ATOM   2024 HH21 ARG   211       1.848  32.818  59.116  0.00  0.00      PROC
ATOM   2025 HH22 ARG   211       0.274  33.028  58.458  0.00  0.00      PROC
ATOM   2026  N   GLY   212      -4.797  28.684  58.034  0.00  0.00      PROC
ATOM   2027  CA  GLY   212      -5.555  27.758  58.872  0.00  0.00      PROC
ATOM   2028  C   GLY   212      -7.035  27.793  58.532  0.00  0.00      PROC
ATOM   2029  O   GLY   212      -7.849  28.306  59.287  0.00  0.00      PROC
ATOM   2030  H   GLY   212      -4.801  29.666  58.202  0.00  0.00      PROC
ATOM   2031  N   GLU   213      -7.332  27.253  57.338  0.00  0.00      PROC
ATOM   2032  CA  GLU   213      -8.699  27.200  56.792  0.00  0.00      PROC
ATOM   2033  C   GLU   213      -9.713  28.235  57.275  0.00  0.00      PROC
ATOM   2034  O   GLU   213      -9.775  29.382  56.825  0.00  0.00      PROC
ATOM   2035  CB  GLU   213      -9.284  25.788  56.923  0.00  0.00      PROC
ATOM   2036  CG  GLU   213     -10.063  25.292  55.690  0.00  0.00      PROC
ATOM   2037  CD  GLU   213     -11.194  26.232  55.300  0.00  0.00      PROC
ATOM   2038  OE1 GLU   213     -11.947  26.681  56.165  0.00  0.00      PROC
ATOM   2039  OE2 GLU   213     -11.329  26.539  54.118  0.00  0.00      PROC
ATOM   2040  H   GLU   213      -6.569  26.897  56.794  0.00  0.00      PROC
TER
