# Supplementary material for: Integrative Computational Prediction Strategy for Antibody–Antigen Binding: A Case Study on Interleukin‑1 Beta
Source: J Chem Inf Model. 2026 May 27;66(11):6659–75. doi: 10.1021/acs.jcim.6c00781 (PMC13250912; doi:10.1021/acs.jcim.6c00781)
Supplement: Supplementary file 2 [file ci6c00781_si_002.zip › charmm-gui-4g6m-AgESSA-r01/crystal_image.str]

* GENERATED BY CHARMM-GUI (http://www.charmm-gui.org) v3.7 on Aug, 08. 2025. JOBID=5465329178
* STREAM FILE FOR CRYSTAL SYMMETRY OPERATION
*

 SYMMETRY
 (X,Y,Z)                                 
 END

 IMAGES
 ! Operation     A     B     C
           1    -1    -1    -1
           1    -1     0    -1
           1    -1     1    -1
           1     0    -1    -1
           1     0     0    -1
           1     0     1    -1
           1    -1    -1     0
           1    -1     0     0
           1    -1     1     0
           1     0    -1     0
           1     0     1     0
           1    -1    -1     1
           1    -1     0     1
           1    -1     1     1
           1     0    -1     1
           1     0     0     1
           1     0     1     1
           1     1     1     1
           1     1     0     1
           1     1    -1     1
           1     1     1     0
           1     1     0     0
           1     1    -1     0
           1     1     1    -1
           1     1     0    -1
           1     1    -1    -1
 END
 
 
