# Supplementary material for: Integrative Computational Prediction Strategy for Antibody–Antigen Binding: A Case Study on Interleukin‑1 Beta
Source: J Chem Inf Model. 2026 May 27;66(11):6659–75. doi: 10.1021/acs.jcim.6c00781 (PMC13250912; doi:10.1021/acs.jcim.6c00781)
Supplement: Supplementary file 2 [file ci6c00781_si_002.zip › charmm-gui-4g6m-AgESSA-r01/openmm/omm_barostat.py]

"""
Generated by CHARMM-GUI (http://www.charmm-gui.org)

omm_barostat.py

This module is for pressure coupling methods in OpenMM.

Correspondance: jul316@lehigh.edu or wonpil@lehigh.edu
Last update: February 5, 2025
"""

from openmm import *
from openmm.app import *
from openmm.unit import *

def barostat(system, inputs):

    if inputs.p_type == 'isotropic':
        barostat = MonteCarloBarostat( inputs.p_ref*bar, inputs.temp*kelvin, inputs.p_freq )
    if inputs.p_type == 'membrane':
        inputs.p_tens = inputs.p_tens*10.0
        barostat = MonteCarloMembraneBarostat( inputs.p_ref*bar, inputs.p_tens*bar*nanometers, inputs.temp*kelvin, inputs.p_XYMode, inputs.p_ZMode, inputs.p_freq )
    if inputs.p_type == 'anisotropic':
        barostat = MonteCarloAnisotropicBarostat( inputs.p_ref*bar, inputs.temp*kelvin, inputs.p_scale[0], inputs.p_scale[1], inputs.p_scale[2], inputs.p_freq )

    system.addForce(barostat)

    return system
