# Supplementary material for: Integrative Computational Prediction Strategy for Antibody–Antigen Binding: A Case Study on Interleukin‑1 Beta
Source: J Chem Inf Model. 2026 May 27;66(11):6659–75. doi: 10.1021/acs.jcim.6c00781 (PMC13250912; doi:10.1021/acs.jcim.6c00781)
Supplement: Supplementary file 2 [file ci6c00781_si_002.zip › charmm-gui-4g6m-AgESSA-r01/openmm/omm_readparams.py]

"""
Generated by CHARMM-GUI (http://www.charmm-gui.org)

omm_readparams.py

This module is for reading coordinates and parameters in OpenMM.

Correspondance: jul316@lehigh.edu or wonpil@lehigh.edu
Last update: February 5, 2025
"""

import os, json

from openmm import *
from openmm.app import *
from openmm.unit import *

def read_top(filename, fftype='CHARMM'):
    if   fftype == 'CHARMM': top = CharmmPsfFile(filename)
    elif fftype == 'AMBER':  top = AmberPrmtopFile(filename)
    return top

def read_crd(filename, fftype='CHARMM'):
    if   fftype == 'CHARMM': crd = CharmmCrdFile(filename)
    elif fftype == 'AMBER':  crd = AmberInpcrdFile(filename)
    return crd

def read_charmm_rst(filename):
    charmm_rst = CharmmRstFile(filename)

    for i, line in enumerate(charmm_rst.header):
        line = line.strip()
        words = line.split()
        if len(line) != 0:
            if words[0] == 'CRYSTAL' or words[0] == '!CRYSTAL':
                line1 = charmm_rst.header[i+1]
                line2 = charmm_rst.header[i+2]
                boxlx = Vec3(float(line1.split()[0].replace("D", "E")), 0.0, 0.0)
                boxly = Vec3(0.0, float(line1.split()[2].replace("D", "E")), 0.0)
                boxlz = Vec3(0.0, 0.0, float(line2.split()[2].replace("D", "E")))
                box = (boxlx, boxly, boxlz)
                break

    positions = charmm_rst.positionsold
    new_positions = []

    for position in positions:
        oldx = position[0]/angstrom
        oldy = position[1]/angstrom
        oldz = position[2]/angstrom

        newx = oldx + boxlx[0]/2.0
        newy = oldy + boxly[1]/2.0
        newz = oldz + boxlz[2]/2.0

        new_positions.append(Vec3(newx, newy, newz))

    charmm_rst.box = Quantity(box, angstroms)
    charmm_rst.positions = Quantity(new_positions, angstroms)

    return charmm_rst

def read_params(filename):
    parFiles = ()
    for line in open(filename, 'r'):
        if '!' in line: line = line.split('!')[0]
        parfile = line.strip()
        if len(parfile) != 0: parFiles += ( parfile, )

    params = CharmmParameterSet( *parFiles )
    return params

def read_box(psf, filename):
    try:
        sysinfo = json.load(open(filename, 'r'))
        boxlx, boxly, boxlz = map(float, sysinfo['dimensions'][:3])
    except:
        for line in open(filename, 'r'):
            segments = line.split('=')
            if segments[0].strip() == "BOXLX": boxlx = float(segments[1])
            if segments[0].strip() == "BOXLY": boxly = float(segments[1])
            if segments[0].strip() == "BOXLZ": boxlz = float(segments[1])
    psf.setBox(boxlx*angstroms, boxly*angstroms, boxlz*angstroms)
    return psf

def gen_box(psf, crd):
    coords = crd.positions

    min_crds = [coords[0][0], coords[0][1], coords[0][2]]
    max_crds = [coords[0][0], coords[0][1], coords[0][2]]

    for coord in coords:
        min_crds[0] = min(min_crds[0], coord[0])
        min_crds[1] = min(min_crds[1], coord[1])
        min_crds[2] = min(min_crds[2], coord[2])
        max_crds[0] = max(max_crds[0], coord[0])
        max_crds[1] = max(max_crds[1], coord[1])
        max_crds[2] = max(max_crds[2], coord[2])

    boxlx = max_crds[0]-min_crds[0]
    boxly = max_crds[1]-min_crds[1]
    boxlz = max_crds[2]-min_crds[2]

    psf.setBox(boxlx, boxly, boxlz)
    return psf
