# Supplementary material for: Integrative Computational Prediction Strategy for Antibody–Antigen Binding: A Case Study on Interleukin‑1 Beta
Source: J Chem Inf Model. 2026 May 27;66(11):6659–75. doi: 10.1021/acs.jcim.6c00781 (PMC13250912; doi:10.1021/acs.jcim.6c00781)
Supplement: Supplementary file 2 [file ci6c00781_si_002.zip › charmm-gui-4g6m-AgESSA-r01/openmm/omm_restraints.py]

"""
Generated by CHARMM-GUI (http://www.charmm-gui.org)

omm_restratins.py

This module contains restraint functions for OpenMM.

Correspondance: jul316@lehigh.edu or wonpil@lehigh.edu
Last update: February 5, 2025
"""

from openmm import *
from openmm.app import *
from openmm.unit import *

def restraints(system, crd, inputs):

    boxlx = system.getDefaultPeriodicBoxVectors()[0][0].value_in_unit(nanometers)
    boxly = system.getDefaultPeriodicBoxVectors()[1][1].value_in_unit(nanometers)
    boxlz = system.getDefaultPeriodicBoxVectors()[2][2].value_in_unit(nanometers)

    if inputs.fc_bb > 0 or inputs.fc_sc > 0:
        # positional restraints for protein
        posresPROT = CustomExternalForce('k*periodicdistance(x, y, z, x0, y0, z0)^2;')
        posresPROT.addPerParticleParameter('k')
        posresPROT.addPerParticleParameter('x0')
        posresPROT.addPerParticleParameter('y0')
        posresPROT.addPerParticleParameter('z0')
        for line in open('restraints/prot_pos.txt', 'r'):
            segments = line.strip().split()
            atom1 = int(segments[0])
            state = segments[1]
            xpos  = crd.positions[atom1].value_in_unit(nanometers)[0]
            ypos  = crd.positions[atom1].value_in_unit(nanometers)[1]
            zpos  = crd.positions[atom1].value_in_unit(nanometers)[2]
            if state == 'BB' and inputs.fc_bb > 0:
                fc_ppos = inputs.fc_bb
                posresPROT.addParticle(atom1, [fc_ppos, xpos, ypos, zpos])
            if state == 'SC' and inputs.fc_sc > 0:
                fc_ppos = inputs.fc_sc
                posresPROT.addParticle(atom1, [fc_ppos, xpos, ypos, zpos])
        system.addForce(posresPROT)

    if inputs.fc_mpos > 0:
        # positional restraints for micelle lipid head group
        posresMICE = CustomExternalForce('k*periodicdistance(x, y, z, x0, y0, z0)^2;')
        posresMICE.addGlobalParameter('k', inputs.fc_mpos)
        posresMICE.addPerParticleParameter('x0')
        posresMICE.addPerParticleParameter('y0')
        posresMICE.addPerParticleParameter('z0')
        for line in open('restraints/lipid_pos.txt', 'r'):
            segments = line.strip().split()
            atom1 = int(segments[0])
            xpos  = crd.positions[atom1].value_in_unit(nanometers)[0]
            ypos  = crd.positions[atom1].value_in_unit(nanometers)[1]
            zpos  = crd.positions[atom1].value_in_unit(nanometers)[2]
            posresMICE.addParticle(atom1, [xpos, ypos, zpos])
        system.addForce(posresMICE)

    if inputs.fc_lpos > 0:
        # positional restraints for bilayer lipid head group
        posresMEMB = CustomExternalForce('k*periodicdistance(0, 0, z, 0, 0, z0)^2;')
        posresMEMB.addGlobalParameter('k', inputs.fc_lpos)
        posresMEMB.addPerParticleParameter('z0')
        for line in open('restraints/lipid_pos.txt', 'r'):
            segments = line.strip().split()
            atom1 = int(segments[0])
            zpos  = crd.positions[atom1].value_in_unit(nanometers)[2]
            posresMEMB.addParticle(atom1, [zpos])
        system.addForce(posresMEMB)

    if inputs.fc_hmmm > 0:
        posresHMMM = CustomCentroidBondForce(1, 'k*(z1 - z0)^2')
        posresHMMM.addGlobalParameter('k', inputs.fc_hmmm)
        posresHMMM.addPerBondParameter('z0')

        # add groups and bonds
        for i, line in enumerate(open('restraints/hmmm_pos.txt', 'r')):
            segments = line.strip().split()
            atoms = list(map(int, segments[:-1]))
            zpos  = float(segments[-1]) + boxlz / 2.0
            posresHMMM.addGroup(atoms)
            posresHMMM.addBond([i], [zpos])
        posresHMMM.setUsesPeriodicBoundaryConditions(True)
        system.addForce(posresHMMM)

    if inputs.fc_dcle > 0:
        posresDCLE = CustomCentroidBondForce(1, 'k*dr^2; \
                                                dr=max(0, r-rfb); \
                                                r=abs(z1 - z0);')
        posresDCLE.addGlobalParameter('k',   inputs.fc_dcle)
        posresDCLE.addGlobalParameter('rfb', inputs.fbres_rfb)
        posresDCLE.addGlobalParameter('z0',  boxlz / 2.0)

        # add groups and bonds
        for i, line in enumerate(open('restraints/dcle_pos.txt', 'r')):
            atoms = list(map(int, line.strip().split()))
            posresDCLE.addGroup(atoms)
            posresDCLE.addBond([i])
        posresDCLE.setUsesPeriodicBoundaryConditions(True)
        system.addForce(posresDCLE)

    if inputs.fc_ldih > 0:
        # dihedral restraints for lipids
        dihresMEMB = CustomTorsionForce('fc_ldih*max(0, abs(diff+wrap) - rwidth)^2; \
                                         wrap = 2*pi*(step(-diff-pi)-step(diff-pi)); \
                                         diff = theta - rtheta0; \
                                         rtheta0 = theta0*pi/180; \
                                         rwidth = width*pi/180;')
        dihresMEMB.addGlobalParameter('fc_ldih', inputs.fc_ldih)
        dihresMEMB.addGlobalParameter('pi', 3.141592653589793)
        dihresMEMB.addPerTorsionParameter('width')
        dihresMEMB.addPerTorsionParameter('theta0')
        for line in open('restraints/dihe.txt', 'r'):
            segments = line.strip().split()
            atom1  = int(segments[0])
            atom2  = int(segments[1])
            atom3  = int(segments[2])
            atom4  = int(segments[3])
            theta0 = float(segments[4])
            width  = float(segments[5])
            dihresMEMB.addTorsion(atom1,atom2,atom3,atom4,[width,theta0])
        system.addForce(dihresMEMB)

    if inputs.fc_cdih > 0:
        # dihedral restraints for carbohydrates
        dihresCARB = CustomTorsionForce('fc_cdih*max(0, abs(diff+wrap) - rwidth)^2; \
                                         wrap = 2*pi*(step(-diff-pi)-step(diff-pi)); \
                                         diff = theta - rtheta0; \
                                         rtheta0 = theta0*pi/180; \
                                         rwidth = width*pi/180;')
        dihresCARB.addGlobalParameter('fc_cdih', inputs.fc_cdih)
        dihresCARB.addGlobalParameter('pi', 3.141592653589793)
        dihresCARB.addPerTorsionParameter('width')
        dihresCARB.addPerTorsionParameter('theta0')
        if os.path.isfile('restraints/carbohydrate_restraint.dat'):
            for line in open('restraints/carbohydrate_restraint.dat', 'r'):
                segments = line.strip().split()
                atom1  = int(segments[0])
                atom2  = int(segments[1])
                atom3  = int(segments[2])
                atom4  = int(segments[3])
                theta0 = float(segments[4])
                width  = float(segments[5])
                dihresCARB.addTorsion(atom1,atom2,atom3,atom4,[width,theta0])
        if os.path.isfile('restraints/detergent_carbohydrate_restraint.dat'):
            for line in open('restraints/detergent_carbohydrate_restraint.dat', 'r'):
                segments = line.strip().split()
                atom1  = int(segments[0])
                atom2  = int(segments[1])
                atom3  = int(segments[2])
                atom4  = int(segments[3])
                theta0 = float(segments[4])
                width  = float(segments[5])
                dihresCARB.addTorsion(atom1,atom2,atom3,atom4,[width,theta0])
        system.addForce(dihresCARB)

    return system
