# Supplementary material for: Integrative Computational Prediction Strategy for Antibody–Antigen Binding: A Case Study on Interleukin‑1 Beta
Source: J Chem Inf Model. 2026 May 27;66(11):6659–75. doi: 10.1021/acs.jcim.6c00781 (PMC13250912; doi:10.1021/acs.jcim.6c00781)
Supplement: Supplementary file 2 [file ci6c00781_si_002.zip › charmm-gui-4g6m-AgESSA-r01/openmm/omm_vfswitch.py]

"""
Generated by CHARMM-GUI (http://www.charmm-gui.org)

omm_vfswitch.py

This module contains vdW force-switching fuctions for OpenMM.

Correspondance: jul316@lehigh.edu or wonpil@lehigh.edu
Last update: February 5, 2025
"""

from openmm import *
from openmm.app import *
from openmm.unit import *

def vfswitch(system, psf, inputs):
    r_on = inputs.r_on
    r_off = inputs.r_off

    # custom nonbonded force for force-switch
    chknbfix = False
    for force in system.getForces():
        if isinstance(force, NonbondedForce):
            nonbonded = force
        if isinstance(force, CustomNonbondedForce) and force.getNumTabulatedFunctions() == 2:
            nbfix     = force
            chknbfix  = True

    if not chknbfix:
        # vfswitch w/o NBFIX
        vfswitch = CustomNonbondedForce('select(step(r-Ron),(cr12*rjunk12 - cr6*rjunk6),' \
                                        '(ccnba/r^12-ccnbb/r^6-ccnba/onoff^6+ccnbb/onoff^3));' \
                                        'cr12 = ccnba*ofdif6;' \
                                        'cr6 = ccnbb*ofdif3;' \
                                        'rjunk12 = (1.0/r^6-1.0/Roff6)^2;' \
                                        'rjunk6 = (1.0/r^3-1.0/Roff3)^2;' \
                                        'ccnba = 4.0*epsilon*sigma^12;' \
                                        'ccnbb = 4.0*epsilon*sigma^6;' \
                                        'sigma = sigma1+sigma2;' \
                                        'epsilon = epsilon1*epsilon2;' \
                                        'ofdif6 = Roff6/(Roff6 - Ron^6);' \
                                        'ofdif3 = Roff3/(Roff3 - Ron^3);' \
                                        'onoff = Roff * Ron;' \
                                        'Roff6 = Roff^6;' \
                                        'Roff3 = Roff^3;' \
                                        'Ron = %f;' \
                                        'Roff = %f;' % (r_on, r_off) )
        vfswitch.addPerParticleParameter('sigma')
        vfswitch.addPerParticleParameter('epsilon')
        vfswitch.setNonbondedMethod(vfswitch.CutoffPeriodic)
        vfswitch.setCutoffDistance(nonbonded.getCutoffDistance())
        for i in range(nonbonded.getNumParticles()):
            chg, sig, eps = nonbonded.getParticleParameters(i)
            nonbonded.setParticleParameters(i, chg, 0.0, 0.0) # zero-out LJ
            sig = sig*0.5
            eps = eps**0.5
            vfswitch.addParticle([sig, eps])
        for i in range(nonbonded.getNumExceptions()):
            atom1, atom2 = nonbonded.getExceptionParameters(i)[:2]
            vfswitch.addExclusion(atom1, atom2)
        vfswitch.setForceGroup(psf.NONBONDED_FORCE_GROUP)
        system.addForce(vfswitch)

    else:
        # vfswitch w/ NBFIX
        nbfix.setEnergyFunction('select(step(r-Ron),(cr12*rjunk12 - cr6*rjunk6),' \
                                '(ccnba/r^12-ccnbb/r^6-ccnba/onoff^6+ccnbb/onoff^3));' \
                                'cr12 = ccnba*ofdif6;' \
                                'cr6  = ccnbb*ofdif3;' \
                                'rjunk12 = (1.0/r^6-1.0/Roff6)^2;' \
                                'rjunk6 = (1.0/r^3-1.0/Roff3)^2;' \
                                'ccnbb = bcoef(type1, type2);' \
                                'ccnba = acoef(type1, type2)^2;' \
                                'ofdif6 = Roff6/(Roff6 - Ron^6);' \
                                'ofdif3 = Roff3/(Roff3 - Ron^3);' \
                                'onoff = Roff * Ron;' \
                                'Roff6 = Roff^6;' \
                                'Roff3 = Roff^3;' \
                                'Ron  = %f;' \
                                'Roff = %f;' % (r_on, r_off) )

        # turn off long range correction (OpenMM Issues: #2353)
        nbfix.setUseLongRangeCorrection(False)

    # vfswitch14
    vfswitch14 = CustomBondForce('select(step(r-Ron),(cr12*rjunk12 - cr6*rjunk6),' \
                                 '(ccnba/r^12-ccnbb/r^6-ccnba/onoff^6+ccnbb/onoff^3));' \
                                 'cr12 = ccnba*ofdif6;' \
                                 'cr6 = ccnbb*ofdif3;' \
                                 'rjunk12 = (1.0/r^6-1.0/Roff6)^2;' \
                                 'rjunk6 = (1.0/r^3-1.0/Roff3)^2;' \
                                 'ccnba = 4.0*epsilon*sigma^12;' \
                                 'ccnbb = 4.0*epsilon*sigma^6;' \
                                 'ofdif6 = Roff6/(Roff6 - Ron^6);' \
                                 'ofdif3 = Roff3/(Roff3 - Ron^3);' \
                                 'onoff = Roff * Ron;' \
                                 'Roff6 = Roff^6;' \
                                 'Roff3 = Roff^3;' \
                                 'Ron = %f;' \
                                 'Roff = %f;' % (r_on, r_off) )
    vfswitch14.addPerBondParameter('sigma')
    vfswitch14.addPerBondParameter('epsilon')
    for i in range(nonbonded.getNumExceptions()):
        atom1, atom2, chg, sig, eps = nonbonded.getExceptionParameters(i)
        nonbonded.setExceptionParameters(i, atom1, atom2, chg, 0.0, 0.0) # zero-out LJ14
        vfswitch14.addBond(atom1, atom2, [sig, eps])
    system.addForce(vfswitch14)

    return system
