# Supplementary material for: Integrative Computational Prediction Strategy for Antibody–Antigen Binding: A Case Study on Interleukin‑1 Beta
Source: J Chem Inf Model. 2026 May 27;66(11):6659–75. doi: 10.1021/acs.jcim.6c00781 (PMC13250912; doi:10.1021/acs.jcim.6c00781)
Supplement: Supplementary file 2 [file ci6c00781_si_002.zip › charmm-gui-4g6m-AgESSA-r01/openmm/restraints/prot_pos.txt]

0 BB
6 BB
14 BB
15 BB
16 BB
18 BB
30 BB
31 BB
32 BB
34 BB
54 BB
55 BB
56 BB
58 BB
65 BB
66 BB
67 BB
69 BB
84 BB
85 BB
86 BB
88 BB
98 BB
99 BB
100 BB
102 BB
109 BB
110 BB
111 BB
113 BB
123 BB
124 BB
125 BB
127 BB
142 BB
143 BB
144 BB
146 BB
166 BB
167 BB
168 BB
170 BB
178 BB
179 BB
180 BB
182 BB
189 BB
190 BB
191 BB
193 BB
206 BB
207 BB
208 BB
210 BB
223 BB
224 BB
225 BB
227 BB
245 BB
246 BB
247 BB
249 BB
256 BB
257 BB
258 BB
260 BB
275 BB
276 BB
277 BB
279 BB
291 BB
292 BB
293 BB
295 BB
308 BB
309 BB
310 BB
312 BB
319 BB
320 BB
321 BB
323 BB
326 BB
327 BB
328 BB
332 BB
340 BB
341 BB
342 BB
344 BB
361 BB
362 BB
363 BB
365 BB
376 BB
377 BB
378 BB
380 BB
395 BB
396 BB
397 BB
399 BB
417 BB
418 BB
419 BB
421 BB
427 BB
428 BB
429 BB
431 BB
446 BB
447 BB
448 BB
450 BB
463 BB
464 BB
465 BB
467 BB
482 BB
483 BB
484 BB
486 BB
499 BB
500 BB
501 BB
503 BB
506 BB
507 BB
508 BB
510 BB
523 BB
524 BB
525 BB
527 BB
535 BB
536 BB
537 BB
539 BB
552 BB
553 BB
554 BB
556 BB
567 BB
568 BB
569 BB
571 BB
584 BB
585 BB
586 BB
588 BB
601 BB
602 BB
603 BB
605 BB
617 BB
618 BB
619 BB
621 BB
633 BB
634 BB
635 BB
637 BB
653 BB
654 BB
655 BB
657 BB
664 BB
665 BB
666 BB
668 BB
681 BB
682 BB
683 BB
685 BB
692 BB
693 BB
694 BB
696 BB
712 BB
713 BB
714 BB
716 BB
728 BB
729 BB
730 BB
732 BB
745 BB
746 BB
747 BB
749 BB
752 BB
753 BB
754 BB
756 BB
767 BB
768 BB
769 BB
771 BB
782 BB
783 BB
784 BB
786 BB
793 BB
794 BB
795 BB
797 BB
807 BB
808 BB
809 BB
811 BB
819 BB
820 BB
821 BB
823 BB
841 BB
842 BB
843 BB
845 BB
860 BB
861 BB
862 BB
866 BB
874 BB
875 BB
876 BB
878 BB
890 BB
891 BB
892 BB
894 BB
900 BB
901 BB
902 BB
904 BB
919 BB
920 BB
921 BB
923 BB
926 BB
927 BB
928 BB
930 BB
945 BB
946 BB
947 BB
949 BB
967 BB
968 BB
969 BB
971 BB
982 BB
983 BB
984 BB
986 BB
1004 BB
1005 BB
1006 BB
1008 BB
1018 BB
1019 BB
1020 BB
1022 BB
1037 BB
1038 BB
1039 BB
1041 BB
1058 BB
1059 BB
1060 BB
1062 BB
1077 BB
1078 BB
1079 BB
1081 BB
1088 BB
1089 BB
1090 BB
1092 BB
1099 BB
1100 BB
1101 BB
1103 BB
1115 BB
1116 BB
1117 BB
1119 BB
1134 BB
1135 BB
1136 BB
1138 BB
1156 BB
1157 BB
1158 BB
1160 BB
1168 BB
1169 BB
1170 BB
1172 BB
1180 BB
1181 BB
1182 BB
1184 BB
1202 BB
1203 BB
1204 BB
1208 BB
1216 BB
1217 BB
1218 BB
1220 BB
1230 BB
1231 BB
1232 BB
1234 BB
1249 BB
1250 BB
1251 BB
1253 BB
1266 BB
1267 BB
1268 BB
1270 BB
1285 BB
1286 BB
1287 BB
1289 BB
1300 BB
1301 BB
1302 BB
1304 BB
1311 BB
1312 BB
1313 BB
1315 BB
1327 BB
1328 BB
1329 BB
1331 BB
1339 BB
1340 BB
1341 BB
1345 BB
1353 BB
1354 BB
1355 BB
1357 BB
1375 BB
1376 BB
1377 BB
1379 BB
1389 BB
1390 BB
1391 BB
1393 BB
1410 BB
1411 BB
1412 BB
1416 BB
1424 BB
1425 BB
1426 BB
1428 BB
1446 BB
1447 BB
1448 BB
1450 BB
1468 BB
1469 BB
1470 BB
1472 BB
1490 BB
1491 BB
1492 BB
1494 BB
1507 BB
1508 BB
1509 BB
1511 BB
1522 BB
1523 BB
1524 BB
1526 BB
1544 BB
1545 BB
1546 BB
1548 BB
1568 BB
1569 BB
1570 BB
1572 BB
1588 BB
1589 BB
1590 BB
1592 BB
1604 BB
1605 BB
1606 BB
1608 BB
1624 BB
1625 BB
1626 BB
1628 BB
1638 BB
1639 BB
1640 BB
1642 BB
1660 BB
1661 BB
1662 BB
1664 BB
1679 BB
1680 BB
1681 BB
1683 BB
1694 BB
1695 BB
1696 BB
1698 BB
1713 BB
1714 BB
1715 BB
1717 BB
1727 BB
1728 BB
1729 BB
1731 BB
1741 BB
1742 BB
1743 BB
1745 BB
1763 BB
1764 BB
1765 BB
1767 BB
1782 BB
1783 BB
1784 BB
1786 BB
1797 BB
1798 BB
1799 BB
1801 BB
1817 BB
1818 BB
1819 BB
1821 BB
1832 BB
1833 BB
1834 BB
1836 BB
1843 BB
1844 BB
1845 BB
1847 BB
1853 BB
1854 BB
1855 BB
1857 BB
1870 BB
1871 BB
1872 BB
1874 BB
1890 BB
1891 BB
1892 BB
1896 BB
1904 BB
1905 BB
1906 BB
1908 BB
1918 BB
1919 BB
1920 BB
1922 BB
1942 BB
1943 BB
1944 BB
1946 BB
1963 BB
1964 BB
1965 BB
1967 BB
1982 BB
1983 BB
1984 BB
1986 BB
1993 BB
1994 BB
1995 BB
1997 BB
2007 BB
2008 BB
2009 BB
2011 BB
2018 BB
2019 BB
2020 BB
2022 BB
2035 BB
2036 BB
2037 BB
2039 BB
2045 BB
2046 BB
2047 BB
2049 BB
2060 BB
2061 BB
2062 BB
2064 BB
2074 BB
2075 BB
2076 BB
2078 BB
2091 BB
2092 BB
2093 BB
2097 BB
2105 BB
2106 BB
2107 BB
2109 BB
2121 BB
2122 BB
2123 BB
2125 BB
2141 BB
2142 BB
2143 BB
2145 BB
2160 BB
2161 BB
2162 BB
2164 BB
2167 BB
2168 BB
2169 BB
2171 BB
2174 BB
2175 BB
2176 BB
2178 BB
2188 BB
2189 BB
2190 BB
2192 BB
2210 BB
2211 BB
2212 BB
2214 BB
2217 BB
2218 BB
2219 BB
2221 BB
2224 BB
2225 BB
2226 BB
2228 BB
2241 BB
2242 BB
2243 BB
2245 BB
2253 BB
2254 BB
2255 BB
2257 BB
2272 BB
2273 BB
2274 BB
2276 BB
2286 BB
2287 BB
2288 BB
2290 BB
2298 BB
2299 BB
2300 BB
2302 BB
2318 BB
2319 BB
2320 BB
2322 BB
2332 BB
2333 BB
2334 BB
2336 BB
2349 BB
2350 BB
2351 BB
2353 BB
2366 BB
2367 BB
2368 BB
2370 BB
2386 BB
2387 BB
2388 BB
2390 BB
2402 BB
2405 BB
2409 BB
2422 BB
2423 BB
2424 BB
2426 BB
2438 BB
2439 BB
2440 BB
2442 BB
2455 BB
2456 BB
2457 BB
2459 BB
2474 BB
2475 BB
2476 BB
2478 BB
2491 BB
2492 BB
2493 BB
2495 BB
2506 BB
2507 BB
2508 BB
2510 BB
2517 BB
2518 BB
2519 BB
2521 BB
2524 BB
2525 BB
2526 BB
2530 BB
2538 BB
2539 BB
2540 BB
2542 BB
2545 BB
2546 BB
2547 BB
2549 BB
2564 BB
2565 BB
2566 BB
2568 BB
2580 BB
2581 BB
2582 BB
2584 BB
2602 BB
2603 BB
2604 BB
2608 BB
2616 BB
2617 BB
2618 BB
2620 BB
2627 BB
2628 BB
2629 BB
2631 BB
2644 BB
2645 BB
2646 BB
2648 BB
2658 BB
2659 BB
2660 BB
2662 BB
2677 BB
2678 BB
2679 BB
2681 BB
2688 BB
2689 BB
2690 BB
2692 BB
2707 BB
2708 BB
2709 BB
2711 BB
2721 BB
2722 BB
2723 BB
2725 BB
2732 BB
2733 BB
2734 BB
2736 BB
2743 BB
2744 BB
2745 BB
2747 BB
2763 BB
2764 BB
2765 BB
2767 BB
2774 BB
2775 BB
2776 BB
2778 BB
2781 BB
2782 BB
2783 BB
2785 BB
2801 BB
2802 BB
2803 BB
2805 BB
2812 BB
2813 BB
2814 BB
2816 BB
2831 BB
2832 BB
2833 BB
2835 BB
2842 BB
2843 BB
2844 BB
2846 BB
2856 BB
2857 BB
2858 BB
2860 BB
2867 BB
2868 BB
2869 BB
2871 BB
2874 BB
2875 BB
2876 BB
2878 BB
2891 BB
2892 BB
2893 BB
2895 BB
2898 BB
2899 BB
2900 BB
2902 BB
2914 BB
2915 BB
2916 BB
2918 BB
2921 BB
2922 BB
2923 BB
2925 BB
2945 BB
2946 BB
2947 BB
2949 BB
2964 BB
2965 BB
2966 BB
2968 BB
2988 BB
2989 BB
2990 BB
2992 BB
3005 BB
3006 BB
3007 BB
3011 BB
3019 BB
3020 BB
3021 BB
3023 BB
3030 BB
3031 BB
3032 BB
3034 BB
3037 BB
3038 BB
3039 BB
3041 BB
3059 BB
3060 BB
3061 BB
3063 BB
3066 BB
3067 BB
3068 BB
3070 BB
3085 BB
3086 BB
3087 BB
3089 BB
3100 BB
3101 BB
3102 BB
3104 BB
3124 BB
3125 BB
3126 BB
3128 BB
3143 BB
3144 BB
3145 BB
3147 BB
3153 BB
3154 BB
3155 BB
3157 BB
3170 BB
3171 BB
3172 BB
3174 BB
3189 BB
3190 BB
3191 BB
3193 BB
3213 BB
3214 BB
3215 BB
3217 BB
3237 BB
3238 BB
3239 BB
3241 BB
3249 BB
3250 BB
3251 BB
3253 BB
3256 BB
3257 BB
3258 BB
3260 BB
3268 BB
3269 BB
3270 BB
3272 BB
3283 BB
3284 BB
3285 BB
3287 BB
3294 BB
3295 BB
3296 BB
3298 BB
3315 BB
3316 BB
3317 BB
3319 BB
3329 BB
3330 BB
3331 BB
3335 BB
3343 BB
3344 BB
3345 BB
3347 BB
3354 BB
3355 BB
3356 BB
3358 BB
3373 BB
3374 BB
3375 BB
3377 BB
3395 BB
3396 BB
3397 BB
3399 BB
3406 BB
3407 BB
3408 BB
3410 BB
3430 BB
3431 BB
3432 BB
3434 BB
3449 BB
3450 BB
3451 BB
3453 BB
3463 BB
3464 BB
3465 BB
3467 BB
3482 BB
3483 BB
3484 BB
3486 BB
3493 BB
3494 BB
3495 BB
3497 BB
3515 BB
3516 BB
3517 BB
3519 BB
3527 BB
3528 BB
3529 BB
3531 BB
3541 BB
3542 BB
3543 BB
3545 BB
3552 BB
3553 BB
3554 BB
3556 BB
3574 BB
3575 BB
3576 BB
3578 BB
3588 BB
3589 BB
3590 BB
3592 BB
3605 BB
3606 BB
3607 BB
3609 BB
3621 BB
3622 BB
3623 BB
3625 BB
3632 BB
3633 BB
3634 BB
3636 BB
3651 BB
3652 BB
3653 BB
3655 BB
3673 BB
3674 BB
3675 BB
3677 BB
3692 BB
3693 BB
3694 BB
3696 BB
3706 BB
3707 BB
3708 BB
3710 BB
3717 BB
3718 BB
3719 BB
3721 BB
3733 BB
3734 BB
3735 BB
3737 BB
3747 BB
3748 BB
3749 BB
3751 BB
3757 BB
3758 BB
3759 BB
3761 BB
3767 BB
3768 BB
3769 BB
3771 BB
3779 BB
3780 BB
3781 BB
3783 BB
3793 BB
3794 BB
3795 BB
3797 BB
3803 BB
3804 BB
3805 BB
3807 BB
3819 BB
3820 BB
3821 BB
3823 BB
3840 BB
3841 BB
3842 BB
3844 BB
3860 BB
3861 BB
3862 BB
3864 BB
3871 BB
3872 BB
3873 BB
3875 BB
3881 BB
3882 BB
3883 BB
3885 BB
3905 BB
3906 BB
3907 BB
3909 BB
3919 BB
3920 BB
3921 BB
3923 BB
3943 BB
3944 BB
3945 BB
3947 BB
3964 BB
3965 BB
3966 BB
3968 BB
3976 BB
3977 BB
3978 BB
3982 BB
3990 BB
3991 BB
3992 BB
3996 BB
4004 BB
4005 BB
4006 BB
4008 BB
4028 BB
4029 BB
4030 BB
4032 BB
4048 BB
4049 BB
4050 BB
4052 BB
4064 BB
4065 BB
4066 BB
4068 BB
4076 BB
4077 BB
4078 BB
4080 BB
4100 BB
4101 BB
4102 BB
4104 BB
4107 BB
4108 BB
4109 BB
4111 BB
4124 BB
4125 BB
4126 BB
4128 BB
4131 BB
4132 BB
4133 BB
4135 BB
4145 BB
4146 BB
4147 BB
4149 BB
4164 BB
4165 BB
4166 BB
4168 BB
4180 BB
4181 BB
4182 BB
4184 BB
4194 BB
4195 BB
4196 BB
4198 BB
4210 BB
4211 BB
4212 BB
4214 BB
4221 BB
4222 BB
4223 BB
4225 BB
4232 BB
4233 BB
4234 BB
4236 BB
4242 BB
4243 BB
4244 BB
4246 BB
4253 BB
4254 BB
4255 BB
4257 BB
4267 BB
4268 BB
4269 BB
4271 BB
4289 BB
4290 BB
4291 BB
4293 BB
4296 BB
4297 BB
4298 BB
4302 BB
4310 BB
4311 BB
4312 BB
4314 BB
4321 BB
4322 BB
4323 BB
4325 BB
4337 BB
4338 BB
4339 BB
4341 BB
4357 BB
4358 BB
4359 BB
4363 BB
4371 BB
4372 BB
4373 BB
4375 BB
4390 BB
4391 BB
4392 BB
4394 BB
4400 BB
4401 BB
4402 BB
4406 BB
4414 BB
4415 BB
4416 BB
4418 BB
4425 BB
4426 BB
4427 BB
4429 BB
4436 BB
4437 BB
4438 BB
4440 BB
4458 BB
4459 BB
4460 BB
4462 BB
4469 BB
4470 BB
4471 BB
4473 BB
4483 BB
4484 BB
4485 BB
4487 BB
4494 BB
4495 BB
4496 BB
4498 BB
4501 BB
4502 BB
4503 BB
4505 BB
4508 BB
4509 BB
4510 BB
4512 BB
4522 BB
4523 BB
4524 BB
4526 BB
4532 BB
4533 BB
4534 BB
4536 BB
4542 BB
4543 BB
4544 BB
4546 BB
4561 BB
4562 BB
4563 BB
4565 BB
4568 BB
4569 BB
4570 BB
4572 BB
4579 BB
4580 BB
4581 BB
4583 BB
4598 BB
4599 BB
4600 BB
4602 BB
4614 BB
4615 BB
4616 BB
4618 BB
4636 BB
4637 BB
4638 BB
4640 BB
4648 BB
4649 BB
4650 BB
4652 BB
4669 BB
4670 BB
4671 BB
4673 BB
4689 BB
4690 BB
4691 BB
4695 BB
4703 BB
4704 BB
4705 BB
4707 BB
4718 BB
4719 BB
4720 BB
4724 BB
4732 BB
4733 BB
4734 BB
4736 BB
4748 BB
4749 BB
4750 BB
4752 BB
4762 BB
4763 BB
4764 BB
4766 BB
4778 BB
4779 BB
4780 BB
4782 BB
4789 BB
4790 BB
4791 BB
4793 BB
4813 BB
4814 BB
4815 BB
4817 BB
4827 BB
4828 BB
4829 BB
4831 BB
4838 BB
4839 BB
4840 BB
4842 BB
4845 BB
4846 BB
4847 BB
4849 BB
4855 BB
4856 BB
4857 BB
4859 BB
4874 BB
4875 BB
4876 BB
4878 BB
4888 BB
4889 BB
4890 BB
4892 BB
4899 BB
4900 BB
4901 BB
4903 BB
4906 BB
4907 BB
4908 BB
4910 BB
4922 BB
4923 BB
4924 BB
4926 BB
4939 BB
4940 BB
4941 BB
4943 BB
4953 BB
4954 BB
4955 BB
4957 BB
4973 BB
4974 BB
4975 BB
4979 BB
4987 BB
4988 BB
4989 BB
4991 BB
4997 BB
4998 BB
4999 BB
5001 BB
5013 BB
5014 BB
5015 BB
5017 BB
5032 BB
5033 BB
5034 BB
5036 BB
5049 BB
5050 BB
5051 BB
5053 BB
5060 BB
5061 BB
5062 BB
5064 BB
5071 BB
5072 BB
5073 BB
5075 BB
5078 BB
5079 BB
5080 BB
5082 BB
5097 BB
5098 BB
5099 BB
5101 BB
5118 BB
5119 BB
5120 BB
5122 BB
5129 BB
5130 BB
5131 BB
5133 BB
5148 BB
5149 BB
5150 BB
5152 BB
5159 BB
5160 BB
5161 BB
5163 BB
5170 BB
5171 BB
5172 BB
5174 BB
5186 BB
5187 BB
5188 BB
5190 BB
5202 BB
5203 BB
5204 BB
5206 BB
5216 BB
5217 BB
5218 BB
5220 BB
5232 BB
5233 BB
5234 BB
5238 BB
5246 BB
5247 BB
5248 BB
5250 BB
5257 BB
5258 BB
5259 BB
5261 BB
5268 BB
5269 BB
5270 BB
5272 BB
5279 BB
5280 BB
5281 BB
5283 BB
5298 BB
5299 BB
5300 BB
5302 BB
5305 BB
5306 BB
5307 BB
5309 BB
5319 BB
5320 BB
5321 BB
5323 BB
5336 BB
5337 BB
5338 BB
5340 BB
5350 BB
5351 BB
5352 BB
5354 BB
5371 BB
5372 BB
5373 BB
5375 BB
5390 BB
5391 BB
5392 BB
5394 BB
5401 BB
5402 BB
5403 BB
5405 BB
5415 BB
5416 BB
5417 BB
5419 BB
5431 BB
5432 BB
5433 BB
5435 BB
5445 BB
5446 BB
5447 BB
5449 BB
5462 BB
5463 BB
5464 BB
5466 BB
5484 BB
5485 BB
5486 BB
5490 BB
5498 BB
5499 BB
5500 BB
5502 BB
5509 BB
5510 BB
5511 BB
5513 BB
5523 BB
5524 BB
5525 BB
5527 BB
5537 BB
5538 BB
5539 BB
5541 BB
5559 BB
5560 BB
5561 BB
5563 BB
5575 BB
5576 BB
5577 BB
5579 BB
5587 BB
5588 BB
5589 BB
5591 BB
5609 BB
5610 BB
5611 BB
5613 BB
5633 BB
5634 BB
5635 BB
5637 BB
5649 BB
5650 BB
5651 BB
5653 BB
5664 BB
5665 BB
5666 BB
5670 BB
5678 BB
5681 BB
5685 BB
5693 BB
5694 BB
5695 BB
5697 BB
5712 BB
5713 BB
5714 BB
5716 BB
5729 BB
5730 BB
5731 BB
5733 BB
5746 BB
5747 BB
5748 BB
5750 BB
5760 BB
5761 BB
5762 BB
5764 BB
5777 BB
5778 BB
5779 BB
5781 BB
5788 BB
5789 BB
5790 BB
5792 BB
5802 BB
5803 BB
5804 BB
5806 BB
5813 BB
5814 BB
5815 BB
5817 BB
5824 BB
5825 BB
5826 BB
5828 BB
5843 BB
5844 BB
5845 BB
5847 BB
5854 BB
5855 BB
5856 BB
5858 BB
5864 BB
5865 BB
5866 BB
5868 BB
5875 BB
5876 BB
5877 BB
5879 BB
5891 BB
5892 BB
5893 BB
5895 BB
5898 BB
5899 BB
5900 BB
5902 BB
5910 BB
5911 BB
5912 BB
5914 BB
5934 BB
5935 BB
5936 BB
5938 BB
5950 BB
5951 BB
5952 BB
5954 BB
5964 BB
5965 BB
5966 BB
5968 BB
5983 BB
5984 BB
5985 BB
5987 BB
5997 BB
5998 BB
5999 BB
6001 BB
6008 BB
6009 BB
6010 BB
6012 BB
6032 BB
6033 BB
6034 BB
6036 BB
6042 BB
6043 BB
6044 BB
6046 BB
6053 BB
6054 BB
6055 BB
6057 BB
6070 BB
6071 BB
6072 BB
6074 BB
6082 BB
6083 BB
6084 BB
6086 BB
6101 BB
6102 BB
6103 BB
6105 BB
6112 BB
6113 BB
6114 BB
6116 BB
6126 BB
6127 BB
6128 BB
6130 BB
6147 BB
6148 BB
6149 BB
6151 BB
6166 BB
6167 BB
6168 BB
6170 BB
6177 BB
6178 BB
6179 BB
6181 BB
6201 BB
6202 BB
6203 BB
6205 BB
6222 BB
6223 BB
6224 BB
6226 BB
6239 BB
6240 BB
6241 BB
6243 BB
6256 BB
6257 BB
6258 BB
6260 BB
6278 BB
6279 BB
6280 BB
6284 BB
6292 BB
6293 BB
6294 BB
6296 BB
6299 BB
6300 BB
6301 BB
6303 BB
6321 BB
6322 BB
6323 BB
6325 BB
6331 BB
6332 BB
6333 BB
6335 BB
6347 BB
6348 BB
6349 BB
6351 BB
6369 BB
6370 BB
6371 BB
6373 BB
6388 BB
6389 BB
6390 BB
6392 BB
6407 BB
6408 BB
6409 BB
6411 BB
6426 BB
6427 BB
6428 BB
6430 BB
6447 BB
6448 BB
6449 BB
6451 BB
6468 BB
6469 BB
6470 BB
6472 BB
6482 BB
6483 BB
6484 BB
6486 BB
6493 BB
6494 BB
6495 BB
6497 BB
6515 BB
6516 BB
6517 BB
6519 BB
6534 BB
6535 BB
6536 BB
6538 BB
6551 BB
6552 BB
6553 BB
6555 BB
6562 BB
6563 BB
6564 BB
6566 BB
6569 BB
6570 BB
6571 BB
6573 BB
6585 BB
6586 BB
6587 BB
6591 BB
6599 BB
6600 BB
6601 BB
6603 BB
6610 BB
6611 BB
6612 BB
6614 BB
6634 BB
6635 BB
6636 BB
6638 BB
6654 BB
6655 BB
6656 BB
6658 BB
6665 BB
6666 BB
6667 BB
6669 BB
6672 BB
6673 BB
6674 BB
6676 BB
6683 BB
6684 BB
6685 BB
6687 BB
6690 BB
6691 BB
6692 BB
6694 BB
6701 BB
6702 BB
6703 BB
6705 BB
6708 BB
6709 BB
6710 BB
6712 BB
6722 BB
6723 BB
6724 BB
6726 BB
6734 BB
6735 BB
6736 BB
6738 BB
6755 BB
6756 BB
6757 BB
6759 BB
6769 BB
6770 BB
6771 BB
6773 BB
6788 BB
6789 BB
6790 BB
6792 BB
6802 BB
6803 BB
6804 BB
6806 BB
6821 BB
6822 BB
6823 BB
6825 BB
6832 BB
6833 BB
6834 BB
6836 BB
6843 BB
6844 BB
6845 BB
6847 BB
6862 BB
6863 BB
6864 BB
6866 BB
6879 BB
6880 BB
6881 BB
6883 BB
6896 BB
6897 BB
6898 BB
6900 BB
6911 BB
6912 BB
6913 BB
6915 BB
6923 BB
6924 BB
6925 BB
6927 BB
6943 BB
6944 BB
6945 BB
6947 BB
6953 BB
6954 BB
6955 BB
6957 BB
6967 BB
6968 BB
6969 BB
6971 BB
6988 BB
6989 BB
6990 BB
6992 BB
7008 BB
7009 BB
7010 BB
7012 BB
7019 BB
7020 BB
7021 BB
7023 BB
7038 BB
7039 BB
7040 BB
7042 BB
7055 BB
7056 BB
7057 BB
7059 BB
7062 BB
7063 BB
7064 BB
7066 BB
7084 BB
7085 BB
7086 BB
7088 BB
7101 BB
7102 BB
7103 BB
7105 BB
7120 BB
7121 BB
7122 BB
7126 BB
7134 BB
7135 BB
7136 BB
7138 BB
7158 BB
7159 BB
7160 BB
7162 BB
7172 BB
7173 BB
7174 BB
7176 BB
7192 BB
7193 BB
7194 BB
7196 BB
7199 BB
7200 BB
7201 BB
7203 BB
7216 BB
7217 BB
7218 BB
7220 BB
7223 BB
7224 BB
7225 BB
7227 BB
7237 BB
7238 BB
7239 BB
7241 BB
7259 BB
7260 BB
7261 BB
7263 BB
7278 BB
7279 BB
7280 BB
7282 BB
7293 BB
7294 BB
7295 BB
7297 BB
7312 BB
7313 BB
7314 BB
7316 BB
7334 BB
7335 BB
7336 BB
7338 BB
7358 BB
7359 BB
7360 BB
7362 BB
7372 BB
7373 BB
7374 BB
7376 BB
7388 BB
7389 BB
7390 BB
7392 BB
7398 BB
7399 BB
7400 BB
7402 BB
7408 BB
7409 BB
7410 BB
7414 BB
7422 BB
7423 BB
7424 BB
7426 BB
7433 BB
7434 BB
7435 BB
7437 BB
7449 BB
7450 BB
7451 BB
7453 BB
7469 BB
7470 BB
7471 BB
7473 BB
7488 BB
7489 BB
7490 BB
7492 BB
7508 BB
7509 BB
7510 BB
7514 BB
7522 BB
7523 BB
7524 BB
7528 BB
7536 BB
7537 BB
7538 BB
7540 BB
7547 BB
7548 BB
7549 BB
7551 BB
7559 BB
7560 BB
7561 BB
7563 BB
7574 BB
7575 BB
7576 BB
7578 BB
7591 BB
7592 BB
7593 BB
7595 BB
7610 BB
7611 BB
7612 BB
7614 BB
7632 BB
7633 BB
7634 BB
7636 BB
7643 BB
7644 BB
7645 BB
7647 BB
7650 BB
7651 BB
7652 BB
7654 BB
7664 BB
7665 BB
7666 BB
7668 BB
7674 BB
7675 BB
7676 BB
7678 BB
7685 BB
7686 BB
7687 BB
7689 BB
7701 BB
7702 BB
7703 BB
7705 BB
7717 BB
7718 BB
7719 BB
7721 BB
7728 BB
7729 BB
7730 BB
7732 BB
7747 BB
7748 BB
7749 BB
7751 BB
7766 BB
7767 BB
7768 BB
7770 BB
7780 BB
7781 BB
7782 BB
7784 BB
7794 BB
7795 BB
7796 BB
7798 BB
7814 BB
7815 BB
7816 BB
7818 BB
7835 BB
7836 BB
7837 BB
7841 BB
7849 BB
7850 BB
7851 BB
7853 BB
7873 BB
7874 BB
7875 BB
7877 BB
7888 BB
7889 BB
7890 BB
7892 BB
7898 BB
7899 BB
7900 BB
7902 BB
7920 BB
7921 BB
7922 BB
7924 BB
7936 BB
7937 BB
7938 BB
7940 BB
7953 BB
7954 BB
7955 BB
7957 BB
7977 BB
7978 BB
7979 BB
7981 BB
7999 BB
8000 BB
8001 BB
8003 BB
8015 BB
8016 BB
8017 BB
8019 BB
8027 BB
8028 BB
8029 BB
8031 BB
8041 BB
8042 BB
8043 BB
8045 BB
8051 BB
8052 BB
8053 BB
8055 BB
8070 BB
8071 BB
8072 BB
8074 BB
8087 BB
8088 BB
8089 BB
8091 BB
8098 BB
8099 BB
8100 BB
8102 BB
8105 BB
8106 BB
8107 BB
8109 BB
8119 BB
8120 BB
8121 BB
8123 BB
8130 BB
8131 BB
8132 BB
8134 BB
8147 BB
8148 BB
8149 BB
8151 BB
8162 BB
8163 BB
8164 BB
8166 BB
8173 BB
8174 BB
8175 BB
8177 BB
8189 BB
8190 BB
8191 BB
8193 BB
8203 BB
8204 BB
8205 BB
8207 BB
8218 BB
8219 BB
8220 BB
8222 BB
8235 BB
8236 BB
8237 BB
8239 BB
8247 BB
8248 BB
8249 BB
8251 BB
8258 BB
8259 BB
8260 BB
8262 BB
8280 BB
8281 BB
8282 BB
8284 BB
8292 BB
8293 BB
8294 BB
8296 BB
8303 BB
8304 BB
8305 BB
8307 BB
8317 BB
8318 BB
8319 BB
8321 BB
8338 BB
8339 BB
8340 BB
8342 BB
8349 BB
8350 BB
8351 BB
8353 BB
8368 BB
8369 BB
8370 BB
8372 BB
8379 BB
8380 BB
8381 BB
8383 BB
8390 BB
8391 BB
8392 BB
8394 BB
8404 BB
8405 BB
8406 BB
8408 BB
8423 BB
8424 BB
8425 BB
8427 BB
8437 BB
8438 BB
8439 BB
8441 BB
8456 BB
8457 BB
8458 BB
8460 BB
8467 BB
8468 BB
8469 BB
8471 BB
8489 BB
8490 BB
8491 BB
8493 BB
8499 BB
8500 BB
8501 BB
8503 BB
8511 BB
8512 BB
8513 BB
8515 BB
8532 BB
8533 BB
8534 BB
8536 BB
8547 BB
8548 BB
8549 BB
8551 BB
8569 BB
8570 BB
8571 BB
8573 BB
8586 BB
8587 BB
8588 BB
8590 BB
8608 BB
8609 BB
8610 BB
8612 BB
8624 BB
8625 BB
8626 BB
8628 BB
8645 BB
8646 BB
8647 BB
8649 BB
8655 BB
8656 BB
8657 BB
8659 BB
8666 BB
8667 BB
8668 BB
8670 BB
8681 BB
8682 BB
8683 BB
8685 BB
8697 BB
8698 BB
8699 BB
8701 BB
8711 BB
8712 BB
8713 BB
8715 BB
8728 BB
8729 BB
8730 BB
8732 BB
8745 BB
8746 BB
8747 BB
8749 BB
8752 BB
8753 BB
8754 BB
8756 BB
8771 BB
8772 BB
8773 BB
8775 BB
8782 BB
8783 BB
8784 BB
8786 BB
8793 BB
8794 BB
8795 BB
8799 BB
8807 BB
8808 BB
8809 BB
8811 BB
8823 BB
8824 BB
8825 BB
8827 BB
8837 BB
8838 BB
8839 BB
8841 BB
8859 BB
8860 BB
8861 BB
8863 BB
8870 BB
8871 BB
8872 BB
8874 BB
8890 BB
8891 BB
8892 BB
8894 BB
8904 BB
8905 BB
8906 BB
8908 BB
8928 BB
8929 BB
8930 BB
8932 BB
8935 BB
8936 BB
8937 BB
8939 BB
8950 BB
3 SC
8 SC
11 SC
20 SC
22 SC
26 SC
36 SC
39 SC
42 SC
45 SC
47 SC
48 SC
51 SC
60 SC
63 SC
71 SC
74 SC
76 SC
80 SC
90 SC
93 SC
94 SC
95 SC
104 SC
107 SC
115 SC
117 SC
119 SC
129 SC
132 SC
134 SC
138 SC
148 SC
151 SC
154 SC
157 SC
159 SC
160 SC
163 SC
172 SC
175 SC
176 SC
177 SC
184 SC
187 SC
195 SC
198 SC
201 SC
202 SC
203 SC
212 SC
215 SC
218 SC
219 SC
220 SC
229 SC
232 SC
235 SC
238 SC
241 SC
251 SC
254 SC
262 SC
265 SC
267 SC
271 SC
281 SC
283 SC
287 SC
297 SC
300 SC
303 SC
304 SC
314 SC
317 SC
329 SC
334 SC
337 SC
346 SC
349 SC
350 SC
352 SC
354 SC
355 SC
357 SC
359 SC
367 SC
370 SC
373 SC
374 SC
375 SC
382 SC
385 SC
387 SC
391 SC
401 SC
404 SC
407 SC
410 SC
413 SC
423 SC
433 SC
436 SC
438 SC
442 SC
452 SC
455 SC
457 SC
458 SC
460 SC
461 SC
469 SC
472 SC
474 SC
478 SC
488 SC
491 SC
494 SC
495 SC
496 SC
512 SC
515 SC
518 SC
519 SC
520 SC
529 SC
532 SC
533 SC
534 SC
541 SC
544 SC
547 SC
548 SC
558 SC
561 SC
564 SC
565 SC
566 SC
573 SC
576 SC
579 SC
580 SC
581 SC
590 SC
593 SC
596 SC
597 SC
598 SC
607 SC
609 SC
613 SC
623 SC
625 SC
629 SC
639 SC
642 SC
643 SC
645 SC
647 SC
649 SC
651 SC
659 SC
662 SC
670 SC
673 SC
676 SC
677 SC
687 SC
690 SC
698 SC
701 SC
702 SC
704 SC
706 SC
708 SC
710 SC
718 SC
720 SC
724 SC
734 SC
737 SC
740 SC
741 SC
742 SC
758 SC
761 SC
764 SC
765 SC
766 SC
773 SC
776 SC
779 SC
780 SC
781 SC
788 SC
791 SC
799 SC
802 SC
803 SC
804 SC
813 SC
816 SC
817 SC
818 SC
825 SC
828 SC
831 SC
834 SC
837 SC
847 SC
849 SC
853 SC
856 SC
863 SC
868 SC
871 SC
880 SC
882 SC
886 SC
896 SC
906 SC
909 SC
911 SC
915 SC
932 SC
935 SC
937 SC
941 SC
951 SC
954 SC
957 SC
960 SC
963 SC
973 SC
976 SC
979 SC
980 SC
981 SC
988 SC
991 SC
994 SC
997 SC
1000 SC
1010 SC
1013 SC
1014 SC
1015 SC
1024 SC
1027 SC
1029 SC
1033 SC
1043 SC
1046 SC
1047 SC
1049 SC
1051 SC
1052 SC
1054 SC
1056 SC
1064 SC
1067 SC
1069 SC
1073 SC
1083 SC
1086 SC
1094 SC
1097 SC
1105 SC
1107 SC
1111 SC
1121 SC
1124 SC
1126 SC
1130 SC
1140 SC
1143 SC
1146 SC
1149 SC
1152 SC
1162 SC
1165 SC
1166 SC
1167 SC
1174 SC
1177 SC
1178 SC
1179 SC
1186 SC
1189 SC
1192 SC
1195 SC
1198 SC
1205 SC
1210 SC
1213 SC
1222 SC
1224 SC
1226 SC
1236 SC
1239 SC
1241 SC
1245 SC
1255 SC
1258 SC
1261 SC
1262 SC
1263 SC
1272 SC
1275 SC
1277 SC
1281 SC
1291 SC
1294 SC
1297 SC
1298 SC
1299 SC
1306 SC
1309 SC
1317 SC
1319 SC
1323 SC
1333 SC
1336 SC
1337 SC
1338 SC
1342 SC
1347 SC
1350 SC
1359 SC
1362 SC
1365 SC
1368 SC
1371 SC
1381 SC
1384 SC
1385 SC
1386 SC
1395 SC
1398 SC
1399 SC
1401 SC
1403 SC
1404 SC
1406 SC
1408 SC
1413 SC
1418 SC
1421 SC
1430 SC
1433 SC
1436 SC
1439 SC
1442 SC
1452 SC
1455 SC
1458 SC
1461 SC
1464 SC
1474 SC
1477 SC
1480 SC
1483 SC
1486 SC
1496 SC
1499 SC
1502 SC
1503 SC
1513 SC
1516 SC
1519 SC
1520 SC
1521 SC
1528 SC
1531 SC
1534 SC
1537 SC
1540 SC
1550 SC
1553 SC
1556 SC
1559 SC
1561 SC
1562 SC
1565 SC
1574 SC
1577 SC
1578 SC
1580 SC
1582 SC
1584 SC
1586 SC
1594 SC
1596 SC
1600 SC
1610 SC
1613 SC
1614 SC
1616 SC
1618 SC
1620 SC
1622 SC
1630 SC
1633 SC
1634 SC
1635 SC
1644 SC
1647 SC
1650 SC
1653 SC
1656 SC
1666 SC
1668 SC
1672 SC
1675 SC
1685 SC
1688 SC
1691 SC
1692 SC
1693 SC
1700 SC
1702 SC
1706 SC
1709 SC
1719 SC
1722 SC
1723 SC
1724 SC
1733 SC
1736 SC
1737 SC
1738 SC
1747 SC
1750 SC
1753 SC
1756 SC
1759 SC
1769 SC
1772 SC
1774 SC
1778 SC
1788 SC
1791 SC
1794 SC
1795 SC
1796 SC
1803 SC
1806 SC
1807 SC
1809 SC
1811 SC
1813 SC
1815 SC
1823 SC
1826 SC
1829 SC
1830 SC
1831 SC
1838 SC
1841 SC
1849 SC
1859 SC
1862 SC
1865 SC
1866 SC
1867 SC
1876 SC
1879 SC
1880 SC
1882 SC
1884 SC
1886 SC
1888 SC
1893 SC
1898 SC
1901 SC
1910 SC
1913 SC
1914 SC
1915 SC
1924 SC
1927 SC
1928 SC
1930 SC
1932 SC
1933 SC
1934 SC
1936 SC
1938 SC
1940 SC
1948 SC
1951 SC
1952 SC
1954 SC
1956 SC
1957 SC
1959 SC
1961 SC
1969 SC
1971 SC
1975 SC
1978 SC
1988 SC
1991 SC
1999 SC
2001 SC
2003 SC
2013 SC
2016 SC
2024 SC
2027 SC
2030 SC
2031 SC
2032 SC
2041 SC
2051 SC
2054 SC
2057 SC
2058 SC
2059 SC
2066 SC
2069 SC
2070 SC
2071 SC
2080 SC
2083 SC
2086 SC
2087 SC
2094 SC
2099 SC
2102 SC
2111 SC
2113 SC
2117 SC
2127 SC
2130 SC
2131 SC
2133 SC
2135 SC
2137 SC
2139 SC
2147 SC
2150 SC
2152 SC
2156 SC
2180 SC
2182 SC
2184 SC
2194 SC
2197 SC
2200 SC
2203 SC
2206 SC
2230 SC
2233 SC
2236 SC
2237 SC
2238 SC
2247 SC
2250 SC
2251 SC
2252 SC
2259 SC
2261 SC
2265 SC
2268 SC
2278 SC
2280 SC
2282 SC
2292 SC
2295 SC
2296 SC
2297 SC
2304 SC
2307 SC
2308 SC
2310 SC
2312 SC
2314 SC
2316 SC
2324 SC
2326 SC
2328 SC
2338 SC
2341 SC
2344 SC
2345 SC
2355 SC
2358 SC
2361 SC
2362 SC
2363 SC
2372 SC
2375 SC
2376 SC
2378 SC
2380 SC
2382 SC
2384 SC
2392 SC
2394 SC
2398 SC
2403 SC
2404 SC
2411 SC
2414 SC
2417 SC
2418 SC
2419 SC
2428 SC
2430 SC
2434 SC
2444 SC
2447 SC
2450 SC
2451 SC
2452 SC
2461 SC
2464 SC
2466 SC
2470 SC
2480 SC
2483 SC
2486 SC
2487 SC
2488 SC
2497 SC
2500 SC
2503 SC
2504 SC
2505 SC
2512 SC
2515 SC
2527 SC
2532 SC
2535 SC
2551 SC
2554 SC
2556 SC
2560 SC
2570 SC
2572 SC
2576 SC
2586 SC
2589 SC
2592 SC
2595 SC
2598 SC
2605 SC
2610 SC
2613 SC
2622 SC
2625 SC
2633 SC
2636 SC
2639 SC
2640 SC
2641 SC
2650 SC
2652 SC
2654 SC
2664 SC
2667 SC
2669 SC
2673 SC
2683 SC
2686 SC
2694 SC
2697 SC
2699 SC
2703 SC
2713 SC
2715 SC
2717 SC
2727 SC
2730 SC
2738 SC
2741 SC
2749 SC
2752 SC
2753 SC
2755 SC
2757 SC
2759 SC
2761 SC
2769 SC
2772 SC
2787 SC
2790 SC
2791 SC
2793 SC
2795 SC
2797 SC
2799 SC
2807 SC
2810 SC
2818 SC
2821 SC
2823 SC
2827 SC
2837 SC
2840 SC
2848 SC
2850 SC
2852 SC
2862 SC
2865 SC
2880 SC
2883 SC
2886 SC
2887 SC
2904 SC
2906 SC
2910 SC
2927 SC
2930 SC
2931 SC
2933 SC
2935 SC
2936 SC
2937 SC
2939 SC
2941 SC
2943 SC
2951 SC
2953 SC
2957 SC
2960 SC
2970 SC
2973 SC
2976 SC
2979 SC
2981 SC
2982 SC
2985 SC
2994 SC
2997 SC
3000 SC
3001 SC
3002 SC
3008 SC
3013 SC
3016 SC
3025 SC
3028 SC
3043 SC
3046 SC
3049 SC
3052 SC
3055 SC
3072 SC
3075 SC
3077 SC
3081 SC
3091 SC
3094 SC
3097 SC
3098 SC
3099 SC
3106 SC
3109 SC
3110 SC
3112 SC
3114 SC
3115 SC
3116 SC
3118 SC
3120 SC
3122 SC
3130 SC
3133 SC
3135 SC
3139 SC
3149 SC
3159 SC
3162 SC
3164 SC
3165 SC
3167 SC
3168 SC
3176 SC
3178 SC
3182 SC
3185 SC
3195 SC
3198 SC
3199 SC
3201 SC
3203 SC
3204 SC
3205 SC
3207 SC
3209 SC
3211 SC
3219 SC
3222 SC
3223 SC
3225 SC
3227 SC
3228 SC
3229 SC
3231 SC
3233 SC
3235 SC
3243 SC
3246 SC
3247 SC
3248 SC
3262 SC
3265 SC
3266 SC
3267 SC
3274 SC
3277 SC
3280 SC
3281 SC
3282 SC
3289 SC
3292 SC
3300 SC
3303 SC
3304 SC
3306 SC
3308 SC
3309 SC
3311 SC
3313 SC
3321 SC
3324 SC
3325 SC
3326 SC
3332 SC
3337 SC
3340 SC
3349 SC
3352 SC
3360 SC
3363 SC
3365 SC
3369 SC
3379 SC
3382 SC
3385 SC
3388 SC
3391 SC
3401 SC
3404 SC
3412 SC
3415 SC
3418 SC
3421 SC
3423 SC
3424 SC
3427 SC
3436 SC
3439 SC
3441 SC
3445 SC
3455 SC
3457 SC
3459 SC
3469 SC
3471 SC
3475 SC
3478 SC
3488 SC
3491 SC
3499 SC
3502 SC
3505 SC
3508 SC
3511 SC
3521 SC
3524 SC
3525 SC
3526 SC
3533 SC
3535 SC
3537 SC
3547 SC
3550 SC
3558 SC
3561 SC
3564 SC
3567 SC
3570 SC
3580 SC
3583 SC
3584 SC
3585 SC
3594 SC
3597 SC
3600 SC
3601 SC
3602 SC
3611 SC
3613 SC
3617 SC
3627 SC
3630 SC
3638 SC
3641 SC
3643 SC
3647 SC
3657 SC
3660 SC
3663 SC
3666 SC
3669 SC
3679 SC
3681 SC
3685 SC
3688 SC
3698 SC
3700 SC
3702 SC
3712 SC
3715 SC
3723 SC
3725 SC
3729 SC
3739 SC
3741 SC
3743 SC
3753 SC
3763 SC
3773 SC
3776 SC
3777 SC
3778 SC
3785 SC
3787 SC
3789 SC
3799 SC
3809 SC
3811 SC
3815 SC
3825 SC
3828 SC
3829 SC
3831 SC
3833 SC
3834 SC
3836 SC
3838 SC
3846 SC
3849 SC
3850 SC
3852 SC
3854 SC
3856 SC
3858 SC
3866 SC
3869 SC
3877 SC
3887 SC
3890 SC
3893 SC
3896 SC
3898 SC
3899 SC
3902 SC
3911 SC
3914 SC
3915 SC
3916 SC
3925 SC
3928 SC
3931 SC
3934 SC
3936 SC
3937 SC
3940 SC
3949 SC
3952 SC
3953 SC
3955 SC
3957 SC
3958 SC
3960 SC
3962 SC
3970 SC
3973 SC
3974 SC
3975 SC
3979 SC
3984 SC
3987 SC
3993 SC
3998 SC
4001 SC
4010 SC
4013 SC
4014 SC
4016 SC
4018 SC
4019 SC
4020 SC
4022 SC
4024 SC
4026 SC
4034 SC
4037 SC
4038 SC
4040 SC
4042 SC
4044 SC
4046 SC
4054 SC
4056 SC
4060 SC
4070 SC
4073 SC
4074 SC
4075 SC
4082 SC
4085 SC
4086 SC
4088 SC
4090 SC
4091 SC
4092 SC
4094 SC
4096 SC
4098 SC
4113 SC
4116 SC
4119 SC
4120 SC
4121 SC
4137 SC
4139 SC
4141 SC
4151 SC
4154 SC
4156 SC
4160 SC
4170 SC
4172 SC
4176 SC
4186 SC
4188 SC
4190 SC
4200 SC
4202 SC
4206 SC
4216 SC
4219 SC
4227 SC
4230 SC
4238 SC
4248 SC
4251 SC
4259 SC
4261 SC
4263 SC
4273 SC
4276 SC
4279 SC
4282 SC
4285 SC
4299 SC
4304 SC
4307 SC
4316 SC
4319 SC
4327 SC
4329 SC
4333 SC
4343 SC
4346 SC
4347 SC
4349 SC
4351 SC
4353 SC
4355 SC
4360 SC
4365 SC
4368 SC
4377 SC
4380 SC
4382 SC
4386 SC
4396 SC
4403 SC
4408 SC
4411 SC
4420 SC
4423 SC
4431 SC
4434 SC
4442 SC
4445 SC
4448 SC
4451 SC
4454 SC
4464 SC
4467 SC
4475 SC
4477 SC
4479 SC
4489 SC
4492 SC
4514 SC
4516 SC
4518 SC
4528 SC
4538 SC
4548 SC
4551 SC
4553 SC
4557 SC
4574 SC
4577 SC
4585 SC
4588 SC
4590 SC
4594 SC
4604 SC
4606 SC
4610 SC
4620 SC
4623 SC
4626 SC
4629 SC
4632 SC
4642 SC
4645 SC
4646 SC
4647 SC
4654 SC
4657 SC
4658 SC
4660 SC
4662 SC
4663 SC
4665 SC
4667 SC
4675 SC
4678 SC
4679 SC
4681 SC
4683 SC
4685 SC
4687 SC
4692 SC
4697 SC
4700 SC
4709 SC
4712 SC
4715 SC
4716 SC
4717 SC
4721 SC
4726 SC
4729 SC
4738 SC
4740 SC
4744 SC
4754 SC
4756 SC
4758 SC
4768 SC
4770 SC
4774 SC
4784 SC
4787 SC
4795 SC
4798 SC
4799 SC
4801 SC
4803 SC
4804 SC
4805 SC
4807 SC
4809 SC
4811 SC
4819 SC
4822 SC
4823 SC
4824 SC
4833 SC
4836 SC
4851 SC
4861 SC
4864 SC
4866 SC
4870 SC
4880 SC
4882 SC
4884 SC
4894 SC
4897 SC
4912 SC
4914 SC
4918 SC
4928 SC
4931 SC
4933 SC
4934 SC
4936 SC
4937 SC
4945 SC
4947 SC
4949 SC
4959 SC
4962 SC
4963 SC
4965 SC
4967 SC
4969 SC
4971 SC
4976 SC
4981 SC
4984 SC
4993 SC
5003 SC
5005 SC
5009 SC
5019 SC
5022 SC
5024 SC
5028 SC
5038 SC
5041 SC
5044 SC
5045 SC
5046 SC
5055 SC
5058 SC
5066 SC
5069 SC
5084 SC
5087 SC
5089 SC
5093 SC
5103 SC
5106 SC
5107 SC
5109 SC
5111 SC
5112 SC
5114 SC
5116 SC
5124 SC
5127 SC
5135 SC
5138 SC
5140 SC
5144 SC
5154 SC
5157 SC
5165 SC
5168 SC
5176 SC
5178 SC
5182 SC
5192 SC
5194 SC
5198 SC
5208 SC
5210 SC
5212 SC
5222 SC
5224 SC
5228 SC
5235 SC
5240 SC
5243 SC
5252 SC
5255 SC
5263 SC
5266 SC
5274 SC
5277 SC
5285 SC
5288 SC
5290 SC
5294 SC
5311 SC
5313 SC
5315 SC
5325 SC
5328 SC
5331 SC
5332 SC
5333 SC
5342 SC
5344 SC
5346 SC
5356 SC
5359 SC
5360 SC
5362 SC
5364 SC
5365 SC
5367 SC
5369 SC
5377 SC
5379 SC
5383 SC
5386 SC
5396 SC
5399 SC
5407 SC
5410 SC
5411 SC
5412 SC
5421 SC
5423 SC
5427 SC
5437 SC
5440 SC
5441 SC
5442 SC
5451 SC
5454 SC
5456 SC
5457 SC
5459 SC
5460 SC
5468 SC
5471 SC
5474 SC
5477 SC
5480 SC
5487 SC
5492 SC
5495 SC
5504 SC
5507 SC
5515 SC
5518 SC
5519 SC
5520 SC
5529 SC
5531 SC
5533 SC
5543 SC
5546 SC
5549 SC
5552 SC
5555 SC
5565 SC
5567 SC
5571 SC
5581 SC
5584 SC
5585 SC
5586 SC
5593 SC
5596 SC
5599 SC
5602 SC
5605 SC
5615 SC
5618 SC
5621 SC
5624 SC
5626 SC
5627 SC
5630 SC
5639 SC
5641 SC
5645 SC
5655 SC
5658 SC
5661 SC
5662 SC
5663 SC
5667 SC
5672 SC
5675 SC
5679 SC
5680 SC
5687 SC
5690 SC
5691 SC
5692 SC
5699 SC
5701 SC
5705 SC
5708 SC
5718 SC
5721 SC
5724 SC
5725 SC
5726 SC
5735 SC
5738 SC
5741 SC
5742 SC
5752 SC
5754 SC
5756 SC
5766 SC
5769 SC
5772 SC
5773 SC
5774 SC
5783 SC
5786 SC
5794 SC
5796 SC
5798 SC
5808 SC
5811 SC
5819 SC
5822 SC
5830 SC
5833 SC
5835 SC
5839 SC
5849 SC
5852 SC
5860 SC
5870 SC
5873 SC
5881 SC
5883 SC
5887 SC
5904 SC
5907 SC
5908 SC
5909 SC
5916 SC
5919 SC
5922 SC
5925 SC
5927 SC
5928 SC
5931 SC
5940 SC
5942 SC
5946 SC
5956 SC
5958 SC
5960 SC
5970 SC
5972 SC
5976 SC
5979 SC
5989 SC
5991 SC
5993 SC
6003 SC
6006 SC
6014 SC
6017 SC
6020 SC
6023 SC
6025 SC
6026 SC
6029 SC
6038 SC
6048 SC
6051 SC
6059 SC
6062 SC
6065 SC
6066 SC
6067 SC
6076 SC
6079 SC
6080 SC
6081 SC
6088 SC
6090 SC
6094 SC
6097 SC
6107 SC
6110 SC
6118 SC
6121 SC
6122 SC
6123 SC
6132 SC
6135 SC
6136 SC
6138 SC
6140 SC
6141 SC
6143 SC
6145 SC
6153 SC
6156 SC
6158 SC
6162 SC
6172 SC
6175 SC
6183 SC
6186 SC
6187 SC
6189 SC
6191 SC
6192 SC
6193 SC
6195 SC
6197 SC
6199 SC
6207 SC
6210 SC
6211 SC
6213 SC
6215 SC
6216 SC
6218 SC
6220 SC
6228 SC
6231 SC
6234 SC
6235 SC
6236 SC
6245 SC
6248 SC
6251 SC
6252 SC
6253 SC
6262 SC
6265 SC
6268 SC
6271 SC
6274 SC
6281 SC
6286 SC
6289 SC
6305 SC
6308 SC
6311 SC
6314 SC
6317 SC
6327 SC
6337 SC
6339 SC
6343 SC
6353 SC
6356 SC
6359 SC
6362 SC
6365 SC
6375 SC
6378 SC
6380 SC
6384 SC
6394 SC
6397 SC
6399 SC
6403 SC
6413 SC
6415 SC
6419 SC
6422 SC
6432 SC
6435 SC
6436 SC
6438 SC
6440 SC
6441 SC
6443 SC
6445 SC
6453 SC
6456 SC
6457 SC
6459 SC
6461 SC
6462 SC
6464 SC
6466 SC
6474 SC
6476 SC
6478 SC
6488 SC
6491 SC
6499 SC
6502 SC
6505 SC
6508 SC
6511 SC
6521 SC
6524 SC
6526 SC
6530 SC
6540 SC
6543 SC
6545 SC
6546 SC
6548 SC
6549 SC
6557 SC
6560 SC
6575 SC
6577 SC
6581 SC
6588 SC
6593 SC
6596 SC
6605 SC
6608 SC
6616 SC
6619 SC
6622 SC
6625 SC
6627 SC
6628 SC
6631 SC
6640 SC
6643 SC
6644 SC
6646 SC
6648 SC
6650 SC
6652 SC
6660 SC
6663 SC
6678 SC
6681 SC
6696 SC
6699 SC
6714 SC
6716 SC
6718 SC
6728 SC
6731 SC
6732 SC
6733 SC
6740 SC
6743 SC
6744 SC
6746 SC
6748 SC
6749 SC
6751 SC
6753 SC
6761 SC
6763 SC
6765 SC
6775 SC
6778 SC
6780 SC
6784 SC
6794 SC
6796 SC
6798 SC
6808 SC
6810 SC
6814 SC
6817 SC
6827 SC
6830 SC
6838 SC
6841 SC
6849 SC
6852 SC
6854 SC
6858 SC
6868 SC
6871 SC
6874 SC
6875 SC
6876 SC
6885 SC
6888 SC
6891 SC
6892 SC
6893 SC
6902 SC
6905 SC
6908 SC
6909 SC
6910 SC
6917 SC
6920 SC
6921 SC
6922 SC
6929 SC
6932 SC
6933 SC
6935 SC
6937 SC
6939 SC
6941 SC
6949 SC
6959 SC
6961 SC
6963 SC
6973 SC
6976 SC
6977 SC
6979 SC
6981 SC
6982 SC
6984 SC
6986 SC
6994 SC
6997 SC
6998 SC
7000 SC
7002 SC
7004 SC
7006 SC
7014 SC
7017 SC
7025 SC
7028 SC
7030 SC
7034 SC
7044 SC
7047 SC
7050 SC
7051 SC
7052 SC
7068 SC
7071 SC
7074 SC
7077 SC
7080 SC
7090 SC
7093 SC
7096 SC
7097 SC
7107 SC
7110 SC
7112 SC
7116 SC
7123 SC
7128 SC
7131 SC
7140 SC
7143 SC
7144 SC
7146 SC
7148 SC
7149 SC
7150 SC
7152 SC
7154 SC
7156 SC
7164 SC
7166 SC
7168 SC
7178 SC
7181 SC
7182 SC
7184 SC
7186 SC
7188 SC
7190 SC
7205 SC
7208 SC
7211 SC
7212 SC
7213 SC
7229 SC
7231 SC
7233 SC
7243 SC
7246 SC
7249 SC
7252 SC
7255 SC
7265 SC
7268 SC
7270 SC
7274 SC
7284 SC
7287 SC
7290 SC
7291 SC
7292 SC
7299 SC
7301 SC
7305 SC
7308 SC
7318 SC
7321 SC
7324 SC
7327 SC
7330 SC
7340 SC
7343 SC
7346 SC
7349 SC
7351 SC
7352 SC
7355 SC
7364 SC
7366 SC
7368 SC
7378 SC
7380 SC
7384 SC
7394 SC
7404 SC
7411 SC
7416 SC
7419 SC
7428 SC
7431 SC
7439 SC
7441 SC
7445 SC
7455 SC
7458 SC
7459 SC
7461 SC
7463 SC
7465 SC
7467 SC
7475 SC
7477 SC
7481 SC
7484 SC
7494 SC
7497 SC
7498 SC
7500 SC
7502 SC
7504 SC
7506 SC
7511 SC
7516 SC
7519 SC
7525 SC
7530 SC
7533 SC
7542 SC
7545 SC
7553 SC
7556 SC
7557 SC
7558 SC
7565 SC
7568 SC
7571 SC
7572 SC
7573 SC
7580 SC
7583 SC
7586 SC
7587 SC
7588 SC
7597 SC
7600 SC
7602 SC
7606 SC
7616 SC
7619 SC
7622 SC
7625 SC
7628 SC
7638 SC
7641 SC
7656 SC
7658 SC
7660 SC
7670 SC
7680 SC
7683 SC
7691 SC
7693 SC
7697 SC
7707 SC
7709 SC
7713 SC
7723 SC
7726 SC
7734 SC
7737 SC
7739 SC
7743 SC
7753 SC
7756 SC
7758 SC
7762 SC
7772 SC
7775 SC
7776 SC
7777 SC
7786 SC
7789 SC
7790 SC
7791 SC
7800 SC
7803 SC
7804 SC
7806 SC
7808 SC
7810 SC
7812 SC
7820 SC
7823 SC
7824 SC
7826 SC
7828 SC
7829 SC
7831 SC
7833 SC
7838 SC
7843 SC
7846 SC
7855 SC
7858 SC
7861 SC
7864 SC
7866 SC
7867 SC
7870 SC
7879 SC
7882 SC
7885 SC
7886 SC
7887 SC
7894 SC
7904 SC
7907 SC
7910 SC
7913 SC
7916 SC
7926 SC
7928 SC
7932 SC
7942 SC
7945 SC
7948 SC
7949 SC
7950 SC
7959 SC
7962 SC
7963 SC
7965 SC
7967 SC
7968 SC
7969 SC
7971 SC
7973 SC
7975 SC
7983 SC
7986 SC
7989 SC
7992 SC
7995 SC
8005 SC
8007 SC
8011 SC
8021 SC
8024 SC
8025 SC
8026 SC
8033 SC
8036 SC
8037 SC
8038 SC
8047 SC
8057 SC
8060 SC
8062 SC
8066 SC
8076 SC
8079 SC
8082 SC
8083 SC
8084 SC
8093 SC
8096 SC
8111 SC
8114 SC
8115 SC
8116 SC
8125 SC
8128 SC
8136 SC
8139 SC
8142 SC
8143 SC
8144 SC
8153 SC
8156 SC
8159 SC
8160 SC
8161 SC
8168 SC
8171 SC
8179 SC
8181 SC
8185 SC
8195 SC
8197 SC
8199 SC
8209 SC
8212 SC
8215 SC
8216 SC
8217 SC
8224 SC
8227 SC
8230 SC
8231 SC
8232 SC
8241 SC
8244 SC
8245 SC
8246 SC
8253 SC
8256 SC
8264 SC
8267 SC
8270 SC
8273 SC
8276 SC
8286 SC
8289 SC
8290 SC
8291 SC
8298 SC
8301 SC
8309 SC
8311 SC
8313 SC
8323 SC
8326 SC
8327 SC
8329 SC
8331 SC
8332 SC
8334 SC
8336 SC
8344 SC
8347 SC
8355 SC
8358 SC
8360 SC
8364 SC
8374 SC
8377 SC
8385 SC
8388 SC
8396 SC
8398 SC
8400 SC
8410 SC
8413 SC
8415 SC
8419 SC
8429 SC
8431 SC
8433 SC
8443 SC
8446 SC
8448 SC
8452 SC
8462 SC
8465 SC
8473 SC
8476 SC
8479 SC
8482 SC
8485 SC
8495 SC
8505 SC
8508 SC
8509 SC
8510 SC
8517 SC
8520 SC
8521 SC
8523 SC
8525 SC
8526 SC
8528 SC
8530 SC
8538 SC
8541 SC
8544 SC
8545 SC
8546 SC
8553 SC
8556 SC
8559 SC
8562 SC
8565 SC
8575 SC
8578 SC
8580 SC
8581 SC
8583 SC
8584 SC
8592 SC
8595 SC
8598 SC
8601 SC
8604 SC
8614 SC
8616 SC
8620 SC
8630 SC
8633 SC
8634 SC
8636 SC
8638 SC
8639 SC
8641 SC
8643 SC
8651 SC
8661 SC
8664 SC
8672 SC
8675 SC
8678 SC
8679 SC
8680 SC
8687 SC
8689 SC
8693 SC
8703 SC
8705 SC
8707 SC
8717 SC
8720 SC
8722 SC
8723 SC
8725 SC
8726 SC
8734 SC
8737 SC
8740 SC
8741 SC
8742 SC
8758 SC
8761 SC
8763 SC
8767 SC
8777 SC
8780 SC
8788 SC
8791 SC
8796 SC
8801 SC
8804 SC
8813 SC
8815 SC
8819 SC
8829 SC
8831 SC
8833 SC
8843 SC
8846 SC
8849 SC
8852 SC
8855 SC
8865 SC
8868 SC
8876 SC
8879 SC
8880 SC
8882 SC
8884 SC
8886 SC
8888 SC
8896 SC
8899 SC
8900 SC
8901 SC
8910 SC
8913 SC
8916 SC
8919 SC
8921 SC
8922 SC
8925 SC
8941 SC
8944 SC
8947 SC
8948 SC
8949 SC
8951 SC
8952 SC
