# Supplementary material for: Integrative Computational Prediction Strategy for Antibody–Antigen Binding: A Case Study on Interleukin‑1 Beta
Source: J Chem Inf Model. 2026 May 27;66(11):6659–75. doi: 10.1021/acs.jcim.6c00781 (PMC13250912; doi:10.1021/acs.jcim.6c00781)
Supplement: Supplementary file 2 [file ci6c00781_si_002.zip › charmm-gui-4g6m-AgESSA-r01/openmm/step3_input.crd]

* GENERATED BY CHARMM-GUI FF-Converter
* DATE:   08/08/25   08:49:11
*
    223487  EXT
         1         1  PRO       N              96.2244134120       48.3183376707       79.6076735109  PROA      2               0.0000000000
         2         1  PRO       HN1            95.2819946776       48.1862542635       79.9465757389  PROA      2               0.0000000000
         3         1  PRO       HN2            96.3273973799       47.7604049524       78.7771669493  PROA      2               0.0000000000
         4         1  PRO       CD             97.1641605543       47.7873180633       80.5882664362  PROA      2               0.0000000000
         5         1  PRO       HD1            97.5810074393       46.8024945363       80.2775336115  PROA      2               0.0000000000
         6         1  PRO       HD2            96.6532414449       47.6959977536       81.5616875498  PROA      2               0.0000000000
         7         1  PRO       CA             96.4825273412       49.7205166718       79.2537536776  PROA      2               0.0000000000
         8         1  PRO       HA             95.5305446079       50.2265900500       79.3176322324  PROA      2               0.0000000000
         9         1  PRO       CB             97.4836205844       50.1415553624       80.3349977479  PROA      2               0.0000000000
        10         1  PRO       HB1            96.9453049037       50.4564134452       81.2588806141  PROA      2               0.0000000000
        11         1  PRO       HB2            98.1661172910       50.9603702684       80.0189338775  PROA      2               0.0000000000
        12         1  PRO       CG             98.2407319423       48.8624305297       80.6939462874  PROA      2               0.0000000000
        13         1  PRO       HG1            99.0536955996       48.6808040103       79.9506302063  PROA      2               0.0000000000
        14         1  PRO       HG2            98.6957303761       48.9153320874       81.7058610646  PROA      2               0.0000000000
        15         1  PRO       C              97.0151975720       49.8994639418       77.8312216745  PROA      2               0.0000000000
        16         1  PRO       O              97.8591296982       49.1231523650       77.3784492128  PROA      2               0.0000000000
        17         2  VAL       N              96.5167405170       50.9342344468       77.1287314139  PROA      3               0.0000000000
        18         2  VAL       HN             95.9245735408       51.6132621828       77.5531395445  PROA      3               0.0000000000
        19         2  VAL       CA             96.8960083342       51.2830742055       75.7513463023  PROA      3               0.0000000000
        20         2  VAL       HA             96.6552551365       50.4418815145       75.1191825846  PROA      3               0.0000000000
        21         2  VAL       CB             96.1046964786       52.5038246922       75.2562626766  PROA      3               0.0000000000
        22         2  VAL       HB             95.0218142296       52.2259536639       75.2831632656  PROA      3               0.0000000000
        23         2  VAL       CG1            96.2841457589       53.6994510859       76.1862715381  PROA      3               0.0000000000
        24         2  VAL       HG11           97.3466394348       54.0265514236       76.2290310299  PROA      3               0.0000000000
        25         2  VAL       HG12           95.9322757401       53.5047849639       77.2189329179  PROA      3               0.0000000000
        26         2  VAL       HG13           95.6877215506       54.5451721804       75.7837691389  PROA      3               0.0000000000
        27         2  VAL       CG2            96.4351049898       52.8553568584       73.8032897409  PROA      3               0.0000000000
        28         2  VAL       HG21           96.3635125541       51.9742416211       73.1316545943  PROA      3               0.0000000000
        29         2  VAL       HG22           97.4649090039       53.2665313828       73.7154422042  PROA      3               0.0000000000
        30         2  VAL       HG23           95.7376602688       53.6326546186       73.4198935085  PROA      3               0.0000000000
        31         2  VAL       C              98.4271242776       51.4885801643       75.6360108396  PROA      3               0.0000000000
        32         2  VAL       O              99.0302467999       52.0789930104       76.5356462625  PROA      3               0.0000000000
        33         3  ARG       N              99.0440830715       50.9352146647       74.5706796843  PROA      4               0.0000000000
        34         3  ARG       HN             98.5388288850       50.4632210007       73.8629968814  PROA      4               0.0000000000
        35         3  ARG       CA            100.4873334681       51.0247184288       74.3189032581  PROA      4               0.0000000000
        36         3  ARG       HA            101.0320539587       50.7168899102       75.2031337090  PROA      4               0.0000000000
        37         3  ARG       CB            100.7825364342       50.0381106181       73.1354353723  PROA      4               0.0000000000
        38         3  ARG       HB1           100.8165758943       49.0095333582       73.5608562591  PROA      4               0.0000000000
        39         3  ARG       HB2           101.8069642066       50.2455831180       72.7494854764  PROA      4               0.0000000000
        40         3  ARG       CG             99.7835321870       50.0247599718       71.9290070593  PROA      4               0.0000000000
        41         3  ARG       HG1            99.6756112294       51.0912994748       71.7069951429  PROA      4               0.0000000000
        42         3  ARG       HG2            98.7854713428       49.7211203509       72.3122797818  PROA      4               0.0000000000
        43         3  ARG       CD            100.0175090238       49.0804091897       70.7014743957  PROA      4               0.0000000000
        44         3  ARG       HD1           100.0353258536       48.0134960376       71.0026872513  PROA      4               0.0000000000
        45         3  ARG       HD2           101.0283594597       49.3334604841       70.2951510860  PROA      4               0.0000000000
        46         3  ARG       NE             99.0119717407       49.3026747397       69.6308559774  PROA      4               0.0000000000
        47         3  ARG       HE             98.2112757330       49.8738128413       69.7962090807  PROA      4               0.0000000000
        48         3  ARG       CZ             99.1529315856       48.9206987013       68.2964659938  PROA      4               0.0000000000
        49         3  ARG       NH1           100.2260702826       48.2200363615       67.8800327788  PROA      4               0.0000000000
        50         3  ARG       HH11          101.0795320463       48.1906907377       68.3802528766  PROA      4               0.0000000000
        51         3  ARG       HH12          100.2706518687       48.1006167860       66.8613177778  PROA      4               0.0000000000
        52         3  ARG       NH2            98.2208418308       49.2478987971       67.3673509384  PROA      4               0.0000000000
        53         3  ARG       HH21           97.4430190388       49.8337804088       67.5366991377  PROA      4               0.0000000000
        54         3  ARG       HH22           98.3613040511       48.9283160480       66.3978768779  PROA      4               0.0000000000
        55         3  ARG       C             100.8791924212       52.4648894710       74.0014919635  PROA      4               0.0000000000
        56         3  ARG       O             100.3064040661       53.0664248674       73.0910757581  PROA      4               0.0000000000
        57         4  SER       N             101.8232458513       53.0284357569       74.7775098144  PROA      5               0.0000000000
        58         4  SER       HN            102.3143100741       52.5266872054       75.4891576121  PROA      5               0.0000000000
        59         4  SER       CA            102.2890851478       54.4045835164       74.5920641519  PROA      5               0.0000000000
        60         4  SER       HA            102.1239515327       54.6950871785       73.5697336259  PROA      5               0.0000000000
        61         4  SER       CB            101.3718360404       55.1388244764       75.5515709459  PROA      5               0.0000000000
        62         4  SER       HB1           100.4702988473       55.5107396313       75.0165201543  PROA      5               0.0000000000
        63         4  SER       HB2           101.8659487655       56.0036072933       76.0462036617  PROA      5               0.0000000000
        64         4  SER       OG            100.9645474159       54.1613533827       76.5249034879  PROA      5               0.0000000000
        65         4  SER       HG1           100.4018933942       53.5047961944       76.0903445146  PROA      5               0.0000000000
        66         4  SER       C             103.7858638408       54.5795901396       74.8700933340  PROA      5               0.0000000000
        67         4  SER       O             104.4055317035       53.7209476315       75.4984966942  PROA      5               0.0000000000
        68         5  LEU       N             104.3549609420       55.6985664553       74.3998992312  PROA      6               0.0000000000
        69         5  LEU       HN            103.8309867552       56.3055443233       73.8020870951  PROA      6               0.0000000000
        70         5  LEU       CA            105.7552592478       56.0510412758       74.5880697806  PROA      6               0.0000000000
        71         5  LEU       HA            106.0638691168       55.5818688148       75.4988624438  PROA      6               0.0000000000
        72         5  LEU       CB            106.6293574691       55.4716556727       73.4641615893  PROA      6               0.0000000000
        73         5  LEU       HB1           106.5629899842       54.3859857892       73.5497755998  PROA      6               0.0000000000
        74         5  LEU       HB2           107.6953741766       55.7460721270       73.6136992112  PROA      6               0.0000000000
        75         5  LEU       CG            106.2113666887       55.7754894923       72.0198123526  PROA      6               0.0000000000
        76         5  LEU       HG            105.0960251010       55.7580408697       71.9409018700  PROA      6               0.0000000000
        77         5  LEU       CD1           106.6751110299       57.1468478698       71.5251828079  PROA      6               0.0000000000
        78         5  LEU       HD11          107.7574013714       57.2943572189       71.7131220570  PROA      6               0.0000000000
        79         5  LEU       HD12          106.1318310966       57.9604735398       72.0393098635  PROA      6               0.0000000000
        80         5  LEU       HD13          106.4920833952       57.2512810689       70.4340376627  PROA      6               0.0000000000
        81         5  LEU       CD2           106.7012186896       54.6769836371       71.0769428476  PROA      6               0.0000000000
        82         5  LEU       HD21          106.1537524320       53.7292194431       71.2771631804  PROA      6               0.0000000000
        83         5  LEU       HD22          107.7733608141       54.4575093354       71.2403984854  PROA      6               0.0000000000
        84         5  LEU       HD23          106.5539922401       54.9630196498       70.0153482115  PROA      6               0.0000000000
        85         5  LEU       C             105.9489528011       57.5457090058       74.7905696182  PROA      6               0.0000000000
        86         5  LEU       O             105.1978480960       58.3494486126       74.2291888504  PROA      6               0.0000000000
        87         6  ASN       N             106.9523564248       57.9099115230       75.6016390940  PROA      7               0.0000000000
        88         6  ASN       HN            107.5107791174       57.1992764780       76.0388239780  PROA      7               0.0000000000
        89         6  ASN       CA            107.2752354289       59.3014805685       75.8976791932  PROA      7               0.0000000000
        90         6  ASN       HA            106.4179227670       59.9105026539       75.6643741812  PROA      7               0.0000000000
        91         6  ASN       CB            107.6834942297       59.5106719924       77.3542099000  PROA      7               0.0000000000
        92         6  ASN       HB1           108.2784921679       60.4397326491       77.4832752741  PROA      7               0.0000000000
        93         6  ASN       HB2           108.3055422474       58.6549297091       77.6954934078  PROA      7               0.0000000000
        94         6  ASN       CG            106.4456316568       59.7253511656       78.1926400422  PROA      7               0.0000000000
        95         6  ASN       OD1           105.5878523763       60.5508669523       77.8953583712  PROA      7               0.0000000000
        96         6  ASN       ND2           106.3923689156       58.9218867712       79.2691246204  PROA      7               0.0000000000
        97         6  ASN       HD21          105.5282068610       58.8859608149       79.7532700418  PROA      7               0.0000000000
        98         6  ASN       HD22          107.1155265130       58.2422412332       79.3997224910  PROA      7               0.0000000000
        99         6  ASN       C             108.3806631009       59.7672246419       74.9670470855  PROA      7               0.0000000000
       100         6  ASN       O             109.4044395255       59.0948760238       74.8460587879  PROA      7               0.0000000000
       101         7  CYS       N             108.1564039442       60.8982460549       74.2757494693  PROA      8               0.0000000000
       102         7  CYS       HN            107.2991721854       61.4117566211       74.3894709997  PROA      8               0.0000000000
       103         7  CYS       CA            109.1080541780       61.3942685183       73.2882164074  PROA      8               0.0000000000
       104         7  CYS       HA            110.1087609568       61.1758329302       73.6320676747  PROA      8               0.0000000000
       105         7  CYS       CB            108.8734651327       60.6372631894       71.9831873228  PROA      8               0.0000000000
       106         7  CYS       HB1           109.1882738372       59.5787357642       72.1305110602  PROA      8               0.0000000000
       107         7  CYS       HB2           109.5328875487       61.0483743992       71.1880140428  PROA      8               0.0000000000
       108         7  CYS       SG            107.1391345271       60.6751413265       71.4604334634  PROA      8               0.0000000000
       109         7  CYS       HG1           106.6811824629       60.0490057527       72.5388537019  PROA      8               0.0000000000
       110         7  CYS       C             109.0455884145       62.8989458372       73.0983080232  PROA      8               0.0000000000
       111         7  CYS       O             108.0526252169       63.5341117352       73.4454223706  PROA      8               0.0000000000
       112         8  THR       N             110.0830012275       63.4509084363       72.4567872172  PROA      9               0.0000000000
       113         8  THR       HN            110.8552415081       62.8813184462       72.1555642553  PROA      9               0.0000000000
       114         8  THR       CA            110.1011551704       64.8469512204       72.0377478643  PROA      9               0.0000000000
       115         8  THR       HA            109.2169601352       65.3729998637       72.3692578853  PROA      9               0.0000000000
       116         8  THR       CB            111.3328819657       65.5074560804       72.6420651914  PROA      9               0.0000000000
       117         8  THR       HB            111.5841033253       66.4211865332       72.0561605833  PROA      9               0.0000000000
       118         8  THR       OG1           112.4447696092       64.6052914675       72.6038175831  PROA      9               0.0000000000
       119         8  THR       HG1           112.1978294453       63.8195459020       73.1025447298  PROA      9               0.0000000000
       120         8  THR       CG2           111.0728478898       65.9495754375       74.0817077698  PROA      9               0.0000000000
       121         8  THR       HG21          110.6523856044       65.1148305322       74.6799946324  PROA      9               0.0000000000
       122         8  THR       HG22          110.3598967651       66.7978280693       74.1054102752  PROA      9               0.0000000000
       123         8  THR       HG23          112.0232770143       66.2795389789       74.5543742621  PROA      9               0.0000000000
       124         8  THR       C             110.0761389022       64.8254493364       70.5031671870  PROA      9               0.0000000000
       125         8  THR       O             110.3971553127       63.8003449409       69.8957328757  PROA      9               0.0000000000
       126         9  LEU       N             109.6594425985       65.9317543288       69.8821692368  PROA      10              0.0000000000
       127         9  LEU       HN            109.4002272860       66.7500932590       70.3819253715  PROA      10              0.0000000000
       128         9  LEU       CA            109.6439507811       66.0500122276       68.4254441175  PROA      10              0.0000000000
       129         9  LEU       HA            110.1915037785       65.2322081927       67.9825898811  PROA      10              0.0000000000
       130         9  LEU       CB            108.2115369768       66.0714789925       67.8875604207  PROA      10              0.0000000000
       131         9  LEU       HB1           108.2105200227       66.3071992092       66.7975220226  PROA      10              0.0000000000
       132         9  LEU       HB2           107.6467776559       66.8749951273       68.4075917261  PROA      10              0.0000000000
       133         9  LEU       CG            107.4509022304       64.7552539284       68.0664552586  PROA      10              0.0000000000
       134         9  LEU       HG            107.5250072381       64.4525215226       69.1412961574  PROA      10              0.0000000000
       135         9  LEU       CD1           105.9583390824       64.9198195509       67.7752003788  PROA      10              0.0000000000
       136         9  LEU       HD11          105.8052563536       65.2527304321       66.7261337665  PROA      10              0.0000000000
       137         9  LEU       HD12          105.5060085075       65.6683277495       68.4599575069  PROA      10              0.0000000000
       138         9  LEU       HD13          105.4278308448       63.9531375003       67.9130947859  PROA      10              0.0000000000
       139         9  LEU       CD2           108.0701737657       63.6259253604       67.2410870068  PROA      10              0.0000000000
       140         9  LEU       HD21          109.1207169750       63.4438662995       67.5425703328  PROA      10              0.0000000000
       141         9  LEU       HD22          108.0553733158       63.8788311864       66.1592837594  PROA      10              0.0000000000
       142         9  LEU       HD23          107.5042093194       62.6817105416       67.3887512624  PROA      10              0.0000000000
       143         9  LEU       C             110.3590859904       67.3123346240       68.0145270942  PROA      10              0.0000000000
       144         9  LEU       O             110.1821002374       68.3654148716       68.6330754232  PROA      10              0.0000000000
       145        10  ARG       N             111.1855279255       67.2093066527       66.9789268021  PROA      11              0.0000000000
       146        10  ARG       HN            111.3132076602       66.3390435301       66.4973232087  PROA      11              0.0000000000
       147        10  ARG       CA            111.8862445004       68.3676005088       66.4330462066  PROA      11              0.0000000000
       148        10  ARG       HA            111.4955605568       69.2873203131       66.8462056921  PROA      11              0.0000000000
       149        10  ARG       CB            113.3781841279       68.2254892088       66.7127505617  PROA      11              0.0000000000
       150        10  ARG       HB1           113.9866408684       68.1217424856       65.7814985390  PROA      11              0.0000000000
       151        10  ARG       HB2           113.5104153620       67.2596873332       67.2413110817  PROA      11              0.0000000000
       152        10  ARG       CG            113.9238193557       69.4132212417       67.4974338202  PROA      11              0.0000000000
       153        10  ARG       HG1           113.1344134052       69.8033806727       68.1773465375  PROA      11              0.0000000000
       154        10  ARG       HG2           114.1953624834       70.2262322438       66.7924621852  PROA      11              0.0000000000
       155        10  ARG       CD            115.1329579752       69.0277576965       68.3407508745  PROA      11              0.0000000000
       156        10  ARG       HD1           115.5755105851       69.9014720191       68.8702296582  PROA      11              0.0000000000
       157        10  ARG       HD2           115.9352147466       68.6477233896       67.6633921185  PROA      11              0.0000000000
       158        10  ARG       NE            114.7587216003       67.9291212358       69.2282609099  PROA      11              0.0000000000
       159        10  ARG       HE            114.7407175712       66.9863247039       68.9141885243  PROA      11              0.0000000000
       160        10  ARG       CZ            114.3174310840       68.2060361404       70.4897698539  PROA      11              0.0000000000
       161        10  ARG       NH1           114.2789315527       69.4799565578       70.9271547601  PROA      11              0.0000000000
       162        10  ARG       HH11          114.3779597579       70.2697472840       70.3179578846  PROA      11              0.0000000000
       163        10  ARG       HH12          113.9722845973       69.5665597659       71.8768794759  PROA      11              0.0000000000
       164        10  ARG       NH2           113.9169415656       67.2058159514       71.2999881696  PROA      11              0.0000000000
       165        10  ARG       HH21          113.6611464666       67.4502860017       72.2383259281  PROA      11              0.0000000000
       166        10  ARG       HH22          113.6922546037       66.2876415009       70.9328645610  PROA      11              0.0000000000
       167        10  ARG       C             111.6011680867       68.3949430138       64.9551660269  PROA      11              0.0000000000
       168        10  ARG       O             111.5060773835       67.3291819554       64.3521932875  PROA      11              0.0000000000
       169        11  ASP       N             111.3904339777       69.5854747306       64.3708618537  PROA      12              0.0000000000
       170        11  ASP       HN            111.4989204538       70.4520868801       64.8604249635  PROA      12              0.0000000000
       171        11  ASP       CA            111.0906995867       69.6368619264       62.9354080401  PROA      12              0.0000000000
       172        11  ASP       HA            110.4638938144       68.7937458592       62.6932881801  PROA      12              0.0000000000
       173        11  ASP       CB            110.2636903202       70.8784041934       62.5302877220  PROA      12              0.0000000000
       174        11  ASP       HB1           109.4603780709       71.0111966129       63.2855909733  PROA      12              0.0000000000
       175        11  ASP       HB2           109.7628332656       70.6840370404       61.5622502918  PROA      12              0.0000000000
       176        11  ASP       CG            110.9965405210       72.2119725244       62.4089448616  PROA      12              0.0000000000
       177        11  ASP       OD1           112.2184248149       72.2504179614       62.3304546027  PROA      12              0.0000000000
       178        11  ASP       OD2           110.3199228199       73.2412995714       62.3593130489  PROA      12              0.0000000000
       179        11  ASP       C             112.3520440562       69.3987919322       62.0898036366  PROA      12              0.0000000000
       180        11  ASP       O             113.4512621186       69.2849633805       62.6426505523  PROA      12              0.0000000000
       181        12  SER       N             112.1811882360       69.3224333601       60.7571327630  PROA      13              0.0000000000
       182        12  SER       HN            111.2501937679       69.2696848076       60.3843319355  PROA      13              0.0000000000
       183        12  SER       CA            113.2318816314       69.1128179596       59.7605632608  PROA      13              0.0000000000
       184        12  SER       HA            113.6383717243       68.1259531001       59.9163954795  PROA      13              0.0000000000
       185        12  SER       CB            112.6521672888       69.2335280239       58.3911818817  PROA      13              0.0000000000
       186        12  SER       HB1           113.4193975898       69.0822823010       57.6013720654  PROA      13              0.0000000000
       187        12  SER       HB2           112.1575306072       70.2165481555       58.2246174612  PROA      13              0.0000000000
       188        12  SER       OG            111.7043899725       68.1928605835       58.3681072801  PROA      13              0.0000000000
       189        12  SER       HG1           111.6023512687       67.8908992393       57.4315973959  PROA      13              0.0000000000
       190        12  SER       C             114.4040721979       70.0774981215       59.9334865416  PROA      13              0.0000000000
       191        12  SER       O             115.5547137434       69.6745944220       59.7609940992  PROA      13              0.0000000000
       192        13  GLN       N             114.1061472338       71.3431038738       60.2866377774  PROA      14              0.0000000000
       193        13  GLN       HN            113.1775248765       71.5865702700       60.5802452231  PROA      14              0.0000000000
       194        13  GLN       CA            115.1050446314       72.3939974191       60.4579087490  PROA      14              0.0000000000
       195        13  GLN       HA            115.9554739503       72.2050035434       59.8157156715  PROA      14              0.0000000000
       196        13  GLN       CB            114.5148181504       73.7640052643       60.1372840383  PROA      14              0.0000000000
       197        13  GLN       HB1           115.0448944607       74.5474654882       60.7285513270  PROA      14              0.0000000000
       198        13  GLN       HB2           113.4569928933       73.7651953641       60.4943880693  PROA      14              0.0000000000
       199        13  GLN       CG            114.5909482352       74.1796111711       58.6726475849  PROA      14              0.0000000000
       200        13  GLN       HG1           114.0448209985       73.4559773415       58.0306316244  PROA      14              0.0000000000
       201        13  GLN       HG2           115.6466796212       74.2401063751       58.3320837164  PROA      14              0.0000000000
       202        13  GLN       CD            113.9403012885       75.5407694865       58.5169472603  PROA      14              0.0000000000
       203        13  GLN       OE1           113.1351276713       75.7576418118       57.6172273924  PROA      14              0.0000000000
       204        13  GLN       NE2           114.3050912644       76.4442012771       59.4509736374  PROA      14              0.0000000000
       205        13  GLN       HE21          113.9689588649       77.3786987834       59.3539872733  PROA      14              0.0000000000
       206        13  GLN       HE22          115.0044180313       76.2028819709       60.1185804544  PROA      14              0.0000000000
       207        13  GLN       C             115.6577304014       72.4835224449       61.8962514444  PROA      14              0.0000000000
       208        13  GLN       O             116.3866189010       73.4259238302       62.2153285263  PROA      14              0.0000000000
       209        14  GLN       N             115.3621592390       71.4564475098       62.7265187301  PROA      15              0.0000000000
       210        14  GLN       HN            114.7423204665       70.7471601891       62.3830480931  PROA      15              0.0000000000
       211        14  GLN       CA            115.7911169979       71.2443972650       64.1191040721  PROA      15              0.0000000000
       212        14  GLN       HA            115.4075079603       70.2740498550       64.3889971895  PROA      15              0.0000000000
       213        14  GLN       CB            117.3129548994       71.2489992785       64.2508243171  PROA      15              0.0000000000
       214        14  GLN       HB1           117.6417953048       71.3812015257       65.3076882483  PROA      15              0.0000000000
       215        14  GLN       HB2           117.7257121440       72.1177130684       63.7052670438  PROA      15              0.0000000000
       216        14  GLN       CG            117.9448870171       69.9586330817       63.7289154393  PROA      15              0.0000000000
       217        14  GLN       HG1           119.0165388475       70.1576604080       63.5101665044  PROA      15              0.0000000000
       218        14  GLN       HG2           117.4596778318       69.6462453090       62.7794138194  PROA      15              0.0000000000
       219        14  GLN       CD            117.7741842988       68.8447224638       64.7490706811  PROA      15              0.0000000000
       220        14  GLN       OE1           116.6899520007       68.5129290946       65.2163088258  PROA      15              0.0000000000
       221        14  GLN       NE2           118.9471568133       68.2751942039       65.0794674748  PROA      15              0.0000000000
       222        14  GLN       HE21          118.9129846052       67.5133130100       65.7199807912  PROA      15              0.0000000000
       223        14  GLN       HE22          119.7951958718       68.5916550704       64.6685463668  PROA      15              0.0000000000
       224        14  GLN       C             115.1383699644       72.1984902975       65.1305311805  PROA      15              0.0000000000
       225        14  GLN       O             115.6790158982       72.3851674538       66.2270705613  PROA      15              0.0000000000
       226        15  LYS       N             113.9584482495       72.7574247159       64.7982691415  PROA      16              0.0000000000
       227        15  LYS       HN            113.5201588855       72.5797107959       63.9081134970  PROA      16              0.0000000000
       228        15  LYS       CA            113.2576353663       73.6244369029       65.7467232366  PROA      16              0.0000000000
       229        15  LYS       HA            113.9879535272       74.2311983217       66.2648292851  PROA      16              0.0000000000
       230        15  LYS       CB            112.2561377222       74.5614113758       65.0752023463  PROA      16              0.0000000000
       231        15  LYS       HB1           111.8182780861       75.2309686506       65.8487561346  PROA      16              0.0000000000
       232        15  LYS       HB2           111.4243653101       73.9709022232       64.6256979628  PROA      16              0.0000000000
       233        15  LYS       CG            112.8934239270       75.4143432692       63.9844853902  PROA      16              0.0000000000
       234        15  LYS       HG1           112.9693467462       74.8188650751       63.0458967741  PROA      16              0.0000000000
       235        15  LYS       HG2           113.9404430435       75.6562165373       64.2864232091  PROA      16              0.0000000000
       236        15  LYS       CD            112.1534453389       76.7332818713       63.7601894851  PROA      16              0.0000000000
       237        15  LYS       HD1           112.7203366425       77.3335278168       63.0096845059  PROA      16              0.0000000000
       238        15  LYS       HD2           112.1858631683       77.3283151921       64.6991075667  PROA      16              0.0000000000
       239        15  LYS       CE            110.7037887769       76.6102879915       63.3049847424  PROA      16              0.0000000000
       240        15  LYS       HE1           110.2589963246       77.6233770498       63.1879982089  PROA      16              0.0000000000
       241        15  LYS       HE2           110.0951234251       76.0319100209       64.0270864344  PROA      16              0.0000000000
       242        15  LYS       NZ            110.6538390605       75.9346232938       62.0059573208  PROA      16              0.0000000000
       243        15  LYS       HZ1           110.5880076026       74.8815906447       62.1442225180  PROA      16              0.0000000000
       244        15  LYS       HZ2           111.5205449350       76.1477071473       61.4799696002  PROA      16              0.0000000000
       245        15  LYS       HZ3           109.8244059905       76.2819971429       61.4661601204  PROA      16              0.0000000000
       246        15  LYS       C             112.5390633960       72.7611110368       66.7661268723  PROA      16              0.0000000000
       247        15  LYS       O             112.0028972492       71.7087474199       66.4157703669  PROA      16              0.0000000000
       248        16  SER       N             112.5395542987       73.1950453542       68.0279219299  PROA      17              0.0000000000
       249        16  SER       HN            112.8690343670       74.1197701015       68.2391923734  PROA      17              0.0000000000
       250        16  SER       CA            111.8661187545       72.4770822821       69.0990011030  PROA      17              0.0000000000
       251        16  SER       HA            111.7841631126       71.4312996477       68.8324179104  PROA      17              0.0000000000
       252        16  SER       CB            112.7770992238       72.5697210685       70.3106452916  PROA      17              0.0000000000
       253        16  SER       HB1           112.3651302974       71.9945955969       71.1704959664  PROA      17              0.0000000000
       254        16  SER       HB2           112.8980161343       73.6320328787       70.6172236030  PROA      17              0.0000000000
       255        16  SER       OG            114.0521893736       72.0225013019       69.9226547805  PROA      17              0.0000000000
       256        16  SER       HG1           114.2823635938       72.4608406129       69.0874902268  PROA      17              0.0000000000
       257        16  SER       C             110.4411818371       72.9842282438       69.2349340087  PROA      17              0.0000000000
       258        16  SER       O             110.1469150085       74.0950181072       68.7982019250  PROA      17              0.0000000000
       259        17  LEU       N             109.5685002476       72.1769895397       69.8558700102  PROA      18              0.0000000000
       260        17  LEU       HN            109.8336201253       71.2661674831       70.1563854931  PROA      18              0.0000000000
       261        17  LEU       CA            108.1758047823       72.5305199470       70.1104610391  PROA      18              0.0000000000
       262        17  LEU       HA            107.9126713528       73.4169049600       69.5516381713  PROA      18              0.0000000000
       263        17  LEU       CB            107.2442255423       71.3807089674       69.7226546042  PROA      18              0.0000000000
       264        17  LEU       HB1           106.1872365987       71.7248589849       69.7871789307  PROA      18              0.0000000000
       265        17  LEU       HB2           107.3739185000       70.5363653362       70.4389223803  PROA      18              0.0000000000
       266        17  LEU       CG            107.4944468103       70.8187427196       68.3193772783  PROA      18              0.0000000000
       267        17  LEU       HG            108.5334062011       70.4013563421       68.2843439928  PROA      18              0.0000000000
       268        17  LEU       CD1           106.5700582880       69.6400843607       68.0150101764  PROA      18              0.0000000000
       269        17  LEU       HD11          105.5091289603       69.9665868592       68.0557129154  PROA      18              0.0000000000
       270        17  LEU       HD12          106.7261064673       68.8257076312       68.7513576743  PROA      18              0.0000000000
       271        17  LEU       HD13          106.7773121766       69.2405655735       66.9979892283  PROA      18              0.0000000000
       272        17  LEU       CD2           107.4134769537       71.8866923637       67.2294330412  PROA      18              0.0000000000
       273        17  LEU       HD21          108.1697334345       72.6838060612       67.3863725596  PROA      18              0.0000000000
       274        17  LEU       HD22          106.4091459628       72.3510027479       67.2144068140  PROA      18              0.0000000000
       275        17  LEU       HD23          107.6026193855       71.4323231202       66.2324237422  PROA      18              0.0000000000
       276        17  LEU       C             108.0371140898       72.8376741882       71.5986546300  PROA      18              0.0000000000
       277        17  LEU       O             108.4962470507       72.0493503950       72.4225517845  PROA      18              0.0000000000
       278        18  VAL       N             107.4383914552       73.9996416375       71.9379905309  PROA      19              0.0000000000
       279        18  VAL       HN            107.1159939125       74.6182258275       71.2159338787  PROA      19              0.0000000000
       280        18  VAL       CA            107.2350466016       74.4627677963       73.3226872600  PROA      19              0.0000000000
       281        18  VAL       HA            107.5072994183       73.6754122208       74.0107939540  PROA      19              0.0000000000
       282        18  VAL       CB            108.1084557116       75.6767550034       73.6495704006  PROA      19              0.0000000000
       283        18  VAL       HB            107.9725919498       75.9194247581       74.7360062184  PROA      19              0.0000000000
       284        18  VAL       CG1           109.5916937091       75.3556073136       73.4763329793  PROA      19              0.0000000000
       285        18  VAL       HG11          109.8461046938       75.2169441054       72.4037871492  PROA      19              0.0000000000
       286        18  VAL       HG12          109.8565329879       74.4283010940       74.0270645076  PROA      19              0.0000000000
       287        18  VAL       HG13          110.2145284889       76.1848674439       73.8771161146  PROA      19              0.0000000000
       288        18  VAL       CG2           107.6686518008       76.9039241983       72.8485227820  PROA      19              0.0000000000
       289        18  VAL       HG21          106.6256319173       77.2091192237       73.0731935251  PROA      19              0.0000000000
       290        18  VAL       HG22          107.7574658652       76.7167525352       71.7571098234  PROA      19              0.0000000000
       291        18  VAL       HG23          108.3252470578       77.7656031735       73.0973630277  PROA      19              0.0000000000
       292        18  VAL       C             105.7590900822       74.8108044304       73.5766338180  PROA      19              0.0000000000
       293        18  VAL       O             105.0329033068       75.0725378086       72.6210787930  PROA      19              0.0000000000
       294        19  MET       N             105.3314122136       74.8362193573       74.8540944718  PROA      20              0.0000000000
       295        19  MET       HN            105.9618175199       74.6330648102       75.5985112052  PROA      20              0.0000000000
       296        19  MET       CA            103.9722535852       75.2184588499       75.2420761638  PROA      20              0.0000000000
       297        19  MET       HA            103.2600456013       75.0089776819       74.4573864001  PROA      20              0.0000000000
       298        19  MET       CB            103.5710837397       74.5536102883       76.5615325463  PROA      20              0.0000000000
       299        19  MET       HB1           102.8259044924       75.1802061859       77.1038344488  PROA      20              0.0000000000
       300        19  MET       HB2           104.4748960839       74.5204079274       77.2139958930  PROA      20              0.0000000000
       301        19  MET       CG            103.0042115661       73.1427642101       76.4315699266  PROA      20              0.0000000000
       302        19  MET       HG1           102.9561921308       72.6764021489       77.4408529692  PROA      20              0.0000000000
       303        19  MET       HG2           103.6897610874       72.5275952813       75.8211704360  PROA      20              0.0000000000
       304        19  MET       SD            101.3651630817       73.1366168269       75.6955812883  PROA      20              0.0000000000
       305        19  MET       CE            100.4593619552       73.7726493418       77.1133926154  PROA      20              0.0000000000
       306        19  MET       HE1           100.7999996198       74.7867499957       77.4075846437  PROA      20              0.0000000000
       307        19  MET       HE2           100.5700210917       73.1064834099       77.9956759804  PROA      20              0.0000000000
       308        19  MET       HE3            99.3754313859       73.8499748672       76.8812367514  PROA      20              0.0000000000
       309        19  MET       C             103.9926902874       76.7345000775       75.4711511238  PROA      20              0.0000000000
       310        19  MET       O             104.4720700581       77.2053993993       76.5112616296  PROA      20              0.0000000000
       311        20  SER       N             103.5219594974       77.4954965664       74.4746743969  PROA      21              0.0000000000
       312        20  SER       HN            103.2285716975       77.1041353103       73.5980914703  PROA      21              0.0000000000
       313        20  SER       CA            103.5030690979       78.9638412484       74.4949733559  PROA      21              0.0000000000
       314        20  SER       HA            104.3726885978       79.3137541807       75.0339361264  PROA      21              0.0000000000
       315        20  SER       CB            103.6474257962       79.3441468823       73.0463375258  PROA      21              0.0000000000
       316        20  SER       HB1           104.7289114500       79.4804484868       72.8101927452  PROA      21              0.0000000000
       317        20  SER       HB2           103.1062482388       80.2781398039       72.7839865612  PROA      21              0.0000000000
       318        20  SER       OG            103.1714188515       78.2403064484       72.2613351786  PROA      21              0.0000000000
       319        20  SER       HG1           102.2779429458       78.5065855214       71.9647852280  PROA      21              0.0000000000
       320        20  SER       C             102.2887607104       79.5511578513       75.2211691613  PROA      21              0.0000000000
       321        20  SER       O             102.3110359379       80.7169263897       75.6228525307  PROA      21              0.0000000000
       322        21  GLY       N             101.2359513836       78.7521421255       75.3245490008  PROA      22              0.0000000000
       323        21  GLY       HN            101.3256865800       77.8048497045       75.0067100102  PROA      22              0.0000000000
       324        21  GLY       CA             99.9859143094       79.1121908358       75.9799368550  PROA      22              0.0000000000
       325        21  GLY       HA1            99.3477725225       79.5213990585       75.2322666999  PROA      22              0.0000000000
       326        21  GLY       HA2           100.2100526737       79.7417527418       76.8274508160  PROA      22              0.0000000000
       327        21  GLY       C              99.2764375777       77.8887892377       76.5197148619  PROA      22              0.0000000000
       328        21  GLY       O              99.7252663338       76.7667031361       76.2614116908  PROA      22              0.0000000000
       329        22  PRO       N              98.1445559883       78.0508880253       77.2522850296  PROA      23              0.0000000000
       330        22  PRO       CD             97.4931565856       79.3121739458       77.5765544317  PROA      23              0.0000000000
       331        22  PRO       HD1            97.4494578456       80.0116604425       76.7142473641  PROA      23              0.0000000000
       332        22  PRO       HD2            98.0557889159       79.7926793665       78.4111065251  PROA      23              0.0000000000
       333        22  PRO       CA             97.4458340000       76.8647324096       77.7935025814  PROA      23              0.0000000000
       334        22  PRO       HA             98.1543011590       76.2975211628       78.3829368348  PROA      23              0.0000000000
       335        22  PRO       CB             96.3464240578       77.5067375317       78.6484676111  PROA      23              0.0000000000
       336        22  PRO       HB1            96.7263973525       77.6298257868       79.6872418109  PROA      23              0.0000000000
       337        22  PRO       HB2            95.4182689678       76.8971790255       78.6892582117  PROA      23              0.0000000000
       338        22  PRO       CG             96.1022389969       78.8861611542       78.0338009327  PROA      23              0.0000000000
       339        22  PRO       HG1            95.4204885802       78.7978172995       77.1601011457  PROA      23              0.0000000000
       340        22  PRO       HG2            95.6650388641       79.6019013698       78.7618513464  PROA      23              0.0000000000
       341        22  PRO       C              96.9171487772       75.8855912653       76.7431342866  PROA      23              0.0000000000
       342        22  PRO       O              96.7391017862       74.7046651345       77.0443430890  PROA      23              0.0000000000
       343        23  TYR       N              96.6624276212       76.3696179492       75.5145593797  PROA      24              0.0000000000
       344        23  TYR       HN             96.7867190661       77.3302314633       75.3417351090  PROA      24              0.0000000000
       345        23  TYR       CA             96.1621260671       75.5347742065       74.4192063405  PROA      24              0.0000000000
       346        23  TYR       HA             96.3484435076       74.4914042222       74.6354034305  PROA      24              0.0000000000
       347        23  TYR       CB             94.6763518889       75.7962712938       74.1826067535  PROA      24              0.0000000000
       348        23  TYR       HB1            94.2846333587       75.1798000688       73.3417640197  PROA      24              0.0000000000
       349        23  TYR       HB2            94.4867845658       76.8663432483       73.9499617409  PROA      24              0.0000000000
       350        23  TYR       CG             93.9036553571       75.3924084296       75.4103713305  PROA      24              0.0000000000
       351        23  TYR       CD1            93.9603451747       74.0773620021       75.8518383827  PROA      24              0.0000000000
       352        23  TYR       HD1            94.5547996417       73.3454175404       75.3251382860  PROA      24              0.0000000000
       353        23  TYR       CE1            93.2690089164       73.7045386891       76.9947793065  PROA      24              0.0000000000
       354        23  TYR       HE1            93.3751189606       72.6922155925       77.3424058584  PROA      24              0.0000000000
       355        23  TYR       CZ             92.5092581645       74.6387168327       77.6891250351  PROA      24              0.0000000000
       356        23  TYR       OH             91.8130418083       74.2575310326       78.8216135211  PROA      24              0.0000000000
       357        23  TYR       HH             91.2913893307       75.0319228739       79.0931457049  PROA      24              0.0000000000
       358        23  TYR       CD2            93.1471279343       76.3312540844       76.1015826550  PROA      24              0.0000000000
       359        23  TYR       HD2            93.1250608540       77.3506079939       75.7512017828  PROA      24              0.0000000000
       360        23  TYR       CE2            92.4480484112       75.9540968272       77.2422303761  PROA      24              0.0000000000
       361        23  TYR       HE2            91.8575897031       76.6824312829       77.7804475199  PROA      24              0.0000000000
       362        23  TYR       C              96.9343878086       75.8388489572       73.1486382201  PROA      24              0.0000000000
       363        23  TYR       O              96.3686098060       75.8302582907       72.0585471907  PROA      24              0.0000000000
       364        24  GLU       N              98.2377202671       76.1230685283       73.2847622000  PROA      25              0.0000000000
       365        24  GLU       HN             98.7240438677       76.0395486606       74.1571284453  PROA      25              0.0000000000
       366        24  GLU       CA             99.0353371857       76.4685878483       72.1153843095  PROA      25              0.0000000000
       367        24  GLU       HA             98.6041166813       76.0003975572       71.2388005848  PROA      25              0.0000000000
       368        24  GLU       CB             99.0397171530       77.9846213478       71.9068028048  PROA      25              0.0000000000
       369        24  GLU       HB1            99.6992041905       78.4125995246       72.6997644420  PROA      25              0.0000000000
       370        24  GLU       HB2            98.0364838527       78.3642204379       72.1230767974  PROA      25              0.0000000000
       371        24  GLU       CG             99.4689754321       78.3815255392       70.4947945212  PROA      25              0.0000000000
       372        24  GLU       HG1            98.6009332787       78.4580293718       69.8071697555  PROA      25              0.0000000000
       373        24  GLU       HG2           100.1945658946       77.6853101705       70.0341342196  PROA      25              0.0000000000
       374        24  GLU       CD            100.1793858654       79.7088556255       70.5621804110  PROA      25              0.0000000000
       375        24  GLU       OE1           101.0298740974       79.8874594576       71.4283861824  PROA      25              0.0000000000
       376        24  GLU       OE2            99.9396853613       80.5704291749       69.7249464608  PROA      25              0.0000000000
       377        24  GLU       C             100.4528399482       75.9796198540       72.2030610969  PROA      25              0.0000000000
       378        24  GLU       O             101.0547855826       76.0088895579       73.2714892590  PROA      25              0.0000000000
       379        25  LEU       N             100.9869365443       75.5469040453       71.0560690067  PROA      26              0.0000000000
       380        25  LEU       HN            100.4568222266       75.5407169493       70.2142749325  PROA      26              0.0000000000
       381        25  LEU       CA            102.3766708791       75.1422951664       70.9010330954  PROA      26              0.0000000000
       382        25  LEU       HA            102.9017530386       75.2651063827       71.8323907126  PROA      26              0.0000000000
       383        25  LEU       CB            102.4782164171       73.7151910043       70.3632243804  PROA      26              0.0000000000
       384        25  LEU       HB1           103.5452050912       73.4712390633       70.1439496581  PROA      26              0.0000000000
       385        25  LEU       HB2           101.9163865219       73.6490091566       69.4034156888  PROA      26              0.0000000000
       386        25  LEU       CG            101.9496500567       72.6136516101       71.2749795920  PROA      26              0.0000000000
       387        25  LEU       HG            100.8929746916       72.8668387435       71.5321780862  PROA      26              0.0000000000
       388        25  LEU       CD1           101.9189424411       71.2610221841       70.5624378891  PROA      26              0.0000000000
       389        25  LEU       HD11          102.9428137516       70.9669138358       70.2462489538  PROA      26              0.0000000000
       390        25  LEU       HD12          101.2803821197       71.3110761430       69.6551157205  PROA      26              0.0000000000
       391        25  LEU       HD13          101.5188709413       70.4717090862       71.2339374317  PROA      26              0.0000000000
       392        25  LEU       CD2           102.7410764871       72.5338573756       72.5742975228  PROA      26              0.0000000000
       393        25  LEU       HD21          102.6771481952       73.4916877967       73.1279172215  PROA      26              0.0000000000
       394        25  LEU       HD22          103.8100247159       72.3306595254       72.3502509109  PROA      26              0.0000000000
       395        25  LEU       HD23          102.3511428360       71.7218812437       73.2238036509  PROA      26              0.0000000000
       396        25  LEU       C             103.0037667035       76.0588660958       69.8674845681  PROA      26              0.0000000000
       397        25  LEU       O             102.3474910281       76.4324300195       68.8944834207  PROA      26              0.0000000000
       398        26  LYS       N             104.2787966057       76.3872720241       70.0575300756  PROA      27              0.0000000000
       399        26  LYS       HN            104.7498793393       76.0649599234       70.8825821634  PROA      27              0.0000000000
       400        26  LYS       CA            105.0680000627       77.1772342420       69.1144544702  PROA      27              0.0000000000
       401        26  LYS       HA            104.5385457898       77.2649080643       68.1780557019  PROA      27              0.0000000000
       402        26  LYS       CB            105.3779286540       78.5798389936       69.6426809170  PROA      27              0.0000000000
       403        26  LYS       HB1           106.2847109236       79.0028339941       69.1495995082  PROA      27              0.0000000000
       404        26  LYS       HB2           105.5941797939       78.5167393706       70.7324501849  PROA      27              0.0000000000
       405        26  LYS       CG            104.2304269663       79.5605866504       69.3823044388  PROA      27              0.0000000000
       406        26  LYS       HG1           103.2977816851       79.1487575461       69.8283028217  PROA      27              0.0000000000
       407        26  LYS       HG2           104.0753002037       79.6381384551       68.3005480451  PROA      27              0.0000000000
       408        26  LYS       CD            104.5186675969       80.9617077943       69.9150509817  PROA      27              0.0000000000
       409        26  LYS       HD1           105.4864419621       81.2806090912       69.4967249841  PROA      27              0.0000000000
       410        26  LYS       HD2           104.6381968705       80.9379374545       71.0182353520  PROA      27              0.0000000000
       411        26  LYS       CE            103.4899000450       82.0162187572       69.5085574969  PROA      27              0.0000000000
       412        26  LYS       HE1           103.4437662420       82.1187083705       68.4028153428  PROA      27              0.0000000000
       413        26  LYS       HE2           103.7648296647       83.0012483687       69.9480713113  PROA      27              0.0000000000
       414        26  LYS       NZ            102.1619276152       81.6432850497       69.9991883923  PROA      27              0.0000000000
       415        26  LYS       HZ1           102.1445685777       80.9383429455       70.7763832272  PROA      27              0.0000000000
       416        26  LYS       HZ2           101.5270852466       81.1770594495       69.3116415553  PROA      27              0.0000000000
       417        26  LYS       HZ3           101.6104944297       82.4587049848       70.3150209907  PROA      27              0.0000000000
       418        26  LYS       C             106.3506755787       76.4063023165       68.7721731723  PROA      27              0.0000000000
       419        26  LYS       O             106.7766736190       75.5549890123       69.5540179957  PROA      27              0.0000000000
       420        27  ALA       N             106.9644052629       76.7159138868       67.6243850602  PROA      28              0.0000000000
       421        27  ALA       HN            106.5656236884       77.3885047908       66.9980172691  PROA      28              0.0000000000
       422        27  ALA       CA            108.2149895808       76.0927246806       67.1940966951  PROA      28              0.0000000000
       423        27  ALA       HA            108.5250468713       75.3686713322       67.9242952783  PROA      28              0.0000000000
       424        27  ALA       CB            108.0418651220       75.4144449921       65.8423516800  PROA      28              0.0000000000
       425        27  ALA       HB1           107.7338481499       76.1420233558       65.0601380730  PROA      28              0.0000000000
       426        27  ALA       HB2           107.2504353895       74.6386060110       65.9213296034  PROA      28              0.0000000000
       427        27  ALA       HB3           108.9767760765       74.9034841571       65.5251210110  PROA      28              0.0000000000
       428        27  ALA       C             109.3070101172       77.1469215571       67.0586378686  PROA      28              0.0000000000
       429        27  ALA       O             109.1019827146       78.1788084463       66.4191136610  PROA      28              0.0000000000
       430        28  LEU       N             110.4696944018       76.8894575742       67.6686415996  PROA      29              0.0000000000
       431        28  LEU       HN            110.5985525515       76.0405715675       68.1876467011  PROA      29              0.0000000000
       432        28  LEU       CA            111.6162323849       77.7968860044       67.6125229974  PROA      29              0.0000000000
       433        28  LEU       HA            111.7135384871       78.1489666718       66.5951830729  PROA      29              0.0000000000
       434        28  LEU       CB            111.4719257618       79.0198355876       68.5288002018  PROA      29              0.0000000000
       435        28  LEU       HB1           110.4786702906       79.4868872057       68.3688809933  PROA      29              0.0000000000
       436        28  LEU       HB2           112.2376875149       79.7648607462       68.2013907295  PROA      29              0.0000000000
       437        28  LEU       CG            111.6621645395       78.7820779092       70.0303505652  PROA      29              0.0000000000
       438        28  LEU       HG            112.5722310750       78.1541587425       70.1990117303  PROA      29              0.0000000000
       439        28  LEU       CD1           111.9658278395       80.0929502834       70.7565869033  PROA      29              0.0000000000
       440        28  LEU       HD11          111.1476745039       80.8246301607       70.5863838431  PROA      29              0.0000000000
       441        28  LEU       HD12          112.9169372053       80.5382914671       70.3930046580  PROA      29              0.0000000000
       442        28  LEU       HD13          112.0432243414       79.9006848649       71.8429351066  PROA      29              0.0000000000
       443        28  LEU       CD2           110.4884338980       78.0521058566       70.6810411088  PROA      29              0.0000000000
       444        28  LEU       HD21          110.3437476166       77.0451985745       70.2384161960  PROA      29              0.0000000000
       445        28  LEU       HD22          109.5493661345       78.6318908348       70.5536771689  PROA      29              0.0000000000
       446        28  LEU       HD23          110.6726561570       77.9113792893       71.7672809805  PROA      29              0.0000000000
       447        28  LEU       C             112.8893557647       77.0230819048       67.9376107932  PROA      29              0.0000000000
       448        28  LEU       O             112.8150187495       75.9755002160       68.5855132654  PROA      29              0.0000000000
       449        29  HSD       N             114.0475654585       77.5122748265       67.4716863459  PROA      30              0.0000000000
       450        29  HSD       HN            114.0496957713       78.3400076481       66.8884047085  PROA      30              0.0000000000
       451        29  HSD       CA            115.3234634048       76.8697094547       67.7905533615  PROA      30              0.0000000000
       452        29  HSD       HA            115.2572388032       75.8019878371       67.6352319054  PROA      30              0.0000000000
       453        29  HSD       CB            116.4667476395       77.4800979696       66.9706771395  PROA      30              0.0000000000
       454        29  HSD       HB1           117.4559240507       77.1315250965       67.3367836593  PROA      30              0.0000000000
       455        29  HSD       HB2           116.4168250811       78.5755288871       67.1027041180  PROA      30              0.0000000000
       456        29  HSD       ND1           115.6544796491       77.8309399420       64.6041512845  PROA      30              0.0000000000
       457        29  HSD       HD1           114.9625743445       78.5573607089       64.7716917451  PROA      30              0.0000000000
       458        29  HSD       CG            116.3883553563       77.1501632791       65.5006503540  PROA      30              0.0000000000
       459        29  HSD       CE1           115.9023643629       77.2804167286       63.3772644274  PROA      30              0.0000000000
       460        29  HSD       HE1           115.4301884532       77.6128333874       62.4551254394  PROA      30              0.0000000000
       461        29  HSD       NE2           116.7888481076       76.2457199689       63.5150801954  PROA      30              0.0000000000
       462        29  HSD       CD2           117.0962368259       76.1509371510       64.8296570829  PROA      30              0.0000000000
       463        29  HSD       HD2           117.7771955658       75.3963704558       65.1986512193  PROA      30              0.0000000000
       464        29  HSD       C             115.6226021062       77.1664780245       69.2537958067  PROA      30              0.0000000000
       465        29  HSD       O             115.5452612260       78.3247511578       69.6745959218  PROA      30              0.0000000000
       466        30  LEU       N             115.9192271931       76.1200943486       70.0300559182  PROA      31              0.0000000000
       467        30  LEU       HN            115.9377502820       75.1951700149       69.6695532918  PROA      31              0.0000000000
       468        30  LEU       CA            116.2436854157       76.2733602373       71.4409160917  PROA      31              0.0000000000
       469        30  LEU       HA            116.0353131207       77.2823937426       71.7629855206  PROA      31              0.0000000000
       470        30  LEU       CB            115.4804798334       75.2877135703       72.3241526891  PROA      31              0.0000000000
       471        30  LEU       HB1           115.9267057751       75.2633821525       73.3484988254  PROA      31              0.0000000000
       472        30  LEU       HB2           115.5748725226       74.2658139834       71.8943592456  PROA      31              0.0000000000
       473        30  LEU       CG            114.0001162588       75.6100749936       72.5098104382  PROA      31              0.0000000000
       474        30  LEU       HG            113.4986160179       75.5270919751       71.5130799177  PROA      31              0.0000000000
       475        30  LEU       CD1           113.3339393429       74.6042528209       73.4506611562  PROA      31              0.0000000000
       476        30  LEU       HD11          113.8164743614       74.6249457776       74.4454032426  PROA      31              0.0000000000
       477        30  LEU       HD12          113.4234388040       73.5723621758       73.0518215915  PROA      31              0.0000000000
       478        30  LEU       HD13          112.2598844953       74.8407173478       73.5843179023  PROA      31              0.0000000000
       479        30  LEU       CD2           113.7836561993       77.0483458452       72.9802102683  PROA      31              0.0000000000
       480        30  LEU       HD21          114.0266374962       77.7723334792       72.1733644595  PROA      31              0.0000000000
       481        30  LEU       HD22          114.4154180563       77.2607676639       73.8663981962  PROA      31              0.0000000000
       482        30  LEU       HD23          112.7196841933       77.1974382758       73.2652341067  PROA      31              0.0000000000
       483        30  LEU       C             117.7324623670       76.0802328512       71.6672410833  PROA      31              0.0000000000
       484        30  LEU       O             118.2949555989       75.0615454127       71.2570725000  PROA      31              0.0000000000
       485        31  GLN       N             118.3718445961       77.0774583002       72.3000568297  PROA      32              0.0000000000
       486        31  GLN       HN            117.8730038336       77.8748160108       72.6231821283  PROA      32              0.0000000000
       487        31  GLN       CA            119.7967704441       77.0392635159       72.6445339499  PROA      32              0.0000000000
       488        31  GLN       HA            120.3345889955       76.6411327431       71.7959218908  PROA      32              0.0000000000
       489        31  GLN       CB            120.3033834382       78.4398982694       72.9519157347  PROA      32              0.0000000000
       490        31  GLN       HB1           121.3821835209       78.4117711847       73.2259980075  PROA      32              0.0000000000
       491        31  GLN       HB2           119.7199082592       78.7898283239       73.8271911826  PROA      32              0.0000000000
       492        31  GLN       CG            120.0583119756       79.3914793108       71.7821779436  PROA      32              0.0000000000
       493        31  GLN       HG1           118.9766075015       79.4946107820       71.5490310671  PROA      32              0.0000000000
       494        31  GLN       HG2           120.5778120471       79.0063154453       70.8769648795  PROA      32              0.0000000000
       495        31  GLN       CD            120.5750173313       80.7641351958       72.1476056339  PROA      32              0.0000000000
       496        31  GLN       OE1           120.6396139347       81.1382113797       73.3121717709  PROA      32              0.0000000000
       497        31  GLN       NE2           120.9568921222       81.4916630416       71.0844537739  PROA      32              0.0000000000
       498        31  GLN       HE21          121.3831844207       82.3775227971       71.2319492761  PROA      32              0.0000000000
       499        31  GLN       HE22          120.8124739071       81.1353752138       70.1613428326  PROA      32              0.0000000000
       500        31  GLN       C             119.9801934103       76.0601017852       73.8103007879  PROA      32              0.0000000000
       501        31  GLN       O             119.0380775903       75.8470125556       74.5771624195  PROA      32              0.0000000000
       502        32  GLY       N             121.1773463461       75.4878883706       73.9350471569  PROA      33              0.0000000000
       503        32  GLY       HN            121.9054101134       75.7159278939       73.2990315181  PROA      33              0.0000000000
       504        32  GLY       CA            121.5418313531       74.5215980409       74.9718261489  PROA      33              0.0000000000
       505        32  GLY       HA1           122.6198544060       74.5052019008       75.0349642075  PROA      33              0.0000000000
       506        32  GLY       HA2           121.1354212516       73.5622674806       74.6786626480  PROA      33              0.0000000000
       507        32  GLY       C             121.0353594770       74.7706329668       76.3857624432  PROA      33              0.0000000000
       508        32  GLY       O             120.8198047991       73.8101592701       77.1304573195  PROA      33              0.0000000000
       509        33  GLN       N             120.8239499462       76.0511951301       76.7691194000  PROA      34              0.0000000000
       510        33  GLN       HN            121.0456958165       76.8212127764       76.1683450195  PROA      34              0.0000000000
       511        33  GLN       CA            120.3475328654       76.4259118777       78.1056878136  PROA      34              0.0000000000
       512        33  GLN       HA            120.6902464790       75.6724321435       78.8029933967  PROA      34              0.0000000000
       513        33  GLN       CB            120.9345782415       77.7632223038       78.5760010610  PROA      34              0.0000000000
       514        33  GLN       HB1           122.0314839120       77.7736711317       78.3866614226  PROA      34              0.0000000000
       515        33  GLN       HB2           120.8183906500       77.8106115565       79.6864519674  PROA      34              0.0000000000
       516        33  GLN       CG            120.2688978860       79.0189531408       77.9996333578  PROA      34              0.0000000000
       517        33  GLN       HG1           120.6617084724       79.9122684371       78.5355424001  PROA      34              0.0000000000
       518        33  GLN       HG2           119.1680310383       79.0125549601       78.1476679334  PROA      34              0.0000000000
       519        33  GLN       CD            120.6090333830       79.1914115599       76.5356613849  PROA      34              0.0000000000
       520        33  GLN       OE1           121.5789809004       78.6362876523       76.0234150957  PROA      34              0.0000000000
       521        33  GLN       NE2           119.7840310598       80.0312954901       75.9017014884  PROA      34              0.0000000000
       522        33  GLN       HE21          118.8462014540       80.1790424075       76.2485762889  PROA      34              0.0000000000
       523        33  GLN       HE22          120.0484046249       80.3875850059       75.0064566671  PROA      34              0.0000000000
       524        33  GLN       C             118.8015483109       76.4397218486       78.2413566821  PROA      34              0.0000000000
       525        33  GLN       O             118.2999845753       76.4077711308       79.3682581732  PROA      34              0.0000000000
       526        34  ASP       N             118.0619230336       76.4884921230       77.1118214194  PROA      35              0.0000000000
       527        34  ASP       HN            118.5164426533       76.4830342262       76.2185435711  PROA      35              0.0000000000
       528        34  ASP       CA            116.5896922636       76.5294752965       77.0875121758  PROA      35              0.0000000000
       529        34  ASP       HA            116.2156583360       76.7300388903       78.0845770429  PROA      35              0.0000000000
       530        34  ASP       CB            116.1172648396       77.6202403649       76.1276388016  PROA      35              0.0000000000
       531        34  ASP       HB1           115.0295110341       77.5582859252       75.9263959677  PROA      35              0.0000000000
       532        34  ASP       HB2           116.6542862875       77.5350759784       75.1593841598  PROA      35              0.0000000000
       533        34  ASP       CG            116.3571965599       78.9969458355       76.7013258389  PROA      35              0.0000000000
       534        34  ASP       OD1           115.9155656675       79.2552700009       77.8177132182  PROA      35              0.0000000000
       535        34  ASP       OD2           116.9646029100       79.8174396356       76.0187509713  PROA      35              0.0000000000
       536        34  ASP       C             115.9068945939       75.2157715104       76.6307718726  PROA      35              0.0000000000
       537        34  ASP       O             114.6750940225       75.1736475284       76.5429998816  PROA      35              0.0000000000
       538        35  MET       N             116.7008573931       74.1528024592       76.3678139486  PROA      36              0.0000000000
       539        35  MET       HN            117.6848981701       74.2561521624       76.4959732239  PROA      36              0.0000000000
       540        35  MET       CA            116.2533528455       72.8246196960       75.9123008011  PROA      36              0.0000000000
       541        35  MET       HA            115.8457389451       72.9669165310       74.9277743529  PROA      36              0.0000000000
       542        35  MET       CB            117.4688235378       71.8949731250       75.8640385042  PROA      36              0.0000000000
       543        35  MET       HB1           117.7932096152       71.6907449114       76.9144729291  PROA      36              0.0000000000
       544        35  MET       HB2           118.3199816488       72.4308868271       75.3833519060  PROA      36              0.0000000000
       545        35  MET       CG            117.2631285061       70.5531747533       75.1532553561  PROA      36              0.0000000000
       546        35  MET       HG1           116.2321499610       70.2219371571       75.3128490446  PROA      36              0.0000000000
       547        35  MET       HG2           117.9231252531       69.8151229903       75.6686022032  PROA      36              0.0000000000
       548        35  MET       SD            117.6619142028       70.5425689580       73.3889375034  PROA      36              0.0000000000
       549        35  MET       CE            116.2873278107       71.5043573416       72.7398232177  PROA      36              0.0000000000
       550        35  MET       HE1           116.4014183735       72.5716006042       73.0149631095  PROA      36              0.0000000000
       551        35  MET       HE2           115.3143280278       71.1385237785       73.1300325640  PROA      36              0.0000000000
       552        35  MET       HE3           116.2652536089       71.4574294507       71.6302993342  PROA      36              0.0000000000
       553        35  MET       C             115.1237442400       72.1988846415       76.7533775158  PROA      36              0.0000000000
       554        35  MET       O             114.2445778952       71.5363818260       76.1947125379  PROA      36              0.0000000000
       555        36  GLU       N             115.1463613366       72.4139156002       78.0855483583  PROA      37              0.0000000000
       556        36  GLU       HN            115.9741012499       72.7995615846       78.5012482962  PROA      37              0.0000000000
       557        36  GLU       CA            114.1613420433       71.8733948363       79.0308865495  PROA      37              0.0000000000
       558        36  GLU       HA            114.1092914135       70.8078236472       78.8521930388  PROA      37              0.0000000000
       559        36  GLU       CB            114.6530307789       72.0570519291       80.4685110691  PROA      37              0.0000000000
       560        36  GLU       HB1           113.7988419358       72.0086070324       81.1816513731  PROA      37              0.0000000000
       561        36  GLU       HB2           115.0898285962       73.0752833412       80.5214154208  PROA      37              0.0000000000
       562        36  GLU       CG            115.6456382934       70.9521956194       80.8646219842  PROA      37              0.0000000000
       563        36  GLU       HG1           115.1206104657       69.9747019444       80.9196966801  PROA      37              0.0000000000
       564        36  GLU       HG2           116.1102304950       71.1507757262       81.8500679839  PROA      37              0.0000000000
       565        36  GLU       CD            116.7431432306       70.8352520106       79.8235258765  PROA      37              0.0000000000
       566        36  GLU       OE1           116.7987042088       69.8186890658       79.1325723637  PROA      37              0.0000000000
       567        36  GLU       OE2           117.4957834462       71.7921612915       79.6564739869  PROA      37              0.0000000000
       568        36  GLU       C             112.7124409057       72.3753455167       78.7988089591  PROA      37              0.0000000000
       569        36  GLU       O             111.7649279653       71.7406990910       79.2651287443  PROA      37              0.0000000000
       570        37  GLN       N             112.5475156358       73.4839662529       78.0576445248  PROA      38              0.0000000000
       571        37  GLN       HN            113.3495798490       73.9546817901       77.6852082471  PROA      38              0.0000000000
       572        37  GLN       CA            111.2436622638       74.0659502843       77.7270133531  PROA      38              0.0000000000
       573        37  GLN       HA            110.6594291720       74.1312971876       78.6347883929  PROA      38              0.0000000000
       574        37  GLN       CB            111.3863984861       75.4669640842       77.1308340988  PROA      38              0.0000000000
       575        37  GLN       HB1           110.3540184621       75.8341291523       76.9029203294  PROA      38              0.0000000000
       576        37  GLN       HB2           111.9383563406       75.3918308251       76.1633292503  PROA      38              0.0000000000
       577        37  GLN       CG            112.0946294184       76.4906578350       78.0183914497  PROA      38              0.0000000000
       578        37  GLN       HG1           113.1443727168       76.1868778573       78.2074478517  PROA      38              0.0000000000
       579        37  GLN       HG2           111.5736904286       76.5513983810       78.9908585090  PROA      38              0.0000000000
       580        37  GLN       CD            112.0248808256       77.8333446011       77.3184761820  PROA      38              0.0000000000
       581        37  GLN       OE1           111.0070983293       78.1833175922       76.7272489027  PROA      38              0.0000000000
       582        37  GLN       NE2           113.1491429323       78.5618390942       77.4062514000  PROA      38              0.0000000000
       583        37  GLN       HE21          114.0076926249       78.1915960281       77.7656161475  PROA      38              0.0000000000
       584        37  GLN       HE22          113.1767438626       79.4688483680       76.9977764133  PROA      38              0.0000000000
       585        37  GLN       C             110.4370653606       73.1953854255       76.7522511963  PROA      38              0.0000000000
       586        37  GLN       O             109.2029170282       73.3017807938       76.7335985992  PROA      38              0.0000000000
       587        38  GLN       N             111.1193688757       72.3512662802       75.9346646371  PROA      39              0.0000000000
       588        38  GLN       HN            112.1072464546       72.2502729392       76.0382515083  PROA      39              0.0000000000
       589        38  GLN       CA            110.4547958438       71.5073198736       74.9315180136  PROA      39              0.0000000000
       590        38  GLN       HA            109.9674504957       72.1744774761       74.2407415957  PROA      39              0.0000000000
       591        38  GLN       CB            111.4998334499       70.6706727717       74.1997810194  PROA      39              0.0000000000
       592        38  GLN       HB1           112.2835761948       71.3673940527       73.8216350997  PROA      39              0.0000000000
       593        38  GLN       HB2           111.0415789639       70.1595267558       73.3224834025  PROA      39              0.0000000000
       594        38  GLN       CG            112.1099020892       69.6392892636       75.1513041745  PROA      39              0.0000000000
       595        38  GLN       HG1           111.3933278725       68.8052802845       75.3256064820  PROA      39              0.0000000000
       596        38  GLN       HG2           112.3151263072       70.0873373015       76.1464169814  PROA      39              0.0000000000
       597        38  GLN       CD            113.3547684360       69.0387884181       74.5587735735  PROA      39              0.0000000000
       598        38  GLN       OE1           113.4308337841       68.7745620528       73.3613862132  PROA      39              0.0000000000
       599        38  GLN       NE2           114.3146289869       68.8000689672       75.4641197762  PROA      39              0.0000000000
       600        38  GLN       HE21          114.2296404560       69.2351666023       76.3609963004  PROA      39              0.0000000000
       601        38  GLN       HE22          115.1033240849       68.2419621069       75.2414398344  PROA      39              0.0000000000
       602        38  GLN       C             109.3855059095       70.5876536751       75.5392170506  PROA      39              0.0000000000
       603        38  GLN       O             109.5377444577       70.1175341899       76.6706688145  PROA      39              0.0000000000
       604        39  VAL       N             108.2868122835       70.3777313980       74.8062975778  PROA      40              0.0000000000
       605        39  VAL       HN            108.1891602849       70.7916821860       73.9008964147  PROA      40              0.0000000000
       606        39  VAL       CA            107.1975520834       69.5569778214       75.3276341132  PROA      40              0.0000000000
       607        39  VAL       HA            107.0791381684       69.7685522050       76.3821479364  PROA      40              0.0000000000
       608        39  VAL       CB            105.8964564076       69.8996156343       74.6080096475  PROA      40              0.0000000000
       609        39  VAL       HB            105.9586566165       69.5357842766       73.5504874013  PROA      40              0.0000000000
       610        39  VAL       CG1           104.6795794355       69.2410658150       75.2571972707  PROA      40              0.0000000000
       611        39  VAL       HG11          104.6204156507       69.5034492309       76.3270415071  PROA      40              0.0000000000
       612        39  VAL       HG12          104.6977570146       68.1360829944       75.1402477103  PROA      40              0.0000000000
       613        39  VAL       HG13          103.7575856440       69.6221908711       74.7669945847  PROA      40              0.0000000000
       614        39  VAL       CG2           105.7413363275       71.4075735489       74.5398650317  PROA      40              0.0000000000
       615        39  VAL       HG21          106.4604491226       71.8540438643       73.8280196845  PROA      40              0.0000000000
       616        39  VAL       HG22          105.8920233550       71.8690219161       75.5399279631  PROA      40              0.0000000000
       617        39  VAL       HG23          104.7284216170       71.6689182562       74.1777773203  PROA      40              0.0000000000
       618        39  VAL       C             107.5047628233       68.0763321721       75.1672563638  PROA      40              0.0000000000
       619        39  VAL       O             108.1123295151       67.6682682802       74.1791083105  PROA      40              0.0000000000
       620        40  VAL       N             107.0963943210       67.2775529270       76.1579974419  PROA      41              0.0000000000
       621        40  VAL       HN            106.6661237260       67.6609693524       76.9679793572  PROA      41              0.0000000000
       622        40  VAL       CA            107.2513944145       65.8383369745       76.1149461573  PROA      41              0.0000000000
       623        40  VAL       HA            107.9401578608       65.5589420022       75.3276411526  PROA      41              0.0000000000
       624        40  VAL       CB            107.7694891489       65.2613044431       77.4245042140  PROA      41              0.0000000000
       625        40  VAL       HB            107.0159740930       65.4796060358       78.2163236082  PROA      41              0.0000000000
       626        40  VAL       CG1           107.9238860110       63.7453434185       77.2834588989  PROA      41              0.0000000000
       627        40  VAL       HG11          108.5045945234       63.4951188120       76.3695505739  PROA      41              0.0000000000
       628        40  VAL       HG12          106.9400347243       63.2337253972       77.2085330413  PROA      41              0.0000000000
       629        40  VAL       HG13          108.4639993179       63.3229654349       78.1571219916  PROA      41              0.0000000000
       630        40  VAL       CG2           109.0755287108       65.9372369360       77.8455468815  PROA      41              0.0000000000
       631        40  VAL       HG21          108.9496159121       67.0308310027       77.9986835278  PROA      41              0.0000000000
       632        40  VAL       HG22          109.8486754352       65.7882354596       77.0626413064  PROA      41              0.0000000000
       633        40  VAL       HG23          109.4583507093       65.5034153404       78.7943038304  PROA      41              0.0000000000
       634        40  VAL       C             105.8674293683       65.2580915695       75.7613616259  PROA      41              0.0000000000
       635        40  VAL       O             104.8781759850       65.5083149925       76.4527949071  PROA      41              0.0000000000
       636        41  PHE       N             105.8033405242       64.5520539448       74.6424829495  PROA      42              0.0000000000
       637        41  PHE       HN            106.6285095525       64.3658014855       74.0980074335  PROA      42              0.0000000000
       638        41  PHE       CA            104.5805881823       63.9175608287       74.1636560537  PROA      42              0.0000000000
       639        41  PHE       HA            103.7321392659       64.4685945719       74.5391717722  PROA      42              0.0000000000
       640        41  PHE       CB            104.5575895649       63.9316956213       72.6325331745  PROA      42              0.0000000000
       641        41  PHE       HB1           103.5543073054       63.6533502409       72.2423352258  PROA      42              0.0000000000
       642        41  PHE       HB2           105.3044997528       63.2168598441       72.2172550023  PROA      42              0.0000000000
       643        41  PHE       CG            104.9103350976       65.3133798836       72.1303776326  PROA      42              0.0000000000
       644        41  PHE       CD1           103.9386443973       66.3050556671       72.0868538066  PROA      42              0.0000000000
       645        41  PHE       HD1           102.9296906526       66.0751585042       72.3960496064  PROA      42              0.0000000000
       646        41  PHE       CE1           104.2677251291       67.5826662825       71.6484920984  PROA      42              0.0000000000
       647        41  PHE       HE1           103.5109933824       68.3548854250       71.6186788206  PROA      42              0.0000000000
       648        41  PHE       CZ            105.5692854694       67.8717085204       71.2555833747  PROA      42              0.0000000000
       649        41  PHE       HZ            105.8249285547       68.8696176304       70.9305237126  PROA      42              0.0000000000
       650        41  PHE       CD2           106.2077844542       65.5976141902       71.7168295386  PROA      42              0.0000000000
       651        41  PHE       HD2           106.9574271304       64.8223685900       71.7175963006  PROA      42              0.0000000000
       652        41  PHE       CE2           106.5371164570       66.8758542152       71.2825348571  PROA      42              0.0000000000
       653        41  PHE       HE2           107.5458383808       67.1096324833       70.9831462256  PROA      42              0.0000000000
       654        41  PHE       C             104.5058043991       62.4991697933       74.6739895294  PROA      42              0.0000000000
       655        41  PHE       O             105.5333476254       61.8362406238       74.8146481029  PROA      42              0.0000000000
       656        42  SER       N             103.2774247253       62.0295548101       74.9255827418  PROA      43              0.0000000000
       657        42  SER       HN            102.5014911745       62.6614142871       74.8263164882  PROA      43              0.0000000000
       658        42  SER       CA            102.9476215020       60.6553676115       75.2471435871  PROA      43              0.0000000000
       659        42  SER       HA            103.8497445873       60.0665485219       75.3367758890  PROA      43              0.0000000000
       660        42  SER       CB            102.1813223942       60.6370148141       76.5454139180  PROA      43              0.0000000000
       661        42  SER       HB1           102.0490426324       59.5853809067       76.8863849347  PROA      43              0.0000000000
       662        42  SER       HB2           101.1831998135       61.1181565839       76.4271381176  PROA      43              0.0000000000
       663        42  SER       OG            102.9442844535       61.3818832294       77.4916733643  PROA      43              0.0000000000
       664        42  SER       HG1           103.8709381432       61.0645612830       77.4548068182  PROA      43              0.0000000000
       665        42  SER       C             102.1684563409       60.1945374354       74.0132772246  PROA      43              0.0000000000
       666        42  SER       O             101.0225194499       60.6018646030       73.8117946689  PROA      43              0.0000000000
       667        43  MET       N             102.8378152485       59.4472044510       73.1306147391  PROA      44              0.0000000000
       668        43  MET       HN            103.7812463166       59.1560867408       73.3265727687  PROA      44              0.0000000000
       669        43  MET       CA            102.2519752242       58.9516946426       71.8859913038  PROA      44              0.0000000000
       670        43  MET       HA            101.4590939548       59.6113804121       71.5652673637  PROA      44              0.0000000000
       671        43  MET       CB            103.3081934647       58.8858506695       70.7856901634  PROA      44              0.0000000000
       672        43  MET       HB1           104.1911532868       58.3244502877       71.1612598355  PROA      44              0.0000000000
       673        43  MET       HB2           103.6243970877       59.9326429497       70.5933348087  PROA      44              0.0000000000
       674        43  MET       CG            102.7825582400       58.1986563295       69.5229995640  PROA      44              0.0000000000
       675        43  MET       HG1           101.9394557412       58.7968711303       69.1131623535  PROA      44              0.0000000000
       676        43  MET       HG2           102.3906627542       57.1800260965       69.7282475987  PROA      44              0.0000000000
       677        43  MET       SD            104.0485136063       57.9883777224       68.2621899361  PROA      44              0.0000000000
       678        43  MET       CE            104.5057926165       59.7183043742       68.0894019553  PROA      44              0.0000000000
       679        43  MET       HE1           104.9240613027       60.1530030173       69.0203350901  PROA      44              0.0000000000
       680        43  MET       HE2           103.6536708877       60.3216978810       67.7444220810  PROA      44              0.0000000000
       681        43  MET       HE3           105.2940123901       59.8240739659       67.3134113077  PROA      44              0.0000000000
       682        43  MET       C             101.6668624845       57.5639021708       72.1037208080  PROA      44              0.0000000000
       683        43  MET       O             102.4021682237       56.6345377055       72.4177560936  PROA      44              0.0000000000
       684        44  SER       N             100.3496713189       57.4304186825       71.9222584385  PROA      45              0.0000000000
       685        44  SER       HN             99.8462539477       58.2099521761       71.5414981432  PROA      45              0.0000000000
       686        44  SER       CA             99.5962909343       56.1929791959       72.1091662045  PROA      45              0.0000000000
       687        44  SER       HA            100.2190565628       55.4906232649       72.6424881563  PROA      45              0.0000000000
       688        44  SER       CB             98.4397308686       56.5874766168       73.0108837874  PROA      45              0.0000000000
       689        44  SER       HB1            97.9957638119       55.6963563830       73.5080903379  PROA      45              0.0000000000
       690        44  SER       HB2            97.6445236387       57.1113565285       72.4340125036  PROA      45              0.0000000000
       691        44  SER       OG             98.9741825644       57.4894136035       73.9914576280  PROA      45              0.0000000000
       692        44  SER       HG1            99.4744158499       58.1641676326       73.5155632544  PROA      45              0.0000000000
       693        44  SER       C              99.2226795682       55.5437841788       70.7837476378  PROA      45              0.0000000000
       694        44  SER       O              98.9863768694       56.2403781144       69.8029163967  PROA      45              0.0000000000
       695        45  PHE       N              99.1275156569       54.2076272478       70.7635613660  PROA      46              0.0000000000
       696        45  PHE       HN             99.4101998530       53.6730989998       71.5635687359  PROA      46              0.0000000000
       697        45  PHE       CA             98.7727171718       53.4541368115       69.5647506230  PROA      46              0.0000000000
       698        45  PHE       HA             98.8648366462       54.1185107697       68.7119561882  PROA      46              0.0000000000
       699        45  PHE       CB             99.7587932734       52.3423482410       69.2546956337  PROA      46              0.0000000000
       700        45  PHE       HB1            99.5179927448       51.8975007014       68.2604445401  PROA      46              0.0000000000
       701        45  PHE       HB2            99.7940808068       51.5479739393       69.9516972775  PROA      46              0.0000000000
       702        45  PHE       CG            101.1543320548       52.9154226721       69.1641240825  PROA      46              0.0000000000
       703        45  PHE       CD1           101.9824335285       52.9287874015       70.2812817854  PROA      46              0.0000000000
       704        45  PHE       HD1           101.6577125191       52.4865446475       71.2057020557  PROA      46              0.0000000000
       705        45  PHE       CE1           103.2498081385       53.4908027729       70.2013235438  PROA      46              0.0000000000
       706        45  PHE       HE1           103.8878665220       53.5047307146       71.0750330711  PROA      46              0.0000000000
       707        45  PHE       CZ            103.6912335984       54.0363202202       69.0011171957  PROA      46              0.0000000000
       708        45  PHE       HZ            104.6728378700       54.4809869216       68.9326951482  PROA      46              0.0000000000
       709        45  PHE       CD2           101.6061744957       53.4389756552       67.9597887129  PROA      46              0.0000000000
       710        45  PHE       HD2           100.9696336289       53.4112527977       67.0850855822  PROA      46              0.0000000000
       711        45  PHE       CE2           102.8755873816       53.9991584906       67.8772834647  PROA      46              0.0000000000
       712        45  PHE       HE2           103.2250908248       54.4039164625       66.9384694836  PROA      46              0.0000000000
       713        45  PHE       C              97.2934964589       53.1158074300       69.6224421492  PROA      46              0.0000000000
       714        45  PHE       O              96.8641840959       52.2889665777       70.4238372453  PROA      46              0.0000000000
       715        46  VAL       N              96.5101046121       53.8169140012       68.8067505469  PROA      47              0.0000000000
       716        46  VAL       HN             96.9075383517       54.4062390241       68.1033009444  PROA      47              0.0000000000
       717        46  VAL       CA             95.0534893915       53.6933814297       68.7912005402  PROA      47              0.0000000000
       718        46  VAL       HA             94.7304024125       53.2864343196       69.7396113460  PROA      47              0.0000000000
       719        46  VAL       CB             94.4057897764       55.0691235360       68.6564197346  PROA      47              0.0000000000
       720        46  VAL       HB             93.3052199480       54.9629287030       68.8034580065  PROA      47              0.0000000000
       721        46  VAL       CG1            94.9032102565       55.9563967372       69.7949798482  PROA      47              0.0000000000
       722        46  VAL       HG11           95.9757213773       56.2163768947       69.6636644324  PROA      47              0.0000000000
       723        46  VAL       HG12           94.7725194741       55.4536055559       70.7771922984  PROA      47              0.0000000000
       724        46  VAL       HG13           94.3283637983       56.9049045852       69.8033578613  PROA      47              0.0000000000
       725        46  VAL       CG2            94.6622727868       55.7069323846       67.2940264955  PROA      47              0.0000000000
       726        46  VAL       HG21           94.2397597193       55.0847377212       66.4784883057  PROA      47              0.0000000000
       727        46  VAL       HG22           95.7473637665       55.8413636190       67.1181760471  PROA      47              0.0000000000
       728        46  VAL       HG23           94.1853541052       56.7089114967       67.2410313490  PROA      47              0.0000000000
       729        46  VAL       C              94.5722111780       52.7005583850       67.7191209334  PROA      47              0.0000000000
       730        46  VAL       O              95.3972320052       52.0837918598       67.0461219081  PROA      47              0.0000000000
       731        47  GLN       N              93.2464110529       52.5200712026       67.5857889966  PROA      48              0.0000000000
       732        47  GLN       HN             92.5999190864       52.9932816604       68.1798377737  PROA      48              0.0000000000
       733        47  GLN       CA             92.6702109290       51.6010216699       66.6006076054  PROA      48              0.0000000000
       734        47  GLN       HA             93.3538576823       50.7685636482       66.5320528407  PROA      48              0.0000000000
       735        47  GLN       CB             91.2767430409       51.1572951388       67.0371485659  PROA      48              0.0000000000
       736        47  GLN       HB1            90.5328669147       51.2333019796       66.2075238416  PROA      48              0.0000000000
       737        47  GLN       HB2            90.8982595314       51.8276602894       67.8417729931  PROA      48              0.0000000000
       738        47  GLN       CG             91.3271204885       49.7113616983       67.5292589180  PROA      48              0.0000000000
       739        47  GLN       HG1            90.3013024739       49.3736021436       67.7848644004  PROA      48              0.0000000000
       740        47  GLN       HG2            91.9655548360       49.6552337498       68.4343598221  PROA      48              0.0000000000
       741        47  GLN       CD             91.8638488910       48.8589206484       66.3973928136  PROA      48              0.0000000000
       742        47  GLN       OE1            91.4604197458       48.9979542348       65.2493455207  PROA      48              0.0000000000
       743        47  GLN       NE2            92.8288569796       47.9991084858       66.7698259405  PROA      48              0.0000000000
       744        47  GLN       HE21           93.2467565087       47.4679062874       66.0330283583  PROA      48              0.0000000000
       745        47  GLN       HE22           93.2199483480       48.0679251883       67.6739701079  PROA      48              0.0000000000
       746        47  GLN       C              92.6744023367       52.2132103903       65.1913789502  PROA      48              0.0000000000
       747        47  GLN       O              92.6730329119       53.4407167651       65.0538681338  PROA      48              0.0000000000
       748        48  GLY       N              92.6941971305       51.3544162137       64.1686562467  PROA      49              0.0000000000
       749        48  GLY       HN             92.6827848635       50.3655935131       64.3264466560  PROA      49              0.0000000000
       750        48  GLY       CA             92.6828553278       51.7779262906       62.7716377864  PROA      49              0.0000000000
       751        48  GLY       HA1            93.1383596132       52.7565148745       62.7010376878  PROA      49              0.0000000000
       752        48  GLY       HA2            91.6711877654       51.8112716320       62.4224337542  PROA      49              0.0000000000
       753        48  GLY       C              93.4470496543       50.8982387574       61.8005755458  PROA      49              0.0000000000
       754        48  GLY       O              93.5847429018       49.6905333505       62.0168374701  PROA      49              0.0000000000
       755        49  GLU       N              93.9367985023       51.5163078031       60.7073744113  PROA      50              0.0000000000
       756        49  GLU       HN             93.9259729814       52.5157265068       60.5890756159  PROA      50              0.0000000000
       757        49  GLU       CA             94.6737503996       50.8779662953       59.6111444990  PROA      50              0.0000000000
       758        49  GLU       HA             94.2277896928       49.9037623312       59.4735817659  PROA      50              0.0000000000
       759        49  GLU       CB             94.4457795923       51.6488759606       58.2811961545  PROA      50              0.0000000000
       760        49  GLU       HB1            93.3946246627       52.0127758629       58.2816438399  PROA      50              0.0000000000
       761        49  GLU       HB2            94.5123260840       50.8708636887       57.4815971072  PROA      50              0.0000000000
       762        49  GLU       CG             95.3629948819       52.7992276421       57.8016045351  PROA      50              0.0000000000
       763        49  GLU       HG1            95.1632047563       52.9421286680       56.7179726419  PROA      50              0.0000000000
       764        49  GLU       HG2            96.4410427047       52.5745957583       57.9131721607  PROA      50              0.0000000000
       765        49  GLU       CD             95.0815731313       54.1524389148       58.4288413721  PROA      50              0.0000000000
       766        49  GLU       OE1            94.5780257300       54.2131287062       59.5452166512  PROA      50              0.0000000000
       767        49  GLU       OE2            95.3720347249       55.1672083952       57.7925804474  PROA      50              0.0000000000
       768        49  GLU       C              96.1530484841       50.6285096510       59.9611067252  PROA      50              0.0000000000
       769        49  GLU       O              96.9508126609       51.5679602730       60.0017373417  PROA      50              0.0000000000
       770        50  GLU       N              96.5071305555       49.3503190693       60.1982664255  PROA      51              0.0000000000
       771        50  GLU       HN             95.8351528605       48.6250445604       60.1463881928  PROA      51              0.0000000000
       772        50  GLU       CA             97.8598752202       48.9062337595       60.5532200981  PROA      51              0.0000000000
       773        50  GLU       HA             98.2910401285       49.7963418711       60.9881631900  PROA      51              0.0000000000
       774        50  GLU       CB             97.9270766973       47.9409224651       61.7773798370  PROA      51              0.0000000000
       775        50  GLU       HB1            97.9912967198       46.8884496334       61.4327724530  PROA      51              0.0000000000
       776        50  GLU       HB2            96.9624554138       48.0535120253       62.3220360407  PROA      51              0.0000000000
       777        50  GLU       CG             99.0996763205       48.2694934190       62.7534132648  PROA      51              0.0000000000
       778        50  GLU       HG1            99.5039028497       49.2763528621       62.5558832295  PROA      51              0.0000000000
       779        50  GLU       HG2            99.9237478533       47.5426000788       62.6019000770  PROA      51              0.0000000000
       780        50  GLU       CD             98.7656204456       48.2718525789       64.2676530433  PROA      51              0.0000000000
       781        50  GLU       OE1            97.6335136806       48.5411396722       64.6571202870  PROA      51              0.0000000000
       782        50  GLU       OE2            99.6583465097       48.0612793043       65.0970601029  PROA      51              0.0000000000
       783        50  GLU       C              98.7342094546       48.7012156061       59.3062023743  PROA      51              0.0000000000
       784        50  GLU       O              98.3347202700       47.9858243096       58.3877560316  PROA      51              0.0000000000
       785        51  SER       N              99.9253101366       49.3414808715       59.2879388812  PROA      52              0.0000000000
       786        51  SER       HN            100.1427862146       49.9882927314       60.0129477730  PROA      52              0.0000000000
       787        51  SER       CA            100.9320299770       49.2773341277       58.2155129592  PROA      52              0.0000000000
       788        51  SER       HA            101.0262195661       48.2488991717       57.8962785666  PROA      52              0.0000000000
       789        51  SER       CB            100.3751841609       50.1357412534       57.0745392769  PROA      52              0.0000000000
       790        51  SER       HB1           100.3046013887       49.5265513254       56.1467546089  PROA      52              0.0000000000
       791        51  SER       HB2           101.0114436135       51.0170083025       56.8333376810  PROA      52              0.0000000000
       792        51  SER       OG             99.0697477977       50.6163493251       57.4370938011  PROA      52              0.0000000000
       793        51  SER       HG1            99.2104076346       51.2975681577       58.1228568754  PROA      52              0.0000000000
       794        51  SER       C             102.2878759921       49.7678388193       58.7246285950  PROA      52              0.0000000000
       795        51  SER       O             102.3417299623       50.7837509607       59.4180204547  PROA      52              0.0000000000
       796        52  ASN       N             103.3857829358       49.0880186596       58.3334369625  PROA      53              0.0000000000
       797        52  ASN       HN            103.2904052613       48.3380023984       57.6803170061  PROA      53              0.0000000000
       798        52  ASN       CA            104.7599208154       49.4494610748       58.7246868421  PROA      53              0.0000000000
       799        52  ASN       HA            104.7544568657       49.5142486733       59.8026686249  PROA      53              0.0000000000
       800        52  ASN       CB            105.8292057368       48.4346455999       58.3140808159  PROA      53              0.0000000000
       801        52  ASN       HB1           105.4252851663       47.4136129285       58.3883172682  PROA      53              0.0000000000
       802        52  ASN       HB2           106.7150315188       48.5168727958       58.9836633381  PROA      53              0.0000000000
       803        52  ASN       CG            106.2735974809       48.6580742509       56.8788085017  PROA      53              0.0000000000
       804        52  ASN       OD1           105.7777196752       47.9972780566       55.9750797861  PROA      53              0.0000000000
       805        52  ASN       ND2           107.2815742653       49.5367451639       56.7152199062  PROA      53              0.0000000000
       806        52  ASN       HD21          107.6464222324       49.6347051942       55.7940526455  PROA      53              0.0000000000
       807        52  ASN       HD22          107.5096985177       50.1486107329       57.4738521552  PROA      53              0.0000000000
       808        52  ASN       C             105.2042631936       50.8442230779       58.2251752750  PROA      53              0.0000000000
       809        52  ASN       O             106.2432738939       51.3475506675       58.6591846093  PROA      53              0.0000000000
       810        53  ASP       N             104.3977125179       51.4672446357       57.3430878950  PROA      54              0.0000000000
       811        53  ASP       HN            103.6349105848       50.9889174593       56.8954590775  PROA      54              0.0000000000
       812        53  ASP       CA            104.6290729191       52.7937847190       56.7689408997  PROA      54              0.0000000000
       813        53  ASP       HA            105.6113563648       53.1604014804       57.0388879168  PROA      54              0.0000000000
       814        53  ASP       CB            104.5082215263       52.6509503688       55.2543867444  PROA      54              0.0000000000
       815        53  ASP       HB1           105.2691399318       51.9411153663       54.8792688723  PROA      54              0.0000000000
       816        53  ASP       HB2           104.6220143721       53.6293962970       54.7426591787  PROA      54              0.0000000000
       817        53  ASP       CG            103.1284884986       52.0822992263       54.9457094852  PROA      54              0.0000000000
       818        53  ASP       OD1           102.9311982727       50.8732674514       55.0911595938  PROA      54              0.0000000000
       819        53  ASP       OD2           102.2406680540       52.8483961084       54.5874366489  PROA      54              0.0000000000
       820        53  ASP       C             103.5976436722       53.8385005703       57.2429023945  PROA      54              0.0000000000
       821        53  ASP       O             103.8283532419       55.0339172042       57.0652843609  PROA      54              0.0000000000
       822        54  LYS       N             102.4649745049       53.3860985601       57.8303962061  PROA      55              0.0000000000
       823        54  LYS       HN            102.3288109127       52.4069296755       57.9391540985  PROA      55              0.0000000000
       824        54  LYS       CA            101.3709676389       54.2442147162       58.3127598029  PROA      55              0.0000000000
       825        54  LYS       HA            101.7864716708       55.1772668774       58.6577910966  PROA      55              0.0000000000
       826        54  LYS       CB            100.3974738056       54.5199225121       57.1559141054  PROA      55              0.0000000000
       827        54  LYS       HB1            99.9710522483       53.5530283191       56.7994761932  PROA      55              0.0000000000
       828        54  LYS       HB2           101.0023133364       54.9055269647       56.2996559966  PROA      55              0.0000000000
       829        54  LYS       CG             99.2473948445       55.5123754944       57.4080201566  PROA      55              0.0000000000
       830        54  LYS       HG1            99.7199451402       56.4950996334       57.6290227124  PROA      55              0.0000000000
       831        54  LYS       HG2            98.6385704537       55.2031300710       58.2858057989  PROA      55              0.0000000000
       832        54  LYS       CD             98.3335120057       55.6287083252       56.1740502099  PROA      55              0.0000000000
       833        54  LYS       HD1            97.5434070857       54.8547419073       56.2424292031  PROA      55              0.0000000000
       834        54  LYS       HD2            98.9603567079       55.3627317448       55.2884317978  PROA      55              0.0000000000
       835        54  LYS       CE             97.7737218904       57.0375508333       55.8883181431  PROA      55              0.0000000000
       836        54  LYS       HE1            97.7083128439       57.1927595089       54.7877764344  PROA      55              0.0000000000
       837        54  LYS       HE2            98.4672858830       57.8093457978       56.2891017663  PROA      55              0.0000000000
       838        54  LYS       NZ             96.4275624866       57.3019930183       56.4358454853  PROA      55              0.0000000000
       839        54  LYS       HZ1            96.1587053286       56.6605533897       57.2263634573  PROA      55              0.0000000000
       840        54  LYS       HZ2            95.7122642300       57.1710446749       55.6987071474  PROA      55              0.0000000000
       841        54  LYS       HZ3            96.3780777613       58.3088422953       56.7554534645  PROA      55              0.0000000000
       842        54  LYS       C             100.5825969556       53.5843350815       59.4746477207  PROA      55              0.0000000000
       843        54  LYS       O              99.8844514847       52.5928650865       59.2500277070  PROA      55              0.0000000000
       844        55  ILE       N             100.6888545539       54.1354992015       60.7080776683  PROA      56              0.0000000000
       845        55  ILE       HN            101.2878313725       54.9276269399       60.8328056345  PROA      56              0.0000000000
       846        55  ILE       CA             99.9670045354       53.6007655255       61.8806655953  PROA      56              0.0000000000
       847        55  ILE       HA             99.2514787785       52.8899155462       61.5027153226  PROA      56              0.0000000000
       848        55  ILE       CB            100.9037112579       52.8381904452       62.8259765298  PROA      56              0.0000000000
       849        55  ILE       HB            100.3662817080       52.6789268072       63.7969766495  PROA      56              0.0000000000
       850        55  ILE       CG2           101.1967837838       51.4346252655       62.3051480735  PROA      56              0.0000000000
       851        55  ILE       HG21          102.0817825411       51.4625467732       61.6381536519  PROA      56              0.0000000000
       852        55  ILE       HG22          100.3378829786       51.0438064635       61.7225940204  PROA      56              0.0000000000
       853        55  ILE       HG23          101.4119667521       50.7299939642       63.1375691438  PROA      56              0.0000000000
       854        55  ILE       CG1           102.1823182754       53.6191862696       63.1149239594  PROA      56              0.0000000000
       855        55  ILE       HG11          101.9145269093       54.5944775908       63.5768292355  PROA      56              0.0000000000
       856        55  ILE       HG12          102.7401452330       53.8234982485       62.1724147482  PROA      56              0.0000000000
       857        55  ILE       CD            103.0997817708       52.8379530805       64.0566890251  PROA      56              0.0000000000
       858        55  ILE       HD1           103.5212537688       51.9414933538       63.5515928859  PROA      56              0.0000000000
       859        55  ILE       HD2           102.5335626471       52.4857959399       64.9473337647  PROA      56              0.0000000000
       860        55  ILE       HD3           103.9474851332       53.4520383634       64.4147281837  PROA      56              0.0000000000
       861        55  ILE       C              99.1913266453       54.6856421067       62.6544676464  PROA      56              0.0000000000
       862        55  ILE       O              99.7228649570       55.7753014665       62.8906593118  PROA      56              0.0000000000
       863        56  PRO       N              97.9521080165       54.3816501797       63.0962437191  PROA      57              0.0000000000
       864        56  PRO       CD             97.2380033627       53.1272547104       62.8921541556  PROA      57              0.0000000000
       865        56  PRO       HD1            97.8488770392       52.2452704833       63.1885719976  PROA      57              0.0000000000
       866        56  PRO       HD2            96.9502115828       53.0675359465       61.8209809521  PROA      57              0.0000000000
       867        56  PRO       CA             97.1807519611       55.3886138094       63.8439709984  PROA      57              0.0000000000
       868        56  PRO       HA             97.2201152953       56.3318750943       63.3209250852  PROA      57              0.0000000000
       869        56  PRO       CB             95.7743657819       54.7864224259       63.7811263281  PROA      57              0.0000000000
       870        56  PRO       HB1            95.2947450422       55.0874189388       62.8199465375  PROA      57              0.0000000000
       871        56  PRO       HB2            95.1174335996       55.1052077097       64.6067841663  PROA      57              0.0000000000
       872        56  PRO       CG             95.9974365265       53.2741324558       63.7579640959  PROA      57              0.0000000000
       873        56  PRO       HG1            96.2153828808       52.9027036294       64.7832556896  PROA      57              0.0000000000
       874        56  PRO       HG2            95.1478063176       52.7109446980       63.3406689796  PROA      57              0.0000000000
       875        56  PRO       C              97.6928096512       55.6292699805       65.2690571465  PROA      57              0.0000000000
       876        56  PRO       O              97.9225620032       54.6844257026       66.0329970311  PROA      57              0.0000000000
       877        57  VAL       N              97.9062339019       56.9098337732       65.6072338193  PROA      58              0.0000000000
       878        57  VAL       HN             97.7666981404       57.6304884903       64.9189081121  PROA      58              0.0000000000
       879        57  VAL       CA             98.3843599389       57.3464138751       66.9187750147  PROA      58              0.0000000000
       880        57  VAL       HA             98.2836916739       56.5204347504       67.6029997820  PROA      58              0.0000000000
       881        57  VAL       CB             99.8589121815       57.7686716610       66.8542843470  PROA      58              0.0000000000
       882        57  VAL       HB            100.1872377111       58.0181933917       67.8939913665  PROA      58              0.0000000000
       883        57  VAL       CG1           100.7576893139       56.6207356716       66.3971162921  PROA      58              0.0000000000
       884        57  VAL       HG11          100.5763622115       56.3794344829       65.3271396467  PROA      58              0.0000000000
       885        57  VAL       HG12          100.5451676400       55.7115564712       66.9966769731  PROA      58              0.0000000000
       886        57  VAL       HG13          101.8285770009       56.8845838379       66.5165021344  PROA      58              0.0000000000
       887        57  VAL       CG2           100.0460675975       59.0181224691       65.9916288373  PROA      58              0.0000000000
       888        57  VAL       HG21           99.4854575001       59.8901136196       66.3852515515  PROA      58              0.0000000000
       889        57  VAL       HG22           99.7209227086       58.8265683707       64.9466956553  PROA      58              0.0000000000
       890        57  VAL       HG23          101.1213287115       59.2974300588       65.9605820873  PROA      58              0.0000000000
       891        57  VAL       C              97.5464799359       58.5091908543       67.4893815316  PROA      58              0.0000000000
       892        57  VAL       O              96.8424925397       59.1935073798       66.7434253405  PROA      58              0.0000000000
       893        58  ALA       N              97.6728891584       58.7483308068       68.8040323566  PROA      59              0.0000000000
       894        58  ALA       HN             98.2329474538       58.1209879504       69.3459542134  PROA      59              0.0000000000
       895        58  ALA       CA             97.1211056620       59.9234568470       69.4824177654  PROA      59              0.0000000000
       896        58  ALA       HA             96.6864622672       60.6089372474       68.7638964746  PROA      59              0.0000000000
       897        58  ALA       CB             96.1055407852       59.5262854389       70.5530193969  PROA      59              0.0000000000
       898        58  ALA       HB1            96.5621587691       58.8606640834       71.3153829103  PROA      59              0.0000000000
       899        58  ALA       HB2            95.2659304408       58.9809558428       70.0710785161  PROA      59              0.0000000000
       900        58  ALA       HB3            95.6874010282       60.4233559715       71.0574072186  PROA      59              0.0000000000
       901        58  ALA       C              98.3268144592       60.6065440043       70.1615622508  PROA      59              0.0000000000
       902        58  ALA       O              99.2212220635       59.9251053340       70.6663942782  PROA      59              0.0000000000
       903        59  LEU       N              98.3953471005       61.9290559408       70.0689584983  PROA      60              0.0000000000
       904        59  LEU       HN             97.6840502078       62.4344102718       69.5880619004  PROA      60              0.0000000000
       905        59  LEU       CA             99.4920292130       62.7264412627       70.6080633049  PROA      60              0.0000000000
       906        59  LEU       HA            100.2777047287       62.0824113263       70.9763138352  PROA      60              0.0000000000
       907        59  LEU       CB            100.0462634971       63.6559698078       69.5300479794  PROA      60              0.0000000000
       908        59  LEU       HB1           100.8604133749       64.2914888077       69.9480650734  PROA      60              0.0000000000
       909        59  LEU       HB2            99.2429479079       64.3319957510       69.1598713951  PROA      60              0.0000000000
       910        59  LEU       CG            100.6093767682       62.8877654501       68.3382734584  PROA      60              0.0000000000
       911        59  LEU       HG             99.7936520706       62.2663515608       67.8911385739  PROA      60              0.0000000000
       912        59  LEU       CD1           101.0892240905       63.8146083598       67.2234699923  PROA      60              0.0000000000
       913        59  LEU       HD11          101.8957902944       64.4846327794       67.5902035455  PROA      60              0.0000000000
       914        59  LEU       HD12          100.2514699187       64.4426660573       66.8514972930  PROA      60              0.0000000000
       915        59  LEU       HD13          101.4879168086       63.2274445550       66.3680964688  PROA      60              0.0000000000
       916        59  LEU       CD2           101.7089295481       61.9305139460       68.7789436776  PROA      60              0.0000000000
       917        59  LEU       HD21          101.3437460804       61.1547969397       69.4810381744  PROA      60              0.0000000000
       918        59  LEU       HD22          102.5593420529       62.4777393591       69.2378325504  PROA      60              0.0000000000
       919        59  LEU       HD23          102.0648310690       61.4118549967       67.8665086838  PROA      60              0.0000000000
       920        59  LEU       C              99.0319741052       63.5469187084       71.8030842499  PROA      60              0.0000000000
       921        59  LEU       O              98.3237388629       64.5571033322       71.6582952055  PROA      60              0.0000000000
       922        60  GLY       N              99.4060723833       63.0614712116       72.9809828899  PROA      61              0.0000000000
       923        60  GLY       HN             99.9570627238       62.2249823685       73.0460639710  PROA      61              0.0000000000
       924        60  GLY       CA             99.0798048835       63.7186755010       74.2360350962  PROA      61              0.0000000000
       925        60  GLY       HA1            98.7528171049       62.9547373496       74.9251085186  PROA      61              0.0000000000
       926        60  GLY       HA2            98.3383978696       64.4861111547       74.0863262753  PROA      61              0.0000000000
       927        60  GLY       C             100.3016446282       64.3722901851       74.8326861525  PROA      61              0.0000000000
       928        60  GLY       O             101.4186659479       63.9758101859       74.5034218488  PROA      61              0.0000000000
       929        61  LEU       N             100.1176416579       65.3797035924       75.6842072231  PROA      62              0.0000000000
       930        61  LEU       HN             99.1945499839       65.7219742647       75.8778935359  PROA      62              0.0000000000
       931        61  LEU       CA            101.2652529606       65.9972872058       76.3588832775  PROA      62              0.0000000000
       932        61  LEU       HA            102.1769234715       65.8315597923       75.7981473434  PROA      62              0.0000000000
       933        61  LEU       CB            101.0691234193       67.4992644840       76.5504047090  PROA      62              0.0000000000
       934        61  LEU       HB1           102.0314485838       67.9430206430       76.8920294831  PROA      62              0.0000000000
       935        61  LEU       HB2           100.3042783194       67.6931891555       77.3357812638  PROA      62              0.0000000000
       936        61  LEU       CG            100.5961411041       68.2554511453       75.3054892649  PROA      62              0.0000000000
       937        61  LEU       HG             99.5340232614       67.9612670581       75.1024013816  PROA      62              0.0000000000
       938        61  LEU       CD1           100.5876587717       69.7554528603       75.5779280748  PROA      62              0.0000000000
       939        61  LEU       HD11          101.6093717109       70.1084379310       75.8333760406  PROA      62              0.0000000000
       940        61  LEU       HD12           99.9111650833       70.0048110499       76.4195965738  PROA      62              0.0000000000
       941        61  LEU       HD13          100.2514676473       70.3143570261       74.6830278697  PROA      62              0.0000000000
       942        61  LEU       CD2           101.3863732041       67.9307248337       74.0384268944  PROA      62              0.0000000000
       943        61  LEU       HD21          101.1759299749       66.8973069274       73.6921565432  PROA      62              0.0000000000
       944        61  LEU       HD22          102.4757762825       68.0134783018       74.2139335361  PROA      62              0.0000000000
       945        61  LEU       HD23          101.1076313391       68.6240620184       73.2158274789  PROA      62              0.0000000000
       946        61  LEU       C             101.3828328997       65.3026187216       77.7003267743  PROA      62              0.0000000000
       947        61  LEU       O             100.4196769203       65.2961167096       78.4670061618  PROA      62              0.0000000000
       948        62  LYS       N             102.5342268400       64.6409212538       77.9376418714  PROA      63              0.0000000000
       949        62  LYS       HN            103.2824162136       64.7012084992       77.2714075705  PROA      63              0.0000000000
       950        62  LYS       CA            102.8423572302       63.8311545835       79.1253032719  PROA      63              0.0000000000
       951        62  LYS       HA            102.3194496973       62.8986468315       79.0354473586  PROA      63              0.0000000000
       952        62  LYS       CB            104.3559325272       63.6302400860       79.2337707100  PROA      63              0.0000000000
       953        62  LYS       HB1           104.8278391581       64.6348021507       79.3087805436  PROA      63              0.0000000000
       954        62  LYS       HB2           104.7279431652       63.1746428638       78.2868725397  PROA      63              0.0000000000
       955        62  LYS       CG            104.7638833366       62.7386234208       80.4082616037  PROA      63              0.0000000000
       956        62  LYS       HG1           104.3505272189       61.7173793302       80.2303172003  PROA      63              0.0000000000
       957        62  LYS       HG2           104.3268719583       63.1089855541       81.3437103091  PROA      63              0.0000000000
       958        62  LYS       CD            106.2755896867       62.6312424827       80.6218669525  PROA      63              0.0000000000
       959        62  LYS       HD1           106.7326019944       62.2198966342       79.6920541127  PROA      63              0.0000000000
       960        62  LYS       HD2           106.4823214873       61.8984371056       81.4359246718  PROA      63              0.0000000000
       961        62  LYS       CE            106.9722738297       63.9586979660       80.9455506637  PROA      63              0.0000000000
       962        62  LYS       HE1           106.8082171695       64.7179736346       80.1578952329  PROA      63              0.0000000000
       963        62  LYS       HE2           108.0586495790       63.7675950078       81.0131933664  PROA      63              0.0000000000
       964        62  LYS       NZ            106.4966448754       64.5158627747       82.2154776197  PROA      63              0.0000000000
       965        62  LYS       HZ1           106.2830680964       63.7965612956       82.9520507788  PROA      63              0.0000000000
       966        62  LYS       HZ2           105.5622195293       64.9825610516       82.1268346324  PROA      63              0.0000000000
       967        62  LYS       HZ3           107.1635915549       65.2028967373       82.6119694840  PROA      63              0.0000000000
       968        62  LYS       C             102.3525341960       64.4384940848       80.4451404306  PROA      63              0.0000000000
       969        62  LYS       O             102.7620281607       65.5414452454       80.8171316003  PROA      63              0.0000000000
       970        63  GLU       N             101.4283570141       63.7108816121       81.1112745208  PROA      64              0.0000000000
       971        63  GLU       HN            101.1451755041       62.8446126589       80.7117573944  PROA      64              0.0000000000
       972        63  GLU       CA            100.7966929617       64.0342152266       82.4002283208  PROA      64              0.0000000000
       973        63  GLU       HA            100.0033695588       63.3098100289       82.5166180952  PROA      64              0.0000000000
       974        63  GLU       CB            101.6887797243       63.9620772630       83.6434581154  PROA      64              0.0000000000
       975        63  GLU       HB1           101.0234664684       63.4911466614       84.4173455051  PROA      64              0.0000000000
       976        63  GLU       HB2           101.9033501987       64.9192721571       84.1517763188  PROA      64              0.0000000000
       977        63  GLU       CG            102.9251666572       63.0804269866       83.6135224816  PROA      64              0.0000000000
       978        63  GLU       HG1           102.9702763180       62.3971402951       82.7494779585  PROA      64              0.0000000000
       979        63  GLU       HG2           102.9609801716       62.4449555684       84.5300991866  PROA      64              0.0000000000
       980        63  GLU       CD            104.1312837621       63.9914215780       83.6625875793  PROA      64              0.0000000000
       981        63  GLU       OE1           104.0574055724       65.1308174426       83.2073205403  PROA      64              0.0000000000
       982        63  GLU       OE2           105.1817116592       63.5646621850       84.1168910612  PROA      64              0.0000000000
       983        63  GLU       C             100.1028555068       65.4276996768       82.4470115783  PROA      64              0.0000000000
       984        63  GLU       O              99.8528777875       65.9400676272       83.5402728569  PROA      64              0.0000000000
       985        64  LYS       N              99.7461875017       66.0108719803       81.2688944369  PROA      65              0.0000000000
       986        64  LYS       HN             99.9827474024       65.5806767239       80.3914320660  PROA      65              0.0000000000
       987        64  LYS       CA             99.1277224022       67.3402916094       81.2014380045  PROA      65              0.0000000000
       988        64  LYS       HA             99.1494624305       67.7813871665       82.1873675433  PROA      65              0.0000000000
       989        64  LYS       CB             99.8946888947       68.3025843110       80.2920777042  PROA      65              0.0000000000
       990        64  LYS       HB1            99.1887889992       68.9903047237       79.7778659427  PROA      65              0.0000000000
       991        64  LYS       HB2           100.4297980499       67.7364729565       79.5020655094  PROA      65              0.0000000000
       992        64  LYS       CG            100.8776731564       69.1943404499       81.0672692483  PROA      65              0.0000000000
       993        64  LYS       HG1           100.4535949627       69.4552029101       82.0611877288  PROA      65              0.0000000000
       994        64  LYS       HG2           100.9313968966       70.1702235322       80.5201849869  PROA      65              0.0000000000
       995        64  LYS       CD            102.3196862988       68.6884612361       81.2079295419  PROA      65              0.0000000000
       996        64  LYS       HD1           102.9860536875       69.5017433472       80.8253987145  PROA      65              0.0000000000
       997        64  LYS       HD2           102.4947371705       67.8370561733       80.5239329593  PROA      65              0.0000000000
       998        64  LYS       CE            102.7967932956       68.4070923964       82.6421992131  PROA      65              0.0000000000
       999        64  LYS       HE1           102.4014980911       69.1575011115       83.3505176106  PROA      65              0.0000000000
      1000        64  LYS       HE2           103.9031704671       68.4375234637       82.7049407262  PROA      65              0.0000000000
      1001        64  LYS       NZ            102.3978937751       67.0596111431       83.0620020768  PROA      65              0.0000000000
      1002        64  LYS       HZ1           102.5828412147       66.4190218365       82.2430104077  PROA      65              0.0000000000
      1003        64  LYS       HZ2           101.4031805145       66.9565271334       83.3452298477  PROA      65              0.0000000000
      1004        64  LYS       HZ3           103.0404224102       66.6481445884       83.7715285699  PROA      65              0.0000000000
      1005        64  LYS       C              97.6262594348       67.3368517730       80.8853444658  PROA      65              0.0000000000
      1006        64  LYS       O              96.9912747869       68.3990996773       80.9128742111  PROA      65              0.0000000000
      1007        65  ASN       N              97.0629376421       66.1494743786       80.5966552191  PROA      66              0.0000000000
      1008        65  ASN       HN             97.6111767108       65.3216436334       80.6896075960  PROA      66              0.0000000000
      1009        65  ASN       CA             95.6553851846       65.9425834563       80.2241216964  PROA      66              0.0000000000
      1010        65  ASN       HA             95.5524035806       64.9156927264       79.9004989467  PROA      66              0.0000000000
      1011        65  ASN       CB             94.6933807873       66.2195137515       81.3818276830  PROA      66              0.0000000000
      1012        65  ASN       HB1            93.6616456778       65.9006585872       81.1178886894  PROA      66              0.0000000000
      1013        65  ASN       HB2            94.6756410177       67.3112703825       81.5987707152  PROA      66              0.0000000000
      1014        65  ASN       CG             95.1283969858       65.4391364855       82.5957046248  PROA      66              0.0000000000
      1015        65  ASN       OD1            95.5823417611       64.3033240160       82.5056703253  PROA      66              0.0000000000
      1016        65  ASN       ND2            95.0191861765       66.1339957943       83.7417729212  PROA      66              0.0000000000
      1017        65  ASN       HD21           95.3606509200       65.6802374097       84.5620910112  PROA      66              0.0000000000
      1018        65  ASN       HD22           94.6888617477       67.0707998449       83.7059692514  PROA      66              0.0000000000
      1019        65  ASN       C              95.2651400375       66.8384952926       79.0375452316  PROA      66              0.0000000000
      1020        65  ASN       O              94.1930605147       67.4603595726       79.0097546923  PROA      66              0.0000000000
      1021        66  LEU       N              96.1925256265       66.9242911391       78.0717227624  PROA      67              0.0000000000
      1022        66  LEU       HN             97.0558267332       66.4390479334       78.1652428097  PROA      67              0.0000000000
      1023        66  LEU       CA             96.0359366258       67.6803152176       76.8402328202  PROA      67              0.0000000000
      1024        66  LEU       HA             95.0129755336       67.9974512767       76.7318571128  PROA      67              0.0000000000
      1025        66  LEU       CB             96.9881896303       68.8746917589       76.8367842153  PROA      67              0.0000000000
      1026        66  LEU       HB1            97.0374370659       69.3401500451       75.8349891507  PROA      67              0.0000000000
      1027        66  LEU       HB2            98.0119003325       68.5050312357       77.0767782690  PROA      67              0.0000000000
      1028        66  LEU       CG             96.6362999779       69.9833642916       77.8266008083  PROA      67              0.0000000000
      1029        66  LEU       HG             96.3864665477       69.5035787758       78.8031019570  PROA      67              0.0000000000
      1030        66  LEU       CD1            97.8168672026       70.9191745314       78.0851065592  PROA      67              0.0000000000
      1031        66  LEU       HD11           98.0260875846       71.5236731428       77.1746171937  PROA      67              0.0000000000
      1032        66  LEU       HD12           98.7375476542       70.3579881943       78.3314362052  PROA      67              0.0000000000
      1033        66  LEU       HD13           97.5993751458       71.6243073945       78.9111124523  PROA      67              0.0000000000
      1034        66  LEU       CD2            95.4067790562       70.7618631703       77.3724479719  PROA      67              0.0000000000
      1035        66  LEU       HD21           94.5829513543       70.0748885810       77.1148027444  PROA      67              0.0000000000
      1036        66  LEU       HD22           95.6444148669       71.3665541833       76.4702581313  PROA      67              0.0000000000
      1037        66  LEU       HD23           95.0662247788       71.4497965331       78.1736340199  PROA      67              0.0000000000
      1038        66  LEU       C              96.3754193012       66.7827259617       75.6756594902  PROA      67              0.0000000000
      1039        66  LEU       O              97.3708529246       66.0508927072       75.7279087856  PROA      67              0.0000000000
      1040        67  TYR       N              95.5528103584       66.8415255388       74.6224794785  PROA      68              0.0000000000
      1041        67  TYR       HN             94.7392279457       67.4302710472       74.6419756515  PROA      68              0.0000000000
      1042        67  TYR       CA             95.7701349044       66.0921310359       73.3940805528  PROA      68              0.0000000000
      1043        67  TYR       HA             96.7692736413       65.6824533603       73.3785798814  PROA      68              0.0000000000
      1044        67  TYR       CB             94.7441517164       64.9681985404       73.2281641778  PROA      68              0.0000000000
      1045        67  TYR       HB1            94.7191635900       64.6022047823       72.1761953423  PROA      68              0.0000000000
      1046        67  TYR       HB2            93.7237090627       65.3325928790       73.4807940755  PROA      68              0.0000000000
      1047        67  TYR       CG             95.0621347151       63.7836015424       74.1115359935  PROA      68              0.0000000000
      1048        67  TYR       CD1            95.5430427274       62.6087083201       73.5446970394  PROA      68              0.0000000000
      1049        67  TYR       HD1            95.7059356802       62.5515074975       72.4771363573  PROA      68              0.0000000000
      1050        67  TYR       CE1            95.8152421019       61.5085434881       74.3507056269  PROA      68              0.0000000000
      1051        67  TYR       HE1            96.1874779497       60.5913748312       73.9156604025  PROA      68              0.0000000000
      1052        67  TYR       CZ             95.6111116706       61.5873882154       75.7238626740  PROA      68              0.0000000000
      1053        67  TYR       OH             95.8650419079       60.4967872590       76.5307492760  PROA      68              0.0000000000
      1054        67  TYR       HH             95.8497912381       60.7916077055       77.4435037301  PROA      68              0.0000000000
      1055        67  TYR       CD2            94.8664867238       63.8597482892       75.4855700311  PROA      68              0.0000000000
      1056        67  TYR       HD2            94.4687749556       64.7619493046       75.9255953818  PROA      68              0.0000000000
      1057        67  TYR       CE2            95.1471084927       62.7654807525       76.2921126407  PROA      68              0.0000000000
      1058        67  TYR       HE2            94.9989720136       62.8337654475       77.3595958006  PROA      68              0.0000000000
      1059        67  TYR       C              95.6888826696       67.0028900159       72.2018523219  PROA      68              0.0000000000
      1060        67  TYR       O              94.8541648142       67.9138452198       72.1815368521  PROA      68              0.0000000000
      1061        68  LEU       N              96.4890913727       66.7044776824       71.1609824401  PROA      69              0.0000000000
      1062        68  LEU       HN             97.1478038837       65.9479979705       71.1985777253  PROA      69              0.0000000000
      1063        68  LEU       CA             96.3701329969       67.4349511494       69.9065337887  PROA      69              0.0000000000
      1064        68  LEU       HA             96.1828838343       68.4767297060       70.1093018644  PROA      69              0.0000000000
      1065        68  LEU       CB             97.6175591602       67.2364083316       69.0480498247  PROA      69              0.0000000000
      1066        68  LEU       HB1            97.4198422901       67.5291669684       67.9914402156  PROA      69              0.0000000000
      1067        68  LEU       HB2            97.8904480586       66.1581535810       69.0490984421  PROA      69              0.0000000000
      1068        68  LEU       CG             98.8048807690       68.0668070299       69.5326789606  PROA      69              0.0000000000
      1069        68  LEU       HG             98.9439677009       67.8605834150       70.6243652562  PROA      69              0.0000000000
      1070        68  LEU       CD1           100.1093855499       67.6616696624       68.8457430175  PROA      69              0.0000000000
      1071        68  LEU       HD11          100.0299174821       67.8107145357       67.7483905515  PROA      69              0.0000000000
      1072        68  LEU       HD12          100.3428547278       66.5932566297       69.0361911197  PROA      69              0.0000000000
      1073        68  LEU       HD13          100.9589109417       68.2759143924       69.2136045478  PROA      69              0.0000000000
      1074        68  LEU       CD2            98.5272074686       69.5620095747       69.3791703668  PROA      69              0.0000000000
      1075        68  LEU       HD21           97.6414330539       69.8803865853       69.9630188078  PROA      69              0.0000000000
      1076        68  LEU       HD22           98.3473275046       69.8122955899       68.3120288463  PROA      69              0.0000000000
      1077        68  LEU       HD23           99.3967188376       70.1520885101       69.7323538230  PROA      69              0.0000000000
      1078        68  LEU       C              95.1308300923       66.8944480134       69.1882200196  PROA      69              0.0000000000
      1079        68  LEU       O              94.8601017644       65.6895363314       69.2311037107  PROA      69              0.0000000000
      1080        69  SER       N              94.3665380467       67.7886549451       68.5492328270  PROA      70              0.0000000000
      1081        69  SER       HN             94.5113425577       68.7734072847       68.6585716561  PROA      70              0.0000000000
      1082        69  SER       CA             93.2127175441       67.3495092776       67.7902813592  PROA      70              0.0000000000
      1083        69  SER       HA             93.3120661446       66.3174710472       67.4829479129  PROA      70              0.0000000000
      1084        69  SER       CB             92.0508108832       67.5264956778       68.7495955546  PROA      70              0.0000000000
      1085        69  SER       HB1            91.7887751359       66.5434065829       69.1878018091  PROA      70              0.0000000000
      1086        69  SER       HB2            91.1375453412       67.9359632882       68.2628924806  PROA      70              0.0000000000
      1087        69  SER       OG             92.4841212735       68.4060252447       69.7957006385  PROA      70              0.0000000000
      1088        69  SER       HG1            91.6813247908       68.5995678488       70.3151402581  PROA      70              0.0000000000
      1089        69  SER       C              93.0889346241       68.1864051135       66.5358890168  PROA      70              0.0000000000
      1090        69  SER       O              93.6658450915       69.2794973879       66.4623798869  PROA      70              0.0000000000
      1091        70  CYS       N              92.3411925162       67.6809946243       65.5496639017  PROA      71              0.0000000000
      1092        70  CYS       HN             91.9792520584       66.7485369546       65.6223703355  PROA      71              0.0000000000
      1093        70  CYS       CA             92.0836538752       68.4158509058       64.3126881162  PROA      71              0.0000000000
      1094        70  CYS       HA             92.5009873466       69.4055463818       64.3777476886  PROA      71              0.0000000000
      1095        70  CYS       CB             92.7360085792       67.6871438207       63.1592010880  PROA      71              0.0000000000
      1096        70  CYS       HB1            92.4681919370       68.1824252764       62.2008538013  PROA      71              0.0000000000
      1097        70  CYS       HB2            92.3482925043       66.6455253432       63.1161172615  PROA      71              0.0000000000
      1098        70  CYS       SG             94.5372985565       67.6694631351       63.3016925308  PROA      71              0.0000000000
      1099        70  CYS       HG1            94.5603528460       67.0118510161       64.4558315501  PROA      71              0.0000000000
      1100        70  CYS       C              90.6043964966       68.5468027772       64.1359673895  PROA      71              0.0000000000
      1101        70  CYS       O              89.9026850653       67.5415003722       64.1222145102  PROA      71              0.0000000000
      1102        71  VAL       N              90.1300529256       69.7784002180       64.0292578749  PROA      72              0.0000000000
      1103        71  VAL       HN             90.7478386886       70.5673055602       64.0695359835  PROA      72              0.0000000000
      1104        71  VAL       CA             88.7026040087       70.0505168852       63.8678140488  PROA      72              0.0000000000
      1105        71  VAL       HA             88.1651652896       69.1489942678       63.6047370536  PROA      72              0.0000000000
      1106        71  VAL       CB             88.1215741742       70.6335617073       65.1604099125  PROA      72              0.0000000000
      1107        71  VAL       HB             87.1042116061       71.0292481417       64.9555170099  PROA      72              0.0000000000
      1108        71  VAL       CG1            87.9560870458       69.5777547928       66.2450148035  PROA      72              0.0000000000
      1109        71  VAL       HG11           88.9287322155       69.1121203912       66.5093071986  PROA      72              0.0000000000
      1110        71  VAL       HG12           87.2634951599       68.7858972136       65.8824785255  PROA      72              0.0000000000
      1111        71  VAL       HG13           87.5129571763       70.0121957448       67.1669318577  PROA      72              0.0000000000
      1112        71  VAL       CG2            88.9704828961       71.8028904162       65.6552940933  PROA      72              0.0000000000
      1113        71  VAL       HG21           88.8657644658       72.6908953277       65.0095983433  PROA      72              0.0000000000
      1114        71  VAL       HG22           90.0468268483       71.5437186641       65.7282079923  PROA      72              0.0000000000
      1115        71  VAL       HG23           88.6729699774       72.0425621077       66.6864251342  PROA      72              0.0000000000
      1116        71  VAL       C              88.4996712992       71.0392242435       62.7376737587  PROA      72              0.0000000000
      1117        71  VAL       O              89.3875995865       71.8488705369       62.4601467579  PROA      72              0.0000000000
      1118        72  LEU       N              87.3238128775       70.9952319820       62.1121918223  PROA      73              0.0000000000
      1119        72  LEU       HN             86.6328196333       70.3222700761       62.3903874985  PROA      73              0.0000000000
      1120        72  LEU       CA             86.9681301650       71.9451690385       61.0722363440  PROA      73              0.0000000000
      1121        72  LEU       HA             87.8426783842       72.1519231391       60.4719566816  PROA      73              0.0000000000
      1122        72  LEU       CB             85.8403921980       71.3514656659       60.2286349078  PROA      73              0.0000000000
      1123        72  LEU       HB1            84.8790549348       71.3961887186       60.7911160955  PROA      73              0.0000000000
      1124        72  LEU       HB2            86.0490677233       70.2688601155       60.0613583971  PROA      73              0.0000000000
      1125        72  LEU       CG             85.6731189719       72.0036981080       58.8587175711  PROA      73              0.0000000000
      1126        72  LEU       HG             85.6709880938       73.1133311647       59.0072672276  PROA      73              0.0000000000
      1127        72  LEU       CD1            86.8444561636       71.6652552166       57.9363474758  PROA      73              0.0000000000
      1128        72  LEU       HD11           86.8911311118       70.5729802193       57.7576692931  PROA      73              0.0000000000
      1129        72  LEU       HD12           87.8099985234       72.0014576155       58.3615063765  PROA      73              0.0000000000
      1130        72  LEU       HD13           86.6943174180       72.1781418741       56.9636412767  PROA      73              0.0000000000
      1131        72  LEU       CD2            84.3292941372       71.6459397236       58.2220954290  PROA      73              0.0000000000
      1132        72  LEU       HD21           83.4926770113       71.9914839258       58.8680611677  PROA      73              0.0000000000
      1133        72  LEU       HD22           84.2309616737       70.5537091292       58.0967048495  PROA      73              0.0000000000
      1134        72  LEU       HD23           84.2282678183       72.1285205047       57.2272135027  PROA      73              0.0000000000
      1135        72  LEU       C              86.5166598701       73.2327190471       61.7602193003  PROA      73              0.0000000000
      1136        72  LEU       O              85.6244895525       73.2079388070       62.6278736462  PROA      73              0.0000000000
      1137        73  LYS       N              87.1911142259       74.3397331340       61.4383045082  PROA      74              0.0000000000
      1138        73  LYS       HN             87.9789583110       74.3014510477       60.8204695109  PROA      74              0.0000000000
      1139        73  LYS       CA             86.8700529536       75.6684526163       61.9631017995  PROA      74              0.0000000000
      1140        73  LYS       HA             85.8988560820       75.6490047292       62.4397297122  PROA      74              0.0000000000
      1141        73  LYS       CB             87.9096707367       76.1607415784       62.9775831660  PROA      74              0.0000000000
      1142        73  LYS       HB1            87.6467459737       77.1835285447       63.3079725646  PROA      74              0.0000000000
      1143        73  LYS       HB2            88.8956605319       76.2469412322       62.4591095487  PROA      74              0.0000000000
      1144        73  LYS       CG             88.1145048911       75.2605012708       64.2018561574  PROA      74              0.0000000000
      1145        73  LYS       HG1            88.5434164594       74.3070173350       63.8186057497  PROA      74              0.0000000000
      1146        73  LYS       HG2            87.1364891800       75.0158248765       64.6612829853  PROA      74              0.0000000000
      1147        73  LYS       CD             89.0768210388       75.8783056449       65.2235720608  PROA      74              0.0000000000
      1148        73  LYS       HD1            89.8684437226       76.4131670548       64.6515059614  PROA      74              0.0000000000
      1149        73  LYS       HD2            89.5945778231       75.0632095513       65.7811607712  PROA      74              0.0000000000
      1150        73  LYS       CE             88.4196764877       76.8555103958       66.2026802845  PROA      74              0.0000000000
      1151        73  LYS       HE1            87.6849648052       77.5025721581       65.7181989614  PROA      74              0.0000000000
      1152        73  LYS       HE2            89.1839733974       77.4916662019       66.6922691835  PROA      74              0.0000000000
      1153        73  LYS       NZ             87.7824406243       76.0962311887       67.2845557579  PROA      74              0.0000000000
      1154        73  LYS       HZ1            88.5333598112       75.6475556430       67.8755950204  PROA      74              0.0000000000
      1155        73  LYS       HZ2            87.2435567731       75.2801499188       66.9172791656  PROA      74              0.0000000000
      1156        73  LYS       HZ3            87.1565757702       76.6645627331       67.8851838011  PROA      74              0.0000000000
      1157        73  LYS       C              86.7878009036       76.6283256005       60.7948071216  PROA      74              0.0000000000
      1158        73  LYS       O              87.7730264079       76.7825498359       60.0729951025  PROA      74              0.0000000000
      1159        74  ASP       N              85.5940130054       77.1955755821       60.5538280513  PROA      75              0.0000000000
      1160        74  ASP       HN             84.8351816245       77.0663864532       61.1841597572  PROA      75              0.0000000000
      1161        74  ASP       CA             85.3204496471       78.1088054061       59.4367817775  PROA      75              0.0000000000
      1162        74  ASP       HA             84.2441464437       78.0012764742       59.3815533076  PROA      75              0.0000000000
      1163        74  ASP       CB             85.6794846918       79.5753476854       59.6548106280  PROA      75              0.0000000000
      1164        74  ASP       HB1            86.6496157923       79.8581248667       59.2033910295  PROA      75              0.0000000000
      1165        74  ASP       HB2            85.6826965446       79.8437167329       60.7290217289  PROA      75              0.0000000000
      1166        74  ASP       CG             84.5400691143       80.3183445763       58.9861778722  PROA      75              0.0000000000
      1167        74  ASP       OD1            84.7261701003       80.9197681407       57.9371797220  PROA      75              0.0000000000
      1168        74  ASP       OD2            83.4023751300       80.1699535050       59.4172712356  PROA      75              0.0000000000
      1169        74  ASP       C              85.7951676588       77.4872705047       58.0962243652  PROA      75              0.0000000000
      1170        74  ASP       O              86.5312844100       78.1035780972       57.3239465137  PROA      75              0.0000000000
      1171        75  ASP       N              85.4122868392       76.2125482434       57.8962082794  PROA      76              0.0000000000
      1172        75  ASP       HN             84.7628281835       75.8339013268       58.5443306837  PROA      76              0.0000000000
      1173        75  ASP       CA             85.6926574557       75.3499170039       56.7404498003  PROA      76              0.0000000000
      1174        75  ASP       HA             85.1790487288       74.4250605570       56.9539769690  PROA      76              0.0000000000
      1175        75  ASP       CB             85.0755202333       75.9166287137       55.4403292341  PROA      76              0.0000000000
      1176        75  ASP       HB1            84.7696115713       75.1528155119       54.7160524996  PROA      76              0.0000000000
      1177        75  ASP       HB2            85.8071144609       76.5906027463       54.9432182457  PROA      76              0.0000000000
      1178        75  ASP       CG             83.8117654765       76.7604937481       55.6506568791  PROA      76              0.0000000000
      1179        75  ASP       OD1            83.0368013363       76.5294953844       56.5838001358  PROA      76              0.0000000000
      1180        75  ASP       OD2            83.6235035181       77.7144654090       54.9011820595  PROA      76              0.0000000000
      1181        75  ASP       C              87.1780915777       74.9913976337       56.5632709914  PROA      76              0.0000000000
      1182        75  ASP       O              87.5435661440       74.4295799145       55.5371602801  PROA      76              0.0000000000
      1183        76  LYS       N              88.0263215375       75.2979976102       57.5440581190  PROA      77              0.0000000000
      1184        76  LYS       HN             87.7373445983       75.8302336178       58.3446211957  PROA      77              0.0000000000
      1185        76  LYS       CA             89.4476807289       74.9729007910       57.4372166142  PROA      77              0.0000000000
      1186        76  LYS       HA             89.6531593983       74.6103533120       56.4451400827  PROA      77              0.0000000000
      1187        76  LYS       CB             90.2354859411       76.3009199651       57.4879119868  PROA      77              0.0000000000
      1188        76  LYS       HB1            90.1261362114       76.7445520065       58.5046473002  PROA      77              0.0000000000
      1189        76  LYS       HB2            89.6972822399       76.9808183579       56.7851932091  PROA      77              0.0000000000
      1190        76  LYS       CG             91.7218603721       76.2998006438       57.0830023700  PROA      77              0.0000000000
      1191        76  LYS       HG1            92.0587630965       77.2396605253       56.6235153002  PROA      77              0.0000000000
      1192        76  LYS       HG2            91.8243288623       75.5366003559       56.2726750927  PROA      77              0.0000000000
      1193        76  LYS       CD             92.7068069842       75.9477109667       58.2042441060  PROA      77              0.0000000000
      1194        76  LYS       HD1            92.2283300588       75.1106021392       58.7055251112  PROA      77              0.0000000000
      1195        76  LYS       HD2            92.7087424601       76.7694113689       58.9575930067  PROA      77              0.0000000000
      1196        76  LYS       CE             94.1527570928       75.7128301977       57.7357226998  PROA      77              0.0000000000
      1197        76  LYS       HE1            94.6846149991       76.6769442360       57.5805931449  PROA      77              0.0000000000
      1198        76  LYS       HE2            94.1318163786       75.1632353925       56.7787723712  PROA      77              0.0000000000
      1199        76  LYS       NZ             94.8787944011       74.9232765698       58.7474004626  PROA      77              0.0000000000
      1200        76  LYS       HZ1            94.2599984732       74.1093852840       59.0018822214  PROA      77              0.0000000000
      1201        76  LYS       HZ2            95.0105073862       75.5110924002       59.5949343732  PROA      77              0.0000000000
      1202        76  LYS       HZ3            95.8090894722       74.5623444569       58.4343893191  PROA      77              0.0000000000
      1203        76  LYS       C              89.8968942195       73.9332616357       58.4869969087  PROA      77              0.0000000000
      1204        76  LYS       O              89.7120450942       74.1765176454       59.6823024406  PROA      77              0.0000000000
      1205        77  PRO       N              90.4937178483       72.7837947847       58.0676539529  PROA      78              0.0000000000
      1206        77  PRO       CD             90.6712834400       72.3741976463       56.6819210620  PROA      78              0.0000000000
      1207        77  PRO       HD1            91.5391050064       72.9248210121       56.2519579347  PROA      78              0.0000000000
      1208        77  PRO       HD2            89.7691892885       72.5648793888       56.0649799645  PROA      78              0.0000000000
      1209        77  PRO       CA             91.0342669292       71.8276212135       59.0472394739  PROA      78              0.0000000000
      1210        77  PRO       HA             90.2294179631       71.4208579754       59.6436378704  PROA      78              0.0000000000
      1211        77  PRO       CB             91.7219999859       70.8100654012       58.1361689983  PROA      78              0.0000000000
      1212        77  PRO       HB1            91.6942268034       69.7906891742       58.5666702947  PROA      78              0.0000000000
      1213        77  PRO       HB2            92.7869719236       71.0786512106       57.9485074570  PROA      78              0.0000000000
      1214        77  PRO       CG             90.9943570198       70.8944552741       56.7950712900  PROA      78              0.0000000000
      1215        77  PRO       HG1            91.6173369095       70.5250053765       55.9541610739  PROA      78              0.0000000000
      1216        77  PRO       HG2            90.0588783851       70.2972630048       56.8390126816  PROA      78              0.0000000000
      1217        77  PRO       C              92.0215458676       72.5604899767       59.9625643746  PROA      78              0.0000000000
      1218        77  PRO       O              92.9256200114       73.2501004692       59.4788658001  PROA      78              0.0000000000
      1219        78  THR       N              91.7798018304       72.5017403348       61.2762318744  PROA      79              0.0000000000
      1220        78  THR       HN             90.9878437479       72.0025900815       61.6453139281  PROA      79              0.0000000000
      1221        78  THR       CA             92.5579778035       73.2688707948       62.2441693787  PROA      79              0.0000000000
      1222        78  THR       HA             93.4271549007       73.6752997536       61.7491312365  PROA      79              0.0000000000
      1223        78  THR       CB             91.7479632338       74.4807903747       62.6827549789  PROA      79              0.0000000000
      1224        78  THR       HB             90.8044087524       74.1384543687       63.1706982006  PROA      79              0.0000000000
      1225        78  THR       OG1            91.4064907327       75.2239303479       61.5077105069  PROA      79              0.0000000000
      1226        78  THR       HG1            90.7763169622       74.6873466727       60.9932448122  PROA      79              0.0000000000
      1227        78  THR       CG2            92.5220658138       75.3757992021       63.6547582683  PROA      79              0.0000000000
      1228        78  THR       HG21           93.5211586617       75.6297980016       63.2430332850  PROA      79              0.0000000000
      1229        78  THR       HG22           92.6576637025       74.8788335941       64.6387210193  PROA      79              0.0000000000
      1230        78  THR       HG23           91.9779993268       76.3292539084       63.8198119173  PROA      79              0.0000000000
      1231        78  THR       C              93.1242200478       72.4140834760       63.3692495360  PROA      79              0.0000000000
      1232        78  THR       O              92.3907988528       71.6585016643       64.0153868870  PROA      79              0.0000000000
      1233        79  LEU       N              94.4105055791       72.6219525567       63.6679834937  PROA      80              0.0000000000
      1234        79  LEU       HN             94.9625241008       73.2779265616       63.1738929707  PROA      80              0.0000000000
      1235        79  LEU       CA             95.0666909474       71.9610290074       64.7840595773  PROA      80              0.0000000000
      1236        79  LEU       HA             94.6929384525       70.9474533648       64.8334576647  PROA      80              0.0000000000
      1237        79  LEU       CB             96.5836469609       71.9514186431       64.5954406653  PROA      80              0.0000000000
      1238        79  LEU       HB1            96.9862790574       72.9829304151       64.7043392319  PROA      80              0.0000000000
      1239        79  LEU       HB2            96.8628291382       71.5909980004       63.5919575670  PROA      80              0.0000000000
      1240        79  LEU       CG             97.3209407779       71.0253580424       65.5663245880  PROA      80              0.0000000000
      1241        79  LEU       HG             97.0875582772       71.3454954115       66.6137672902  PROA      80              0.0000000000
      1242        79  LEU       CD1            96.8599155299       69.5723956861       65.4324062846  PROA      80              0.0000000000
      1243        79  LEU       HD11           96.9074071655       69.2435346081       64.3725815802  PROA      80              0.0000000000
      1244        79  LEU       HD12           95.8350514455       69.4295115136       65.8050128577  PROA      80              0.0000000000
      1245        79  LEU       HD13           97.5238009963       68.9045731140       66.0236776444  PROA      80              0.0000000000
      1246        79  LEU       CD2            98.8376952543       71.1465242539       65.4216539024  PROA      80              0.0000000000
      1247        79  LEU       HD21           99.1722474298       72.1866349152       65.6235118473  PROA      80              0.0000000000
      1248        79  LEU       HD22           99.1576334898       70.8660905873       64.3947395932  PROA      80              0.0000000000
      1249        79  LEU       HD23           99.3546383994       70.4704157118       66.1371543275  PROA      80              0.0000000000
      1250        79  LEU       C              94.6638802293       72.6832557513       66.0900844835  PROA      80              0.0000000000
      1251        79  LEU       O              94.5899463983       73.9177437301       66.1285840763  PROA      80              0.0000000000
      1252        80  GLN       N              94.3967669317       71.9090028753       67.1400997074  PROA      81              0.0000000000
      1253        80  GLN       HN             94.4266903428       70.9073309488       67.0544670046  PROA      81              0.0000000000
      1254        80  GLN       CA             93.9717344992       72.4203745275       68.4548036530  PROA      81              0.0000000000
      1255        80  GLN       HA             94.3002094006       73.4464940224       68.5615297651  PROA      81              0.0000000000
      1256        80  GLN       CB             92.4633412682       72.3289397762       68.7104118429  PROA      81              0.0000000000
      1257        80  GLN       HB1            92.2883220239       72.5001244330       69.8017799862  PROA      81              0.0000000000
      1258        80  GLN       HB2            92.1388625130       71.2854018133       68.4791459792  PROA      81              0.0000000000
      1259        80  GLN       CG             91.6037083122       73.3331319630       67.9316986524  PROA      81              0.0000000000
      1260        80  GLN       HG1            91.5107257032       73.0179070376       66.8719250625  PROA      81              0.0000000000
      1261        80  GLN       HG2            92.0831424512       74.3360421336       67.9500188184  PROA      81              0.0000000000
      1262        80  GLN       CD             90.2101124067       73.4808653857       68.5425098245  PROA      81              0.0000000000
      1263        80  GLN       OE1            89.5847131341       74.5370410168       68.4540859235  PROA      81              0.0000000000
      1264        80  GLN       NE2            89.7465184336       72.4071664287       69.1988330511  PROA      81              0.0000000000
      1265        80  GLN       HE21           88.9732116088       72.4573398189       69.8313845156  PROA      81              0.0000000000
      1266        80  GLN       HE22           90.2648646569       71.5537589662       69.1953862094  PROA      81              0.0000000000
      1267        80  GLN       C              94.6943336375       71.6216830389       69.5354790859  PROA      81              0.0000000000
      1268        80  GLN       O              95.1609717910       70.5213260560       69.2675493491  PROA      81              0.0000000000
      1269        81  LEU       N              94.7734828779       72.1800908377       70.7569229561  PROA      82              0.0000000000
      1270        81  LEU       HN             94.4574791000       73.1095596935       70.9145820786  PROA      82              0.0000000000
      1271        81  LEU       CA             95.2479353900       71.4983118732       71.9565467544  PROA      82              0.0000000000
      1272        81  LEU       HA             95.4771329646       70.4668584031       71.7325872730  PROA      82              0.0000000000
      1273        81  LEU       CB             96.3736568036       72.2742254548       72.6230708820  PROA      82              0.0000000000
      1274        81  LEU       HB1            96.1691643558       72.4818577343       73.6992041943  PROA      82              0.0000000000
      1275        81  LEU       HB2            96.4878823566       73.2566115244       72.1144770176  PROA      82              0.0000000000
      1276        81  LEU       CG             97.7083724965       71.5438945367       72.5865090277  PROA      82              0.0000000000
      1277        81  LEU       HG             98.0265910511       71.4649209836       71.5165954118  PROA      82              0.0000000000
      1278        81  LEU       CD1            98.7883848646       72.3530137515       73.3001401515  PROA      82              0.0000000000
      1279        81  LEU       HD11           98.5250395075       72.5057446827       74.3687491964  PROA      82              0.0000000000
      1280        81  LEU       HD12           98.9130443026       73.3474569143       72.8228803546  PROA      82              0.0000000000
      1281        81  LEU       HD13           99.7647307327       71.8276289587       73.2514439949  PROA      82              0.0000000000
      1282        81  LEU       CD2            97.5895415367       70.1225373344       73.1351837095  PROA      82              0.0000000000
      1283        81  LEU       HD21           97.1598390084       69.4384836573       72.3738502134  PROA      82              0.0000000000
      1284        81  LEU       HD22           96.9241635504       70.1206619926       74.0180084987  PROA      82              0.0000000000
      1285        81  LEU       HD23           98.5836372848       69.7186715650       73.4148598149  PROA      82              0.0000000000
      1286        81  LEU       C              94.0212228242       71.5270664855       72.8540424108  PROA      82              0.0000000000
      1287        81  LEU       O              93.4981937343       72.6062537036       73.1552873596  PROA      82              0.0000000000
      1288        82  GLU       N              93.5167141717       70.3499380054       73.2230255553  PROA      83              0.0000000000
      1289        82  GLU       HN             93.9408230965       69.4971569658       72.9015314337  PROA      83              0.0000000000
      1290        82  GLU       CA             92.2871551781       70.1883454708       73.9866449198  PROA      83              0.0000000000
      1291        82  GLU       HA             91.9104696557       71.1708129667       74.2387851280  PROA      83              0.0000000000
      1292        82  GLU       CB             91.1954865993       69.5289834119       73.1531892284  PROA      83              0.0000000000
      1293        82  GLU       HB1            90.3046440045       69.3107317817       73.7875783430  PROA      83              0.0000000000
      1294        82  GLU       HB2            91.5648007220       68.5690026252       72.7280515354  PROA      83              0.0000000000
      1295        82  GLU       CG             90.8052665710       70.5065792136       72.0397819453  PROA      83              0.0000000000
      1296        82  GLU       HG1            91.6457271672       70.6452798994       71.3277930175  PROA      83              0.0000000000
      1297        82  GLU       HG2            90.5490930191       71.4979952827       72.4724010455  PROA      83              0.0000000000
      1298        82  GLU       CD             89.6167437001       70.0099940900       71.2527688576  PROA      83              0.0000000000
      1299        82  GLU       OE1            88.6009548727       70.7002710095       71.2239446914  PROA      83              0.0000000000
      1300        82  GLU       OE2            89.6962073980       68.9418353387       70.6553649719  PROA      83              0.0000000000
      1301        82  GLU       C              92.5429285512       69.5339572237       75.3103661909  PROA      83              0.0000000000
      1302        82  GLU       O              93.2275518204       68.5141045706       75.3482019560  PROA      83              0.0000000000
      1303        83  SER       N              91.9170758148       70.0544622626       76.3788734940  PROA      84              0.0000000000
      1304        83  SER       HN             91.3851132550       70.9013183155       76.3646684553  PROA      84              0.0000000000
      1305        83  SER       CA             91.9786090081       69.4647266867       77.7095074093  PROA      84              0.0000000000
      1306        83  SER       HA             92.9788278084       69.1322594275       77.9189057118  PROA      84              0.0000000000
      1307        83  SER       CB             91.5659099966       70.5815796766       78.6467378639  PROA      84              0.0000000000
      1308        83  SER       HB1            92.4000587890       70.8175094411       79.3456503092  PROA      84              0.0000000000
      1309        83  SER       HB2            90.6642049138       70.3247352917       79.2416807984  PROA      84              0.0000000000
      1310        83  SER       OG             91.2646342350       71.7237585505       77.8315977928  PROA      84              0.0000000000
      1311        83  SER       HG1            91.4719962322       72.5326169565       78.3349191356  PROA      84              0.0000000000
      1312        83  SER       C              91.0475861667       68.2603133310       77.7230328458  PROA      84              0.0000000000
      1313        83  SER       O              89.9589789726       68.3418343341       77.1779725711  PROA      84              0.0000000000
      1314        84  VAL       N              91.4590208652       67.1511733635       78.3497122067  PROA      85              0.0000000000
      1315        84  VAL       HN             92.3718189003       67.1031974888       78.7632516240  PROA      85              0.0000000000
      1316        84  VAL       CA             90.6004951889       65.9584505241       78.4277627769  PROA      85              0.0000000000
      1317        84  VAL       HA             89.6274128304       66.1733269591       78.0096650826  PROA      85              0.0000000000
      1318        84  VAL       CB             91.2122654726       64.8078612015       77.6277856955  PROA      85              0.0000000000
      1319        84  VAL       HB             90.5287778280       63.9329004025       77.7004310297  PROA      85              0.0000000000
      1320        84  VAL       CG1            91.3102525103       65.1336549025       76.1361114667  PROA      85              0.0000000000
      1321        84  VAL       HG11           91.9618653850       66.0172179708       75.9607409759  PROA      85              0.0000000000
      1322        84  VAL       HG12           90.3090235326       65.3560474737       75.7098917569  PROA      85              0.0000000000
      1323        84  VAL       HG13           91.7448388055       64.2761391253       75.5779201898  PROA      85              0.0000000000
      1324        84  VAL       CG2            92.5585115954       64.4052787897       78.2280071369  PROA      85              0.0000000000
      1325        84  VAL       HG21           92.5101694284       64.2019825643       79.3174117253  PROA      85              0.0000000000
      1326        84  VAL       HG22           93.3173457784       65.1904087312       78.0389478274  PROA      85              0.0000000000
      1327        84  VAL       HG23           92.9036675402       63.4713658173       77.7372687290  PROA      85              0.0000000000
      1328        84  VAL       C              90.3620729601       65.5252658043       79.8709692206  PROA      85              0.0000000000
      1329        84  VAL       O              91.1338001692       65.8800238104       80.7774789403  PROA      85              0.0000000000
      1330        85  ASP       N              89.3294618829       64.6850038484       80.0625917891  PROA      86              0.0000000000
      1331        85  ASP       HN             88.7712296816       64.3830027990       79.3041816802  PROA      86              0.0000000000
      1332        85  ASP       CA             88.9800068528       64.1244202924       81.3531278245  PROA      86              0.0000000000
      1333        85  ASP       HA             88.8499911110       64.9344232749       82.0491916846  PROA      86              0.0000000000
      1334        85  ASP       CB             87.6828098031       63.3005628785       81.3082527097  PROA      86              0.0000000000
      1335        85  ASP       HB1            87.7179105746       62.5578480916       80.4880376256  PROA      86              0.0000000000
      1336        85  ASP       HB2            86.8055009443       63.9570792389       81.1610364490  PROA      86              0.0000000000
      1337        85  ASP       CG             87.4824126790       62.5554643492       82.6282160328  PROA      86              0.0000000000
      1338        85  ASP       OD1            87.9107263782       63.0328797186       83.6714566283  PROA      86              0.0000000000
      1339        85  ASP       OD2            86.8713106441       61.4905379572       82.6584167364  PROA      86              0.0000000000
      1340        85  ASP       C              90.1118250295       63.1823481997       81.8157646009  PROA      86              0.0000000000
      1341        85  ASP       O              90.3687512005       62.1795524928       81.1488427817  PROA      86              0.0000000000
      1342        86  PRO       N              90.8197844186       63.4840879568       82.9296477287  PROA      87              0.0000000000
      1343        86  PRO       CD             90.6642681886       64.6604865397       83.7746483657  PROA      87              0.0000000000
      1344        86  PRO       HD1            89.8212839751       64.4660785440       84.4680177412  PROA      87              0.0000000000
      1345        86  PRO       HD2            90.4736291696       65.5835009956       83.1820185698  PROA      87              0.0000000000
      1346        86  PRO       CA             91.9207072658       62.5882193148       83.3543408660  PROA      87              0.0000000000
      1347        86  PRO       HA             92.6366512135       62.5336617470       82.5454389798  PROA      87              0.0000000000
      1348        86  PRO       CB             92.4572558022       63.3003661394       84.6019227545  PROA      87              0.0000000000
      1349        86  PRO       HB1            93.5655664086       63.2216762523       84.6484726527  PROA      87              0.0000000000
      1350        86  PRO       HB2            92.0367048996       62.8582960250       85.5343366153  PROA      87              0.0000000000
      1351        86  PRO       CG             91.9959278554       64.7549461403       84.5034212491  PROA      87              0.0000000000
      1352        86  PRO       HG1            91.9082043333       65.2474401370       85.4919142383  PROA      87              0.0000000000
      1353        86  PRO       HG2            92.6714867605       65.3380641277       83.8504753517  PROA      87              0.0000000000
      1354        86  PRO       C              91.4945232949       61.1489249633       83.6734912893  PROA      87              0.0000000000
      1355        86  PRO       O              92.3300604374       60.2436785830       83.6122240519  PROA      87              0.0000000000
      1356        87  LYS       N              90.1972369363       60.9316033288       83.9766008586  PROA      88              0.0000000000
      1357        87  LYS       HN             89.5481483736       61.6950282493       83.9388324175  PROA      88              0.0000000000
      1358        87  LYS       CA             89.6614614304       59.6139219036       84.3478760515  PROA      88              0.0000000000
      1359        87  LYS       HA             90.4261395584       59.0767865604       84.8939118602  PROA      88              0.0000000000
      1360        87  LYS       CB             88.4362457313       59.7849917619       85.2399744733  PROA      88              0.0000000000
      1361        87  LYS       HB1            88.1105138332       58.7913686343       85.6287752502  PROA      88              0.0000000000
      1362        87  LYS       HB2            87.6427794256       60.1543725164       84.5693260756  PROA      88              0.0000000000
      1363        87  LYS       CG             88.6356116734       60.7335547966       86.4213953933  PROA      88              0.0000000000
      1364        87  LYS       HG1            89.0715879674       61.7018398580       86.0807414270  PROA      88              0.0000000000
      1365        87  LYS       HG2            89.3388731139       60.3495136898       87.1668641783  PROA      88              0.0000000000
      1366        87  LYS       CD             87.3261963034       61.0667293137       87.1396879032  PROA      88              0.0000000000
      1367        87  LYS       HD1            87.5547415623       61.3836911147       88.1792838942  PROA      88              0.0000000000
      1368        87  LYS       HD2            86.7055235494       60.1443637719       87.2229158006  PROA      88              0.0000000000
      1369        87  LYS       CE             86.5032213302       62.1943543879       86.5001670782  PROA      88              0.0000000000
      1370        87  LYS       HE1            87.1550948803       63.0950458459       86.4252801436  PROA      88              0.0000000000
      1371        87  LYS       HE2            85.6150947313       62.4524875220       87.0941280956  PROA      88              0.0000000000
      1372        87  LYS       NZ             86.1027492668       61.9029757756       85.1168527138  PROA      88              0.0000000000
      1373        87  LYS       HZ1            85.8991055463       60.8889134971       84.9846524224  PROA      88              0.0000000000
      1374        87  LYS       HZ2            86.8927667263       62.1224245798       84.4407513719  PROA      88              0.0000000000
      1375        87  LYS       HZ3            85.2945492339       62.4512608301       84.7890693017  PROA      88              0.0000000000
      1376        87  LYS       C              89.2573550500       58.7268410805       83.1511485777  PROA      88              0.0000000000
      1377        87  LYS       O              88.9503439954       57.5482893814       83.3478364138  PROA      88              0.0000000000
      1378        88  ASN       N              89.2676890732       59.2838292688       81.9231826310  PROA      89              0.0000000000
      1379        88  ASN       HN             89.5294984397       60.2450482571       81.8337646567  PROA      89              0.0000000000
      1380        88  ASN       CA             88.8695194878       58.5775407870       80.6961420605  PROA      89              0.0000000000
      1381        88  ASN       HA             88.5893406968       57.5561354845       80.9286353368  PROA      89              0.0000000000
      1382        88  ASN       CB             87.7401047848       59.3253959587       79.9958963388  PROA      89              0.0000000000
      1383        88  ASN       HB1            87.8643465453       59.4209706566       78.8916710807  PROA      89              0.0000000000
      1384        88  ASN       HB2            87.6875005069       60.3626905674       80.3870111215  PROA      89              0.0000000000
      1385        88  ASN       CG             86.4201264891       58.6132151047       80.1500447422  PROA      89              0.0000000000
      1386        88  ASN       OD1            86.0392368395       57.7447821503       79.3699432882  PROA      89              0.0000000000
      1387        88  ASN       ND2            85.7140748530       59.0739879672       81.1993113701  PROA      89              0.0000000000
      1388        88  ASN       HD21           86.0905898984       59.8278871770       81.7535376070  PROA      89              0.0000000000
      1389        88  ASN       HD22           84.7994037737       58.7272153442       81.3447255426  PROA      89              0.0000000000
      1390        88  ASN       C              89.9853371954       58.4465630532       79.6354325448  PROA      89              0.0000000000
      1391        88  ASN       O              89.7909649608       57.7555802195       78.6280015755  PROA      89              0.0000000000
      1392        89  TYR       N              91.1300301398       59.1290965221       79.8448678019  PROA      90              0.0000000000
      1393        89  TYR       HN             91.2768134464       59.6445550514       80.6861255159  PROA      90              0.0000000000
      1394        89  TYR       CA             92.2488426423       59.1346393344       78.9015217036  PROA      90              0.0000000000
      1395        89  TYR       HA             92.0279197838       58.4271027709       78.1195364087  PROA      90              0.0000000000
      1396        89  TYR       CB             92.3891914586       60.5333006565       78.2847083479  PROA      90              0.0000000000
      1397        89  TYR       HB1            93.2634470080       60.5971975112       77.6022603769  PROA      90              0.0000000000
      1398        89  TYR       HB2            92.5116494611       61.2978949423       79.0848097581  PROA      90              0.0000000000
      1399        89  TYR       CG             91.1483195947       60.8631474432       77.4905621932  PROA      90              0.0000000000
      1400        89  TYR       CD1            91.0962996599       60.5453951742       76.1404524118  PROA      90              0.0000000000
      1401        89  TYR       HD1            91.9687471736       60.1274890077       75.6613266154  PROA      90              0.0000000000
      1402        89  TYR       CE1            89.9107050992       60.7144718502       75.4390768951  PROA      90              0.0000000000
      1403        89  TYR       HE1            89.8745867529       60.4697417710       74.3881570176  PROA      90              0.0000000000
      1404        89  TYR       CZ             88.7740006782       61.1725341286       76.0934399505  PROA      90              0.0000000000
      1405        89  TYR       OH             87.5527080974       61.1576225741       75.4495447124  PROA      90              0.0000000000
      1406        89  TYR       HH             87.7073613469       61.1459076811       74.4771716981  PROA      90              0.0000000000
      1407        89  TYR       CD2            90.0503755719       61.4516907850       78.1075846056  PROA      90              0.0000000000
      1408        89  TYR       HD2            90.0943064613       61.7326716916       79.1152450263  PROA      90              0.0000000000
      1409        89  TYR       CE2            88.8576329349       61.6001157706       77.4118137916  PROA      90              0.0000000000
      1410        89  TYR       HE2            87.9775279423       61.9723043377       77.9148955189  PROA      90              0.0000000000
      1411        89  TYR       C              93.5625948331       58.7274638912       79.5556045268  PROA      90              0.0000000000
      1412        89  TYR       O              93.7721328121       59.0718881287       80.7185094154  PROA      90              0.0000000000
      1413        90  PRO       N              94.4941318428       58.0808939828       78.8051518946  PROA      91              0.0000000000
      1414        90  PRO       CD             95.8056477621       57.7707897564       79.3644392646  PROA      91              0.0000000000
      1415        90  PRO       HD1            95.7116466901       57.2676001913       80.3347600146  PROA      91              0.0000000000
      1416        90  PRO       HD2            96.3811173195       58.7161119643       79.4856966607  PROA      91              0.0000000000
      1417        90  PRO       CA             94.3668068557       57.6059481128       77.4124707508  PROA      91              0.0000000000
      1418        90  PRO       HA             93.9580012449       58.3996687490       76.8046108421  PROA      91              0.0000000000
      1419        90  PRO       CB             95.8164869436       57.2920980778       77.0343757914  PROA      91              0.0000000000
      1420        90  PRO       HB1            96.3435671131       58.1939002001       76.6691916505  PROA      91              0.0000000000
      1421        90  PRO       HB2            95.9072233226       56.5374429529       76.2329356575  PROA      91              0.0000000000
      1422        90  PRO       CG             96.4660470208       56.8553302900       78.3431181670  PROA      91              0.0000000000
      1423        90  PRO       HG1            96.2091881798       55.7965176275       78.5640749806  PROA      91              0.0000000000
      1424        90  PRO       HG2            97.5706244845       56.9736093806       78.3232558708  PROA      91              0.0000000000
      1425        90  PRO       C              93.4234171272       56.4011523699       77.2844549782  PROA      91              0.0000000000
      1426        90  PRO       O              93.1612047697       55.7103431244       78.2701107324  PROA      91              0.0000000000
      1427        91  LYS       N              92.8540665522       56.2014435779       76.0879445014  PROA      92              0.0000000000
      1428        91  LYS       HN             93.0383101364       56.7975318283       75.3091124976  PROA      92              0.0000000000
      1429        91  LYS       CA             91.9850076659       55.0551729707       75.8041605215  PROA      92              0.0000000000
      1430        91  LYS       HA             92.2474578427       54.2574726715       76.4848666356  PROA      92              0.0000000000
      1431        91  LYS       CB             90.5124587140       55.4090148116       76.0338854350  PROA      92              0.0000000000
      1432        91  LYS       HB1            90.4061118039       55.7699403169       77.0848104139  PROA      92              0.0000000000
      1433        91  LYS       HB2            89.8736299854       54.5040445100       75.9340742790  PROA      92              0.0000000000
      1434        91  LYS       CG             90.0030455307       56.4886526030       75.0873626153  PROA      92              0.0000000000
      1435        91  LYS       HG1            89.9982054646       56.0980889542       74.0451343225  PROA      92              0.0000000000
      1436        91  LYS       HG2            90.7028530932       57.3519775737       75.1252537916  PROA      92              0.0000000000
      1437        91  LYS       CD             88.6183645084       57.0289648146       75.4468027084  PROA      92              0.0000000000
      1438        91  LYS       HD1            88.6824477443       57.5658386199       76.4194352153  PROA      92              0.0000000000
      1439        91  LYS       HD2            87.8991500846       56.1869726134       75.5497730994  PROA      92              0.0000000000
      1440        91  LYS       CE             88.1643771483       57.9666092422       74.3346662940  PROA      92              0.0000000000
      1441        91  LYS       HE1            87.8418683539       57.4311392305       73.4376840639  PROA      92              0.0000000000
      1442        91  LYS       HE2            88.9741410463       58.6533668166       74.0277204851  PROA      92              0.0000000000
      1443        91  LYS       NZ             86.9849880584       58.7574447021       74.6969916313  PROA      92              0.0000000000
      1444        91  LYS       HZ1            87.2068230751       59.5688853690       75.3128323050  PROA      92              0.0000000000
      1445        91  LYS       HZ2            86.2608745934       58.1842138941       75.1598746791  PROA      92              0.0000000000
      1446        91  LYS       HZ3            86.5506823018       59.1502426761       73.8082666716  PROA      92              0.0000000000
      1447        91  LYS       C              92.2839007247       54.5372501533       74.3940105668  PROA      92              0.0000000000
      1448        91  LYS       O              92.7105837798       55.3183976290       73.5413299749  PROA      92              0.0000000000
      1449        92  LYS       N              92.1156136819       53.2227084994       74.1760800474  PROA      93              0.0000000000
      1450        92  LYS       HN             91.7583596832       52.6555939283       74.9069826438  PROA      93              0.0000000000
      1451        92  LYS       CA             92.3808920208       52.5399340218       72.9031816164  PROA      93              0.0000000000
      1452        92  LYS       HA             93.4051060742       52.7653041369       72.6339243863  PROA      93              0.0000000000
      1453        92  LYS       CB             92.2394279343       51.0260862813       73.0943227447  PROA      93              0.0000000000
      1454        92  LYS       HB1            91.4696429466       50.5960198146       72.4138090418  PROA      93              0.0000000000
      1455        92  LYS       HB2            91.8873704569       50.8319218120       74.1295838418  PROA      93              0.0000000000
      1456        92  LYS       CG             93.5713245818       50.3083805317       72.8410821925  PROA      93              0.0000000000
      1457        92  LYS       HG1            94.4020853004       50.9038930898       73.2791384452  PROA      93              0.0000000000
      1458        92  LYS       HG2            93.7279075069       50.3230922520       71.7423816281  PROA      93              0.0000000000
      1459        92  LYS       CD             93.6641145095       48.8801878980       73.3971647675  PROA      93              0.0000000000
      1460        92  LYS       HD1            94.6206849403       48.4594324454       73.0114061606  PROA      93              0.0000000000
      1461        92  LYS       HD2            92.8307252779       48.2708036407       72.9841224514  PROA      93              0.0000000000
      1462        92  LYS       CE             93.6884578033       48.8239688283       74.9317669376  PROA      93              0.0000000000
      1463        92  LYS       HE1            92.7095825941       49.1464140028       75.3486869376  PROA      93              0.0000000000
      1464        92  LYS       HE2            94.4865308897       49.4873210416       75.3299587892  PROA      93              0.0000000000
      1465        92  LYS       NZ             93.9551377448       47.4522867140       75.3982848752  PROA      93              0.0000000000
      1466        92  LYS       HZ1            94.9234607336       47.1916518038       75.0875570730  PROA      93              0.0000000000
      1467        92  LYS       HZ2            93.3694011542       46.7669942627       74.8553287480  PROA      93              0.0000000000
      1468        92  LYS       HZ3            93.8127731221       47.3231501389       76.4139234053  PROA      93              0.0000000000
      1469        92  LYS       C              91.5481457443       53.1118619184       71.7569555828  PROA      93              0.0000000000
      1470        92  LYS       O              92.0734612761       53.3384292656       70.6660849080  PROA      93              0.0000000000
      1471        93  LYS       N              90.2613548673       53.3442125956       72.0146596803  PROA      94              0.0000000000
      1472        93  LYS       HN             89.8352463650       53.1443864750       72.8919349968  PROA      94              0.0000000000
      1473        93  LYS       CA             89.3585737465       53.9173061029       71.0294515399  PROA      94              0.0000000000
      1474        93  LYS       HA             89.7965913408       53.8361585049       70.0411560876  PROA      94              0.0000000000
      1475        93  LYS       CB             88.0191769555       53.1622074201       70.9657238730  PROA      94              0.0000000000
      1476        93  LYS       HB1            87.4948859365       53.2049776826       71.9404316843  PROA      94              0.0000000000
      1477        93  LYS       HB2            88.2352731576       52.0938451316       70.7398937609  PROA      94              0.0000000000
      1478        93  LYS       CG             87.0541860779       53.7005490422       69.8960571474  PROA      94              0.0000000000
      1479        93  LYS       HG1            86.4593298881       52.8562986059       69.4712304479  PROA      94              0.0000000000
      1480        93  LYS       HG2            87.6513378694       54.1199407953       69.0524489945  PROA      94              0.0000000000
      1481        93  LYS       CD             86.0845335167       54.7579506673       70.4409532052  PROA      94              0.0000000000
      1482        93  LYS       HD1            86.4402092509       55.3245307405       71.3041622745  PROA      94              0.0000000000
      1483        93  LYS       HD2            85.1830839175       54.2287234483       70.8213490718  PROA      94              0.0000000000
      1484        93  LYS       CE             85.6104336866       55.7816242508       69.4094423010  PROA      94              0.0000000000
      1485        93  LYS       HE1            86.4661037984       56.3419836433       68.9742875054  PROA      94              0.0000000000
      1486        93  LYS       HE2            84.9062369498       56.5055726614       69.8754913721  PROA      94              0.0000000000
      1487        93  LYS       NZ             84.9079623960       55.1090426653       68.3194174862  PROA      94              0.0000000000
      1488        93  LYS       HZ1            84.5537996053       54.1454246428       68.5654559517  PROA      94              0.0000000000
      1489        93  LYS       HZ2            85.5530911925       55.0323438268       67.4895721610  PROA      94              0.0000000000
      1490        93  LYS       HZ3            84.0967451414       55.6700916904       67.9732434867  PROA      94              0.0000000000
      1491        93  LYS       C              89.1994211544       55.4143169108       71.3087114430  PROA      94              0.0000000000
      1492        93  LYS       O              88.3728547340       55.8212860956       72.1357386706  PROA      94              0.0000000000
      1493        94  MET       N              90.0049434743       56.2297480077       70.6191058178  PROA      95              0.0000000000
      1494        94  MET       HN             90.6208139404       55.8628657582       69.9225424339  PROA      95              0.0000000000
      1495        94  MET       CA             89.9498894959       57.6832852380       70.7703128932  PROA      95              0.0000000000
      1496        94  MET       HA             89.6531291267       57.9273295325       71.7792669113  PROA      95              0.0000000000
      1497        94  MET       CB             91.3127432731       58.3151453001       70.4880073072  PROA      95              0.0000000000
      1498        94  MET       HB1            91.2206028117       59.4202155694       70.4088402076  PROA      95              0.0000000000
      1499        94  MET       HB2            91.6714365491       57.9551364570       69.4947893348  PROA      95              0.0000000000
      1500        94  MET       CG             92.3533724166       57.9648217297       71.5504584269  PROA      95              0.0000000000
      1501        94  MET       HG1            93.3487866700       58.3126426499       71.1996913044  PROA      95              0.0000000000
      1502        94  MET       HG2            92.4197384730       56.8582513921       71.6388518011  PROA      95              0.0000000000
      1503        94  MET       SD             92.0187607152       58.7000254942       73.1581031121  PROA      95              0.0000000000
      1504        94  MET       CE             92.4009432398       60.4042066709       72.7293723870  PROA      95              0.0000000000
      1505        94  MET       HE1            91.6363200239       60.8340874299       72.0485393801  PROA      95              0.0000000000
      1506        94  MET       HE2            93.3875866438       60.4785568161       72.2235825340  PROA      95              0.0000000000
      1507        94  MET       HE3            92.4438439155       61.0540068794       73.6290233065  PROA      95              0.0000000000
      1508        94  MET       C              88.8885039051       58.2710599178       69.8454958554  PROA      95              0.0000000000
      1509        94  MET       O              88.6076810487       57.6974617493       68.7947505655  PROA      95              0.0000000000
      1510        95  GLU       N              88.3444189138       59.4418864343       70.1990178358  PROA      96              0.0000000000
      1511        95  GLU       HN             88.5104125289       59.8652172631       71.0888915994  PROA      96              0.0000000000
      1512        95  GLU       CA             87.4058605433       60.1660808026       69.3359838260  PROA      96              0.0000000000
      1513        95  GLU       HA             86.5792691091       59.5205266254       69.0691293239  PROA      96              0.0000000000
      1514        95  GLU       CB             86.9279729398       61.4604262916       69.9947957822  PROA      96              0.0000000000
      1515        95  GLU       HB1            86.4931135443       62.1372160066       69.2200960324  PROA      96              0.0000000000
      1516        95  GLU       HB2            87.7826265408       61.9907297549       70.4411789396  PROA      96              0.0000000000
      1517        95  GLU       CG             85.8582914224       61.3028009127       71.0805990293  PROA      96              0.0000000000
      1518        95  GLU       HG1            84.9461647760       60.8274318140       70.6625023985  PROA      96              0.0000000000
      1519        95  GLU       HG2            85.5954151366       62.3047279688       71.4742498154  PROA      96              0.0000000000
      1520        95  GLU       CD             86.3253841183       60.4470804208       72.2404713728  PROA      96              0.0000000000
      1521        95  GLU       OE1            87.4174120169       60.6576464414       72.7661804365  PROA      96              0.0000000000
      1522        95  GLU       OE2            85.5967046220       59.5425087184       72.6332502254  PROA      96              0.0000000000
      1523        95  GLU       C              88.1934269029       60.5176544489       68.0635121366  PROA      96              0.0000000000
      1524        95  GLU       O              89.3922070991       60.7605359814       68.1441384499  PROA      96              0.0000000000
      1525        96  LYS       N              87.5489117149       60.4386615471       66.8935338061  PROA      97              0.0000000000
      1526        96  LYS       HN             86.5864075591       60.1794879234       66.8677435056  PROA      97              0.0000000000
      1527        96  LYS       CA             88.2244163569       60.5525226987       65.5905180285  PROA      97              0.0000000000
      1528        96  LYS       HA             88.8679339735       59.6871071229       65.5427332035  PROA      97              0.0000000000
      1529        96  LYS       CB             87.2321799013       60.4992921918       64.4331182145  PROA      97              0.0000000000
      1530        96  LYS       HB1            86.7820385026       61.5076250709       64.2717485999  PROA      97              0.0000000000
      1531        96  LYS       HB2            86.3717327254       59.8524585939       64.7026310308  PROA      97              0.0000000000
      1532        96  LYS       CG             87.8922729802       60.0391553024       63.1279269756  PROA      97              0.0000000000
      1533        96  LYS       HG1            88.7676863956       60.6823535638       62.8844432051  PROA      97              0.0000000000
      1534        96  LYS       HG2            87.1549258878       60.1901130986       62.3294146665  PROA      97              0.0000000000
      1535        96  LYS       CD             88.3412362620       58.5726102071       63.1678200210  PROA      97              0.0000000000
      1536        96  LYS       HD1            89.1376110038       58.4143061453       63.9261443951  PROA      97              0.0000000000
      1537        96  LYS       HD2            88.7780674913       58.3450147544       62.1883366600  PROA      97              0.0000000000
      1538        96  LYS       CE             87.1409161444       57.6763544274       63.4637899394  PROA      97              0.0000000000
      1539        96  LYS       HE1            86.3237697073       57.8664939465       62.7333781882  PROA      97              0.0000000000
      1540        96  LYS       HE2            86.7486608141       57.8697580492       64.4860462042  PROA      97              0.0000000000
      1541        96  LYS       NZ             87.4546916994       56.2401142003       63.4266966647  PROA      97              0.0000000000
      1542        96  LYS       HZ1            88.4777440159       56.0582409318       63.3462245128  PROA      97              0.0000000000
      1543        96  LYS       HZ2            86.9795904827       55.7562814905       62.6140381262  PROA      97              0.0000000000
      1544        96  LYS       HZ3            87.1236428491       55.7442437157       64.2975793217  PROA      97              0.0000000000
      1545        96  LYS       C              89.1537525390       61.7637065356       65.4408150763  PROA      97              0.0000000000
      1546        96  LYS       O              90.2086969311       61.6211553812       64.8238154832  PROA      97              0.0000000000
      1547        97  ARG       N              88.7838226537       62.9352436129       66.0003334018  PROA      98              0.0000000000
      1548        97  ARG       HN             87.9312733634       62.9975983571       66.5083495078  PROA      98              0.0000000000
      1549        97  ARG       CA             89.6011585488       64.1586448094       65.8586099148  PROA      98              0.0000000000
      1550        97  ARG       HA             89.7115640468       64.3115503265       64.7986841177  PROA      98              0.0000000000
      1551        97  ARG       CB             88.8152994092       65.3660892854       66.3645044197  PROA      98              0.0000000000
      1552        97  ARG       HB1            87.7941439332       65.3018109692       65.9208886148  PROA      98              0.0000000000
      1553        97  ARG       HB2            89.2796431384       66.2964485039       65.9762065341  PROA      98              0.0000000000
      1554        97  ARG       CG             88.7001725067       65.5377291543       67.8783612662  PROA      98              0.0000000000
      1555        97  ARG       HG1            89.6680051623       65.9067771927       68.2834822057  PROA      98              0.0000000000
      1556        97  ARG       HG2            88.4656470067       64.5784704378       68.3895660097  PROA      98              0.0000000000
      1557        97  ARG       CD             87.5809860455       66.5333146920       68.1423349432  PROA      98              0.0000000000
      1558        97  ARG       HD1            86.6382374807       65.9339868534       68.1564172073  PROA      98              0.0000000000
      1559        97  ARG       HD2            87.5078509030       67.2654846809       67.3166035110  PROA      98              0.0000000000
      1560        97  ARG       NE             87.7314862041       67.2753593154       69.3845529109  PROA      98              0.0000000000
      1561        97  ARG       HE             88.6138624980       67.5794101279       69.7712850567  PROA      98              0.0000000000
      1562        97  ARG       CZ             86.6613928722       67.8525736943       69.9664470781  PROA      98              0.0000000000
      1563        97  ARG       NH1            85.4215667548       67.6910289792       69.5113751019  PROA      98              0.0000000000
      1564        97  ARG       HH11           84.6878829204       68.1637196730       69.9810201389  PROA      98              0.0000000000
      1565        97  ARG       HH12           85.2282038985       67.3707357436       68.5646380943  PROA      98              0.0000000000
      1566        97  ARG       NH2            86.8639543619       68.6224213895       71.0187029258  PROA      98              0.0000000000
      1567        97  ARG       HH21           87.7686723259       69.0783822740       71.1053564591  PROA      98              0.0000000000
      1568        97  ARG       HH22           86.0512126957       68.9413193453       71.5010939179  PROA      98              0.0000000000
      1569        97  ARG       C              91.0187157789       64.0611289406       66.4613073139  PROA      98              0.0000000000
      1570        97  ARG       O              91.8979080207       64.8234275665       66.0542006855  PROA      98              0.0000000000
      1571        98  PHE       N              91.2369495496       63.1365633024       67.4264090713  PROA      99              0.0000000000
      1572        98  PHE       HN             90.5094147751       62.5110543097       67.7104683324  PROA      99              0.0000000000
      1573        98  PHE       CA             92.5268722102       62.9468510872       68.0996986115  PROA      99              0.0000000000
      1574        98  PHE       HA             93.0324594981       63.9028273158       68.1634951185  PROA      99              0.0000000000
      1575        98  PHE       CB             92.3216860295       62.4016237587       69.5107364535  PROA      99              0.0000000000
      1576        98  PHE       HB1            93.2962541095       62.2722480128       70.0328743497  PROA      99              0.0000000000
      1577        98  PHE       HB2            91.8144482714       61.4123355150       69.4688901753  PROA      99              0.0000000000
      1578        98  PHE       CG             91.4903035425       63.3544454977       70.3349717925  PROA      99              0.0000000000
      1579        98  PHE       CD1            92.0499914548       64.5350213580       70.8066433719  PROA      99              0.0000000000
      1580        98  PHE       HD1            93.0761964986       64.7744676905       70.5761532676  PROA      99              0.0000000000
      1581        98  PHE       CE1            91.2897036246       65.4079162688       71.5776316273  PROA      99              0.0000000000
      1582        98  PHE       HE1            91.7307030081       66.3300676679       71.9337629379  PROA      99              0.0000000000
      1583        98  PHE       CZ             89.9672693981       65.1019670771       71.8741275106  PROA      99              0.0000000000
      1584        98  PHE       HZ             89.3761206998       65.7905662703       72.4632046764  PROA      99              0.0000000000
      1585        98  PHE       CD2            90.1678967607       63.0488823196       70.6323897606  PROA      99              0.0000000000
      1586        98  PHE       HD2            89.7756873786       62.1131202302       70.2727781129  PROA      99              0.0000000000
      1587        98  PHE       CE2            89.4064229900       63.9217997732       71.4012348788  PROA      99              0.0000000000
      1588        98  PHE       HE2            88.3785920216       63.6904611520       71.6421545749  PROA      99              0.0000000000
      1589        98  PHE       C              93.4760965888       62.0276618360       67.3337911761  PROA      99              0.0000000000
      1590        98  PHE       O              94.6298998357       61.8921737828       67.7162229410  PROA      99              0.0000000000
      1591        99  VAL       N              92.9887432979       61.3640262929       66.2932660031  PROA      100             0.0000000000
      1592        99  VAL       HN             92.0624135929       61.5149374472       65.9579167377  PROA      100             0.0000000000
      1593        99  VAL       CA             93.7776518274       60.3650152653       65.5872360470  PROA      100             0.0000000000
      1594        99  VAL       HA             94.4520917969       59.8969572670       66.2916101504  PROA      100             0.0000000000
      1595        99  VAL       CB             92.8632029037       59.2564219907       65.0602008326  PROA      100             0.0000000000
      1596        99  VAL       HB             92.2143486161       59.6870508580       64.2569111044  PROA      100             0.0000000000
      1597        99  VAL       CG1            93.6693309166       58.1140036959       64.4397211256  PROA      100             0.0000000000
      1598        99  VAL       HG11           94.3610023080       57.6691070280       65.1854569927  PROA      100             0.0000000000
      1599        99  VAL       HG12           94.2808007421       58.4558115305       63.5779232039  PROA      100             0.0000000000
      1600        99  VAL       HG13           92.9959789223       57.3128489699       64.0668907810  PROA      100             0.0000000000
      1601        99  VAL       CG2            91.9299545454       58.7643267321       66.1691750244  PROA      100             0.0000000000
      1602        99  VAL       HG21           91.1734499529       59.5287181862       66.4439801831  PROA      100             0.0000000000
      1603        99  VAL       HG22           92.5122622672       58.5028032165       67.0782388114  PROA      100             0.0000000000
      1604        99  VAL       HG23           91.3828938574       57.8564011827       65.8369695752  PROA      100             0.0000000000
      1605        99  VAL       C              94.6330471627       60.9647051963       64.4767475027  PROA      100             0.0000000000
      1606        99  VAL       O              94.1401465030       61.6949375811       63.6228648387  PROA      100             0.0000000000
      1607       100  PHE       N              95.9185956734       60.6430098665       64.5080866365  PROA      101             0.0000000000
      1608       100  PHE       HN             96.2834547245       60.0843273932       65.2597415592  PROA      101             0.0000000000
      1609       100  PHE       CA             96.8692374407       61.0115701599       63.4665778558  PROA      101             0.0000000000
      1610       100  PHE       HA             96.3630767166       61.5486434333       62.6764112824  PROA      101             0.0000000000
      1611       100  PHE       CB             97.9940517903       61.8705725907       64.0462894245  PROA      101             0.0000000000
      1612       100  PHE       HB1            98.6634969146       62.2404295868       63.2385372457  PROA      101             0.0000000000
      1613       100  PHE       HB2            98.6011033121       61.2894346147       64.7731528473  PROA      101             0.0000000000
      1614       100  PHE       CG             97.3918608944       63.0614790059       64.7499349567  PROA      101             0.0000000000
      1615       100  PHE       CD1            97.4037306812       63.1275467898       66.1382793506  PROA      101             0.0000000000
      1616       100  PHE       HD1            97.8303433816       62.3163122117       66.7087956745  PROA      101             0.0000000000
      1617       100  PHE       CE1            96.8261946470       64.2120755625       66.7870346746  PROA      101             0.0000000000
      1618       100  PHE       HE1            96.8084709742       64.2532288155       67.8670548697  PROA      101             0.0000000000
      1619       100  PHE       CZ             96.2357718225       65.2300304628       66.0466032400  PROA      101             0.0000000000
      1620       100  PHE       HZ             95.7936730104       66.0772100381       66.5482862422  PROA      101             0.0000000000
      1621       100  PHE       CD2            96.8147808139       64.0855455626       64.0087168592  PROA      101             0.0000000000
      1622       100  PHE       HD2            96.8501606157       64.0397870691       62.9310368366  PROA      101             0.0000000000
      1623       100  PHE       CE2            96.2373862720       65.1691596904       64.6578508709  PROA      101             0.0000000000
      1624       100  PHE       HE2            95.9587488519       65.9478127882       64.0354484911  PROA      101             0.0000000000
      1625       100  PHE       C              97.4223429967       59.7323238791       62.8610225758  PROA      101             0.0000000000
      1626       100  PHE       O              97.6001604170       58.7389317231       63.5720014710  PROA      101             0.0000000000
      1627       101  ASN       N              97.6622675393       59.7422490468       61.5515812045  PROA      102             0.0000000000
      1628       101  ASN       HN             97.4587044308       60.5555936799       60.9902405479  PROA      102             0.0000000000
      1629       101  ASN       CA             98.2918616420       58.6310252952       60.8690718348  PROA      102             0.0000000000
      1630       101  ASN       HA             98.1905781462       57.7171532115       61.4393519120  PROA      102             0.0000000000
      1631       101  ASN       CB             97.8153618699       58.4794447001       59.4425104830  PROA      102             0.0000000000
      1632       101  ASN       HB1            98.5274832367       57.8885172141       58.8280929616  PROA      102             0.0000000000
      1633       101  ASN       HB2            97.6912064403       59.4684451296       58.9534067830  PROA      102             0.0000000000
      1634       101  ASN       CG             96.4786832604       57.7778219520       59.3801741851  PROA      102             0.0000000000
      1635       101  ASN       OD1            95.6016375589       58.1987538674       58.6357575275  PROA      102             0.0000000000
      1636       101  ASN       ND2            96.3990747740       56.6263357122       60.0695622677  PROA      102             0.0000000000
      1637       101  ASN       HD21           95.6797791062       55.9763583011       59.7751096628  PROA      102             0.0000000000
      1638       101  ASN       HD22           97.1128519442       56.3395033516       60.6941499501  PROA      102             0.0000000000
      1639       101  ASN       C              99.7801465130       58.9661269159       60.8688557173  PROA      102             0.0000000000
      1640       101  ASN       O             100.1908919013       59.9254237345       60.2121108353  PROA      102             0.0000000000
      1641       102  LYS       N             100.5748711036       58.2363284880       61.6691088520  PROA      103             0.0000000000
      1642       102  LYS       HN            100.2150601725       57.4572159289       62.1897925360  PROA      103             0.0000000000
      1643       102  LYS       CA            102.0237072453       58.4523289467       61.7524613349  PROA      103             0.0000000000
      1644       102  LYS       HA            102.2292890442       59.5122692356       61.6821318982  PROA      103             0.0000000000
      1645       102  LYS       CB            102.5753723534       57.9095535586       63.0662000785  PROA      103             0.0000000000
      1646       102  LYS       HB1           102.4281652873       56.8071793685       63.0783078401  PROA      103             0.0000000000
      1647       102  LYS       HB2           101.9764155199       58.3324844110       63.9025445211  PROA      103             0.0000000000
      1648       102  LYS       CG            104.0408580704       58.2834660000       63.2553854361  PROA      103             0.0000000000
      1649       102  LYS       HG1           104.1219890492       59.3935059798       63.2509069312  PROA      103             0.0000000000
      1650       102  LYS       HG2           104.6373846378       57.9687663847       62.3768292924  PROA      103             0.0000000000
      1651       102  LYS       CD            104.6428662634       57.7363502259       64.5477528240  PROA      103             0.0000000000
      1652       102  LYS       HD1           104.0262263270       58.1108657998       65.3952203819  PROA      103             0.0000000000
      1653       102  LYS       HD2           105.6661482136       58.1111138614       64.7202746757  PROA      103             0.0000000000
      1654       102  LYS       CE            104.6660765069       56.2118540712       64.6093950088  PROA      103             0.0000000000
      1655       102  LYS       HE1           103.6313174365       55.8073102301       64.6200696106  PROA      103             0.0000000000
      1656       102  LYS       HE2           105.1894055526       55.8582237012       65.5252486918  PROA      103             0.0000000000
      1657       102  LYS       NZ            105.3624112442       55.6681558033       63.4400494110  PROA      103             0.0000000000
      1658       102  LYS       HZ1           106.4126651896       55.7077574897       63.4366772740  PROA      103             0.0000000000
      1659       102  LYS       HZ2           105.1865990607       56.2037675108       62.5442549925  PROA      103             0.0000000000
      1660       102  LYS       HZ3           105.1251905669       54.6856860623       63.2324300093  PROA      103             0.0000000000
      1661       102  LYS       C             102.6733081697       57.7582314593       60.5542016314  PROA      103             0.0000000000
      1662       102  LYS       O             102.5838577784       56.5343707016       60.4228491545  PROA      103             0.0000000000
      1663       103  ILE       N             103.3176685017       58.5523642279       59.6885216048  PROA      104             0.0000000000
      1664       103  ILE       HN            103.3630320488       59.5448960769       59.8337034262  PROA      104             0.0000000000
      1665       103  ILE       CA            103.9683475805       58.0774719741       58.4700405488  PROA      104             0.0000000000
      1666       103  ILE       HA            103.7140693432       57.0428106768       58.3040300048  PROA      104             0.0000000000
      1667       103  ILE       CB            103.4696831990       58.8979970864       57.2792083294  PROA      104             0.0000000000
      1668       103  ILE       HB            103.7556342810       59.9520803403       57.4400372872  PROA      104             0.0000000000
      1669       103  ILE       CG2           104.1034903165       58.4327074021       55.9661115898  PROA      104             0.0000000000
      1670       103  ILE       HG21          103.8596509447       57.3653930178       55.7814580428  PROA      104             0.0000000000
      1671       103  ILE       HG22          105.2067748831       58.5450661883       55.9804113695  PROA      104             0.0000000000
      1672       103  ILE       HG23          103.7292779169       59.0323695632       55.1095427166  PROA      104             0.0000000000
      1673       103  ILE       CG1           101.9411478156       58.8848931138       57.2271615457  PROA      104             0.0000000000
      1674       103  ILE       HG11          101.5011072854       59.2352415980       58.1836122570  PROA      104             0.0000000000
      1675       103  ILE       HG12          101.5934657624       57.8407722844       57.0527064683  PROA      104             0.0000000000
      1676       103  ILE       CD            101.3797754128       59.7972769988       56.1363876590  PROA      104             0.0000000000
      1677       103  ILE       HD1           101.4462411965       59.2952980838       55.1456605353  PROA      104             0.0000000000
      1678       103  ILE       HD2           101.9686143065       60.7324977597       56.0696219472  PROA      104             0.0000000000
      1679       103  ILE       HD3           100.3128293452       60.0439638505       56.3231834208  PROA      104             0.0000000000
      1680       103  ILE       C             105.4876007518       58.1771538997       58.5999917523  PROA      104             0.0000000000
      1681       103  ILE       O             106.0082734379       59.2432621114       58.9418019843  PROA      104             0.0000000000
      1682       104  GLU       N             106.1847806148       57.0615749473       58.3359106289  PROA      105             0.0000000000
      1683       104  GLU       HN            105.6892472045       56.2255468175       58.1096853930  PROA      105             0.0000000000
      1684       104  GLU       CA            107.6488204112       56.9852715650       58.3307853553  PROA      105             0.0000000000
      1685       104  GLU       HA            108.0358173376       57.7920782336       58.9368200897  PROA      105             0.0000000000
      1686       104  GLU       CB            108.1228101094       55.6368953644       58.8844038048  PROA      105             0.0000000000
      1687       104  GLU       HB1           109.0768288135       55.6970591432       59.4308139002  PROA      105             0.0000000000
      1688       104  GLU       HB2           108.2719271760       54.9197304521       58.0477255682  PROA      105             0.0000000000
      1689       104  GLU       CG            107.1320081527       54.9359017112       59.8298541634  PROA      105             0.0000000000
      1690       104  GLU       HG1           107.5472144760       53.9401868226       60.1063631944  PROA      105             0.0000000000
      1691       104  GLU       HG2           106.1535874815       54.7366433157       59.3473265469  PROA      105             0.0000000000
      1692       104  GLU       CD            106.8928613645       55.6935454775       61.1259416362  PROA      105             0.0000000000
      1693       104  GLU       OE1           107.5324534822       55.3975923504       62.1341879699  PROA      105             0.0000000000
      1694       104  GLU       OE2           105.9774590948       56.5110788955       61.1926858886  PROA      105             0.0000000000
      1695       104  GLU       C             108.0730821608       57.1833790970       56.8709239326  PROA      105             0.0000000000
      1696       104  GLU       O             107.7443393419       56.3563014311       56.0101413273  PROA      105             0.0000000000
      1697       105  ILE       N             108.7195331334       58.3278939882       56.5840305656  PROA      106             0.0000000000
      1698       105  ILE       HN            108.8442704208       59.0252143427       57.2922841053  PROA      106             0.0000000000
      1699       105  ILE       CA            109.1693239306       58.6780855737       55.2310929868  PROA      106             0.0000000000
      1700       105  ILE       HA            109.2659787535       57.7768449007       54.6417557380  PROA      106             0.0000000000
      1701       105  ILE       CB            108.1088944760       59.5639645260       54.5664488310  PROA      106             0.0000000000
      1702       105  ILE       HB            107.2028297898       58.9246406872       54.4050237183  PROA      106             0.0000000000
      1703       105  ILE       CG2           107.6662822108       60.6965396416       55.4947343421  PROA      106             0.0000000000
      1704       105  ILE       HG21          108.4987558941       61.3767451026       55.7641786198  PROA      106             0.0000000000
      1705       105  ILE       HG22          107.2083989350       60.3168109628       56.4329929556  PROA      106             0.0000000000
      1706       105  ILE       HG23          106.8686402762       61.3142310166       55.0285400449  PROA      106             0.0000000000
      1707       105  ILE       CG1           108.5645990602       60.0619494894       53.1959287443  PROA      106             0.0000000000
      1708       105  ILE       HG11          108.7644157185       59.1741475519       52.5524514998  PROA      106             0.0000000000
      1709       105  ILE       HG12          109.5055955920       60.6375812802       53.2611729920  PROA      106             0.0000000000
      1710       105  ILE       CD            107.5094955254       60.9392234276       52.5217144102  PROA      106             0.0000000000
      1711       105  ILE       HD1           107.3955774694       61.9142815931       53.0439607449  PROA      106             0.0000000000
      1712       105  ILE       HD2           106.5200687932       60.4315662172       52.5298483054  PROA      106             0.0000000000
      1713       105  ILE       HD3           107.7848536931       61.1597102521       51.4691918964  PROA      106             0.0000000000
      1714       105  ILE       C             110.5461834082       59.3413719770       55.2703246854  PROA      106             0.0000000000
      1715       105  ILE       O             110.7278447692       60.3633250007       55.9411161338  PROA      106             0.0000000000
      1716       106  ASN       N             111.5161332999       58.7260020552       54.5544699048  PROA      107             0.0000000000
      1717       106  ASN       HN            111.2663965670       57.9411780018       53.9923585531  PROA      107             0.0000000000
      1718       106  ASN       CA            112.9107675175       59.1592800275       54.4302660495  PROA      107             0.0000000000
      1719       106  ASN       HA            113.4474387342       58.3491565388       53.9635721651  PROA      107             0.0000000000
      1720       106  ASN       CB            113.0542787214       60.4470125363       53.6103620794  PROA      107             0.0000000000
      1721       106  ASN       HB1           114.0989203790       60.7840345647       53.5414609418  PROA      107             0.0000000000
      1722       106  ASN       HB2           112.5066067893       61.2485119520       54.1658315582  PROA      107             0.0000000000
      1723       106  ASN       CG            112.4305441492       60.3000947273       52.2447939409  PROA      107             0.0000000000
      1724       106  ASN       OD1           112.5560639128       59.2754970094       51.5822342789  PROA      107             0.0000000000
      1725       106  ASN       ND2           111.7216497245       61.3808721977       51.8720088100  PROA      107             0.0000000000
      1726       106  ASN       HD21          111.2678707742       61.3613171143       50.9886592952  PROA      107             0.0000000000
      1727       106  ASN       HD22          111.5891560486       62.1582715353       52.4946186283  PROA      107             0.0000000000
      1728       106  ASN       C             113.5583026193       59.4564774407       55.7907769790  PROA      107             0.0000000000
      1729       106  ASN       O             114.0345550405       60.5702777452       56.0293529901  PROA      107             0.0000000000
      1730       107  ASN       N             113.5340932485       58.4472858507       56.6922409223  PROA      108             0.0000000000
      1731       107  ASN       HN            113.1234923994       57.5890944255       56.3968121889  PROA      108             0.0000000000
      1732       107  ASN       CA            114.0859821235       58.4711401252       58.0594097645  PROA      108             0.0000000000
      1733       107  ASN       HA            113.7919958289       57.5430137664       58.5266423967  PROA      108             0.0000000000
      1734       107  ASN       CB            115.6106734799       58.5645140226       58.0215734985  PROA      108             0.0000000000
      1735       107  ASN       HB1           115.9355204730       59.5645496475       57.6674883542  PROA      108             0.0000000000
      1736       107  ASN       HB2           115.9971075819       57.8170193666       57.3002438085  PROA      108             0.0000000000
      1737       107  ASN       CG            116.1944185250       58.2231060681       59.3845365688  PROA      108             0.0000000000
      1738       107  ASN       OD1           116.1390314311       57.0840321941       59.8413472292  PROA      108             0.0000000000
      1739       107  ASN       ND2           116.8373505336       59.2484677254       59.9783554839  PROA      108             0.0000000000
      1740       107  ASN       HD21          117.3177018561       59.0400035492       60.8251617550  PROA      108             0.0000000000
      1741       107  ASN       HD22          116.7406970350       60.1695293594       59.6169291755  PROA      108             0.0000000000
      1742       107  ASN       C             113.5139405702       59.5944673233       58.9477010834  PROA      108             0.0000000000
      1743       107  ASN       O             114.1147344109       59.9553542938       59.9619290437  PROA      108             0.0000000000
      1744       108  LYS       N             112.3361040901       60.1202773603       58.5663429433  PROA      109             0.0000000000
      1745       108  LYS       HN            111.9140608727       59.8737572675       57.6944463041  PROA      109             0.0000000000
      1746       108  LYS       CA            111.6253132145       61.1780695234       59.2768906694  PROA      109             0.0000000000
      1747       108  LYS       HA            112.0889212320       61.3462006476       60.2391311993  PROA      109             0.0000000000
      1748       108  LYS       CB            111.7167585869       62.4306649019       58.4602318902  PROA      109             0.0000000000
      1749       108  LYS       HB1           111.1200773792       63.2443216465       58.9209139834  PROA      109             0.0000000000
      1750       108  LYS       HB2           111.2263828195       62.2412680899       57.4731498783  PROA      109             0.0000000000
      1751       108  LYS       CG            113.1564039184       62.8746498600       58.1707846989  PROA      109             0.0000000000
      1752       108  LYS       HG1           113.1302306836       63.4910848294       57.2436341946  PROA      109             0.0000000000
      1753       108  LYS       HG2           113.8161990394       62.0242369674       57.9146127395  PROA      109             0.0000000000
      1754       108  LYS       CD            113.8066276344       63.6424237412       59.3201190220  PROA      109             0.0000000000
      1755       108  LYS       HD1           114.8665694573       63.8632539447       59.0624805260  PROA      109             0.0000000000
      1756       108  LYS       HD2           113.8088134326       62.9905237671       60.2228288292  PROA      109             0.0000000000
      1757       108  LYS       CE            113.0553622925       64.9420761401       59.6291303938  PROA      109             0.0000000000
      1758       108  LYS       HE1           113.5935649927       65.5335432640       60.4012851611  PROA      109             0.0000000000
      1759       108  LYS       HE2           112.0246552198       64.7614541280       59.9921483530  PROA      109             0.0000000000
      1760       108  LYS       NZ            112.9802395787       65.7654904831       58.4190599836  PROA      109             0.0000000000
      1761       108  LYS       HZ1           112.3275454699       65.3027448196       57.7174590738  PROA      109             0.0000000000
      1762       108  LYS       HZ2           113.8745223245       65.9352531206       57.9387194165  PROA      109             0.0000000000
      1763       108  LYS       HZ3           112.5169344638       66.6903077500       58.5938601362  PROA      109             0.0000000000
      1764       108  LYS       C             110.1950849926       60.7307346324       59.5652909617  PROA      109             0.0000000000
      1765       108  LYS       O             109.7662315872       59.6525082017       59.1282160014  PROA      109             0.0000000000
      1766       109  LEU       N             109.4572867821       61.5691869443       60.3001416412  PROA      110             0.0000000000
      1767       109  LEU       HN            109.8512051499       62.4040118350       60.6867978151  PROA      110             0.0000000000
      1768       109  LEU       CA            108.0708548028       61.3071856475       60.6712422841  PROA      110             0.0000000000
      1769       109  LEU       HA            107.7403573003       60.3916819818       60.1999549341  PROA      110             0.0000000000
      1770       109  LEU       CB            107.9190103252       61.1323646030       62.1859085368  PROA      110             0.0000000000
      1771       109  LEU       HB1           106.8353468053       60.9798049074       62.4063234794  PROA      110             0.0000000000
      1772       109  LEU       HB2           108.2386063347       62.0599116989       62.7102683778  PROA      110             0.0000000000
      1773       109  LEU       CG            108.6857328562       59.9404927069       62.7704929564  PROA      110             0.0000000000
      1774       109  LEU       HG            108.7443299436       59.1567197264       61.9698149415  PROA      110             0.0000000000
      1775       109  LEU       CD1           110.1171951260       60.2766928778       63.1955473236  PROA      110             0.0000000000
      1776       109  LEU       HD11          110.1121144438       61.0815017448       63.9605029331  PROA      110             0.0000000000
      1777       109  LEU       HD12          110.7451775058       60.6042541769       62.3448815458  PROA      110             0.0000000000
      1778       109  LEU       HD13          110.5562361921       59.3814123198       63.6358138301  PROA      110             0.0000000000
      1779       109  LEU       CD2           107.9127353747       59.3138272655       63.9223568018  PROA      110             0.0000000000
      1780       109  LEU       HD21          106.9423953494       58.9765242143       63.5031472684  PROA      110             0.0000000000
      1781       109  LEU       HD22          107.7341746241       60.0593233085       64.7239148368  PROA      110             0.0000000000
      1782       109  LEU       HD23          108.4548324537       58.4362390151       64.3230034436  PROA      110             0.0000000000
      1783       109  LEU       C             107.1572382866       62.3930593514       60.1733616149  PROA      110             0.0000000000
      1784       109  LEU       O             107.5103723427       63.5725599229       60.1993950583  PROA      110             0.0000000000
      1785       110  GLU       N             105.9702333142       61.9911783316       59.7359923869  PROA      111             0.0000000000
      1786       110  GLU       HN            105.7753734457       61.0117309796       59.6179443654  PROA      111             0.0000000000
      1787       110  GLU       CA            104.9115983070       62.8935923361       59.3192300014  PROA      111             0.0000000000
      1788       110  GLU       HA            105.1381552005       63.9223429622       59.5683565700  PROA      111             0.0000000000
      1789       110  GLU       CB            104.5759895243       62.7519704704       57.8376727152  PROA      111             0.0000000000
      1790       110  GLU       HB1           103.5486737900       63.1321658531       57.6775103613  PROA      111             0.0000000000
      1791       110  GLU       HB2           104.6064615697       61.6802709883       57.5693421585  PROA      111             0.0000000000
      1792       110  GLU       CG            105.4682030177       63.4795228475       56.8374049407  PROA      111             0.0000000000
      1793       110  GLU       HG1           106.4711407929       63.0150408600       56.7743679103  PROA      111             0.0000000000
      1794       110  GLU       HG2           105.5838174790       64.5503970320       57.0884600544  PROA      111             0.0000000000
      1795       110  GLU       CD            104.7916255701       63.3831161348       55.4815455442  PROA      111             0.0000000000
      1796       110  GLU       OE1           104.3984000563       62.2838532785       55.0912586395  PROA      111             0.0000000000
      1797       110  GLU       OE2           104.6096178300       64.4127047307       54.8357913296  PROA      111             0.0000000000
      1798       110  GLU       C             103.6744732494       62.4571313159       60.0766792536  PROA      111             0.0000000000
      1799       110  GLU       O             103.4819297273       61.2596723093       60.2984807856  PROA      111             0.0000000000
      1800       111  PHE       N             102.8551972024       63.4153586168       60.4948576828  PROA      112             0.0000000000
      1801       111  PHE       HN            103.0632747804       64.3663049580       60.2907670787  PROA      112             0.0000000000
      1802       111  PHE       CA            101.6158318842       63.1100442358       61.2213304882  PROA      112             0.0000000000
      1803       111  PHE       HA            101.4666535152       62.0387796824       61.2872223812  PROA      112             0.0000000000
      1804       111  PHE       CB            101.6464568222       63.7078187835       62.6272862852  PROA      112             0.0000000000
      1805       111  PHE       HB1           100.7410901616       63.4191329063       63.2042350164  PROA      112             0.0000000000
      1806       111  PHE       HB2           101.6828052959       64.8167886249       62.5833108434  PROA      112             0.0000000000
      1807       111  PHE       CG            102.8634404424       63.2351704186       63.3864887558  PROA      112             0.0000000000
      1808       111  PHE       CD1           102.8415119035       62.0082525198       64.0384991918  PROA      112             0.0000000000
      1809       111  PHE       HD1           101.9594233910       61.3856410411       63.9862696354  PROA      112             0.0000000000
      1810       111  PHE       CE1           103.9617111975       61.5788215531       64.7401947004  PROA      112             0.0000000000
      1811       111  PHE       HE1           103.9465021476       60.6226879755       65.2426826416  PROA      112             0.0000000000
      1812       111  PHE       CZ            105.1022886585       62.3704796872       64.7869435406  PROA      112             0.0000000000
      1813       111  PHE       HZ            105.9783511681       62.0299382757       65.3214192047  PROA      112             0.0000000000
      1814       111  PHE       CD2           104.0030515203       64.0299392046       63.4384711367  PROA      112             0.0000000000
      1815       111  PHE       HD2           104.0226986060       64.9799357740       62.9228642565  PROA      112             0.0000000000
      1816       111  PHE       CE2           105.1232550833       63.5976635248       64.1359349094  PROA      112             0.0000000000
      1817       111  PHE       HE2           106.0127606994       64.2121344976       64.1635353582  PROA      112             0.0000000000
      1818       111  PHE       C             100.4357086645       63.6806454420       60.4525597489  PROA      112             0.0000000000
      1819       111  PHE       O             100.1937538613       64.8954112271       60.4956406075  PROA      112             0.0000000000
      1820       112  GLU       N              99.7403150571       62.8113552522       59.7060369449  PROA      113             0.0000000000
      1821       112  GLU       HN             99.9951138094       61.8397413114       59.6659279908  PROA      113             0.0000000000
      1822       112  GLU       CA             98.5810567923       63.1910565288       58.8961825037  PROA      113             0.0000000000
      1823       112  GLU       HA             98.6938568136       64.1972326266       58.5192131558  PROA      113             0.0000000000
      1824       112  GLU       CB             98.4243380766       62.2039897914       57.7220196104  PROA      113             0.0000000000
      1825       112  GLU       HB1            98.5245913643       61.1687649711       58.1118409247  PROA      113             0.0000000000
      1826       112  GLU       HB2            99.2645595455       62.3489809743       57.0078581260  PROA      113             0.0000000000
      1827       112  GLU       CG             97.0925962936       62.3421891608       56.9663432526  PROA      113             0.0000000000
      1828       112  GLU       HG1            97.0433967453       63.3190791701       56.4447775831  PROA      113             0.0000000000
      1829       112  GLU       HG2            96.2231467429       62.2478625125       57.6368942452  PROA      113             0.0000000000
      1830       112  GLU       CD             96.8741539651       61.2233827995       55.9565332332  PROA      113             0.0000000000
      1831       112  GLU       OE1            96.8907668106       60.0461575477       56.3339053571  PROA      113             0.0000000000
      1832       112  GLU       OE2            96.6419961754       61.5374957594       54.7897419883  PROA      113             0.0000000000
      1833       112  GLU       C              97.3225582512       63.1118926399       59.7508733839  PROA      113             0.0000000000
      1834       112  GLU       O              97.1242356331       62.1105654196       60.4221445192  PROA      113             0.0000000000
      1835       113  SER       N              96.4441904684       64.1293020842       59.7003059964  PROA      114             0.0000000000
      1836       113  SER       HN             96.6085751312       64.8784196273       59.0511968832  PROA      114             0.0000000000
      1837       113  SER       CA             95.1810307154       64.0426701083       60.4357135971  PROA      114             0.0000000000
      1838       113  SER       HA             95.3614704961       63.8132659055       61.4732963554  PROA      114             0.0000000000
      1839       113  SER       CB             94.5318585698       65.4158549343       60.2662587094  PROA      114             0.0000000000
      1840       113  SER       HB1            94.4404924401       65.6295828287       59.1754432774  PROA      114             0.0000000000
      1841       113  SER       HB2            95.1995803245       66.1920617527       60.7024693681  PROA      114             0.0000000000
      1842       113  SER       OG             93.2401317282       65.4916706926       60.8792013962  PROA      114             0.0000000000
      1843       113  SER       HG1            93.3532517771       65.3347804659       61.8279371514  PROA      114             0.0000000000
      1844       113  SER       C              94.3635521792       62.9000038887       59.8191977794  PROA      114             0.0000000000
      1845       113  SER       O              94.2090820793       62.8689266107       58.5950539189  PROA      114             0.0000000000
      1846       114  ALA       N              93.8624928654       61.9471325162       60.6440381951  PROA      115             0.0000000000
      1847       114  ALA       HN             94.0551366698       61.9324480014       61.6271326499  PROA      115             0.0000000000
      1848       114  ALA       CA             93.0617403616       60.8283913219       60.1081066998  PROA      115             0.0000000000
      1849       114  ALA       HA             93.6818698532       60.2961649207       59.3938264311  PROA      115             0.0000000000
      1850       114  ALA       CB             92.6452694938       59.8684721325       61.2196876308  PROA      115             0.0000000000
      1851       114  ALA       HB1            92.0469173664       60.3870445996       61.9976072066  PROA      115             0.0000000000
      1852       114  ALA       HB2            93.5571394790       59.4542655530       61.7025824020  PROA      115             0.0000000000
      1853       114  ALA       HB3            92.0598274450       59.0119194978       60.8231421102  PROA      115             0.0000000000
      1854       114  ALA       C              91.7969586873       61.2714621698       59.3507794654  PROA      115             0.0000000000
      1855       114  ALA       O              91.4834144672       60.6886184608       58.3189770459  PROA      115             0.0000000000
      1856       115  GLN       N              91.0881799625       62.3030805953       59.8336346649  PROA      116             0.0000000000
      1857       115  GLN       HN             91.4108088432       62.8026000151       60.6312324996  PROA      116             0.0000000000
      1858       115  GLN       CA             89.8534912390       62.7126285525       59.1610224239  PROA      116             0.0000000000
      1859       115  GLN       HA             89.4308504922       61.8544010033       58.6535354764  PROA      116             0.0000000000
      1860       115  GLN       CB             88.7876950935       63.1600510931       60.1777827923  PROA      116             0.0000000000
      1861       115  GLN       HB1            88.5605522161       62.2808213928       60.8261670217  PROA      116             0.0000000000
      1862       115  GLN       HB2            87.8482684505       63.3714878353       59.6263476188  PROA      116             0.0000000000
      1863       115  GLN       CG             89.1582321909       64.3425407782       61.0891671262  PROA      116             0.0000000000
      1864       115  GLN       HG1            89.5504445255       65.1875578938       60.4901869345  PROA      116             0.0000000000
      1865       115  GLN       HG2            89.9274709147       63.9730172321       61.7686539634  PROA      116             0.0000000000
      1866       115  GLN       CD             87.9420944990       64.8104628038       61.8762446904  PROA      116             0.0000000000
      1867       115  GLN       OE1            86.8106989409       64.4151416679       61.6372754649  PROA      116             0.0000000000
      1868       115  GLN       NE2            88.2102953146       65.7112093182       62.8240305519  PROA      116             0.0000000000
      1869       115  GLN       HE21           89.1357786894       66.0697151055       62.9484710230  PROA      116             0.0000000000
      1870       115  GLN       HE22           87.4512080180       66.0736760675       63.3538565132  PROA      116             0.0000000000
      1871       115  GLN       C              90.0550372755       63.7512796236       58.0716812708  PROA      116             0.0000000000
      1872       115  GLN       O              89.1342068113       63.9928514577       57.3038796655  PROA      116             0.0000000000
      1873       116  PHE       N              91.2370877174       64.3804471566       58.0247135360  PROA      117             0.0000000000
      1874       116  PHE       HN             91.9749329793       64.1418243152       58.6557347865  PROA      117             0.0000000000
      1875       116  PHE       CA             91.5668490486       65.3444693184       56.9844882066  PROA      117             0.0000000000
      1876       116  PHE       HA             90.7606880236       65.4495889348       56.2723130043  PROA      117             0.0000000000
      1877       116  PHE       CB             91.9080992771       66.7155809772       57.5781068558  PROA      117             0.0000000000
      1878       116  PHE       HB1            92.1162094773       67.4492643747       56.7679348693  PROA      117             0.0000000000
      1879       116  PHE       HB2            92.8180001171       66.6526140011       58.2115887540  PROA      117             0.0000000000
      1880       116  PHE       CG             90.7959684482       67.2817975909       58.4369809826  PROA      117             0.0000000000
      1881       116  PHE       CD1            89.5977360011       67.7327899380       57.8402851593  PROA      117             0.0000000000
      1882       116  PHE       HD1            89.4605523397       67.6372349400       56.7743657065  PROA      117             0.0000000000
      1883       116  PHE       CE1            88.6004520460       68.3166539122       58.6460578148  PROA      117             0.0000000000
      1884       116  PHE       HE1            87.6850294274       68.6662838414       58.2108380983  PROA      117             0.0000000000
      1885       116  PHE       CZ             88.8101839258       68.4270968261       60.0359642510  PROA      117             0.0000000000
      1886       116  PHE       HZ             88.0303233664       68.8426879308       60.6534368234  PROA      117             0.0000000000
      1887       116  PHE       CD2            90.9939954461       67.3837483842       59.8318753671  PROA      117             0.0000000000
      1888       116  PHE       HD2            91.9406759197       67.1659301512       60.2540302008  PROA      117             0.0000000000
      1889       116  PHE       CE2            89.9965708860       67.9620044135       60.6399998695  PROA      117             0.0000000000
      1890       116  PHE       HE2            90.1342897731       68.0442555438       61.6947817319  PROA      117             0.0000000000
      1891       116  PHE       C              92.7947194023       64.8258889540       56.2291135974  PROA      117             0.0000000000
      1892       116  PHE       O              93.9030248282       65.3111059747       56.4799392853  PROA      117             0.0000000000
      1893       117  PRO       N              92.6565502732       63.8056241821       55.3480970897  PROA      118             0.0000000000
      1894       117  PRO       CD             91.4434440865       63.0773375791       54.9982614088  PROA      118             0.0000000000
      1895       117  PRO       HD1            90.8682934779       63.6742381226       54.2589609872  PROA      118             0.0000000000
      1896       117  PRO       HD2            90.8246621852       62.8189075839       55.8735975704  PROA      118             0.0000000000
      1897       117  PRO       CA             93.8336178022       63.3226771980       54.6053452853  PROA      118             0.0000000000
      1898       117  PRO       HA             94.5518758864       62.9428536202       55.3213145446  PROA      118             0.0000000000
      1899       117  PRO       CB             93.2448543117       62.2400173658       53.6944527340  PROA      118             0.0000000000
      1900       117  PRO       HB1            93.9713037900       61.4055070987       53.5786986269  PROA      118             0.0000000000
      1901       117  PRO       HB2            93.0041192982       62.6486762031       52.6899654207  PROA      118             0.0000000000
      1902       117  PRO       CG             91.9622932082       61.7846832868       54.3863247541  PROA      118             0.0000000000
      1903       117  PRO       HG1            91.2437221177       61.3100848164       53.6894506579  PROA      118             0.0000000000
      1904       117  PRO       HG2            92.2106021687       61.0943192191       55.2258697458  PROA      118             0.0000000000
      1905       117  PRO       C              94.4855719788       64.4537946478       53.8271961568  PROA      118             0.0000000000
      1906       117  PRO       O              93.7907679541       65.3761962960       53.3782233660  PROA      118             0.0000000000
      1907       118  ASN       N              95.8226952453       64.3955893812       53.6913855640  PROA      119             0.0000000000
      1908       118  ASN       HN             96.2972390539       63.5834316608       54.0603973344  PROA      119             0.0000000000
      1909       118  ASN       CA             96.6406131620       65.3998675283       52.9885081316  PROA      119             0.0000000000
      1910       118  ASN       HA             97.6063045170       64.9237020689       52.8721204374  PROA      119             0.0000000000
      1911       118  ASN       CB             96.0827353659       65.8233182653       51.6186264440  PROA      119             0.0000000000
      1912       118  ASN       HB1            95.5134378387       66.7733296274       51.6364084788  PROA      119             0.0000000000
      1913       118  ASN       HB2            95.3878327946       65.0242180051       51.2794682923  PROA      119             0.0000000000
      1914       118  ASN       CG             97.1710799501       65.8745359974       50.5540388195  PROA      119             0.0000000000
      1915       118  ASN       OD1            97.1122776131       65.1404669572       49.5714550168  PROA      119             0.0000000000
      1916       118  ASN       ND2            98.1571805057       66.7730566272       50.7634507862  PROA      119             0.0000000000
      1917       118  ASN       HD21           98.1379500933       67.3016215197       51.6169864726  PROA      119             0.0000000000
      1918       118  ASN       HD22           98.9280005507       66.7460088482       50.1291440219  PROA      119             0.0000000000
      1919       118  ASN       C              96.8873595357       66.6632974179       53.8273973621  PROA      119             0.0000000000
      1920       118  ASN       O              97.4737123190       67.6248467547       53.3217351364  PROA      119             0.0000000000
      1921       119  TRP       N              96.4527085714       66.6516421300       55.1129928247  PROA      120             0.0000000000
      1922       119  TRP       HN             95.9577893446       65.8552235177       55.4624395014  PROA      120             0.0000000000
      1923       119  TRP       CA             96.7059250650       67.7257827033       56.0732273982  PROA      120             0.0000000000
      1924       119  TRP       HA             97.2559273646       68.5257656317       55.5977296002  PROA      120             0.0000000000
      1925       119  TRP       CB             95.3990648086       68.2386592494       56.6674124862  PROA      120             0.0000000000
      1926       119  TRP       HB1            95.5874332143       68.8768097117       57.5477294054  PROA      120             0.0000000000
      1927       119  TRP       HB2            94.7677169037       67.3974927540       57.0070874706  PROA      120             0.0000000000
      1928       119  TRP       CG             94.6613807218       69.0539388972       55.6377201613  PROA      120             0.0000000000
      1929       119  TRP       CD1            93.9058886904       68.5883901208       54.5526164209  PROA      120             0.0000000000
      1930       119  TRP       HD1            93.7809573853       67.5334717122       54.3374434660  PROA      120             0.0000000000
      1931       119  TRP       NE1            93.4180216547       69.6275910535       53.8251817661  PROA      120             0.0000000000
      1932       119  TRP       HE1            92.9591584554       69.5833236699       52.9593642578  PROA      120             0.0000000000
      1933       119  TRP       CE2            93.8361174395       70.8181222256       54.4107724449  PROA      120             0.0000000000
      1934       119  TRP       CD2            94.6093352163       70.4887782183       55.5472304487  PROA      120             0.0000000000
      1935       119  TRP       CE3            95.1566043715       71.4961713724       56.3314456647  PROA      120             0.0000000000
      1936       119  TRP       HE3            95.7798008271       71.2387931744       57.1750416382  PROA      120             0.0000000000
      1937       119  TRP       CZ3            94.9437962362       72.8252844645       55.9928484323  PROA      120             0.0000000000
      1938       119  TRP       HZ3            95.4749489283       73.5802861736       56.5433285434  PROA      120             0.0000000000
      1939       119  TRP       CZ2            93.6317514926       72.1526854633       54.0848253260  PROA      120             0.0000000000
      1940       119  TRP       HZ2            93.0448917785       72.3983669871       53.2100380485  PROA      120             0.0000000000
      1941       119  TRP       CH2            94.1874173722       73.1525447192       54.8741135487  PROA      120             0.0000000000
      1942       119  TRP       HH2            94.0378350982       74.1871084508       54.5927663932  PROA      120             0.0000000000
      1943       119  TRP       C              97.5860610511       67.1508205229       57.1759332234  PROA      120             0.0000000000
      1944       119  TRP       O              97.2744265659       66.0960614051       57.7525658196  PROA      120             0.0000000000
      1945       120  TYR       N              98.7067870803       67.8455696135       57.4449534246  PROA      121             0.0000000000
      1946       120  TYR       HN             98.9115840341       68.6857897180       56.9337235616  PROA      121             0.0000000000
      1947       120  TYR       CA             99.7571867800       67.3930216935       58.3492757406  PROA      121             0.0000000000
      1948       120  TYR       HA             99.4421790454       66.4833721139       58.8401528114  PROA      121             0.0000000000
      1949       120  TYR       CB            101.0620322023       67.1400773587       57.6072928653  PROA      121             0.0000000000
      1950       120  TYR       HB1           101.9217230277       66.9609986539       58.2945943368  PROA      121             0.0000000000
      1951       120  TYR       HB2           101.3062148377       68.0418360101       57.0033467247  PROA      121             0.0000000000
      1952       120  TYR       CG            101.0447839704       65.9658299272       56.6656753909  PROA      121             0.0000000000
      1953       120  TYR       CD1           101.3523127105       64.7038986706       57.1522712989  PROA      121             0.0000000000
      1954       120  TYR       HD1           101.5511308516       64.5624235921       58.1990768439  PROA      121             0.0000000000
      1955       120  TYR       CE1           101.5330227684       63.6516260988       56.2675717399  PROA      121             0.0000000000
      1956       120  TYR       HE1           101.8194751249       62.6806847755       56.6330534375  PROA      121             0.0000000000
      1957       120  TYR       CZ            101.4124475996       63.8634066701       54.9017091486  PROA      121             0.0000000000
      1958       120  TYR       OH            101.7483504034       62.8544913779       54.0267747285  PROA      121             0.0000000000
      1959       120  TYR       HH            102.6075266712       62.5251925081       54.3612147977  PROA      121             0.0000000000
      1960       120  TYR       CD2           100.7959091814       66.1515761907       55.3112767550  PROA      121             0.0000000000
      1961       120  TYR       HD2           100.5321062481       67.1290494497       54.9358865989  PROA      121             0.0000000000
      1962       120  TYR       CE2           100.9839157389       65.0966281812       54.4253110493  PROA      121             0.0000000000
      1963       120  TYR       HE2           100.8738241209       65.2380548197       53.3604464591  PROA      121             0.0000000000
      1964       120  TYR       C             100.1256775730       68.3819095120       59.4328667233  PROA      121             0.0000000000
      1965       120  TYR       O             100.0523690779       69.5925023906       59.2048036910  PROA      121             0.0000000000
      1966       121  ILE       N             100.5847579323       67.8637113023       60.6002564779  PROA      122             0.0000000000
      1967       121  ILE       HN            100.6230892070       66.8675551652       60.7156283409  PROA      122             0.0000000000
      1968       121  ILE       CA            101.1287303119       68.6976814206       61.6719009581  PROA      122             0.0000000000
      1969       121  ILE       HA            100.3968029097       69.4458185441       61.9403161537  PROA      122             0.0000000000
      1970       121  ILE       CB            101.4880745334       67.8653254010       62.8967761301  PROA      122             0.0000000000
      1971       121  ILE       HB            102.1244996243       67.0072064932       62.5702927359  PROA      122             0.0000000000
      1972       121  ILE       CG2           102.2913584580       68.6696950712       63.9188692619  PROA      122             0.0000000000
      1973       121  ILE       HG21          101.7088570752       69.5430921188       64.2807804566  PROA      122             0.0000000000
      1974       121  ILE       HG22          103.2447266125       69.0389028014       63.4832742544  PROA      122             0.0000000000
      1975       121  ILE       HG23          102.5739532529       68.0495440234       64.7924491252  PROA      122             0.0000000000
      1976       121  ILE       CG1           100.1894160181       67.3237451982       63.4972617208  PROA      122             0.0000000000
      1977       121  ILE       HG11           99.7343374576       66.5895399291       62.7919064959  PROA      122             0.0000000000
      1978       121  ILE       HG12           99.4622813724       68.1576864412       63.6251491429  PROA      122             0.0000000000
      1979       121  ILE       CD            100.3910099368       66.6429813058       64.8488202341  PROA      122             0.0000000000
      1980       121  ILE       HD1           100.6441935272       67.3789875133       65.6403919863  PROA      122             0.0000000000
      1981       121  ILE       HD2           101.2074841856       65.8905712446       64.7903854612  PROA      122             0.0000000000
      1982       121  ILE       HD3            99.4609116716       66.1167169756       65.1580751017  PROA      122             0.0000000000
      1983       121  ILE       C             102.3238566719       69.4134101508       61.0395502892  PROA      122             0.0000000000
      1984       121  ILE       O             103.1954233628       68.7686779711       60.4506191219  PROA      122             0.0000000000
      1985       122  SER       N             102.2961060973       70.7433545469       61.0800942023  PROA      123             0.0000000000
      1986       122  SER       HN            101.5601191396       71.2454404527       61.5441372511  PROA      123             0.0000000000
      1987       122  SER       CA            103.2838934822       71.5697031846       60.3989297499  PROA      123             0.0000000000
      1988       122  SER       HA            104.1194449602       70.9371130127       60.1411114605  PROA      123             0.0000000000
      1989       122  SER       CB            102.7224142884       72.1494579270       59.1068753572  PROA      123             0.0000000000
      1990       122  SER       HB1           103.5286448548       72.2749976968       58.3475210860  PROA      123             0.0000000000
      1991       122  SER       HB2           102.2472803250       73.1369539638       59.2802324889  PROA      123             0.0000000000
      1992       122  SER       OG            101.7050738067       71.3024466594       58.5872685283  PROA      123             0.0000000000
      1993       122  SER       HG1           101.4458390735       70.6597392318       59.2665627518  PROA      123             0.0000000000
      1994       122  SER       C             103.8520772157       72.6991367589       61.2377134206  PROA      123             0.0000000000
      1995       122  SER       O             103.2341610717       73.1511712392       62.2012550479  PROA      123             0.0000000000
      1996       123  THR       N             105.0270187618       73.1956335764       60.8148667893  PROA      124             0.0000000000
      1997       123  THR       HN            105.5516813787       72.7212548262       60.0971175766  PROA      124             0.0000000000
      1998       123  THR       CA            105.6897632931       74.3304398214       61.4306025057  PROA      124             0.0000000000
      1999       123  THR       HA            105.0269058965       74.8363520833       62.1172705931  PROA      124             0.0000000000
      2000       123  THR       CB            106.8750992724       73.7460116699       62.1930769984  PROA      124             0.0000000000
      2001       123  THR       HB            107.6282550419       74.5436339659       62.4008406778  PROA      124             0.0000000000
      2002       123  THR       OG1           107.4896022639       72.7180861445       61.4110755996  PROA      124             0.0000000000
      2003       123  THR       HG1           108.4249004223       72.6921343647       61.6807500480  PROA      124             0.0000000000
      2004       123  THR       CG2           106.4351273317       73.1454246524       63.5290818359  PROA      124             0.0000000000
      2005       123  THR       HG21          105.7130255160       72.3171645610       63.3656706758  PROA      124             0.0000000000
      2006       123  THR       HG22          105.9501222426       73.9157686073       64.1615784522  PROA      124             0.0000000000
      2007       123  THR       HG23          107.3129163477       72.7316117576       64.0702750170  PROA      124             0.0000000000
      2008       123  THR       C             106.0685974925       75.3317995154       60.3407509504  PROA      124             0.0000000000
      2009       123  THR       O             106.2979499356       74.9439884455       59.1916221365  PROA      124             0.0000000000
      2010       124  SER       N             106.1276866016       76.6188276778       60.7046740005  PROA      125             0.0000000000
      2011       124  SER       HN            105.8557150635       76.9519102557       61.6077215272  PROA      125             0.0000000000
      2012       124  SER       CA            106.5426046118       77.6934317927       59.7967323498  PROA      125             0.0000000000
      2013       124  SER       HA            106.1485051959       77.5026772238       58.8085801137  PROA      125             0.0000000000
      2014       124  SER       CB            105.9263982143       78.9130559538       60.4323789350  PROA      125             0.0000000000
      2015       124  SER       HB1           105.5545729184       79.6546484426       59.6948629978  PROA      125             0.0000000000
      2016       124  SER       HB2           106.6592507293       79.4357892220       61.0936241147  PROA      125             0.0000000000
      2017       124  SER       OG            104.8871831588       78.4018359815       61.2759660427  PROA      125             0.0000000000
      2018       124  SER       HG1           104.1598731098       78.1264833411       60.7119108829  PROA      125             0.0000000000
      2019       124  SER       C             108.0691338164       77.6674250663       59.7524239133  PROA      125             0.0000000000
      2020       124  SER       O             108.6708921073       77.2380432872       60.7298093271  PROA      125             0.0000000000
      2021       125  GLN       N             108.7036004365       78.1350633511       58.6484825459  PROA      126             0.0000000000
      2022       125  GLN       HN            108.2093885522       78.3892830151       57.8231761748  PROA      126             0.0000000000
      2023       125  GLN       CA            110.1746805783       78.2078722534       58.5915696280  PROA      126             0.0000000000
      2024       125  GLN       HA            110.5931792599       77.2743385606       58.9430716491  PROA      126             0.0000000000
      2025       125  GLN       CB            110.6994376647       78.4803039828       57.1865315669  PROA      126             0.0000000000
      2026       125  GLN       HB1           111.7826388472       78.7550368046       57.2521703376  PROA      126             0.0000000000
      2027       125  GLN       HB2           110.1462377148       79.3280216841       56.7255774625  PROA      126             0.0000000000
      2028       125  GLN       CG            110.5704690840       77.2532302711       56.2963820225  PROA      126             0.0000000000
      2029       125  GLN       HG1           109.5061009398       77.1182650805       56.1569589891  PROA      126             0.0000000000
      2030       125  GLN       HG2           110.9195991001       76.3472739997       56.8353559735  PROA      126             0.0000000000
      2031       125  GLN       CD            111.3491948388       77.4652252453       55.0175355385  PROA      126             0.0000000000
      2032       125  GLN       OE1           111.0118511887       78.2744344870       54.1563266991  PROA      126             0.0000000000
      2033       125  GLN       NE2           112.4372460203       76.6816696885       54.9498648965  PROA      126             0.0000000000
      2034       125  GLN       HE21          112.7113804811       76.1494836025       55.7577047959  PROA      126             0.0000000000
      2035       125  GLN       HE22          112.9656242709       76.6519333143       54.1066648749  PROA      126             0.0000000000
      2036       125  GLN       C             110.6814729140       79.3031809538       59.5451556909  PROA      126             0.0000000000
      2037       125  GLN       O             111.7871486670       79.2031984645       60.0735775214  PROA      126             0.0000000000
      2038       126  ALA       N             109.8324609691       80.3217324966       59.7979806738  PROA      127             0.0000000000
      2039       126  ALA       HN            108.9688171779       80.3762967045       59.3206640313  PROA      127             0.0000000000
      2040       126  ALA       CA            110.1254481563       81.4287372863       60.7118230582  PROA      127             0.0000000000
      2041       126  ALA       HA            111.1325693739       81.7747218719       60.5108197938  PROA      127             0.0000000000
      2042       126  ALA       CB            109.1304809681       82.5723053764       60.5078002219  PROA      127             0.0000000000
      2043       126  ALA       HB1           108.0895324604       82.2343640133       60.6923866940  PROA      127             0.0000000000
      2044       126  ALA       HB2           109.1995869710       82.9412478000       59.4592866498  PROA      127             0.0000000000
      2045       126  ALA       HB3           109.3541717564       83.4278992081       61.1801490446  PROA      127             0.0000000000
      2046       126  ALA       C             110.0622279120       80.9674086881       62.1800332357  PROA      127             0.0000000000
      2047       126  ALA       O             109.4613771506       79.9333876471       62.4843831152  PROA      127             0.0000000000
      2048       127  GLU       N             110.6970794106       81.7375496610       63.0793993772  PROA      128             0.0000000000
      2049       127  GLU       HN            111.2510179713       82.4869991428       62.7392092636  PROA      128             0.0000000000
      2050       127  GLU       CA            110.7931039546       81.4390093156       64.5115945277  PROA      128             0.0000000000
      2051       127  GLU       HA            110.8922009328       80.3655438564       64.6156489374  PROA      128             0.0000000000
      2052       127  GLU       CB            112.0206392629       82.1110024963       65.1188187302  PROA      128             0.0000000000
      2053       127  GLU       HB1           112.1092217290       81.8442324228       66.2004869387  PROA      128             0.0000000000
      2054       127  GLU       HB2           111.9195295744       83.2185554909       65.0655255981  PROA      128             0.0000000000
      2055       127  GLU       CG            113.3159910122       81.7013103316       64.4243015053  PROA      128             0.0000000000
      2056       127  GLU       HG1           114.1967096354       82.1181360131       64.9559566817  PROA      128             0.0000000000
      2057       127  GLU       HG2           113.3465463687       82.0131827567       63.3605249878  PROA      128             0.0000000000
      2058       127  GLU       CD            113.4786735006       80.2002265421       64.5088642935  PROA      128             0.0000000000
      2059       127  GLU       OE1           113.4545731922       79.6543999800       65.6078499800  PROA      128             0.0000000000
      2060       127  GLU       OE2           113.6515038896       79.5708394445       63.4733940921  PROA      128             0.0000000000
      2061       127  GLU       C             109.5719792155       81.8476887933       65.3106073287  PROA      128             0.0000000000
      2062       127  GLU       O             108.9139730029       82.8453861544       64.9927775005  PROA      128             0.0000000000
      2063       128  ASN       N             109.3231198100       81.0927051875       66.4029839814  PROA      129             0.0000000000
      2064       128  ASN       HN            109.8663417588       80.2588809216       66.5124005850  PROA      129             0.0000000000
      2065       128  ASN       CA            108.3302241837       81.3214958018       67.4559603012  PROA      129             0.0000000000
      2066       128  ASN       HA            108.3088964014       80.4016464340       68.0263830731  PROA      129             0.0000000000
      2067       128  ASN       CB            108.7499177058       82.4764219971       68.3589840168  PROA      129             0.0000000000
      2068       128  ASN       HB1           108.7741076685       83.4215072416       67.8171869492  PROA      129             0.0000000000
      2069       128  ASN       HB2           109.7964881016       82.2877159967       68.6950806081  PROA      129             0.0000000000
      2070       128  ASN       CG            107.8881789480       82.4592023208       69.6032266765  PROA      129             0.0000000000
      2071       128  ASN       OD1           107.6592663286       81.4212353960       70.2159163824  PROA      129             0.0000000000
      2072       128  ASN       ND2           107.4533099177       83.6795878942       69.9696239729  PROA      129             0.0000000000
      2073       128  ASN       HD21          107.0192898258       83.7759965855       70.8606534958  PROA      129             0.0000000000
      2074       128  ASN       HD22          107.6889368334       84.4721788525       69.4134364166  PROA      129             0.0000000000
      2075       128  ASN       C             106.9085966699       81.5287847410       66.9429919711  PROA      129             0.0000000000
      2076       128  ASN       O             106.1474552730       82.3388345177       67.4832883096  PROA      129             0.0000000000
      2077       129  MET       N             106.5446359031       80.7626308227       65.9124301177  PROA      130             0.0000000000
      2078       129  MET       HN            107.2002056380       80.1286493341       65.5063437504  PROA      130             0.0000000000
      2079       129  MET       CA            105.2131800535       80.7988447218       65.3328329525  PROA      130             0.0000000000
      2080       129  MET       HA            104.7063392266       81.6873881309       65.6680277434  PROA      130             0.0000000000
      2081       129  MET       CB            105.3321069524       80.8135279521       63.8081012399  PROA      130             0.0000000000
      2082       129  MET       HB1           104.3429462838       80.6433611159       63.3340434122  PROA      130             0.0000000000
      2083       129  MET       HB2           105.9679539786       79.9492314374       63.4974202965  PROA      130             0.0000000000
      2084       129  MET       CG            105.9788211573       82.0895317603       63.2709448205  PROA      130             0.0000000000
      2085       129  MET       HG1           106.1382706716       81.9761123506       62.1756928338  PROA      130             0.0000000000
      2086       129  MET       HG2           106.9859267141       82.2200864714       63.7144158220  PROA      130             0.0000000000
      2087       129  MET       SD            104.9737909079       83.5497949413       63.5820889029  PROA      130             0.0000000000
      2088       129  MET       CE            103.5568807464       83.0950885238       62.5696109189  PROA      130             0.0000000000
      2089       129  MET       HE1           102.9783834259       82.2573152521       63.0073206177  PROA      130             0.0000000000
      2090       129  MET       HE2           103.8809485717       82.8053344818       61.5471255926  PROA      130             0.0000000000
      2091       129  MET       HE3           102.8670450157       83.9616094341       62.4657093479  PROA      130             0.0000000000
      2092       129  MET       C             104.4529001609       79.5493463220       65.8047950631  PROA      130             0.0000000000
      2093       129  MET       O             105.0902906894       78.5129589336       66.0342389459  PROA      130             0.0000000000
      2094       130  PRO       N             103.1088767635       79.6143509040       65.9780910865  PROA      131             0.0000000000
      2095       130  PRO       CD            102.2537633274       80.7758038473       65.7808550051  PROA      131             0.0000000000
      2096       130  PRO       HD1           102.0406023971       80.8629414190       64.6925042515  PROA      131             0.0000000000
      2097       130  PRO       HD2           102.7240270597       81.7001719721       66.1772707348  PROA      131             0.0000000000
      2098       130  PRO       CA            102.3761559279       78.4213099670       66.4255980694  PROA      131             0.0000000000
      2099       130  PRO       HA            102.7579771253       78.1560894042       67.3939493489  PROA      131             0.0000000000
      2100       130  PRO       CB            100.9244077713       78.9108285252       66.4655964552  PROA      131             0.0000000000
      2101       130  PRO       HB1           100.3795532072       78.4624737515       67.3252052913  PROA      131             0.0000000000
      2102       130  PRO       HB2           100.3900950071       78.6397371469       65.5255211985  PROA      131             0.0000000000
      2103       130  PRO       CG            100.9974078505       80.4334172336       66.5667330634  PROA      131             0.0000000000
      2104       130  PRO       HG1           100.1474297126       80.9706901570       66.1035821814  PROA      131             0.0000000000
      2105       130  PRO       HG2           101.1124127162       80.7482026954       67.6201968453  PROA      131             0.0000000000
      2106       130  PRO       C             102.5344767739       77.2052022280       65.5179690279  PROA      131             0.0000000000
      2107       130  PRO       O             102.7539501413       77.3392358770       64.3046725176  PROA      131             0.0000000000
      2108       131  VAL       N             102.4151097295       76.0101239231       66.1248465723  PROA      132             0.0000000000
      2109       131  VAL       HN            102.2828735861       75.9741543415       67.1178819863  PROA      132             0.0000000000
      2110       131  VAL       CA            102.3862095212       74.7380987575       65.4056200739  PROA      132             0.0000000000
      2111       131  VAL       HA            103.0838359406       74.7623981129       64.5787486365  PROA      132             0.0000000000
      2112       131  VAL       CB            102.7038009238       73.5784951140       66.3468639802  PROA      132             0.0000000000
      2113       131  VAL       HB            101.9539575243       73.5830972007       67.1747600672  PROA      132             0.0000000000
      2114       131  VAL       CG1           102.6106636103       72.2265102292       65.6380795899  PROA      132             0.0000000000
      2115       131  VAL       HG11          103.3312207478       72.1797020577       64.7918259764  PROA      132             0.0000000000
      2116       131  VAL       HG12          101.5943059603       72.0395102148       65.2356318061  PROA      132             0.0000000000
      2117       131  VAL       HG13          102.8549209593       71.3998768357       66.3406976165  PROA      132             0.0000000000
      2118       131  VAL       CG2           104.0874278365       73.7931097137       66.9608885236  PROA      132             0.0000000000
      2119       131  VAL       HG21          104.1452723735       74.7325221439       67.5456750743  PROA      132             0.0000000000
      2120       131  VAL       HG22          104.8627904799       73.8285501872       66.1669840357  PROA      132             0.0000000000
      2121       131  VAL       HG23          104.3303042996       72.9533796680       67.6472485771  PROA      132             0.0000000000
      2122       131  VAL       C             100.9432107415       74.6847688459       64.8494767089  PROA      132             0.0000000000
      2123       131  VAL       O              99.9979418282       75.0873881364       65.5387040939  PROA      132             0.0000000000
      2124       132  PHE       N             100.7835233383       74.2847800877       63.5944767381  PROA      133             0.0000000000
      2125       132  PHE       HN            101.5623057489       73.9469176410       63.0546497885  PROA      133             0.0000000000
      2126       132  PHE       CA             99.4757367814       74.3016875019       62.9409199609  PROA      133             0.0000000000
      2127       132  PHE       HA             98.7068601543       74.2559511536       63.6993038220  PROA      133             0.0000000000
      2128       132  PHE       CB             99.3062779870       75.5985165999       62.1384525114  PROA      133             0.0000000000
      2129       132  PHE       HB1            99.4551809254       76.4673366346       62.8190221020  PROA      133             0.0000000000
      2130       132  PHE       HB2            98.2934420650       75.6921281013       61.6951031584  PROA      133             0.0000000000
      2131       132  PHE       CG            100.3370948684       75.6975316771       61.0338776739  PROA      133             0.0000000000
      2132       132  PHE       CD1           101.6182252416       76.1640172080       61.3069220223  PROA      133             0.0000000000
      2133       132  PHE       HD1           101.8875261998       76.4399590105       62.3124226721  PROA      133             0.0000000000
      2134       132  PHE       CE1           102.5602061003       76.2539314094       60.2901386145  PROA      133             0.0000000000
      2135       132  PHE       HE1           103.5657919418       76.5328363049       60.5188309212  PROA      133             0.0000000000
      2136       132  PHE       CZ            102.2249315998       75.8832049287       58.9944951891  PROA      133             0.0000000000
      2137       132  PHE       HZ            102.9635356327       75.9168552979       58.2059482677  PROA      133             0.0000000000
      2138       132  PHE       CD2           100.0021890681       75.3298118240       59.7347956077  PROA      133             0.0000000000
      2139       132  PHE       HD2            99.0068657441       74.9934827838       59.5120969643  PROA      133             0.0000000000
      2140       132  PHE       CE2           100.9437454499       75.4224699604       58.7168761365  PROA      133             0.0000000000
      2141       132  PHE       HE2           100.7007913997       75.1184566261       57.7082506686  PROA      133             0.0000000000
      2142       132  PHE       C              99.2478971442       73.0739648040       62.0518158743  PROA      133             0.0000000000
      2143       132  PHE       O             100.1496644760       72.2556447370       61.8773568613  PROA      133             0.0000000000
      2144       133  LEU       N              98.0496719673       72.9673891106       61.4683820330  PROA      134             0.0000000000
      2145       133  LEU       HN             97.3512671775       73.6481953049       61.6291287243  PROA      134             0.0000000000
      2146       133  LEU       CA             97.7420752010       71.8996284594       60.5201091709  PROA      134             0.0000000000
      2147       133  LEU       HA             98.4679448266       71.1059209122       60.6213572356  PROA      134             0.0000000000
      2148       133  LEU       CB             96.3190043684       71.3997342967       60.7554689623  PROA      134             0.0000000000
      2149       133  LEU       HB1            95.5726113658       72.1289504089       60.3708819387  PROA      134             0.0000000000
      2150       133  LEU       HB2            96.1123158711       71.2792233221       61.8321905374  PROA      134             0.0000000000
      2151       133  LEU       CG             96.0380434336       70.0290997418       60.1457576617  PROA      134             0.0000000000
      2152       133  LEU       HG             96.3066820291       70.0840764245       59.0648135583  PROA      134             0.0000000000
      2153       133  LEU       CD1            96.9197074843       68.9462513522       60.7658712537  PROA      134             0.0000000000
      2154       133  LEU       HD11           96.7327964602       68.8636904249       61.8567351642  PROA      134             0.0000000000
      2155       133  LEU       HD12           97.9919873025       69.1576857312       60.6283450934  PROA      134             0.0000000000
      2156       133  LEU       HD13           96.7096365043       67.9583518203       60.3005929214  PROA      134             0.0000000000
      2157       133  LEU       CD2            94.5594473524       69.6625246841       60.2564660872  PROA      134             0.0000000000
      2158       133  LEU       HD21           93.9413756223       70.4098978192       59.7259165978  PROA      134             0.0000000000
      2159       133  LEU       HD22           94.2438842963       69.6407093292       61.3194219249  PROA      134             0.0000000000
      2160       133  LEU       HD23           94.3694366395       68.6612385690       59.8105522295  PROA      134             0.0000000000
      2161       133  LEU       C              97.8822522776       72.5014447013       59.1274428081  PROA      134             0.0000000000
      2162       133  LEU       O              97.2360539622       73.5018224841       58.8222379117  PROA      134             0.0000000000
      2163       134  GLY       N              98.8048339653       71.9569363803       58.3442910234  PROA      135             0.0000000000
      2164       134  GLY       HN             99.3675716078       71.1682688525       58.6369779013  PROA      135             0.0000000000
      2165       134  GLY       CA             99.1041343054       72.4591543591       57.0081045063  PROA      135             0.0000000000
      2166       134  GLY       HA1           100.1800379523       72.5439259419       56.9405105953  PROA      135             0.0000000000
      2167       134  GLY       HA2            98.6080329793       73.3991370430       56.8334419787  PROA      135             0.0000000000
      2168       134  GLY       C              98.6906595003       71.5100345061       55.9026973007  PROA      135             0.0000000000
      2169       134  GLY       O              98.8846678338       70.2984658674       56.0093659472  PROA      135             0.0000000000
      2170       135  GLY       N              98.1345685018       72.0704537868       54.8365612722  PROA      136             0.0000000000
      2171       135  GLY       HN             98.0366045129       73.0525625234       54.7569204695  PROA      136             0.0000000000
      2172       135  GLY       CA             97.7101976227       71.2883201345       53.6843471832  PROA      136             0.0000000000
      2173       135  GLY       HA1            96.6794398524       71.5383594512       53.4840104437  PROA      136             0.0000000000
      2174       135  GLY       HA2            97.8267909677       70.2266431055       53.8642954486  PROA      136             0.0000000000
      2175       135  GLY       C              98.4787120919       71.5701926481       52.4090866621  PROA      136             0.0000000000
      2176       135  GLY       O              98.0434686512       71.1412727604       51.3403280939  PROA      136             0.0000000000
      2177       136  THR       N              99.6135257410       72.2982205150       52.4891516782  PROA      137             0.0000000000
      2178       136  THR       HN             99.9884510200       72.7153706553       53.3150749225  PROA      137             0.0000000000
      2179       136  THR       CA            100.3630663858       72.6356613051       51.2627701980  PROA      137             0.0000000000
      2180       136  THR       HA             99.6796798011       73.0266953050       50.5241476975  PROA      137             0.0000000000
      2181       136  THR       CB            101.2894646429       73.7155208836       51.7819576014  PROA      137             0.0000000000
      2182       136  THR       HB            102.2429403815       73.2528817060       52.1414576058  PROA      137             0.0000000000
      2183       136  THR       OG1           100.6828565247       74.2801233869       52.9550644185  PROA      137             0.0000000000
      2184       136  THR       HG1           101.4454695361       74.6850939605       53.4357244727  PROA      137             0.0000000000
      2185       136  THR       CG2           101.6362866595       74.7807838144       50.7422218768  PROA      137             0.0000000000
      2186       136  THR       HG21          100.7147201894       75.3009831042       50.4037605399  PROA      137             0.0000000000
      2187       136  THR       HG22          102.1527023663       74.3329315629       49.8710889329  PROA      137             0.0000000000
      2188       136  THR       HG23          102.3102027357       75.5398555021       51.1988025106  PROA      137             0.0000000000
      2189       136  THR       C             101.1161816496       71.4084867355       50.7346594377  PROA      137             0.0000000000
      2190       136  THR       O             101.7076134374       70.6617750704       51.5198467590  PROA      137             0.0000000000
      2191       137  LYS       N             101.0381569081       71.1875647438       49.3957589137  PROA      138             0.0000000000
      2192       137  LYS       HN            100.5042425951       71.8203024851       48.8555117689  PROA      138             0.0000000000
      2193       137  LYS       CA            101.5977091155       70.0294726049       48.6763918829  PROA      138             0.0000000000
      2194       137  LYS       HA            101.1262900032       69.1735185297       49.0928481948  PROA      138             0.0000000000
      2195       137  LYS       CB            101.1841666390       70.0415099001       47.1989820807  PROA      138             0.0000000000
      2196       137  LYS       HB1           100.0987924586       70.0550757145       47.0442287404  PROA      138             0.0000000000
      2197       137  LYS       HB2           101.5375822075       69.0806588344       46.7477956775  PROA      138             0.0000000000
      2198       137  LYS       CG            101.7576220390       71.2021558459       46.3815263372  PROA      138             0.0000000000
      2199       137  LYS       HG1           102.8685957062       71.2275381359       46.4850464062  PROA      138             0.0000000000
      2200       137  LYS       HG2           101.3670763295       72.1706834218       46.7626380392  PROA      138             0.0000000000
      2201       137  LYS       CD            101.4452540831       71.0780468527       44.8886923819  PROA      138             0.0000000000
      2202       137  LYS       HD1           100.3497825682       70.9932620452       44.7172287017  PROA      138             0.0000000000
      2203       137  LYS       HD2           101.9695739341       70.1595320465       44.5792667159  PROA      138             0.0000000000
      2204       137  LYS       CE            102.0881510326       72.1899795803       44.0570277129  PROA      138             0.0000000000
      2205       137  LYS       HE1           103.1930374653       72.2025479548       44.1915406465  PROA      138             0.0000000000
      2206       137  LYS       HE2           101.6816295293       73.1850349596       44.3473811344  PROA      138             0.0000000000
      2207       137  LYS       NZ            101.7946607684       71.9726495889       42.6330230993  PROA      138             0.0000000000
      2208       137  LYS       HZ1           100.7654763440       72.0189980943       42.4880070643  PROA      138             0.0000000000
      2209       137  LYS       HZ2           102.1971209965       71.0702961406       42.3126312494  PROA      138             0.0000000000
      2210       137  LYS       HZ3           102.2392159431       72.7645246419       42.1050323897  PROA      138             0.0000000000
      2211       137  LYS       C             103.1162864325       69.8371843356       48.8223101952  PROA      138             0.0000000000
      2212       137  LYS       O             103.5799164483       68.6959887889       48.8318460649  PROA      138             0.0000000000
      2213       138  GLY       N             103.8591480578       70.9339693382       48.9201736914  PROA      139             0.0000000000
      2214       138  GLY       HN            103.4213207880       71.8228866833       48.9426681562  PROA      139             0.0000000000
      2215       138  GLY       CA            105.3101767806       70.9056027016       49.0515357080  PROA      139             0.0000000000
      2216       138  GLY       HA1           105.7103744625       70.2141508425       48.3201526058  PROA      139             0.0000000000
      2217       138  GLY       HA2           105.5551324900       70.6247935708       50.0662459164  PROA      139             0.0000000000
      2218       138  GLY       C             105.9297411127       72.2514529752       48.7592412000  PROA      139             0.0000000000
      2219       138  GLY       O             106.2227179458       72.5667214905       47.6023642236  PROA      139             0.0000000000
      2220       139  GLY       N             106.1086285931       73.0419893959       49.8122167159  PROA      140             0.0000000000
      2221       139  GLY       HN            105.9164283485       72.7136920453       50.7364387746  PROA      140             0.0000000000
      2222       139  GLY       CA            106.6727872864       74.3790822282       49.7096022606  PROA      140             0.0000000000
      2223       139  GLY       HA1           105.8768072747       75.0386973031       49.3979648192  PROA      140             0.0000000000
      2224       139  GLY       HA2           107.4879161374       74.3519960380       48.9981264429  PROA      140             0.0000000000
      2225       139  GLY       C             107.2745820629       74.9370446861       50.9829156323  PROA      140             0.0000000000
      2226       139  GLY       O             108.1643938334       74.3311213036       51.5820732640  PROA      140             0.0000000000
      2227       140  GLN       N             106.7852008605       76.1227445737       51.3730474245  PROA      141             0.0000000000
      2228       140  GLN       HN            106.0387058464       76.5104485438       50.8456441465  PROA      141             0.0000000000
      2229       140  GLN       CA            107.2232837361       76.9670103931       52.4879979258  PROA      141             0.0000000000
      2230       140  GLN       HA            108.2685789885       77.1648118560       52.3239708384  PROA      141             0.0000000000
      2231       140  GLN       CB            106.4177580297       78.2667253282       52.4873468864  PROA      141             0.0000000000
      2232       140  GLN       HB1           106.6097837748       78.8509928192       53.4179229007  PROA      141             0.0000000000
      2233       140  GLN       HB2           105.3339807534       78.0010239877       52.4915821656  PROA      141             0.0000000000
      2234       140  GLN       CG            106.7259479897       79.1379489728       51.2653741741  PROA      141             0.0000000000
      2235       140  GLN       HG1           105.9351167130       79.9013531913       51.1187615686  PROA      141             0.0000000000
      2236       140  GLN       HG2           106.7740205753       78.5495032379       50.3255525513  PROA      141             0.0000000000
      2237       140  GLN       CD            108.0265718003       79.8930986231       51.4625434139  PROA      141             0.0000000000
      2238       140  GLN       OE1           108.0208807307       81.0758256640       51.7809603710  PROA      141             0.0000000000
      2239       140  GLN       NE2           109.1386467217       79.1671051752       51.2529345335  PROA      141             0.0000000000
      2240       140  GLN       HE21          110.0283195398       79.6097116133       51.3235032026  PROA      141             0.0000000000
      2241       140  GLN       HE22          109.0753289884       78.2190861691       50.9551371308  PROA      141             0.0000000000
      2242       140  GLN       C             107.2265037068       76.3138235135       53.8772961415  PROA      141             0.0000000000
      2243       140  GLN       O             108.1606699238       76.5458954305       54.6459664899  PROA      141             0.0000000000
      2244       141  ASP       N             106.1804116713       75.5417576675       54.2175442608  PROA      142             0.0000000000
      2245       141  ASP       HN            105.4481968607       75.2634040956       53.5901186295  PROA      142             0.0000000000
      2246       141  ASP       CA            106.0348088175       74.9573047788       55.5564698113  PROA      142             0.0000000000
      2247       141  ASP       HA            106.5447493818       75.5899201926       56.2705468950  PROA      142             0.0000000000
      2248       141  ASP       CB            104.5425793112       74.9283622186       55.9437725723  PROA      142             0.0000000000
      2249       141  ASP       HB1           104.3086238600       75.8794418465       56.4633579149  PROA      142             0.0000000000
      2250       141  ASP       HB2           104.2980456847       74.0929259155       56.6307348989  PROA      142             0.0000000000
      2251       141  ASP       CG            103.5828695561       74.8409752172       54.7498166694  PROA      142             0.0000000000
      2252       141  ASP       OD1           102.5726795442       75.5402836753       54.7539179429  PROA      142             0.0000000000
      2253       141  ASP       OD2           103.8272165360       74.0976649522       53.8032896475  PROA      142             0.0000000000
      2254       141  ASP       C             106.6693759882       73.5609829051       55.7230313041  PROA      142             0.0000000000
      2255       141  ASP       O             106.7709081901       72.8002607255       54.7587626810  PROA      142             0.0000000000
      2256       142  ILE       N             107.0972432189       73.2420956232       56.9662491186  PROA      143             0.0000000000
      2257       142  ILE       HN            106.9346930659       73.8722222089       57.7276996780  PROA      143             0.0000000000
      2258       142  ILE       CA            107.7488996947       71.9815561867       57.3487529310  PROA      143             0.0000000000
      2259       142  ILE       HA            108.2333651327       71.5525279734       56.4826398040  PROA      143             0.0000000000
      2260       142  ILE       CB            108.7870020958       72.2964174626       58.4158662248  PROA      143             0.0000000000
      2261       142  ILE       HB            108.2403949157       72.7341700006       59.2672520272  PROA      143             0.0000000000
      2262       142  ILE       CG2           109.5242215397       71.0396195957       58.8625804658  PROA      143             0.0000000000
      2263       142  ILE       HG21          109.9122182396       70.4821034803       57.9835110296  PROA      143             0.0000000000
      2264       142  ILE       HG22          108.8535172486       70.3596482070       59.4333074027  PROA      143             0.0000000000
      2265       142  ILE       HG23          110.3806447289       71.2867537720       59.5209211369  PROA      143             0.0000000000
      2266       142  ILE       CG1           109.7191835214       73.4118119466       57.9439563447  PROA      143             0.0000000000
      2267       142  ILE       HG11          109.1781735505       74.2906962534       57.5320341255  PROA      143             0.0000000000
      2268       142  ILE       HG12          110.3697810333       73.0182122076       57.1306599668  PROA      143             0.0000000000
      2269       142  ILE       CD            110.5879836469       73.9561517439       59.0740406455  PROA      143             0.0000000000
      2270       142  ILE       HD1           111.3464359008       73.2107731627       59.3951720662  PROA      143             0.0000000000
      2271       142  ILE       HD2           109.9525843318       74.2031555841       59.9502457165  PROA      143             0.0000000000
      2272       142  ILE       HD3           111.1196320472       74.8730708710       58.7486796616  PROA      143             0.0000000000
      2273       142  ILE       C             106.7251670563       70.9575664241       57.8881502346  PROA      143             0.0000000000
      2274       142  ILE       O             105.9750221074       71.2789287121       58.8073035599  PROA      143             0.0000000000
      2275       143  THR       N             106.7450324040       69.7156643052       57.3554941588  PROA      144             0.0000000000
      2276       143  THR       HN            107.1898146787       69.5270110818       56.4816329968  PROA      144             0.0000000000
      2277       143  THR       CA            105.8374566040       68.6275339134       57.7599486279  PROA      144             0.0000000000
      2278       143  THR       HA            105.1824485099       68.9298968350       58.5642903046  PROA      144             0.0000000000
      2279       143  THR       CB            105.0719728308       68.4585890249       56.4707216434  PROA      144             0.0000000000
      2280       143  THR       HB            104.8771214980       67.3775689781       56.2510989979  PROA      144             0.0000000000
      2281       143  THR       OG1           105.8911803004       69.0460321310       55.4445210202  PROA      144             0.0000000000
      2282       143  THR       HG1           105.5136196138       68.7338760823       54.6067034724  PROA      144             0.0000000000
      2283       143  THR       CG2           103.7432150048       69.2124388894       56.5037673937  PROA      144             0.0000000000
      2284       143  THR       HG21          103.9166643922       70.3103105387       56.5040864196  PROA      144             0.0000000000
      2285       143  THR       HG22          103.1919102298       68.9611972783       57.4334829176  PROA      144             0.0000000000
      2286       143  THR       HG23          103.1173091613       68.9486127122       55.6267371496  PROA      144             0.0000000000
      2287       143  THR       C             106.6030389860       67.3796845954       58.2335230107  PROA      144             0.0000000000
      2288       143  THR       O             105.9813126278       66.3817487886       58.6090632360  PROA      144             0.0000000000
      2289       144  ASP       N             107.9473732611       67.4359658648       58.1840480099  PROA      145             0.0000000000
      2290       144  ASP       HN            108.3814328296       68.2708002413       57.8769910351  PROA      145             0.0000000000
      2291       144  ASP       CA            108.8564923460       66.3514627458       58.5654473732  PROA      145             0.0000000000
      2292       144  ASP       HA            108.3376824535       65.3998706529       58.5738251175  PROA      145             0.0000000000
      2293       144  ASP       CB            109.5305780129       66.5898654166       57.1940693508  PROA      145             0.0000000000
      2294       144  ASP       HB1           109.7094645749       67.6726752627       56.9858517770  PROA      145             0.0000000000
      2295       144  ASP       HB2           108.7840016736       66.2492069677       56.4386038267  PROA      145             0.0000000000
      2296       144  ASP       CG            110.8049618114       65.9201608664       56.8009818929  PROA      145             0.0000000000
      2297       144  ASP       OD1           110.9165968016       64.7337383476       56.9516312735  PROA      145             0.0000000000
      2298       144  ASP       OD2           111.7374856640       66.5872649991       56.3605623878  PROA      145             0.0000000000
      2299       144  ASP       C             109.4423328238       66.6153492523       59.9504155484  PROA      145             0.0000000000
      2300       144  ASP       O             109.8803793933       67.7408025282       60.2340528639  PROA      145             0.0000000000
      2301       145  PHE       N             109.4587474808       65.5704215862       60.8005606722  PROA      146             0.0000000000
      2302       145  PHE       HN            108.9822910257       64.7307020275       60.5189783157  PROA      146             0.0000000000
      2303       145  PHE       CA            109.9347249723       65.6304233299       62.1830534275  PROA      146             0.0000000000
      2304       145  PHE       HA            110.5183003061       66.5313265411       62.3023786059  PROA      146             0.0000000000
      2305       145  PHE       CB            108.7541877952       65.6412508399       63.1625945133  PROA      146             0.0000000000
      2306       145  PHE       HB1           109.0985113272       65.8325689199       64.2026963536  PROA      146             0.0000000000
      2307       145  PHE       HB2           108.2327671193       64.6570942003       63.1446449553  PROA      146             0.0000000000
      2308       145  PHE       CG            107.7435069731       66.7025145245       62.8026227541  PROA      146             0.0000000000
      2309       145  PHE       CD1           107.9587286538       68.0228807109       63.1728858523  PROA      146             0.0000000000
      2310       145  PHE       HD1           108.8253600968       68.2776824518       63.7589856478  PROA      146             0.0000000000
      2311       145  PHE       CE1           107.0341046352       69.0033357922       62.8311677552  PROA      146             0.0000000000
      2312       145  PHE       HE1           107.2090585767       70.0360645084       63.0987288476  PROA      146             0.0000000000
      2313       145  PHE       CZ            105.8925079136       68.6605832199       62.1182592062  PROA      146             0.0000000000
      2314       145  PHE       HZ            105.1939015831       69.4302070142       61.8254349191  PROA      146             0.0000000000
      2315       145  PHE       CD2           106.5929965711       66.3578481143       62.1016256923  PROA      146             0.0000000000
      2316       145  PHE       HD2           106.4320967775       65.3362007948       61.7859668489  PROA      146             0.0000000000
      2317       145  PHE       CE2           105.6676659784       67.3363538306       61.7607446909  PROA      146             0.0000000000
      2318       145  PHE       HE2           104.7981273894       67.0627442555       61.1797686657  PROA      146             0.0000000000
      2319       145  PHE       C             110.8329479328       64.4493211642       62.5596675370  PROA      146             0.0000000000
      2320       145  PHE       O             110.6953948004       63.3643962676       62.0028541891  PROA      146             0.0000000000
      2321       146  THR       N             111.7086680367       64.6531140043       63.5512242817  PROA      147             0.0000000000
      2322       146  THR       HN            111.7576699888       65.5494217929       64.0066818724  PROA      147             0.0000000000
      2323       146  THR       CA            112.5204898439       63.5872001957       64.1327078206  PROA      147             0.0000000000
      2324       146  THR       HA            112.4555466504       62.6691768401       63.5669795004  PROA      147             0.0000000000
      2325       146  THR       CB            113.9411269908       64.1276749703       64.1916833671  PROA      147             0.0000000000
      2326       146  THR       HB            114.5054511435       63.6205962630       65.0147036638  PROA      147             0.0000000000
      2327       146  THR       OG1           113.8907147654       65.5295909644       64.4858264495  PROA      147             0.0000000000
      2328       146  THR       HG1           113.6330304887       65.9940311144       63.6825779904  PROA      147             0.0000000000
      2329       146  THR       CG2           114.7294723406       63.8751678892       62.9096269006  PROA      147             0.0000000000
      2330       146  THR       HG21          114.2282340649       64.3661704113       62.0565794266  PROA      147             0.0000000000
      2331       146  THR       HG22          114.7958408598       62.7846701946       62.7047880508  PROA      147             0.0000000000
      2332       146  THR       HG23          115.7566664653       64.2881212192       63.0099405186  PROA      147             0.0000000000
      2333       146  THR       C             111.9566707973       63.3535905544       65.5378393512  PROA      147             0.0000000000
      2334       146  THR       O             111.4647635959       64.2953778365       66.1689716832  PROA      147             0.0000000000
      2335       147  MET       N             112.0187080482       62.1072139654       66.0111318375  PROA      148             0.0000000000
      2336       147  MET       HN            112.3840056037       61.3720449860       65.4337532047  PROA      148             0.0000000000
      2337       147  MET       CA            111.5260179216       61.7106520808       67.3261953763  PROA      148             0.0000000000
      2338       147  MET       HA            111.0195409360       62.5320621596       67.8113440225  PROA      148             0.0000000000
      2339       147  MET       CB            110.5828862274       60.5138415010       67.1883220892  PROA      148             0.0000000000
      2340       147  MET       HB1           111.0686663104       59.7498050680       66.5353428371  PROA      148             0.0000000000
      2341       147  MET       HB2           109.6574248056       60.8521564518       66.6742395107  PROA      148             0.0000000000
      2342       147  MET       CG            110.2590925339       59.8748372963       68.5412896685  PROA      148             0.0000000000
      2343       147  MET       HG1           109.5814187512       60.5632005453       69.0913644301  PROA      148             0.0000000000
      2344       147  MET       HG2           111.1360415961       59.6942431282       69.1886435243  PROA      148             0.0000000000
      2345       147  MET       SD            109.5099789729       58.2457330399       68.4170230423  PROA      148             0.0000000000
      2346       147  MET       CE            107.9852428788       58.7333207457       67.6108393953  PROA      148             0.0000000000
      2347       147  MET       HE1           108.1858215912       59.2112945762       66.6349269412  PROA      148             0.0000000000
      2348       147  MET       HE2           107.4245878604       59.4527215796       68.2440516277  PROA      148             0.0000000000
      2349       147  MET       HE3           107.3355946618       57.8491777558       67.4357345701  PROA      148             0.0000000000
      2350       147  MET       C             112.6939367164       61.2937290021       68.2251201980  PROA      148             0.0000000000
      2351       147  MET       O             113.5695124936       60.5420059793       67.7882248381  PROA      148             0.0000000000
      2352       148  GLN       N             112.7056615612       61.7927056306       69.4734506239  PROA      149             0.0000000000
      2353       148  GLN       HN            112.0020176716       62.4500821546       69.7555903776  PROA      149             0.0000000000
      2354       148  GLN       CA            113.7293022577       61.4735842945       70.4723736928  PROA      149             0.0000000000
      2355       148  GLN       HA            114.3674836772       60.6898085740       70.0880083581  PROA      149             0.0000000000
      2356       148  GLN       CB            114.5938681017       62.6888272543       70.8293603171  PROA      149             0.0000000000
      2357       148  GLN       HB1           115.4689686114       62.3032034338       71.4065475069  PROA      149             0.0000000000
      2358       148  GLN       HB2           114.0780735787       63.3597134441       71.5346781073  PROA      149             0.0000000000
      2359       148  GLN       CG            115.1434114577       63.4797658136       69.6348983899  PROA      149             0.0000000000
      2360       148  GLN       HG1           115.4583627750       62.7711869529       68.8384928863  PROA      149             0.0000000000
      2361       148  GLN       HG2           116.0234184890       64.0802495923       69.9388963168  PROA      149             0.0000000000
      2362       148  GLN       CD            114.0665771126       64.4232190481       69.1418499264  PROA      149             0.0000000000
      2363       148  GLN       OE1           113.3185352444       64.9869089957       69.9378047030  PROA      149             0.0000000000
      2364       148  GLN       NE2           114.0103073594       64.5576248075       67.8053803956  PROA      149             0.0000000000
      2365       148  GLN       HE21          113.2137820096       65.0032853431       67.3982040694  PROA      149             0.0000000000
      2366       148  GLN       HE22          114.7001185171       64.1216470632       67.2332233348  PROA      149             0.0000000000
      2367       148  GLN       C             113.0110876296       60.9202713341       71.7122787359  PROA      149             0.0000000000
      2368       148  GLN       O             112.1697631933       61.6134500248       72.2854510448  PROA      149             0.0000000000
      2369       149  PHE       N             113.3158812170       59.6677944061       72.1039002546  PROA      150             0.0000000000
      2370       149  PHE       HN            114.0279732497       59.1349840862       71.6589863440  PROA      150             0.0000000000
      2371       149  PHE       CA            112.6835521773       59.0152847081       73.2569740075  PROA      150             0.0000000000
      2372       149  PHE       HA            111.6144310271       59.1581124241       73.1634977513  PROA      150             0.0000000000
      2373       149  PHE       CB            112.9842597702       57.5172564880       73.2656570617  PROA      150             0.0000000000
      2374       149  PHE       HB1           112.5244535682       57.0647087733       74.1775554186  PROA      150             0.0000000000
      2375       149  PHE       HB2           114.0334815977       57.2221806086       73.2997038006  PROA      150             0.0000000000
      2376       149  PHE       CG            112.2971355638       56.8629954296       72.0926754794  PROA      150             0.0000000000
      2377       149  PHE       CD1           110.9234440260       56.6567091844       72.1288216266  PROA      150             0.0000000000
      2378       149  PHE       HD1           110.3495805827       56.9860396879       72.9852427930  PROA      150             0.0000000000
      2379       149  PHE       CE1           110.2898080088       56.0379882687       71.0586647099  PROA      150             0.0000000000
      2380       149  PHE       HE1           109.2257909055       55.8898791706       71.0673683029  PROA      150             0.0000000000
      2381       149  PHE       CZ            111.0265527100       55.6290953494       69.9542309972  PROA      150             0.0000000000
      2382       149  PHE       HZ            110.5202929182       55.1262639545       69.1583776857  PROA      150             0.0000000000
      2383       149  PHE       CD2           113.0341889196       56.4657044138       70.9844601576  PROA      150             0.0000000000
      2384       149  PHE       HD2           114.0749021441       56.6757934405       71.0144300319  PROA      150             0.0000000000
      2385       149  PHE       CE2           112.3983182448       55.8489586519       69.9146273903  PROA      150             0.0000000000
      2386       149  PHE       HE2           112.9693377574       55.5262392466       69.0537816797  PROA      150             0.0000000000
      2387       149  PHE       C             113.0659865194       59.6411567121       74.5940627138  PROA      150             0.0000000000
      2388       149  PHE       O             114.2213105156       60.0193651725       74.7906811875  PROA      150             0.0000000000
      2389       150  VAL       N             112.0919950220       59.7131884509       75.5201442392  PROA      151             0.0000000000
      2390       150  VAL       HN            111.1894204951       59.3135085828       75.3534575033  PROA      151             0.0000000000
      2391       150  VAL       CA            112.2554222715       60.2565441738       76.8744363394  PROA      151             0.0000000000
      2392       150  VAL       HA            113.2513539556       60.6591526535       76.9893456575  PROA      151             0.0000000000
      2393       150  VAL       CB            111.2296031931       61.3576377154       77.1391800480  PROA      151             0.0000000000
      2394       150  VAL       HB            110.2225754301       60.9254107520       76.9572574830  PROA      151             0.0000000000
      2395       150  VAL       CG1           111.2947697712       61.8341416226       78.5905374621  PROA      151             0.0000000000
      2396       150  VAL       HG11          112.3516289126       61.9145374901       78.9220326631  PROA      151             0.0000000000
      2397       150  VAL       HG12          110.7494713158       61.1452281277       79.2697108877  PROA      151             0.0000000000
      2398       150  VAL       HG13          110.8244140080       62.8351452415       78.6856226842  PROA      151             0.0000000000
      2399       150  VAL       CG2           111.4145525548       62.5034436198       76.1432058701  PROA      151             0.0000000000
      2400       150  VAL       HG21          111.2997933178       62.1588559258       75.0967823523  PROA      151             0.0000000000
      2401       150  VAL       HG22          112.4304301402       62.9397166993       76.2525965443  PROA      151             0.0000000000
      2402       150  VAL       HG23          110.6775798513       63.3091729498       76.3328005252  PROA      151             0.0000000000
      2403       150  VAL       C             112.1304160154       59.1186932988       77.8989156325  PROA      151             0.0000000000
      2404       150  VAL       OT1           111.9191576198       57.9541449849       77.4667153144  PROA      151             0.0000000000
      2405       150  VAL       OT2           112.2454033426       59.4069485135       79.1200981929  PROA      151             0.0000000000
      2406       151  GLN       N              68.6967069671       64.8513016226       47.0049637793  PROB      1               0.0000000000
      2407       151  GLN       HT1            67.8388879275       64.2689593327       47.2051816509  PROB      1               0.0000000000
      2408       151  GLN       HT2            68.5226093085       65.3466978793       46.0882730337  PROB      1               0.0000000000
      2409       151  GLN       HT3            68.8048907268       65.5685079251       47.7415743090  PROB      1               0.0000000000
      2410       151  GLN       CA             69.8840886651       64.0058713485       46.8854089601  PROB      1               0.0000000000
      2411       151  GLN       HA             69.7760800716       63.4072234379       45.9883400345  PROB      1               0.0000000000
      2412       151  GLN       CB             71.1421517816       64.8697101408       46.7932474934  PROB      1               0.0000000000
      2413       151  GLN       HB1            72.0334436199       64.2013060176       46.6828249332  PROB      1               0.0000000000
      2414       151  GLN       HB2            71.2974424708       65.4402560105       47.7409793166  PROB      1               0.0000000000
      2415       151  GLN       CG             71.1228610230       65.8473064732       45.6178283012  PROB      1               0.0000000000
      2416       151  GLN       HG1            70.2320044250       66.4998584589       45.6980741294  PROB      1               0.0000000000
      2417       151  GLN       HG2            71.1155883844       65.3160101113       44.6425520739  PROB      1               0.0000000000
      2418       151  GLN       CD             72.3394844300       66.7455816311       45.6903419304  PROB      1               0.0000000000
      2419       151  GLN       OE1            73.3960367488       66.3926110321       46.1938257471  PROB      1               0.0000000000
      2420       151  GLN       NE2            72.1419578962       67.9584804653       45.1656890104  PROB      1               0.0000000000
      2421       151  GLN       HE21           72.9314429983       68.5730816276       45.1686012657  PROB      1               0.0000000000
      2422       151  GLN       HE22           71.2806106911       68.1563360445       44.7147143275  PROB      1               0.0000000000
      2423       151  GLN       C              70.0155228099       63.0318660680       48.0408040350  PROB      1               0.0000000000
      2424       151  GLN       O              70.2156529992       61.8344912131       47.8810687413  PROB      1               0.0000000000
      2425       152  VAL       N              69.8902368289       63.6291806324       49.2292705824  PROB      2               0.0000000000
      2426       152  VAL       HN             69.8082141635       64.5991796318       49.4176025802  PROB      2               0.0000000000
      2427       152  VAL       CA             69.9850443226       62.8103016103       50.4270959813  PROB      2               0.0000000000
      2428       152  VAL       HA             70.3395726157       61.8103349471       50.2084292281  PROB      2               0.0000000000
      2429       152  VAL       CB             70.9931037799       63.4331415912       51.4095538627  PROB      2               0.0000000000
      2430       152  VAL       HB             70.6367887321       64.4599772460       51.6850839294  PROB      2               0.0000000000
      2431       152  VAL       CG1            71.1015941699       62.6382337285       52.7129783235  PROB      2               0.0000000000
      2432       152  VAL       HG11           71.2735116979       61.5602665935       52.5148396844  PROB      2               0.0000000000
      2433       152  VAL       HG12           70.1797973429       62.7391097612       53.3241845641  PROB      2               0.0000000000
      2434       152  VAL       HG13           71.9477474779       63.0284941015       53.3029981067  PROB      2               0.0000000000
      2435       152  VAL       CG2            72.3644216313       63.6147279605       50.7548090721  PROB      2               0.0000000000
      2436       152  VAL       HG21           72.3258904334       64.2903941361       49.8768102543  PROB      2               0.0000000000
      2437       152  VAL       HG22           72.7703833642       62.6347304559       50.4347340944  PROB      2               0.0000000000
      2438       152  VAL       HG23           73.0727889598       64.0579275005       51.4826141886  PROB      2               0.0000000000
      2439       152  VAL       C              68.6199088841       62.6757232298       51.0663157353  PROB      2               0.0000000000
      2440       152  VAL       O              67.9356269972       63.6568238582       51.3255778733  PROB      2               0.0000000000
      2441       153  GLN       N              68.2605280036       61.4185507836       51.3224188848  PROB      3               0.0000000000
      2442       153  GLN       HN             68.7244724223       60.6017757503       50.9564534645  PROB      3               0.0000000000
      2443       153  GLN       CA             67.2438691072       61.2136654809       52.3429220456  PROB      3               0.0000000000
      2444       153  GLN       HA             66.7789341229       62.1379140233       52.6626644220  PROB      3               0.0000000000
      2445       153  GLN       CB             66.1567301898       60.2375311889       51.8913771219  PROB      3               0.0000000000
      2446       153  GLN       HB1            65.3644961723       60.2022637884       52.6783588208  PROB      3               0.0000000000
      2447       153  GLN       HB2            66.6012588518       59.2095571302       51.8760002112  PROB      3               0.0000000000
      2448       153  GLN       CG             65.4878403376       60.5665603581       50.5567359074  PROB      3               0.0000000000
      2449       153  GLN       HG1            65.8779537539       61.5118786024       50.1291425178  PROB      3               0.0000000000
      2450       153  GLN       HG2            64.3878784321       60.6768135028       50.6783594160  PROB      3               0.0000000000
      2451       153  GLN       CD             65.7658792822       59.4416883660       49.5791524855  PROB      3               0.0000000000
      2452       153  GLN       OE1            66.4689638456       59.5941640747       48.5888382652  PROB      3               0.0000000000
      2453       153  GLN       NE2            65.1797238708       58.2824919220       49.8899183746  PROB      3               0.0000000000
      2454       153  GLN       HE21           64.7135615961       58.1393732841       50.7678442961  PROB      3               0.0000000000
      2455       153  GLN       HE22           65.2251852735       57.5381105534       49.2301046643  PROB      3               0.0000000000
      2456       153  GLN       C              67.9397975084       60.5939364333       53.5251608404  PROB      3               0.0000000000
      2457       153  GLN       O              68.8412809683       59.7839682463       53.3472139171  PROB      3               0.0000000000
      2458       154  LEU       N              67.4766880686       60.9640981249       54.7190016878  PROB      4               0.0000000000
      2459       154  LEU       HN             66.8224316468       61.6970531918       54.8808311489  PROB      4               0.0000000000
      2460       154  LEU       CA             67.6983585776       60.0116265898       55.7976263492  PROB      4               0.0000000000
      2461       154  LEU       HA             68.2810908527       59.1521745149       55.4872479338  PROB      4               0.0000000000
      2462       154  LEU       CB             68.4140867919       60.6339325037       57.0015704811  PROB      4               0.0000000000
      2463       154  LEU       HB1            68.4698557680       59.8578940505       57.7807927872  PROB      4               0.0000000000
      2464       154  LEU       HB2            67.8255870462       61.4836486058       57.4066393637  PROB      4               0.0000000000
      2465       154  LEU       CG             69.8409381051       61.1092943148       56.7134672381  PROB      4               0.0000000000
      2466       154  LEU       HG             70.1886593324       60.5852459883       55.7863438401  PROB      4               0.0000000000
      2467       154  LEU       CD1            69.9039872436       62.6095527032       56.4316595480  PROB      4               0.0000000000
      2468       154  LEU       HD11           69.5436321722       63.1812265238       57.3127120628  PROB      4               0.0000000000
      2469       154  LEU       HD12           69.2696503679       62.8782653519       55.5610379808  PROB      4               0.0000000000
      2470       154  LEU       HD13           70.9461342279       62.9218247896       56.2169983144  PROB      4               0.0000000000
      2471       154  LEU       CD2            70.8103099214       60.7030008923       57.8231599599  PROB      4               0.0000000000
      2472       154  LEU       HD21           70.8394977189       59.5993523307       57.9323382494  PROB      4               0.0000000000
      2473       154  LEU       HD22           70.4893222821       61.1428342896       58.7913237720  PROB      4               0.0000000000
      2474       154  LEU       HD23           71.8374136189       61.0573060399       57.5974865625  PROB      4               0.0000000000
      2475       154  LEU       C              66.3372501715       59.4907275428       56.1809200872  PROB      4               0.0000000000
      2476       154  LEU       O              65.3768891191       60.2481785275       56.2513803947  PROB      4               0.0000000000
      2477       155  GLN       N              66.2761199868       58.1713914091       56.3576494476  PROB      5               0.0000000000
      2478       155  GLN       HN             67.0528626776       57.5562712689       56.1973296616  PROB      5               0.0000000000
      2479       155  GLN       CA             64.9724922608       57.5940398543       56.6544152376  PROB      5               0.0000000000
      2480       155  GLN       HA             64.3446336715       58.3413988143       57.1280287073  PROB      5               0.0000000000
      2481       155  GLN       CB             64.2471504932       57.1778127926       55.3655706569  PROB      5               0.0000000000
      2482       155  GLN       HB1            63.8832806564       58.1111060504       54.8711059939  PROB      5               0.0000000000
      2483       155  GLN       HB2            63.3803728783       56.5462657654       55.6471647480  PROB      5               0.0000000000
      2484       155  GLN       CG             65.0891347448       56.3689972877       54.3755378295  PROB      5               0.0000000000
      2485       155  GLN       HG1            65.4258044491       55.4140592188       54.8282089527  PROB      5               0.0000000000
      2486       155  GLN       HG2            65.9971257899       56.9368490530       54.0717303060  PROB      5               0.0000000000
      2487       155  GLN       CD             64.2918506946       56.1449439267       53.1103274776  PROB      5               0.0000000000
      2488       155  GLN       OE1            64.1757849449       56.9996226464       52.2419341175  PROB      5               0.0000000000
      2489       155  GLN       NE2            63.7374911072       54.9333071793       53.0343285283  PROB      5               0.0000000000
      2490       155  GLN       HE21           63.2415325901       54.7316909544       52.1884700788  PROB      5               0.0000000000
      2491       155  GLN       HE22           63.8219444003       54.2791412498       53.7757268084  PROB      5               0.0000000000
      2492       155  GLN       C              65.0671055294       56.4812404247       57.6705465081  PROB      5               0.0000000000
      2493       155  GLN       O              65.7105587477       55.4516719707       57.4837611921  PROB      5               0.0000000000
      2494       156  GLU       N              64.4186686457       56.7727250875       58.7911366648  PROB      6               0.0000000000
      2495       156  GLU       HN             63.9553923353       57.6535392294       58.9652719514  PROB      6               0.0000000000
      2496       156  GLU       CA             64.5963392177       55.9384929043       59.9658105907  PROB      6               0.0000000000
      2497       156  GLU       HA             65.5698582872       55.4722442878       59.9294896284  PROB      6               0.0000000000
      2498       156  GLU       CB             64.5639860546       56.7847919051       61.2403192310  PROB      6               0.0000000000
      2499       156  GLU       HB1            64.7851590225       56.1820018371       62.1372663323  PROB      6               0.0000000000
      2500       156  GLU       HB2            63.5350371458       57.1891698748       61.3328262406  PROB      6               0.0000000000
      2501       156  GLU       CG             65.4118908299       58.0597876086       61.2170716927  PROB      6               0.0000000000
      2502       156  GLU       HG1            66.2098397772       57.8220048920       60.5097636581  PROB      6               0.0000000000
      2503       156  GLU       HG2            65.8138016901       58.2776894371       62.2275265081  PROB      6               0.0000000000
      2504       156  GLU       CD             64.6530337658       59.2874878992       60.7213661826  PROB      6               0.0000000000
      2505       156  GLU       OE1            63.6500649896       59.1748396234       60.0186215634  PROB      6               0.0000000000
      2506       156  GLU       OE2            65.0609960416       60.3899544654       61.0610708366  PROB      6               0.0000000000
      2507       156  GLU       C              63.5615501451       54.8453996396       60.0757227825  PROB      6               0.0000000000
      2508       156  GLU       O              62.3621717582       55.0522925257       59.9250349635  PROB      6               0.0000000000
      2509       157  SER       N              64.0773774103       53.6555208366       60.3838861588  PROB      7               0.0000000000
      2510       157  SER       HN             65.0562532837       53.4586243825       60.4140712835  PROB      7               0.0000000000
      2511       157  SER       CA             63.1099783169       52.6322808095       60.7456040612  PROB      7               0.0000000000
      2512       157  SER       HA             62.0858800552       52.9628625896       60.6378263538  PROB      7               0.0000000000
      2513       157  SER       CB             63.2241305602       51.4354575726       59.7954280748  PROB      7               0.0000000000
      2514       157  SER       HB1            62.8746079746       51.7502937851       58.7885450882  PROB      7               0.0000000000
      2515       157  SER       HB2            62.6034187576       50.5741564067       60.1328713689  PROB      7               0.0000000000
      2516       157  SER       OG             64.5870268824       51.0150289856       59.6597430787  PROB      7               0.0000000000
      2517       157  SER       HG1            65.1241333935       51.7690201296       59.3567769435  PROB      7               0.0000000000
      2518       157  SER       C              63.2292938674       52.2415884846       62.2026697106  PROB      7               0.0000000000
      2519       157  SER       O              64.3141786844       52.2188179736       62.7774709265  PROB      7               0.0000000000
      2520       158  GLY       N              62.0563781274       51.9347901076       62.7607731264  PROB      8               0.0000000000
      2521       158  GLY       HN             61.1812909538       52.1036256860       62.3061209499  PROB      8               0.0000000000
      2522       158  GLY       CA             61.9946151038       51.3436382724       64.0891626915  PROB      8               0.0000000000
      2523       158  GLY       HA1            62.0162323798       52.1395965742       64.8186633991  PROB      8               0.0000000000
      2524       158  GLY       HA2            62.8201587815       50.6542183022       64.1620741552  PROB      8               0.0000000000
      2525       158  GLY       C              60.6557731460       50.6500852141       64.2002858990  PROB      8               0.0000000000
      2526       158  GLY       O              59.6646230239       51.1197309658       63.6557720762  PROB      8               0.0000000000
      2527       159  PRO       N              60.6519748587       49.4857174969       64.8830496885  PROB      9               0.0000000000
      2528       159  PRO       CD             61.7995543496       48.8604369207       65.5292721835  PROB      9               0.0000000000
      2529       159  PRO       HD1            62.2193192810       49.5161561655       66.3196528235  PROB      9               0.0000000000
      2530       159  PRO       HD2            62.5684943337       48.6319968572       64.7555949175  PROB      9               0.0000000000
      2531       159  PRO       CA             59.4362806375       48.6651416981       64.9265573773  PROB      9               0.0000000000
      2532       159  PRO       HA             58.9632876136       48.6508942822       63.9536443222  PROB      9               0.0000000000
      2533       159  PRO       CB             60.0214117321       47.2808385434       65.2251212366  PROB      9               0.0000000000
      2534       159  PRO       HB1            60.3353710004       46.8083424667       64.2648564973  PROB      9               0.0000000000
      2535       159  PRO       HB2            59.3064437699       46.5982050026       65.7259609357  PROB      9               0.0000000000
      2536       159  PRO       CG             61.2617261614       47.5458466499       66.0804257554  PROB      9               0.0000000000
      2537       159  PRO       HG1            60.9661924700       47.6764476600       67.1371501723  PROB      9               0.0000000000
      2538       159  PRO       HG2            62.0005160089       46.7219819701       65.9930817643  PROB      9               0.0000000000
      2539       159  PRO       C              58.3617935270       49.1166851502       65.9169078002  PROB      9               0.0000000000
      2540       159  PRO       O              57.8808474048       48.3435635783       66.7353085961  PROB      9               0.0000000000
      2541       160  GLY       N              57.9779146954       50.3984457282       65.7919283487  PROB      10              0.0000000000
      2542       160  GLY       HN             58.4354158031       50.9815925360       65.1139307293  PROB      10              0.0000000000
      2543       160  GLY       CA             56.8169602631       50.9308206276       66.5080859938  PROB      10              0.0000000000
      2544       160  GLY       HA1            55.9394259351       50.6099417565       65.9657679981  PROB      10              0.0000000000
      2545       160  GLY       HA2            56.9188824412       52.0033045319       66.5000088111  PROB      10              0.0000000000
      2546       160  GLY       C              56.6291736414       50.5402531611       67.9666483815  PROB      10              0.0000000000
      2547       160  GLY       O              57.2477202649       51.0774609953       68.8772530254  PROB      10              0.0000000000
      2548       161  LEU       N              55.6876553160       49.6043198880       68.1413857594  PROB      11              0.0000000000
      2549       161  LEU       HN             55.2964001069       49.1082174200       67.3734159634  PROB      11              0.0000000000
      2550       161  LEU       CA             55.2009205066       49.3118436653       69.4864444512  PROB      11              0.0000000000
      2551       161  LEU       HA             55.3072450138       50.2045016649       70.0807839657  PROB      11              0.0000000000
      2552       161  LEU       CB             53.7020947342       49.0107567111       69.4195942445  PROB      11              0.0000000000
      2553       161  LEU       HB1            53.5656720227       48.0343047972       68.8950749170  PROB      11              0.0000000000
      2554       161  LEU       HB2            53.2310397045       49.7212668783       68.7500965035  PROB      11              0.0000000000
      2555       161  LEU       CG             52.9897391180       48.9079973568       70.7711152362  PROB      11              0.0000000000
      2556       161  LEU       HG             53.3792466989       48.0284865846       71.2988589307  PROB      11              0.0000000000
      2557       161  LEU       CD1            53.2076017200       50.1268386744       71.6609808042  PROB      11              0.0000000000
      2558       161  LEU       HD11           53.1397848434       51.0623453133       71.0698837194  PROB      11              0.0000000000
      2559       161  LEU       HD12           54.2003285754       50.0786480672       72.1518301102  PROB      11              0.0000000000
      2560       161  LEU       HD13           52.4282804259       50.1477100888       72.4400793738  PROB      11              0.0000000000
      2561       161  LEU       CD2            51.5105974543       48.6092520145       70.5758124984  PROB      11              0.0000000000
      2562       161  LEU       HD21           51.3332798270       47.8644070112       69.7712183570  PROB      11              0.0000000000
      2563       161  LEU       HD22           50.9772290695       49.5475023133       70.3355303751  PROB      11              0.0000000000
      2564       161  LEU       HD23           51.0509222346       48.2618912093       71.5171376056  PROB      11              0.0000000000
      2565       161  LEU       C              55.9734428960       48.2182456317       70.2032355636  PROB      11              0.0000000000
      2566       161  LEU       O              55.4572838043       47.1532012406       70.5462490285  PROB      11              0.0000000000
      2567       162  VAL       N              57.2499504850       48.5398415371       70.4264539521  PROB      12              0.0000000000
      2568       162  VAL       HN             57.6328511545       49.4158161425       70.1330709487  PROB      12              0.0000000000
      2569       162  VAL       CA             58.0880089128       47.5611708477       71.1137877526  PROB      12              0.0000000000
      2570       162  VAL       HA             57.9738576208       46.6136659497       70.6034215658  PROB      12              0.0000000000
      2571       162  VAL       CB             59.5703934052       47.9352774264       70.9987291395  PROB      12              0.0000000000
      2572       162  VAL       HB             60.2012772444       47.1622505768       71.5061264698  PROB      12              0.0000000000
      2573       162  VAL       CG1            60.0113572900       47.8883003004       69.5401123283  PROB      12              0.0000000000
      2574       162  VAL       HG11           59.5443560775       48.7135367039       68.9583240330  PROB      12              0.0000000000
      2575       162  VAL       HG12           59.7152685542       46.9265224943       69.0685205614  PROB      12              0.0000000000
      2576       162  VAL       HG13           61.1138165458       47.9940800982       69.4671109317  PROB      12              0.0000000000
      2577       162  VAL       CG2            59.8832563604       49.2789492254       71.6502288462  PROB      12              0.0000000000
      2578       162  VAL       HG21           59.6379375789       49.2552789976       72.7250782988  PROB      12              0.0000000000
      2579       162  VAL       HG22           59.3007318961       50.0995664160       71.1802513982  PROB      12              0.0000000000
      2580       162  VAL       HG23           60.9613502108       49.5209653766       71.5432703297  PROB      12              0.0000000000
      2581       162  VAL       C              57.6718986040       47.3085106420       72.5550330584  PROB      12              0.0000000000
      2582       162  VAL       O              56.6479463328       47.7896096706       73.0380594253  PROB      12              0.0000000000
      2583       163  LYS       N              58.4904226114       46.4922498620       73.2194228448  PROB      13              0.0000000000
      2584       163  LYS       HN             59.2843101439       46.0413250526       72.7992429443  PROB      13              0.0000000000
      2585       163  LYS       CA             58.1874520663       46.1598893545       74.6028213203  PROB      13              0.0000000000
      2586       163  LYS       HA             57.3361994188       46.7264258698       74.9200758659  PROB      13              0.0000000000
      2587       163  LYS       CB             57.8275862140       44.6700603366       74.6906339934  PROB      13              0.0000000000
      2588       163  LYS       HB1            57.6270547111       44.3762571183       75.7443412967  PROB      13              0.0000000000
      2589       163  LYS       HB2            58.6883171037       44.0625673927       74.3353561304  PROB      13              0.0000000000
      2590       163  LYS       CG             56.6033072629       44.3306732091       73.8345391227  PROB      13              0.0000000000
      2591       163  LYS       HG1            56.5147450478       43.2195599984       73.7527004963  PROB      13              0.0000000000
      2592       163  LYS       HG2            56.7356965277       44.6960825490       72.7936554482  PROB      13              0.0000000000
      2593       163  LYS       CD             55.3059584259       44.8698457863       74.4358692541  PROB      13              0.0000000000
      2594       163  LYS       HD1            55.4914413978       45.7883832656       75.0275755314  PROB      13              0.0000000000
      2595       163  LYS       HD2            54.9252963900       44.1045413322       75.1553223774  PROB      13              0.0000000000
      2596       163  LYS       CE             54.2044477410       45.1264062834       73.4047218725  PROB      13              0.0000000000
      2597       163  LYS       HE1            53.2061617804       45.0206072018       73.8817589009  PROB      13              0.0000000000
      2598       163  LYS       HE2            54.2618588885       44.4068870330       72.5613495312  PROB      13              0.0000000000
      2599       163  LYS       NZ             54.3104721546       46.4976385325       72.8850037347  PROB      13              0.0000000000
      2600       163  LYS       HZ1            54.8031471457       46.5699141443       71.9655347573  PROB      13              0.0000000000
      2601       163  LYS       HZ2            54.8280469246       47.1133919390       73.5601167904  PROB      13              0.0000000000
      2602       163  LYS       HZ3            53.3424490343       46.8956737753       72.8299114569  PROB      13              0.0000000000
      2603       163  LYS       C              59.3829154940       46.4999396807       75.4660032064  PROB      13              0.0000000000
      2604       163  LYS       O              60.5273733906       46.3397252946       75.0554505623  PROB      13              0.0000000000
      2605       164  PRO       N              59.0914568140       47.0004157670       76.6912793079  PROB      14              0.0000000000
      2606       164  PRO       CD             57.7816534941       47.3745971540       77.2156432585  PROB      14              0.0000000000
      2607       164  PRO       HD1            57.2167914196       46.4568097342       77.4839588734  PROB      14              0.0000000000
      2608       164  PRO       HD2            57.2081357089       48.0016463579       76.4950825467  PROB      14              0.0000000000
      2609       164  PRO       CA             60.1751120182       47.2130669558       77.6555867642  PROB      14              0.0000000000
      2610       164  PRO       HA             60.7658552544       48.0212707513       77.2592421764  PROB      14              0.0000000000
      2611       164  PRO       CB             59.4161530943       47.5724203737       78.9365038079  PROB      14              0.0000000000
      2612       164  PRO       HB1            59.9993066657       48.2713413830       79.5727932593  PROB      14              0.0000000000
      2613       164  PRO       HB2            59.1756656157       46.6580186168       79.5269078128  PROB      14              0.0000000000
      2614       164  PRO       CG             58.1094766880       48.2011049961       78.4530129447  PROB      14              0.0000000000
      2615       164  PRO       HG1            57.3086720557       48.1553746393       79.2196869194  PROB      14              0.0000000000
      2616       164  PRO       HG2            58.2790836204       49.2636324608       78.1685986103  PROB      14              0.0000000000
      2617       164  PRO       C              61.0771350219       45.9968065170       77.8006248484  PROB      14              0.0000000000
      2618       164  PRO       O              60.6277574347       44.8659479804       77.6692484642  PROB      14              0.0000000000
      2619       165  SER       N              62.3612470453       46.3040832416       78.0339493558  PROB      15              0.0000000000
      2620       165  SER       HN             62.5937414178       47.2829416844       78.0898805919  PROB      15              0.0000000000
      2621       165  SER       CA             63.4888044648       45.3666953922       78.0869803414  PROB      15              0.0000000000
      2622       165  SER       HA             64.2704321160       45.9503468293       78.5448616999  PROB      15              0.0000000000
      2623       165  SER       CB             63.2935401378       44.1825658974       79.0602630250  PROB      15              0.0000000000
      2624       165  SER       HB1            62.8664569286       44.6037261487       79.9874715950  PROB      15              0.0000000000
      2625       165  SER       HB2            64.2869138810       43.7448617748       79.2706192485  PROB      15              0.0000000000
      2626       165  SER       OG             62.4543857852       43.1584024117       78.5162472835  PROB      15              0.0000000000
      2627       165  SER       HG1            61.6481536769       43.6221637273       78.2176945690  PROB      15              0.0000000000
      2628       165  SER       C              64.0937126701       44.9372016921       76.7575894190  PROB      15              0.0000000000
      2629       165  SER       O              65.2655779515       44.5786356068       76.6895370504  PROB      15              0.0000000000
      2630       166  GLN       N              63.2801193681       45.0283942346       75.6894958561  PROB      16              0.0000000000
      2631       166  GLN       HN             62.3405913720       45.3695421998       75.7290644019  PROB      16              0.0000000000
      2632       166  GLN       CA             63.8368067617       44.6497889549       74.3901236278  PROB      16              0.0000000000
      2633       166  GLN       HA             64.2922473087       43.6721892318       74.4959038404  PROB      16              0.0000000000
      2634       166  GLN       CB             62.7391485838       44.5473573180       73.3302046288  PROB      16              0.0000000000
      2635       166  GLN       HB1            63.1971704855       44.2883314602       72.3449124531  PROB      16              0.0000000000
      2636       166  GLN       HB2            62.2673573694       45.5550245071       73.2247313120  PROB      16              0.0000000000
      2637       166  GLN       CG             61.6580750789       43.5127878182       73.6436548275  PROB      16              0.0000000000
      2638       166  GLN       HG1            61.1348793463       43.7493191698       74.5939523077  PROB      16              0.0000000000
      2639       166  GLN       HG2            62.1376640533       42.5149542698       73.7155152785  PROB      16              0.0000000000
      2640       166  GLN       CD             60.6335571501       43.5102331086       72.5256487957  PROB      16              0.0000000000
      2641       166  GLN       OE1            60.1824767333       44.5381678309       72.0371719137  PROB      16              0.0000000000
      2642       166  GLN       NE2            60.2786468260       42.2875797431       72.1240601882  PROB      16              0.0000000000
      2643       166  GLN       HE21           59.5525725612       42.2148535631       71.4477891567  PROB      16              0.0000000000
      2644       166  GLN       HE22           60.6574116695       41.4731202420       72.5588232321  PROB      16              0.0000000000
      2645       166  GLN       C              64.9161275171       45.5943474499       73.8942537292  PROB      16              0.0000000000
      2646       166  GLN       O              64.8930887254       46.7930580810       74.1468483392  PROB      16              0.0000000000
      2647       167  THR       N              65.8590255473       45.0037162907       73.1558337008  PROB      17              0.0000000000
      2648       167  THR       HN             65.9464351574       44.0195357223       73.0491447756  PROB      17              0.0000000000
      2649       167  THR       CA             66.8206624757       45.8703868545       72.4867645326  PROB      17              0.0000000000
      2650       167  THR       HA             67.0485220607       46.6903636889       73.1429157742  PROB      17              0.0000000000
      2651       167  THR       CB             68.1417654630       45.1185231313       72.3240597730  PROB      17              0.0000000000
      2652       167  THR       HB             67.9410999113       44.2337432975       71.6712931896  PROB      17              0.0000000000
      2653       167  THR       OG1            68.5507313363       44.6340259359       73.6100571999  PROB      17              0.0000000000
      2654       167  THR       HG1            69.2265380071       43.9557195968       73.4830557101  PROB      17              0.0000000000
      2655       167  THR       CG2            69.2558951427       45.9579048335       71.6879038058  PROB      17              0.0000000000
      2656       167  THR       HG21           69.4812915349       46.8438136143       72.3091249133  PROB      17              0.0000000000
      2657       167  THR       HG22           68.9570664989       46.3009620540       70.6751715220  PROB      17              0.0000000000
      2658       167  THR       HG23           70.1879982745       45.3664727774       71.5970393447  PROB      17              0.0000000000
      2659       167  THR       C              66.2857238398       46.4291022052       71.1788689661  PROB      17              0.0000000000
      2660       167  THR       O              66.0900405848       45.7349315327       70.1879945336  PROB      17              0.0000000000
      2661       168  LEU       N              66.0247426496       47.7386329427       71.2414074816  PROB      18              0.0000000000
      2662       168  LEU       HN             66.2763443692       48.2649008085       72.0579704998  PROB      18              0.0000000000
      2663       168  LEU       CA             65.4247347602       48.4322477274       70.1067202723  PROB      18              0.0000000000
      2664       168  LEU       HA             64.4903193964       47.9302544129       69.8999684105  PROB      18              0.0000000000
      2665       168  LEU       CB             65.1221655573       49.8699884395       70.5235110137  PROB      18              0.0000000000
      2666       168  LEU       HB1            66.0794906592       50.3639311912       70.7589417914  PROB      18              0.0000000000
      2667       168  LEU       HB2            64.5043447260       49.8306168369       71.4473157751  PROB      18              0.0000000000
      2668       168  LEU       CG             64.3987553909       50.7473176240       69.5010374281  PROB      18              0.0000000000
      2669       168  LEU       HG             65.0670782144       50.8429863534       68.6252419953  PROB      18              0.0000000000
      2670       168  LEU       CD1            63.1161575787       50.1076938465       68.9740836585  PROB      18              0.0000000000
      2671       168  LEU       HD11           62.4074187607       49.9310131149       69.8106423105  PROB      18              0.0000000000
      2672       168  LEU       HD12           63.3124945944       49.1447375483       68.4640707499  PROB      18              0.0000000000
      2673       168  LEU       HD13           62.6237748383       50.7869041105       68.2456993746  PROB      18              0.0000000000
      2674       168  LEU       CD2            64.1524694633       52.1415499287       70.0742673316  PROB      18              0.0000000000
      2675       168  LEU       HD21           65.1116965957       52.6258105801       70.3504602542  PROB      18              0.0000000000
      2676       168  LEU       HD22           63.5098188458       52.0922395642       70.9771762884  PROB      18              0.0000000000
      2677       168  LEU       HD23           63.6465722909       52.7920707130       69.3311378571  PROB      18              0.0000000000
      2678       168  LEU       C              66.2670313586       48.3902519731       68.8455502612  PROB      18              0.0000000000
      2679       168  LEU       O              67.3978377011       48.8578730736       68.7972437169  PROB      18              0.0000000000
      2680       169  SER       N              65.6490139943       47.8219957898       67.8069428052  PROB      19              0.0000000000
      2681       169  SER       HN             64.7625413519       47.3790892334       67.8702974941  PROB      19              0.0000000000
      2682       169  SER       CA             66.3512687742       47.8771037922       66.5342337527  PROB      19              0.0000000000
      2683       169  SER       HA             67.4097616087       47.9178086494       66.7119593486  PROB      19              0.0000000000
      2684       169  SER       CB             66.1506752771       46.5852622472       65.7362308258  PROB      19              0.0000000000
      2685       169  SER       HB1            65.1578360200       46.5623468154       65.2295925492  PROB      19              0.0000000000
      2686       169  SER       HB2            66.1890492314       45.7220808526       66.4437753088  PROB      19              0.0000000000
      2687       169  SER       OG             67.2141567594       46.4211588325       64.7787909028  PROB      19              0.0000000000
      2688       169  SER       HG1            67.0584402656       45.5456499284       64.3822657436  PROB      19              0.0000000000
      2689       169  SER       C              65.9886684169       49.0957373894       65.7127715585  PROB      19              0.0000000000
      2690       169  SER       O              64.9842150238       49.1335782745       65.0175640725  PROB      19              0.0000000000
      2691       170  LEU       N              66.8813079376       50.0849359998       65.8143431857  PROB      20              0.0000000000
      2692       170  LEU       HN             67.6662914461       50.0831919927       66.4360254898  PROB      20              0.0000000000
      2693       170  LEU       CA             66.7510993861       51.2192381008       64.9030575682  PROB      20              0.0000000000
      2694       170  LEU       HA             65.7332838752       51.3223011063       64.5543963632  PROB      20              0.0000000000
      2695       170  LEU       CB             67.1438368443       52.4960922534       65.6300388348  PROB      20              0.0000000000
      2696       170  LEU       HB1            67.1342753150       53.3592927487       64.9465871501  PROB      20              0.0000000000
      2697       170  LEU       HB2            68.1781012704       52.3802067487       66.0187121980  PROB      20              0.0000000000
      2698       170  LEU       CG             66.2273504357       52.8220906484       66.7994680585  PROB      20              0.0000000000
      2699       170  LEU       HG             66.1574471233       51.9115486798       67.4219189199  PROB      20              0.0000000000
      2700       170  LEU       CD1            66.8675650541       53.8666165612       67.7020188104  PROB      20              0.0000000000
      2701       170  LEU       HD11           67.0543282431       54.8067250024       67.1406932857  PROB      20              0.0000000000
      2702       170  LEU       HD12           67.8311835841       53.4930148798       68.1065670606  PROB      20              0.0000000000
      2703       170  LEU       HD13           66.1987153324       54.0944961564       68.5590945234  PROB      20              0.0000000000
      2704       170  LEU       CD2            64.8242920652       53.2186414062       66.3379404801  PROB      20              0.0000000000
      2705       170  LEU       HD21           64.3374640621       52.4002030347       65.7691389189  PROB      20              0.0000000000
      2706       170  LEU       HD22           64.8748709498       54.1189978632       65.6881363662  PROB      20              0.0000000000
      2707       170  LEU       HD23           64.1882057433       53.4668146017       67.2130937754  PROB      20              0.0000000000
      2708       170  LEU       C              67.6308565681       51.0461926004       63.6837046433  PROB      20              0.0000000000
      2709       170  LEU       O              68.7129991216       50.4692763274       63.7661249554  PROB      20              0.0000000000
      2710       171  THR       N              67.1332059258       51.5701924406       62.5605830980  PROB      21              0.0000000000
      2711       171  THR       HN             66.2137049089       51.9791833337       62.5386007484  PROB      21              0.0000000000
      2712       171  THR       CA             67.8894986736       51.4195049587       61.3225311757  PROB      21              0.0000000000
      2713       171  THR       HA             68.9458183413       51.4163943774       61.5308099670  PROB      21              0.0000000000
      2714       171  THR       CB             67.5438637344       50.0629708787       60.6838984341  PROB      21              0.0000000000
      2715       171  THR       HB             66.4831153490       50.0168224587       60.4047577322  PROB      21              0.0000000000
      2716       171  THR       OG1            67.6862258201       48.9921240458       61.6409193831  PROB      21              0.0000000000
      2717       171  THR       HG1            66.8565261770       49.0192568790       62.1326399701  PROB      21              0.0000000000
      2718       171  THR       CG2            68.3678034314       49.7744317786       59.4256271742  PROB      21              0.0000000000
      2719       171  THR       HG21           69.4384244682       49.9524388155       59.6034793194  PROB      21              0.0000000000
      2720       171  THR       HG22           68.0502794591       50.4388365905       58.5931345190  PROB      21              0.0000000000
      2721       171  THR       HG23           68.2141447918       48.7257194277       59.0951456576  PROB      21              0.0000000000
      2722       171  THR       C              67.6536710679       52.5925907843       60.3753786081  PROB      21              0.0000000000
      2723       171  THR       O              66.6824027122       52.6650759752       59.6299762482  PROB      21              0.0000000000
      2724       172  CYS       N              68.5891188776       53.5411926606       60.4579672012  PROB      22              0.0000000000
      2725       172  CYS       HN             69.4062967316       53.4658127394       61.0336719287  PROB      22              0.0000000000
      2726       172  CYS       CA             68.5387361442       54.6740660780       59.5318897744  PROB      22              0.0000000000
      2727       172  CYS       HA             67.5189592948       54.9806832000       59.3480975963  PROB      22              0.0000000000
      2728       172  CYS       CB             69.3096452012       55.8494522878       60.1339250586  PROB      22              0.0000000000
      2729       172  CYS       HB1            70.3115019208       55.4917297996       60.4513713670  PROB      22              0.0000000000
      2730       172  CYS       HB2            68.7833605922       56.1503054303       61.0612681709  PROB      22              0.0000000000
      2731       172  CYS       SG             69.5072727539       57.3325796074       59.1134860823  PROB      22              0.0000000000
      2732       172  CYS       HG1            70.1709227404       56.7428972288       58.1278232447  PROB      22              0.0000000000
      2733       172  CYS       C              69.1593135666       54.2681543779       58.2192727874  PROB      22              0.0000000000
      2734       172  CYS       O              70.3046376818       53.8471143285       58.1792484459  PROB      22              0.0000000000
      2735       173  SER       N              68.3691181087       54.3783427113       57.1566290703  PROB      23              0.0000000000
      2736       173  SER       HN             67.4285568159       54.7357346481       57.1893664582  PROB      23              0.0000000000
      2737       173  SER       CA             69.0056293791       54.1623888191       55.8637894364  PROB      23              0.0000000000
      2738       173  SER       HA             70.0112042241       53.7772486766       55.9392667788  PROB      23              0.0000000000
      2739       173  SER       CB             68.1971585463       53.1318708120       55.0764238609  PROB      23              0.0000000000
      2740       173  SER       HB1            68.8102115428       52.8550881171       54.1992847906  PROB      23              0.0000000000
      2741       173  SER       HB2            67.2384379382       53.5743622016       54.7243334762  PROB      23              0.0000000000
      2742       173  SER       OG             67.9071297584       52.0055651495       55.9263773048  PROB      23              0.0000000000
      2743       173  SER       HG1            67.4498298206       52.3802018588       56.6915138141  PROB      23              0.0000000000
      2744       173  SER       C              69.0938844155       55.4935650518       55.1509760765  PROB      23              0.0000000000
      2745       173  SER       O              68.2132845392       56.3300113502       55.3269773486  PROB      23              0.0000000000
      2746       174  PHE       N              70.1689519698       55.6833846843       54.3812226999  PROB      24              0.0000000000
      2747       174  PHE       HN             70.8976948223       55.0156868323       54.2121182963  PROB      24              0.0000000000
      2748       174  PHE       CA             70.2595664716       56.9940129710       53.7420110712  PROB      24              0.0000000000
      2749       174  PHE       HA             69.2793429515       57.4447897099       53.6697507830  PROB      24              0.0000000000
      2750       174  PHE       CB             71.1365479575       57.9511105888       54.5667495894  PROB      24              0.0000000000
      2751       174  PHE       HB1            70.6683088933       58.0888193990       55.5663298883  PROB      24              0.0000000000
      2752       174  PHE       HB2            71.1985087260       58.9578193633       54.1008036125  PROB      24              0.0000000000
      2753       174  PHE       CG             72.5461297079       57.4422435344       54.7519214277  PROB      24              0.0000000000
      2754       174  PHE       CD1            72.9074645772       56.8796864249       55.9939309329  PROB      24              0.0000000000
      2755       174  PHE       HD1            72.1775761903       56.7880371476       56.7815070281  PROB      24              0.0000000000
      2756       174  PHE       CE1            74.2302917115       56.4447204188       56.1919585730  PROB      24              0.0000000000
      2757       174  PHE       HE1            74.5762138189       56.0260090975       57.0947685462  PROB      24              0.0000000000
      2758       174  PHE       CZ             75.1631398846       56.5826465561       55.1466716907  PROB      24              0.0000000000
      2759       174  PHE       HZ             76.0445523798       55.9910486066       55.1248897013  PROB      24              0.0000000000
      2760       174  PHE       CD2            73.4790790657       57.5569036799       53.6979349255  PROB      24              0.0000000000
      2761       174  PHE       HD2            73.2020179515       58.0012917908       52.7543701913  PROB      24              0.0000000000
      2762       174  PHE       CE2            74.8025536159       57.1259597247       53.8975130363  PROB      24              0.0000000000
      2763       174  PHE       HE2            75.5164430250       57.2116987682       53.1176740512  PROB      24              0.0000000000
      2764       174  PHE       C              70.6798920002       56.9370770363       52.2881776043  PROB      24              0.0000000000
      2765       174  PHE       O              71.0657328930       55.8927305671       51.7790516299  PROB      24              0.0000000000
      2766       175  SER       N              70.5956179991       58.1045345002       51.6457836732  PROB      25              0.0000000000
      2767       175  SER       HN             70.1981894094       58.9220041176       52.0602899761  PROB      25              0.0000000000
      2768       175  SER       CA             71.0165953811       58.1402743216       50.2518232329  PROB      25              0.0000000000
      2769       175  SER       HA             71.5895792954       57.2600971062       49.9891451283  PROB      25              0.0000000000
      2770       175  SER       CB             69.7748292090       58.1598239153       49.3555210589  PROB      25              0.0000000000
      2771       175  SER       HB1            69.2982922256       57.1555052043       49.3696764906  PROB      25              0.0000000000
      2772       175  SER       HB2            70.0112456989       58.3930107660       48.2962024284  PROB      25              0.0000000000
      2773       175  SER       OG             68.8343746209       59.1137450578       49.8561083358  PROB      25              0.0000000000
      2774       175  SER       HG1            68.0643473036       59.0888262158       49.2552583650  PROB      25              0.0000000000
      2775       175  SER       C              71.9538344434       59.2977602430       49.9562673469  PROB      25              0.0000000000
      2776       175  SER       O              72.2424039888       60.1335079444       50.8081091144  PROB      25              0.0000000000
      2777       176  GLY       N              72.4167068536       59.3192787249       48.6971533382  PROB      26              0.0000000000
      2778       176  GLY       HN             72.2256111261       58.5657429225       48.0635653312  PROB      26              0.0000000000
      2779       176  GLY       CA             73.2420049472       60.4476935481       48.2728609352  PROB      26              0.0000000000
      2780       176  GLY       HA1            72.8605546884       61.3689264531       48.6878247782  PROB      26              0.0000000000
      2781       176  GLY       HA2            73.2298051385       60.4592262705       47.1934943450  PROB      26              0.0000000000
      2782       176  GLY       C              74.6912767862       60.3002355167       48.6797064413  PROB      26              0.0000000000
      2783       176  GLY       O              75.5612167460       59.9470320263       47.8950346878  PROB      26              0.0000000000
      2784       177  PHE       N              74.9148023260       60.5930415845       49.9635779067  PROB      27              0.0000000000
      2785       177  PHE       HN             74.1607788865       60.7755882523       50.5922553439  PROB      27              0.0000000000
      2786       177  PHE       CA             76.2522204773       60.3052003721       50.4639718765  PROB      27              0.0000000000
      2787       177  PHE       HA             76.9811038597       60.4813727279       49.6799650306  PROB      27              0.0000000000
      2788       177  PHE       CB             76.6263900932       61.2643090670       51.6108317676  PROB      27              0.0000000000
      2789       177  PHE       HB1            76.3647704085       62.3025531261       51.3127756327  PROB      27              0.0000000000
      2790       177  PHE       HB2            77.7246359463       61.2239776331       51.7846006339  PROB      27              0.0000000000
      2791       177  PHE       CG             75.9063659498       60.9455068090       52.9055314831  PROB      27              0.0000000000
      2792       177  PHE       CD1            74.5153841324       61.1604760857       53.0228677252  PROB      27              0.0000000000
      2793       177  PHE       HD1            73.9393047201       61.5583816870       52.2056946594  PROB      27              0.0000000000
      2794       177  PHE       CE1            73.8672225936       60.8618600909       54.2364855016  PROB      27              0.0000000000
      2795       177  PHE       HE1            72.7990342047       60.9804175918       54.3343463413  PROB      27              0.0000000000
      2796       177  PHE       CZ             74.6234240932       60.3592835297       55.3147461808  PROB      27              0.0000000000
      2797       177  PHE       HZ             74.1144054730       60.1041171820       56.2315287272  PROB      27              0.0000000000
      2798       177  PHE       CD2            76.6557280277       60.4338804610       53.9856152558  PROB      27              0.0000000000
      2799       177  PHE       HD2            77.6903681166       60.1837799467       53.8343706929  PROB      27              0.0000000000
      2800       177  PHE       CE2            76.0112374708       60.1404187692       55.2023885122  PROB      27              0.0000000000
      2801       177  PHE       HE2            76.5383243101       59.7675559005       56.0576088006  PROB      27              0.0000000000
      2802       177  PHE       C              76.3703024747       58.8449381633       50.8592071526  PROB      27              0.0000000000
      2803       177  PHE       O              75.3774719571       58.1386099998       50.9686333322  PROB      27              0.0000000000
      2804       178  SER       N              77.6170983017       58.4335419417       51.0897571785  PROB      28              0.0000000000
      2805       178  SER       HN             78.4240248663       59.0056526314       50.9600090381  PROB      28              0.0000000000
      2806       178  SER       CA             77.7721352407       57.1110573099       51.6745647932  PROB      28              0.0000000000
      2807       178  SER       HA             76.8428892685       56.6082411529       51.8776913518  PROB      28              0.0000000000
      2808       178  SER       CB             78.5118143661       56.1981118263       50.6877890662  PROB      28              0.0000000000
      2809       178  SER       HB1            79.5185591725       56.6110260475       50.4461127408  PROB      28              0.0000000000
      2810       178  SER       HB2            77.8997248664       56.2442495324       49.7710047926  PROB      28              0.0000000000
      2811       178  SER       OG             78.6339450319       54.8630502493       51.1964192720  PROB      28              0.0000000000
      2812       178  SER       HG1            79.4759119736       54.8330731130       51.6904156063  PROB      28              0.0000000000
      2813       178  SER       C              78.5265015023       57.2841274046       52.9699872284  PROB      28              0.0000000000
      2814       178  SER       O              79.3318955114       58.2009068655       53.1088105337  PROB      28              0.0000000000
      2815       179  LEU       N              78.2753246005       56.3767323112       53.9169287834  PROB      29              0.0000000000
      2816       179  LEU       HN             77.6333296676       55.6067084208       53.8090800666  PROB      29              0.0000000000
      2817       179  LEU       CA             79.0934939519       56.4624524759       55.1201332406  PROB      29              0.0000000000
      2818       179  LEU       HA             79.4502473311       57.4700745431       55.2127398084  PROB      29              0.0000000000
      2819       179  LEU       CB             78.3095787800       56.1164802824       56.3836443188  PROB      29              0.0000000000
      2820       179  LEU       HB1            78.3552478633       55.0397647538       56.6283376183  PROB      29              0.0000000000
      2821       179  LEU       HB2            77.2681635803       56.4316577351       56.3958450000  PROB      29              0.0000000000
      2822       179  LEU       CG             78.7631320529       57.0047697257       57.5436901342  PROB      29              0.0000000000
      2823       179  LEU       HG             79.8181985791       56.7919690139       57.7823313710  PROB      29              0.0000000000
      2824       179  LEU       CD1            78.6686058044       58.4789880537       57.1733617533  PROB      29              0.0000000000
      2825       179  LEU       HD11           78.1301566471       58.6217129683       56.2194501934  PROB      29              0.0000000000
      2826       179  LEU       HD12           79.6901540429       58.8950846791       57.0667713070  PROB      29              0.0000000000
      2827       179  LEU       HD13           78.1619274026       59.0687286745       57.9588407778  PROB      29              0.0000000000
      2828       179  LEU       CD2            77.9988459967       56.7300823615       58.8320843581  PROB      29              0.0000000000
      2829       179  LEU       HD21           78.4274692285       55.8569289466       59.3464076445  PROB      29              0.0000000000
      2830       179  LEU       HD22           76.9175903990       56.5740619170       58.6408826889  PROB      29              0.0000000000
      2831       179  LEU       HD23           78.1035966091       57.5856537496       59.5321811569  PROB      29              0.0000000000
      2832       179  LEU       C              80.3997976371       55.7057798520       55.0173605687  PROB      29              0.0000000000
      2833       179  LEU       O              80.7064319135       54.7791004491       55.7594782850  PROB      29              0.0000000000
      2834       180  SER       N              81.1440648219       56.2036108799       54.0298203794  PROB      30              0.0000000000
      2835       180  SER       HN             80.7117357800       56.8886377488       53.4489022251  PROB      30              0.0000000000
      2836       180  SER       CA             82.5054173603       55.8050299494       53.7071773756  PROB      30              0.0000000000
[truncated: 31,111,792 more chars]
