# Supplementary material for: Integrative Computational Prediction Strategy for Antibody–Antigen Binding: A Case Study on Interleukin‑1 Beta
Source: J Chem Inf Model. 2026 May 27;66(11):6659–75. doi: 10.1021/acs.jcim.6c00781 (PMC13250912; doi:10.1021/acs.jcim.6c00781)
Supplement: Supplementary file 2 [file ci6c00781_si_002.zip › charmm-gui-4g6m-AgESSA-r01/openmm/step3_input.pdb]

ATOM      1  N   PRO     2      96.224  48.318  79.608  1.00  0.00      PROA N
ATOM      2  HN1 PRO     2      95.282  48.186  79.947  1.00  0.00      PROA H
ATOM      3  HN2 PRO     2      96.327  47.760  78.777  1.00  0.00      PROA H
ATOM      4  CD  PRO     2      97.164  47.787  80.588  1.00  0.00      PROA C
ATOM      5  HD1 PRO     2      97.581  46.802  80.278  1.00  0.00      PROA H
ATOM      6  HD2 PRO     2      96.653  47.696  81.562  1.00  0.00      PROA H
ATOM      7  CA  PRO     2      96.483  49.721  79.254  1.00  0.00      PROA C
ATOM      8  HA  PRO     2      95.531  50.227  79.318  1.00  0.00      PROA H
ATOM      9  CB  PRO     2      97.484  50.142  80.335  1.00  0.00      PROA C
ATOM     10  HB1 PRO     2      96.945  50.456  81.259  1.00  0.00      PROA H
ATOM     11  HB2 PRO     2      98.166  50.960  80.019  1.00  0.00      PROA H
ATOM     12  CG  PRO     2      98.241  48.862  80.694  1.00  0.00      PROA C
ATOM     13  HG1 PRO     2      99.054  48.681  79.951  1.00  0.00      PROA H
ATOM     14  HG2 PRO     2      98.696  48.915  81.706  1.00  0.00      PROA H
ATOM     15  C   PRO     2      97.015  49.899  77.831  1.00  0.00      PROA C
ATOM     16  O   PRO     2      97.859  49.123  77.378  1.00  0.00      PROA O
ATOM     17  N   VAL     3      96.517  50.934  77.129  1.00  0.00      PROA N
ATOM     18  HN  VAL     3      95.925  51.613  77.553  1.00  0.00      PROA H
ATOM     19  CA  VAL     3      96.896  51.283  75.751  1.00  0.00      PROA C
ATOM     20  HA  VAL     3      96.655  50.442  75.119  1.00  0.00      PROA H
ATOM     21  CB  VAL     3      96.105  52.504  75.256  1.00  0.00      PROA C
ATOM     22  HB  VAL     3      95.022  52.226  75.283  1.00  0.00      PROA H
ATOM     23  CG1 VAL     3      96.284  53.699  76.186  1.00  0.00      PROA C
ATOM     24 HG11 VAL     3      97.347  54.027  76.229  1.00  0.00      PROA H
ATOM     25 HG12 VAL     3      95.932  53.505  77.219  1.00  0.00      PROA H
ATOM     26 HG13 VAL     3      95.688  54.545  75.784  1.00  0.00      PROA H
ATOM     27  CG2 VAL     3      96.435  52.855  73.803  1.00  0.00      PROA C
ATOM     28 HG21 VAL     3      96.364  51.974  73.132  1.00  0.00      PROA H
ATOM     29 HG22 VAL     3      97.465  53.267  73.715  1.00  0.00      PROA H
ATOM     30 HG23 VAL     3      95.738  53.633  73.420  1.00  0.00      PROA H
ATOM     31  C   VAL     3      98.427  51.489  75.636  1.00  0.00      PROA C
ATOM     32  O   VAL     3      99.030  52.079  76.536  1.00  0.00      PROA O
ATOM     33  N   ARG     4      99.044  50.935  74.571  1.00  0.00      PROA N
ATOM     34  HN  ARG     4      98.539  50.463  73.863  1.00  0.00      PROA H
ATOM     35  CA  ARG     4     100.487  51.025  74.319  1.00  0.00      PROA C
ATOM     36  HA  ARG     4     101.032  50.717  75.203  1.00  0.00      PROA H
ATOM     37  CB  ARG     4     100.783  50.038  73.135  1.00  0.00      PROA C
ATOM     38  HB1 ARG     4     100.817  49.010  73.561  1.00  0.00      PROA H
ATOM     39  HB2 ARG     4     101.807  50.246  72.749  1.00  0.00      PROA H
ATOM     40  CG  ARG     4      99.784  50.025  71.929  1.00  0.00      PROA C
ATOM     41  HG1 ARG     4      99.676  51.091  71.707  1.00  0.00      PROA H
ATOM     42  HG2 ARG     4      98.785  49.721  72.312  1.00  0.00      PROA H
ATOM     43  CD  ARG     4     100.018  49.080  70.701  1.00  0.00      PROA C
ATOM     44  HD1 ARG     4     100.035  48.013  71.003  1.00  0.00      PROA H
ATOM     45  HD2 ARG     4     101.028  49.333  70.295  1.00  0.00      PROA H
ATOM     46  NE  ARG     4      99.012  49.303  69.631  1.00  0.00      PROA N
ATOM     47  HE  ARG     4      98.211  49.874  69.796  1.00  0.00      PROA H
ATOM     48  CZ  ARG     4      99.153  48.921  68.296  1.00  0.00      PROA C
ATOM     49  NH1 ARG     4     100.226  48.220  67.880  1.00  0.00      PROA N
ATOM     50 HH11 ARG     4     101.080  48.191  68.380  1.00  0.00      PROA H
ATOM     51 HH12 ARG     4     100.271  48.101  66.861  1.00  0.00      PROA H
ATOM     52  NH2 ARG     4      98.221  49.248  67.367  1.00  0.00      PROA N
ATOM     53 HH21 ARG     4      97.443  49.834  67.537  1.00  0.00      PROA H
ATOM     54 HH22 ARG     4      98.361  48.928  66.398  1.00  0.00      PROA H
ATOM     55  C   ARG     4     100.879  52.465  74.001  1.00  0.00      PROA C
ATOM     56  O   ARG     4     100.306  53.066  73.091  1.00  0.00      PROA O
ATOM     57  N   SER     5     101.823  53.028  74.778  1.00  0.00      PROA N
ATOM     58  HN  SER     5     102.314  52.527  75.489  1.00  0.00      PROA H
ATOM     59  CA  SER     5     102.289  54.405  74.592  1.00  0.00      PROA C
ATOM     60  HA  SER     5     102.124  54.695  73.570  1.00  0.00      PROA H
ATOM     61  CB  SER     5     101.372  55.139  75.552  1.00  0.00      PROA C
ATOM     62  HB1 SER     5     100.470  55.511  75.017  1.00  0.00      PROA H
ATOM     63  HB2 SER     5     101.866  56.004  76.046  1.00  0.00      PROA H
ATOM     64  OG  SER     5     100.965  54.161  76.525  1.00  0.00      PROA O
ATOM     65  HG1 SER     5     100.402  53.505  76.090  1.00  0.00      PROA H
ATOM     66  C   SER     5     103.786  54.580  74.870  1.00  0.00      PROA C
ATOM     67  O   SER     5     104.406  53.721  75.498  1.00  0.00      PROA O
ATOM     68  N   LEU     6     104.355  55.699  74.400  1.00  0.00      PROA N
ATOM     69  HN  LEU     6     103.831  56.306  73.802  1.00  0.00      PROA H
ATOM     70  CA  LEU     6     105.755  56.051  74.588  1.00  0.00      PROA C
ATOM     71  HA  LEU     6     106.064  55.582  75.499  1.00  0.00      PROA H
ATOM     72  CB  LEU     6     106.629  55.472  73.464  1.00  0.00      PROA C
ATOM     73  HB1 LEU     6     106.563  54.386  73.550  1.00  0.00      PROA H
ATOM     74  HB2 LEU     6     107.695  55.746  73.614  1.00  0.00      PROA H
ATOM     75  CG  LEU     6     106.211  55.775  72.020  1.00  0.00      PROA C
ATOM     76  HG  LEU     6     105.096  55.758  71.941  1.00  0.00      PROA H
ATOM     77  CD1 LEU     6     106.675  57.147  71.525  1.00  0.00      PROA C
ATOM     78 HD11 LEU     6     107.757  57.294  71.713  1.00  0.00      PROA H
ATOM     79 HD12 LEU     6     106.132  57.960  72.039  1.00  0.00      PROA H
ATOM     80 HD13 LEU     6     106.492  57.251  70.434  1.00  0.00      PROA H
ATOM     81  CD2 LEU     6     106.701  54.677  71.077  1.00  0.00      PROA C
ATOM     82 HD21 LEU     6     106.154  53.729  71.277  1.00  0.00      PROA H
ATOM     83 HD22 LEU     6     107.773  54.458  71.240  1.00  0.00      PROA H
ATOM     84 HD23 LEU     6     106.554  54.963  70.015  1.00  0.00      PROA H
ATOM     85  C   LEU     6     105.949  57.546  74.791  1.00  0.00      PROA C
ATOM     86  O   LEU     6     105.198  58.349  74.229  1.00  0.00      PROA O
ATOM     87  N   ASN     7     106.952  57.910  75.602  1.00  0.00      PROA N
ATOM     88  HN  ASN     7     107.511  57.199  76.039  1.00  0.00      PROA H
ATOM     89  CA  ASN     7     107.275  59.301  75.898  1.00  0.00      PROA C
ATOM     90  HA  ASN     7     106.418  59.911  75.664  1.00  0.00      PROA H
ATOM     91  CB  ASN     7     107.683  59.511  77.354  1.00  0.00      PROA C
ATOM     92  HB1 ASN     7     108.278  60.440  77.483  1.00  0.00      PROA H
ATOM     93  HB2 ASN     7     108.306  58.655  77.695  1.00  0.00      PROA H
ATOM     94  CG  ASN     7     106.446  59.725  78.193  1.00  0.00      PROA C
ATOM     95  OD1 ASN     7     105.588  60.551  77.895  1.00  0.00      PROA O
ATOM     96  ND2 ASN     7     106.392  58.922  79.269  1.00  0.00      PROA N
ATOM     97 HD21 ASN     7     105.528  58.886  79.753  1.00  0.00      PROA H
ATOM     98 HD22 ASN     7     107.116  58.242  79.400  1.00  0.00      PROA H
ATOM     99  C   ASN     7     108.381  59.767  74.967  1.00  0.00      PROA C
ATOM    100  O   ASN     7     109.404  59.095  74.846  1.00  0.00      PROA O
ATOM    101  N   CYS     8     108.156  60.898  74.276  1.00  0.00      PROA N
ATOM    102  HN  CYS     8     107.299  61.412  74.389  1.00  0.00      PROA H
ATOM    103  CA  CYS     8     109.108  61.394  73.288  1.00  0.00      PROA C
ATOM    104  HA  CYS     8     110.109  61.176  73.632  1.00  0.00      PROA H
ATOM    105  CB  CYS     8     108.873  60.637  71.983  1.00  0.00      PROA C
ATOM    106  HB1 CYS     8     109.188  59.579  72.131  1.00  0.00      PROA H
ATOM    107  HB2 CYS     8     109.533  61.048  71.188  1.00  0.00      PROA H
ATOM    108  SG  CYS     8     107.139  60.675  71.460  1.00  0.00      PROA S
ATOM    109  HG1 CYS     8     106.681  60.049  72.539  1.00  0.00      PROA H
ATOM    110  C   CYS     8     109.046  62.899  73.098  1.00  0.00      PROA C
ATOM    111  O   CYS     8     108.053  63.534  73.445  1.00  0.00      PROA O
ATOM    112  N   THR     9     110.083  63.451  72.457  1.00  0.00      PROA N
ATOM    113  HN  THR     9     110.855  62.881  72.156  1.00  0.00      PROA H
ATOM    114  CA  THR     9     110.101  64.847  72.038  1.00  0.00      PROA C
ATOM    115  HA  THR     9     109.217  65.373  72.369  1.00  0.00      PROA H
ATOM    116  CB  THR     9     111.333  65.507  72.642  1.00  0.00      PROA C
ATOM    117  HB  THR     9     111.584  66.421  72.056  1.00  0.00      PROA H
ATOM    118  OG1 THR     9     112.445  64.605  72.604  1.00  0.00      PROA O
ATOM    119  HG1 THR     9     112.198  63.820  73.103  1.00  0.00      PROA H
ATOM    120  CG2 THR     9     111.073  65.950  74.082  1.00  0.00      PROA C
ATOM    121 HG21 THR     9     110.652  65.115  74.680  1.00  0.00      PROA H
ATOM    122 HG22 THR     9     110.360  66.798  74.105  1.00  0.00      PROA H
ATOM    123 HG23 THR     9     112.023  66.280  74.554  1.00  0.00      PROA H
ATOM    124  C   THR     9     110.076  64.825  70.503  1.00  0.00      PROA C
ATOM    125  O   THR     9     110.397  63.800  69.896  1.00  0.00      PROA O
ATOM    126  N   LEU    10     109.659  65.932  69.882  1.00  0.00      PROA N
ATOM    127  HN  LEU    10     109.400  66.750  70.382  1.00  0.00      PROA H
ATOM    128  CA  LEU    10     109.644  66.050  68.425  1.00  0.00      PROA C
ATOM    129  HA  LEU    10     110.192  65.232  67.983  1.00  0.00      PROA H
ATOM    130  CB  LEU    10     108.212  66.071  67.888  1.00  0.00      PROA C
ATOM    131  HB1 LEU    10     108.211  66.307  66.798  1.00  0.00      PROA H
ATOM    132  HB2 LEU    10     107.647  66.875  68.408  1.00  0.00      PROA H
ATOM    133  CG  LEU    10     107.451  64.755  68.066  1.00  0.00      PROA C
ATOM    134  HG  LEU    10     107.525  64.453  69.141  1.00  0.00      PROA H
ATOM    135  CD1 LEU    10     105.958  64.920  67.775  1.00  0.00      PROA C
ATOM    136 HD11 LEU    10     105.805  65.253  66.726  1.00  0.00      PROA H
ATOM    137 HD12 LEU    10     105.506  65.668  68.460  1.00  0.00      PROA H
ATOM    138 HD13 LEU    10     105.428  63.953  67.913  1.00  0.00      PROA H
ATOM    139  CD2 LEU    10     108.070  63.626  67.241  1.00  0.00      PROA C
ATOM    140 HD21 LEU    10     109.121  63.444  67.543  1.00  0.00      PROA H
ATOM    141 HD22 LEU    10     108.055  63.879  66.159  1.00  0.00      PROA H
ATOM    142 HD23 LEU    10     107.504  62.682  67.389  1.00  0.00      PROA H
ATOM    143  C   LEU    10     110.359  67.312  68.015  1.00  0.00      PROA C
ATOM    144  O   LEU    10     110.182  68.365  68.633  1.00  0.00      PROA O
ATOM    145  N   ARG    11     111.186  67.209  66.979  1.00  0.00      PROA N
ATOM    146  HN  ARG    11     111.313  66.339  66.497  1.00  0.00      PROA H
ATOM    147  CA  ARG    11     111.886  68.368  66.433  1.00  0.00      PROA C
ATOM    148  HA  ARG    11     111.496  69.287  66.846  1.00  0.00      PROA H
ATOM    149  CB  ARG    11     113.378  68.225  66.713  1.00  0.00      PROA C
ATOM    150  HB1 ARG    11     113.987  68.122  65.781  1.00  0.00      PROA H
ATOM    151  HB2 ARG    11     113.510  67.260  67.241  1.00  0.00      PROA H
ATOM    152  CG  ARG    11     113.924  69.413  67.497  1.00  0.00      PROA C
ATOM    153  HG1 ARG    11     113.134  69.803  68.177  1.00  0.00      PROA H
ATOM    154  HG2 ARG    11     114.195  70.226  66.792  1.00  0.00      PROA H
ATOM    155  CD  ARG    11     115.133  69.028  68.341  1.00  0.00      PROA C
ATOM    156  HD1 ARG    11     115.576  69.901  68.870  1.00  0.00      PROA H
ATOM    157  HD2 ARG    11     115.935  68.648  67.663  1.00  0.00      PROA H
ATOM    158  NE  ARG    11     114.759  67.929  69.228  1.00  0.00      PROA N
ATOM    159  HE  ARG    11     114.741  66.986  68.914  1.00  0.00      PROA H
ATOM    160  CZ  ARG    11     114.317  68.206  70.490  1.00  0.00      PROA C
ATOM    161  NH1 ARG    11     114.279  69.480  70.927  1.00  0.00      PROA N
ATOM    162 HH11 ARG    11     114.378  70.270  70.318  1.00  0.00      PROA H
ATOM    163 HH12 ARG    11     113.972  69.567  71.877  1.00  0.00      PROA H
ATOM    164  NH2 ARG    11     113.917  67.206  71.300  1.00  0.00      PROA N
ATOM    165 HH21 ARG    11     113.661  67.450  72.238  1.00  0.00      PROA H
ATOM    166 HH22 ARG    11     113.692  66.288  70.933  1.00  0.00      PROA H
ATOM    167  C   ARG    11     111.601  68.395  64.955  1.00  0.00      PROA C
ATOM    168  O   ARG    11     111.506  67.329  64.352  1.00  0.00      PROA O
ATOM    169  N   ASP    12     111.390  69.585  64.371  1.00  0.00      PROA N
ATOM    170  HN  ASP    12     111.499  70.452  64.860  1.00  0.00      PROA H
ATOM    171  CA  ASP    12     111.091  69.637  62.935  1.00  0.00      PROA C
ATOM    172  HA  ASP    12     110.464  68.794  62.693  1.00  0.00      PROA H
ATOM    173  CB  ASP    12     110.264  70.878  62.530  1.00  0.00      PROA C
ATOM    174  HB1 ASP    12     109.460  71.011  63.286  1.00  0.00      PROA H
ATOM    175  HB2 ASP    12     109.763  70.684  61.562  1.00  0.00      PROA H
ATOM    176  CG  ASP    12     110.997  72.212  62.409  1.00  0.00      PROA C
ATOM    177  OD1 ASP    12     112.218  72.250  62.330  1.00  0.00      PROA O
ATOM    178  OD2 ASP    12     110.320  73.241  62.359  1.00  0.00      PROA O
ATOM    179  C   ASP    12     112.352  69.399  62.090  1.00  0.00      PROA C
ATOM    180  O   ASP    12     113.451  69.285  62.643  1.00  0.00      PROA O
ATOM    181  N   SER    13     112.181  69.322  60.757  1.00  0.00      PROA N
ATOM    182  HN  SER    13     111.250  69.270  60.384  1.00  0.00      PROA H
ATOM    183  CA  SER    13     113.232  69.113  59.761  1.00  0.00      PROA C
ATOM    184  HA  SER    13     113.638  68.126  59.916  1.00  0.00      PROA H
ATOM    185  CB  SER    13     112.652  69.234  58.391  1.00  0.00      PROA C
ATOM    186  HB1 SER    13     113.419  69.082  57.601  1.00  0.00      PROA H
ATOM    187  HB2 SER    13     112.158  70.217  58.225  1.00  0.00      PROA H
ATOM    188  OG  SER    13     111.704  68.193  58.368  1.00  0.00      PROA O
ATOM    189  HG1 SER    13     111.602  67.891  57.432  1.00  0.00      PROA H
ATOM    190  C   SER    13     114.404  70.077  59.933  1.00  0.00      PROA C
ATOM    191  O   SER    13     115.555  69.675  59.761  1.00  0.00      PROA O
ATOM    192  N   GLN    14     114.106  71.343  60.287  1.00  0.00      PROA N
ATOM    193  HN  GLN    14     113.178  71.587  60.580  1.00  0.00      PROA H
ATOM    194  CA  GLN    14     115.105  72.394  60.458  1.00  0.00      PROA C
ATOM    195  HA  GLN    14     115.955  72.205  59.816  1.00  0.00      PROA H
ATOM    196  CB  GLN    14     114.515  73.764  60.137  1.00  0.00      PROA C
ATOM    197  HB1 GLN    14     115.045  74.547  60.729  1.00  0.00      PROA H
ATOM    198  HB2 GLN    14     113.457  73.765  60.494  1.00  0.00      PROA H
ATOM    199  CG  GLN    14     114.591  74.180  58.673  1.00  0.00      PROA C
ATOM    200  HG1 GLN    14     114.045  73.456  58.031  1.00  0.00      PROA H
ATOM    201  HG2 GLN    14     115.647  74.240  58.332  1.00  0.00      PROA H
ATOM    202  CD  GLN    14     113.940  75.541  58.517  1.00  0.00      PROA C
ATOM    203  OE1 GLN    14     113.135  75.758  57.617  1.00  0.00      PROA O
ATOM    204  NE2 GLN    14     114.305  76.444  59.451  1.00  0.00      PROA N
ATOM    205 HE21 GLN    14     113.969  77.379  59.354  1.00  0.00      PROA H
ATOM    206 HE22 GLN    14     115.004  76.203  60.119  1.00  0.00      PROA H
ATOM    207  C   GLN    14     115.658  72.484  61.896  1.00  0.00      PROA C
ATOM    208  O   GLN    14     116.387  73.426  62.215  1.00  0.00      PROA O
ATOM    209  N   GLN    15     115.362  71.456  62.727  1.00  0.00      PROA N
ATOM    210  HN  GLN    15     114.742  70.747  62.383  1.00  0.00      PROA H
ATOM    211  CA  GLN    15     115.791  71.244  64.119  1.00  0.00      PROA C
ATOM    212  HA  GLN    15     115.408  70.274  64.389  1.00  0.00      PROA H
ATOM    213  CB  GLN    15     117.313  71.249  64.251  1.00  0.00      PROA C
ATOM    214  HB1 GLN    15     117.642  71.381  65.308  1.00  0.00      PROA H
ATOM    215  HB2 GLN    15     117.726  72.118  63.705  1.00  0.00      PROA H
ATOM    216  CG  GLN    15     117.945  69.959  63.729  1.00  0.00      PROA C
ATOM    217  HG1 GLN    15     119.017  70.158  63.510  1.00  0.00      PROA H
ATOM    218  HG2 GLN    15     117.460  69.646  62.779  1.00  0.00      PROA H
ATOM    219  CD  GLN    15     117.774  68.845  64.749  1.00  0.00      PROA C
ATOM    220  OE1 GLN    15     116.690  68.513  65.216  1.00  0.00      PROA O
ATOM    221  NE2 GLN    15     118.947  68.275  65.079  1.00  0.00      PROA N
ATOM    222 HE21 GLN    15     118.913  67.513  65.720  1.00  0.00      PROA H
ATOM    223 HE22 GLN    15     119.795  68.592  64.669  1.00  0.00      PROA H
ATOM    224  C   GLN    15     115.138  72.198  65.131  1.00  0.00      PROA C
ATOM    225  O   GLN    15     115.679  72.385  66.227  1.00  0.00      PROA O
ATOM    226  N   LYS    16     113.958  72.757  64.798  1.00  0.00      PROA N
ATOM    227  HN  LYS    16     113.520  72.580  63.908  1.00  0.00      PROA H
ATOM    228  CA  LYS    16     113.258  73.624  65.747  1.00  0.00      PROA C
ATOM    229  HA  LYS    16     113.988  74.231  66.265  1.00  0.00      PROA H
ATOM    230  CB  LYS    16     112.256  74.561  65.075  1.00  0.00      PROA C
ATOM    231  HB1 LYS    16     111.818  75.231  65.849  1.00  0.00      PROA H
ATOM    232  HB2 LYS    16     111.424  73.971  64.626  1.00  0.00      PROA H
ATOM    233  CG  LYS    16     112.893  75.414  63.984  1.00  0.00      PROA C
ATOM    234  HG1 LYS    16     112.969  74.819  63.046  1.00  0.00      PROA H
ATOM    235  HG2 LYS    16     113.940  75.656  64.286  1.00  0.00      PROA H
ATOM    236  CD  LYS    16     112.153  76.733  63.760  1.00  0.00      PROA C
ATOM    237  HD1 LYS    16     112.720  77.334  63.010  1.00  0.00      PROA H
ATOM    238  HD2 LYS    16     112.186  77.328  64.699  1.00  0.00      PROA H
ATOM    239  CE  LYS    16     110.704  76.610  63.305  1.00  0.00      PROA C
ATOM    240  HE1 LYS    16     110.259  77.623  63.188  1.00  0.00      PROA H
ATOM    241  HE2 LYS    16     110.095  76.032  64.027  1.00  0.00      PROA H
ATOM    242  NZ  LYS    16     110.654  75.935  62.006  1.00  0.00      PROA N
ATOM    243  HZ1 LYS    16     110.588  74.882  62.144  1.00  0.00      PROA H
ATOM    244  HZ2 LYS    16     111.521  76.148  61.480  1.00  0.00      PROA H
ATOM    245  HZ3 LYS    16     109.824  76.282  61.466  1.00  0.00      PROA H
ATOM    246  C   LYS    16     112.539  72.761  66.766  1.00  0.00      PROA C
ATOM    247  O   LYS    16     112.003  71.709  66.416  1.00  0.00      PROA O
ATOM    248  N   SER    17     112.540  73.195  68.028  1.00  0.00      PROA N
ATOM    249  HN  SER    17     112.869  74.120  68.239  1.00  0.00      PROA H
ATOM    250  CA  SER    17     111.866  72.477  69.099  1.00  0.00      PROA C
ATOM    251  HA  SER    17     111.784  71.431  68.832  1.00  0.00      PROA H
ATOM    252  CB  SER    17     112.777  72.570  70.311  1.00  0.00      PROA C
ATOM    253  HB1 SER    17     112.365  71.995  71.170  1.00  0.00      PROA H
ATOM    254  HB2 SER    17     112.898  73.632  70.617  1.00  0.00      PROA H
ATOM    255  OG  SER    17     114.052  72.023  69.923  1.00  0.00      PROA O
ATOM    256  HG1 SER    17     114.282  72.461  69.087  1.00  0.00      PROA H
ATOM    257  C   SER    17     110.441  72.984  69.235  1.00  0.00      PROA C
ATOM    258  O   SER    17     110.147  74.095  68.798  1.00  0.00      PROA O
ATOM    259  N   LEU    18     109.569  72.177  69.856  1.00  0.00      PROA N
ATOM    260  HN  LEU    18     109.834  71.266  70.156  1.00  0.00      PROA H
ATOM    261  CA  LEU    18     108.176  72.531  70.110  1.00  0.00      PROA C
ATOM    262  HA  LEU    18     107.913  73.417  69.552  1.00  0.00      PROA H
ATOM    263  CB  LEU    18     107.244  71.381  69.723  1.00  0.00      PROA C
ATOM    264  HB1 LEU    18     106.187  71.725  69.787  1.00  0.00      PROA H
ATOM    265  HB2 LEU    18     107.374  70.536  70.439  1.00  0.00      PROA H
ATOM    266  CG  LEU    18     107.494  70.819  68.319  1.00  0.00      PROA C
ATOM    267  HG  LEU    18     108.533  70.401  68.284  1.00  0.00      PROA H
ATOM    268  CD1 LEU    18     106.570  69.640  68.015  1.00  0.00      PROA C
ATOM    269 HD11 LEU    18     105.509  69.967  68.056  1.00  0.00      PROA H
ATOM    270 HD12 LEU    18     106.726  68.826  68.751  1.00  0.00      PROA H
ATOM    271 HD13 LEU    18     106.777  69.241  66.998  1.00  0.00      PROA H
ATOM    272  CD2 LEU    18     107.413  71.887  67.229  1.00  0.00      PROA C
ATOM    273 HD21 LEU    18     108.170  72.684  67.386  1.00  0.00      PROA H
ATOM    274 HD22 LEU    18     106.409  72.351  67.214  1.00  0.00      PROA H
ATOM    275 HD23 LEU    18     107.603  71.432  66.232  1.00  0.00      PROA H
ATOM    276  C   LEU    18     108.037  72.838  71.599  1.00  0.00      PROA C
ATOM    277  O   LEU    18     108.496  72.049  72.423  1.00  0.00      PROA O
ATOM    278  N   VAL    19     107.438  74.000  71.938  1.00  0.00      PROA N
ATOM    279  HN  VAL    19     107.116  74.618  71.216  1.00  0.00      PROA H
ATOM    280  CA  VAL    19     107.235  74.463  73.323  1.00  0.00      PROA C
ATOM    281  HA  VAL    19     107.507  73.675  74.011  1.00  0.00      PROA H
ATOM    282  CB  VAL    19     108.108  75.677  73.650  1.00  0.00      PROA C
ATOM    283  HB  VAL    19     107.973  75.919  74.736  1.00  0.00      PROA H
ATOM    284  CG1 VAL    19     109.592  75.356  73.476  1.00  0.00      PROA C
ATOM    285 HG11 VAL    19     109.846  75.217  72.404  1.00  0.00      PROA H
ATOM    286 HG12 VAL    19     109.857  74.428  74.027  1.00  0.00      PROA H
ATOM    287 HG13 VAL    19     110.215  76.185  73.877  1.00  0.00      PROA H
ATOM    288  CG2 VAL    19     107.669  76.904  72.849  1.00  0.00      PROA C
ATOM    289 HG21 VAL    19     106.626  77.209  73.073  1.00  0.00      PROA H
ATOM    290 HG22 VAL    19     107.757  76.717  71.757  1.00  0.00      PROA H
ATOM    291 HG23 VAL    19     108.325  77.766  73.097  1.00  0.00      PROA H
ATOM    292  C   VAL    19     105.759  74.811  73.577  1.00  0.00      PROA C
ATOM    293  O   VAL    19     105.033  75.073  72.621  1.00  0.00      PROA O
ATOM    294  N   MET    20     105.331  74.836  74.854  1.00  0.00      PROA N
ATOM    295  HN  MET    20     105.962  74.633  75.599  1.00  0.00      PROA H
ATOM    296  CA  MET    20     103.972  75.218  75.242  1.00  0.00      PROA C
ATOM    297  HA  MET    20     103.260  75.009  74.457  1.00  0.00      PROA H
ATOM    298  CB  MET    20     103.571  74.554  76.562  1.00  0.00      PROA C
ATOM    299  HB1 MET    20     102.826  75.180  77.104  1.00  0.00      PROA H
ATOM    300  HB2 MET    20     104.475  74.520  77.214  1.00  0.00      PROA H
ATOM    301  CG  MET    20     103.004  73.143  76.432  1.00  0.00      PROA C
ATOM    302  HG1 MET    20     102.956  72.676  77.441  1.00  0.00      PROA H
ATOM    303  HG2 MET    20     103.690  72.528  75.821  1.00  0.00      PROA H
ATOM    304  SD  MET    20     101.365  73.137  75.696  1.00  0.00      PROA S
ATOM    305  CE  MET    20     100.459  73.773  77.113  1.00  0.00      PROA C
ATOM    306  HE1 MET    20     100.800  74.787  77.408  1.00  0.00      PROA H
ATOM    307  HE2 MET    20     100.570  73.106  77.996  1.00  0.00      PROA H
ATOM    308  HE3 MET    20      99.375  73.850  76.881  1.00  0.00      PROA H
ATOM    309  C   MET    20     103.993  76.735  75.471  1.00  0.00      PROA C
ATOM    310  O   MET    20     104.472  77.205  76.511  1.00  0.00      PROA O
ATOM    311  N   SER    21     103.522  77.495  74.475  1.00  0.00      PROA N
ATOM    312  HN  SER    21     103.229  77.104  73.598  1.00  0.00      PROA H
ATOM    313  CA  SER    21     103.503  78.964  74.495  1.00  0.00      PROA C
ATOM    314  HA  SER    21     104.373  79.314  75.034  1.00  0.00      PROA H
ATOM    315  CB  SER    21     103.647  79.344  73.046  1.00  0.00      PROA C
ATOM    316  HB1 SER    21     104.729  79.480  72.810  1.00  0.00      PROA H
ATOM    317  HB2 SER    21     103.106  80.278  72.784  1.00  0.00      PROA H
ATOM    318  OG  SER    21     103.171  78.240  72.261  1.00  0.00      PROA O
ATOM    319  HG1 SER    21     102.278  78.507  71.965  1.00  0.00      PROA H
ATOM    320  C   SER    21     102.289  79.551  75.221  1.00  0.00      PROA C
ATOM    321  O   SER    21     102.311  80.717  75.623  1.00  0.00      PROA O
ATOM    322  N   GLY    22     101.236  78.752  75.325  1.00  0.00      PROA N
ATOM    323  HN  GLY    22     101.326  77.805  75.007  1.00  0.00      PROA H
ATOM    324  CA  GLY    22      99.986  79.112  75.980  1.00  0.00      PROA C
ATOM    325  HA1 GLY    22      99.348  79.521  75.232  1.00  0.00      PROA H
ATOM    326  HA2 GLY    22     100.210  79.742  76.827  1.00  0.00      PROA H
ATOM    327  C   GLY    22      99.276  77.889  76.520  1.00  0.00      PROA C
ATOM    328  O   GLY    22      99.725  76.767  76.261  1.00  0.00      PROA O
ATOM    329  N   PRO    23      98.145  78.051  77.252  1.00  0.00      PROA N
ATOM    330  CD  PRO    23      97.493  79.312  77.577  1.00  0.00      PROA C
ATOM    331  HD1 PRO    23      97.449  80.012  76.714  1.00  0.00      PROA H
ATOM    332  HD2 PRO    23      98.056  79.793  78.411  1.00  0.00      PROA H
ATOM    333  CA  PRO    23      97.446  76.865  77.794  1.00  0.00      PROA C
ATOM    334  HA  PRO    23      98.154  76.298  78.383  1.00  0.00      PROA H
ATOM    335  CB  PRO    23      96.346  77.507  78.648  1.00  0.00      PROA C
ATOM    336  HB1 PRO    23      96.726  77.630  79.687  1.00  0.00      PROA H
ATOM    337  HB2 PRO    23      95.418  76.897  78.689  1.00  0.00      PROA H
ATOM    338  CG  PRO    23      96.102  78.886  78.034  1.00  0.00      PROA C
ATOM    339  HG1 PRO    23      95.420  78.798  77.160  1.00  0.00      PROA H
ATOM    340  HG2 PRO    23      95.665  79.602  78.762  1.00  0.00      PROA H
ATOM    341  C   PRO    23      96.917  75.886  76.743  1.00  0.00      PROA C
ATOM    342  O   PRO    23      96.739  74.705  77.044  1.00  0.00      PROA O
ATOM    343  N   TYR    24      96.662  76.370  75.515  1.00  0.00      PROA N
ATOM    344  HN  TYR    24      96.787  77.330  75.342  1.00  0.00      PROA H
ATOM    345  CA  TYR    24      96.162  75.535  74.419  1.00  0.00      PROA C
ATOM    346  HA  TYR    24      96.348  74.491  74.635  1.00  0.00      PROA H
ATOM    347  CB  TYR    24      94.676  75.796  74.183  1.00  0.00      PROA C
ATOM    348  HB1 TYR    24      94.285  75.180  73.342  1.00  0.00      PROA H
ATOM    349  HB2 TYR    24      94.487  76.866  73.950  1.00  0.00      PROA H
ATOM    350  CG  TYR    24      93.904  75.392  75.410  1.00  0.00      PROA C
ATOM    351  CD1 TYR    24      93.960  74.077  75.852  1.00  0.00      PROA C
ATOM    352  HD1 TYR    24      94.555  73.345  75.325  1.00  0.00      PROA H
ATOM    353  CE1 TYR    24      93.269  73.705  76.995  1.00  0.00      PROA C
ATOM    354  HE1 TYR    24      93.375  72.692  77.342  1.00  0.00      PROA H
ATOM    355  CZ  TYR    24      92.509  74.639  77.689  1.00  0.00      PROA C
ATOM    356  OH  TYR    24      91.813  74.258  78.822  1.00  0.00      PROA O
ATOM    357  HH  TYR    24      91.291  75.032  79.093  1.00  0.00      PROA H
ATOM    358  CD2 TYR    24      93.147  76.331  76.102  1.00  0.00      PROA C
ATOM    359  HD2 TYR    24      93.125  77.351  75.751  1.00  0.00      PROA H
ATOM    360  CE2 TYR    24      92.448  75.954  77.242  1.00  0.00      PROA C
ATOM    361  HE2 TYR    24      91.858  76.682  77.780  1.00  0.00      PROA H
ATOM    362  C   TYR    24      96.934  75.839  73.149  1.00  0.00      PROA C
ATOM    363  O   TYR    24      96.369  75.830  72.059  1.00  0.00      PROA O
ATOM    364  N   GLU    25      98.238  76.123  73.285  1.00  0.00      PROA N
ATOM    365  HN  GLU    25      98.724  76.040  74.157  1.00  0.00      PROA H
ATOM    366  CA  GLU    25      99.035  76.469  72.115  1.00  0.00      PROA C
ATOM    367  HA  GLU    25      98.604  76.000  71.239  1.00  0.00      PROA H
ATOM    368  CB  GLU    25      99.040  77.985  71.907  1.00  0.00      PROA C
ATOM    369  HB1 GLU    25      99.699  78.413  72.700  1.00  0.00      PROA H
ATOM    370  HB2 GLU    25      98.036  78.364  72.123  1.00  0.00      PROA H
ATOM    371  CG  GLU    25      99.469  78.382  70.495  1.00  0.00      PROA C
ATOM    372  HG1 GLU    25      98.601  78.458  69.807  1.00  0.00      PROA H
ATOM    373  HG2 GLU    25     100.195  77.685  70.034  1.00  0.00      PROA H
ATOM    374  CD  GLU    25     100.179  79.709  70.562  1.00  0.00      PROA C
ATOM    375  OE1 GLU    25     101.030  79.887  71.428  1.00  0.00      PROA O
ATOM    376  OE2 GLU    25      99.940  80.570  69.725  1.00  0.00      PROA O
ATOM    377  C   GLU    25     100.453  75.980  72.203  1.00  0.00      PROA C
ATOM    378  O   GLU    25     101.055  76.009  73.271  1.00  0.00      PROA O
ATOM    379  N   LEU    26     100.987  75.547  71.056  1.00  0.00      PROA N
ATOM    380  HN  LEU    26     100.457  75.541  70.214  1.00  0.00      PROA H
ATOM    381  CA  LEU    26     102.377  75.142  70.901  1.00  0.00      PROA C
ATOM    382  HA  LEU    26     102.902  75.265  71.832  1.00  0.00      PROA H
ATOM    383  CB  LEU    26     102.478  73.715  70.363  1.00  0.00      PROA C
ATOM    384  HB1 LEU    26     103.545  73.471  70.144  1.00  0.00      PROA H
ATOM    385  HB2 LEU    26     101.916  73.649  69.403  1.00  0.00      PROA H
ATOM    386  CG  LEU    26     101.950  72.614  71.275  1.00  0.00      PROA C
ATOM    387  HG  LEU    26     100.893  72.867  71.532  1.00  0.00      PROA H
ATOM    388  CD1 LEU    26     101.919  71.261  70.562  1.00  0.00      PROA C
ATOM    389 HD11 LEU    26     102.943  70.967  70.246  1.00  0.00      PROA H
ATOM    390 HD12 LEU    26     101.280  71.311  69.655  1.00  0.00      PROA H
ATOM    391 HD13 LEU    26     101.519  70.472  71.234  1.00  0.00      PROA H
ATOM    392  CD2 LEU    26     102.741  72.534  72.574  1.00  0.00      PROA C
ATOM    393 HD21 LEU    26     102.677  73.492  73.128  1.00  0.00      PROA H
ATOM    394 HD22 LEU    26     103.810  72.331  72.350  1.00  0.00      PROA H
ATOM    395 HD23 LEU    26     102.351  71.722  73.224  1.00  0.00      PROA H
ATOM    396  C   LEU    26     103.004  76.059  69.867  1.00  0.00      PROA C
ATOM    397  O   LEU    26     102.347  76.432  68.894  1.00  0.00      PROA O
ATOM    398  N   LYS    27     104.279  76.387  70.058  1.00  0.00      PROA N
ATOM    399  HN  LYS    27     104.750  76.065  70.883  1.00  0.00      PROA H
ATOM    400  CA  LYS    27     105.068  77.177  69.114  1.00  0.00      PROA C
ATOM    401  HA  LYS    27     104.539  77.265  68.178  1.00  0.00      PROA H
ATOM    402  CB  LYS    27     105.378  78.580  69.643  1.00  0.00      PROA C
ATOM    403  HB1 LYS    27     106.285  79.003  69.150  1.00  0.00      PROA H
ATOM    404  HB2 LYS    27     105.594  78.517  70.732  1.00  0.00      PROA H
ATOM    405  CG  LYS    27     104.230  79.561  69.382  1.00  0.00      PROA C
ATOM    406  HG1 LYS    27     103.298  79.149  69.828  1.00  0.00      PROA H
ATOM    407  HG2 LYS    27     104.075  79.638  68.301  1.00  0.00      PROA H
ATOM    408  CD  LYS    27     104.519  80.962  69.915  1.00  0.00      PROA C
ATOM    409  HD1 LYS    27     105.486  81.281  69.497  1.00  0.00      PROA H
ATOM    410  HD2 LYS    27     104.638  80.938  71.018  1.00  0.00      PROA H
ATOM    411  CE  LYS    27     103.490  82.016  69.509  1.00  0.00      PROA C
ATOM    412  HE1 LYS    27     103.444  82.119  68.403  1.00  0.00      PROA H
ATOM    413  HE2 LYS    27     103.765  83.001  69.948  1.00  0.00      PROA H
ATOM    414  NZ  LYS    27     102.162  81.643  69.999  1.00  0.00      PROA N
ATOM    415  HZ1 LYS    27     102.145  80.938  70.776  1.00  0.00      PROA H
ATOM    416  HZ2 LYS    27     101.527  81.177  69.312  1.00  0.00      PROA H
ATOM    417  HZ3 LYS    27     101.610  82.459  70.315  1.00  0.00      PROA H
ATOM    418  C   LYS    27     106.351  76.406  68.772  1.00  0.00      PROA C
ATOM    419  O   LYS    27     106.777  75.555  69.554  1.00  0.00      PROA O
ATOM    420  N   ALA    28     106.964  76.716  67.624  1.00  0.00      PROA N
ATOM    421  HN  ALA    28     106.566  77.389  66.998  1.00  0.00      PROA H
ATOM    422  CA  ALA    28     108.215  76.093  67.194  1.00  0.00      PROA C
ATOM    423  HA  ALA    28     108.525  75.369  67.924  1.00  0.00      PROA H
ATOM    424  CB  ALA    28     108.042  75.414  65.842  1.00  0.00      PROA C
ATOM    425  HB1 ALA    28     107.734  76.142  65.060  1.00  0.00      PROA H
ATOM    426  HB2 ALA    28     107.250  74.639  65.921  1.00  0.00      PROA H
ATOM    427  HB3 ALA    28     108.977  74.903  65.525  1.00  0.00      PROA H
ATOM    428  C   ALA    28     109.307  77.147  67.059  1.00  0.00      PROA C
ATOM    429  O   ALA    28     109.102  78.179  66.419  1.00  0.00      PROA O
ATOM    430  N   LEU    29     110.470  76.889  67.669  1.00  0.00      PROA N
ATOM    431  HN  LEU    29     110.599  76.041  68.188  1.00  0.00      PROA H
ATOM    432  CA  LEU    29     111.616  77.797  67.613  1.00  0.00      PROA C
ATOM    433  HA  LEU    29     111.714  78.149  66.595  1.00  0.00      PROA H
ATOM    434  CB  LEU    29     111.472  79.020  68.529  1.00  0.00      PROA C
ATOM    435  HB1 LEU    29     110.479  79.487  68.369  1.00  0.00      PROA H
ATOM    436  HB2 LEU    29     112.238  79.765  68.201  1.00  0.00      PROA H
ATOM    437  CG  LEU    29     111.662  78.782  70.030  1.00  0.00      PROA C
ATOM    438  HG  LEU    29     112.572  78.154  70.199  1.00  0.00      PROA H
ATOM    439  CD1 LEU    29     111.966  80.093  70.757  1.00  0.00      PROA C
ATOM    440 HD11 LEU    29     111.148  80.825  70.586  1.00  0.00      PROA H
ATOM    441 HD12 LEU    29     112.917  80.538  70.393  1.00  0.00      PROA H
ATOM    442 HD13 LEU    29     112.043  79.901  71.843  1.00  0.00      PROA H
ATOM    443  CD2 LEU    29     110.488  78.052  70.681  1.00  0.00      PROA C
ATOM    444 HD21 LEU    29     110.344  77.045  70.238  1.00  0.00      PROA H
ATOM    445 HD22 LEU    29     109.549  78.632  70.554  1.00  0.00      PROA H
ATOM    446 HD23 LEU    29     110.673  77.911  71.767  1.00  0.00      PROA H
ATOM    447  C   LEU    29     112.889  77.023  67.938  1.00  0.00      PROA C
ATOM    448  O   LEU    29     112.815  75.976  68.586  1.00  0.00      PROA O
ATOM    449  N   HSD    30     114.048  77.512  67.472  1.00  0.00      PROA N
ATOM    450  HN  HSD    30     114.050  78.340  66.888  1.00  0.00      PROA H
ATOM    451  CA  HSD    30     115.323  76.870  67.791  1.00  0.00      PROA C
ATOM    452  HA  HSD    30     115.257  75.802  67.635  1.00  0.00      PROA H
ATOM    453  CB  HSD    30     116.467  77.480  66.971  1.00  0.00      PROA C
ATOM    454  HB1 HSD    30     117.456  77.132  67.337  1.00  0.00      PROA H
ATOM    455  HB2 HSD    30     116.417  78.576  67.103  1.00  0.00      PROA H
ATOM    456  ND1 HSD    30     115.654  77.831  64.604  1.00  0.00      PROA N
ATOM    457  HD1 HSD    30     114.963  78.557  64.772  1.00  0.00      PROA H
ATOM    458  CG  HSD    30     116.388  77.150  65.501  1.00  0.00      PROA C
ATOM    459  CE1 HSD    30     115.902  77.280  63.377  1.00  0.00      PROA C
ATOM    460  HE1 HSD    30     115.430  77.613  62.455  1.00  0.00      PROA H
ATOM    461  NE2 HSD    30     116.789  76.246  63.515  1.00  0.00      PROA N
ATOM    462  CD2 HSD    30     117.096  76.151  64.830  1.00  0.00      PROA C
ATOM    463  HD2 HSD    30     117.777  75.396  65.199  1.00  0.00      PROA H
ATOM    464  C   HSD    30     115.623  77.166  69.254  1.00  0.00      PROA C
ATOM    465  O   HSD    30     115.545  78.325  69.675  1.00  0.00      PROA O
ATOM    466  N   LEU    31     115.919  76.120  70.030  1.00  0.00      PROA N
ATOM    467  HN  LEU    31     115.938  75.195  69.670  1.00  0.00      PROA H
ATOM    468  CA  LEU    31     116.244  76.273  71.441  1.00  0.00      PROA C
ATOM    469  HA  LEU    31     116.035  77.282  71.763  1.00  0.00      PROA H
ATOM    470  CB  LEU    31     115.480  75.288  72.324  1.00  0.00      PROA C
ATOM    471  HB1 LEU    31     115.927  75.263  73.348  1.00  0.00      PROA H
ATOM    472  HB2 LEU    31     115.575  74.266  71.894  1.00  0.00      PROA H
ATOM    473  CG  LEU    31     114.000  75.610  72.510  1.00  0.00      PROA C
ATOM    474  HG  LEU    31     113.499  75.527  71.513  1.00  0.00      PROA H
ATOM    475  CD1 LEU    31     113.334  74.604  73.451  1.00  0.00      PROA C
ATOM    476 HD11 LEU    31     113.816  74.625  74.445  1.00  0.00      PROA H
ATOM    477 HD12 LEU    31     113.423  73.572  73.052  1.00  0.00      PROA H
ATOM    478 HD13 LEU    31     112.260  74.841  73.584  1.00  0.00      PROA H
ATOM    479  CD2 LEU    31     113.784  77.048  72.980  1.00  0.00      PROA C
ATOM    480 HD21 LEU    31     114.027  77.772  72.173  1.00  0.00      PROA H
ATOM    481 HD22 LEU    31     114.415  77.261  73.866  1.00  0.00      PROA H
ATOM    482 HD23 LEU    31     112.720  77.197  73.265  1.00  0.00      PROA H
ATOM    483  C   LEU    31     117.732  76.080  71.667  1.00  0.00      PROA C
ATOM    484  O   LEU    31     118.295  75.062  71.257  1.00  0.00      PROA O
ATOM    485  N   GLN    32     118.372  77.077  72.300  1.00  0.00      PROA N
ATOM    486  HN  GLN    32     117.873  77.875  72.623  1.00  0.00      PROA H
ATOM    487  CA  GLN    32     119.797  77.039  72.645  1.00  0.00      PROA C
ATOM    488  HA  GLN    32     120.335  76.641  71.796  1.00  0.00      PROA H
ATOM    489  CB  GLN    32     120.303  78.440  72.952  1.00  0.00      PROA C
ATOM    490  HB1 GLN    32     121.382  78.412  73.226  1.00  0.00      PROA H
ATOM    491  HB2 GLN    32     119.720  78.790  73.827  1.00  0.00      PROA H
ATOM    492  CG  GLN    32     120.058  79.391  71.782  1.00  0.00      PROA C
ATOM    493  HG1 GLN    32     118.977  79.495  71.549  1.00  0.00      PROA H
ATOM    494  HG2 GLN    32     120.578  79.006  70.877  1.00  0.00      PROA H
ATOM    495  CD  GLN    32     120.575  80.764  72.148  1.00  0.00      PROA C
ATOM    496  OE1 GLN    32     120.640  81.138  73.312  1.00  0.00      PROA O
ATOM    497  NE2 GLN    32     120.957  81.492  71.084  1.00  0.00      PROA N
ATOM    498 HE21 GLN    32     121.383  82.378  71.232  1.00  0.00      PROA H
ATOM    499 HE22 GLN    32     120.812  81.135  70.161  1.00  0.00      PROA H
ATOM    500  C   GLN    32     119.980  76.060  73.810  1.00  0.00      PROA C
ATOM    501  O   GLN    32     119.038  75.847  74.577  1.00  0.00      PROA O
ATOM    502  N   GLY    33     121.177  75.488  73.935  1.00  0.00      PROA N
ATOM    503  HN  GLY    33     121.905  75.716  73.299  1.00  0.00      PROA H
ATOM    504  CA  GLY    33     121.542  74.522  74.972  1.00  0.00      PROA C
ATOM    505  HA1 GLY    33     122.620  74.505  75.035  1.00  0.00      PROA H
ATOM    506  HA2 GLY    33     121.135  73.562  74.679  1.00  0.00      PROA H
ATOM    507  C   GLY    33     121.035  74.771  76.386  1.00  0.00      PROA C
ATOM    508  O   GLY    33     120.820  73.810  77.130  1.00  0.00      PROA O
ATOM    509  N   GLN    34     120.824  76.051  76.769  1.00  0.00      PROA N
ATOM    510  HN  GLN    34     121.046  76.821  76.168  1.00  0.00      PROA H
ATOM    511  CA  GLN    34     120.348  76.426  78.106  1.00  0.00      PROA C
ATOM    512  HA  GLN    34     120.690  75.672  78.803  1.00  0.00      PROA H
ATOM    513  CB  GLN    34     120.935  77.763  78.576  1.00  0.00      PROA C
ATOM    514  HB1 GLN    34     122.031  77.774  78.387  1.00  0.00      PROA H
ATOM    515  HB2 GLN    34     120.818  77.811  79.686  1.00  0.00      PROA H
ATOM    516  CG  GLN    34     120.269  79.019  78.000  1.00  0.00      PROA C
ATOM    517  HG1 GLN    34     120.662  79.912  78.536  1.00  0.00      PROA H
ATOM    518  HG2 GLN    34     119.168  79.013  78.148  1.00  0.00      PROA H
ATOM    519  CD  GLN    34     120.609  79.191  76.536  1.00  0.00      PROA C
ATOM    520  OE1 GLN    34     121.579  78.636  76.023  1.00  0.00      PROA O
ATOM    521  NE2 GLN    34     119.784  80.031  75.902  1.00  0.00      PROA N
ATOM    522 HE21 GLN    34     118.846  80.179  76.249  1.00  0.00      PROA H
ATOM    523 HE22 GLN    34     120.048  80.388  75.006  1.00  0.00      PROA H
ATOM    524  C   GLN    34     118.802  76.440  78.241  1.00  0.00      PROA C
ATOM    525  O   GLN    34     118.300  76.408  79.368  1.00  0.00      PROA O
ATOM    526  N   ASP    35     118.062  76.488  77.112  1.00  0.00      PROA N
ATOM    527  HN  ASP    35     118.516  76.483  76.219  1.00  0.00      PROA H
ATOM    528  CA  ASP    35     116.590  76.529  77.088  1.00  0.00      PROA C
ATOM    529  HA  ASP    35     116.216  76.730  78.085  1.00  0.00      PROA H
ATOM    530  CB  ASP    35     116.117  77.620  76.128  1.00  0.00      PROA C
ATOM    531  HB1 ASP    35     115.030  77.558  75.926  1.00  0.00      PROA H
ATOM    532  HB2 ASP    35     116.654  77.535  75.159  1.00  0.00      PROA H
ATOM    533  CG  ASP    35     116.357  78.997  76.701  1.00  0.00      PROA C
ATOM    534  OD1 ASP    35     115.916  79.255  77.818  1.00  0.00      PROA O
ATOM    535  OD2 ASP    35     116.965  79.817  76.019  1.00  0.00      PROA O
ATOM    536  C   ASP    35     115.907  75.216  76.631  1.00  0.00      PROA C
ATOM    537  O   ASP    35     114.675  75.174  76.543  1.00  0.00      PROA O
ATOM    538  N   MET    36     116.701  74.153  76.368  1.00  0.00      PROA N
ATOM    539  HN  MET    36     117.685  74.256  76.496  1.00  0.00      PROA H
ATOM    540  CA  MET    36     116.253  72.825  75.912  1.00  0.00      PROA C
ATOM    541  HA  MET    36     115.846  72.967  74.928  1.00  0.00      PROA H
ATOM    542  CB  MET    36     117.469  71.895  75.864  1.00  0.00      PROA C
ATOM    543  HB1 MET    36     117.793  71.691  76.914  1.00  0.00      PROA H
ATOM    544  HB2 MET    36     118.320  72.431  75.383  1.00  0.00      PROA H
ATOM    545  CG  MET    36     117.263  70.553  75.153  1.00  0.00      PROA C
ATOM    546  HG1 MET    36     116.232  70.222  75.313  1.00  0.00      PROA H
ATOM    547  HG2 MET    36     117.923  69.815  75.669  1.00  0.00      PROA H
ATOM    548  SD  MET    36     117.662  70.543  73.389  1.00  0.00      PROA S
ATOM    549  CE  MET    36     116.287  71.504  72.740  1.00  0.00      PROA C
ATOM    550  HE1 MET    36     116.401  72.572  73.015  1.00  0.00      PROA H
ATOM    551  HE2 MET    36     115.314  71.139  73.130  1.00  0.00      PROA H
ATOM    552  HE3 MET    36     116.265  71.457  71.630  1.00  0.00      PROA H
ATOM    553  C   MET    36     115.124  72.199  76.753  1.00  0.00      PROA C
ATOM    554  O   MET    36     114.245  71.536  76.195  1.00  0.00      PROA O
ATOM    555  N   GLU    37     115.146  72.414  78.086  1.00  0.00      PROA N
ATOM    556  HN  GLU    37     115.974  72.800  78.501  1.00  0.00      PROA H
ATOM    557  CA  GLU    37     114.161  71.873  79.031  1.00  0.00      PROA C
ATOM    558  HA  GLU    37     114.109  70.808  78.852  1.00  0.00      PROA H
ATOM    559  CB  GLU    37     114.653  72.057  80.469  1.00  0.00      PROA C
ATOM    560  HB1 GLU    37     113.799  72.009  81.182  1.00  0.00      PROA H
ATOM    561  HB2 GLU    37     115.090  73.075  80.521  1.00  0.00      PROA H
ATOM    562  CG  GLU    37     115.646  70.952  80.865  1.00  0.00      PROA C
ATOM    563  HG1 GLU    37     115.121  69.975  80.920  1.00  0.00      PROA H
ATOM    564  HG2 GLU    37     116.110  71.151  81.850  1.00  0.00      PROA H
ATOM    565  CD  GLU    37     116.743  70.835  79.824  1.00  0.00      PROA C
ATOM    566  OE1 GLU    37     116.799  69.819  79.133  1.00  0.00      PROA O
ATOM    567  OE2 GLU    37     117.496  71.792  79.656  1.00  0.00      PROA O
ATOM    568  C   GLU    37     112.712  72.375  78.799  1.00  0.00      PROA C
ATOM    569  O   GLU    37     111.765  71.741  79.265  1.00  0.00      PROA O
ATOM    570  N   GLN    38     112.548  73.484  78.058  1.00  0.00      PROA N
ATOM    571  HN  GLN    38     113.350  73.955  77.685  1.00  0.00      PROA H
ATOM    572  CA  GLN    38     111.244  74.066  77.727  1.00  0.00      PROA C
ATOM    573  HA  GLN    38     110.659  74.131  78.635  1.00  0.00      PROA H
ATOM    574  CB  GLN    38     111.386  75.467  77.131  1.00  0.00      PROA C
ATOM    575  HB1 GLN    38     110.354  75.834  76.903  1.00  0.00      PROA H
ATOM    576  HB2 GLN    38     111.938  75.392  76.163  1.00  0.00      PROA H
ATOM    577  CG  GLN    38     112.095  76.491  78.018  1.00  0.00      PROA C
ATOM    578  HG1 GLN    38     113.144  76.187  78.207  1.00  0.00      PROA H
ATOM    579  HG2 GLN    38     111.574  76.551  78.991  1.00  0.00      PROA H
ATOM    580  CD  GLN    38     112.025  77.833  77.318  1.00  0.00      PROA C
ATOM    581  OE1 GLN    38     111.007  78.183  76.727  1.00  0.00      PROA O
ATOM    582  NE2 GLN    38     113.149  78.562  77.406  1.00  0.00      PROA N
ATOM    583 HE21 GLN    38     114.008  78.192  77.766  1.00  0.00      PROA H
ATOM    584 HE22 GLN    38     113.177  79.469  76.998  1.00  0.00      PROA H
ATOM    585  C   GLN    38     110.437  73.195  76.752  1.00  0.00      PROA C
ATOM    586  O   GLN    38     109.203  73.302  76.734  1.00  0.00      PROA O
ATOM    587  N   GLN    39     111.119  72.351  75.935  1.00  0.00      PROA N
ATOM    588  HN  GLN    39     112.107  72.250  76.038  1.00  0.00      PROA H
ATOM    589  CA  GLN    39     110.455  71.507  74.932  1.00  0.00      PROA C
ATOM    590  HA  GLN    39     109.967  72.174  74.241  1.00  0.00      PROA H
ATOM    591  CB  GLN    39     111.500  70.671  74.200  1.00  0.00      PROA C
ATOM    592  HB1 GLN    39     112.284  71.367  73.822  1.00  0.00      PROA H
ATOM    593  HB2 GLN    39     111.042  70.160  73.322  1.00  0.00      PROA H
ATOM    594  CG  GLN    39     112.110  69.639  75.151  1.00  0.00      PROA C
ATOM    595  HG1 GLN    39     111.393  68.805  75.326  1.00  0.00      PROA H
ATOM    596  HG2 GLN    39     112.315  70.087  76.146  1.00  0.00      PROA H
ATOM    597  CD  GLN    39     113.355  69.039  74.559  1.00  0.00      PROA C
ATOM    598  OE1 GLN    39     113.431  68.775  73.361  1.00  0.00      PROA O
ATOM    599  NE2 GLN    39     114.315  68.800  75.464  1.00  0.00      PROA N
ATOM    600 HE21 GLN    39     114.230  69.235  76.361  1.00  0.00      PROA H
ATOM    601 HE22 GLN    39     115.103  68.242  75.241  1.00  0.00      PROA H
ATOM    602  C   GLN    39     109.386  70.588  75.539  1.00  0.00      PROA C
ATOM    603  O   GLN    39     109.538  70.118  76.671  1.00  0.00      PROA O
ATOM    604  N   VAL    40     108.287  70.378  74.806  1.00  0.00      PROA N
ATOM    605  HN  VAL    40     108.189  70.792  73.901  1.00  0.00      PROA H
ATOM    606  CA  VAL    40     107.198  69.557  75.328  1.00  0.00      PROA C
ATOM    607  HA  VAL    40     107.079  69.769  76.382  1.00  0.00      PROA H
ATOM    608  CB  VAL    40     105.896  69.900  74.608  1.00  0.00      PROA C
ATOM    609  HB  VAL    40     105.959  69.536  73.550  1.00  0.00      PROA H
ATOM    610  CG1 VAL    40     104.680  69.241  75.257  1.00  0.00      PROA C
ATOM    611 HG11 VAL    40     104.620  69.503  76.327  1.00  0.00      PROA H
ATOM    612 HG12 VAL    40     104.698  68.136  75.140  1.00  0.00      PROA H
ATOM    613 HG13 VAL    40     103.758  69.622  74.767  1.00  0.00      PROA H
ATOM    614  CG2 VAL    40     105.741  71.408  74.540  1.00  0.00      PROA C
ATOM    615 HG21 VAL    40     106.460  71.854  73.828  1.00  0.00      PROA H
ATOM    616 HG22 VAL    40     105.892  71.869  75.540  1.00  0.00      PROA H
ATOM    617 HG23 VAL    40     104.728  71.669  74.178  1.00  0.00      PROA H
ATOM    618  C   VAL    40     107.505  68.076  75.167  1.00  0.00      PROA C
ATOM    619  O   VAL    40     108.112  67.668  74.179  1.00  0.00      PROA O
ATOM    620  N   VAL    41     107.096  67.278  76.158  1.00  0.00      PROA N
ATOM    621  HN  VAL    41     106.666  67.661  76.968  1.00  0.00      PROA H
ATOM    622  CA  VAL    41     107.251  65.838  76.115  1.00  0.00      PROA C
ATOM    623  HA  VAL    41     107.940  65.559  75.328  1.00  0.00      PROA H
ATOM    624  CB  VAL    41     107.769  65.261  77.425  1.00  0.00      PROA C
ATOM    625  HB  VAL    41     107.016  65.480  78.216  1.00  0.00      PROA H
ATOM    626  CG1 VAL    41     107.924  63.745  77.283  1.00  0.00      PROA C
ATOM    627 HG11 VAL    41     108.505  63.495  76.370  1.00  0.00      PROA H
ATOM    628 HG12 VAL    41     106.940  63.234  77.209  1.00  0.00      PROA H
ATOM    629 HG13 VAL    41     108.464  63.323  78.157  1.00  0.00      PROA H
ATOM    630  CG2 VAL    41     109.076  65.937  77.846  1.00  0.00      PROA C
ATOM    631 HG21 VAL    41     108.950  67.031  77.999  1.00  0.00      PROA H
ATOM    632 HG22 VAL    41     109.849  65.788  77.063  1.00  0.00      PROA H
ATOM    633 HG23 VAL    41     109.458  65.503  78.794  1.00  0.00      PROA H
ATOM    634  C   VAL    41     105.867  65.258  75.761  1.00  0.00      PROA C
ATOM    635  O   VAL    41     104.878  65.508  76.453  1.00  0.00      PROA O
ATOM    636  N   PHE    42     105.803  64.552  74.642  1.00  0.00      PROA N
ATOM    637  HN  PHE    42     106.629  64.366  74.098  1.00  0.00      PROA H
ATOM    638  CA  PHE    42     104.581  63.918  74.164  1.00  0.00      PROA C
ATOM    639  HA  PHE    42     103.732  64.469  74.539  1.00  0.00      PROA H
ATOM    640  CB  PHE    42     104.558  63.932  72.633  1.00  0.00      PROA C
ATOM    641  HB1 PHE    42     103.554  63.653  72.242  1.00  0.00      PROA H
ATOM    642  HB2 PHE    42     105.304  63.217  72.217  1.00  0.00      PROA H
ATOM    643  CG  PHE    42     104.910  65.313  72.130  1.00  0.00      PROA C
ATOM    644  CD1 PHE    42     103.939  66.305  72.087  1.00  0.00      PROA C
ATOM    645  HD1 PHE    42     102.930  66.075  72.396  1.00  0.00      PROA H
ATOM    646  CE1 PHE    42     104.268  67.583  71.648  1.00  0.00      PROA C
ATOM    647  HE1 PHE    42     103.511  68.355  71.619  1.00  0.00      PROA H
ATOM    648  CZ  PHE    42     105.569  67.872  71.256  1.00  0.00      PROA C
ATOM    649  HZ  PHE    42     105.825  68.870  70.931  1.00  0.00      PROA H
ATOM    650  CD2 PHE    42     106.208  65.598  71.717  1.00  0.00      PROA C
ATOM    651  HD2 PHE    42     106.957  64.822  71.718  1.00  0.00      PROA H
ATOM    652  CE2 PHE    42     106.537  66.876  71.283  1.00  0.00      PROA C
ATOM    653  HE2 PHE    42     107.546  67.110  70.983  1.00  0.00      PROA H
ATOM    654  C   PHE    42     104.506  62.499  74.674  1.00  0.00      PROA C
ATOM    655  O   PHE    42     105.533  61.836  74.815  1.00  0.00      PROA O
ATOM    656  N   SER    43     103.277  62.030  74.926  1.00  0.00      PROA N
ATOM    657  HN  SER    43     102.501  62.661  74.826  1.00  0.00      PROA H
ATOM    658  CA  SER    43     102.948  60.655  75.247  1.00  0.00      PROA C
ATOM    659  HA  SER    43     103.850  60.067  75.337  1.00  0.00      PROA H
ATOM    660  CB  SER    43     102.181  60.637  76.545  1.00  0.00      PROA C
ATOM    661  HB1 SER    43     102.049  59.585  76.886  1.00  0.00      PROA H
ATOM    662  HB2 SER    43     101.183  61.118  76.427  1.00  0.00      PROA H
ATOM    663  OG  SER    43     102.944  61.382  77.492  1.00  0.00      PROA O
ATOM    664  HG1 SER    43     103.871  61.065  77.455  1.00  0.00      PROA H
ATOM    665  C   SER    43     102.168  60.195  74.013  1.00  0.00      PROA C
ATOM    666  O   SER    43     101.023  60.602  73.812  1.00  0.00      PROA O
ATOM    667  N   MET    44     102.838  59.447  73.131  1.00  0.00      PROA N
ATOM    668  HN  MET    44     103.781  59.156  73.327  1.00  0.00      PROA H
ATOM    669  CA  MET    44     102.252  58.952  71.886  1.00  0.00      PROA C
ATOM    670  HA  MET    44     101.459  59.611  71.565  1.00  0.00      PROA H
ATOM    671  CB  MET    44     103.308  58.886  70.786  1.00  0.00      PROA C
ATOM    672  HB1 MET    44     104.191  58.324  71.161  1.00  0.00      PROA H
ATOM    673  HB2 MET    44     103.624  59.933  70.593  1.00  0.00      PROA H
ATOM    674  CG  MET    44     102.783  58.199  69.523  1.00  0.00      PROA C
ATOM    675  HG1 MET    44     101.939  58.797  69.113  1.00  0.00      PROA H
ATOM    676  HG2 MET    44     102.391  57.180  69.728  1.00  0.00      PROA H
ATOM    677  SD  MET    44     104.049  57.988  68.262  1.00  0.00      PROA S
ATOM    678  CE  MET    44     104.506  59.718  68.089  1.00  0.00      PROA C
ATOM    679  HE1 MET    44     104.924  60.153  69.020  1.00  0.00      PROA H
ATOM    680  HE2 MET    44     103.654  60.322  67.744  1.00  0.00      PROA H
ATOM    681  HE3 MET    44     105.294  59.824  67.313  1.00  0.00      PROA H
ATOM    682  C   MET    44     101.667  57.564  72.104  1.00  0.00      PROA C
ATOM    683  O   MET    44     102.402  56.635  72.418  1.00  0.00      PROA O
ATOM    684  N   SER    45     100.350  57.430  71.922  1.00  0.00      PROA N
ATOM    685  HN  SER    45      99.846  58.210  71.541  1.00  0.00      PROA H
ATOM    686  CA  SER    45      99.596  56.193  72.109  1.00  0.00      PROA C
ATOM    687  HA  SER    45     100.219  55.491  72.642  1.00  0.00      PROA H
ATOM    688  CB  SER    45      98.440  56.587  73.011  1.00  0.00      PROA C
ATOM    689  HB1 SER    45      97.996  55.696  73.508  1.00  0.00      PROA H
ATOM    690  HB2 SER    45      97.645  57.111  72.434  1.00  0.00      PROA H
ATOM    691  OG  SER    45      98.974  57.489  73.991  1.00  0.00      PROA O
ATOM    692  HG1 SER    45      99.474  58.164  73.516  1.00  0.00      PROA H
ATOM    693  C   SER    45      99.223  55.544  70.784  1.00  0.00      PROA C
ATOM    694  O   SER    45      98.986  56.240  69.803  1.00  0.00      PROA O
ATOM    695  N   PHE    46      99.128  54.208  70.764  1.00  0.00      PROA N
ATOM    696  HN  PHE    46      99.410  53.673  71.564  1.00  0.00      PROA H
ATOM    697  CA  PHE    46      98.773  53.454  69.565  1.00  0.00      PROA C
ATOM    698  HA  PHE    46      98.865  54.119  68.712  1.00  0.00      PROA H
ATOM    699  CB  PHE    46      99.759  52.342  69.255  1.00  0.00      PROA C
ATOM    700  HB1 PHE    46      99.518  51.898  68.260  1.00  0.00      PROA H
ATOM    701  HB2 PHE    46      99.794  51.548  69.952  1.00  0.00      PROA H
ATOM    702  CG  PHE    46     101.154  52.915  69.164  1.00  0.00      PROA C
ATOM    703  CD1 PHE    46     101.982  52.929  70.281  1.00  0.00      PROA C
ATOM    704  HD1 PHE    46     101.658  52.487  71.206  1.00  0.00      PROA H
ATOM    705  CE1 PHE    46     103.250  53.491  70.201  1.00  0.00      PROA C
ATOM    706  HE1 PHE    46     103.888  53.505  71.075  1.00  0.00      PROA H
ATOM    707  CZ  PHE    46     103.691  54.036  69.001  1.00  0.00      PROA C
ATOM    708  HZ  PHE    46     104.673  54.481  68.933  1.00  0.00      PROA H
ATOM    709  CD2 PHE    46     101.606  53.439  67.960  1.00  0.00      PROA C
ATOM    710  HD2 PHE    46     100.970  53.411  67.085  1.00  0.00      PROA H
ATOM    711  CE2 PHE    46     102.876  53.999  67.877  1.00  0.00      PROA C
ATOM    712  HE2 PHE    46     103.225  54.404  66.938  1.00  0.00      PROA H
ATOM    713  C   PHE    46      97.293  53.116  69.622  1.00  0.00      PROA C
ATOM    714  O   PHE    46      96.864  52.289  70.424  1.00  0.00      PROA O
ATOM    715  N   VAL    47      96.510  53.817  68.807  1.00  0.00      PROA N
ATOM    716  HN  VAL    47      96.908  54.406  68.103  1.00  0.00      PROA H
ATOM    717  CA  VAL    47      95.053  53.693  68.791  1.00  0.00      PROA C
ATOM    718  HA  VAL    47      94.730  53.286  69.740  1.00  0.00      PROA H
ATOM    719  CB  VAL    47      94.406  55.069  68.656  1.00  0.00      PROA C
ATOM    720  HB  VAL    47      93.305  54.963  68.803  1.00  0.00      PROA H
ATOM    721  CG1 VAL    47      94.903  55.956  69.795  1.00  0.00      PROA C
ATOM    722 HG11 VAL    47      95.976  56.216  69.664  1.00  0.00      PROA H
ATOM    723 HG12 VAL    47      94.773  55.454  70.777  1.00  0.00      PROA H
ATOM    724 HG13 VAL    47      94.328  56.905  69.803  1.00  0.00      PROA H
ATOM    725  CG2 VAL    47      94.662  55.707  67.294  1.00  0.00      PROA C
ATOM    726 HG21 VAL    47      94.240  55.085  66.478  1.00  0.00      PROA H
ATOM    727 HG22 VAL    47      95.747  55.841  67.118  1.00  0.00      PROA H
ATOM    728 HG23 VAL    47      94.185  56.709  67.241  1.00  0.00      PROA H
ATOM    729  C   VAL    47      94.572  52.701  67.719  1.00  0.00      PROA C
ATOM    730  O   VAL    47      95.397  52.084  67.046  1.00  0.00      PROA O
ATOM    731  N   GLN    48      93.246  52.520  67.586  1.00  0.00      PROA N
ATOM    732  HN  GLN    48      92.600  52.993  68.180  1.00  0.00      PROA H
ATOM    733  CA  GLN    48      92.670  51.601  66.601  1.00  0.00      PROA C
ATOM    734  HA  GLN    48      93.354  50.769  66.532  1.00  0.00      PROA H
ATOM    735  CB  GLN    48      91.277  51.157  67.037  1.00  0.00      PROA C
ATOM    736  HB1 GLN    48      90.533  51.233  66.208  1.00  0.00      PROA H
ATOM    737  HB2 GLN    48      90.898  51.828  67.842  1.00  0.00      PROA H
ATOM    738  CG  GLN    48      91.327  49.711  67.529  1.00  0.00      PROA C
ATOM    739  HG1 GLN    48      90.301  49.374  67.785  1.00  0.00      PROA H
ATOM    740  HG2 GLN    48      91.966  49.655  68.434  1.00  0.00      PROA H
ATOM    741  CD  GLN    48      91.864  48.859  66.397  1.00  0.00      PROA C
ATOM    742  OE1 GLN    48      91.460  48.998  65.249  1.00  0.00      PROA O
ATOM    743  NE2 GLN    48      92.829  47.999  66.770  1.00  0.00      PROA N
ATOM    744 HE21 GLN    48      93.247  47.468  66.033  1.00  0.00      PROA H
ATOM    745 HE22 GLN    48      93.220  48.068  67.674  1.00  0.00      PROA H
ATOM    746  C   GLN    48      92.674  52.213  65.191  1.00  0.00      PROA C
ATOM    747  O   GLN    48      92.673  53.441  65.054  1.00  0.00      PROA O
ATOM    748  N   GLY    49      92.694  51.354  64.169  1.00  0.00      PROA N
ATOM    749  HN  GLY    49      92.683  50.366  64.326  1.00  0.00      PROA H
ATOM    750  CA  GLY    49      92.683  51.778  62.772  1.00  0.00      PROA C
ATOM    751  HA1 GLY    49      93.138  52.757  62.701  1.00  0.00      PROA H
ATOM    752  HA2 GLY    49      91.671  51.811  62.422  1.00  0.00      PROA H
ATOM    753  C   GLY    49      93.447  50.898  61.801  1.00  0.00      PROA C
ATOM    754  O   GLY    49      93.585  49.691  62.017  1.00  0.00      PROA O
ATOM    755  N   GLU    50      93.937  51.516  60.707  1.00  0.00      PROA N
ATOM    756  HN  GLU    50      93.926  52.516  60.589  1.00  0.00      PROA H
ATOM    757  CA  GLU    50      94.674  50.878  59.611  1.00  0.00      PROA C
ATOM    758  HA  GLU    50      94.228  49.904  59.474  1.00  0.00      PROA H
ATOM    759  CB  GLU    50      94.446  51.649  58.281  1.00  0.00      PROA C
ATOM    760  HB1 GLU    50      93.395  52.013  58.282  1.00  0.00      PROA H
ATOM    761  HB2 GLU    50      94.512  50.871  57.482  1.00  0.00      PROA H
ATOM    762  CG  GLU    50      95.363  52.799  57.802  1.00  0.00      PROA C
ATOM    763  HG1 GLU    50      95.163  52.942  56.718  1.00  0.00      PROA H
ATOM    764  HG2 GLU    50      96.441  52.575  57.913  1.00  0.00      PROA H
ATOM    765  CD  GLU    50      95.082  54.152  58.429  1.00  0.00      PROA C
ATOM    766  OE1 GLU    50      94.578  54.213  59.545  1.00  0.00      PROA O
ATOM    767  OE2 GLU    50      95.372  55.167  57.793  1.00  0.00      PROA O
ATOM    768  C   GLU    50      96.153  50.629  59.961  1.00  0.00      PROA C
ATOM    769  O   GLU    50      96.951  51.568  60.002  1.00  0.00      PROA O
ATOM    770  N   GLU    51      96.507  49.350  60.198  1.00  0.00      PROA N
ATOM    771  HN  GLU    51      95.835  48.625  60.146  1.00  0.00      PROA H
ATOM    772  CA  GLU    51      97.860  48.906  60.553  1.00  0.00      PROA C
ATOM    773  HA  GLU    51      98.291  49.796  60.988  1.00  0.00      PROA H
ATOM    774  CB  GLU    51      97.927  47.941  61.777  1.00  0.00      PROA C
ATOM    775  HB1 GLU    51      97.991  46.888  61.433  1.00  0.00      PROA H
ATOM    776  HB2 GLU    51      96.962  48.054  62.322  1.00  0.00      PROA H
ATOM    777  CG  GLU    51      99.100  48.269  62.753  1.00  0.00      PROA C
ATOM    778  HG1 GLU    51      99.504  49.276  62.556  1.00  0.00      PROA H
ATOM    779  HG2 GLU    51      99.924  47.543  62.602  1.00  0.00      PROA H
ATOM    780  CD  GLU    51      98.766  48.272  64.268  1.00  0.00      PROA C
ATOM    781  OE1 GLU    51      97.634  48.541  64.657  1.00  0.00      PROA O
ATOM    782  OE2 GLU    51      99.658  48.061  65.097  1.00  0.00      PROA O
ATOM    783  C   GLU    51      98.734  48.701  59.306  1.00  0.00      PROA C
ATOM    784  O   GLU    51      98.335  47.986  58.388  1.00  0.00      PROA O
ATOM    785  N   SER    52      99.925  49.341  59.288  1.00  0.00      PROA N
ATOM    786  HN  SER    52     100.143  49.988  60.013  1.00  0.00      PROA H
ATOM    787  CA  SER    52     100.932  49.277  58.216  1.00  0.00      PROA C
ATOM    788  HA  SER    52     101.026  48.249  57.896  1.00  0.00      PROA H
ATOM    789  CB  SER    52     100.375  50.136  57.075  1.00  0.00      PROA C
ATOM    790  HB1 SER    52     100.305  49.527  56.147  1.00  0.00      PROA H
ATOM    791  HB2 SER    52     101.011  51.017  56.833  1.00  0.00      PROA H
ATOM    792  OG  SER    52      99.070  50.616  57.437  1.00  0.00      PROA O
ATOM    793  HG1 SER    52      99.210  51.298  58.123  1.00  0.00      PROA H
ATOM    794  C   SER    52     102.288  49.768  58.725  1.00  0.00      PROA C
ATOM    795  O   SER    52     102.342  50.784  59.418  1.00  0.00      PROA O
ATOM    796  N   ASN    53     103.386  49.088  58.333  1.00  0.00      PROA N
ATOM    797  HN  ASN    53     103.290  48.338  57.680  1.00  0.00      PROA H
ATOM    798  CA  ASN    53     104.760  49.449  58.725  1.00  0.00      PROA C
ATOM    799  HA  ASN    53     104.754  49.514  59.803  1.00  0.00      PROA H
ATOM    800  CB  ASN    53     105.829  48.435  58.314  1.00  0.00      PROA C
ATOM    801  HB1 ASN    53     105.425  47.414  58.388  1.00  0.00      PROA H
ATOM    802  HB2 ASN    53     106.715  48.517  58.984  1.00  0.00      PROA H
ATOM    803  CG  ASN    53     106.274  48.658  56.879  1.00  0.00      PROA C
ATOM    804  OD1 ASN    53     105.778  47.997  55.975  1.00  0.00      PROA O
ATOM    805  ND2 ASN    53     107.282  49.537  56.715  1.00  0.00      PROA N
ATOM    806 HD21 ASN    53     107.646  49.635  55.794  1.00  0.00      PROA H
ATOM    807 HD22 ASN    53     107.510  50.149  57.474  1.00  0.00      PROA H
ATOM    808  C   ASN    53     105.204  50.844  58.225  1.00  0.00      PROA C
ATOM    809  O   ASN    53     106.243  51.348  58.659  1.00  0.00      PROA O
ATOM    810  N   ASP    54     104.398  51.467  57.343  1.00  0.00      PROA N
ATOM    811  HN  ASP    54     103.635  50.989  56.895  1.00  0.00      PROA H
ATOM    812  CA  ASP    54     104.629  52.794  56.769  1.00  0.00      PROA C
ATOM    813  HA  ASP    54     105.611  53.160  57.039  1.00  0.00      PROA H
ATOM    814  CB  ASP    54     104.508  52.651  55.254  1.00  0.00      PROA C
ATOM    815  HB1 ASP    54     105.269  51.941  54.879  1.00  0.00      PROA H
ATOM    816  HB2 ASP    54     104.622  53.629  54.743  1.00  0.00      PROA H
ATOM    817  CG  ASP    54     103.128  52.082  54.946  1.00  0.00      PROA C
ATOM    818  OD1 ASP    54     102.931  50.873  55.091  1.00  0.00      PROA O
ATOM    819  OD2 ASP    54     102.241  52.848  54.587  1.00  0.00      PROA O
ATOM    820  C   ASP    54     103.598  53.839  57.243  1.00  0.00      PROA C
ATOM    821  O   ASP    54     103.828  55.034  57.065  1.00  0.00      PROA O
ATOM    822  N   LYS    55     102.465  53.386  57.830  1.00  0.00      PROA N
ATOM    823  HN  LYS    55     102.329  52.407  57.939  1.00  0.00      PROA H
ATOM    824  CA  LYS    55     101.371  54.244  58.313  1.00  0.00      PROA C
ATOM    825  HA  LYS    55     101.786  55.177  58.658  1.00  0.00      PROA H
ATOM    826  CB  LYS    55     100.397  54.520  57.156  1.00  0.00      PROA C
ATOM    827  HB1 LYS    55      99.971  53.553  56.799  1.00  0.00      PROA H
ATOM    828  HB2 LYS    55     101.002  54.906  56.300  1.00  0.00      PROA H
ATOM    829  CG  LYS    55      99.247  55.512  57.408  1.00  0.00      PROA C
ATOM    830  HG1 LYS    55      99.720  56.495  57.629  1.00  0.00      PROA H
ATOM    831  HG2 LYS    55      98.639  55.203  58.286  1.00  0.00      PROA H
ATOM    832  CD  LYS    55      98.334  55.629  56.174  1.00  0.00      PROA C
ATOM    833  HD1 LYS    55      97.543  54.855  56.242  1.00  0.00      PROA H
ATOM    834  HD2 LYS    55      98.960  55.363  55.288  1.00  0.00      PROA H
ATOM    835  CE  LYS    55      97.774  57.038  55.888  1.00  0.00      PROA C
ATOM    836  HE1 LYS    55      97.708  57.193  54.788  1.00  0.00      PROA H
ATOM    837  HE2 LYS    55      98.467  57.809  56.289  1.00  0.00      PROA H
ATOM    838  NZ  LYS    55      96.428  57.302  56.436  1.00  0.00      PROA N
ATOM    839  HZ1 LYS    55      96.159  56.661  57.226  1.00  0.00      PROA H
ATOM    840  HZ2 LYS    55      95.712  57.171  55.699  1.00  0.00      PROA H
ATOM    841  HZ3 LYS    55      96.378  58.309  56.755  1.00  0.00      PROA H
ATOM    842  C   LYS    55     100.583  53.584  59.475  1.00  0.00      PROA C
ATOM    843  O   LYS    55      99.884  52.593  59.250  1.00  0.00      PROA O
ATOM    844  N   ILE    56     100.689  54.135  60.708  1.00  0.00      PROA N
ATOM    845  HN  ILE    56     101.288  54.928  60.833  1.00  0.00      PROA H
ATOM    846  CA  ILE    56      99.967  53.601  61.881  1.00  0.00      PROA C
ATOM    847  HA  ILE    56      99.251  52.890  61.503  1.00  0.00      PROA H
ATOM    848  CB  ILE    56     100.904  52.838  62.826  1.00  0.00      PROA C
ATOM    849  HB  ILE    56     100.366  52.679  63.797  1.00  0.00      PROA H
ATOM    850  CG2 ILE    56     101.197  51.435  62.305  1.00  0.00      PROA C
ATOM    851 HG21 ILE    56     102.082  51.463  61.638  1.00  0.00      PROA H
ATOM    852 HG22 ILE    56     100.338  51.044  61.723  1.00  0.00      PROA H
ATOM    853 HG23 ILE    56     101.412  50.730  63.138  1.00  0.00      PROA H
ATOM    854  CG1 ILE    56     102.182  53.619  63.115  1.00  0.00      PROA C
ATOM    855 HG11 ILE    56     101.915  54.594  63.577  1.00  0.00      PROA H
ATOM    856 HG12 ILE    56     102.740  53.823  62.172  1.00  0.00      PROA H
ATOM    857  CD  ILE    56     103.100  52.838  64.057  1.00  0.00      PROA C
ATOM    858  HD1 ILE    56     103.521  51.941  63.552  1.00  0.00      PROA H
ATOM    859  HD2 ILE    56     102.534  52.486  64.947  1.00  0.00      PROA H
ATOM    860  HD3 ILE    56     103.947  53.452  64.415  1.00  0.00      PROA H
ATOM    861  C   ILE    56      99.191  54.686  62.654  1.00  0.00      PROA C
ATOM    862  O   ILE    56      99.723  55.775  62.891  1.00  0.00      PROA O
ATOM    863  N   PRO    57      97.952  54.382  63.096  1.00  0.00      PROA N
ATOM    864  CD  PRO    57      97.238  53.127  62.892  1.00  0.00      PROA C
ATOM    865  HD1 PRO    57      97.849  52.245  63.189  1.00  0.00      PROA H
ATOM    866  HD2 PRO    57      96.950  53.068  61.821  1.00  0.00      PROA H
ATOM    867  CA  PRO    57      97.181  55.389  63.844  1.00  0.00      PROA C
ATOM    868  HA  PRO    57      97.220  56.332  63.321  1.00  0.00      PROA H
ATOM    869  CB  PRO    57      95.774  54.786  63.781  1.00  0.00      PROA C
ATOM    870  HB1 PRO    57      95.295  55.087  62.820  1.00  0.00      PROA H
ATOM    871  HB2 PRO    57      95.117  55.105  64.607  1.00  0.00      PROA H
ATOM    872  CG  PRO    57      95.997  53.274  63.758  1.00  0.00      PROA C
ATOM    873  HG1 PRO    57      96.215  52.903  64.783  1.00  0.00      PROA H
ATOM    874  HG2 PRO    57      95.148  52.711  63.341  1.00  0.00      PROA H
ATOM    875  C   PRO    57      97.693  55.629  65.269  1.00  0.00      PROA C
ATOM    876  O   PRO    57      97.923  54.684  66.033  1.00  0.00      PROA O
ATOM    877  N   VAL    58      97.906  56.910  65.607  1.00  0.00      PROA N
ATOM    878  HN  VAL    58      97.767  57.630  64.919  1.00  0.00      PROA H
ATOM    879  CA  VAL    58      98.384  57.346  66.919  1.00  0.00      PROA C
ATOM    880  HA  VAL    58      98.284  56.520  67.603  1.00  0.00      PROA H
ATOM    881  CB  VAL    58      99.859  57.769  66.854  1.00  0.00      PROA C
ATOM    882  HB  VAL    58     100.187  58.018  67.894  1.00  0.00      PROA H
ATOM    883  CG1 VAL    58     100.758  56.621  66.397  1.00  0.00      PROA C
ATOM    884 HG11 VAL    58     100.576  56.379  65.327  1.00  0.00      PROA H
ATOM    885 HG12 VAL    58     100.545  55.712  66.997  1.00  0.00      PROA H
ATOM    886 HG13 VAL    58     101.829  56.885  66.517  1.00  0.00      PROA H
ATOM    887  CG2 VAL    58     100.046  59.018  65.992  1.00  0.00      PROA C
ATOM    888 HG21 VAL    58      99.485  59.890  66.385  1.00  0.00      PROA H
ATOM    889 HG22 VAL    58      99.721  58.827  64.947  1.00  0.00      PROA H
ATOM    890 HG23 VAL    58     101.121  59.297  65.961  1.00  0.00      PROA H
ATOM    891  C   VAL    58      97.546  58.509  67.489  1.00  0.00      PROA C
ATOM    892  O   VAL    58      96.842  59.194  66.743  1.00  0.00      PROA O
ATOM    893  N   ALA    59      97.673  58.748  68.804  1.00  0.00      PROA N
ATOM    894  HN  ALA    59      98.233  58.121  69.346  1.00  0.00      PROA H
ATOM    895  CA  ALA    59      97.121  59.923  69.482  1.00  0.00      PROA C
ATOM    896  HA  ALA    59      96.686  60.609  68.764  1.00  0.00      PROA H
ATOM    897  CB  ALA    59      96.106  59.526  70.553  1.00  0.00      PROA C
ATOM    898  HB1 ALA    59      96.562  58.861  71.315  1.00  0.00      PROA H
ATOM    899  HB2 ALA    59      95.266  58.981  70.071  1.00  0.00      PROA H
ATOM    900  HB3 ALA    59      95.687  60.423  71.057  1.00  0.00      PROA H
ATOM    901  C   ALA    59      98.327  60.607  70.162  1.00  0.00      PROA C
ATOM    902  O   ALA    59      99.221  59.925  70.666  1.00  0.00      PROA O
ATOM    903  N   LEU    60      98.395  61.929  70.069  1.00  0.00      PROA N
ATOM    904  HN  LEU    60      97.684  62.434  69.588  1.00  0.00      PROA H
ATOM    905  CA  LEU    60      99.492  62.726  70.608  1.00  0.00      PROA C
ATOM    906  HA  LEU    60     100.278  62.082  70.976  1.00  0.00      PROA H
ATOM    907  CB  LEU    60     100.046  63.656  69.530  1.00  0.00      PROA C
ATOM    908  HB1 LEU    60     100.860  64.291  69.948  1.00  0.00      PROA H
ATOM    909  HB2 LEU    60      99.243  64.332  69.160  1.00  0.00      PROA H
ATOM    910  CG  LEU    60     100.609  62.888  68.338  1.00  0.00      PROA C
ATOM    911  HG  LEU    60      99.794  62.266  67.891  1.00  0.00      PROA H
ATOM    912  CD1 LEU    60     101.089  63.815  67.223  1.00  0.00      PROA C
ATOM    913 HD11 LEU    60     101.896  64.485  67.590  1.00  0.00      PROA H
ATOM    914 HD12 LEU    60     100.251  64.443  66.851  1.00  0.00      PROA H
ATOM    915 HD13 LEU    60     101.488  63.227  66.368  1.00  0.00      PROA H
ATOM    916  CD2 LEU    60     101.709  61.931  68.779  1.00  0.00      PROA C
ATOM    917 HD21 LEU    60     101.344  61.155  69.481  1.00  0.00      PROA H
ATOM    918 HD22 LEU    60     102.559  62.478  69.238  1.00  0.00      PROA H
ATOM    919 HD23 LEU    60     102.065  61.412  67.867  1.00  0.00      PROA H
ATOM    920  C   LEU    60      99.032  63.547  71.803  1.00  0.00      PROA C
ATOM    921  O   LEU    60      98.324  64.557  71.658  1.00  0.00      PROA O
ATOM    922  N   GLY    61      99.406  63.061  72.981  1.00  0.00      PROA N
ATOM    923  HN  GLY    61      99.957  62.225  73.046  1.00  0.00      PROA H
ATOM    924  CA  GLY    61      99.080  63.719  74.236  1.00  0.00      PROA C
ATOM    925  HA1 GLY    61      98.753  62.955  74.925  1.00  0.00      PROA H
ATOM    926  HA2 GLY    61      98.338  64.486  74.086  1.00  0.00      PROA H
ATOM    927  C   GLY    61     100.302  64.372  74.833  1.00  0.00      PROA C
ATOM    928  O   GLY    61     101.419  63.976  74.503  1.00  0.00      PROA O
ATOM    929  N   LEU    62     100.118  65.380  75.684  1.00  0.00      PROA N
ATOM    930  HN  LEU    62      99.195  65.722  75.878  1.00  0.00      PROA H
ATOM    931  CA  LEU    62     101.265  65.997  76.359  1.00  0.00      PROA C
ATOM    932  HA  LEU    62     102.177  65.832  75.798  1.00  0.00      PROA H
ATOM    933  CB  LEU    62     101.069  67.499  76.550  1.00  0.00      PROA C
ATOM    934  HB1 LEU    62     102.031  67.943  76.892  1.00  0.00      PROA H
ATOM    935  HB2 LEU    62     100.304  67.693  77.336  1.00  0.00      PROA H
ATOM    936  CG  LEU    62     100.596  68.255  75.305  1.00  0.00      PROA C
ATOM    937  HG  LEU    62      99.534  67.961  75.102  1.00  0.00      PROA H
ATOM    938  CD1 LEU    62     100.588  69.755  75.578  1.00  0.00      PROA C
ATOM    939 HD11 LEU    62     101.609  70.108  75.833  1.00  0.00      PROA H
ATOM    940 HD12 LEU    62      99.911  70.005  76.420  1.00  0.00      PROA H
ATOM    941 HD13 LEU    62     100.251  70.314  74.683  1.00  0.00      PROA H
ATOM    942  CD2 LEU    62     101.386  67.931  74.038  1.00  0.00      PROA C
ATOM    943 HD21 LEU    62     101.176  66.897  73.692  1.00  0.00      PROA H
ATOM    944 HD22 LEU    62     102.476  68.013  74.214  1.00  0.00      PROA H
ATOM    945 HD23 LEU    62     101.108  68.624  73.216  1.00  0.00      PROA H
ATOM    946  C   LEU    62     101.383  65.303  77.700  1.00  0.00      PROA C
ATOM    947  O   LEU    62     100.420  65.296  78.467  1.00  0.00      PROA O
ATOM    948  N   LYS    63     102.534  64.641  77.938  1.00  0.00      PROA N
ATOM    949  HN  LYS    63     103.282  64.701  77.271  1.00  0.00      PROA H
ATOM    950  CA  LYS    63     102.842  63.831  79.125  1.00  0.00      PROA C
ATOM    951  HA  LYS    63     102.319  62.899  79.035  1.00  0.00      PROA H
ATOM    952  CB  LYS    63     104.356  63.630  79.234  1.00  0.00      PROA C
ATOM    953  HB1 LYS    63     104.828  64.635  79.309  1.00  0.00      PROA H
ATOM    954  HB2 LYS    63     104.728  63.175  78.287  1.00  0.00      PROA H
ATOM    955  CG  LYS    63     104.764  62.739  80.408  1.00  0.00      PROA C
ATOM    956  HG1 LYS    63     104.351  61.717  80.230  1.00  0.00      PROA H
ATOM    957  HG2 LYS    63     104.327  63.109  81.344  1.00  0.00      PROA H
ATOM    958  CD  LYS    63     106.276  62.631  80.622  1.00  0.00      PROA C
ATOM    959  HD1 LYS    63     106.733  62.220  79.692  1.00  0.00      PROA H
ATOM    960  HD2 LYS    63     106.482  61.898  81.436  1.00  0.00      PROA H
ATOM    961  CE  LYS    63     106.972  63.959  80.946  1.00  0.00      PROA C
ATOM    962  HE1 LYS    63     106.808  64.718  80.158  1.00  0.00      PROA H
ATOM    963  HE2 LYS    63     108.059  63.768  81.013  1.00  0.00      PROA H
ATOM    964  NZ  LYS    63     106.497  64.516  82.215  1.00  0.00      PROA N
ATOM    965  HZ1 LYS    63     106.283  63.797  82.952  1.00  0.00      PROA H
ATOM    966  HZ2 LYS    63     105.562  64.983  82.127  1.00  0.00      PROA H
ATOM    967  HZ3 LYS    63     107.164  65.203  82.612  1.00  0.00      PROA H
ATOM    968  C   LYS    63     102.353  64.438  80.445  1.00  0.00      PROA C
ATOM    969  O   LYS    63     102.762  65.541  80.817  1.00  0.00      PROA O
ATOM    970  N   GLU    64     101.428  63.711  81.111  1.00  0.00      PROA N
ATOM    971  HN  GLU    64     101.145  62.845  80.712  1.00  0.00      PROA H
ATOM    972  CA  GLU    64     100.797  64.034  82.400  1.00  0.00      PROA C
ATOM    973  HA  GLU    64     100.003  63.310  82.517  1.00  0.00      PROA H
ATOM    974  CB  GLU    64     101.689  63.962  83.643  1.00  0.00      PROA C
ATOM    975  HB1 GLU    64     101.023  63.491  84.417  1.00  0.00      PROA H
ATOM    976  HB2 GLU    64     101.903  64.919  84.152  1.00  0.00      PROA H
ATOM    977  CG  GLU    64     102.925  63.080  83.614  1.00  0.00      PROA C
ATOM    978  HG1 GLU    64     102.970  62.397  82.749  1.00  0.00      PROA H
ATOM    979  HG2 GLU    64     102.961  62.445  84.530  1.00  0.00      PROA H
ATOM    980  CD  GLU    64     104.131  63.991  83.663  1.00  0.00      PROA C
ATOM    981  OE1 GLU    64     104.057  65.131  83.207  1.00  0.00      PROA O
ATOM    982  OE2 GLU    64     105.182  63.565  84.117  1.00  0.00      PROA O
ATOM    983  C   GLU    64     100.103  65.428  82.447  1.00  0.00      PROA C
ATOM    984  O   GLU    64      99.853  65.940  83.540  1.00  0.00      PROA O
ATOM    985  N   LYS    65      99.746  66.011  81.269  1.00  0.00      PROA N
ATOM    986  HN  LYS    65      99.983  65.581  80.391  1.00  0.00      PROA H
ATOM    987  CA  LYS    65      99.128  67.340  81.201  1.00  0.00      PROA C
ATOM    988  HA  LYS    65      99.149  67.781  82.187  1.00  0.00      PROA H
ATOM    989  CB  LYS    65      99.895  68.303  80.292  1.00  0.00      PROA C
ATOM    990  HB1 LYS    65      99.189  68.990  79.778  1.00  0.00      PROA H
ATOM    991  HB2 LYS    65     100.430  67.736  79.502  1.00  0.00      PROA H
ATOM    992  CG  LYS    65     100.878  69.194  81.067  1.00  0.00      PROA C
ATOM    993  HG1 LYS    65     100.454  69.455  82.061  1.00  0.00      PROA H
ATOM    994  HG2 LYS    65     100.931  70.170  80.520  1.00  0.00      PROA H
ATOM    995  CD  LYS    65     102.320  68.688  81.208  1.00  0.00      PROA C
ATOM    996  HD1 LYS    65     102.986  69.502  80.825  1.00  0.00      PROA H
ATOM    997  HD2 LYS    65     102.495  67.837  80.524  1.00  0.00      PROA H
ATOM    998  CE  LYS    65     102.797  68.407  82.642  1.00  0.00      PROA C
ATOM    999  HE1 LYS    65     102.401  69.158  83.351  1.00  0.00      PROA H
ATOM   1000  HE2 LYS    65     103.903  68.438  82.705  1.00  0.00      PROA H
ATOM   1001  NZ  LYS    65     102.398  67.060  83.062  1.00  0.00      PROA N
ATOM   1002  HZ1 LYS    65     102.583  66.419  82.243  1.00  0.00      PROA H
ATOM   1003  HZ2 LYS    65     101.403  66.957  83.345  1.00  0.00      PROA H
ATOM   1004  HZ3 LYS    65     103.040  66.648  83.772  1.00  0.00      PROA H
ATOM   1005  C   LYS    65      97.626  67.337  80.885  1.00  0.00      PROA C
ATOM   1006  O   LYS    65      96.991  68.399  80.913  1.00  0.00      PROA O
ATOM   1007  N   ASN    66      97.063  66.149  80.597  1.00  0.00      PROA N
ATOM   1008  HN  ASN    66      97.611  65.322  80.690  1.00  0.00      PROA H
ATOM   1009  CA  ASN    66      95.655  65.943  80.224  1.00  0.00      PROA C
ATOM   1010  HA  ASN    66      95.552  64.916  79.900  1.00  0.00      PROA H
ATOM   1011  CB  ASN    66      94.693  66.220  81.382  1.00  0.00      PROA C
ATOM   1012  HB1 ASN    66      93.662  65.901  81.118  1.00  0.00      PROA H
ATOM   1013  HB2 ASN    66      94.676  67.311  81.599  1.00  0.00      PROA H
ATOM   1014  CG  ASN    66      95.128  65.439  82.596  1.00  0.00      PROA C
ATOM   1015  OD1 ASN    66      95.582  64.303  82.506  1.00  0.00      PROA O
ATOM   1016  ND2 ASN    66      95.019  66.134  83.742  1.00  0.00      PROA N
ATOM   1017 HD21 ASN    66      95.361  65.680  84.562  1.00  0.00      PROA H
ATOM   1018 HD22 ASN    66      94.689  67.071  83.706  1.00  0.00      PROA H
ATOM   1019  C   ASN    66      95.265  66.838  79.038  1.00  0.00      PROA C
ATOM   1020  O   ASN    66      94.193  67.460  79.010  1.00  0.00      PROA O
ATOM   1021  N   LEU    67      96.193  66.924  78.072  1.00  0.00      PROA N
ATOM   1022  HN  LEU    67      97.056  66.439  78.165  1.00  0.00      PROA H
ATOM   1023  CA  LEU    67      96.036  67.680  76.840  1.00  0.00      PROA C
ATOM   1024  HA  LEU    67      95.013  67.997  76.732  1.00  0.00      PROA H
ATOM   1025  CB  LEU    67      96.988  68.875  76.837  1.00  0.00      PROA C
ATOM   1026  HB1 LEU    67      97.037  69.340  75.835  1.00  0.00      PROA H
ATOM   1027  HB2 LEU    67      98.012  68.505  77.077  1.00  0.00      PROA H
ATOM   1028  CG  LEU    67      96.636  69.983  77.827  1.00  0.00      PROA C
ATOM   1029  HG  LEU    67      96.386  69.504  78.803  1.00  0.00      PROA H
ATOM   1030  CD1 LEU    67      97.817  70.919  78.085  1.00  0.00      PROA C
ATOM   1031 HD11 LEU    67      98.026  71.524  77.175  1.00  0.00      PROA H
ATOM   1032 HD12 LEU    67      98.738  70.358  78.331  1.00  0.00      PROA H
ATOM   1033 HD13 LEU    67      97.599  71.624  78.911  1.00  0.00      PROA H
ATOM   1034  CD2 LEU    67      95.407  70.762  77.372  1.00  0.00      PROA C
ATOM   1035 HD21 LEU    67      94.583  70.075  77.115  1.00  0.00      PROA H
ATOM   1036 HD22 LEU    67      95.644  71.367  76.470  1.00  0.00      PROA H
ATOM   1037 HD23 LEU    67      95.066  71.450  78.174  1.00  0.00      PROA H
ATOM   1038  C   LEU    67      96.375  66.783  75.676  1.00  0.00      PROA C
ATOM   1039  O   LEU    67      97.371  66.051  75.728  1.00  0.00      PROA O
ATOM   1040  N   TYR    68      95.553  66.842  74.622  1.00  0.00      PROA N
ATOM   1041  HN  TYR    68      94.739  67.430  74.642  1.00  0.00      PROA H
ATOM   1042  CA  TYR    68      95.770  66.092  73.394  1.00  0.00      PROA C
ATOM   1043  HA  TYR    68      96.769  65.682  73.379  1.00  0.00      PROA H
ATOM   1044  CB  TYR    68      94.744  64.968  73.228  1.00  0.00      PROA C
ATOM   1045  HB1 TYR    68      94.719  64.602  72.176  1.00  0.00      PROA H
ATOM   1046  HB2 TYR    68      93.724  65.333  73.481  1.00  0.00      PROA H
ATOM   1047  CG  TYR    68      95.062  63.784  74.112  1.00  0.00      PROA C
ATOM   1048  CD1 TYR    68      95.543  62.609  73.545  1.00  0.00      PROA C
ATOM   1049  HD1 TYR    68      95.706  62.552  72.477  1.00  0.00      PROA H
ATOM   1050  CE1 TYR    68      95.815  61.509  74.351  1.00  0.00      PROA C
ATOM   1051  HE1 TYR    68      96.187  60.591  73.916  1.00  0.00      PROA H
ATOM   1052  CZ  TYR    68      95.611  61.587  75.724  1.00  0.00      PROA C
ATOM   1053  OH  TYR    68      95.865  60.497  76.531  1.00  0.00      PROA O
ATOM   1054  HH  TYR    68      95.850  60.792  77.444  1.00  0.00      PROA H
ATOM   1055  CD2 TYR    68      94.866  63.860  75.486  1.00  0.00      PROA C
ATOM   1056  HD2 TYR    68      94.469  64.762  75.926  1.00  0.00      PROA H
ATOM   1057  CE2 TYR    68      95.147  62.765  76.292  1.00  0.00      PROA C
ATOM   1058  HE2 TYR    68      94.999  62.834  77.360  1.00  0.00      PROA H
ATOM   1059  C   TYR    68      95.689  67.003  72.202  1.00  0.00      PROA C
ATOM   1060  O   TYR    68      94.854  67.914  72.182  1.00  0.00      PROA O
ATOM   1061  N   LEU    69      96.489  66.704  71.161  1.00  0.00      PROA N
ATOM   1062  HN  LEU    69      97.148  65.948  71.199  1.00  0.00      PROA H
ATOM   1063  CA  LEU    69      96.370  67.435  69.907  1.00  0.00      PROA C
ATOM   1064  HA  LEU    69      96.183  68.477  70.109  1.00  0.00      PROA H
ATOM   1065  CB  LEU    69      97.618  67.236  69.048  1.00  0.00      PROA C
ATOM   1066  HB1 LEU    69      97.420  67.529  67.991  1.00  0.00      PROA H
ATOM   1067  HB2 LEU    69      97.890  66.158  69.049  1.00  0.00      PROA H
ATOM   1068  CG  LEU    69      98.805  68.067  69.533  1.00  0.00      PROA C
ATOM   1069  HG  LEU    69      98.944  67.861  70.624  1.00  0.00      PROA H
ATOM   1070  CD1 LEU    69     100.109  67.662  68.846  1.00  0.00      PROA C
ATOM   1071 HD11 LEU    69     100.030  67.811  67.748  1.00  0.00      PROA H
ATOM   1072 HD12 LEU    69     100.343  66.593  69.036  1.00  0.00      PROA H
ATOM   1073 HD13 LEU    69     100.959  68.276  69.214  1.00  0.00      PROA H
ATOM   1074  CD2 LEU    69      98.527  69.562  69.379  1.00  0.00      PROA C
ATOM   1075 HD21 LEU    69      97.641  69.880  69.963  1.00  0.00      PROA H
ATOM   1076 HD22 LEU    69      98.347  69.812  68.312  1.00  0.00      PROA H
ATOM   1077 HD23 LEU    69      99.397  70.152  69.732  1.00  0.00      PROA H
ATOM   1078  C   LEU    69      95.131  66.894  69.188  1.00  0.00      PROA C
ATOM   1079  O   LEU    69      94.860  65.690  69.231  1.00  0.00      PROA O
ATOM   1080  N   SER    70      94.367  67.789  68.549  1.00  0.00      PROA N
ATOM   1081  HN  SER    70      94.511  68.773  68.659  1.00  0.00      PROA H
ATOM   1082  CA  SER    70      93.213  67.350  67.790  1.00  0.00      PROA C
ATOM   1083  HA  SER    70      93.312  66.317  67.483  1.00  0.00      PROA H
ATOM   1084  CB  SER    70      92.051  67.526  68.750  1.00  0.00      PROA C
ATOM   1085  HB1 SER    70      91.789  66.543  69.188  1.00  0.00      PROA H
ATOM   1086  HB2 SER    70      91.138  67.936  68.263  1.00  0.00      PROA H
ATOM   1087  OG  SER    70      92.484  68.406  69.796  1.00  0.00      PROA O
ATOM   1088  HG1 SER    70      91.681  68.600  70.315  1.00  0.00      PROA H
ATOM   1089  C   SER    70      93.089  68.186  66.536  1.00  0.00      PROA C
ATOM   1090  O   SER    70      93.666  69.279  66.462  1.00  0.00      PROA O
ATOM   1091  N   CYS    71      92.341  67.681  65.550  1.00  0.00      PROA N
ATOM   1092  HN  CYS    71      91.979  66.749  65.622  1.00  0.00      PROA H
ATOM   1093  CA  CYS    71      92.084  68.416  64.313  1.00  0.00      PROA C
ATOM   1094  HA  CYS    71      92.501  69.406  64.378  1.00  0.00      PROA H
ATOM   1095  CB  CYS    71      92.736  67.687  63.159  1.00  0.00      PROA C
ATOM   1096  HB1 CYS    71      92.468  68.182  62.201  1.00  0.00      PROA H
ATOM   1097  HB2 CYS    71      92.348  66.646  63.116  1.00  0.00      PROA H
ATOM   1098  SG  CYS    71      94.537  67.669  63.302  1.00  0.00      PROA S
ATOM   1099  HG1 CYS    71      94.560  67.012  64.456  1.00  0.00      PROA H
ATOM   1100  C   CYS    71      90.604  68.547  64.136  1.00  0.00      PROA C
ATOM   1101  O   CYS    71      89.903  67.542  64.122  1.00  0.00      PROA O
ATOM   1102  N   VAL    72      90.130  69.778  64.029  1.00  0.00      PROA N
ATOM   1103  HN  VAL    72      90.748  70.567  64.070  1.00  0.00      PROA H
ATOM   1104  CA  VAL    72      88.703  70.051  63.868  1.00  0.00      PROA C
ATOM   1105  HA  VAL    72      88.165  69.149  63.605  1.00  0.00      PROA H
ATOM   1106  CB  VAL    72      88.122  70.634  65.160  1.00  0.00      PROA C
ATOM   1107  HB  VAL    72      87.104  71.029  64.956  1.00  0.00      PROA H
ATOM   1108  CG1 VAL    72      87.956  69.578  66.245  1.00  0.00      PROA C
ATOM   1109 HG11 VAL    72      88.929  69.112  66.509  1.00  0.00      PROA H
ATOM   1110 HG12 VAL    72      87.263  68.786  65.882  1.00  0.00      PROA H
ATOM   1111 HG13 VAL    72      87.513  70.012  67.167  1.00  0.00      PROA H
ATOM   1112  CG2 VAL    72      88.970  71.803  65.655  1.00  0.00      PROA C
ATOM   1113 HG21 VAL    72      88.866  72.691  65.010  1.00  0.00      PROA H
ATOM   1114 HG22 VAL    72      90.047  71.544  65.728  1.00  0.00      PROA H
ATOM   1115 HG23 VAL    72      88.673  72.043  66.686  1.00  0.00      PROA H
ATOM   1116  C   VAL    72      88.500  71.039  62.738  1.00  0.00      PROA C
ATOM   1117  O   VAL    72      89.388  71.849  62.460  1.00  0.00      PROA O
ATOM   1118  N   LEU    73      87.324  70.995  62.112  1.00  0.00      PROA N
ATOM   1119  HN  LEU    73      86.633  70.322  62.390  1.00  0.00      PROA H
ATOM   1120  CA  LEU    73      86.968  71.945  61.072  1.00  0.00      PROA C
ATOM   1121  HA  LEU    73      87.843  72.152  60.472  1.00  0.00      PROA H
ATOM   1122  CB  LEU    73      85.840  71.351  60.229  1.00  0.00      PROA C
ATOM   1123  HB1 LEU    73      84.879  71.396  60.791  1.00  0.00      PROA H
ATOM   1124  HB2 LEU    73      86.049  70.269  60.061  1.00  0.00      PROA H
ATOM   1125  CG  LEU    73      85.673  72.004  58.859  1.00  0.00      PROA C
ATOM   1126  HG  LEU    73      85.671  73.113  59.007  1.00  0.00      PROA H
ATOM   1127  CD1 LEU    73      86.844  71.665  57.936  1.00  0.00      PROA C
ATOM   1128 HD11 LEU    73      86.891  70.573  57.758  1.00  0.00      PROA H
ATOM   1129 HD12 LEU    73      87.810  72.001  58.362  1.00  0.00      PROA H
ATOM   1130 HD13 LEU    73      86.694  72.178  56.964  1.00  0.00      PROA H
ATOM   1131  CD2 LEU    73      84.329  71.646  58.222  1.00  0.00      PROA C
ATOM   1132 HD21 LEU    73      83.493  71.991  58.868  1.00  0.00      PROA H
ATOM   1133 HD22 LEU    73      84.231  70.554  58.097  1.00  0.00      PROA H
ATOM   1134 HD23 LEU    73      84.228  72.129  57.227  1.00  0.00      PROA H
ATOM   1135  C   LEU    73      86.517  73.233  61.760  1.00  0.00      PROA C
ATOM   1136  O   LEU    73      85.624  73.208  62.628  1.00  0.00      PROA O
ATOM   1137  N   LYS    74      87.191  74.340  61.438  1.00  0.00      PROA N
ATOM   1138  HN  LYS    74      87.979  74.301  60.820  1.00  0.00      PROA H
ATOM   1139  CA  LYS    74      86.870  75.668  61.963  1.00  0.00      PROA C
ATOM   1140  HA  LYS    74      85.899  75.649  62.440  1.00  0.00      PROA H
ATOM   1141  CB  LYS    74      87.910  76.161  62.978  1.00  0.00      PROA C
ATOM   1142  HB1 LYS    74      87.647  77.184  63.308  1.00  0.00      PROA H
ATOM   1143  HB2 LYS    74      88.896  76.247  62.459  1.00  0.00      PROA H
ATOM   1144  CG  LYS    74      88.115  75.261  64.202  1.00  0.00      PROA C
ATOM   1145  HG1 LYS    74      88.543  74.307  63.819  1.00  0.00      PROA H
ATOM   1146  HG2 LYS    74      87.136  75.016  64.661  1.00  0.00      PROA H
ATOM   1147  CD  LYS    74      89.077  75.878  65.224  1.00  0.00      PROA C
ATOM   1148  HD1 LYS    74      89.868  76.413  64.652  1.00  0.00      PROA H
ATOM   1149  HD2 LYS    74      89.595  75.063  65.781  1.00  0.00      PROA H
ATOM   1150  CE  LYS    74      88.420  76.856  66.203  1.00  0.00      PROA C
ATOM   1151  HE1 LYS    74      87.685  77.503  65.718  1.00  0.00      PROA H
ATOM   1152  HE2 LYS    74      89.184  77.492  66.692  1.00  0.00      PROA H
ATOM   1153  NZ  LYS    74      87.782  76.096  67.285  1.00  0.00      PROA N
ATOM   1154  HZ1 LYS    74      88.533  75.648  67.876  1.00  0.00      PROA H
ATOM   1155  HZ2 LYS    74      87.244  75.280  66.917  1.00  0.00      PROA H
ATOM   1156  HZ3 LYS    74      87.157  76.665  67.885  1.00  0.00      PROA H
ATOM   1157  C   LYS    74      86.788  76.628  60.795  1.00  0.00      PROA C
ATOM   1158  O   LYS    74      87.773  76.783  60.073  1.00  0.00      PROA O
ATOM   1159  N   ASP    75      85.594  77.196  60.554  1.00  0.00      PROA N
ATOM   1160  HN  ASP    75      84.835  77.066  61.184  1.00  0.00      PROA H
ATOM   1161  CA  ASP    75      85.320  78.109  59.437  1.00  0.00      PROA C
ATOM   1162  HA  ASP    75      84.244  78.001  59.382  1.00  0.00      PROA H
ATOM   1163  CB  ASP    75      85.679  79.575  59.655  1.00  0.00      PROA C
ATOM   1164  HB1 ASP    75      86.650  79.858  59.203  1.00  0.00      PROA H
ATOM   1165  HB2 ASP    75      85.683  79.844  60.729  1.00  0.00      PROA H
ATOM   1166  CG  ASP    75      84.540  80.318  58.986  1.00  0.00      PROA C
ATOM   1167  OD1 ASP    75      84.726  80.920  57.937  1.00  0.00      PROA O
ATOM   1168  OD2 ASP    75      83.402  80.170  59.417  1.00  0.00      PROA O
ATOM   1169  C   ASP    75      85.795  77.487  58.096  1.00  0.00      PROA C
ATOM   1170  O   ASP    75      86.531  78.104  57.324  1.00  0.00      PROA O
ATOM   1171  N   ASP    76      85.412  76.213  57.896  1.00  0.00      PROA N
ATOM   1172  HN  ASP    76      84.763  75.834  58.544  1.00  0.00      PROA H
ATOM   1173  CA  ASP    76      85.693  75.350  56.740  1.00  0.00      PROA C
ATOM   1174  HA  ASP    76      85.179  74.425  56.954  1.00  0.00      PROA H
ATOM   1175  CB  ASP    76      85.076  75.917  55.440  1.00  0.00      PROA C
ATOM   1176  HB1 ASP    76      84.770  75.153  54.716  1.00  0.00      PROA H
ATOM   1177  HB2 ASP    76      85.807  76.591  54.943  1.00  0.00      PROA H
ATOM   1178  CG  ASP    76      83.812  76.760  55.651  1.00  0.00      PROA C
ATOM   1179  OD1 ASP    76      83.037  76.529  56.584  1.00  0.00      PROA O
ATOM   1180  OD2 ASP    76      83.624  77.714  54.901  1.00  0.00      PROA O
ATOM   1181  C   ASP    76      87.178  74.991  56.563  1.00  0.00      PROA C
ATOM   1182  O   ASP    76      87.544  74.430  55.537  1.00  0.00      PROA O
ATOM   1183  N   LYS    77      88.026  75.298  57.544  1.00  0.00      PROA N
ATOM   1184  HN  LYS    77      87.737  75.830  58.345  1.00  0.00      PROA H
ATOM   1185  CA  LYS    77      89.448  74.973  57.437  1.00  0.00      PROA C
ATOM   1186  HA  LYS    77      89.653  74.610  56.445  1.00  0.00      PROA H
ATOM   1187  CB  LYS    77      90.235  76.301  57.488  1.00  0.00      PROA C
ATOM   1188  HB1 LYS    77      90.126  76.745  58.505  1.00  0.00      PROA H
ATOM   1189  HB2 LYS    77      89.697  76.981  56.785  1.00  0.00      PROA H
ATOM   1190  CG  LYS    77      91.722  76.300  57.083  1.00  0.00      PROA C
ATOM   1191  HG1 LYS    77      92.059  77.240  56.624  1.00  0.00      PROA H
ATOM   1192  HG2 LYS    77      91.824  75.537  56.273  1.00  0.00      PROA H
ATOM   1193  CD  LYS    77      92.707  75.948  58.204  1.00  0.00      PROA C
ATOM   1194  HD1 LYS    77      92.228  75.111  58.706  1.00  0.00      PROA H
ATOM   1195  HD2 LYS    77      92.709  76.769  58.958  1.00  0.00      PROA H
ATOM   1196  CE  LYS    77      94.153  75.713  57.736  1.00  0.00      PROA C
ATOM   1197  HE1 LYS    77      94.685  76.677  57.581  1.00  0.00      PROA H
ATOM   1198  HE2 LYS    77      94.132  75.163  56.779  1.00  0.00      PROA H
ATOM   1199  NZ  LYS    77      94.879  74.923  58.747  1.00  0.00      PROA N
ATOM   1200  HZ1 LYS    77      94.260  74.109  59.002  1.00  0.00      PROA H
ATOM   1201  HZ2 LYS    77      95.011  75.511  59.595  1.00  0.00      PROA H
ATOM   1202  HZ3 LYS    77      95.809  74.562  58.434  1.00  0.00      PROA H
ATOM   1203  C   LYS    77      89.897  73.933  58.487  1.00  0.00      PROA C
ATOM   1204  O   LYS    77      89.712  74.177  59.682  1.00  0.00      PROA O
ATOM   1205  N   PRO    78      90.494  72.784  58.068  1.00  0.00      PROA N
ATOM   1206  CD  PRO    78      90.671  72.374  56.682  1.00  0.00      PROA C
ATOM   1207  HD1 PRO    78      91.539  72.925  56.252  1.00  0.00      PROA H
ATOM   1208  HD2 PRO    78      89.769  72.565  56.065  1.00  0.00      PROA H
ATOM   1209  CA  PRO    78      91.034  71.828  59.047  1.00  0.00      PROA C
ATOM   1210  HA  PRO    78      90.229  71.421  59.644  1.00  0.00      PROA H
ATOM   1211  CB  PRO    78      91.722  70.810  58.136  1.00  0.00      PROA C
ATOM   1212  HB1 PRO    78      91.694  69.791  58.567  1.00  0.00      PROA H
ATOM   1213  HB2 PRO    78      92.787  71.079  57.949  1.00  0.00      PROA H
ATOM   1214  CG  PRO    78      90.994  70.894  56.795  1.00  0.00      PROA C
ATOM   1215  HG1 PRO    78      91.617  70.525  55.954  1.00  0.00      PROA H
ATOM   1216  HG2 PRO    78      90.059  70.297  56.839  1.00  0.00      PROA H
ATOM   1217  C   PRO    78      92.022  72.560  59.963  1.00  0.00      PROA C
ATOM   1218  O   PRO    78      92.926  73.250  59.479  1.00  0.00      PROA O
ATOM   1219  N   THR    79      91.780  72.502  61.276  1.00  0.00      PROA N
ATOM   1220  HN  THR    79      90.988  72.003  61.645  1.00  0.00      PROA H
ATOM   1221  CA  THR    79      92.558  73.269  62.244  1.00  0.00      PROA C
ATOM   1222  HA  THR    79      93.427  73.675  61.749  1.00  0.00      PROA H
ATOM   1223  CB  THR    79      91.748  74.481  62.683  1.00  0.00      PROA C
ATOM   1224  HB  THR    79      90.804  74.138  63.171  1.00  0.00      PROA H
ATOM   1225  OG1 THR    79      91.406  75.224  61.508  1.00  0.00      PROA O
ATOM   1226  HG1 THR    79      90.776  74.687  60.993  1.00  0.00      PROA H
ATOM   1227  CG2 THR    79      92.522  75.376  63.655  1.00  0.00      PROA C
ATOM   1228 HG21 THR    79      93.521  75.630  63.243  1.00  0.00      PROA H
ATOM   1229 HG22 THR    79      92.658  74.879  64.639  1.00  0.00      PROA H
ATOM   1230 HG23 THR    79      91.978  76.329  63.820  1.00  0.00      PROA H
ATOM   1231  C   THR    79      93.124  72.414  63.369  1.00  0.00      PROA C
ATOM   1232  O   THR    79      92.391  71.659  64.015  1.00  0.00      PROA O
ATOM   1233  N   LEU    80      94.411  72.622  63.668  1.00  0.00      PROA N
ATOM   1234  HN  LEU    80      94.963  73.278  63.174  1.00  0.00      PROA H
ATOM   1235  CA  LEU    80      95.067  71.961  64.784  1.00  0.00      PROA C
ATOM   1236  HA  LEU    80      94.693  70.947  64.833  1.00  0.00      PROA H
ATOM   1237  CB  LEU    80      96.584  71.951  64.595  1.00  0.00      PROA C
ATOM   1238  HB1 LEU    80      96.986  72.983  64.704  1.00  0.00      PROA H
ATOM   1239  HB2 LEU    80      96.863  71.591  63.592  1.00  0.00      PROA H
ATOM   1240  CG  LEU    80      97.321  71.025  65.566  1.00  0.00      PROA C
ATOM   1241  HG  LEU    80      97.088  71.345  66.614  1.00  0.00      PROA H
ATOM   1242  CD1 LEU    80      96.860  69.572  65.432  1.00  0.00      PROA C
ATOM   1243 HD11 LEU    80      96.907  69.244  64.373  1.00  0.00      PROA H
ATOM   1244 HD12 LEU    80      95.835  69.430  65.805  1.00  0.00      PROA H
ATOM   1245 HD13 LEU    80      97.524  68.905  66.024  1.00  0.00      PROA H
ATOM   1246  CD2 LEU    80      98.838  71.147  65.422  1.00  0.00      PROA C
ATOM   1247 HD21 LEU    80      99.172  72.187  65.624  1.00  0.00      PROA H
ATOM   1248 HD22 LEU    80      99.158  70.866  64.395  1.00  0.00      PROA H
ATOM   1249 HD23 LEU    80      99.355  70.470  66.137  1.00  0.00      PROA H
ATOM   1250  C   LEU    80      94.664  72.683  66.090  1.00  0.00      PROA C
ATOM   1251  O   LEU    80      94.590  73.918  66.129  1.00  0.00      PROA O
ATOM   1252  N   GLN    81      94.397  71.909  67.140  1.00  0.00      PROA N
ATOM   1253  HN  GLN    81      94.427  70.907  67.054  1.00  0.00      PROA H
ATOM   1254  CA  GLN    81      93.972  72.420  68.455  1.00  0.00      PROA C
ATOM   1255  HA  GLN    81      94.300  73.446  68.562  1.00  0.00      PROA H
ATOM   1256  CB  GLN    81      92.463  72.329  68.710  1.00  0.00      PROA C
ATOM   1257  HB1 GLN    81      92.288  72.500  69.802  1.00  0.00      PROA H
ATOM   1258  HB2 GLN    81      92.139  71.285  68.479  1.00  0.00      PROA H
ATOM   1259  CG  GLN    81      91.604  73.333  67.932  1.00  0.00      PROA C
ATOM   1260  HG1 GLN    81      91.511  73.018  66.872  1.00  0.00      PROA H
ATOM   1261  HG2 GLN    81      92.083  74.336  67.950  1.00  0.00      PROA H
ATOM   1262  CD  GLN    81      90.210  73.481  68.543  1.00  0.00      PROA C
ATOM   1263  OE1 GLN    81      89.585  74.537  68.454  1.00  0.00      PROA O
ATOM   1264  NE2 GLN    81      89.747  72.407  69.199  1.00  0.00      PROA N
ATOM   1265 HE21 GLN    81      88.973  72.457  69.831  1.00  0.00      PROA H
ATOM   1266 HE22 GLN    81      90.265  71.554  69.195  1.00  0.00      PROA H
ATOM   1267  C   GLN    81      94.694  71.622  69.535  1.00  0.00      PROA C
ATOM   1268  O   GLN    81      95.161  70.521  69.268  1.00  0.00      PROA O
ATOM   1269  N   LEU    82      94.773  72.180  70.757  1.00  0.00      PROA N
ATOM   1270  HN  LEU    82      94.457  73.110  70.915  1.00  0.00      PROA H
ATOM   1271  CA  LEU    82      95.248  71.498  71.957  1.00  0.00      PROA C
ATOM   1272  HA  LEU    82      95.477  70.467  71.733  1.00  0.00      PROA H
ATOM   1273  CB  LEU    82      96.374  72.274  72.623  1.00  0.00      PROA C
ATOM   1274  HB1 LEU    82      96.169  72.482  73.699  1.00  0.00      PROA H
ATOM   1275  HB2 LEU    82      96.488  73.257  72.114  1.00  0.00      PROA H
ATOM   1276  CG  LEU    82      97.708  71.544  72.587  1.00  0.00      PROA C
ATOM   1277  HG  LEU    82      98.027  71.465  71.517  1.00  0.00      PROA H
ATOM   1278  CD1 LEU    82      98.788  72.353  73.300  1.00  0.00      PROA C
ATOM   1279 HD11 LEU    82      98.525  72.506  74.369  1.00  0.00      PROA H
ATOM   1280 HD12 LEU    82      98.913  73.347  72.823  1.00  0.00      PROA H
ATOM   1281 HD13 LEU    82      99.765  71.828  73.251  1.00  0.00      PROA H
ATOM   1282  CD2 LEU    82      97.590  70.123  73.135  1.00  0.00      PROA C
ATOM   1283 HD21 LEU    82      97.160  69.438  72.374  1.00  0.00      PROA H
ATOM   1284 HD22 LEU    82      96.924  70.121  74.018  1.00  0.00      PROA H
ATOM   1285 HD23 LEU    82      98.584  69.719  73.415  1.00  0.00      PROA H
ATOM   1286  C   LEU    82      94.021  71.527  72.854  1.00  0.00      PROA C
ATOM   1287  O   LEU    82      93.498  72.606  73.155  1.00  0.00      PROA O
ATOM   1288  N   GLU    83      93.517  70.350  73.223  1.00  0.00      PROA N
ATOM   1289  HN  GLU    83      93.941  69.497  72.902  1.00  0.00      PROA H
ATOM   1290  CA  GLU    83      92.287  70.188  73.987  1.00  0.00      PROA C
ATOM   1291  HA  GLU    83      91.910  71.171  74.239  1.00  0.00      PROA H
ATOM   1292  CB  GLU    83      91.195  69.529  73.153  1.00  0.00      PROA C
ATOM   1293  HB1 GLU    83      90.305  69.311  73.788  1.00  0.00      PROA H
ATOM   1294  HB2 GLU    83      91.565  68.569  72.728  1.00  0.00      PROA H
ATOM   1295  CG  GLU    83      90.805  70.507  72.040  1.00  0.00      PROA C
ATOM   1296  HG1 GLU    83      91.646  70.645  71.328  1.00  0.00      PROA H
ATOM   1297  HG2 GLU    83      90.549  71.498  72.472  1.00  0.00      PROA H
ATOM   1298  CD  GLU    83      89.617  70.010  71.253  1.00  0.00      PROA C
ATOM   1299  OE1 GLU    83      88.601  70.700  71.224  1.00  0.00      PROA O
ATOM   1300  OE2 GLU    83      89.696  68.942  70.655  1.00  0.00      PROA O
ATOM   1301  C   GLU    83      92.543  69.534  75.310  1.00  0.00      PROA C
ATOM   1302  O   GLU    83      93.228  68.514  75.348  1.00  0.00      PROA O
ATOM   1303  N   SER    84      91.917  70.054  76.379  1.00  0.00      PROA N
ATOM   1304  HN  SER    84      91.385  70.901  76.365  1.00  0.00      PROA H
ATOM   1305  CA  SER    84      91.979  69.465  77.710  1.00  0.00      PROA C
ATOM   1306  HA  SER    84      92.979  69.132  77.919  1.00  0.00      PROA H
ATOM   1307  CB  SER    84      91.566  70.582  78.647  1.00  0.00      PROA C
ATOM   1308  HB1 SER    84      92.400  70.818  79.346  1.00  0.00      PROA H
ATOM   1309  HB2 SER    84      90.664  70.325  79.242  1.00  0.00      PROA H
ATOM   1310  OG  SER    84      91.265  71.724  77.832  1.00  0.00      PROA O
ATOM   1311  HG1 SER    84      91.472  72.533  78.335  1.00  0.00      PROA H
ATOM   1312  C   SER    84      91.048  68.260  77.723  1.00  0.00      PROA C
ATOM   1313  O   SER    84      89.959  68.342  77.178  1.00  0.00      PROA O
ATOM   1314  N   VAL    85      91.459  67.151  78.350  1.00  0.00      PROA N
ATOM   1315  HN  VAL    85      92.372  67.103  78.763  1.00  0.00      PROA H
ATOM   1316  CA  VAL    85      90.600  65.958  78.428  1.00  0.00      PROA C
ATOM   1317  HA  VAL    85      89.627  66.173  78.010  1.00  0.00      PROA H
ATOM   1318  CB  VAL    85      91.212  64.808  77.628  1.00  0.00      PROA C
ATOM   1319  HB  VAL    85      90.529  63.933  77.700  1.00  0.00      PROA H
ATOM   1320  CG1 VAL    85      91.310  65.134  76.136  1.00  0.00      PROA C
ATOM   1321 HG11 VAL    85      91.962  66.017  75.961  1.00  0.00      PROA H
ATOM   1322 HG12 VAL    85      90.309  65.356  75.710  1.00  0.00      PROA H
ATOM   1323 HG13 VAL    85      91.745  64.276  75.578  1.00  0.00      PROA H
ATOM   1324  CG2 VAL    85      92.559  64.405  78.228  1.00  0.00      PROA C
ATOM   1325 HG21 VAL    85      92.510  64.202  79.317  1.00  0.00      PROA H
ATOM   1326 HG22 VAL    85      93.317  65.190  78.039  1.00  0.00      PROA H
ATOM   1327 HG23 VAL    85      92.904  63.471  77.737  1.00  0.00      PROA H
ATOM   1328  C   VAL    85      90.362  65.525  79.871  1.00  0.00      PROA C
ATOM   1329  O   VAL    85      91.134  65.880  80.777  1.00  0.00      PROA O
ATOM   1330  N   ASP    86      89.329  64.685  80.063  1.00  0.00      PROA N
ATOM   1331  HN  ASP    86      88.771  64.383  79.304  1.00  0.00      PROA H
ATOM   1332  CA  ASP    86      88.980  64.124  81.353  1.00  0.00      PROA C
ATOM   1333  HA  ASP    86      88.850  64.934  82.049  1.00  0.00      PROA H
ATOM   1334  CB  ASP    86      87.683  63.301  81.308  1.00  0.00      PROA C
ATOM   1335  HB1 ASP    86      87.718  62.558  80.488  1.00  0.00      PROA H
ATOM   1336  HB2 ASP    86      86.806  63.957  81.161  1.00  0.00      PROA H
ATOM   1337  CG  ASP    86      87.482  62.555  82.628  1.00  0.00      PROA C
ATOM   1338  OD1 ASP    86      87.911  63.033  83.671  1.00  0.00      PROA O
ATOM   1339  OD2 ASP    86      86.871  61.491  82.658  1.00  0.00      PROA O
ATOM   1340  C   ASP    86      90.112  63.182  81.816  1.00  0.00      PROA C
ATOM   1341  O   ASP    86      90.369  62.180  81.149  1.00  0.00      PROA O
ATOM   1342  N   PRO    87      90.820  63.484  82.930  1.00  0.00      PROA N
ATOM   1343  CD  PRO    87      90.664  64.660  83.775  1.00  0.00      PROA C
ATOM   1344  HD1 PRO    87      89.821  64.466  84.468  1.00  0.00      PROA H
ATOM   1345  HD2 PRO    87      90.474  65.584  83.182  1.00  0.00      PROA H
ATOM   1346  CA  PRO    87      91.921  62.588  83.354  1.00  0.00      PROA C
ATOM   1347  HA  PRO    87      92.637  62.534  82.545  1.00  0.00      PROA H
ATOM   1348  CB  PRO    87      92.457  63.300  84.602  1.00  0.00      PROA C
ATOM   1349  HB1 PRO    87      93.566  63.222  84.648  1.00  0.00      PROA H
ATOM   1350  HB2 PRO    87      92.037  62.858  85.534  1.00  0.00      PROA H
ATOM   1351  CG  PRO    87      91.996  64.755  84.503  1.00  0.00      PROA C
ATOM   1352  HG1 PRO    87      91.908  65.247  85.492  1.00  0.00      PROA H
ATOM   1353  HG2 PRO    87      92.671  65.338  83.850  1.00  0.00      PROA H
ATOM   1354  C   PRO    87      91.495  61.149  83.673  1.00  0.00      PROA C
ATOM   1355  O   PRO    87      92.330  60.244  83.612  1.00  0.00      PROA O
ATOM   1356  N   LYS    88      90.197  60.932  83.977  1.00  0.00      PROA N
ATOM   1357  HN  LYS    88      89.548  61.695  83.939  1.00  0.00      PROA H
ATOM   1358  CA  LYS    88      89.661  59.614  84.348  1.00  0.00      PROA C
ATOM   1359  HA  LYS    88      90.426  59.077  84.894  1.00  0.00      PROA H
ATOM   1360  CB  LYS    88      88.436  59.785  85.240  1.00  0.00      PROA C
ATOM   1361  HB1 LYS    88      88.111  58.791  85.629  1.00  0.00      PROA H
ATOM   1362  HB2 LYS    88      87.643  60.154  84.569  1.00  0.00      PROA H
ATOM   1363  CG  LYS    88      88.636  60.734  86.421  1.00  0.00      PROA C
ATOM   1364  HG1 LYS    88      89.072  61.702  86.081  1.00  0.00      PROA H
ATOM   1365  HG2 LYS    88      89.339  60.350  87.167  1.00  0.00      PROA H
ATOM   1366  CD  LYS    88      87.326  61.067  87.140  1.00  0.00      PROA C
ATOM   1367  HD1 LYS    88      87.555  61.384  88.179  1.00  0.00      PROA H
ATOM   1368  HD2 LYS    88      86.706  60.144  87.223  1.00  0.00      PROA H
ATOM   1369  CE  LYS    88      86.503  62.194  86.500  1.00  0.00      PROA C
ATOM   1370  HE1 LYS    88      87.155  63.095  86.425  1.00  0.00      PROA H
ATOM   1371  HE2 LYS    88      85.615  62.452  87.094  1.00  0.00      PROA H
ATOM   1372  NZ  LYS    88      86.103  61.903  85.117  1.00  0.00      PROA N
ATOM   1373  HZ1 LYS    88      85.899  60.889  84.985  1.00  0.00      PROA H
ATOM   1374  HZ2 LYS    88      86.893  62.122  84.441  1.00  0.00      PROA H
ATOM   1375  HZ3 LYS    88      85.295  62.451  84.789  1.00  0.00      PROA H
ATOM   1376  C   LYS    88      89.257  58.727  83.151  1.00  0.00      PROA C
ATOM   1377  O   LYS    88      88.950  57.548  83.348  1.00  0.00      PROA O
ATOM   1378  N   ASN    89      89.268  59.284  81.923  1.00  0.00      PROA N
ATOM   1379  HN  ASN    89      89.529  60.245  81.834  1.00  0.00      PROA H
ATOM   1380  CA  ASN    89      88.870  58.578  80.696  1.00  0.00      PROA C
ATOM   1381  HA  ASN    89      88.589  57.556  80.929  1.00  0.00      PROA H
ATOM   1382  CB  ASN    89      87.740  59.325  79.996  1.00  0.00      PROA C
ATOM   1383  HB1 ASN    89      87.864  59.421  78.892  1.00  0.00      PROA H
ATOM   1384  HB2 ASN    89      87.688  60.363  80.387  1.00  0.00      PROA H
ATOM   1385  CG  ASN    89      86.420  58.613  80.150  1.00  0.00      PROA C
ATOM   1386  OD1 ASN    89      86.039  57.745  79.370  1.00  0.00      PROA O
ATOM   1387  ND2 ASN    89      85.714  59.074  81.199  1.00  0.00      PROA N
ATOM   1388 HD21 ASN    89      86.091  59.828  81.754  1.00  0.00      PROA H
ATOM   1389 HD22 ASN    89      84.799  58.727  81.345  1.00  0.00      PROA H
ATOM   1390  C   ASN    89      89.985  58.447  79.635  1.00  0.00      PROA C
ATOM   1391  O   ASN    89      89.791  57.756  78.628  1.00  0.00      PROA O
ATOM   1392  N   TYR    90      91.130  59.129  79.845  1.00  0.00      PROA N
ATOM   1393  HN  TYR    90      91.277  59.645  80.686  1.00  0.00      PROA H
ATOM   1394  CA  TYR    90      92.249  59.135  78.902  1.00  0.00      PROA C
ATOM   1395  HA  TYR    90      92.028  58.427  78.120  1.00  0.00      PROA H
ATOM   1396  CB  TYR    90      92.389  60.533  78.285  1.00  0.00      PROA C
ATOM   1397  HB1 TYR    90      93.263  60.597  77.602  1.00  0.00      PROA H
ATOM   1398  HB2 TYR    90      92.512  61.298  79.085  1.00  0.00      PROA H
ATOM   1399  CG  TYR    90      91.148  60.863  77.491  1.00  0.00      PROA C
ATOM   1400  CD1 TYR    90      91.096  60.545  76.140  1.00  0.00      PROA C
ATOM   1401  HD1 TYR    90      91.969  60.127  75.661  1.00  0.00      PROA H
ATOM   1402  CE1 TYR    90      89.911  60.714  75.439  1.00  0.00      PROA C
ATOM   1403  HE1 TYR    90      89.875  60.470  74.388  1.00  0.00      PROA H
ATOM   1404  CZ  TYR    90      88.774  61.173  76.093  1.00  0.00      PROA C
ATOM   1405  OH  TYR    90      87.553  61.158  75.450  1.00  0.00      PROA O
ATOM   1406  HH  TYR    90      87.707  61.146  74.477  1.00  0.00      PROA H
ATOM   1407  CD2 TYR    90      90.050  61.452  78.108  1.00  0.00      PROA C
ATOM   1408  HD2 TYR    90      90.094  61.733  79.115  1.00  0.00      PROA H
ATOM   1409  CE2 TYR    90      88.858  61.600  77.412  1.00  0.00      PROA C
ATOM   1410  HE2 TYR    90      87.978  61.972  77.915  1.00  0.00      PROA H
ATOM   1411  C   TYR    90      93.563  58.727  79.556  1.00  0.00      PROA C
ATOM   1412  O   TYR    90      93.772  59.072  80.719  1.00  0.00      PROA O
ATOM   1413  N   PRO    91      94.494  58.081  78.805  1.00  0.00      PROA N
ATOM   1414  CD  PRO    91      95.806  57.771  79.364  1.00  0.00      PROA C
ATOM   1415  HD1 PRO    91      95.712  57.268  80.335  1.00  0.00      PROA H
ATOM   1416  HD2 PRO    91      96.381  58.716  79.486  1.00  0.00      PROA H
ATOM   1417  CA  PRO    91      94.367  57.606  77.412  1.00  0.00      PROA C
ATOM   1418  HA  PRO    91      93.958  58.400  76.805  1.00  0.00      PROA H
ATOM   1419  CB  PRO    91      95.816  57.292  77.034  1.00  0.00      PROA C
ATOM   1420  HB1 PRO    91      96.344  58.194  76.669  1.00  0.00      PROA H
ATOM   1421  HB2 PRO    91      95.907  56.537  76.233  1.00  0.00      PROA H
ATOM   1422  CG  PRO    91      96.466  56.855  78.343  1.00  0.00      PROA C
ATOM   1423  HG1 PRO    91      96.209  55.797  78.564  1.00  0.00      PROA H
ATOM   1424  HG2 PRO    91      97.571  56.974  78.323  1.00  0.00      PROA H
ATOM   1425  C   PRO    91      93.423  56.401  77.284  1.00  0.00      PROA C
ATOM   1426  O   PRO    91      93.161  55.710  78.270  1.00  0.00      PROA O
ATOM   1427  N   LYS    92      92.854  56.201  76.088  1.00  0.00      PROA N
ATOM   1428  HN  LYS    92      93.038  56.798  75.309  1.00  0.00      PROA H
ATOM   1429  CA  LYS    92      91.985  55.055  75.804  1.00  0.00      PROA C
ATOM   1430  HA  LYS    92      92.247  54.257  76.485  1.00  0.00      PROA H
ATOM   1431  CB  LYS    92      90.512  55.409  76.034  1.00  0.00      PROA C
ATOM   1432  HB1 LYS    92      90.406  55.770  77.085  1.00  0.00      PROA H
ATOM   1433  HB2 LYS    92      89.874  54.504  75.934  1.00  0.00      PROA H
ATOM   1434  CG  LYS    92      90.003  56.489  75.087  1.00  0.00      PROA C
ATOM   1435  HG1 LYS    92      89.998  56.098  74.045  1.00  0.00      PROA H
ATOM   1436  HG2 LYS    92      90.703  57.352  75.125  1.00  0.00      PROA H
ATOM   1437  CD  LYS    92      88.618  57.029  75.447  1.00  0.00      PROA C
ATOM   1438  HD1 LYS    92      88.682  57.566  76.419  1.00  0.00      PROA H
ATOM   1439  HD2 LYS    92      87.899  56.187  75.550  1.00  0.00      PROA H
ATOM   1440  CE  LYS    92      88.164  57.967  74.335  1.00  0.00      PROA C
ATOM   1441  HE1 LYS    92      87.842  57.431  73.438  1.00  0.00      PROA H
ATOM   1442  HE2 LYS    92      88.974  58.653  74.028  1.00  0.00      PROA H
ATOM   1443  NZ  LYS    92      86.985  58.757  74.697  1.00  0.00      PROA N
ATOM   1444  HZ1 LYS    92      87.207  59.569  75.313  1.00  0.00      PROA H
ATOM   1445  HZ2 LYS    92      86.261  58.184  75.160  1.00  0.00      PROA H
ATOM   1446  HZ3 LYS    92      86.551  59.150  73.808  1.00  0.00      PROA H
ATOM   1447  C   LYS    92      92.284  54.537  74.394  1.00  0.00      PROA C
ATOM   1448  O   LYS    92      92.711  55.318  73.541  1.00  0.00      PROA O
ATOM   1449  N   LYS    93      92.116  53.223  74.176  1.00  0.00      PROA N
ATOM   1450  HN  LYS    93      91.758  52.656  74.907  1.00  0.00      PROA H
ATOM   1451  CA  LYS    93      92.381  52.540  72.903  1.00  0.00      PROA C
ATOM   1452  HA  LYS    93      93.405  52.765  72.634  1.00  0.00      PROA H
ATOM   1453  CB  LYS    93      92.239  51.026  73.094  1.00  0.00      PROA C
ATOM   1454  HB1 LYS    93      91.470  50.596  72.414  1.00  0.00      PROA H
ATOM   1455  HB2 LYS    93      91.887  50.832  74.130  1.00  0.00      PROA H
ATOM   1456  CG  LYS    93      93.571  50.308  72.841  1.00  0.00      PROA C
ATOM   1457  HG1 LYS    93      94.402  50.904  73.279  1.00  0.00      PROA H
ATOM   1458  HG2 LYS    93      93.728  50.323  71.742  1.00  0.00      PROA H
ATOM   1459  CD  LYS    93      93.664  48.880  73.397  1.00  0.00      PROA C
ATOM   1460  HD1 LYS    93      94.621  48.459  73.011  1.00  0.00      PROA H
ATOM   1461  HD2 LYS    93      92.831  48.271  72.984  1.00  0.00      PROA H
ATOM   1462  CE  LYS    93      93.688  48.824  74.932  1.00  0.00      PROA C
ATOM   1463  HE1 LYS    93      92.710  49.146  75.349  1.00  0.00      PROA H
ATOM   1464  HE2 LYS    93      94.487  49.487  75.330  1.00  0.00      PROA H
ATOM   1465  NZ  LYS    93      93.955  47.452  75.398  1.00  0.00      PROA N
ATOM   1466  HZ1 LYS    93      94.923  47.192  75.088  1.00  0.00      PROA H
ATOM   1467  HZ2 LYS    93      93.369  46.767  74.855  1.00  0.00      PROA H
ATOM   1468  HZ3 LYS    93      93.813  47.323  76.414  1.00  0.00      PROA H
ATOM   1469  C   LYS    93      91.548  53.112  71.757  1.00  0.00      PROA C
ATOM   1470  O   LYS    93      92.073  53.338  70.666  1.00  0.00      PROA O
ATOM   1471  N   LYS    94      90.261  53.344  72.015  1.00  0.00      PROA N
ATOM   1472  HN  LYS    94      89.835  53.144  72.892  1.00  0.00      PROA H
ATOM   1473  CA  LYS    94      89.359  53.917  71.029  1.00  0.00      PROA C
ATOM   1474  HA  LYS    94      89.797  53.836  70.041  1.00  0.00      PROA H
ATOM   1475  CB  LYS    94      88.019  53.162  70.966  1.00  0.00      PROA C
ATOM   1476  HB1 LYS    94      87.495  53.205  71.940  1.00  0.00      PROA H
ATOM   1477  HB2 LYS    94      88.235  52.094  70.740  1.00  0.00      PROA H
ATOM   1478  CG  LYS    94      87.054  53.701  69.896  1.00  0.00      PROA C
ATOM   1479  HG1 LYS    94      86.459  52.856  69.471  1.00  0.00      PROA H
ATOM   1480  HG2 LYS    94      87.651  54.120  69.052  1.00  0.00      PROA H
ATOM   1481  CD  LYS    94      86.085  54.758  70.441  1.00  0.00      PROA C
ATOM   1482  HD1 LYS    94      86.440  55.325  71.304  1.00  0.00      PROA H
ATOM   1483  HD2 LYS    94      85.183  54.229  70.821  1.00  0.00      PROA H
ATOM   1484  CE  LYS    94      85.610  55.782  69.409  1.00  0.00      PROA C
ATOM   1485  HE1 LYS    94      86.466  56.342  68.974  1.00  0.00      PROA H
ATOM   1486  HE2 LYS    94      84.906  56.506  69.875  1.00  0.00      PROA H
ATOM   1487  NZ  LYS    94      84.908  55.109  68.319  1.00  0.00      PROA N
ATOM   1488  HZ1 LYS    94      84.554  54.145  68.565  1.00  0.00      PROA H
ATOM   1489  HZ2 LYS    94      85.553  55.032  67.490  1.00  0.00      PROA H
ATOM   1490  HZ3 LYS    94      84.097  55.670  67.973  1.00  0.00      PROA H
ATOM   1491  C   LYS    94      89.199  55.414  71.309  1.00  0.00      PROA C
ATOM   1492  O   LYS    94      88.373  55.821  72.136  1.00  0.00      PROA O
ATOM   1493  N   MET    95      90.005  56.230  70.619  1.00  0.00      PROA N
ATOM   1494  HN  MET    95      90.621  55.863  69.923  1.00  0.00      PROA H
ATOM   1495  CA  MET    95      89.950  57.683  70.770  1.00  0.00      PROA C
ATOM   1496  HA  MET    95      89.653  57.927  71.779  1.00  0.00      PROA H
ATOM   1497  CB  MET    95      91.313  58.315  70.488  1.00  0.00      PROA C
ATOM   1498  HB1 MET    95      91.221  59.420  70.409  1.00  0.00      PROA H
ATOM   1499  HB2 MET    95      91.671  57.955  69.495  1.00  0.00      PROA H
ATOM   1500  CG  MET    95      92.353  57.965  71.550  1.00  0.00      PROA C
ATOM   1501  HG1 MET    95      93.349  58.313  71.200  1.00  0.00      PROA H
ATOM   1502  HG2 MET    95      92.420  56.858  71.639  1.00  0.00      PROA H
ATOM   1503  SD  MET    95      92.019  58.700  73.158  1.00  0.00      PROA S
ATOM   1504  CE  MET    95      92.401  60.404  72.729  1.00  0.00      PROA C
ATOM   1505  HE1 MET    95      91.636  60.834  72.049  1.00  0.00      PROA H
ATOM   1506  HE2 MET    95      93.388  60.479  72.224  1.00  0.00      PROA H
ATOM   1507  HE3 MET    95      92.444  61.054  73.629  1.00  0.00      PROA H
ATOM   1508  C   MET    95      88.889  58.271  69.845  1.00  0.00      PROA C
ATOM   1509  O   MET    95      88.608  57.697  68.795  1.00  0.00      PROA O
ATOM   1510  N   GLU    96      88.344  59.442  70.199  1.00  0.00      PROA N
ATOM   1511  HN  GLU    96      88.510  59.865  71.089  1.00  0.00      PROA H
ATOM   1512  CA  GLU    96      87.406  60.166  69.336  1.00  0.00      PROA C
ATOM   1513  HA  GLU    96      86.579  59.521  69.069  1.00  0.00      PROA H
ATOM   1514  CB  GLU    96      86.928  61.460  69.995  1.00  0.00      PROA C
ATOM   1515  HB1 GLU    96      86.493  62.137  69.220  1.00  0.00      PROA H
ATOM   1516  HB2 GLU    96      87.783  61.991  70.441  1.00  0.00      PROA H
ATOM   1517  CG  GLU    96      85.858  61.303  71.081  1.00  0.00      PROA C
ATOM   1518  HG1 GLU    96      84.946  60.827  70.663  1.00  0.00      PROA H
ATOM   1519  HG2 GLU    96      85.595  62.305  71.474  1.00  0.00      PROA H
ATOM   1520  CD  GLU    96      86.325  60.447  72.240  1.00  0.00      PROA C
ATOM   1521  OE1 GLU    96      87.417  60.658  72.766  1.00  0.00      PROA O
ATOM   1522  OE2 GLU    96      85.597  59.543  72.633  1.00  0.00      PROA O
ATOM   1523  C   GLU    96      88.193  60.518  68.064  1.00  0.00      PROA C
ATOM   1524  O   GLU    96      89.392  60.761  68.144  1.00  0.00      PROA O
ATOM   1525  N   LYS    97      87.549  60.439  66.894  1.00  0.00      PROA N
ATOM   1526  HN  LYS    97      86.586  60.179  66.868  1.00  0.00      PROA H
ATOM   1527  CA  LYS    97      88.224  60.553  65.591  1.00  0.00      PROA C
ATOM   1528  HA  LYS    97      88.868  59.687  65.543  1.00  0.00      PROA H
ATOM   1529  CB  LYS    97      87.232  60.499  64.433  1.00  0.00      PROA C
ATOM   1530  HB1 LYS    97      86.782  61.508  64.272  1.00  0.00      PROA H
ATOM   1531  HB2 LYS    97      86.372  59.852  64.703  1.00  0.00      PROA H
ATOM   1532  CG  LYS    97      87.892  60.039  63.128  1.00  0.00      PROA C
ATOM   1533  HG1 LYS    97      88.768  60.682  62.884  1.00  0.00      PROA H
ATOM   1534  HG2 LYS    97      87.155  60.190  62.329  1.00  0.00      PROA H
ATOM   1535  CD  LYS    97      88.341  58.573  63.168  1.00  0.00      PROA C
ATOM   1536  HD1 LYS    97      89.138  58.414  63.926  1.00  0.00      PROA H
ATOM   1537  HD2 LYS    97      88.778  58.345  62.188  1.00  0.00      PROA H
ATOM   1538  CE  LYS    97      87.141  57.676  63.464  1.00  0.00      PROA C
ATOM   1539  HE1 LYS    97      86.324  57.866  62.733  1.00  0.00      PROA H
ATOM   1540  HE2 LYS    97      86.749  57.870  64.486  1.00  0.00      PROA H
ATOM   1541  NZ  LYS    97      87.455  56.240  63.427  1.00  0.00      PROA N
ATOM   1542  HZ1 LYS    97      88.478  56.058  63.346  1.00  0.00      PROA H
ATOM   1543  HZ2 LYS    97      86.980  55.756  62.614  1.00  0.00      PROA H
ATOM   1544  HZ3 LYS    97      87.124  55.744  64.298  1.00  0.00      PROA H
ATOM   1545  C   LYS    97      89.154  61.764  65.441  1.00  0.00      PROA C
ATOM   1546  O   LYS    97      90.209  61.621  64.824  1.00  0.00      PROA O
ATOM   1547  N   ARG    98      88.784  62.935  66.000  1.00  0.00      PROA N
ATOM   1548  HN  ARG    98      87.931  62.998  66.508  1.00  0.00      PROA H
ATOM   1549  CA  ARG    98      89.601  64.159  65.859  1.00  0.00      PROA C
ATOM   1550  HA  ARG    98      89.712  64.312  64.799  1.00  0.00      PROA H
ATOM   1551  CB  ARG    98      88.815  65.366  66.365  1.00  0.00      PROA C
ATOM   1552  HB1 ARG    98      87.794  65.302  65.921  1.00  0.00      PROA H
ATOM   1553  HB2 ARG    98      89.280  66.296  65.976  1.00  0.00      PROA H
ATOM   1554  CG  ARG    98      88.700  65.538  67.878  1.00  0.00      PROA C
ATOM   1555  HG1 ARG    98      89.668  65.907  68.283  1.00  0.00      PROA H
ATOM   1556  HG2 ARG    98      88.466  64.578  68.390  1.00  0.00      PROA H
ATOM   1557  CD  ARG    98      87.581  66.533  68.142  1.00  0.00      PROA C
ATOM   1558  HD1 ARG    98      86.638  65.934  68.156  1.00  0.00      PROA H
ATOM   1559  HD2 ARG    98      87.508  67.265  67.317  1.00  0.00      PROA H
ATOM   1560  NE  ARG    98      87.731  67.275  69.385  1.00  0.00      PROA N
ATOM   1561  HE  ARG    98      88.614  67.579  69.771  1.00  0.00      PROA H
ATOM   1562  CZ  ARG    98      86.661  67.853  69.966  1.00  0.00      PROA C
ATOM   1563  NH1 ARG    98      85.422  67.691  69.511  1.00  0.00      PROA N
ATOM   1564 HH11 ARG    98      84.688  68.164  69.981  1.00  0.00      PROA H
ATOM   1565 HH12 ARG    98      85.228  67.371  68.565  1.00  0.00      PROA H
ATOM   1566  NH2 ARG    98      86.864  68.622  71.019  1.00  0.00      PROA N
ATOM   1567 HH21 ARG    98      87.769  69.078  71.105  1.00  0.00      PROA H
ATOM   1568 HH22 ARG    98      86.051  68.941  71.501  1.00  0.00      PROA H
ATOM   1569  C   ARG    98      91.019  64.061  66.461  1.00  0.00      PROA C
ATOM   1570  O   ARG    98      91.898  64.823  66.054  1.00  0.00      PROA O
ATOM   1571  N   PHE    99      91.237  63.137  67.426  1.00  0.00      PROA N
ATOM   1572  HN  PHE    99      90.509  62.511  67.710  1.00  0.00      PROA H
ATOM   1573  CA  PHE    99      92.527  62.947  68.100  1.00  0.00      PROA C
ATOM   1574  HA  PHE    99      93.032  63.903  68.163  1.00  0.00      PROA H
ATOM   1575  CB  PHE    99      92.322  62.402  69.511  1.00  0.00      PROA C
ATOM   1576  HB1 PHE    99      93.296  62.272  70.033  1.00  0.00      PROA H
ATOM   1577  HB2 PHE    99      91.814  61.412  69.469  1.00  0.00      PROA H
ATOM   1578  CG  PHE    99      91.490  63.354  70.335  1.00  0.00      PROA C
ATOM   1579  CD1 PHE    99      92.050  64.535  70.807  1.00  0.00      PROA C
ATOM   1580  HD1 PHE    99      93.076  64.774  70.576  1.00  0.00      PROA H
ATOM   1581  CE1 PHE    99      91.290  65.408  71.578  1.00  0.00      PROA C
ATOM   1582  HE1 PHE    99      91.731  66.330  71.934  1.00  0.00      PROA H
ATOM   1583  CZ  PHE    99      89.967  65.102  71.874  1.00  0.00      PROA C
ATOM   1584  HZ  PHE    99      89.376  65.791  72.463  1.00  0.00      PROA H
ATOM   1585  CD2 PHE    99      90.168  63.049  70.632  1.00  0.00      PROA C
ATOM   1586  HD2 PHE    99      89.776  62.113  70.273  1.00  0.00      PROA H
ATOM   1587  CE2 PHE    99      89.406  63.922  71.401  1.00  0.00      PROA C
ATOM   1588  HE2 PHE    99      88.379  63.690  71.642  1.00  0.00      PROA H
ATOM   1589  C   PHE    99      93.476  62.028  67.334  1.00  0.00      PROA C
ATOM   1590  O   PHE    99      94.630  61.892  67.716  1.00  0.00      PROA O
ATOM   1591  N   VAL   100      92.989  61.364  66.293  1.00  0.00      PROA N
ATOM   1592  HN  VAL   100      92.062  61.515  65.958  1.00  0.00      PROA H
ATOM   1593  CA  VAL   100      93.778  60.365  65.587  1.00  0.00      PROA C
ATOM   1594  HA  VAL   100      94.452  59.897  66.292  1.00  0.00      PROA H
ATOM   1595  CB  VAL   100      92.863  59.256  65.060  1.00  0.00      PROA C
ATOM   1596  HB  VAL   100      92.214  59.687  64.257  1.00  0.00      PROA H
ATOM   1597  CG1 VAL   100      93.669  58.114  64.440  1.00  0.00      PROA C
ATOM   1598 HG11 VAL   100      94.361  57.669  65.185  1.00  0.00      PROA H
ATOM   1599 HG12 VAL   100      94.281  58.456  63.578  1.00  0.00      PROA H
ATOM   1600 HG13 VAL   100      92.996  57.313  64.067  1.00  0.00      PROA H
ATOM   1601  CG2 VAL   100      91.930  58.764  66.169  1.00  0.00      PROA C
ATOM   1602 HG21 VAL   100      91.173  59.529  66.444  1.00  0.00      PROA H
ATOM   1603 HG22 VAL   100      92.512  58.503  67.078  1.00  0.00      PROA H
ATOM   1604 HG23 VAL   100      91.383  57.856  65.837  1.00  0.00      PROA H
ATOM   1605  C   VAL   100      94.633  60.965  64.477  1.00  0.00      PROA C
ATOM   1606  O   VAL   100      94.140  61.695  63.623  1.00  0.00      PROA O
ATOM   1607  N   PHE   101      95.919  60.643  64.508  1.00  0.00      PROA N
ATOM   1608  HN  PHE   101      96.283  60.084  65.260  1.00  0.00      PROA H
ATOM   1609  CA  PHE   101      96.869  61.012  63.467  1.00  0.00      PROA C
ATOM   1610  HA  PHE   101      96.363  61.549  62.676  1.00  0.00      PROA H
ATOM   1611  CB  PHE   101      97.994  61.871  64.046  1.00  0.00      PROA C
ATOM   1612  HB1 PHE   101      98.663  62.240  63.239  1.00  0.00      PROA H
ATOM   1613  HB2 PHE   101      98.601  61.289  64.773  1.00  0.00      PROA H
ATOM   1614  CG  PHE   101      97.392  63.061  64.750  1.00  0.00      PROA C
ATOM   1615  CD1 PHE   101      97.404  63.128  66.138  1.00  0.00      PROA C
ATOM   1616  HD1 PHE   101      97.830  62.316  66.709  1.00  0.00      PROA H
ATOM   1617  CE1 PHE   101      96.826  64.212  66.787  1.00  0.00      PROA C
ATOM   1618  HE1 PHE   101      96.808  64.253  67.867  1.00  0.00      PROA H
ATOM   1619  CZ  PHE   101      96.236  65.230  66.047  1.00  0.00      PROA C
ATOM   1620  HZ  PHE   101      95.794  66.077  66.548  1.00  0.00      PROA H
ATOM   1621  CD2 PHE   101      96.815  64.086  64.009  1.00  0.00      PROA C
ATOM   1622  HD2 PHE   101      96.850  64.040  62.931  1.00  0.00      PROA H
ATOM   1623  CE2 PHE   101      96.237  65.169  64.658  1.00  0.00      PROA C
ATOM   1624  HE2 PHE   101      95.959  65.948  64.035  1.00  0.00      PROA H
ATOM   1625  C   PHE   101      97.422  59.732  62.861  1.00  0.00      PROA C
ATOM   1626  O   PHE   101      97.600  58.739  63.572  1.00  0.00      PROA O
ATOM   1627  N   ASN   102      97.662  59.742  61.552  1.00  0.00      PROA N
ATOM   1628  HN  ASN   102      97.459  60.556  60.990  1.00  0.00      PROA H
ATOM   1629  CA  ASN   102      98.292  58.631  60.869  1.00  0.00      PROA C
ATOM   1630  HA  ASN   102      98.191  57.717  61.439  1.00  0.00      PROA H
ATOM   1631  CB  ASN   102      97.815  58.479  59.443  1.00  0.00      PROA C
ATOM   1632  HB1 ASN   102      98.527  57.889  58.828  1.00  0.00      PROA H
ATOM   1633  HB2 ASN   102      97.691  59.468  58.953  1.00  0.00      PROA H
ATOM   1634  CG  ASN   102      96.479  57.778  59.380  1.00  0.00      PROA C
ATOM   1635  OD1 ASN   102      95.602  58.199  58.636  1.00  0.00      PROA O
ATOM   1636  ND2 ASN   102      96.399  56.626  60.070  1.00  0.00      PROA N
ATOM   1637 HD21 ASN   102      95.680  55.976  59.775  1.00  0.00      PROA H
ATOM   1638 HD22 ASN   102      97.113  56.340  60.694  1.00  0.00      PROA H
ATOM   1639  C   ASN   102      99.780  58.966  60.869  1.00  0.00      PROA C
ATOM   1640  O   ASN   102     100.191  59.925  60.212  1.00  0.00      PROA O
ATOM   1641  N   LYS   103     100.575  58.236  61.669  1.00  0.00      PROA N
ATOM   1642  HN  LYS   103     100.215  57.457  62.190  1.00  0.00      PROA H
ATOM   1643  CA  LYS   103     102.024  58.452  61.752  1.00  0.00      PROA C
ATOM   1644  HA  LYS   103     102.229  59.512  61.682  1.00  0.00      PROA H
ATOM   1645  CB  LYS   103     102.575  57.910  63.066  1.00  0.00      PROA C
ATOM   1646  HB1 LYS   103     102.428  56.807  63.078  1.00  0.00      PROA H
ATOM   1647  HB2 LYS   103     101.976  58.332  63.903  1.00  0.00      PROA H
ATOM   1648  CG  LYS   103     104.041  58.283  63.255  1.00  0.00      PROA C
ATOM   1649  HG1 LYS   103     104.122  59.394  63.251  1.00  0.00      PROA H
ATOM   1650  HG2 LYS   103     104.637  57.969  62.377  1.00  0.00      PROA H
ATOM   1651  CD  LYS   103     104.643  57.736  64.548  1.00  0.00      PROA C
ATOM   1652  HD1 LYS   103     104.026  58.111  65.395  1.00  0.00      PROA H
ATOM   1653  HD2 LYS   103     105.666  58.111  64.720  1.00  0.00      PROA H
ATOM   1654  CE  LYS   103     104.666  56.212  64.609  1.00  0.00      PROA C
ATOM   1655  HE1 LYS   103     103.631  55.807  64.620  1.00  0.00      PROA H
ATOM   1656  HE2 LYS   103     105.189  55.858  65.525  1.00  0.00      PROA H
ATOM   1657  NZ  LYS   103     105.362  55.668  63.440  1.00  0.00      PROA N
ATOM   1658  HZ1 LYS   103     106.413  55.708  63.437  1.00  0.00      PROA H
ATOM   1659  HZ2 LYS   103     105.187  56.204  62.544  1.00  0.00      PROA H
ATOM   1660  HZ3 LYS   103     105.125  54.686  63.232  1.00  0.00      PROA H
ATOM   1661  C   LYS   103     102.673  57.758  60.554  1.00  0.00      PROA C
ATOM   1662  O   LYS   103     102.584  56.534  60.423  1.00  0.00      PROA O
ATOM   1663  N   ILE   104     103.318  58.552  59.689  1.00  0.00      PROA N
ATOM   1664  HN  ILE   104     103.363  59.545  59.834  1.00  0.00      PROA H
ATOM   1665  CA  ILE   104     103.968  58.077  58.470  1.00  0.00      PROA C
ATOM   1666  HA  ILE   104     103.714  57.043  58.304  1.00  0.00      PROA H
ATOM   1667  CB  ILE   104     103.470  58.898  57.279  1.00  0.00      PROA C
ATOM   1668  HB  ILE   104     103.756  59.952  57.440  1.00  0.00      PROA H
ATOM   1669  CG2 ILE   104     104.103  58.433  55.966  1.00  0.00      PROA C
ATOM   1670 HG21 ILE   104     103.860  57.365  55.781  1.00  0.00      PROA H
ATOM   1671 HG22 ILE   104     105.207  58.545  55.980  1.00  0.00      PROA H
ATOM   1672 HG23 ILE   104     103.729  59.032  55.110  1.00  0.00      PROA H
ATOM   1673  CG1 ILE   104     101.941  58.885  57.227  1.00  0.00      PROA C
ATOM   1674 HG11 ILE   104     101.501  59.235  58.184  1.00  0.00      PROA H
ATOM   1675 HG12 ILE   104     101.593  57.841  57.053  1.00  0.00      PROA H
ATOM   1676  CD  ILE   104     101.380  59.797  56.136  1.00  0.00      PROA C
ATOM   1677  HD1 ILE   104     101.446  59.295  55.146  1.00  0.00      PROA H
ATOM   1678  HD2 ILE   104     101.969  60.732  56.070  1.00  0.00      PROA H
ATOM   1679  HD3 ILE   104     100.313  60.044  56.323  1.00  0.00      PROA H
ATOM   1680  C   ILE   104     105.488  58.177  58.600  1.00  0.00      PROA C
ATOM   1681  O   ILE   104     106.008  59.243  58.942  1.00  0.00      PROA O
ATOM   1682  N   GLU   105     106.185  57.062  58.336  1.00  0.00      PROA N
ATOM   1683  HN  GLU   105     105.689  56.226  58.110  1.00  0.00      PROA H
ATOM   1684  CA  GLU   105     107.649  56.985  58.331  1.00  0.00      PROA C
ATOM   1685  HA  GLU   105     108.036  57.792  58.937  1.00  0.00      PROA H
ATOM   1686  CB  GLU   105     108.123  55.637  58.884  1.00  0.00      PROA C
ATOM   1687  HB1 GLU   105     109.077  55.697  59.431  1.00  0.00      PROA H
ATOM   1688  HB2 GLU   105     108.272  54.920  58.048  1.00  0.00      PROA H
ATOM   1689  CG  GLU   105     107.132  54.936  59.830  1.00  0.00      PROA C
ATOM   1690  HG1 GLU   105     107.547  53.940  60.106  1.00  0.00      PROA H
ATOM   1691  HG2 GLU   105     106.154  54.737  59.347  1.00  0.00      PROA H
ATOM   1692  CD  GLU   105     106.893  55.694  61.126  1.00  0.00      PROA C
ATOM   1693  OE1 GLU   105     107.532  55.398  62.134  1.00  0.00      PROA O
ATOM   1694  OE2 GLU   105     105.977  56.511  61.193  1.00  0.00      PROA O
ATOM   1695  C   GLU   105     108.073  57.183  56.871  1.00  0.00      PROA C
ATOM   1696  O   GLU   105     107.744  56.356  56.010  1.00  0.00      PROA O
ATOM   1697  N   ILE   106     108.720  58.328  56.584  1.00  0.00      PROA N
ATOM   1698  HN  ILE   106     108.844  59.025  57.292  1.00  0.00      PROA H
ATOM   1699  CA  ILE   106     109.169  58.678  55.231  1.00  0.00      PROA C
ATOM   1700  HA  ILE   106     109.266  57.777  54.642  1.00  0.00      PROA H
ATOM   1701  CB  ILE   106     108.109  59.564  54.566  1.00  0.00      PROA C
ATOM   1702  HB  ILE   106     107.203  58.925  54.405  1.00  0.00      PROA H
ATOM   1703  CG2 ILE   106     107.666  60.697  55.495  1.00  0.00      PROA C
ATOM   1704 HG21 ILE   106     108.499  61.377  55.764  1.00  0.00      PROA H
ATOM   1705 HG22 ILE   106     107.208  60.317  56.433  1.00  0.00      PROA H
ATOM   1706 HG23 ILE   106     106.869  61.314  55.029  1.00  0.00      PROA H
ATOM   1707  CG1 ILE   106     108.565  60.062  53.196  1.00  0.00      PROA C
ATOM   1708 HG11 ILE   106     108.764  59.174  52.552  1.00  0.00      PROA H
ATOM   1709 HG12 ILE   106     109.506  60.638  53.261  1.00  0.00      PROA H
ATOM   1710  CD  ILE   106     107.509  60.939  52.522  1.00  0.00      PROA C
ATOM   1711  HD1 ILE   106     107.396  61.914  53.044  1.00  0.00      PROA H
ATOM   1712  HD2 ILE   106     106.520  60.432  52.530  1.00  0.00      PROA H
ATOM   1713  HD3 ILE   106     107.785  61.160  51.469  1.00  0.00      PROA H
ATOM   1714  C   ILE   106     110.546  59.341  55.270  1.00  0.00      PROA C
ATOM   1715  O   ILE   106     110.728  60.363  55.941  1.00  0.00      PROA O
ATOM   1716  N   ASN   107     111.516  58.726  54.554  1.00  0.00      PROA N
ATOM   1717  HN  ASN   107     111.266  57.941  53.992  1.00  0.00      PROA H
ATOM   1718  CA  ASN   107     112.911  59.159  54.430  1.00  0.00      PROA C
ATOM   1719  HA  ASN   107     113.447  58.349  53.964  1.00  0.00      PROA H
ATOM   1720  CB  ASN   107     113.054  60.447  53.610  1.00  0.00      PROA C
ATOM   1721  HB1 ASN   107     114.099  60.784  53.541  1.00  0.00      PROA H
ATOM   1722  HB2 ASN   107     112.507  61.249  54.166  1.00  0.00      PROA H
ATOM   1723  CG  ASN   107     112.431  60.300  52.245  1.00  0.00      PROA C
ATOM   1724  OD1 ASN   107     112.556  59.275  51.582  1.00  0.00      PROA O
ATOM   1725  ND2 ASN   107     111.722  61.381  51.872  1.00  0.00      PROA N
ATOM   1726 HD21 ASN   107     111.268  61.361  50.989  1.00  0.00      PROA H
ATOM   1727 HD22 ASN   107     111.589  62.158  52.495  1.00  0.00      PROA H
ATOM   1728  C   ASN   107     113.558  59.456  55.791  1.00  0.00      PROA C
ATOM   1729  O   ASN   107     114.035  60.570  56.029  1.00  0.00      PROA O
ATOM   1730  N   ASN   108     113.534  58.447  56.692  1.00  0.00      PROA N
ATOM   1731  HN  ASN   108     113.123  57.589  56.397  1.00  0.00      PROA H
ATOM   1732  CA  ASN   108     114.086  58.471  58.059  1.00  0.00      PROA C
ATOM   1733  HA  ASN   108     113.792  57.543  58.527  1.00  0.00      PROA H
ATOM   1734  CB  ASN   108     115.611  58.565  58.022  1.00  0.00      PROA C
ATOM   1735  HB1 ASN   108     115.936  59.565  57.667  1.00  0.00      PROA H
ATOM   1736  HB2 ASN   108     115.997  57.817  57.300  1.00  0.00      PROA H
ATOM   1737  CG  ASN   108     116.194  58.223  59.385  1.00  0.00      PROA C
ATOM   1738  OD1 ASN   108     116.139  57.084  59.841  1.00  0.00      PROA O
ATOM   1739  ND2 ASN   108     116.837  59.248  59.978  1.00  0.00      PROA N
ATOM   1740 HD21 ASN   108     117.318  59.040  60.825  1.00  0.00      PROA H
ATOM   1741 HD22 ASN   108     116.741  60.170  59.617  1.00  0.00      PROA H
ATOM   1742  C   ASN   108     113.514  59.594  58.948  1.00  0.00      PROA C
ATOM   1743  O   ASN   108     114.115  59.955  59.962  1.00  0.00      PROA O
ATOM   1744  N   LYS   109     112.336  60.120  58.566  1.00  0.00      PROA N
ATOM   1745  HN  LYS   109     111.914  59.874  57.694  1.00  0.00      PROA H
ATOM   1746  CA  LYS   109     111.625  61.178  59.277  1.00  0.00      PROA C
ATOM   1747  HA  LYS   109     112.089  61.346  60.239  1.00  0.00      PROA H
ATOM   1748  CB  LYS   109     111.717  62.431  58.460  1.00  0.00      PROA C
ATOM   1749  HB1 LYS   109     111.120  63.244  58.921  1.00  0.00      PROA H
ATOM   1750  HB2 LYS   109     111.226  62.241  57.473  1.00  0.00      PROA H
ATOM   1751  CG  LYS   109     113.156  62.875  58.171  1.00  0.00      PROA C
ATOM   1752  HG1 LYS   109     113.130  63.491  57.244  1.00  0.00      PROA H
ATOM   1753  HG2 LYS   109     113.816  62.024  57.915  1.00  0.00      PROA H
ATOM   1754  CD  LYS   109     113.807  63.642  59.320  1.00  0.00      PROA C
ATOM   1755  HD1 LYS   109     114.867  63.863  59.062  1.00  0.00      PROA H
ATOM   1756  HD2 LYS   109     113.809  62.991  60.223  1.00  0.00      PROA H
ATOM   1757  CE  LYS   109     113.055  64.942  59.629  1.00  0.00      PROA C
ATOM   1758  HE1 LYS   109     113.594  65.534  60.401  1.00  0.00      PROA H
ATOM   1759  HE2 LYS   109     112.025  64.761  59.992  1.00  0.00      PROA H
ATOM   1760  NZ  LYS   109     112.980  65.765  58.419  1.00  0.00      PROA N
ATOM   1761  HZ1 LYS   109     112.328  65.303  57.717  1.00  0.00      PROA H
ATOM   1762  HZ2 LYS   109     113.875  65.935  57.939  1.00  0.00      PROA H
ATOM   1763  HZ3 LYS   109     112.517  66.690  58.594  1.00  0.00      PROA H
ATOM   1764  C   LYS   109     110.195  60.731  59.565  1.00  0.00      PROA C
ATOM   1765  O   LYS   109     109.766  59.653  59.128  1.00  0.00      PROA O
ATOM   1766  N   LEU   110     109.457  61.569  60.300  1.00  0.00      PROA N
ATOM   1767  HN  LEU   110     109.851  62.404  60.687  1.00  0.00      PROA H
ATOM   1768  CA  LEU   110     108.071  61.307  60.671  1.00  0.00      PROA C
ATOM   1769  HA  LEU   110     107.740  60.392  60.200  1.00  0.00      PROA H
ATOM   1770  CB  LEU   110     107.919  61.132  62.186  1.00  0.00      PROA C
ATOM   1771  HB1 LEU   110     106.835  60.980  62.406  1.00  0.00      PROA H
ATOM   1772  HB2 LEU   110     108.239  62.060  62.710  1.00  0.00      PROA H
ATOM   1773  CG  LEU   110     108.686  59.940  62.770  1.00  0.00      PROA C
ATOM   1774  HG  LEU   110     108.744  59.157  61.970  1.00  0.00      PROA H
ATOM   1775  CD1 LEU   110     110.117  60.277  63.196  1.00  0.00      PROA C
ATOM   1776 HD11 LEU   110     110.112  61.082  63.961  1.00  0.00      PROA H
ATOM   1777 HD12 LEU   110     110.745  60.604  62.345  1.00  0.00      PROA H
ATOM   1778 HD13 LEU   110     110.556  59.381  63.636  1.00  0.00      PROA H
ATOM   1779  CD2 LEU   110     107.913  59.314  63.922  1.00  0.00      PROA C
ATOM   1780 HD21 LEU   110     106.942  58.977  63.503  1.00  0.00      PROA H
ATOM   1781 HD22 LEU   110     107.734  60.059  64.724  1.00  0.00      PROA H
ATOM   1782 HD23 LEU   110     108.455  58.436  64.323  1.00  0.00      PROA H
ATOM   1783  C   LEU   110     107.157  62.393  60.173  1.00  0.00      PROA C
ATOM   1784  O   LEU   110     107.510  63.573  60.199  1.00  0.00      PROA O
ATOM   1785  N   GLU   111     105.970  61.991  59.736  1.00  0.00      PROA N
ATOM   1786  HN  GLU   111     105.775  61.012  59.618  1.00  0.00      PROA H
ATOM   1787  CA  GLU   111     104.912  62.894  59.319  1.00  0.00      PROA C
ATOM   1788  HA  GLU   111     105.138  63.922  59.568  1.00  0.00      PROA H
ATOM   1789  CB  GLU   111     104.576  62.752  57.838  1.00  0.00      PROA C
ATOM   1790  HB1 GLU   111     103.549  63.132  57.678  1.00  0.00      PROA H
ATOM   1791  HB2 GLU   111     104.606  61.680  57.569  1.00  0.00      PROA H
ATOM   1792  CG  GLU   111     105.468  63.480  56.837  1.00  0.00      PROA C
ATOM   1793  HG1 GLU   111     106.471  63.015  56.774  1.00  0.00      PROA H
ATOM   1794  HG2 GLU   111     105.584  64.550  57.088  1.00  0.00      PROA H
ATOM   1795  CD  GLU   111     104.792  63.383  55.482  1.00  0.00      PROA C
ATOM   1796  OE1 GLU   111     104.398  62.284  55.091  1.00  0.00      PROA O
ATOM   1797  OE2 GLU   111     104.610  64.413  54.836  1.00  0.00      PROA O
ATOM   1798  C   GLU   111     103.674  62.457  60.077  1.00  0.00      PROA C
ATOM   1799  O   GLU   111     103.482  61.260  60.298  1.00  0.00      PROA O
ATOM   1800  N   PHE   112     102.855  63.415  60.495  1.00  0.00      PROA N
ATOM   1801  HN  PHE   112     103.063  64.366  60.291  1.00  0.00      PROA H
ATOM   1802  CA  PHE   112     101.616  63.110  61.221  1.00  0.00      PROA C
ATOM   1803  HA  PHE   112     101.467  62.039  61.287  1.00  0.00      PROA H
ATOM   1804  CB  PHE   112     101.646  63.708  62.627  1.00  0.00      PROA C
ATOM   1805  HB1 PHE   112     100.741  63.419  63.204  1.00  0.00      PROA H
ATOM   1806  HB2 PHE   112     101.683  64.817  62.583  1.00  0.00      PROA H
ATOM   1807  CG  PHE   112     102.863  63.235  63.386  1.00  0.00      PROA C
ATOM   1808  CD1 PHE   112     102.842  62.008  64.038  1.00  0.00      PROA C
ATOM   1809  HD1 PHE   112     101.959  61.386  63.986  1.00  0.00      PROA H
ATOM   1810  CE1 PHE   112     103.962  61.579  64.740  1.00  0.00      PROA C
ATOM   1811  HE1 PHE   112     103.947  60.623  65.243  1.00  0.00      PROA H
ATOM   1812  CZ  PHE   112     105.102  62.370  64.787  1.00  0.00      PROA C
ATOM   1813  HZ  PHE   112     105.978  62.030  65.321  1.00  0.00      PROA H
ATOM   1814  CD2 PHE   112     104.003  64.030  63.438  1.00  0.00      PROA C
ATOM   1815  HD2 PHE   112     104.023  64.980  62.923  1.00  0.00      PROA H
ATOM   1816  CE2 PHE   112     105.123  63.598  64.136  1.00  0.00      PROA C
ATOM   1817  HE2 PHE   112     106.013  64.212  64.164  1.00  0.00      PROA H
ATOM   1818  C   PHE   112     100.436  63.681  60.453  1.00  0.00      PROA C
ATOM   1819  O   PHE   112     100.194  64.895  60.496  1.00  0.00      PROA O
ATOM   1820  N   GLU   113      99.740  62.811  59.706  1.00  0.00      PROA N
ATOM   1821  HN  GLU   113      99.995  61.840  59.666  1.00  0.00      PROA H
ATOM   1822  CA  GLU   113      98.581  63.191  58.896  1.00  0.00      PROA C
ATOM   1823  HA  GLU   113      98.694  64.197  58.519  1.00  0.00      PROA H
ATOM   1824  CB  GLU   113      98.424  62.204  57.722  1.00  0.00      PROA C
ATOM   1825  HB1 GLU   113      98.525  61.169  58.112  1.00  0.00      PROA H
ATOM   1826  HB2 GLU   113      99.265  62.349  57.008  1.00  0.00      PROA H
ATOM   1827  CG  GLU   113      97.093  62.342  56.966  1.00  0.00      PROA C
ATOM   1828  HG1 GLU   113      97.043  63.319  56.445  1.00  0.00      PROA H
ATOM   1829  HG2 GLU   113      96.223  62.248  57.637  1.00  0.00      PROA H
ATOM   1830  CD  GLU   113      96.874  61.223  55.957  1.00  0.00      PROA C
ATOM   1831  OE1 GLU   113      96.891  60.046  56.334  1.00  0.00      PROA O
ATOM   1832  OE2 GLU   113      96.642  61.537  54.790  1.00  0.00      PROA O
ATOM   1833  C   GLU   113      97.323  63.112  59.751  1.00  0.00      PROA C
ATOM   1834  O   GLU   113      97.124  62.111  60.422  1.00  0.00      PROA O
ATOM   1835  N   SER   114      96.444  64.129  59.700  1.00  0.00      PROA N
ATOM   1836  HN  SER   114      96.609  64.878  59.051  1.00  0.00      PROA H
ATOM   1837  CA  SER   114      95.181  64.043  60.436  1.00  0.00      PROA C
ATOM   1838  HA  SER   114      95.361  63.813  61.473  1.00  0.00      PROA H
ATOM   1839  CB  SER   114      94.532  65.416  60.266  1.00  0.00      PROA C
ATOM   1840  HB1 SER   114      94.440  65.630  59.175  1.00  0.00      PROA H
ATOM   1841  HB2 SER   114      95.200  66.192  60.702  1.00  0.00      PROA H
ATOM   1842  OG  SER   114      93.240  65.492  60.879  1.00  0.00      PROA O
ATOM   1843  HG1 SER   114      93.353  65.335  61.828  1.00  0.00      PROA H
ATOM   1844  C   SER   114      94.364  62.900  59.819  1.00  0.00      PROA C
ATOM   1845  O   SER   114      94.209  62.869  58.595  1.00  0.00      PROA O
ATOM   1846  N   ALA   115      93.862  61.947  60.644  1.00  0.00      PROA N
ATOM   1847  HN  ALA   115      94.055  61.932  61.627  1.00  0.00      PROA H
ATOM   1848  CA  ALA   115      93.062  60.828  60.108  1.00  0.00      PROA C
ATOM   1849  HA  ALA   115      93.682  60.296  59.394  1.00  0.00      PROA H
ATOM   1850  CB  ALA   115      92.645  59.868  61.220  1.00  0.00      PROA C
ATOM   1851  HB1 ALA   115      92.047  60.387  61.998  1.00  0.00      PROA H
ATOM   1852  HB2 ALA   115      93.557  59.454  61.703  1.00  0.00      PROA H
ATOM   1853  HB3 ALA   115      92.060  59.012  60.823  1.00  0.00      PROA H
ATOM   1854  C   ALA   115      91.797  61.271  59.351  1.00  0.00      PROA C
ATOM   1855  O   ALA   115      91.483  60.689  58.319  1.00  0.00      PROA O
ATOM   1856  N   GLN   116      91.088  62.303  59.834  1.00  0.00      PROA N
ATOM   1857  HN  GLN   116      91.411  62.803  60.631  1.00  0.00      PROA H
ATOM   1858  CA  GLN   116      89.853  62.713  59.161  1.00  0.00      PROA C
ATOM   1859  HA  GLN   116      89.431  61.854  58.654  1.00  0.00      PROA H
ATOM   1860  CB  GLN   116      88.788  63.160  60.178  1.00  0.00      PROA C
ATOM   1861  HB1 GLN   116      88.561  62.281  60.826  1.00  0.00      PROA H
ATOM   1862  HB2 GLN   116      87.848  63.371  59.626  1.00  0.00      PROA H
ATOM   1863  CG  GLN   116      89.158  64.343  61.089  1.00  0.00      PROA C
ATOM   1864  HG1 GLN   116      89.550  65.188  60.490  1.00  0.00      PROA H
ATOM   1865  HG2 GLN   116      89.927  63.973  61.769  1.00  0.00      PROA H
ATOM   1866  CD  GLN   116      87.942  64.810  61.876  1.00  0.00      PROA C
ATOM   1867  OE1 GLN   116      86.811  64.415  61.637  1.00  0.00      PROA O
ATOM   1868  NE2 GLN   116      88.210  65.711  62.824  1.00  0.00      PROA N
ATOM   1869 HE21 GLN   116      89.136  66.070  62.948  1.00  0.00      PROA H
ATOM   1870 HE22 GLN   116      87.451  66.074  63.354  1.00  0.00      PROA H
ATOM   1871  C   GLN   116      90.055  63.751  58.072  1.00  0.00      PROA C
ATOM   1872  O   GLN   116      89.134  63.993  57.304  1.00  0.00      PROA O
ATOM   1873  N   PHE   117      91.237  64.380  58.025  1.00  0.00      PROA N
ATOM   1874  HN  PHE   117      91.975  64.142  58.656  1.00  0.00      PROA H
ATOM   1875  CA  PHE   117      91.567  65.344  56.984  1.00  0.00      PROA C
ATOM   1876  HA  PHE   117      90.761  65.450  56.272  1.00  0.00      PROA H
ATOM   1877  CB  PHE   117      91.908  66.716  57.578  1.00  0.00      PROA C
ATOM   1878  HB1 PHE   117      92.116  67.449  56.768  1.00  0.00      PROA H
ATOM   1879  HB2 PHE   117      92.818  66.653  58.212  1.00  0.00      PROA H
ATOM   1880  CG  PHE   117      90.796  67.282  58.437  1.00  0.00      PROA C
ATOM   1881  CD1 PHE   117      89.598  67.733  57.840  1.00  0.00      PROA C
ATOM   1882  HD1 PHE   117      89.461  67.637  56.774  1.00  0.00      PROA H
ATOM   1883  CE1 PHE   117      88.600  68.317  58.646  1.00  0.00      PROA C
ATOM   1884  HE1 PHE   117      87.685  68.666  58.211  1.00  0.00      PROA H
ATOM   1885  CZ  PHE   117      88.810  68.427  60.036  1.00  0.00      PROA C
ATOM   1886  HZ  PHE   117      88.030  68.843  60.653  1.00  0.00      PROA H
ATOM   1887  CD2 PHE   117      90.994  67.384  59.832  1.00  0.00      PROA C
ATOM   1888  HD2 PHE   117      91.941  67.166  60.254  1.00  0.00      PROA H
ATOM   1889  CE2 PHE   117      89.997  67.962  60.640  1.00  0.00      PROA C
ATOM   1890  HE2 PHE   117      90.134  68.044  61.695  1.00  0.00      PROA H
ATOM   1891  C   PHE   117      92.795  64.826  56.229  1.00  0.00      PROA C
ATOM   1892  O   PHE   117      93.903  65.311  56.480  1.00  0.00      PROA O
ATOM   1893  N   PRO   118      92.657  63.806  55.348  1.00  0.00      PROA N
ATOM   1894  CD  PRO   118      91.443  63.077  54.998  1.00  0.00      PROA C
ATOM   1895  HD1 PRO   118      90.868  63.674  54.259  1.00  0.00      PROA H
ATOM   1896  HD2 PRO   118      90.825  62.819  55.874  1.00  0.00      PROA H
ATOM   1897  CA  PRO   118      93.834  63.323  54.605  1.00  0.00      PROA C
ATOM   1898  HA  PRO   118      94.552  62.943  55.321  1.00  0.00      PROA H
ATOM   1899  CB  PRO   118      93.245  62.240  53.694  1.00  0.00      PROA C
ATOM   1900  HB1 PRO   118      93.971  61.406  53.579  1.00  0.00      PROA H
ATOM   1901  HB2 PRO   118      93.004  62.649  52.690  1.00  0.00      PROA H
ATOM   1902  CG  PRO   118      91.962  61.785  54.386  1.00  0.00      PROA C
ATOM   1903  HG1 PRO   118      91.244  61.310  53.689  1.00  0.00      PROA H
ATOM   1904  HG2 PRO   118      92.211  61.094  55.226  1.00  0.00      PROA H
ATOM   1905  C   PRO   118      94.486  64.454  53.827  1.00  0.00      PROA C
ATOM   1906  O   PRO   118      93.791  65.376  53.378  1.00  0.00      PROA O
ATOM   1907  N   ASN   119      95.823  64.396  53.691  1.00  0.00      PROA N
ATOM   1908  HN  ASN   119      96.297  63.583  54.060  1.00  0.00      PROA H
ATOM   1909  CA  ASN   119      96.641  65.400  52.989  1.00  0.00      PROA C
ATOM   1910  HA  ASN   119      97.606  64.924  52.872  1.00  0.00      PROA H
ATOM   1911  CB  ASN   119      96.083  65.823  51.619  1.00  0.00      PROA C
ATOM   1912  HB1 ASN   119      95.513  66.773  51.636  1.00  0.00      PROA H
ATOM   1913  HB2 ASN   119      95.388  65.024  51.279  1.00  0.00      PROA H
ATOM   1914  CG  ASN   119      97.171  65.875  50.554  1.00  0.00      PROA C
ATOM   1915  OD1 ASN   119      97.112  65.140  49.571  1.00  0.00      PROA O
ATOM   1916  ND2 ASN   119      98.157  66.773  50.763  1.00  0.00      PROA N
ATOM   1917 HD21 ASN   119      98.138  67.302  51.617  1.00  0.00      PROA H
ATOM   1918 HD22 ASN   119      98.928  66.746  50.129  1.00  0.00      PROA H
ATOM   1919  C   ASN   119      96.887  66.663  53.827  1.00  0.00      PROA C
ATOM   1920  O   ASN   119      97.474  67.625  53.322  1.00  0.00      PROA O
ATOM   1921  N   TRP   120      96.453  66.652  55.113  1.00  0.00      PROA N
ATOM   1922  HN  TRP   120      95.958  65.855  55.462  1.00  0.00      PROA H
ATOM   1923  CA  TRP   120      96.706  67.726  56.073  1.00  0.00      PROA C
ATOM   1924  HA  TRP   120      97.256  68.526  55.598  1.00  0.00      PROA H
ATOM   1925  CB  TRP   120      95.399  68.239  56.667  1.00  0.00      PROA C
ATOM   1926  HB1 TRP   120      95.587  68.877  57.548  1.00  0.00      PROA H
ATOM   1927  HB2 TRP   120      94.768  67.397  57.007  1.00  0.00      PROA H
ATOM   1928  CG  TRP   120      94.661  69.054  55.638  1.00  0.00      PROA C
ATOM   1929  CD1 TRP   120      93.906  68.588  54.553  1.00  0.00      PROA C
ATOM   1930  HD1 TRP   120      93.781  67.533  54.337  1.00  0.00      PROA H
ATOM   1931  NE1 TRP   120      93.418  69.628  53.825  1.00  0.00      PROA N
ATOM   1932  HE1 TRP   120      92.959  69.583  52.959  1.00  0.00      PROA H
ATOM   1933  CE2 TRP   120      93.836  70.818  54.411  1.00  0.00      PROA C
ATOM   1934  CD2 TRP   120      94.609  70.489  55.547  1.00  0.00      PROA C
ATOM   1935  CE3 TRP   120      95.157  71.496  56.331  1.00  0.00      PROA C
ATOM   1936  HE3 TRP   120      95.780  71.239  57.175  1.00  0.00      PROA H
ATOM   1937  CZ3 TRP   120      94.944  72.825  55.993  1.00  0.00      PROA C
ATOM   1938  HZ3 TRP   120      95.475  73.580  56.543  1.00  0.00      PROA H
ATOM   1939  CZ2 TRP   120      93.632  72.153  54.085  1.00  0.00      PROA C
ATOM   1940  HZ2 TRP   120      93.045  72.398  53.210  1.00  0.00      PROA H
ATOM   1941  CH2 TRP   120      94.187  73.153  54.874  1.00  0.00      PROA C
ATOM   1942  HH2 TRP   120      94.038  74.187  54.593  1.00  0.00      PROA H
ATOM   1943  C   TRP   120      97.586  67.151  57.176  1.00  0.00      PROA C
ATOM   1944  O   TRP   120      97.274  66.096  57.753  1.00  0.00      PROA O
ATOM   1945  N   TYR   121      98.707  67.846  57.445  1.00  0.00      PROA N
ATOM   1946  HN  TYR   121      98.912  68.686  56.934  1.00  0.00      PROA H
ATOM   1947  CA  TYR   121      99.757  67.393  58.349  1.00  0.00      PROA C
ATOM   1948  HA  TYR   121      99.442  66.483  58.840  1.00  0.00      PROA H
ATOM   1949  CB  TYR   121     101.062  67.140  57.607  1.00  0.00      PROA C
ATOM   1950  HB1 TYR   121     101.922  66.961  58.295  1.00  0.00      PROA H
ATOM   1951  HB2 TYR   121     101.306  68.042  57.003  1.00  0.00      PROA H
ATOM   1952  CG  TYR   121     101.045  65.966  56.666  1.00  0.00      PROA C
ATOM   1953  CD1 TYR   121     101.352  64.704  57.152  1.00  0.00      PROA C
ATOM   1954  HD1 TYR   121     101.551  64.562  58.199  1.00  0.00      PROA H
ATOM   1955  CE1 TYR   121     101.533  63.652  56.268  1.00  0.00      PROA C
ATOM   1956  HE1 TYR   121     101.819  62.681  56.633  1.00  0.00      PROA H
ATOM   1957  CZ  TYR   121     101.412  63.863  54.902  1.00  0.00      PROA C
ATOM   1958  OH  TYR   121     101.748  62.854  54.027  1.00  0.00      PROA O
ATOM   1959  HH  TYR   121     102.608  62.525  54.361  1.00  0.00      PROA H
ATOM   1960  CD2 TYR   121     100.796  66.152  55.311  1.00  0.00      PROA C
ATOM   1961  HD2 TYR   121     100.532  67.129  54.936  1.00  0.00      PROA H
ATOM   1962  CE2 TYR   121     100.984  65.097  54.425  1.00  0.00      PROA C
ATOM   1963  HE2 TYR   121     100.874  65.238  53.360  1.00  0.00      PROA H
ATOM   1964  C   TYR   121     100.126  68.382  59.433  1.00  0.00      PROA C
ATOM   1965  O   TYR   121     100.052  69.593  59.205  1.00  0.00      PROA O
ATOM   1966  N   ILE   122     100.585  67.864  60.600  1.00  0.00      PROA N
ATOM   1967  HN  ILE   122     100.623  66.868  60.716  1.00  0.00      PROA H
ATOM   1968  CA  ILE   122     101.129  68.698  61.672  1.00  0.00      PROA C
ATOM   1969  HA  ILE   122     100.397  69.446  61.940  1.00  0.00      PROA H
ATOM   1970  CB  ILE   122     101.488  67.865  62.897  1.00  0.00      PROA C
ATOM   1971  HB  ILE   122     102.124  67.007  62.570  1.00  0.00      PROA H
ATOM   1972  CG2 ILE   122     102.291  68.670  63.919  1.00  0.00      PROA C
ATOM   1973 HG21 ILE   122     101.709  69.543  64.281  1.00  0.00      PROA H
ATOM   1974 HG22 ILE   122     103.245  69.039  63.483  1.00  0.00      PROA H
ATOM   1975 HG23 ILE   122     102.574  68.050  64.792  1.00  0.00      PROA H
ATOM   1976  CG1 ILE   122     100.189  67.324  63.497  1.00  0.00      PROA C
ATOM   1977 HG11 ILE   122      99.734  66.590  62.792  1.00  0.00      PROA H
ATOM   1978 HG12 ILE   122      99.462  68.158  63.625  1.00  0.00      PROA H
ATOM   1979  CD  ILE   122     100.391  66.643  64.849  1.00  0.00      PROA C
ATOM   1980  HD1 ILE   122     100.644  67.379  65.640  1.00  0.00      PROA H
ATOM   1981  HD2 ILE   122     101.207  65.891  64.790  1.00  0.00      PROA H
ATOM   1982  HD3 ILE   122      99.461  66.117  65.158  1.00  0.00      PROA H
ATOM   1983  C   ILE   122     102.324  69.413  61.040  1.00  0.00      PROA C
ATOM   1984  O   ILE   122     103.195  68.769  60.451  1.00  0.00      PROA O
ATOM   1985  N   SER   123     102.296  70.743  61.080  1.00  0.00      PROA N
ATOM   1986  HN  SER   123     101.560  71.245  61.544  1.00  0.00      PROA H
ATOM   1987  CA  SER   123     103.284  71.570  60.399  1.00  0.00      PROA C
ATOM   1988  HA  SER   123     104.119  70.937  60.141  1.00  0.00      PROA H
ATOM   1989  CB  SER   123     102.722  72.149  59.107  1.00  0.00      PROA C
ATOM   1990  HB1 SER   123     103.529  72.275  58.348  1.00  0.00      PROA H
ATOM   1991  HB2 SER   123     102.247  73.137  59.280  1.00  0.00      PROA H
ATOM   1992  OG  SER   123     101.705  71.302  58.587  1.00  0.00      PROA O
ATOM   1993  HG1 SER   123     101.446  70.660  59.267  1.00  0.00      PROA H
ATOM   1994  C   SER   123     103.852  72.699  61.238  1.00  0.00      PROA C
ATOM   1995  O   SER   123     103.234  73.151  62.201  1.00  0.00      PROA O
ATOM   1996  N   THR   124     105.027  73.196  60.815  1.00  0.00      PROA N
ATOM   1997  HN  THR   124     105.552  72.721  60.097  1.00  0.00      PROA H
ATOM   1998  CA  THR   124     105.690  74.330  61.431  1.00  0.00      PROA C
ATOM   1999  HA  THR   124     105.027  74.836  62.117  1.00  0.00      PROA H
ATOM   2000  CB  THR   124     106.875  73.746  62.193  1.00  0.00      PROA C
ATOM   2001  HB  THR   124     107.628  74.544  62.401  1.00  0.00      PROA H
ATOM   2002  OG1 THR   124     107.490  72.718  61.411  1.00  0.00      PROA O
ATOM   2003  HG1 THR   124     108.425  72.692  61.681  1.00  0.00      PROA H
ATOM   2004  CG2 THR   124     106.435  73.145  63.529  1.00  0.00      PROA C
ATOM   2005 HG21 THR   124     105.713  72.317  63.366  1.00  0.00      PROA H
ATOM   2006 HG22 THR   124     105.950  73.916  64.162  1.00  0.00      PROA H
ATOM   2007 HG23 THR   124     107.313  72.732  64.070  1.00  0.00      PROA H
ATOM   2008  C   THR   124     106.069  75.332  60.341  1.00  0.00      PROA C
ATOM   2009  O   THR   124     106.298  74.944  59.192  1.00  0.00      PROA O
ATOM   2010  N   SER   125     106.128  76.619  60.705  1.00  0.00      PROA N
ATOM   2011  HN  SER   125     105.856  76.952  61.608  1.00  0.00      PROA H
ATOM   2012  CA  SER   125     106.543  77.693  59.797  1.00  0.00      PROA C
ATOM   2013  HA  SER   125     106.149  77.503  58.809  1.00  0.00      PROA H
ATOM   2014  CB  SER   125     105.926  78.913  60.432  1.00  0.00      PROA C
ATOM   2015  HB1 SER   125     105.555  79.655  59.695  1.00  0.00      PROA H
ATOM   2016  HB2 SER   125     106.659  79.436  61.094  1.00  0.00      PROA H
ATOM   2017  OG  SER   125     104.887  78.402  61.276  1.00  0.00      PROA O
ATOM   2018  HG1 SER   125     104.160  78.126  60.712  1.00  0.00      PROA H
ATOM   2019  C   SER   125     108.069  77.667  59.752  1.00  0.00      PROA C
ATOM   2020  O   SER   125     108.671  77.238  60.730  1.00  0.00      PROA O
ATOM   2021  N   GLN   126     108.704  78.135  58.648  1.00  0.00      PROA N
ATOM   2022  HN  GLN   126     108.209  78.389  57.823  1.00  0.00      PROA H
ATOM   2023  CA  GLN   126     110.175  78.208  58.592  1.00  0.00      PROA C
ATOM   2024  HA  GLN   126     110.593  77.274  58.943  1.00  0.00      PROA H
ATOM   2025  CB  GLN   126     110.699  78.480  57.187  1.00  0.00      PROA C
ATOM   2026  HB1 GLN   126     111.783  78.755  57.252  1.00  0.00      PROA H
ATOM   2027  HB2 GLN   126     110.146  79.328  56.726  1.00  0.00      PROA H
ATOM   2028  CG  GLN   126     110.570  77.253  56.296  1.00  0.00      PROA C
ATOM   2029  HG1 GLN   126     109.506  77.118  56.157  1.00  0.00      PROA H
ATOM   2030  HG2 GLN   126     110.920  76.347  56.835  1.00  0.00      PROA H
ATOM   2031  CD  GLN   126     111.349  77.465  55.018  1.00  0.00      PROA C
ATOM   2032  OE1 GLN   126     111.012  78.274  54.156  1.00  0.00      PROA O
ATOM   2033  NE2 GLN   126     112.437  76.682  54.950  1.00  0.00      PROA N
ATOM   2034 HE21 GLN   126     112.711  76.149  55.758  1.00  0.00      PROA H
ATOM   2035 HE22 GLN   126     112.966  76.652  54.107  1.00  0.00      PROA H
ATOM   2036  C   GLN   126     110.681  79.303  59.545  1.00  0.00      PROA C
ATOM   2037  O   GLN   126     111.787  79.203  60.074  1.00  0.00      PROA O
ATOM   2038  N   ALA   127     109.832  80.322  59.798  1.00  0.00      PROA N
ATOM   2039  HN  ALA   127     108.969  80.376  59.321  1.00  0.00      PROA H
ATOM   2040  CA  ALA   127     110.125  81.429  60.712  1.00  0.00      PROA C
ATOM   2041  HA  ALA   127     111.133  81.775  60.511  1.00  0.00      PROA H
ATOM   2042  CB  ALA   127     109.130  82.572  60.508  1.00  0.00      PROA C
ATOM   2043  HB1 ALA   127     108.090  82.234  60.692  1.00  0.00      PROA H
ATOM   2044  HB2 ALA   127     109.200  82.941  59.459  1.00  0.00      PROA H
ATOM   2045  HB3 ALA   127     109.354  83.428  61.180  1.00  0.00      PROA H
ATOM   2046  C   ALA   127     110.062  80.967  62.180  1.00  0.00      PROA C
ATOM   2047  O   ALA   127     109.461  79.933  62.484  1.00  0.00      PROA O
ATOM   2048  N   GLU   128     110.697  81.738  63.079  1.00  0.00      PROA N
ATOM   2049  HN  GLU   128     111.251  82.487  62.739  1.00  0.00      PROA H
ATOM   2050  CA  GLU   128     110.793  81.439  64.512  1.00  0.00      PROA C
ATOM   2051  HA  GLU   128     110.892  80.366  64.616  1.00  0.00      PROA H
ATOM   2052  CB  GLU   128     112.021  82.111  65.119  1.00  0.00      PROA C
ATOM   2053  HB1 GLU   128     112.109  81.844  66.200  1.00  0.00      PROA H
ATOM   2054  HB2 GLU   128     111.920  83.219  65.066  1.00  0.00      PROA H
ATOM   2055  CG  GLU   128     113.316  81.701  64.424  1.00  0.00      PROA C
ATOM   2056  HG1 GLU   128     114.197  82.118  64.956  1.00  0.00      PROA H
ATOM   2057  HG2 GLU   128     113.347  82.013  63.361  1.00  0.00      PROA H
ATOM   2058  CD  GLU   128     113.479  80.200  64.509  1.00  0.00      PROA C
ATOM   2059  OE1 GLU   128     113.455  79.654  65.608  1.00  0.00      PROA O
ATOM   2060  OE2 GLU   128     113.652  79.571  63.473  1.00  0.00      PROA O
ATOM   2061  C   GLU   128     109.572  81.848  65.311  1.00  0.00      PROA C
ATOM   2062  O   GLU   128     108.914  82.845  64.993  1.00  0.00      PROA O
ATOM   2063  N   ASN   129     109.323  81.093  66.403  1.00  0.00      PROA N
ATOM   2064  HN  ASN   129     109.866  80.259  66.512  1.00  0.00      PROA H
ATOM   2065  CA  ASN   129     108.330  81.321  67.456  1.00  0.00      PROA C
ATOM   2066  HA  ASN   129     108.309  80.402  68.026  1.00  0.00      PROA H
ATOM   2067  CB  ASN   129     108.750  82.476  68.359  1.00  0.00      PROA C
ATOM   2068  HB1 ASN   129     108.774  83.422  67.817  1.00  0.00      PROA H
ATOM   2069  HB2 ASN   129     109.796  82.288  68.695  1.00  0.00      PROA H
ATOM   2070  CG  ASN   129     107.888  82.459  69.603  1.00  0.00      PROA C
ATOM   2071  OD1 ASN   129     107.659  81.421  70.216  1.00  0.00      PROA O
ATOM   2072  ND2 ASN   129     107.453  83.680  69.970  1.00  0.00      PROA N
ATOM   2073 HD21 ASN   129     107.019  83.776  70.861  1.00  0.00      PROA H
ATOM   2074 HD22 ASN   129     107.689  84.472  69.413  1.00  0.00      PROA H
ATOM   2075  C   ASN   129     106.909  81.529  66.943  1.00  0.00      PROA C
ATOM   2076  O   ASN   129     106.147  82.339  67.483  1.00  0.00      PROA O
ATOM   2077  N   MET   130     106.545  80.763  65.912  1.00  0.00      PROA N
ATOM   2078  HN  MET   130     107.200  80.129  65.506  1.00  0.00      PROA H
ATOM   2079  CA  MET   130     105.213  80.799  65.333  1.00  0.00      PROA C
ATOM   2080  HA  MET   130     104.706  81.687  65.668  1.00  0.00      PROA H
ATOM   2081  CB  MET   130     105.332  80.814  63.808  1.00  0.00      PROA C
ATOM   2082  HB1 MET   130     104.343  80.643  63.334  1.00  0.00      PROA H
ATOM   2083  HB2 MET   130     105.968  79.949  63.497  1.00  0.00      PROA H
ATOM   2084  CG  MET   130     105.979  82.090  63.271  1.00  0.00      PROA C
ATOM   2085  HG1 MET   130     106.138  81.976  62.176  1.00  0.00      PROA H
ATOM   2086  HG2 MET   130     106.986  82.220  63.714  1.00  0.00      PROA H
ATOM   2087  SD  MET   130     104.974  83.550  63.582  1.00  0.00      PROA S
ATOM   2088  CE  MET   130     103.557  83.095  62.570  1.00  0.00      PROA C
ATOM   2089  HE1 MET   130     102.978  82.257  63.007  1.00  0.00      PROA H
ATOM   2090  HE2 MET   130     103.881  82.805  61.547  1.00  0.00      PROA H
ATOM   2091  HE3 MET   130     102.867  83.962  62.466  1.00  0.00      PROA H
ATOM   2092  C   MET   130     104.453  79.549  65.805  1.00  0.00      PROA C
ATOM   2093  O   MET   130     105.090  78.513  66.034  1.00  0.00      PROA O
ATOM   2094  N   PRO   131     103.109  79.614  65.978  1.00  0.00      PROA N
ATOM   2095  CD  PRO   131     102.254  80.776  65.781  1.00  0.00      PROA C
ATOM   2096  HD1 PRO   131     102.041  80.863  64.693  1.00  0.00      PROA H
ATOM   2097  HD2 PRO   131     102.724  81.700  66.177  1.00  0.00      PROA H
ATOM   2098  CA  PRO   131     102.376  78.421  66.426  1.00  0.00      PROA C
ATOM   2099  HA  PRO   131     102.758  78.156  67.394  1.00  0.00      PROA H
ATOM   2100  CB  PRO   131     100.924  78.911  66.466  1.00  0.00      PROA C
ATOM   2101  HB1 PRO   131     100.380  78.462  67.325  1.00  0.00      PROA H
ATOM   2102  HB2 PRO   131     100.390  78.640  65.526  1.00  0.00      PROA H
ATOM   2103  CG  PRO   131     100.997  80.433  66.567  1.00  0.00      PROA C
ATOM   2104  HG1 PRO   131     100.147  80.971  66.104  1.00  0.00      PROA H
ATOM   2105  HG2 PRO   131     101.112  80.748  67.620  1.00  0.00      PROA H
ATOM   2106  C   PRO   131     102.534  77.205  65.518  1.00  0.00      PROA C
ATOM   2107  O   PRO   131     102.754  77.339  64.305  1.00  0.00      PROA O
ATOM   2108  N   VAL   132     102.415  76.010  66.125  1.00  0.00      PROA N
ATOM   2109  HN  VAL   132     102.283  75.974  67.118  1.00  0.00      PROA H
ATOM   2110  CA  VAL   132     102.386  74.738  65.406  1.00  0.00      PROA C
ATOM   2111  HA  VAL   132     103.084  74.762  64.579  1.00  0.00      PROA H
ATOM   2112  CB  VAL   132     102.704  73.578  66.347  1.00  0.00      PROA C
ATOM   2113  HB  VAL   132     101.954  73.583  67.175  1.00  0.00      PROA H
ATOM   2114  CG1 VAL   132     102.611  72.227  65.638  1.00  0.00      PROA C
ATOM   2115 HG11 VAL   132     103.331  72.180  64.792  1.00  0.00      PROA H
ATOM   2116 HG12 VAL   132     101.594  72.040  65.236  1.00  0.00      PROA H
ATOM   2117 HG13 VAL   132     102.855  71.400  66.341  1.00  0.00      PROA H
ATOM   2118  CG2 VAL   132     104.087  73.793  66.961  1.00  0.00      PROA C
ATOM   2119 HG21 VAL   132     104.145  74.733  67.546  1.00  0.00      PROA H
ATOM   2120 HG22 VAL   132     104.863  73.829  66.167  1.00  0.00      PROA H
ATOM   2121 HG23 VAL   132     104.330  72.953  67.647  1.00  0.00      PROA H
ATOM   2122  C   VAL   132     100.943  74.685  64.849  1.00  0.00      PROA C
ATOM   2123  O   VAL   132      99.998  75.087  65.539  1.00  0.00      PROA O
ATOM   2124  N   PHE   133     100.784  74.285  63.594  1.00  0.00      PROA N
ATOM   2125  HN  PHE   133     101.562  73.947  63.055  1.00  0.00      PROA H
ATOM   2126  CA  PHE   133      99.476  74.302  62.941  1.00  0.00      PROA C
ATOM   2127  HA  PHE   133      98.707  74.256  63.699  1.00  0.00      PROA H
ATOM   2128  CB  PHE   133      99.306  75.599  62.138  1.00  0.00      PROA C
ATOM   2129  HB1 PHE   133      99.455  76.467  62.819  1.00  0.00      PROA H
ATOM   2130  HB2 PHE   133      98.293  75.692  61.695  1.00  0.00      PROA H
ATOM   2131  CG  PHE   133     100.337  75.698  61.034  1.00  0.00      PROA C
ATOM   2132  CD1 PHE   133     101.618  76.164  61.307  1.00  0.00      PROA C
ATOM   2133  HD1 PHE   133     101.888  76.440  62.312  1.00  0.00      PROA H
ATOM   2134  CE1 PHE   133     102.560  76.254  60.290  1.00  0.00      PROA C
ATOM   2135  HE1 PHE   133     103.566  76.533  60.519  1.00  0.00      PROA H
ATOM   2136  CZ  PHE   133     102.225  75.883  58.994  1.00  0.00      PROA C
ATOM   2137  HZ  PHE   133     102.964  75.917  58.206  1.00  0.00      PROA H
ATOM   2138  CD2 PHE   133     100.002  75.330  59.735  1.00  0.00      PROA C
ATOM   2139  HD2 PHE   133      99.007  74.993  59.512  1.00  0.00      PROA H
ATOM   2140  CE2 PHE   133     100.944  75.422  58.717  1.00  0.00      PROA C
ATOM   2141  HE2 PHE   133     100.701  75.118  57.708  1.00  0.00      PROA H
ATOM   2142  C   PHE   133      99.248  73.074  62.052  1.00  0.00      PROA C
ATOM   2143  O   PHE   133     100.150  72.256  61.877  1.00  0.00      PROA O
ATOM   2144  N   LEU   134      98.050  72.967  61.468  1.00  0.00      PROA N
ATOM   2145  HN  LEU   134      97.351  73.648  61.629  1.00  0.00      PROA H
ATOM   2146  CA  LEU   134      97.742  71.900  60.520  1.00  0.00      PROA C
ATOM   2147  HA  LEU   134      98.468  71.106  60.621  1.00  0.00      PROA H
ATOM   2148  CB  LEU   134      96.319  71.400  60.755  1.00  0.00      PROA C
ATOM   2149  HB1 LEU   134      95.573  72.129  60.371  1.00  0.00      PROA H
ATOM   2150  HB2 LEU   134      96.112  71.279  61.832  1.00  0.00      PROA H
ATOM   2151  CG  LEU   134      96.038  70.029  60.146  1.00  0.00      PROA C
ATOM   2152  HG  LEU   134      96.307  70.084  59.065  1.00  0.00      PROA H
ATOM   2153  CD1 LEU   134      96.920  68.946  60.766  1.00  0.00      PROA C
ATOM   2154 HD11 LEU   134      96.733  68.864  61.857  1.00  0.00      PROA H
ATOM   2155 HD12 LEU   134      97.992  69.158  60.628  1.00  0.00      PROA H
ATOM   2156 HD13 LEU   134      96.710  67.958  60.301  1.00  0.00      PROA H
ATOM   2157  CD2 LEU   134      94.559  69.663  60.256  1.00  0.00      PROA C
ATOM   2158 HD21 LEU   134      93.941  70.410  59.726  1.00  0.00      PROA H
ATOM   2159 HD22 LEU   134      94.244  69.641  61.319  1.00  0.00      PROA H
ATOM   2160 HD23 LEU   134      94.369  68.661  59.811  1.00  0.00      PROA H
ATOM   2161  C   LEU   134      97.882  72.501  59.127  1.00  0.00      PROA C
ATOM   2162  O   LEU   134      97.236  73.502  58.822  1.00  0.00      PROA O
ATOM   2163  N   GLY   135      98.805  71.957  58.344  1.00  0.00      PROA N
ATOM   2164  HN  GLY   135      99.368  71.168  58.637  1.00  0.00      PROA H
ATOM   2165  CA  GLY   135      99.104  72.459  57.008  1.00  0.00      PROA C
ATOM   2166  HA1 GLY   135     100.180  72.544  56.941  1.00  0.00      PROA H
ATOM   2167  HA2 GLY   135      98.608  73.399  56.833  1.00  0.00      PROA H
ATOM   2168  C   GLY   135      98.691  71.510  55.903  1.00  0.00      PROA C
ATOM   2169  O   GLY   135      98.885  70.298  56.009  1.00  0.00      PROA O
ATOM   2170  N   GLY   136      98.135  72.070  54.837  1.00  0.00      PROA N
ATOM   2171  HN  GLY   136      98.037  73.053  54.757  1.00  0.00      PROA H
ATOM   2172  CA  GLY   136      97.710  71.288  53.684  1.00  0.00      PROA C
ATOM   2173  HA1 GLY   136      96.679  71.538  53.484  1.00  0.00      PROA H
ATOM   2174  HA2 GLY   136      97.827  70.227  53.864  1.00  0.00      PROA H
ATOM   2175  C   GLY   136      98.479  71.570  52.409  1.00  0.00      PROA C
ATOM   2176  O   GLY   136      98.043  71.141  51.340  1.00  0.00      PROA O
ATOM   2177  N   THR   137      99.614  72.298  52.489  1.00  0.00      PROA N
ATOM   2178  HN  THR   137      99.988  72.715  53.315  1.00  0.00      PROA H
ATOM   2179  CA  THR   137     100.363  72.636  51.263  1.00  0.00      PROA C
ATOM   2180  HA  THR   137      99.680  73.027  50.524  1.00  0.00      PROA H
ATOM   2181  CB  THR   137     101.289  73.716  51.782  1.00  0.00      PROA C
ATOM   2182  HB  THR   137     102.243  73.253  52.141  1.00  0.00      PROA H
ATOM   2183  OG1 THR   137     100.683  74.280  52.955  1.00  0.00      PROA O
ATOM   2184  HG1 THR   137     101.445  74.685  53.436  1.00  0.00      PROA H
ATOM   2185  CG2 THR   137     101.636  74.781  50.742  1.00  0.00      PROA C
ATOM   2186 HG21 THR   137     100.715  75.301  50.404  1.00  0.00      PROA H
ATOM   2187 HG22 THR   137     102.153  74.333  49.871  1.00  0.00      PROA H
ATOM   2188 HG23 THR   137     102.310  75.540  51.199  1.00  0.00      PROA H
ATOM   2189  C   THR   137     101.116  71.408  50.735  1.00  0.00      PROA C
ATOM   2190  O   THR   137     101.708  70.662  51.520  1.00  0.00      PROA O
ATOM   2191  N   LYS   138     101.038  71.188  49.396  1.00  0.00      PROA N
ATOM   2192  HN  LYS   138     100.504  71.820  48.856  1.00  0.00      PROA H
ATOM   2193  CA  LYS   138     101.598  70.029  48.676  1.00  0.00      PROA C
ATOM   2194  HA  LYS   138     101.126  69.174  49.093  1.00  0.00      PROA H
ATOM   2195  CB  LYS   138     101.184  70.042  47.199  1.00  0.00      PROA C
ATOM   2196  HB1 LYS   138     100.099  70.055  47.044  1.00  0.00      PROA H
ATOM   2197  HB2 LYS   138     101.538  69.081  46.748  1.00  0.00      PROA H
ATOM   2198  CG  LYS   138     101.758  71.202  46.382  1.00  0.00      PROA C
ATOM   2199  HG1 LYS   138     102.869  71.228  46.485  1.00  0.00      PROA H
ATOM   2200  HG2 LYS   138     101.367  72.171  46.763  1.00  0.00      PROA H
ATOM   2201  CD  LYS   138     101.445  71.078  44.889  1.00  0.00      PROA C
ATOM   2202  HD1 LYS   138     100.350  70.993  44.717  1.00  0.00      PROA H
ATOM   2203  HD2 LYS   138     101.970  70.160  44.579  1.00  0.00      PROA H
ATOM   2204  CE  LYS   138     102.088  72.190  44.057  1.00  0.00      PROA C
ATOM   2205  HE1 LYS   138     103.193  72.203  44.192  1.00  0.00      PROA H
ATOM   2206  HE2 LYS   138     101.682  73.185  44.347  1.00  0.00      PROA H
ATOM   2207  NZ  LYS   138     101.795  71.973  42.633  1.00  0.00      PROA N
ATOM   2208  HZ1 LYS   138     100.765  72.019  42.488  1.00  0.00      PROA H
ATOM   2209  HZ2 LYS   138     102.197  71.070  42.313  1.00  0.00      PROA H
ATOM   2210  HZ3 LYS   138     102.239  72.765  42.105  1.00  0.00      PROA H
ATOM   2211  C   LYS   138     103.116  69.837  48.822  1.00  0.00      PROA C
ATOM   2212  O   LYS   138     103.580  68.696  48.832  1.00  0.00      PROA O
ATOM   2213  N   GLY   139     103.859  70.934  48.920  1.00  0.00      PROA N
ATOM   2214  HN  GLY   139     103.421  71.823  48.943  1.00  0.00      PROA H
ATOM   2215  CA  GLY   139     105.310  70.906  49.052  1.00  0.00      PROA C
ATOM   2216  HA1 GLY   139     105.710  70.214  48.320  1.00  0.00      PROA H
ATOM   2217  HA2 GLY   139     105.555  70.625  50.066  1.00  0.00      PROA H
ATOM   2218  C   GLY   139     105.930  72.251  48.759  1.00  0.00      PROA C
ATOM   2219  O   GLY   139     106.223  72.567  47.602  1.00  0.00      PROA O
ATOM   2220  N   GLY   140     106.109  73.042  49.812  1.00  0.00      PROA N
ATOM   2221  HN  GLY   140     105.916  72.714  50.736  1.00  0.00      PROA H
ATOM   2222  CA  GLY   140     106.673  74.379  49.710  1.00  0.00      PROA C
ATOM   2223  HA1 GLY   140     105.877  75.039  49.398  1.00  0.00      PROA H
ATOM   2224  HA2 GLY   140     107.488  74.352  48.998  1.00  0.00      PROA H
ATOM   2225  C   GLY   140     107.275  74.937  50.983  1.00  0.00      PROA C
ATOM   2226  O   GLY   140     108.164  74.331  51.582  1.00  0.00      PROA O
ATOM   2227  N   GLN   141     106.785  76.123  51.373  1.00  0.00      PROA N
ATOM   2228  HN  GLN   141     106.039  76.510  50.846  1.00  0.00      PROA H
ATOM   2229  CA  GLN   141     107.223  76.967  52.488  1.00  0.00      PROA C
ATOM   2230  HA  GLN   141     108.269  77.165  52.324  1.00  0.00      PROA H
ATOM   2231  CB  GLN   141     106.418  78.267  52.487  1.00  0.00      PROA C
ATOM   2232  HB1 GLN   141     106.610  78.851  53.418  1.00  0.00      PROA H
ATOM   2233  HB2 GLN   141     105.334  78.001  52.492  1.00  0.00      PROA H
ATOM   2234  CG  GLN   141     106.726  79.138  51.265  1.00  0.00      PROA C
ATOM   2235  HG1 GLN   141     105.935  79.901  51.119  1.00  0.00      PROA H
ATOM   2236  HG2 GLN   141     106.774  78.550  50.326  1.00  0.00      PROA H
ATOM   2237  CD  GLN   141     108.027  79.893  51.463  1.00  0.00      PROA C
ATOM   2238  OE1 GLN   141     108.021  81.076  51.781  1.00  0.00      PROA O
ATOM   2239  NE2 GLN   141     109.139  79.167  51.253  1.00  0.00      PROA N
ATOM   2240 HE21 GLN   141     110.028  79.610  51.324  1.00  0.00      PROA H
ATOM   2241 HE22 GLN   141     109.075  78.219  50.955  1.00  0.00      PROA H
ATOM   2242  C   GLN   141     107.227  76.314  53.877  1.00  0.00      PROA C
ATOM   2243  O   GLN   141     108.161  76.546  54.646  1.00  0.00      PROA O
ATOM   2244  N   ASP   142     106.180  75.542  54.218  1.00  0.00      PROA N
ATOM   2245  HN  ASP   142     105.448  75.263  53.590  1.00  0.00      PROA H
ATOM   2246  CA  ASP   142     106.035  74.957  55.556  1.00  0.00      PROA C
ATOM   2247  HA  ASP   142     106.545  75.590  56.271  1.00  0.00      PROA H
ATOM   2248  CB  ASP   142     104.543  74.928  55.944  1.00  0.00      PROA C
ATOM   2249  HB1 ASP   142     104.309  75.879  56.463  1.00  0.00      PROA H
ATOM   2250  HB2 ASP   142     104.298  74.093  56.631  1.00  0.00      PROA H
ATOM   2251  CG  ASP   142     103.583  74.841  54.750  1.00  0.00      PROA C
ATOM   2252  OD1 ASP   142     102.573  75.540  54.754  1.00  0.00      PROA O
ATOM   2253  OD2 ASP   142     103.827  74.098  53.803  1.00  0.00      PROA O
ATOM   2254  C   ASP   142     106.669  73.561  55.723  1.00  0.00      PROA C
ATOM   2255  O   ASP   142     106.771  72.800  54.759  1.00  0.00      PROA O
ATOM   2256  N   ILE   143     107.097  73.242  56.966  1.00  0.00      PROA N
ATOM   2257  HN  ILE   143     106.935  73.872  57.728  1.00  0.00      PROA H
ATOM   2258  CA  ILE   143     107.749  71.982  57.349  1.00  0.00      PROA C
ATOM   2259  HA  ILE   143     108.233  71.553  56.483  1.00  0.00      PROA H
ATOM   2260  CB  ILE   143     108.787  72.296  58.416  1.00  0.00      PROA C
ATOM   2261  HB  ILE   143     108.240  72.734  59.267  1.00  0.00      PROA H
ATOM   2262  CG2 ILE   143     109.524  71.040  58.863  1.00  0.00      PROA C
ATOM   2263 HG21 ILE   143     109.912  70.482  57.984  1.00  0.00      PROA H
ATOM   2264 HG22 ILE   143     108.854  70.360  59.433  1.00  0.00      PROA H
ATOM   2265 HG23 ILE   143     110.381  71.287  59.521  1.00  0.00      PROA H
ATOM   2266  CG1 ILE   143     109.719  73.412  57.944  1.00  0.00      PROA C
ATOM   2267 HG11 ILE   143     109.178  74.291  57.532  1.00  0.00      PROA H
ATOM   2268 HG12 ILE   143     110.370  73.018  57.131  1.00  0.00      PROA H
ATOM   2269  CD  ILE   143     110.588  73.956  59.074  1.00  0.00      PROA C
ATOM   2270  HD1 ILE   143     111.346  73.211  59.395  1.00  0.00      PROA H
ATOM   2271  HD2 ILE   143     109.953  74.203  59.950  1.00  0.00      PROA H
ATOM   2272  HD3 ILE   143     111.120  74.873  58.749  1.00  0.00      PROA H
ATOM   2273  C   ILE   143     106.725  70.958  57.888  1.00  0.00      PROA C
ATOM   2274  O   ILE   143     105.975  71.279  58.807  1.00  0.00      PROA O
ATOM   2275  N   THR   144     106.745  69.716  57.355  1.00  0.00      PROA N
ATOM   2276  HN  THR   144     107.190  69.527  56.482  1.00  0.00      PROA H
ATOM   2277  CA  THR   144     105.837  68.628  57.760  1.00  0.00      PROA C
ATOM   2278  HA  THR   144     105.182  68.930  58.564  1.00  0.00      PROA H
ATOM   2279  CB  THR   144     105.072  68.459  56.471  1.00  0.00      PROA C
ATOM   2280  HB  THR   144     104.877  67.378  56.251  1.00  0.00      PROA H
ATOM   2281  OG1 THR   144     105.891  69.046  55.445  1.00  0.00      PROA O
ATOM   2282  HG1 THR   144     105.514  68.734  54.607  1.00  0.00      PROA H
ATOM   2283  CG2 THR   144     103.743  69.212  56.504  1.00  0.00      PROA C
ATOM   2284 HG21 THR   144     103.917  70.310  56.504  1.00  0.00      PROA H
ATOM   2285 HG22 THR   144     103.192  68.961  57.433  1.00  0.00      PROA H
ATOM   2286 HG23 THR   144     103.117  68.949  55.627  1.00  0.00      PROA H
ATOM   2287  C   THR   144     106.603  67.380  58.234  1.00  0.00      PROA C
ATOM   2288  O   THR   144     105.981  66.382  58.609  1.00  0.00      PROA O
ATOM   2289  N   ASP   145     107.947  67.436  58.184  1.00  0.00      PROA N
ATOM   2290  HN  ASP   145     108.381  68.271  57.877  1.00  0.00      PROA H
ATOM   2291  CA  ASP   145     108.856  66.351  58.565  1.00  0.00      PROA C
ATOM   2292  HA  ASP   145     108.338  65.400  58.574  1.00  0.00      PROA H
ATOM   2293  CB  ASP   145     109.531  66.590  57.194  1.00  0.00      PROA C
ATOM   2294  HB1 ASP   145     109.709  67.673  56.986  1.00  0.00      PROA H
ATOM   2295  HB2 ASP   145     108.784  66.249  56.439  1.00  0.00      PROA H
ATOM   2296  CG  ASP   145     110.805  65.920  56.801  1.00  0.00      PROA C
ATOM   2297  OD1 ASP   145     110.917  64.734  56.952  1.00  0.00      PROA O
ATOM   2298  OD2 ASP   145     111.737  66.587  56.361  1.00  0.00      PROA O
ATOM   2299  C   ASP   145     109.442  66.615  59.950  1.00  0.00      PROA C
ATOM   2300  O   ASP   145     109.880  67.741  60.234  1.00  0.00      PROA O
ATOM   2301  N   PHE   146     109.459  65.570  60.801  1.00  0.00      PROA N
ATOM   2302  HN  PHE   146     108.982  64.731  60.519  1.00  0.00      PROA H
ATOM   2303  CA  PHE   146     109.935  65.630  62.183  1.00  0.00      PROA C
ATOM   2304  HA  PHE   146     110.518  66.531  62.302  1.00  0.00      PROA H
ATOM   2305  CB  PHE   146     108.754  65.641  63.163  1.00  0.00      PROA C
ATOM   2306  HB1 PHE   146     109.099  65.833  64.203  1.00  0.00      PROA H
ATOM   2307  HB2 PHE   146     108.233  64.657  63.145  1.00  0.00      PROA H
ATOM   2308  CG  PHE   146     107.744  66.703  62.803  1.00  0.00      PROA C
ATOM   2309  CD1 PHE   146     107.959  68.023  63.173  1.00  0.00      PROA C
ATOM   2310  HD1 PHE   146     108.825  68.278  63.759  1.00  0.00      PROA H
ATOM   2311  CE1 PHE   146     107.034  69.003  62.831  1.00  0.00      PROA C
ATOM   2312  HE1 PHE   146     107.209  70.036  63.099  1.00  0.00      PROA H
ATOM   2313  CZ  PHE   146     105.893  68.661  62.118  1.00  0.00      PROA C
ATOM   2314  HZ  PHE   146     105.194  69.430  61.825  1.00  0.00      PROA H
ATOM   2315  CD2 PHE   146     106.593  66.358  62.102  1.00  0.00      PROA C
ATOM   2316  HD2 PHE   146     106.432  65.336  61.786  1.00  0.00      PROA H
ATOM   2317  CE2 PHE   146     105.668  67.336  61.761  1.00  0.00      PROA C
ATOM   2318  HE2 PHE   146     104.798  67.063  61.180  1.00  0.00      PROA H
ATOM   2319  C   PHE   146     110.833  64.449  62.560  1.00  0.00      PROA C
ATOM   2320  O   PHE   146     110.695  63.364  62.003  1.00  0.00      PROA O
ATOM   2321  N   THR   147     111.709  64.653  63.551  1.00  0.00      PROA N
ATOM   2322  HN  THR   147     111.758  65.549  64.007  1.00  0.00      PROA H
ATOM   2323  CA  THR   147     112.520  63.587  64.133  1.00  0.00      PROA C
ATOM   2324  HA  THR   147     112.456  62.669  63.567  1.00  0.00      PROA H
ATOM   2325  CB  THR   147     113.941  64.128  64.192  1.00  0.00      PROA C
ATOM   2326  HB  THR   147     114.505  63.621  65.015  1.00  0.00      PROA H
ATOM   2327  OG1 THR   147     113.891  65.530  64.486  1.00  0.00      PROA O
ATOM   2328  HG1 THR   147     113.633  65.994  63.683  1.00  0.00      PROA H
ATOM   2329  CG2 THR   147     114.729  63.875  62.910  1.00  0.00      PROA C
ATOM   2330 HG21 THR   147     114.228  64.366  62.057  1.00  0.00      PROA H
ATOM   2331 HG22 THR   147     114.796  62.785  62.705  1.00  0.00      PROA H
ATOM   2332 HG23 THR   147     115.757  64.288  63.010  1.00  0.00      PROA H
ATOM   2333  C   THR   147     111.957  63.354  65.538  1.00  0.00      PROA C
ATOM   2334  O   THR   147     111.465  64.295  66.169  1.00  0.00      PROA O
ATOM   2335  N   MET   148     112.019  62.107  66.011  1.00  0.00      PROA N
ATOM   2336  HN  MET   148     112.384  61.372  65.434  1.00  0.00      PROA H
ATOM   2337  CA  MET   148     111.526  61.711  67.326  1.00  0.00      PROA C
ATOM   2338  HA  MET   148     111.020  62.532  67.811  1.00  0.00      PROA H
ATOM   2339  CB  MET   148     110.583  60.514  67.188  1.00  0.00      PROA C
ATOM   2340  HB1 MET   148     111.069  59.750  66.535  1.00  0.00      PROA H
ATOM   2341  HB2 MET   148     109.657  60.852  66.674  1.00  0.00      PROA H
ATOM   2342  CG  MET   148     110.259  59.875  68.541  1.00  0.00      PROA C
ATOM   2343  HG1 MET   148     109.581  60.563  69.091  1.00  0.00      PROA H
ATOM   2344  HG2 MET   148     111.136  59.694  69.189  1.00  0.00      PROA H
ATOM   2345  SD  MET   148     109.510  58.246  68.417  1.00  0.00      PROA S
ATOM   2346  CE  MET   148     107.985  58.733  67.611  1.00  0.00      PROA C
ATOM   2347  HE1 MET   148     108.186  59.211  66.635  1.00  0.00      PROA H
ATOM   2348  HE2 MET   148     107.425  59.453  68.244  1.00  0.00      PROA H
ATOM   2349  HE3 MET   148     107.336  57.849  67.436  1.00  0.00      PROA H
ATOM   2350  C   MET   148     112.694  61.294  68.225  1.00  0.00      PROA C
ATOM   2351  O   MET   148     113.570  60.542  67.788  1.00  0.00      PROA O
ATOM   2352  N   GLN   149     112.706  61.793  69.473  1.00  0.00      PROA N
ATOM   2353  HN  GLN   149     112.002  62.450  69.756  1.00  0.00      PROA H
ATOM   2354  CA  GLN   149     113.729  61.474  70.472  1.00  0.00      PROA C
ATOM   2355  HA  GLN   149     114.367  60.690  70.088  1.00  0.00      PROA H
ATOM   2356  CB  GLN   149     114.594  62.689  70.829  1.00  0.00      PROA C
ATOM   2357  HB1 GLN   149     115.469  62.303  71.407  1.00  0.00      PROA H
ATOM   2358  HB2 GLN   149     114.078  63.360  71.535  1.00  0.00      PROA H
ATOM   2359  CG  GLN   149     115.143  63.480  69.635  1.00  0.00      PROA C
ATOM   2360  HG1 GLN   149     115.458  62.771  68.838  1.00  0.00      PROA H
ATOM   2361  HG2 GLN   149     116.023  64.080  69.939  1.00  0.00      PROA H
ATOM   2362  CD  GLN   149     114.067  64.423  69.142  1.00  0.00      PROA C
ATOM   2363  OE1 GLN   149     113.319  64.987  69.938  1.00  0.00      PROA O
ATOM   2364  NE2 GLN   149     114.010  64.558  67.805  1.00  0.00      PROA N
ATOM   2365 HE21 GLN   149     113.214  65.003  67.398  1.00  0.00      PROA H
ATOM   2366 HE22 GLN   149     114.700  64.122  67.233  1.00  0.00      PROA H
ATOM   2367  C   GLN   149     113.011  60.920  71.712  1.00  0.00      PROA C
ATOM   2368  O   GLN   149     112.170  61.613  72.285  1.00  0.00      PROA O
ATOM   2369  N   PHE   150     113.316  59.668  72.104  1.00  0.00      PROA N
ATOM   2370  HN  PHE   150     114.028  59.135  71.659  1.00  0.00      PROA H
ATOM   2371  CA  PHE   150     112.684  59.015  73.257  1.00  0.00      PROA C
ATOM   2372  HA  PHE   150     111.614  59.158  73.163  1.00  0.00      PROA H
ATOM   2373  CB  PHE   150     112.984  57.517  73.266  1.00  0.00      PROA C
ATOM   2374  HB1 PHE   150     112.524  57.065  74.178  1.00  0.00      PROA H
ATOM   2375  HB2 PHE   150     114.033  57.222  73.300  1.00  0.00      PROA H
ATOM   2376  CG  PHE   150     112.297  56.863  72.093  1.00  0.00      PROA C
ATOM   2377  CD1 PHE   150     110.923  56.657  72.129  1.00  0.00      PROA C
ATOM   2378  HD1 PHE   150     110.350  56.986  72.985  1.00  0.00      PROA H
ATOM   2379  CE1 PHE   150     110.290  56.038  71.059  1.00  0.00      PROA C
ATOM   2380  HE1 PHE   150     109.226  55.890  71.067  1.00  0.00      PROA H
ATOM   2381  CZ  PHE   150     111.027  55.629  69.954  1.00  0.00      PROA C
ATOM   2382  HZ  PHE   150     110.520  55.126  69.158  1.00  0.00      PROA H
ATOM   2383  CD2 PHE   150     113.034  56.466  70.984  1.00  0.00      PROA C
ATOM   2384  HD2 PHE   150     114.075  56.676  71.014  1.00  0.00      PROA H
ATOM   2385  CE2 PHE   150     112.398  55.849  69.915  1.00  0.00      PROA C
ATOM   2386  HE2 PHE   150     112.969  55.526  69.054  1.00  0.00      PROA H
ATOM   2387  C   PHE   150     113.066  59.641  74.594  1.00  0.00      PROA C
ATOM   2388  O   PHE   150     114.221  60.019  74.791  1.00  0.00      PROA O
ATOM   2389  N   VAL   151     112.092  59.713  75.520  1.00  0.00      PROA N
ATOM   2390  HN  VAL   151     111.189  59.314  75.353  1.00  0.00      PROA H
ATOM   2391  CA  VAL   151     112.255  60.257  76.874  1.00  0.00      PROA C
ATOM   2392  HA  VAL   151     113.251  60.659  76.989  1.00  0.00      PROA H
ATOM   2393  CB  VAL   151     111.230  61.358  77.139  1.00  0.00      PROA C
ATOM   2394  HB  VAL   151     110.223  60.925  76.957  1.00  0.00      PROA H
ATOM   2395  CG1 VAL   151     111.295  61.834  78.591  1.00  0.00      PROA C
ATOM   2396 HG11 VAL   151     112.352  61.915  78.922  1.00  0.00      PROA H
ATOM   2397 HG12 VAL   151     110.749  61.145  79.270  1.00  0.00      PROA H
ATOM   2398 HG13 VAL   151     110.824  62.835  78.686  1.00  0.00      PROA H
ATOM   2399  CG2 VAL   151     111.415  62.503  76.143  1.00  0.00      PROA C
ATOM   2400 HG21 VAL   151     111.300  62.159  75.097  1.00  0.00      PROA H
ATOM   2401 HG22 VAL   151     112.430  62.940  76.253  1.00  0.00      PROA H
ATOM   2402 HG23 VAL   151     110.678  63.309  76.333  1.00  0.00      PROA H
ATOM   2403  C   VAL   151     112.130  59.119  77.899  1.00  0.00      PROA C
ATOM   2404  OT1 VAL   151     111.919  57.954  77.467  1.00  0.00      PROA O
ATOM   2405  OT2 VAL   151     112.245  59.407  79.120  1.00  0.00      PROA O
TER
ATOM   2406  N   GLN     1      68.697  64.851  47.005  1.00  0.00      PROB N
ATOM   2407  HT1 GLN     1      67.839  64.269  47.205  1.00  0.00      PROB H
ATOM   2408  HT2 GLN     1      68.523  65.347  46.088  1.00  0.00      PROB H
ATOM   2409  HT3 GLN     1      68.805  65.569  47.742  1.00  0.00      PROB H
ATOM   2410  CA  GLN     1      69.884  64.006  46.885  1.00  0.00      PROB C
ATOM   2411  HA  GLN     1      69.776  63.407  45.988  1.00  0.00      PROB H
ATOM   2412  CB  GLN     1      71.142  64.870  46.793  1.00  0.00      PROB C
ATOM   2413  HB1 GLN     1      72.033  64.201  46.683  1.00  0.00      PROB H
ATOM   2414  HB2 GLN     1      71.297  65.440  47.741  1.00  0.00      PROB H
ATOM   2415  CG  GLN     1      71.123  65.847  45.618  1.00  0.00      PROB C
ATOM   2416  HG1 GLN     1      70.232  66.500  45.698  1.00  0.00      PROB H
ATOM   2417  HG2 GLN     1      71.116  65.316  44.643  1.00  0.00      PROB H
ATOM   2418  CD  GLN     1      72.339  66.746  45.690  1.00  0.00      PROB C
ATOM   2419  OE1 GLN     1      73.396  66.393  46.194  1.00  0.00      PROB O
ATOM   2420  NE2 GLN     1      72.142  67.958  45.166  1.00  0.00      PROB N
ATOM   2421 HE21 GLN     1      72.931  68.573  45.169  1.00  0.00      PROB H
ATOM   2422 HE22 GLN     1      71.281  68.156  44.715  1.00  0.00      PROB H
ATOM   2423  C   GLN     1      70.016  63.032  48.041  1.00  0.00      PROB C
ATOM   2424  O   GLN     1      70.216  61.834  47.881  1.00  0.00      PROB O
ATOM   2425  N   VAL     2      69.890  63.629  49.229  1.00  0.00      PROB N
ATOM   2426  HN  VAL     2      69.808  64.599  49.418  1.00  0.00      PROB H
ATOM   2427  CA  VAL     2      69.985  62.810  50.427  1.00  0.00      PROB C
ATOM   2428  HA  VAL     2      70.340  61.810  50.208  1.00  0.00      PROB H
ATOM   2429  CB  VAL     2      70.993  63.433  51.410  1.00  0.00      PROB C
ATOM   2430  HB  VAL     2      70.637  64.460  51.685  1.00  0.00      PROB H
ATOM   2431  CG1 VAL     2      71.102  62.638  52.713  1.00  0.00      PROB C
ATOM   2432 HG11 VAL     2      71.274  61.560  52.515  1.00  0.00      PROB H
ATOM   2433 HG12 VAL     2      70.180  62.739  53.324  1.00  0.00      PROB H
ATOM   2434 HG13 VAL     2      71.948  63.028  53.303  1.00  0.00      PROB H
ATOM   2435  CG2 VAL     2      72.364  63.615  50.755  1.00  0.00      PROB C
ATOM   2436 HG21 VAL     2      72.326  64.290  49.877  1.00  0.00      PROB H
ATOM   2437 HG22 VAL     2      72.770  62.635  50.435  1.00  0.00      PROB H
ATOM   2438 HG23 VAL     2      73.073  64.058  51.483  1.00  0.00      PROB H
ATOM   2439  C   VAL     2      68.620  62.676  51.066  1.00  0.00      PROB C
ATOM   2440  O   VAL     2      67.936  63.657  51.326  1.00  0.00      PROB O
ATOM   2441  N   GLN     3      68.261  61.419  51.322  1.00  0.00      PROB N
ATOM   2442  HN  GLN     3      68.724  60.602  50.956  1.00  0.00      PROB H
ATOM   2443  CA  GLN     3      67.244  61.214  52.343  1.00  0.00      PROB C
ATOM   2444  HA  GLN     3      66.779  62.138  52.663  1.00  0.00      PROB H
ATOM   2445  CB  GLN     3      66.157  60.238  51.891  1.00  0.00      PROB C
ATOM   2446  HB1 GLN     3      65.364  60.202  52.678  1.00  0.00      PROB H
ATOM   2447  HB2 GLN     3      66.601  59.210  51.876  1.00  0.00      PROB H
ATOM   2448  CG  GLN     3      65.488  60.567  50.557  1.00  0.00      PROB C
ATOM   2449  HG1 GLN     3      65.878  61.512  50.129  1.00  0.00      PROB H
ATOM   2450  HG2 GLN     3      64.388  60.677  50.678  1.00  0.00      PROB H
ATOM   2451  CD  GLN     3      65.766  59.442  49.579  1.00  0.00      PROB C
ATOM   2452  OE1 GLN     3      66.469  59.594  48.589  1.00  0.00      PROB O
ATOM   2453  NE2 GLN     3      65.180  58.282  49.890  1.00  0.00      PROB N
ATOM   2454 HE21 GLN     3      64.714  58.139  50.768  1.00  0.00      PROB H
ATOM   2455 HE22 GLN     3      65.225  57.538  49.230  1.00  0.00      PROB H
ATOM   2456  C   GLN     3      67.940  60.594  53.525  1.00  0.00      PROB C
ATOM   2457  O   GLN     3      68.841  59.784  53.347  1.00  0.00      PROB O
ATOM   2458  N   LEU     4      67.477  60.964  54.719  1.00  0.00      PROB N
ATOM   2459  HN  LEU     4      66.822  61.697  54.881  1.00  0.00      PROB H
ATOM   2460  CA  LEU     4      67.698  60.012  55.798  1.00  0.00      PROB C
ATOM   2461  HA  LEU     4      68.281  59.152  55.487  1.00  0.00      PROB H
ATOM   2462  CB  LEU     4      68.414  60.634  57.002  1.00  0.00      PROB C
ATOM   2463  HB1 LEU     4      68.470  59.858  57.781  1.00  0.00      PROB H
ATOM   2464  HB2 LEU     4      67.826  61.484  57.407  1.00  0.00      PROB H
ATOM   2465  CG  LEU     4      69.841  61.109  56.713  1.00  0.00      PROB C
ATOM   2466  HG  LEU     4      70.189  60.585  55.786  1.00  0.00      PROB H
ATOM   2467  CD1 LEU     4      69.904  62.610  56.432  1.00  0.00      PROB C
ATOM   2468 HD11 LEU     4      69.544  63.181  57.313  1.00  0.00      PROB H
ATOM   2469 HD12 LEU     4      69.270  62.878  55.561  1.00  0.00      PROB H
ATOM   2470 HD13 LEU     4      70.946  62.922  56.217  1.00  0.00      PROB H
ATOM   2471  CD2 LEU     4      70.810  60.703  57.823  1.00  0.00      PROB C
ATOM   2472 HD21 LEU     4      70.839  59.599  57.932  1.00  0.00      PROB H
ATOM   2473 HD22 LEU     4      70.489  61.143  58.791  1.00  0.00      PROB H
ATOM   2474 HD23 LEU     4      71.837  61.057  57.597  1.00  0.00      PROB H
ATOM   2475  C   LEU     4      66.337  59.491  56.181  1.00  0.00      PROB C
ATOM   2476  O   LEU     4      65.377  60.248  56.251  1.00  0.00      PROB O
ATOM   2477  N   GLN     5      66.276  58.171  56.358  1.00  0.00      PROB N
ATOM   2478  HN  GLN     5      67.053  57.556  56.197  1.00  0.00      PROB H
ATOM   2479  CA  GLN     5      64.972  57.594  56.654  1.00  0.00      PROB C
ATOM   2480  HA  GLN     5      64.345  58.341  57.128  1.00  0.00      PROB H
ATOM   2481  CB  GLN     5      64.247  57.178  55.366  1.00  0.00      PROB C
ATOM   2482  HB1 GLN     5      63.883  58.111  54.871  1.00  0.00      PROB H
ATOM   2483  HB2 GLN     5      63.380  56.546  55.647  1.00  0.00      PROB H
ATOM   2484  CG  GLN     5      65.089  56.369  54.376  1.00  0.00      PROB C
ATOM   2485  HG1 GLN     5      65.426  55.414  54.828  1.00  0.00      PROB H
ATOM   2486  HG2 GLN     5      65.997  56.937  54.072  1.00  0.00      PROB H
ATOM   2487  CD  GLN     5      64.292  56.145  53.110  1.00  0.00      PROB C
ATOM   2488  OE1 GLN     5      64.176  57.000  52.242  1.00  0.00      PROB O
ATOM   2489  NE2 GLN     5      63.737  54.933  53.034  1.00  0.00      PROB N
ATOM   2490 HE21 GLN     5      63.242  54.732  52.188  1.00  0.00      PROB H
ATOM   2491 HE22 GLN     5      63.822  54.279  53.776  1.00  0.00      PROB H
ATOM   2492  C   GLN     5      65.067  56.481  57.671  1.00  0.00      PROB C
ATOM   2493  O   GLN     5      65.711  55.452  57.484  1.00  0.00      PROB O
ATOM   2494  N   GLU     6      64.419  56.773  58.791  1.00  0.00      PROB N
ATOM   2495  HN  GLU     6      63.955  57.654  58.965  1.00  0.00      PROB H
ATOM   2496  CA  GLU     6      64.596  55.938  59.966  1.00  0.00      PROB C
ATOM   2497  HA  GLU     6      65.570  55.472  59.929  1.00  0.00      PROB H
ATOM   2498  CB  GLU     6      64.564  56.785  61.240  1.00  0.00      PROB C
ATOM   2499  HB1 GLU     6      64.785  56.182  62.137  1.00  0.00      PROB H
ATOM   2500  HB2 GLU     6      63.535  57.189  61.333  1.00  0.00      PROB H
ATOM   2501  CG  GLU     6      65.412  58.060  61.217  1.00  0.00      PROB C
ATOM   2502  HG1 GLU     6      66.210  57.822  60.510  1.00  0.00      PROB H
ATOM   2503  HG2 GLU     6      65.814  58.278  62.228  1.00  0.00      PROB H
ATOM   2504  CD  GLU     6      64.653  59.287  60.721  1.00  0.00      PROB C
ATOM   2505  OE1 GLU     6      63.650  59.175  60.019  1.00  0.00      PROB O
ATOM   2506  OE2 GLU     6      65.061  60.390  61.061  1.00  0.00      PROB O
ATOM   2507  C   GLU     6      63.562  54.845  60.076  1.00  0.00      PROB C
ATOM   2508  O   GLU     6      62.362  55.052  59.925  1.00  0.00      PROB O
ATOM   2509  N   SER     7      64.077  53.656  60.384  1.00  0.00      PROB N
ATOM   2510  HN  SER     7      65.056  53.459  60.414  1.00  0.00      PROB H
ATOM   2511  CA  SER     7      63.110  52.632  60.746  1.00  0.00      PROB C
ATOM   2512  HA  SER     7      62.086  52.963  60.638  1.00  0.00      PROB H
ATOM   2513  CB  SER     7      63.224  51.435  59.795  1.00  0.00      PROB C
ATOM   2514  HB1 SER     7      62.875  51.750  58.789  1.00  0.00      PROB H
ATOM   2515  HB2 SER     7      62.603  50.574  60.133  1.00  0.00      PROB H
ATOM   2516  OG  SER     7      64.587  51.015  59.660  1.00  0.00      PROB O
ATOM   2517  HG1 SER     7      65.124  51.769  59.357  1.00  0.00      PROB H
ATOM   2518  C   SER     7      63.229  52.242  62.203  1.00  0.00      PROB C
ATOM   2519  O   SER     7      64.314  52.219  62.777  1.00  0.00      PROB O
ATOM   2520  N   GLY     8      62.056  51.935  62.761  1.00  0.00      PROB N
ATOM   2521  HN  GLY     8      61.181  52.104  62.306  1.00  0.00      PROB H
ATOM   2522  CA  GLY     8      61.995  51.344  64.089  1.00  0.00      PROB C
ATOM   2523  HA1 GLY     8      62.016  52.140  64.819  1.00  0.00      PROB H
ATOM   2524  HA2 GLY     8      62.820  50.654  64.162  1.00  0.00      PROB H
ATOM   2525  C   GLY     8      60.656  50.650  64.200  1.00  0.00      PROB C
ATOM   2526  O   GLY     8      59.665  51.120  63.656  1.00  0.00      PROB O
ATOM   2527  N   PRO     9      60.652  49.486  64.883  1.00  0.00      PROB N
ATOM   2528  CD  PRO     9      61.800  48.860  65.529  1.00  0.00      PROB C
ATOM   2529  HD1 PRO     9      62.219  49.516  66.320  1.00  0.00      PROB H
ATOM   2530  HD2 PRO     9      62.568  48.632  64.756  1.00  0.00      PROB H
ATOM   2531  CA  PRO     9      59.436  48.665  64.927  1.00  0.00      PROB C
ATOM   2532  HA  PRO     9      58.963  48.651  63.954  1.00  0.00      PROB H
ATOM   2533  CB  PRO     9      60.021  47.281  65.225  1.00  0.00      PROB C
ATOM   2534  HB1 PRO     9      60.335  46.808  64.265  1.00  0.00      PROB H
ATOM   2535  HB2 PRO     9      59.306  46.598  65.726  1.00  0.00      PROB H
ATOM   2536  CG  PRO     9      61.262  47.546  66.080  1.00  0.00      PROB C
ATOM   2537  HG1 PRO     9      60.966  47.676  67.137  1.00  0.00      PROB H
ATOM   2538  HG2 PRO     9      62.001  46.722  65.993  1.00  0.00      PROB H
ATOM   2539  C   PRO     9      58.362  49.117  65.917  1.00  0.00      PROB C
ATOM   2540  O   PRO     9      57.881  48.344  66.735  1.00  0.00      PROB O
ATOM   2541  N   GLY    10      57.978  50.398  65.792  1.00  0.00      PROB N
ATOM   2542  HN  GLY    10      58.435  50.982  65.114  1.00  0.00      PROB H
ATOM   2543  CA  GLY    10      56.817  50.931  66.508  1.00  0.00      PROB C
ATOM   2544  HA1 GLY    10      55.939  50.610  65.966  1.00  0.00      PROB H
ATOM   2545  HA2 GLY    10      56.919  52.003  66.500  1.00  0.00      PROB H
ATOM   2546  C   GLY    10      56.629  50.540  67.967  1.00  0.00      PROB C
ATOM   2547  O   GLY    10      57.248  51.077  68.877  1.00  0.00      PROB O
ATOM   2548  N   LEU    11      55.688  49.604  68.141  1.00  0.00      PROB N
ATOM   2549  HN  LEU    11      55.296  49.108  67.373  1.00  0.00      PROB H
ATOM   2550  CA  LEU    11      55.201  49.312  69.486  1.00  0.00      PROB C
ATOM   2551  HA  LEU    11      55.307  50.205  70.081  1.00  0.00      PROB H
ATOM   2552  CB  LEU    11      53.702  49.011  69.420  1.00  0.00      PROB C
ATOM   2553  HB1 LEU    11      53.566  48.034  68.895  1.00  0.00      PROB H
ATOM   2554  HB2 LEU    11      53.231  49.721  68.750  1.00  0.00      PROB H
ATOM   2555  CG  LEU    11      52.990  48.908  70.771  1.00  0.00      PROB C
ATOM   2556  HG  LEU    11      53.379  48.028  71.299  1.00  0.00      PROB H
ATOM   2557  CD1 LEU    11      53.208  50.127  71.661  1.00  0.00      PROB C
ATOM   2558 HD11 LEU    11      53.140  51.062  71.070  1.00  0.00      PROB H
ATOM   2559 HD12 LEU    11      54.200  50.079  72.152  1.00  0.00      PROB H
ATOM   2560 HD13 LEU    11      52.428  50.148  72.440  1.00  0.00      PROB H
ATOM   2561  CD2 LEU    11      51.511  48.609  70.576  1.00  0.00      PROB C
ATOM   2562 HD21 LEU    11      51.333  47.864  69.771  1.00  0.00      PROB H
ATOM   2563 HD22 LEU    11      50.977  49.548  70.336  1.00  0.00      PROB H
ATOM   2564 HD23 LEU    11      51.051  48.262  71.517  1.00  0.00      PROB H
ATOM   2565  C   LEU    11      55.973  48.218  70.203  1.00  0.00      PROB C
ATOM   2566  O   LEU    11      55.457  47.153  70.546  1.00  0.00      PROB O
ATOM   2567  N   VAL    12      57.250  48.540  70.426  1.00  0.00      PROB N
ATOM   2568  HN  VAL    12      57.633  49.416  70.133  1.00  0.00      PROB H
ATOM   2569  CA  VAL    12      58.088  47.561  71.114  1.00  0.00      PROB C
ATOM   2570  HA  VAL    12      57.974  46.614  70.603  1.00  0.00      PROB H
ATOM   2571  CB  VAL    12      59.570  47.935  70.999  1.00  0.00      PROB C
ATOM   2572  HB  VAL    12      60.201  47.162  71.506  1.00  0.00      PROB H
ATOM   2573  CG1 VAL    12      60.011  47.888  69.540  1.00  0.00      PROB C
ATOM   2574 HG11 VAL    12      59.544  48.714  68.958  1.00  0.00      PROB H
ATOM   2575 HG12 VAL    12      59.715  46.927  69.069  1.00  0.00      PROB H
ATOM   2576 HG13 VAL    12      61.114  47.994  69.467  1.00  0.00      PROB H
ATOM   2577  CG2 VAL    12      59.883  49.279  71.650  1.00  0.00      PROB C
ATOM   2578 HG21 VAL    12      59.638  49.255  72.725  1.00  0.00      PROB H
ATOM   2579 HG22 VAL    12      59.301  50.100  71.180  1.00  0.00      PROB H
ATOM   2580 HG23 VAL    12      60.961  49.521  71.543  1.00  0.00      PROB H
ATOM   2581  C   VAL    12      57.672  47.309  72.555  1.00  0.00      PROB C
ATOM   2582  O   VAL    12      56.648  47.790  73.038  1.00  0.00      PROB O
ATOM   2583  N   LYS    13      58.490  46.492  73.219  1.00  0.00      PROB N
ATOM   2584  HN  LYS    13      59.284  46.041  72.799  1.00  0.00      PROB H
ATOM   2585  CA  LYS    13      58.187  46.160  74.603  1.00  0.00      PROB C
ATOM   2586  HA  LYS    13      57.336  46.726  74.920  1.00  0.00      PROB H
ATOM   2587  CB  LYS    13      57.828  44.670  74.691  1.00  0.00      PROB C
ATOM   2588  HB1 LYS    13      57.627  44.376  75.744  1.00  0.00      PROB H
ATOM   2589  HB2 LYS    13      58.688  44.063  74.335  1.00  0.00      PROB H
ATOM   2590  CG  LYS    13      56.603  44.331  73.835  1.00  0.00      PROB C
ATOM   2591  HG1 LYS    13      56.515  43.220  73.753  1.00  0.00      PROB H
ATOM   2592  HG2 LYS    13      56.736  44.696  72.794  1.00  0.00      PROB H
ATOM   2593  CD  LYS    13      55.306  44.870  74.436  1.00  0.00      PROB C
ATOM   2594  HD1 LYS    13      55.491  45.788  75.028  1.00  0.00      PROB H
ATOM   2595  HD2 LYS    13      54.925  44.105  75.155  1.00  0.00      PROB H
ATOM   2596  CE  LYS    13      54.204  45.126  73.405  1.00  0.00      PROB C
ATOM   2597  HE1 LYS    13      53.206  45.021  73.882  1.00  0.00      PROB H
ATOM   2598  HE2 LYS    13      54.262  44.407  72.561  1.00  0.00      PROB H
ATOM   2599  NZ  LYS    13      54.310  46.498  72.885  1.00  0.00      PROB N
ATOM   2600  HZ1 LYS    13      54.803  46.570  71.966  1.00  0.00      PROB H
ATOM   2601  HZ2 LYS    13      54.828  47.113  73.560  1.00  0.00      PROB H
ATOM   2602  HZ3 LYS    13      53.342  46.896  72.830  1.00  0.00      PROB H
ATOM   2603  C   LYS    13      59.383  46.500  75.466  1.00  0.00      PROB C
ATOM   2604  O   LYS    13      60.527  46.340  75.055  1.00  0.00      PROB O
ATOM   2605  N   PRO    14      59.091  47.000  76.691  1.00  0.00      PROB N
ATOM   2606  CD  PRO    14      57.782  47.375  77.216  1.00  0.00      PROB C
ATOM   2607  HD1 PRO    14      57.217  46.457  77.484  1.00  0.00      PROB H
ATOM   2608  HD2 PRO    14      57.208  48.002  76.495  1.00  0.00      PROB H
ATOM   2609  CA  PRO    14      60.175  47.213  77.656  1.00  0.00      PROB C
ATOM   2610  HA  PRO    14      60.766  48.021  77.259  1.00  0.00      PROB H
ATOM   2611  CB  PRO    14      59.416  47.572  78.937  1.00  0.00      PROB C
ATOM   2612  HB1 PRO    14      59.999  48.271  79.573  1.00  0.00      PROB H
ATOM   2613  HB2 PRO    14      59.176  46.658  79.527  1.00  0.00      PROB H
ATOM   2614  CG  PRO    14      58.109  48.201  78.453  1.00  0.00      PROB C
ATOM   2615  HG1 PRO    14      57.309  48.155  79.220  1.00  0.00      PROB H
ATOM   2616  HG2 PRO    14      58.279  49.264  78.169  1.00  0.00      PROB H
ATOM   2617  C   PRO    14      61.077  45.997  77.801  1.00  0.00      PROB C
ATOM   2618  O   PRO    14      60.628  44.866  77.669  1.00  0.00      PROB O
ATOM   2619  N   SER    15      62.361  46.304  78.034  1.00  0.00      PROB N
ATOM   2620  HN  SER    15      62.594  47.283  78.090  1.00  0.00      PROB H
ATOM   2621  CA  SER    15      63.489  45.367  78.087  1.00  0.00      PROB C
ATOM   2622  HA  SER    15      64.270  45.950  78.545  1.00  0.00      PROB H
ATOM   2623  CB  SER    15      63.294  44.183  79.060  1.00  0.00      PROB C
ATOM   2624  HB1 SER    15      62.866  44.604  79.987  1.00  0.00      PROB H
ATOM   2625  HB2 SER    15      64.287  43.745  79.271  1.00  0.00      PROB H
ATOM   2626  OG  SER    15      62.454  43.158  78.516  1.00  0.00      PROB O
ATOM   2627  HG1 SER    15      61.648  43.622  78.218  1.00  0.00      PROB H
ATOM   2628  C   SER    15      64.094  44.937  76.758  1.00  0.00      PROB C
ATOM   2629  O   SER    15      65.266  44.579  76.690  1.00  0.00      PROB O
ATOM   2630  N   GLN    16      63.280  45.028  75.689  1.00  0.00      PROB N
ATOM   2631  HN  GLN    16      62.341  45.370  75.729  1.00  0.00      PROB H
ATOM   2632  CA  GLN    16      63.837  44.650  74.390  1.00  0.00      PROB C
ATOM   2633  HA  GLN    16      64.292  43.672  74.496  1.00  0.00      PROB H
ATOM   2634  CB  GLN    16      62.739  44.547  73.330  1.00  0.00      PROB C
ATOM   2635  HB1 GLN    16      63.197  44.288  72.345  1.00  0.00      PROB H
ATOM   2636  HB2 GLN    16      62.267  45.555  73.225  1.00  0.00      PROB H
ATOM   2637  CG  GLN    16      61.658  43.513  73.644  1.00  0.00      PROB C
ATOM   2638  HG1 GLN    16      61.135  43.749  74.594  1.00  0.00      PROB H
ATOM   2639  HG2 GLN    16      62.138  42.515  73.716  1.00  0.00      PROB H
ATOM   2640  CD  GLN    16      60.634  43.510  72.526  1.00  0.00      PROB C
ATOM   2641  OE1 GLN    16      60.182  44.538  72.037  1.00  0.00      PROB O
ATOM   2642  NE2 GLN    16      60.279  42.288  72.124  1.00  0.00      PROB N
ATOM   2643 HE21 GLN    16      59.553  42.215  71.448  1.00  0.00      PROB H
ATOM   2644 HE22 GLN    16      60.657  41.473  72.559  1.00  0.00      PROB H
ATOM   2645  C   GLN    16      64.916  45.594  73.894  1.00  0.00      PROB C
ATOM   2646  O   GLN    16      64.893  46.793  74.147  1.00  0.00      PROB O
ATOM   2647  N   THR    17      65.859  45.004  73.156  1.00  0.00      PROB N
ATOM   2648  HN  THR    17      65.946  44.020  73.049  1.00  0.00      PROB H
ATOM   2649  CA  THR    17      66.821  45.870  72.487  1.00  0.00      PROB C
ATOM   2650  HA  THR    17      67.049  46.690  73.143  1.00  0.00      PROB H
ATOM   2651  CB  THR    17      68.142  45.119  72.324  1.00  0.00      PROB C
ATOM   2652  HB  THR    17      67.941  44.234  71.671  1.00  0.00      PROB H
ATOM   2653  OG1 THR    17      68.551  44.634  73.610  1.00  0.00      PROB O
ATOM   2654  HG1 THR    17      69.227  43.956  73.483  1.00  0.00      PROB H
ATOM   2655  CG2 THR    17      69.256  45.958  71.688  1.00  0.00      PROB C
ATOM   2656 HG21 THR    17      69.481  46.844  72.309  1.00  0.00      PROB H
ATOM   2657 HG22 THR    17      68.957  46.301  70.675  1.00  0.00      PROB H
ATOM   2658 HG23 THR    17      70.188  45.366  71.597  1.00  0.00      PROB H
ATOM   2659  C   THR    17      66.286  46.429  71.179  1.00  0.00      PROB C
ATOM   2660  O   THR    17      66.090  45.735  70.188  1.00  0.00      PROB O
ATOM   2661  N   LEU    18      66.025  47.739  71.241  1.00  0.00      PROB N
ATOM   2662  HN  LEU    18      66.276  48.265  72.058  1.00  0.00      PROB H
ATOM   2663  CA  LEU    18      65.425  48.432  70.107  1.00  0.00      PROB C
ATOM   2664  HA  LEU    18      64.490  47.930  69.900  1.00  0.00      PROB H
ATOM   2665  CB  LEU    18      65.122  49.870  70.524  1.00  0.00      PROB C
ATOM   2666  HB1 LEU    18      66.079  50.364  70.759  1.00  0.00      PROB H
ATOM   2667  HB2 LEU    18      64.504  49.831  71.447  1.00  0.00      PROB H
ATOM   2668  CG  LEU    18      64.399  50.747  69.501  1.00  0.00      PROB C
ATOM   2669  HG  LEU    18      65.067  50.843  68.625  1.00  0.00      PROB H
ATOM   2670  CD1 LEU    18      63.116  50.108  68.974  1.00  0.00      PROB C
ATOM   2671 HD11 LEU    18      62.407  49.931  69.811  1.00  0.00      PROB H
ATOM   2672 HD12 LEU    18      63.312  49.145  68.464  1.00  0.00      PROB H
ATOM   2673 HD13 LEU    18      62.624  50.787  68.246  1.00  0.00      PROB H
ATOM   2674  CD2 LEU    18      64.152  52.142  70.074  1.00  0.00      PROB C
ATOM   2675 HD21 LEU    18      65.112  52.626  70.350  1.00  0.00      PROB H
ATOM   2676 HD22 LEU    18      63.510  52.092  70.977  1.00  0.00      PROB H
ATOM   2677 HD23 LEU    18      63.647  52.792  69.331  1.00  0.00      PROB H
ATOM   2678  C   LEU    18      66.267  48.390  68.846  1.00  0.00      PROB C
ATOM   2679  O   LEU    18      67.398  48.858  68.797  1.00  0.00      PROB O
ATOM   2680  N   SER    19      65.649  47.822  67.807  1.00  0.00      PROB N
ATOM   2681  HN  SER    19      64.763  47.379  67.870  1.00  0.00      PROB H
ATOM   2682  CA  SER    19      66.351  47.877  66.534  1.00  0.00      PROB C
ATOM   2683  HA  SER    19      67.410  47.918  66.712  1.00  0.00      PROB H
ATOM   2684  CB  SER    19      66.151  46.585  65.736  1.00  0.00      PROB C
ATOM   2685  HB1 SER    19      65.158  46.562  65.230  1.00  0.00      PROB H
ATOM   2686  HB2 SER    19      66.189  45.722  66.444  1.00  0.00      PROB H
ATOM   2687  OG  SER    19      67.214  46.421  64.779  1.00  0.00      PROB O
ATOM   2688  HG1 SER    19      67.058  45.546  64.382  1.00  0.00      PROB H
ATOM   2689  C   SER    19      65.989  49.096  65.713  1.00  0.00      PROB C
ATOM   2690  O   SER    19      64.984  49.134  65.018  1.00  0.00      PROB O
ATOM   2691  N   LEU    20      66.881  50.085  65.814  1.00  0.00      PROB N
ATOM   2692  HN  LEU    20      67.666  50.083  66.436  1.00  0.00      PROB H
ATOM   2693  CA  LEU    20      66.751  51.219  64.903  1.00  0.00      PROB C
ATOM   2694  HA  LEU    20      65.733  51.322  64.554  1.00  0.00      PROB H
ATOM   2695  CB  LEU    20      67.144  52.496  65.630  1.00  0.00      PROB C
ATOM   2696  HB1 LEU    20      67.134  53.359  64.947  1.00  0.00      PROB H
ATOM   2697  HB2 LEU    20      68.178  52.380  66.019  1.00  0.00      PROB H
ATOM   2698  CG  LEU    20      66.227  52.822  66.799  1.00  0.00      PROB C
ATOM   2699  HG  LEU    20      66.157  51.912  67.422  1.00  0.00      PROB H
ATOM   2700  CD1 LEU    20      66.868  53.867  67.702  1.00  0.00      PROB C
ATOM   2701 HD11 LEU    20      67.054  54.807  67.141  1.00  0.00      PROB H
ATOM   2702 HD12 LEU    20      67.831  53.493  68.107  1.00  0.00      PROB H
ATOM   2703 HD13 LEU    20      66.199  54.094  68.559  1.00  0.00      PROB H
ATOM   2704  CD2 LEU    20      64.824  53.219  66.338  1.00  0.00      PROB C
ATOM   2705 HD21 LEU    20      64.337  52.400  65.769  1.00  0.00      PROB H
ATOM   2706 HD22 LEU    20      64.875  54.119  65.688  1.00  0.00      PROB H
ATOM   2707 HD23 LEU    20      64.188  53.467  67.213  1.00  0.00      PROB H
ATOM   2708  C   LEU    20      67.631  51.046  63.684  1.00  0.00      PROB C
ATOM   2709  O   LEU    20      68.713  50.469  63.766  1.00  0.00      PROB O
ATOM   2710  N   THR    21      67.133  51.570  62.561  1.00  0.00      PROB N
ATOM   2711  HN  THR    21      66.214  51.979  62.539  1.00  0.00      PROB H
ATOM   2712  CA  THR    21      67.889  51.420  61.323  1.00  0.00      PROB C
ATOM   2713  HA  THR    21      68.946  51.416  61.531  1.00  0.00      PROB H
ATOM   2714  CB  THR    21      67.544  50.063  60.684  1.00  0.00      PROB C
ATOM   2715  HB  THR    21      66.483  50.017  60.405  1.00  0.00      PROB H
ATOM   2716  OG1 THR    21      67.686  48.992  61.641  1.00  0.00      PROB O
ATOM   2717  HG1 THR    21      66.857  49.019  62.133  1.00  0.00      PROB H
ATOM   2718  CG2 THR    21      68.368  49.774  59.426  1.00  0.00      PROB C
ATOM   2719 HG21 THR    21      69.438  49.952  59.603  1.00  0.00      PROB H
ATOM   2720 HG22 THR    21      68.050  50.439  58.593  1.00  0.00      PROB H
ATOM   2721 HG23 THR    21      68.214  48.726  59.095  1.00  0.00      PROB H
ATOM   2722  C   THR    21      67.654  52.593  60.375  1.00  0.00      PROB C
ATOM   2723  O   THR    21      66.682  52.665  59.630  1.00  0.00      PROB O
ATOM   2724  N   CYS    22      68.589  53.541  60.458  1.00  0.00      PROB N
ATOM   2725  HN  CYS    22      69.406  53.466  61.034  1.00  0.00      PROB H
ATOM   2726  CA  CYS    22      68.539  54.674  59.532  1.00  0.00      PROB C
ATOM   2727  HA  CYS    22      67.519  54.981  59.348  1.00  0.00      PROB H
ATOM   2728  CB  CYS    22      69.310  55.849  60.134  1.00  0.00      PROB C
ATOM   2729  HB1 CYS    22      70.312  55.492  60.451  1.00  0.00      PROB H
ATOM   2730  HB2 CYS    22      68.783  56.150  61.061  1.00  0.00      PROB H
ATOM   2731  SG  CYS    22      69.507  57.333  59.113  1.00  0.00      PROB S
ATOM   2732  HG1 CYS    22      70.171  56.743  58.128  1.00  0.00      PROB H
ATOM   2733  C   CYS    22      69.159  54.268  58.219  1.00  0.00      PROB C
ATOM   2734  O   CYS    22      70.305  53.847  58.179  1.00  0.00      PROB O
ATOM   2735  N   SER    23      68.369  54.378  57.157  1.00  0.00      PROB N
ATOM   2736  HN  SER    23      67.429  54.736  57.189  1.00  0.00      PROB H
ATOM   2737  CA  SER    23      69.006  54.162  55.864  1.00  0.00      PROB C
ATOM   2738  HA  SER    23      70.011  53.777  55.939  1.00  0.00      PROB H
ATOM   2739  CB  SER    23      68.197  53.132  55.076  1.00  0.00      PROB C
ATOM   2740  HB1 SER    23      68.810  52.855  54.199  1.00  0.00      PROB H
ATOM   2741  HB2 SER    23      67.238  53.574  54.724  1.00  0.00      PROB H
ATOM   2742  OG  SER    23      67.907  52.006  55.926  1.00  0.00      PROB O
ATOM   2743  HG1 SER    23      67.450  52.380  56.692  1.00  0.00      PROB H
ATOM   2744  C   SER    23      69.094  55.494  55.151  1.00  0.00      PROB C
ATOM   2745  O   SER    23      68.213  56.330  55.327  1.00  0.00      PROB O
ATOM   2746  N   PHE    24      70.169  55.683  54.381  1.00  0.00      PROB N
ATOM   2747  HN  PHE    24      70.898  55.016  54.212  1.00  0.00      PROB H
ATOM   2748  CA  PHE    24      70.260  56.994  53.742  1.00  0.00      PROB C
ATOM   2749  HA  PHE    24      69.279  57.445  53.670  1.00  0.00      PROB H
ATOM   2750  CB  PHE    24      71.137  57.951  54.567  1.00  0.00      PROB C
ATOM   2751  HB1 PHE    24      70.668  58.089  55.566  1.00  0.00      PROB H
ATOM   2752  HB2 PHE    24      71.199  58.958  54.101  1.00  0.00      PROB H
ATOM   2753  CG  PHE    24      72.546  57.442  54.752  1.00  0.00      PROB C
ATOM   2754  CD1 PHE    24      72.907  56.880  55.994  1.00  0.00      PROB C
ATOM   2755  HD1 PHE    24      72.178  56.788  56.782  1.00  0.00      PROB H
ATOM   2756  CE1 PHE    24      74.230  56.445  56.192  1.00  0.00      PROB C
ATOM   2757  HE1 PHE    24      74.576  56.026  57.095  1.00  0.00      PROB H
ATOM   2758  CZ  PHE    24      75.163  56.583  55.147  1.00  0.00      PROB C
ATOM   2759  HZ  PHE    24      76.045  55.991  55.125  1.00  0.00      PROB H
ATOM   2760  CD2 PHE    24      73.479  57.557  53.698  1.00  0.00      PROB C
ATOM   2761  HD2 PHE    24      73.202  58.001  52.754  1.00  0.00      PROB H
ATOM   2762  CE2 PHE    24      74.803  57.126  53.898  1.00  0.00      PROB C
ATOM   2763  HE2 PHE    24      75.516  57.212  53.118  1.00  0.00      PROB H
ATOM   2764  C   PHE    24      70.680  56.937  52.288  1.00  0.00      PROB C
ATOM   2765  O   PHE    24      71.066  55.893  51.779  1.00  0.00      PROB O
ATOM   2766  N   SER    25      70.596  58.105  51.646  1.00  0.00      PROB N
ATOM   2767  HN  SER    25      70.198  58.922  52.060  1.00  0.00      PROB H
ATOM   2768  CA  SER    25      71.017  58.140  50.252  1.00  0.00      PROB C
ATOM   2769  HA  SER    25      71.590  57.260  49.989  1.00  0.00      PROB H
ATOM   2770  CB  SER    25      69.775  58.160  49.356  1.00  0.00      PROB C
ATOM   2771  HB1 SER    25      69.298  57.156  49.370  1.00  0.00      PROB H
ATOM   2772  HB2 SER    25      70.011  58.393  48.296  1.00  0.00      PROB H
ATOM   2773  OG  SER    25      68.834  59.114  49.856  1.00  0.00      PROB O
ATOM   2774  HG1 SER    25      68.064  59.089  49.255  1.00  0.00      PROB H
ATOM   2775  C   SER    25      71.954  59.298  49.956  1.00  0.00      PROB C
ATOM   2776  O   SER    25      72.242  60.134  50.808  1.00  0.00      PROB O
ATOM   2777  N   GLY    26      72.417  59.319  48.697  1.00  0.00      PROB N
ATOM   2778  HN  GLY    26      72.226  58.566  48.064  1.00  0.00      PROB H
ATOM   2779  CA  GLY    26      73.242  60.448  48.273  1.00  0.00      PROB C
ATOM   2780  HA1 GLY    26      72.861  61.369  48.688  1.00  0.00      PROB H
ATOM   2781  HA2 GLY    26      73.230  60.459  47.193  1.00  0.00      PROB H
ATOM   2782  C   GLY    26      74.691  60.300  48.680  1.00  0.00      PROB C
ATOM   2783  O   GLY    26      75.561  59.947  47.895  1.00  0.00      PROB O
ATOM   2784  N   PHE    27      74.915  60.593  49.964  1.00  0.00      PROB N
ATOM   2785  HN  PHE    27      74.161  60.776  50.592  1.00  0.00      PROB H
ATOM   2786  CA  PHE    27      76.252  60.305  50.464  1.00  0.00      PROB C
ATOM   2787  HA  PHE    27      76.981  60.481  49.680  1.00  0.00      PROB H
ATOM   2788  CB  PHE    27      76.626  61.264  51.611  1.00  0.00      PROB C
ATOM   2789  HB1 PHE    27      76.365  62.303  51.313  1.00  0.00      PROB H
ATOM   2790  HB2 PHE    27      77.725  61.224  51.785  1.00  0.00      PROB H
ATOM   2791  CG  PHE    27      75.906  60.946  52.906  1.00  0.00      PROB C
ATOM   2792  CD1 PHE    27      74.515  61.160  53.023  1.00  0.00      PROB C
ATOM   2793  HD1 PHE    27      73.939  61.558  52.206  1.00  0.00      PROB H
ATOM   2794  CE1 PHE    27      73.867  60.862  54.236  1.00  0.00      PROB C
ATOM   2795  HE1 PHE    27      72.799  60.980  54.334  1.00  0.00      PROB H
ATOM   2796  CZ  PHE    27      74.623  60.359  55.315  1.00  0.00      PROB C
ATOM   2797  HZ  PHE    27      74.114  60.104  56.232  1.00  0.00      PROB H
ATOM   2798  CD2 PHE    27      76.656  60.434  53.986  1.00  0.00      PROB C
ATOM   2799  HD2 PHE    27      77.690  60.184  53.834  1.00  0.00      PROB H
ATOM   2800  CE2 PHE    27      76.011  60.140  55.202  1.00  0.00      PROB C
ATOM   2801  HE2 PHE    27      76.538  59.768  56.058  1.00  0.00      PROB H
ATOM   2802  C   PHE    27      76.370  58.845  50.859  1.00  0.00      PROB C
ATOM   2803  O   PHE    27      75.377  58.139  50.969  1.00  0.00      PROB O
ATOM   2804  N   SER    28      77.617  58.434  51.090  1.00  0.00      PROB N
ATOM   2805  HN  SER    28      78.424  59.006  50.960  1.00  0.00      PROB H
ATOM   2806  CA  SER    28      77.772  57.111  51.675  1.00  0.00      PROB C
ATOM   2807  HA  SER    28      76.843  56.608  51.878  1.00  0.00      PROB H
ATOM   2808  CB  SER    28      78.512  56.198  50.688  1.00  0.00      PROB C
ATOM   2809  HB1 SER    28      79.519  56.611  50.446  1.00  0.00      PROB H
ATOM   2810  HB2 SER    28      77.900  56.244  49.771  1.00  0.00      PROB H
ATOM   2811  OG  SER    28      78.634  54.863  51.196  1.00  0.00      PROB O
ATOM   2812  HG1 SER    28      79.476  54.833  51.690  1.00  0.00      PROB H
ATOM   2813  C   SER    28      78.527  57.284  52.970  1.00  0.00      PROB C
ATOM   2814  O   SER    28      79.332  58.201  53.109  1.00  0.00      PROB O
ATOM   2815  N   LEU    29      78.275  56.377  53.917  1.00  0.00      PROB N
ATOM   2816  HN  LEU    29      77.633  55.607  53.809  1.00  0.00      PROB H
ATOM   2817  CA  LEU    29      79.093  56.462  55.120  1.00  0.00      PROB C
ATOM   2818  HA  LEU    29      79.450  57.470  55.213  1.00  0.00      PROB H
ATOM   2819  CB  LEU    29      78.310  56.116  56.384  1.00  0.00      PROB C
ATOM   2820  HB1 LEU    29      78.355  55.040  56.628  1.00  0.00      PROB H
ATOM   2821  HB2 LEU    29      77.268  56.432  56.396  1.00  0.00      PROB H
ATOM   2822  CG  LEU    29      78.763  57.005  57.544  1.00  0.00      PROB C
ATOM   2823  HG  LEU    29      79.818  56.792  57.782  1.00  0.00      PROB H
ATOM   2824  CD1 LEU    29      78.669  58.479  57.173  1.00  0.00      PROB C
ATOM   2825 HD11 LEU    29      78.130  58.622  56.219  1.00  0.00      PROB H
ATOM   2826 HD12 LEU    29      79.690  58.895  57.067  1.00  0.00      PROB H
ATOM   2827 HD13 LEU    29      78.162  59.069  57.959  1.00  0.00      PROB H
ATOM   2828  CD2 LEU    29      77.999  56.730  58.832  1.00  0.00      PROB C
ATOM   2829 HD21 LEU    29      78.427  55.857  59.346  1.00  0.00      PROB H
ATOM   2830 HD22 LEU    29      76.918  56.574  58.641  1.00  0.00      PROB H
ATOM   2831 HD23 LEU    29      78.104  57.586  59.532  1.00  0.00      PROB H
ATOM   2832  C   LEU    29      80.400  55.706  55.017  1.00  0.00      PROB C
ATOM   2833  O   LEU    29      80.706  54.779  55.759  1.00  0.00      PROB O
ATOM   2834  N   SER    30      81.144  56.204  54.030  1.00  0.00      PROB N
ATOM   2835  HN  SER    30      80.712  56.889  53.449  1.00  0.00      PROB H
ATOM   2836  CA  SER    30      82.505  55.805  53.707  1.00  0.00      PROB C
ATOM   2837  HA  SER    30      83.024  55.513  54.610  1.00  0.00      PROB H
ATOM   2838  CB  SER    30      82.481  54.597  52.766  1.00  0.00      PROB C
ATOM   2839  HB1 SER    30      82.433  53.679  53.393  1.00  0.00      PROB H
ATOM   2840  HB2 SER    30      83.409  54.535  52.149  1.00  0.00      PROB H
ATOM   2841  OG  SER    30      81.314  54.635  51.925  1.00  0.00      PROB O
ATOM   2842  HG1 SER    30      81.392  53.871  51.336  1.00  0.00      PROB H
ATOM   2843  C   SER    30      83.291  56.978  53.123  1.00  0.00      PROB C
ATOM   2844  O   SER    30      84.503  56.935  52.959  1.00  0.00      PROB O
ATOM   2845  N   THR    31      82.550  58.065  52.830  1.00  0.00      PROB N
ATOM   2846  HN  THR    31      81.555  58.120  52.882  1.00  0.00      PROB H
ATOM   2847  CA  THR    31      83.233  59.284  52.417  1.00  0.00      PROB C
ATOM   2848  HA  THR    31      83.917  59.037  51.616  1.00  0.00      PROB H
ATOM   2849  CB  THR    31      82.171  60.248  51.879  1.00  0.00      PROB C
ATOM   2850  HB  THR    31      81.588  60.651  52.743  1.00  0.00      PROB H
ATOM   2851  OG1 THR    31      81.227  59.526  51.072  1.00  0.00      PROB O
ATOM   2852  HG1 THR    31      81.748  59.076  50.395  1.00  0.00      PROB H
ATOM   2853  CG2 THR    31      82.768  61.420  51.095  1.00  0.00      PROB C
ATOM   2854 HG21 THR    31      83.241  61.097  50.145  1.00  0.00      PROB H
ATOM   2855 HG22 THR    31      83.520  61.959  51.709  1.00  0.00      PROB H
ATOM   2856 HG23 THR    31      81.971  62.150  50.895  1.00  0.00      PROB H
ATOM   2857  C   THR    31      84.033  59.899  53.562  1.00  0.00      PROB C
ATOM   2858  O   THR    31      83.599  59.905  54.708  1.00  0.00      PROB O
ATOM   2859  N   SER    32      85.230  60.397  53.212  1.00  0.00      PROB N
ATOM   2860  HN  SER    32      85.565  60.447  52.277  1.00  0.00      PROB H
ATOM   2861  CA  SER    32      86.147  60.873  54.249  1.00  0.00      PROB C
ATOM   2862  HA  SER    32      86.484  60.001  54.795  1.00  0.00      PROB H
ATOM   2863  CB  SER    32      87.372  61.501  53.581  1.00  0.00      PROB C
ATOM   2864  HB1 SER    32      87.978  60.692  53.109  1.00  0.00      PROB H
ATOM   2865  HB2 SER    32      88.028  62.018  54.320  1.00  0.00      PROB H
ATOM   2866  OG  SER    32      86.952  62.419  52.557  1.00  0.00      PROB O
ATOM   2867  HG1 SER    32      87.790  62.721  52.148  1.00  0.00      PROB H
ATOM   2868  C   SER    32      85.531  61.823  55.263  1.00  0.00      PROB C
ATOM   2869  O   SER    32      84.957  62.854  54.922  1.00  0.00      PROB O
ATOM   2870  N   GLY    33      85.671  61.410  56.529  1.00  0.00      PROB N
ATOM   2871  HN  GLY    33      86.110  60.543  56.767  1.00  0.00      PROB H
ATOM   2872  CA  GLY    33      85.200  62.260  57.619  1.00  0.00      PROB C
ATOM   2873  HA1 GLY    33      85.639  63.222  57.487  1.00  0.00      PROB H
ATOM   2874  HA2 GLY    33      85.480  61.796  58.552  1.00  0.00      PROB H
ATOM   2875  C   GLY    33      83.704  62.515  57.680  1.00  0.00      PROB C
ATOM   2876  O   GLY    33      83.251  63.475  58.287  1.00  0.00      PROB O
ATOM   2877  N   MET    34      82.940  61.634  57.023  1.00  0.00      PROB N
ATOM   2878  HN  MET    34      83.304  60.888  56.461  1.00  0.00      PROB H
ATOM   2879  CA  MET    34      81.501  61.789  57.199  1.00  0.00      PROB C
ATOM   2880  HA  MET    34      81.234  62.827  57.346  1.00  0.00      PROB H
ATOM   2881  CB  MET    34      80.788  61.324  55.923  1.00  0.00      PROB C
ATOM   2882  HB1 MET    34      80.762  60.214  55.895  1.00  0.00      PROB H
ATOM   2883  HB2 MET    34      81.440  61.601  55.067  1.00  0.00      PROB H
ATOM   2884  CG  MET    34      79.381  61.893  55.711  1.00  0.00      PROB C
ATOM   2885  HG1 MET    34      78.767  61.769  56.629  1.00  0.00      PROB H
ATOM   2886  HG2 MET    34      78.916  61.275  54.930  1.00  0.00      PROB H
ATOM   2887  SD  MET    34      79.350  63.609  55.169  1.00  0.00      PROB S
ATOM   2888  CE  MET    34      80.066  63.360  53.538  1.00  0.00      PROB C
ATOM   2889  HE1 MET    34      79.535  62.556  52.984  1.00  0.00      PROB H
ATOM   2890  HE2 MET    34      81.131  63.055  53.623  1.00  0.00      PROB H
ATOM   2891  HE3 MET    34      80.083  64.263  52.914  1.00  0.00      PROB H
ATOM   2892  C   MET    34      81.048  61.019  58.431  1.00  0.00      PROB C
ATOM   2893  O   MET    34      81.718  60.083  58.858  1.00  0.00      PROB O
ATOM   2894  N   GLY    35      79.904  61.444  58.974  1.00  0.00      PROB N
ATOM   2895  HN  GLY    35      79.410  62.259  58.655  1.00  0.00      PROB H
ATOM   2896  CA  GLY    35      79.329  60.732  60.107  1.00  0.00      PROB C
ATOM   2897  HA1 GLY    35      79.629  61.249  61.002  1.00  0.00      PROB H
ATOM   2898  HA2 GLY    35      79.611  59.690  60.083  1.00  0.00      PROB H
ATOM   2899  C   GLY    35      77.818  60.781  60.027  1.00  0.00      PROB C
ATOM   2900  O   GLY    35      77.256  61.557  59.257  1.00  0.00      PROB O
ATOM   2901  N   VAL    36      77.190  59.911  60.830  1.00  0.00      PROB N
ATOM   2902  HN  VAL    36      77.720  59.257  61.374  1.00  0.00      PROB H
ATOM   2903  CA  VAL    36      75.745  60.010  61.047  1.00  0.00      PROB C
ATOM   2904  HA  VAL    36      75.408  61.003  60.786  1.00  0.00      PROB H
ATOM   2905  CB  VAL    36      74.954  58.970  60.221  1.00  0.00      PROB C
ATOM   2906  HB  VAL    36      75.387  57.967  60.459  1.00  0.00      PROB H
ATOM   2907  CG1 VAL    36      73.459  58.932  60.567  1.00  0.00      PROB C
ATOM   2908 HG11 VAL    36      72.984  59.911  60.359  1.00  0.00      PROB H
ATOM   2909 HG12 VAL    36      73.279  58.668  61.630  1.00  0.00      PROB H
ATOM   2910 HG13 VAL    36      72.942  58.173  59.942  1.00  0.00      PROB H
ATOM   2911  CG2 VAL    36      75.109  59.198  58.720  1.00  0.00      PROB C
ATOM   2912 HG21 VAL    36      76.167  59.120  58.410  1.00  0.00      PROB H
ATOM   2913 HG22 VAL    36      74.743  60.212  58.452  1.00  0.00      PROB H
ATOM   2914 HG23 VAL    36      74.525  58.451  58.144  1.00  0.00      PROB H
ATOM   2915  C   VAL    36      75.472  59.825  62.528  1.00  0.00      PROB C
ATOM   2916  O   VAL    36      75.953  58.885  63.152  1.00  0.00      PROB O
ATOM   2917  N   GLY    37      74.684  60.757  63.068  1.00  0.00      PROB N
ATOM   2918  HN  GLY    37      74.288  61.491  62.504  1.00  0.00      PROB H
ATOM   2919  CA  GLY    37      74.254  60.581  64.446  1.00  0.00      PROB C
ATOM   2920  HA1 GLY    37      74.332  61.546  64.923  1.00  0.00      PROB H
ATOM   2921  HA2 GLY    37      74.828  59.835  64.962  1.00  0.00      PROB H
ATOM   2922  C   GLY    37      72.798  60.179  64.547  1.00  0.00      PROB C
ATOM   2923  O   GLY    37      71.954  60.578  63.753  1.00  0.00      PROB O
ATOM   2924  N   TRP    38      72.540  59.371  65.577  1.00  0.00      PROB N
ATOM   2925  HN  TRP    38      73.272  59.075  66.193  1.00  0.00      PROB H
ATOM   2926  CA  TRP    38      71.160  59.163  65.995  1.00  0.00      PROB C
ATOM   2927  HA  TRP    38      70.469  59.369  65.185  1.00  0.00      PROB H
ATOM   2928  CB  TRP    38      70.966  57.733  66.481  1.00  0.00      PROB C
ATOM   2929  HB1 TRP    38      70.164  57.656  67.247  1.00  0.00      PROB H
ATOM   2930  HB2 TRP    38      71.906  57.367  66.951  1.00  0.00      PROB H
ATOM   2931  CG  TRP    38      70.568  56.822  65.346  1.00  0.00      PROB C
ATOM   2932  CD1 TRP    38      71.417  56.092  64.501  1.00  0.00      PROB C
ATOM   2933  HD1 TRP    38      72.492  56.184  64.548  1.00  0.00      PROB H
ATOM   2934  NE1 TRP    38      70.705  55.340  63.614  1.00  0.00      PROB N
ATOM   2935  HE1 TRP    38      71.037  54.771  62.884  1.00  0.00      PROB H
ATOM   2936  CE2 TRP    38      69.349  55.553  63.842  1.00  0.00      PROB C
ATOM   2937  CD2 TRP    38      69.231  56.487  64.924  1.00  0.00      PROB C
ATOM   2938  CE3 TRP    38      67.955  56.896  65.365  1.00  0.00      PROB C
ATOM   2939  HE3 TRP    38      67.853  57.659  66.121  1.00  0.00      PROB H
ATOM   2940  CZ3 TRP    38      66.804  56.380  64.733  1.00  0.00      PROB C
ATOM   2941  HZ3 TRP    38      65.838  56.834  64.739  1.00  0.00      PROB H
ATOM   2942  CZ2 TRP    38      68.187  55.044  63.229  1.00  0.00      PROB C
ATOM   2943  HZ2 TRP    38      68.244  54.217  62.587  1.00  0.00      PROB H
ATOM   2944  CH2 TRP    38      66.917  55.458  63.674  1.00  0.00      PROB C
ATOM   2945  HH2 TRP    38      66.032  55.021  63.239  1.00  0.00      PROB H
ATOM   2946  C   TRP    38      70.816  60.113  67.120  1.00  0.00      PROB C
ATOM   2947  O   TRP    38      71.469  60.140  68.161  1.00  0.00      PROB O
ATOM   2948  N   ILE    39      69.773  60.902  66.852  1.00  0.00      PROB N
ATOM   2949  HN  ILE    39      69.246  60.869  65.999  1.00  0.00      PROB H
ATOM   2950  CA  ILE    39      69.329  61.873  67.845  1.00  0.00      PROB C
ATOM   2951  HA  ILE    39      69.785  61.683  68.807  1.00  0.00      PROB H
ATOM   2952  CB  ILE    39      69.658  63.319  67.425  1.00  0.00      PROB C
ATOM   2953  HB  ILE    39      69.036  63.622  66.559  1.00  0.00      PROB H
ATOM   2954  CG2 ILE    39      69.241  64.292  68.528  1.00  0.00      PROB C
ATOM   2955 HG21 ILE    39      69.786  64.082  69.472  1.00  0.00      PROB H
ATOM   2956 HG22 ILE    39      68.151  64.241  68.732  1.00  0.00      PROB H
ATOM   2957 HG23 ILE    39      69.474  65.335  68.221  1.00  0.00      PROB H
ATOM   2958  CG1 ILE    39      71.129  63.541  67.060  1.00  0.00      PROB C
ATOM   2959 HG11 ILE    39      71.627  62.678  67.519  1.00  0.00      PROB H
ATOM   2960 HG12 ILE    39      71.501  64.488  67.475  1.00  0.00      PROB H
ATOM   2961  CD  ILE    39      71.413  63.508  65.559  1.00  0.00      PROB C
ATOM   2962  HD1 ILE    39      70.839  64.302  65.035  1.00  0.00      PROB H
ATOM   2963  HD2 ILE    39      71.156  62.524  65.123  1.00  0.00      PROB H
ATOM   2964  HD3 ILE    39      72.492  63.688  65.363  1.00  0.00      PROB H
ATOM   2965  C   ILE    39      67.834  61.716  68.020  1.00  0.00      PROB C
ATOM   2966  O   ILE    39      67.076  61.765  67.063  1.00  0.00      PROB O
ATOM   2967  N   ARG    40      67.424  61.501  69.267  1.00  0.00      PROB N
ATOM   2968  HN  ARG    40      68.024  61.545  70.072  1.00  0.00      PROB H
ATOM   2969  CA  ARG    40      65.983  61.384  69.428  1.00  0.00      PROB C
ATOM   2970  HA  ARG    40      65.455  61.298  68.488  1.00  0.00      PROB H
ATOM   2971  CB  ARG    40      65.630  60.109  70.189  1.00  0.00      PROB C
ATOM   2972  HB1 ARG    40      66.045  59.255  69.612  1.00  0.00      PROB H
ATOM   2973  HB2 ARG    40      64.526  59.977  70.221  1.00  0.00      PROB H
ATOM   2974  CG  ARG    40      66.201  60.073  71.607  1.00  0.00      PROB C
ATOM   2975  HG1 ARG    40      65.877  60.966  72.174  1.00  0.00      PROB H
ATOM   2976  HG2 ARG    40      67.314  60.085  71.577  1.00  0.00      PROB H
ATOM   2977  CD  ARG    40      65.735  58.839  72.365  1.00  0.00      PROB C
ATOM   2978  HD1 ARG    40      66.129  57.951  71.850  1.00  0.00      PROB H
ATOM   2979  HD2 ARG    40      64.625  58.805  72.411  1.00  0.00      PROB H
ATOM   2980  NE  ARG    40      66.261  58.819  73.721  1.00  0.00      PROB N
ATOM   2981  HE  ARG    40      66.700  59.592  74.200  1.00  0.00      PROB H
ATOM   2982  CZ  ARG    40      66.066  57.766  74.529  1.00  0.00      PROB C
ATOM   2983  NH1 ARG    40      65.464  56.664  74.100  1.00  0.00      PROB N
ATOM   2984 HH11 ARG    40      65.121  56.540  73.175  1.00  0.00      PROB H
ATOM   2985 HH12 ARG    40      65.353  55.992  74.846  1.00  0.00      PROB H
ATOM   2986  NH2 ARG    40      66.481  57.834  75.782  1.00  0.00      PROB N
ATOM   2987 HH21 ARG    40      66.198  57.113  76.411  1.00  0.00      PROB H
ATOM   2988 HH22 ARG    40      67.017  58.661  76.045  1.00  0.00      PROB H
ATOM   2989  C   ARG    40      65.377  62.584  70.115  1.00  0.00      PROB C
ATOM   2990  O   ARG    40      66.050  63.366  70.772  1.00  0.00      PROB O
ATOM   2991  N   GLN    41      64.054  62.648  69.984  1.00  0.00      PROB N
ATOM   2992  HN  GLN    41      63.551  62.092  69.315  1.00  0.00      PROB H
ATOM   2993  CA  GLN    41      63.299  63.433  70.947  1.00  0.00      PROB C
ATOM   2994  HA  GLN    41      63.942  64.013  71.592  1.00  0.00      PROB H
ATOM   2995  CB  GLN    41      62.482  64.495  70.217  1.00  0.00      PROB C
ATOM   2996  HB1 GLN    41      61.740  63.984  69.557  1.00  0.00      PROB H
ATOM   2997  HB2 GLN    41      63.158  65.049  69.535  1.00  0.00      PROB H
ATOM   2998  CG  GLN    41      61.759  65.471  71.144  1.00  0.00      PROB C
ATOM   2999  HG1 GLN    41      62.512  65.906  71.833  1.00  0.00      PROB H
ATOM   3000  HG2 GLN    41      60.978  64.956  71.742  1.00  0.00      PROB H
ATOM   3001  CD  GLN    41      61.095  66.524  70.289  1.00  0.00      PROB C
ATOM   3002  OE1 GLN    41      60.418  66.228  69.314  1.00  0.00      PROB O
ATOM   3003  NE2 GLN    41      61.379  67.777  70.643  1.00  0.00      PROB N
ATOM   3004 HE21 GLN    41      61.062  68.510  70.042  1.00  0.00      PROB H
ATOM   3005 HE22 GLN    41      61.822  67.945  71.528  1.00  0.00      PROB H
ATOM   3006  C   GLN    41      62.408  62.502  71.743  1.00  0.00      PROB C
ATOM   3007  O   GLN    41      61.400  62.008  71.249  1.00  0.00      PROB O
ATOM   3008  N   PRO    42      62.823  62.239  73.003  1.00  0.00      PROB N
ATOM   3009  CD  PRO    42      64.055  62.669  73.647  1.00  0.00      PROB C
ATOM   3010  HD1 PRO    42      63.961  63.700  74.014  1.00  0.00      PROB H
ATOM   3011  HD2 PRO    42      64.921  62.643  72.956  1.00  0.00      PROB H
ATOM   3012  CA  PRO    42      61.963  61.439  73.880  1.00  0.00      PROB C
ATOM   3013  HA  PRO    42      61.698  60.518  73.396  1.00  0.00      PROB H
ATOM   3014  CB  PRO    42      62.817  61.242  75.136  1.00  0.00      PROB C
ATOM   3015  HB1 PRO    42      62.802  60.170  75.444  1.00  0.00      PROB H
ATOM   3016  HB2 PRO    42      62.436  61.802  75.999  1.00  0.00      PROB H
ATOM   3017  CG  PRO    42      64.240  61.645  74.756  1.00  0.00      PROB C
ATOM   3018  HG1 PRO    42      64.809  62.051  75.620  1.00  0.00      PROB H
ATOM   3019  HG2 PRO    42      64.782  60.761  74.372  1.00  0.00      PROB H
ATOM   3020  C   PRO    42      60.677  62.189  74.170  1.00  0.00      PROB C
ATOM   3021  O   PRO    42      60.590  63.386  73.919  1.00  0.00      PROB O
ATOM   3022  N   SER    43      59.700  61.450  74.720  1.00  0.00      PROB N
ATOM   3023  HN  SER    43      59.829  60.464  74.853  1.00  0.00      PROB H
ATOM   3024  CA  SER    43      58.388  62.022  75.046  1.00  0.00      PROB C
ATOM   3025  HA  SER    43      57.823  61.984  74.126  1.00  0.00      PROB H
ATOM   3026  CB  SER    43      57.668  61.090  76.025  1.00  0.00      PROB C
ATOM   3027  HB1 SER    43      58.094  61.187  77.051  1.00  0.00      PROB H
ATOM   3028  HB2 SER    43      57.814  60.035  75.695  1.00  0.00      PROB H
ATOM   3029  OG  SER    43      56.267  61.379  76.040  1.00  0.00      PROB O
ATOM   3030  HG1 SER    43      55.852  60.699  76.577  1.00  0.00      PROB H
ATOM   3031  C   SER    43      58.381  63.479  75.515  1.00  0.00      PROB C
ATOM   3032  O   SER    43      58.675  63.825  76.663  1.00  0.00      PROB O
ATOM   3033  N   GLY    44      58.076  64.333  74.516  1.00  0.00      PROB N
ATOM   3034  HN  GLY    44      57.845  63.941  73.635  1.00  0.00      PROB H
ATOM   3035  CA  GLY    44      58.160  65.788  74.663  1.00  0.00      PROB C
ATOM   3036  HA1 GLY    44      57.283  66.111  75.204  1.00  0.00      PROB H
ATOM   3037  HA2 GLY    44      58.236  66.232  73.683  1.00  0.00      PROB H
ATOM   3038  C   GLY    44      59.361  66.276  75.457  1.00  0.00      PROB C
ATOM   3039  O   GLY    44      59.224  66.770  76.571  1.00  0.00      PROB O
ATOM   3040  N   LYS    45      60.547  66.048  74.885  1.00  0.00      PROB N
ATOM   3041  HN  LYS    45      60.638  65.521  74.042  1.00  0.00      PROB H
ATOM   3042  CA  LYS    45      61.769  66.502  75.550  1.00  0.00      PROB C
ATOM   3043  HA  LYS    45      61.540  67.176  76.364  1.00  0.00      PROB H
ATOM   3044  CB  LYS    45      62.576  65.308  76.086  1.00  0.00      PROB C
ATOM   3045  HB1 LYS    45      63.517  65.635  76.582  1.00  0.00      PROB H
ATOM   3046  HB2 LYS    45      62.855  64.728  75.190  1.00  0.00      PROB H
ATOM   3047  CG  LYS    45      61.904  64.306  77.040  1.00  0.00      PROB C
ATOM   3048  HG1 LYS    45      62.577  63.422  77.024  1.00  0.00      PROB H
ATOM   3049  HG2 LYS    45      60.943  63.978  76.622  1.00  0.00      PROB H
ATOM   3050  CD  LYS    45      61.853  64.636  78.540  1.00  0.00      PROB C
ATOM   3051  HD1 LYS    45      62.863  64.944  78.890  1.00  0.00      PROB H
ATOM   3052  HD2 LYS    45      61.560  63.708  79.082  1.00  0.00      PROB H
ATOM   3053  CE  LYS    45      60.816  65.669  78.991  1.00  0.00      PROB C
ATOM   3054  HE1 LYS    45      61.022  66.661  78.533  1.00  0.00      PROB H
ATOM   3055  HE2 LYS    45      60.827  65.778  80.097  1.00  0.00      PROB H
ATOM   3056  NZ  LYS    45      59.467  65.245  78.588  1.00  0.00      PROB N
ATOM   3057  HZ1 LYS    45      59.463  64.373  78.010  1.00  0.00      PROB H
ATOM   3058  HZ2 LYS    45      59.072  65.968  77.935  1.00  0.00      PROB H
ATOM   3059  HZ3 LYS    45      58.809  65.116  79.379  1.00  0.00      PROB H
ATOM   3060  C   LYS    45      62.613  67.308  74.575  1.00  0.00      PROB C
ATOM   3061  O   LYS    45      62.183  67.595  73.463  1.00  0.00      PROB O
ATOM   3062  N   GLY    46      63.836  67.633  75.027  1.00  0.00      PROB N
ATOM   3063  HN  GLY    46      64.143  67.456  75.954  1.00  0.00      PROB H
ATOM   3064  CA  GLY    46      64.795  68.164  74.062  1.00  0.00      PROB C
ATOM   3065  HA1 GLY    46      65.599  68.644  74.601  1.00  0.00      PROB H
ATOM   3066  HA2 GLY    46      64.256  68.817  73.415  1.00  0.00      PROB H
ATOM   3067  C   GLY    46      65.384  67.055  73.213  1.00  0.00      PROB C
ATOM   3068  O   GLY    46      64.961  65.907  73.290  1.00  0.00      PROB O
ATOM   3069  N   LEU    47      66.375  67.443  72.402  1.00  0.00      PROB N
ATOM   3070  HN  LEU    47      66.718  68.378  72.357  1.00  0.00      PROB H
ATOM   3071  CA  LEU    47      66.974  66.402  71.571  1.00  0.00      PROB C
ATOM   3072  HA  LEU    47      66.231  65.661  71.327  1.00  0.00      PROB H
ATOM   3073  CB  LEU    47      67.457  66.974  70.238  1.00  0.00      PROB C
ATOM   3074  HB1 LEU    47      68.043  66.219  69.686  1.00  0.00      PROB H
ATOM   3075  HB2 LEU    47      68.132  67.827  70.442  1.00  0.00      PROB H
ATOM   3076  CG  LEU    47      66.373  67.485  69.288  1.00  0.00      PROB C
ATOM   3077  HG  LEU    47      65.777  68.254  69.839  1.00  0.00      PROB H
ATOM   3078  CD1 LEU    47      66.989  68.175  68.071  1.00  0.00      PROB C
ATOM   3079 HD11 LEU    47      67.626  67.462  67.509  1.00  0.00      PROB H
ATOM   3080 HD12 LEU    47      67.616  69.036  68.387  1.00  0.00      PROB H
ATOM   3081 HD13 LEU    47      66.194  68.548  67.392  1.00  0.00      PROB H
ATOM   3082  CD2 LEU    47      65.407  66.382  68.859  1.00  0.00      PROB C
ATOM   3083 HD21 LEU    47      65.017  65.844  69.743  1.00  0.00      PROB H
ATOM   3084 HD22 LEU    47      65.922  65.649  68.201  1.00  0.00      PROB H
ATOM   3085 HD23 LEU    47      64.547  66.814  68.303  1.00  0.00      PROB H
ATOM   3086  C   LEU    47      68.094  65.647  72.268  1.00  0.00      PROB C
ATOM   3087  O   LEU    47      69.210  66.129  72.430  1.00  0.00      PROB O
ATOM   3088  N   GLU    48      67.741  64.425  72.677  1.00  0.00      PROB N
ATOM   3089  HN  GLU    48      66.827  64.066  72.496  1.00  0.00      PROB H
ATOM   3090  CA  GLU    48      68.754  63.550  73.258  1.00  0.00      PROB C
ATOM   3091  HA  GLU    48      69.359  64.125  73.948  1.00  0.00      PROB H
ATOM   3092  CB  GLU    48      68.078  62.438  74.065  1.00  0.00      PROB C
ATOM   3093  HB1 GLU    48      67.547  61.769  73.352  1.00  0.00      PROB H
ATOM   3094  HB2 GLU    48      67.282  62.892  74.692  1.00  0.00      PROB H
ATOM   3095  CG  GLU    48      69.011  61.590  74.945  1.00  0.00      PROB C
ATOM   3096  HG1 GLU    48      69.431  62.196  75.773  1.00  0.00      PROB H
ATOM   3097  HG2 GLU    48      69.851  61.167  74.354  1.00  0.00      PROB H
ATOM   3098  CD  GLU    48      68.250  60.423  75.562  1.00  0.00      PROB C
ATOM   3099  OE1 GLU    48      67.093  60.570  75.941  1.00  0.00      PROB O
ATOM   3100  OE2 GLU    48      68.784  59.323  75.619  1.00  0.00      PROB O
ATOM   3101  C   GLU    48      69.661  62.964  72.189  1.00  0.00      PROB C
ATOM   3102  O   GLU    48      69.263  62.133  71.378  1.00  0.00      PROB O
ATOM   3103  N   TRP    49      70.916  63.433  72.214  1.00  0.00      PROB N
ATOM   3104  HN  TRP    49      71.213  64.168  72.810  1.00  0.00      PROB H
ATOM   3105  CA  TRP    49      71.876  62.742  71.357  1.00  0.00      PROB C
ATOM   3106  HA  TRP    49      71.427  62.595  70.382  1.00  0.00      PROB H
ATOM   3107  CB  TRP    49      73.136  63.594  71.135  1.00  0.00      PROB C
ATOM   3108  HB1 TRP    49      73.587  63.876  72.110  1.00  0.00      PROB H
ATOM   3109  HB2 TRP    49      72.870  64.532  70.603  1.00  0.00      PROB H
ATOM   3110  CG  TRP    49      74.146  62.817  70.316  1.00  0.00      PROB C
ATOM   3111  CD1 TRP    49      74.014  62.402  68.982  1.00  0.00      PROB C
ATOM   3112  HD1 TRP    49      73.266  62.784  68.338  1.00  0.00      PROB H
ATOM   3113  NE1 TRP    49      75.081  61.658  68.588  1.00  0.00      PROB N
ATOM   3114  HE1 TRP    49      75.138  61.103  67.782  1.00  0.00      PROB H
ATOM   3115  CE2 TRP    49      75.972  61.556  69.651  1.00  0.00      PROB C
ATOM   3116  CD2 TRP    49      75.412  62.280  70.755  1.00  0.00      PROB C
ATOM   3117  CE3 TRP    49      76.108  62.341  71.978  1.00  0.00      PROB C
ATOM   3118  HE3 TRP    49      75.668  62.861  72.812  1.00  0.00      PROB H
ATOM   3119  CZ3 TRP    49      77.352  61.687  72.108  1.00  0.00      PROB C
ATOM   3120  HZ3 TRP    49      77.891  61.690  73.039  1.00  0.00      PROB H
ATOM   3121  CZ2 TRP    49      77.214  60.904  69.796  1.00  0.00      PROB C
ATOM   3122  HZ2 TRP    49      77.632  60.328  69.007  1.00  0.00      PROB H
ATOM   3123  CH2 TRP    49      77.902  60.970  71.024  1.00  0.00      PROB C
ATOM   3124  HH2 TRP    49      78.846  60.460  71.139  1.00  0.00      PROB H
ATOM   3125  C   TRP    49      72.215  61.371  71.915  1.00  0.00      PROB C
ATOM   3126  O   TRP    49      72.637  61.223  73.055  1.00  0.00      PROB O
ATOM   3127  N   LEU    50      71.999  60.381  71.045  1.00  0.00      PROB N
ATOM   3128  HN  LEU    50      71.647  60.521  70.120  1.00  0.00      PROB H
ATOM   3129  CA  LEU    50      72.307  59.022  71.467  1.00  0.00      PROB C
ATOM   3130  HA  LEU    50      72.238  58.927  72.544  1.00  0.00      PROB H
ATOM   3131  CB  LEU    50      71.304  58.053  70.841  1.00  0.00      PROB C
ATOM   3132  HB1 LEU    50      71.536  57.010  71.136  1.00  0.00      PROB H
ATOM   3133  HB2 LEU    50      71.360  58.106  69.730  1.00  0.00      PROB H
ATOM   3134  CG  LEU    50      69.854  58.339  71.207  1.00  0.00      PROB C
ATOM   3135  HG  LEU    50      69.659  59.439  71.127  1.00  0.00      PROB H
ATOM   3136  CD1 LEU    50      68.895  57.688  70.213  1.00  0.00      PROB C
ATOM   3137 HD11 LEU    50      69.028  56.586  70.213  1.00  0.00      PROB H
ATOM   3138 HD12 LEU    50      69.074  58.075  69.188  1.00  0.00      PROB H
ATOM   3139 HD13 LEU    50      67.849  57.922  70.488  1.00  0.00      PROB H
ATOM   3140  CD2 LEU    50      69.555  57.945  72.651  1.00  0.00      PROB C
ATOM   3141 HD21 LEU    50      70.192  58.510  73.367  1.00  0.00      PROB H
ATOM   3142 HD22 LEU    50      69.717  56.861  72.812  1.00  0.00      PROB H
ATOM   3143 HD23 LEU    50      68.507  58.170  72.909  1.00  0.00      PROB H
ATOM   3144  C   LEU    50      73.714  58.612  71.083  1.00  0.00      PROB C
ATOM   3145  O   LEU    50      74.591  58.358  71.902  1.00  0.00      PROB O
ATOM   3146  N   ALA    51      73.872  58.521  69.761  1.00  0.00      PROB N
ATOM   3147  HN  ALA    51      73.205  58.887  69.114  1.00  0.00      PROB H
ATOM   3148  CA  ALA    51      75.064  57.851  69.266  1.00  0.00      PROB C
ATOM   3149  HA  ALA    51      75.903  58.048  69.922  1.00  0.00      PROB H
ATOM   3150  CB  ALA    51      74.817  56.345  69.134  1.00  0.00      PROB C
ATOM   3151  HB1 ALA    51      73.977  56.150  68.434  1.00  0.00      PROB H
ATOM   3152  HB2 ALA    51      74.539  55.925  70.125  1.00  0.00      PROB H
ATOM   3153  HB3 ALA    51      75.721  55.806  68.778  1.00  0.00      PROB H
ATOM   3154  C   ALA    51      75.436  58.420  67.924  1.00  0.00      PROB C
ATOM   3155  O   ALA    51      74.710  59.229  67.358  1.00  0.00      PROB O
ATOM   3156  N   HSD    52      76.589  57.973  67.436  1.00  0.00      PROB N
ATOM   3157  HN  HSD    52      77.172  57.333  67.946  1.00  0.00      PROB H
ATOM   3158  CA  HSD    52      77.105  58.491  66.178  1.00  0.00      PROB C
ATOM   3159  HA  HSD    52      76.305  58.628  65.475  1.00  0.00      PROB H
ATOM   3160  CB  HSD    52      77.844  59.802  66.483  1.00  0.00      PROB C
ATOM   3161  HB1 HSD    52      78.493  59.793  67.324  1.00  0.00      PROB H
ATOM   3162  HB2 HSD    52      77.076  60.575  66.706  1.00  0.00      PROB H
ATOM   3163  ND1 HSD    52      79.939  59.991  65.121  1.00  0.00      PROB N
ATOM   3164  HD1 HSD    52      80.520  59.403  65.702  1.00  0.00      PROB H
ATOM   3165  CG  HSD    52      78.652  60.320  65.321  1.00  0.00      PROB C
ATOM   3166  CE1 HSD    52      80.339  60.647  63.990  1.00  0.00      PROB C
ATOM   3167  HE1 HSD    52      81.334  60.580  63.559  1.00  0.00      PROB H
ATOM   3168  NE2 HSD    52      79.299  61.383  63.491  1.00  0.00      PROB N
ATOM   3169  CD2 HSD    52      78.239  61.190  64.310  1.00  0.00      PROB C
ATOM   3170  HD2 HSD    52      77.289  61.673  64.130  1.00  0.00      PROB H
ATOM   3171  C   HSD    52      77.997  57.414  65.605  1.00  0.00      PROB C
ATOM   3172  O   HSD    52      78.510  56.587  66.348  1.00  0.00      PROB O
ATOM   3173  N   ILE    53      78.144  57.441  64.280  1.00  0.00      PROB N
ATOM   3174  HN  ILE    53      77.652  58.082  63.686  1.00  0.00      PROB H
ATOM   3175  CA  ILE    53      79.126  56.550  63.680  1.00  0.00      PROB C
ATOM   3176  HA  ILE    53      79.878  56.355  64.419  1.00  0.00      PROB H
ATOM   3177  CB  ILE    53      78.466  55.211  63.288  1.00  0.00      PROB C
ATOM   3178  HB  ILE    53      77.978  54.844  64.225  1.00  0.00      PROB H
ATOM   3179  CG2 ILE    53      77.363  55.381  62.249  1.00  0.00      PROB C
ATOM   3180 HG21 ILE    53      77.771  55.824  61.323  1.00  0.00      PROB H
ATOM   3181 HG22 ILE    53      76.563  56.053  62.626  1.00  0.00      PROB H
ATOM   3182 HG23 ILE    53      76.907  54.402  61.995  1.00  0.00      PROB H
ATOM   3183  CG1 ILE    53      79.482  54.136  62.901  1.00  0.00      PROB C
ATOM   3184 HG11 ILE    53      80.390  54.156  63.495  1.00  0.00      PROB H
ATOM   3185 HG12 ILE    53      79.793  54.287  61.843  1.00  0.00      PROB H
ATOM   3186  CD  ILE    53      78.938  52.724  63.104  1.00  0.00      PROB C
ATOM   3187  HD1 ILE    53      78.031  52.549  62.492  1.00  0.00      PROB H
ATOM   3188  HD2 ILE    53      78.687  52.547  64.171  1.00  0.00      PROB H
ATOM   3189  HD3 ILE    53      79.710  51.974  62.820  1.00  0.00      PROB H
ATOM   3190  C   ILE    53      79.830  57.257  62.539  1.00  0.00      PROB C
ATOM   3191  O   ILE    53      79.213  57.937  61.725  1.00  0.00      PROB O
ATOM   3192  N   TRP    54      81.158  57.119  62.558  1.00  0.00      PROB N
ATOM   3193  HN  TRP    54      81.608  56.544  63.248  1.00  0.00      PROB H
ATOM   3194  CA  TRP    54      81.961  57.717  61.500  1.00  0.00      PROB C
ATOM   3195  HA  TRP    54      81.514  58.652  61.184  1.00  0.00      PROB H
ATOM   3196  CB  TRP    54      83.388  57.992  61.981  1.00  0.00      PROB C
ATOM   3197  HB1 TRP    54      84.048  58.355  61.186  1.00  0.00      PROB H
ATOM   3198  HB2 TRP    54      83.855  57.043  62.303  1.00  0.00      PROB H
ATOM   3199  CG  TRP    54      83.428  59.019  63.085  1.00  0.00      PROB C
ATOM   3200  CD1 TRP    54      83.272  58.786  64.459  1.00  0.00      PROB C
ATOM   3201  HD1 TRP    54      83.062  57.822  64.907  1.00  0.00      PROB H
ATOM   3202  NE1 TRP    54      83.380  59.937  65.174  1.00  0.00      PROB N
ATOM   3203  HE1 TRP    54      83.315  60.023  66.149  1.00  0.00      PROB H
ATOM   3204  CE2 TRP    54      83.616  60.988  64.292  1.00  0.00      PROB C
ATOM   3205  CD2 TRP    54      83.651  60.439  62.964  1.00  0.00      PROB C
ATOM   3206  CE3 TRP    54      83.871  61.284  61.857  1.00  0.00      PROB C
ATOM   3207  HE3 TRP    54      83.864  60.894  60.853  1.00  0.00      PROB H
ATOM   3208  CZ3 TRP    54      84.059  62.667  62.061  1.00  0.00      PROB C
ATOM   3209  HZ3 TRP    54      84.249  63.300  61.211  1.00  0.00      PROB H
ATOM   3210  CZ2 TRP    54      83.805  62.373  64.482  1.00  0.00      PROB C
ATOM   3211  HZ2 TRP    54      83.775  62.797  65.473  1.00  0.00      PROB H
ATOM   3212  CH2 TRP    54      84.027  63.206  63.365  1.00  0.00      PROB C
ATOM   3213  HH2 TRP    54      84.201  64.236  63.523  1.00  0.00      PROB H
ATOM   3214  C   TRP    54      82.018  56.810  60.292  1.00  0.00      PROB C
ATOM   3215  O   TRP    54      81.642  55.646  60.339  1.00  0.00      PROB O
ATOM   3216  N   TRP    55      82.535  57.393  59.205  1.00  0.00      PROB N
ATOM   3217  HN  TRP    55      82.744  58.368  59.193  1.00  0.00      PROB H
ATOM   3218  CA  TRP    55      82.639  56.663  57.945  1.00  0.00      PROB C
ATOM   3219  HA  TRP    55      81.647  56.440  57.627  1.00  0.00      PROB H
ATOM   3220  CB  TRP    55      83.220  57.583  56.864  1.00  0.00      PROB C
ATOM   3221  HB1 TRP    55      82.772  58.595  56.962  1.00  0.00      PROB H
ATOM   3222  HB2 TRP    55      82.931  57.210  55.868  1.00  0.00      PROB H
ATOM   3223  CG  TRP    55      84.730  57.707  56.921  1.00  0.00      PROB C
ATOM   3224  CD1 TRP    55      85.628  57.210  55.964  1.00  0.00      PROB C
ATOM   3225  HD1 TRP    55      85.336  56.605  55.117  1.00  0.00      PROB H
ATOM   3226  NE1 TRP    55      86.916  57.495  56.291  1.00  0.00      PROB N
ATOM   3227  HE1 TRP    55      87.745  57.180  55.879  1.00  0.00      PROB H
ATOM   3228  CE2 TRP    55      86.925  58.198  57.490  1.00  0.00      PROB C
ATOM   3229  CD2 TRP    55      85.561  58.351  57.914  1.00  0.00      PROB C
ATOM   3230  CE3 TRP    55      85.278  59.035  59.115  1.00  0.00      PROB C
ATOM   3231  HE3 TRP    55      84.263  59.256  59.382  1.00  0.00      PROB H
ATOM   3232  CZ3 TRP    55      86.332  59.568  59.885  1.00  0.00      PROB C
ATOM   3233  HZ3 TRP    55      86.071  60.155  60.743  1.00  0.00      PROB H
ATOM   3234  CZ2 TRP    55      87.972  58.736  58.267  1.00  0.00      PROB C
ATOM   3235  HZ2 TRP    55      89.001  58.623  57.954  1.00  0.00      PROB H
ATOM   3236  CH2 TRP    55      87.670  59.419  59.463  1.00  0.00      PROB C
ATOM   3237  HH2 TRP    55      88.472  59.856  60.045  1.00  0.00      PROB H
ATOM   3238  C   TRP    55      83.304  55.290  57.962  1.00  0.00      PROB C
ATOM   3239  O   TRP    55      82.926  54.386  57.222  1.00  0.00      PROB O
ATOM   3240  N   ASP    56      84.302  55.166  58.844  1.00  0.00      PROB N
ATOM   3241  HN  ASP    56      84.636  55.900  59.441  1.00  0.00      PROB H
ATOM   3242  CA  ASP    56      84.987  53.882  58.968  1.00  0.00      PROB C
ATOM   3243  HA  ASP    56      85.166  53.508  57.967  1.00  0.00      PROB H
ATOM   3244  CB  ASP    56      86.392  54.107  59.576  1.00  0.00      PROB C
ATOM   3245  HB1 ASP    56      86.986  54.751  58.891  1.00  0.00      PROB H
ATOM   3246  HB2 ASP    56      86.944  53.153  59.689  1.00  0.00      PROB H
ATOM   3247  CG  ASP    56      86.341  54.816  60.926  1.00  0.00      PROB C
ATOM   3248  OD1 ASP    56      86.078  56.010  60.986  1.00  0.00      PROB O
ATOM   3249  OD2 ASP    56      86.584  54.179  61.944  1.00  0.00      PROB O
ATOM   3250  C   ASP    56      84.118  52.813  59.641  1.00  0.00      PROB C
ATOM   3251  O   ASP    56      83.127  52.365  59.064  1.00  0.00      PROB O
ATOM   3252  N   GLY    57      84.480  52.422  60.869  1.00  0.00      PROB N
ATOM   3253  HN  GLY    57      85.301  52.806  61.315  1.00  0.00      PROB H
ATOM   3254  CA  GLY    57      83.519  51.648  61.652  1.00  0.00      PROB C
ATOM   3255  HA1 GLY    57      84.004  50.724  61.918  1.00  0.00      PROB H
ATOM   3256  HA2 GLY    57      82.573  51.500  61.151  1.00  0.00      PROB H
ATOM   3257  C   GLY    57      83.180  52.305  62.979  1.00  0.00      PROB C
ATOM   3258  O   GLY    57      82.373  51.812  63.753  1.00  0.00      PROB O
ATOM   3259  N   ASP    58      83.856  53.440  63.203  1.00  0.00      PROB N
ATOM   3260  HN  ASP    58      84.499  53.820  62.540  1.00  0.00      PROB H
ATOM   3261  CA  ASP    58      83.852  54.108  64.501  1.00  0.00      PROB C
ATOM   3262  HA  ASP    58      84.379  53.445  65.178  1.00  0.00      PROB H
ATOM   3263  CB  ASP    58      84.609  55.407  64.353  1.00  0.00      PROB C
ATOM   3264  HB1 ASP    58      83.955  56.239  64.076  1.00  0.00      PROB H
ATOM   3265  HB2 ASP    58      85.297  55.278  63.515  1.00  0.00      PROB H
ATOM   3266  CG  ASP    58      85.367  55.784  65.604  1.00  0.00      PROB C
ATOM   3267  OD1 ASP    58      86.392  55.172  65.885  1.00  0.00      PROB O
ATOM   3268  OD2 ASP    58      84.975  56.725  66.278  1.00  0.00      PROB O
ATOM   3269  C   ASP    58      82.509  54.435  65.105  1.00  0.00      PROB C
ATOM   3270  O   ASP    58      81.785  55.301  64.631  1.00  0.00      PROB O
ATOM   3271  N   GLU    59      82.228  53.742  66.202  1.00  0.00      PROB N
ATOM   3272  HN  GLU    59      82.822  53.023  66.569  1.00  0.00      PROB H
ATOM   3273  CA  GLU    59      81.107  54.203  67.013  1.00  0.00      PROB C
ATOM   3274  HA  GLU    59      80.267  54.415  66.362  1.00  0.00      PROB H
ATOM   3275  CB  GLU    59      80.660  53.118  68.006  1.00  0.00      PROB C
ATOM   3276  HB1 GLU    59      79.896  52.496  67.478  1.00  0.00      PROB H
ATOM   3277  HB2 GLU    59      80.135  53.568  68.878  1.00  0.00      PROB H
ATOM   3278  CG  GLU    59      81.715  52.134  68.542  1.00  0.00      PROB C
ATOM   3279  HG1 GLU    59      81.979  51.401  67.745  1.00  0.00      PROB H
ATOM   3280  HG2 GLU    59      81.326  51.575  69.411  1.00  0.00      PROB H
ATOM   3281  CD  GLU    59      82.986  52.849  68.951  1.00  0.00      PROB C
ATOM   3282  OE1 GLU    59      82.953  53.703  69.827  1.00  0.00      PROB O
ATOM   3283  OE2 GLU    59      84.015  52.624  68.325  1.00  0.00      PROB O
ATOM   3284  C   GLU    59      81.417  55.503  67.748  1.00  0.00      PROB C
ATOM   3285  O   GLU    59      82.551  55.964  67.839  1.00  0.00      PROB O
ATOM   3286  N   SER    60      80.347  56.090  68.281  1.00  0.00      PROB N
ATOM   3287  HN  SER    60      79.426  55.824  67.999  1.00  0.00      PROB H
ATOM   3288  CA  SER    60      80.488  57.175  69.244  1.00  0.00      PROB C
ATOM   3289  HA  SER    60      81.356  56.984  69.861  1.00  0.00      PROB H
ATOM   3290  CB  SER    60      80.617  58.539  68.548  1.00  0.00      PROB C
ATOM   3291  HB1 SER    60      81.101  59.265  69.240  1.00  0.00      PROB H
ATOM   3292  HB2 SER    60      79.619  58.898  68.366  1.00  0.00      PROB H
ATOM   3293  OG  SER    60      81.395  58.475  67.338  1.00  0.00      PROB O
ATOM   3294  HG1 SER    60      81.986  57.700  67.419  1.00  0.00      PROB H
ATOM   3295  C   SER    60      79.253  57.155  70.124  1.00  0.00      PROB C
ATOM   3296  O   SER    60      78.142  57.045  69.618  1.00  0.00      PROB O
ATOM   3297  N   TYR    61      79.464  57.209  71.444  1.00  0.00      PROB N
ATOM   3298  HN  TYR    61      80.354  57.299  71.880  1.00  0.00      PROB H
ATOM   3299  CA  TYR    61      78.283  57.086  72.298  1.00  0.00      PROB C
ATOM   3300  HA  TYR    61      77.362  57.112  71.730  1.00  0.00      PROB H
ATOM   3301  CB  TYR    61      78.306  55.784  73.107  1.00  0.00      PROB C
ATOM   3302  HB1 TYR    61      77.416  55.695  73.769  1.00  0.00      PROB H
ATOM   3303  HB2 TYR    61      79.214  55.753  73.753  1.00  0.00      PROB H
ATOM   3304  CG  TYR    61      78.290  54.567  72.211  1.00  0.00      PROB C
ATOM   3305  CD1 TYR    61      79.354  53.647  72.301  1.00  0.00      PROB C
ATOM   3306  HD1 TYR    61      80.164  53.819  72.986  1.00  0.00      PROB H
ATOM   3307  CE1 TYR    61      79.337  52.508  71.481  1.00  0.00      PROB C
ATOM   3308  HE1 TYR    61      80.114  51.777  71.536  1.00  0.00      PROB H
ATOM   3309  CZ  TYR    61      78.261  52.324  70.588  1.00  0.00      PROB C
ATOM   3310  OH  TYR    61      78.241  51.216  69.761  1.00  0.00      PROB O
ATOM   3311  HH  TYR    61      79.109  50.811  69.796  1.00  0.00      PROB H
ATOM   3312  CD2 TYR    61      77.215  54.381  71.323  1.00  0.00      PROB C
ATOM   3313  HD2 TYR    61      76.412  55.099  71.283  1.00  0.00      PROB H
ATOM   3314  CE2 TYR    61      77.199  53.245  70.502  1.00  0.00      PROB C
ATOM   3315  HE2 TYR    61      76.378  53.098  69.825  1.00  0.00      PROB H
ATOM   3316  C   TYR    61      78.156  58.245  73.254  1.00  0.00      PROB C
ATOM   3317  O   TYR    61      79.142  58.886  73.591  1.00  0.00      PROB O
ATOM   3318  N   ASN    62      76.909  58.467  73.693  1.00  0.00      PROB N
ATOM   3319  HN  ASN    62      76.101  58.036  73.286  1.00  0.00      PROB H
ATOM   3320  CA  ASN    62      76.687  59.428  74.776  1.00  0.00      PROB C
ATOM   3321  HA  ASN    62      77.165  60.338  74.474  1.00  0.00      PROB H
ATOM   3322  CB  ASN    62      75.195  59.803  74.810  1.00  0.00      PROB C
ATOM   3323  HB1 ASN    62      74.583  58.905  75.031  1.00  0.00      PROB H
ATOM   3324  HB2 ASN    62      74.904  60.178  73.804  1.00  0.00      PROB H
ATOM   3325  CG  ASN    62      74.908  60.873  75.848  1.00  0.00      PROB C
ATOM   3326  OD1 ASN    62      75.709  61.141  76.730  1.00  0.00      PROB O
ATOM   3327  ND2 ASN    62      73.724  61.469  75.719  1.00  0.00      PROB N
ATOM   3328 HD21 ASN    62      73.434  62.075  76.454  1.00  0.00      PROB H
ATOM   3329 HD22 ASN    62      73.156  61.279  74.913  1.00  0.00      PROB H
ATOM   3330  C   ASN    62      77.176  58.927  76.135  1.00  0.00      PROB C
ATOM   3331  O   ASN    62      76.674  57.940  76.665  1.00  0.00      PROB O
ATOM   3332  N   PRO    63      78.175  59.655  76.694  1.00  0.00      PROB N
ATOM   3333  CD  PRO    63      78.889  60.764  76.072  1.00  0.00      PROB C
ATOM   3334  HD1 PRO    63      78.241  61.645  76.134  1.00  0.00      PROB H
ATOM   3335  HD2 PRO    63      79.218  60.589  75.034  1.00  0.00      PROB H
ATOM   3336  CA  PRO    63      78.678  59.383  78.046  1.00  0.00      PROB C
ATOM   3337  HA  PRO    63      79.268  58.482  77.949  1.00  0.00      PROB H
ATOM   3338  CB  PRO    63      79.541  60.610  78.346  1.00  0.00      PROB C
ATOM   3339  HB1 PRO    63      80.349  60.370  79.068  1.00  0.00      PROB H
ATOM   3340  HB2 PRO    63      78.910  61.437  78.747  1.00  0.00      PROB H
ATOM   3341  CG  PRO    63      80.088  61.006  76.979  1.00  0.00      PROB C
ATOM   3342  HG1 PRO    63      80.447  62.053  76.943  1.00  0.00      PROB H
ATOM   3343  HG2 PRO    63      80.917  60.322  76.688  1.00  0.00      PROB H
ATOM   3344  C   PRO    63      77.671  59.062  79.143  1.00  0.00      PROB C
ATOM   3345  O   PRO    63      77.947  58.230  80.005  1.00  0.00      PROB O
ATOM   3346  N   SER    64      76.500  59.711  79.106  1.00  0.00      PROB N
ATOM   3347  HN  SER    64      76.235  60.377  78.396  1.00  0.00      PROB H
ATOM   3348  CA  SER    64      75.505  59.333  80.107  1.00  0.00      PROB C
ATOM   3349  HA  SER    64      76.011  59.330  81.049  1.00  0.00      PROB H
ATOM   3350  CB  SER    64      74.372  60.356  80.135  1.00  0.00      PROB C
ATOM   3351  HB1 SER    64      74.705  61.292  80.631  1.00  0.00      PROB H
ATOM   3352  HB2 SER    64      73.484  59.989  80.699  1.00  0.00      PROB H
ATOM   3353  OG  SER    64      74.000  60.660  78.790  1.00  0.00      PROB O
ATOM   3354  HG1 SER    64      74.393  61.547  78.618  1.00  0.00      PROB H
ATOM   3355  C   SER    64      74.984  57.910  79.954  1.00  0.00      PROB C
ATOM   3356  O   SER    64      75.354  57.015  80.715  1.00  0.00      PROB O
ATOM   3357  N   LEU    65      74.124  57.724  78.938  1.00  0.00      PROB N
ATOM   3358  HN  LEU    65      73.836  58.485  78.352  1.00  0.00      PROB H
ATOM   3359  CA  LEU    65      73.456  56.421  78.850  1.00  0.00      PROB C
ATOM   3360  HA  LEU    65      73.272  56.092  79.864  1.00  0.00      PROB H
ATOM   3361  CB  LEU    65      72.031  56.525  78.279  1.00  0.00      PROB C
ATOM   3362  HB1 LEU    65      71.487  57.345  78.802  1.00  0.00      PROB H
ATOM   3363  HB2 LEU    65      71.497  55.581  78.543  1.00  0.00      PROB H
ATOM   3364  CG  LEU    65      71.876  56.732  76.768  1.00  0.00      PROB C
ATOM   3365  HG  LEU    65      72.657  56.125  76.249  1.00  0.00      PROB H
ATOM   3366  CD1 LEU    65      70.538  56.177  76.276  1.00  0.00      PROB C
ATOM   3367 HD11 LEU    65      69.698  56.713  76.772  1.00  0.00      PROB H
ATOM   3368 HD12 LEU    65      70.448  55.091  76.483  1.00  0.00      PROB H
ATOM   3369 HD13 LEU    65      70.430  56.340  75.183  1.00  0.00      PROB H
ATOM   3370  CD2 LEU    65      72.068  58.187  76.336  1.00  0.00      PROB C
ATOM   3371 HD21 LEU    65      73.070  58.567  76.613  1.00  0.00      PROB H
ATOM   3372 HD22 LEU    65      71.300  58.832  76.819  1.00  0.00      PROB H
ATOM   3373 HD23 LEU    65      71.938  58.289  75.238  1.00  0.00      PROB H
ATOM   3374  C   LEU    65      74.229  55.267  78.223  1.00  0.00      PROB C
ATOM   3375  O   LEU    65      73.830  54.115  78.337  1.00  0.00      PROB O
ATOM   3376  N   LYS    66      75.366  55.624  77.596  1.00  0.00      PROB N
ATOM   3377  HN  LYS    66      75.595  56.594  77.482  1.00  0.00      PROB H
ATOM   3378  CA  LYS    66      76.375  54.690  77.070  1.00  0.00      PROB C
ATOM   3379  HA  LYS    66      76.592  55.065  76.080  1.00  0.00      PROB H
ATOM   3380  CB  LYS    66      77.688  54.832  77.861  1.00  0.00      PROB C
ATOM   3381  HB1 LYS    66      78.159  55.796  77.553  1.00  0.00      PROB H
ATOM   3382  HB2 LYS    66      78.407  54.029  77.580  1.00  0.00      PROB H
ATOM   3383  CG  LYS    66      77.500  54.868  79.381  1.00  0.00      PROB C
ATOM   3384  HG1 LYS    66      76.993  53.946  79.739  1.00  0.00      PROB H
ATOM   3385  HG2 LYS    66      76.828  55.716  79.579  1.00  0.00      PROB H
ATOM   3386  CD  LYS    66      78.786  55.058  80.183  1.00  0.00      PROB C
ATOM   3387  HD1 LYS    66      79.353  55.924  79.770  1.00  0.00      PROB H
ATOM   3388  HD2 LYS    66      79.418  54.151  80.045  1.00  0.00      PROB H
ATOM   3389  CE  LYS    66      78.488  55.274  81.669  1.00  0.00      PROB C
ATOM   3390  HE1 LYS    66      79.423  55.431  82.248  1.00  0.00      PROB H
ATOM   3391  HE2 LYS    66      77.964  54.385  82.072  1.00  0.00      PROB H
ATOM   3392  NZ  LYS    66      77.652  56.471  81.833  1.00  0.00      PROB N
ATOM   3393  HZ1 LYS    66      76.709  56.267  81.414  1.00  0.00      PROB H
ATOM   3394  HZ2 LYS    66      78.023  57.278  81.275  1.00  0.00      PROB H
ATOM   3395  HZ3 LYS    66      77.483  56.676  82.827  1.00  0.00      PROB H
ATOM   3396  C   LYS    66      76.009  53.230  76.802  1.00  0.00      PROB C
ATOM   3397  O   LYS    66      75.776  52.840  75.668  1.00  0.00      PROB O
ATOM   3398  N   SER    67      75.963  52.429  77.878  1.00  0.00      PROB N
ATOM   3399  HN  SER    67      76.105  52.759  78.807  1.00  0.00      PROB H
ATOM   3400  CA  SER    67      75.745  50.988  77.750  1.00  0.00      PROB C
ATOM   3401  HA  SER    67      76.552  50.609  77.136  1.00  0.00      PROB H
ATOM   3402  CB  SER    67      75.868  50.370  79.141  1.00  0.00      PROB C
ATOM   3403  HB1 SER    67      76.194  49.308  79.086  1.00  0.00      PROB H
ATOM   3404  HB2 SER    67      74.886  50.393  79.670  1.00  0.00      PROB H
ATOM   3405  OG  SER    67      76.775  51.160  79.933  1.00  0.00      PROB O
ATOM   3406  HG1 SER    67      77.664  51.028  79.581  1.00  0.00      PROB H
ATOM   3407  C   SER    67      74.449  50.551  77.076  1.00  0.00      PROB C
ATOM   3408  O   SER    67      74.284  49.420  76.631  1.00  0.00      PROB O
ATOM   3409  N   ARG    68      73.514  51.508  77.013  1.00  0.00      PROB N
ATOM   3410  HN  ARG    68      73.630  52.425  77.407  1.00  0.00      PROB H
ATOM   3411  CA  ARG    68      72.317  51.167  76.262  1.00  0.00      PROB C
ATOM   3412  HA  ARG    68      72.166  50.127  76.322  1.00  0.00      PROB H
ATOM   3413  CB  ARG    68      71.064  51.736  76.921  1.00  0.00      PROB C
ATOM   3414  HB1 ARG    68      70.162  51.415  76.349  1.00  0.00      PROB H
ATOM   3415  HB2 ARG    68      71.095  52.848  76.898  1.00  0.00      PROB H
ATOM   3416  CG  ARG    68      70.919  51.251  78.364  1.00  0.00      PROB C
ATOM   3417  HG1 ARG    68      71.607  51.839  79.015  1.00  0.00      PROB H
ATOM   3418  HG2 ARG    68      71.219  50.182  78.442  1.00  0.00      PROB H
ATOM   3419  CD  ARG    68      69.489  51.374  78.890  1.00  0.00      PROB C
ATOM   3420  HD1 ARG    68      69.480  51.152  79.965  1.00  0.00      PROB H
ATOM   3421  HD2 ARG    68      68.869  50.587  78.418  1.00  0.00      PROB H
ATOM   3422  NE  ARG    68      68.980  52.736  78.748  1.00  0.00      PROB N
ATOM   3423  HE  ARG    68      69.403  53.509  79.208  1.00  0.00      PROB H
ATOM   3424  CZ  ARG    68      67.820  52.955  78.092  1.00  0.00      PROB C
ATOM   3425  NH1 ARG    68      67.330  54.186  78.034  1.00  0.00      PROB N
ATOM   3426 HH11 ARG    68      67.730  54.913  78.583  1.00  0.00      PROB H
ATOM   3427 HH12 ARG    68      66.450  54.338  77.545  1.00  0.00      PROB H
ATOM   3428  NH2 ARG    68      67.154  51.965  77.507  1.00  0.00      PROB N
ATOM   3429 HH21 ARG    68      66.229  52.245  77.221  1.00  0.00      PROB H
ATOM   3430 HH22 ARG    68      67.496  51.032  77.445  1.00  0.00      PROB H
ATOM   3431  C   ARG    68      72.359  51.493  74.781  1.00  0.00      PROB C
ATOM   3432  O   ARG    68      71.335  51.556  74.117  1.00  0.00      PROB O
ATOM   3433  N   LEU    69      73.580  51.714  74.287  1.00  0.00      PROB N
ATOM   3434  HN  LEU    69      74.411  51.761  74.846  1.00  0.00      PROB H
ATOM   3435  CA  LEU    69      73.689  52.050  72.876  1.00  0.00      PROB C
ATOM   3436  HA  LEU    69      72.749  51.918  72.356  1.00  0.00      PROB H
ATOM   3437  CB  LEU    69      74.122  53.507  72.718  1.00  0.00      PROB C
ATOM   3438  HB1 LEU    69      74.190  53.786  71.643  1.00  0.00      PROB H
ATOM   3439  HB2 LEU    69      75.143  53.611  73.160  1.00  0.00      PROB H
ATOM   3440  CG  LEU    69      73.221  54.512  73.429  1.00  0.00      PROB C
ATOM   3441  HG  LEU    69      72.969  54.143  74.454  1.00  0.00      PROB H
ATOM   3442  CD1 LEU    69      73.956  55.822  73.693  1.00  0.00      PROB C
ATOM   3443 HD11 LEU    69      74.439  56.166  72.758  1.00  0.00      PROB H
ATOM   3444 HD12 LEU    69      74.747  55.679  74.461  1.00  0.00      PROB H
ATOM   3445 HD13 LEU    69      73.256  56.609  74.046  1.00  0.00      PROB H
ATOM   3446  CD2 LEU    69      71.890  54.705  72.703  1.00  0.00      PROB C
ATOM   3447 HD21 LEU    69      71.333  53.745  72.661  1.00  0.00      PROB H
ATOM   3448 HD22 LEU    69      72.064  55.056  71.667  1.00  0.00      PROB H
ATOM   3449 HD23 LEU    69      71.263  55.444  73.243  1.00  0.00      PROB H
ATOM   3450  C   LEU    69      74.689  51.153  72.189  1.00  0.00      PROB C
ATOM   3451  O   LEU    69      75.768  50.867  72.695  1.00  0.00      PROB O
ATOM   3452  N   THR    70      74.295  50.739  70.989  1.00  0.00      PROB N
ATOM   3453  HN  THR    70      73.343  50.839  70.684  1.00  0.00      PROB H
ATOM   3454  CA  THR    70      75.249  50.041  70.140  1.00  0.00      PROB C
ATOM   3455  HA  THR    70      76.238  50.366  70.383  1.00  0.00      PROB H
ATOM   3456  CB  THR    70      75.199  48.532  70.398  1.00  0.00      PROB C
ATOM   3457  HB  THR    70      74.241  48.120  70.003  1.00  0.00      PROB H
ATOM   3458  OG1 THR    70      75.185  48.273  71.807  1.00  0.00      PROB O
ATOM   3459  HG1 THR    70      75.539  49.083  72.205  1.00  0.00      PROB H
ATOM   3460  CG2 THR    70      76.367  47.802  69.729  1.00  0.00      PROB C
ATOM   3461 HG21 THR    70      77.321  48.229  70.096  1.00  0.00      PROB H
ATOM   3462 HG22 THR    70      76.337  47.931  68.626  1.00  0.00      PROB H
ATOM   3463 HG23 THR    70      76.327  46.717  69.963  1.00  0.00      PROB H
ATOM   3464  C   THR    70      74.977  50.374  68.691  1.00  0.00      PROB C
ATOM   3465  O   THR    70      73.987  49.960  68.100  1.00  0.00      PROB O
ATOM   3466  N   ILE    71      75.863  51.207  68.145  1.00  0.00      PROB N
ATOM   3467  HN  ILE    71      76.722  51.482  68.586  1.00  0.00      PROB H
ATOM   3468  CA  ILE    71      75.584  51.615  66.779  1.00  0.00      PROB C
ATOM   3469  HA  ILE    71      74.553  51.442  66.517  1.00  0.00      PROB H
ATOM   3470  CB  ILE    71      75.734  53.143  66.636  1.00  0.00      PROB C
ATOM   3471  HB  ILE    71      75.148  53.577  67.482  1.00  0.00      PROB H
ATOM   3472  CG2 ILE    71      77.171  53.624  66.842  1.00  0.00      PROB C
ATOM   3473 HG21 ILE    71      77.820  53.320  65.995  1.00  0.00      PROB H
ATOM   3474 HG22 ILE    71      77.614  53.205  67.767  1.00  0.00      PROB H
ATOM   3475 HG23 ILE    71      77.206  54.725  66.932  1.00  0.00      PROB H
ATOM   3476  CG1 ILE    71      75.096  53.673  65.351  1.00  0.00      PROB C
ATOM   3477 HG11 ILE    71      74.091  53.218  65.210  1.00  0.00      PROB H
ATOM   3478 HG12 ILE    71      75.726  53.378  64.479  1.00  0.00      PROB H
ATOM   3479  CD  ILE    71      74.950  55.194  65.380  1.00  0.00      PROB C
ATOM   3480  HD1 ILE    71      75.940  55.681  65.486  1.00  0.00      PROB H
ATOM   3481  HD2 ILE    71      74.305  55.520  66.221  1.00  0.00      PROB H
ATOM   3482  HD3 ILE    71      74.519  55.562  64.428  1.00  0.00      PROB H
ATOM   3483  C   ILE    71      76.400  50.812  65.786  1.00  0.00      PROB C
ATOM   3484  O   ILE    71      77.584  50.562  65.958  1.00  0.00      PROB O
ATOM   3485  N   SER    72      75.688  50.381  64.749  1.00  0.00      PROB N
ATOM   3486  HN  SER    72      74.719  50.585  64.617  1.00  0.00      PROB H
ATOM   3487  CA  SER    72      76.384  49.646  63.708  1.00  0.00      PROB C
ATOM   3488  HA  SER    72      77.461  49.684  63.825  1.00  0.00      PROB H
ATOM   3489  CB  SER    72      75.937  48.181  63.750  1.00  0.00      PROB C
ATOM   3490  HB1 SER    72      76.310  47.725  64.697  1.00  0.00      PROB H
ATOM   3491  HB2 SER    72      76.374  47.600  62.908  1.00  0.00      PROB H
ATOM   3492  OG  SER    72      74.505  48.087  63.717  1.00  0.00      PROB O
ATOM   3493  HG1 SER    72      74.157  48.686  64.397  1.00  0.00      PROB H
ATOM   3494  C   SER    72      76.078  50.312  62.388  1.00  0.00      PROB C
ATOM   3495  O   SER    72      75.176  51.141  62.319  1.00  0.00      PROB O
ATOM   3496  N   LYS    73      76.822  49.925  61.345  1.00  0.00      PROB N
ATOM   3497  HN  LYS    73      77.632  49.350  61.409  1.00  0.00      PROB H
ATOM   3498  CA  LYS    73      76.340  50.362  60.041  1.00  0.00      PROB C
ATOM   3499  HA  LYS    73      75.264  50.453  60.082  1.00  0.00      PROB H
ATOM   3500  CB  LYS    73      76.863  51.744  59.631  1.00  0.00      PROB C
ATOM   3501  HB1 LYS    73      76.568  52.481  60.413  1.00  0.00      PROB H
ATOM   3502  HB2 LYS    73      76.356  52.057  58.688  1.00  0.00      PROB H
ATOM   3503  CG  LYS    73      78.375  51.835  59.425  1.00  0.00      PROB C
ATOM   3504  HG1 LYS    73      78.751  51.046  58.751  1.00  0.00      PROB H
ATOM   3505  HG2 LYS    73      78.883  51.682  60.405  1.00  0.00      PROB H
ATOM   3506  CD  LYS    73      78.751  53.194  58.860  1.00  0.00      PROB C
ATOM   3507  HD1 LYS    73      78.289  53.926  59.557  1.00  0.00      PROB H
ATOM   3508  HD2 LYS    73      78.291  53.327  57.858  1.00  0.00      PROB H
ATOM   3509  CE  LYS    73      80.255  53.434  58.824  1.00  0.00      PROB C
ATOM   3510  HE1 LYS    73      80.745  53.055  59.746  1.00  0.00      PROB H
ATOM   3511  HE2 LYS    73      80.417  54.530  58.741  1.00  0.00      PROB H
ATOM   3512  NZ  LYS    73      80.907  52.847  57.647  1.00  0.00      PROB N
ATOM   3513  HZ1 LYS    73      80.964  53.566  56.884  1.00  0.00      PROB H
ATOM   3514  HZ2 LYS    73      80.425  51.988  57.294  1.00  0.00      PROB H
ATOM   3515  HZ3 LYS    73      81.901  52.630  57.920  1.00  0.00      PROB H
ATOM   3516  C   LYS    73      76.588  49.371  58.935  1.00  0.00      PROB C
ATOM   3517  O   LYS    73      77.701  48.934  58.662  1.00  0.00      PROB O
ATOM   3518  N   ASP    74      75.480  49.083  58.255  1.00  0.00      PROB N
ATOM   3519  HN  ASP    74      74.574  49.428  58.503  1.00  0.00      PROB H
ATOM   3520  CA  ASP    74      75.672  48.532  56.923  1.00  0.00      PROB C
ATOM   3521  HA  ASP    74      76.370  47.707  56.966  1.00  0.00      PROB H
ATOM   3522  CB  ASP    74      74.326  48.033  56.400  1.00  0.00      PROB C
ATOM   3523  HB1 ASP    74      73.595  48.850  56.509  1.00  0.00      PROB H
ATOM   3524  HB2 ASP    74      73.978  47.148  56.968  1.00  0.00      PROB H
ATOM   3525  CG  ASP    74      74.395  47.700  54.924  1.00  0.00      PROB C
ATOM   3526  OD1 ASP    74      74.068  48.547  54.105  1.00  0.00      PROB O
ATOM   3527  OD2 ASP    74      74.716  46.577  54.569  1.00  0.00      PROB O
ATOM   3528  C   ASP    74      76.260  49.619  56.043  1.00  0.00      PROB C
ATOM   3529  O   ASP    74      75.710  50.704  55.916  1.00  0.00      PROB O
ATOM   3530  N   THR    75      77.417  49.293  55.469  1.00  0.00      PROB N
ATOM   3531  HN  THR    75      77.829  48.378  55.535  1.00  0.00      PROB H
ATOM   3532  CA  THR    75      77.962  50.307  54.577  1.00  0.00      PROB C
ATOM   3533  HA  THR    75      77.433  51.250  54.633  1.00  0.00      PROB H
ATOM   3534  CB  THR    75      79.391  50.689  55.018  1.00  0.00      PROB C
ATOM   3535  HB  THR    75      80.089  49.863  54.735  1.00  0.00      PROB H
ATOM   3536  OG1 THR    75      79.473  50.823  56.456  1.00  0.00      PROB O
ATOM   3537  HG1 THR    75      78.997  50.055  56.810  1.00  0.00      PROB H
ATOM   3538  CG2 THR    75      79.864  51.990  54.363  1.00  0.00      PROB C
ATOM   3539 HG21 THR    75      79.169  52.816  54.637  1.00  0.00      PROB H
ATOM   3540 HG22 THR    75      79.882  51.931  53.258  1.00  0.00      PROB H
ATOM   3541 HG23 THR    75      80.869  52.272  54.738  1.00  0.00      PROB H
ATOM   3542  C   THR    75      77.848  49.898  53.108  1.00  0.00      PROB C
ATOM   3543  O   THR    75      78.758  50.036  52.302  1.00  0.00      PROB O
ATOM   3544  N   SER    76      76.661  49.355  52.794  1.00  0.00      PROB N
ATOM   3545  HN  SER    76      75.924  49.164  53.448  1.00  0.00      PROB H
ATOM   3546  CA  SER    76      76.399  49.121  51.377  1.00  0.00      PROB C
ATOM   3547  HA  SER    76      77.192  49.488  50.738  1.00  0.00      PROB H
ATOM   3548  CB  SER    76      76.299  47.606  51.111  1.00  0.00      PROB C
ATOM   3549  HB1 SER    76      77.219  47.063  51.346  1.00  0.00      PROB H
ATOM   3550  HB2 SER    76      75.981  47.385  50.101  1.00  0.00      PROB H
ATOM   3551  OG  SER    76      75.250  47.003  51.893  1.00  0.00      PROB O
ATOM   3552  HG1 SER    76      75.486  46.976  52.841  1.00  0.00      PROB H
ATOM   3553  C   SER    76      75.178  49.914  50.928  1.00  0.00      PROB C
ATOM   3554  O   SER    76      75.244  50.935  50.255  1.00  0.00      PROB O
ATOM   3555  N   LYS    77      74.043  49.415  51.432  1.00  0.00      PROB N
ATOM   3556  HN  LYS    77      74.087  48.534  51.904  1.00  0.00      PROB H
ATOM   3557  CA  LYS    77      72.768  50.126  51.387  1.00  0.00      PROB C
ATOM   3558  HA  LYS    77      72.621  50.522  50.390  1.00  0.00      PROB H
ATOM   3559  CB  LYS    77      71.654  49.135  51.712  1.00  0.00      PROB C
ATOM   3560  HB1 LYS    77      70.665  49.644  51.612  1.00  0.00      PROB H
ATOM   3561  HB2 LYS    77      71.746  48.853  52.775  1.00  0.00      PROB H
ATOM   3562  CG  LYS    77      71.657  47.912  50.793  1.00  0.00      PROB C
ATOM   3563  HG1 LYS    77      72.668  47.625  50.432  1.00  0.00      PROB H
ATOM   3564  HG2 LYS    77      71.119  48.274  49.899  1.00  0.00      PROB H
ATOM   3565  CD  LYS    77      71.016  46.664  51.414  1.00  0.00      PROB C
ATOM   3566  HD1 LYS    77      70.700  46.002  50.574  1.00  0.00      PROB H
ATOM   3567  HD2 LYS    77      70.086  46.961  51.949  1.00  0.00      PROB H
ATOM   3568  CE  LYS    77      71.945  45.852  52.333  1.00  0.00      PROB C
ATOM   3569  HE1 LYS    77      72.885  45.602  51.793  1.00  0.00      PROB H
ATOM   3570  HE2 LYS    77      71.445  44.905  52.634  1.00  0.00      PROB H
ATOM   3571  NZ  LYS    77      72.300  46.580  53.557  1.00  0.00      PROB N
ATOM   3572  HZ1 LYS    77      71.466  46.892  54.110  1.00  0.00      PROB H
ATOM   3573  HZ2 LYS    77      72.814  47.458  53.301  1.00  0.00      PROB H
ATOM   3574  HZ3 LYS    77      73.017  46.082  54.130  1.00  0.00      PROB H
ATOM   3575  C   LYS    77      72.719  51.294  52.361  1.00  0.00      PROB C
ATOM   3576  O   LYS    77      71.790  52.088  52.368  1.00  0.00      PROB O
ATOM   3577  N   ASN    78      73.784  51.354  53.184  1.00  0.00      PROB N
ATOM   3578  HN  ASN    78      74.397  50.569  53.202  1.00  0.00      PROB H
ATOM   3579  CA  ASN    78      74.074  52.532  54.001  1.00  0.00      PROB C
ATOM   3580  HA  ASN    78      74.978  52.309  54.539  1.00  0.00      PROB H
ATOM   3581  CB  ASN    78      74.350  53.754  53.135  1.00  0.00      PROB C
ATOM   3582  HB1 ASN    78      74.109  54.686  53.675  1.00  0.00      PROB H
ATOM   3583  HB2 ASN    78      73.733  53.765  52.213  1.00  0.00      PROB H
ATOM   3584  CG  ASN    78      75.830  53.761  52.833  1.00  0.00      PROB C
ATOM   3585  OD1 ASN    78      76.660  54.053  53.685  1.00  0.00      PROB O
ATOM   3586  ND2 ASN    78      76.147  53.444  51.577  1.00  0.00      PROB N
ATOM   3587 HD21 ASN    78      77.103  53.562  51.308  1.00  0.00      PROB H
ATOM   3588 HD22 ASN    78      75.469  53.019  50.973  1.00  0.00      PROB H
ATOM   3589  C   ASN    78      73.077  52.766  55.108  1.00  0.00      PROB C
ATOM   3590  O   ASN    78      72.348  53.748  55.205  1.00  0.00      PROB O
ATOM   3591  N   GLN    79      73.080  51.724  55.947  1.00  0.00      PROB N
ATOM   3592  HN  GLN    79      73.748  50.991  55.815  1.00  0.00      PROB H
ATOM   3593  CA  GLN    79      72.090  51.621  57.005  1.00  0.00      PROB C
ATOM   3594  HA  GLN    79      71.384  52.420  56.895  1.00  0.00      PROB H
ATOM   3595  CB  GLN    79      71.276  50.338  56.826  1.00  0.00      PROB C
ATOM   3596  HB1 GLN    79      70.405  50.392  57.519  1.00  0.00      PROB H
ATOM   3597  HB2 GLN    79      71.838  49.432  57.110  1.00  0.00      PROB H
ATOM   3598  CG  GLN    79      70.749  50.224  55.392  1.00  0.00      PROB C
ATOM   3599  HG1 GLN    79      71.588  50.137  54.668  1.00  0.00      PROB H
ATOM   3600  HG2 GLN    79      70.177  51.127  55.104  1.00  0.00      PROB H
ATOM   3601  CD  GLN    79      69.932  48.968  55.209  1.00  0.00      PROB C
ATOM   3602  OE1 GLN    79      70.426  47.900  54.855  1.00  0.00      PROB O
ATOM   3603  NE2 GLN    79      68.633  49.159  55.444  1.00  0.00      PROB N
ATOM   3604 HE21 GLN    79      68.307  50.097  55.597  1.00  0.00      PROB H
ATOM   3605 HE22 GLN    79      68.012  48.401  55.275  1.00  0.00      PROB H
ATOM   3606  C   GLN    79      72.713  51.715  58.382  1.00  0.00      PROB C
ATOM   3607  O   GLN    79      73.159  50.735  58.976  1.00  0.00      PROB O
ATOM   3608  N   VAL    80      72.725  52.962  58.865  1.00  0.00      PROB N
ATOM   3609  HN  VAL    80      72.311  53.704  58.335  1.00  0.00      PROB H
ATOM   3610  CA  VAL    80      73.160  53.247  60.231  1.00  0.00      PROB C
ATOM   3611  HA  VAL    80      74.121  52.774  60.386  1.00  0.00      PROB H
ATOM   3612  CB  VAL    80      73.378  54.755  60.393  1.00  0.00      PROB C
ATOM   3613  HB  VAL    80      72.426  55.271  60.121  1.00  0.00      PROB H
ATOM   3614  CG1 VAL    80      73.765  55.162  61.814  1.00  0.00      PROB C
ATOM   3615 HG11 VAL    80      74.705  54.655  62.114  1.00  0.00      PROB H
ATOM   3616 HG12 VAL    80      72.993  54.890  62.553  1.00  0.00      PROB H
ATOM   3617 HG13 VAL    80      73.929  56.261  61.872  1.00  0.00      PROB H
ATOM   3618  CG2 VAL    80      74.443  55.211  59.400  1.00  0.00      PROB C
ATOM   3619 HG21 VAL    80      74.351  54.685  58.434  1.00  0.00      PROB H
ATOM   3620 HG22 VAL    80      75.456  54.975  59.794  1.00  0.00      PROB H
ATOM   3621 HG23 VAL    80      74.385  56.309  59.244  1.00  0.00      PROB H
ATOM   3622  C   VAL    80      72.200  52.684  61.269  1.00  0.00      PROB C
ATOM   3623  O   VAL    80      71.190  53.260  61.665  1.00  0.00      PROB O
ATOM   3624  N   SER    81      72.571  51.478  61.671  1.00  0.00      PROB N
ATOM   3625  HN  SER    81      73.476  51.110  61.446  1.00  0.00      PROB H
ATOM   3626  CA  SER    81      71.696  50.696  62.518  1.00  0.00      PROB C
ATOM   3627  HA  SER    81      70.679  51.029  62.406  1.00  0.00      PROB H
ATOM   3628  CB  SER    81      71.737  49.262  62.006  1.00  0.00      PROB C
ATOM   3629  HB1 SER    81      71.027  48.606  62.539  1.00  0.00      PROB H
ATOM   3630  HB2 SER    81      72.757  48.830  62.113  1.00  0.00      PROB H
ATOM   3631  OG  SER    81      71.395  49.256  60.616  1.00  0.00      PROB O
ATOM   3632  HG1 SER    81      72.053  49.806  60.153  1.00  0.00      PROB H
ATOM   3633  C   SER    81      72.028  50.794  63.996  1.00  0.00      PROB C
ATOM   3634  O   SER    81      72.827  50.039  64.538  1.00  0.00      PROB O
ATOM   3635  N   LEU    82      71.361  51.758  64.645  1.00  0.00      PROB N
ATOM   3636  HN  LEU    82      70.749  52.403  64.196  1.00  0.00      PROB H
ATOM   3637  CA  LEU    82      71.485  51.782  66.101  1.00  0.00      PROB C
ATOM   3638  HA  LEU    82      72.521  51.635  66.366  1.00  0.00      PROB H
ATOM   3639  CB  LEU    82      71.052  53.152  66.637  1.00  0.00      PROB C
ATOM   3640  HB1 LEU    82      70.005  53.362  66.332  1.00  0.00      PROB H
ATOM   3641  HB2 LEU    82      71.683  53.924  66.140  1.00  0.00      PROB H
ATOM   3642  CG  LEU    82      71.175  53.372  68.153  1.00  0.00      PROB C
ATOM   3643  HG  LEU    82      70.560  52.590  68.664  1.00  0.00      PROB H
ATOM   3644  CD1 LEU    82      72.606  53.241  68.668  1.00  0.00      PROB C
ATOM   3645 HD11 LEU    82      73.214  54.093  68.305  1.00  0.00      PROB H
ATOM   3646 HD12 LEU    82      73.076  52.301  68.331  1.00  0.00      PROB H
ATOM   3647 HD13 LEU    82      72.616  53.255  69.780  1.00  0.00      PROB H
ATOM   3648  CD2 LEU    82      70.565  54.700  68.581  1.00  0.00      PROB C
ATOM   3649 HD21 LEU    82      69.543  54.828  68.172  1.00  0.00      PROB H
ATOM   3650 HD22 LEU    82      71.189  55.543  68.219  1.00  0.00      PROB H
ATOM   3651 HD23 LEU    82      70.512  54.765  69.690  1.00  0.00      PROB H
ATOM   3652  C   LEU    82      70.688  50.652  66.734  1.00  0.00      PROB C
ATOM   3653  O   LEU    82      69.653  50.228  66.228  1.00  0.00      PROB O
ATOM   3654  N   LYS    83      71.226  50.168  67.852  1.00  0.00      PROB N
ATOM   3655  HN  LYS    83      72.156  50.396  68.151  1.00  0.00      PROB H
ATOM   3656  CA  LYS    83      70.468  49.268  68.706  1.00  0.00      PROB C
ATOM   3657  HA  LYS    83      69.462  49.231  68.367  1.00  0.00      PROB H
ATOM   3658  CB  LYS    83      71.096  47.864  68.705  1.00  0.00      PROB C
ATOM   3659  HB1 LYS    83      70.424  47.163  69.244  1.00  0.00      PROB H
ATOM   3660  HB2 LYS    83      72.067  47.899  69.251  1.00  0.00      PROB H
ATOM   3661  CG  LYS    83      71.377  47.304  67.301  1.00  0.00      PROB C
ATOM   3662  HG1 LYS    83      71.877  46.311  67.387  1.00  0.00      PROB H
ATOM   3663  HG2 LYS    83      72.107  47.976  66.796  1.00  0.00      PROB H
ATOM   3664  CD  LYS    83      70.111  47.144  66.455  1.00  0.00      PROB C
ATOM   3665  HD1 LYS    83      69.375  47.869  66.844  1.00  0.00      PROB H
ATOM   3666  HD2 LYS    83      69.667  46.137  66.627  1.00  0.00      PROB H
ATOM   3667  CE  LYS    83      70.367  47.349  64.958  1.00  0.00      PROB C
ATOM   3668  HE1 LYS    83      70.396  46.371  64.438  1.00  0.00      PROB H
ATOM   3669  HE2 LYS    83      71.308  47.907  64.773  1.00  0.00      PROB H
ATOM   3670  NZ  LYS    83      69.254  48.136  64.399  1.00  0.00      PROB N
ATOM   3671  HZ1 LYS    83      69.198  49.078  64.862  1.00  0.00      PROB H
ATOM   3672  HZ2 LYS    83      68.364  47.603  64.567  1.00  0.00      PROB H
ATOM   3673  HZ3 LYS    83      69.331  48.314  63.380  1.00  0.00      PROB H
ATOM   3674  C   LYS    83      70.478  49.876  70.092  1.00  0.00      PROB C
ATOM   3675  O   LYS    83      71.520  50.314  70.562  1.00  0.00      PROB O
ATOM   3676  N   ILE    84      69.291  49.934  70.703  1.00  0.00      PROB N
ATOM   3677  HN  ILE    84      68.446  49.609  70.276  1.00  0.00      PROB H
ATOM   3678  CA  ILE    84      69.273  50.457  72.068  1.00  0.00      PROB C
ATOM   3679  HA  ILE    84      70.227  50.870  72.330  1.00  0.00      PROB H
ATOM   3680  CB  ILE    84      68.271  51.614  72.233  1.00  0.00      PROB C
ATOM   3681  HB  ILE    84      67.251  51.249  72.020  1.00  0.00      PROB H
ATOM   3682  CG2 ILE    84      68.211  52.132  73.679  1.00  0.00      PROB C
ATOM   3683 HG21 ILE    84      69.150  52.665  73.941  1.00  0.00      PROB H
ATOM   3684 HG22 ILE    84      68.056  51.322  74.420  1.00  0.00      PROB H
ATOM   3685 HG23 ILE    84      67.370  52.843  73.819  1.00  0.00      PROB H
ATOM   3686  CG1 ILE    84      68.594  52.747  71.261  1.00  0.00      PROB C
ATOM   3687 HG11 ILE    84      68.484  52.385  70.214  1.00  0.00      PROB H
ATOM   3688 HG12 ILE    84      69.654  53.057  71.396  1.00  0.00      PROB H
ATOM   3689  CD  ILE    84      67.682  53.958  71.455  1.00  0.00      PROB C
ATOM   3690  HD1 ILE    84      67.915  54.494  72.401  1.00  0.00      PROB H
ATOM   3691  HD2 ILE    84      66.614  53.661  71.476  1.00  0.00      PROB H
ATOM   3692  HD3 ILE    84      67.833  54.674  70.620  1.00  0.00      PROB H
ATOM   3693  C   ILE    84      68.970  49.351  73.049  1.00  0.00      PROB C
ATOM   3694  O   ILE    84      67.896  48.760  73.027  1.00  0.00      PROB O
ATOM   3695  N   THR    85      69.960  49.088  73.903  1.00  0.00      PROB N
ATOM   3696  HN  THR    85      70.836  49.575  73.893  1.00  0.00      PROB H
ATOM   3697  CA  THR    85      69.775  48.078  74.938  1.00  0.00      PROB C
ATOM   3698  HA  THR    85      69.607  47.132  74.447  1.00  0.00      PROB H
ATOM   3699  CB  THR    85      71.066  47.960  75.751  1.00  0.00      PROB C
ATOM   3700  HB  THR    85      71.010  48.672  76.605  1.00  0.00      PROB H
ATOM   3701  OG1 THR    85      72.198  48.291  74.930  1.00  0.00      PROB O
ATOM   3702  HG1 THR    85      72.967  48.408  75.508  1.00  0.00      PROB H
ATOM   3703  CG2 THR    85      71.228  46.584  76.400  1.00  0.00      PROB C
ATOM   3704 HG21 THR    85      71.257  45.792  75.620  1.00  0.00      PROB H
ATOM   3705 HG22 THR    85      70.380  46.373  77.086  1.00  0.00      PROB H
ATOM   3706 HG23 THR    85      72.167  46.530  76.989  1.00  0.00      PROB H
ATOM   3707  C   THR    85      68.591  48.376  75.849  1.00  0.00      PROB C
ATOM   3708  O   THR    85      68.469  49.458  76.420  1.00  0.00      PROB O
ATOM   3709  N   SER    86      67.718  47.362  75.938  1.00  0.00      PROB N
ATOM   3710  HN  SER    86      67.838  46.518  75.419  1.00  0.00      PROB H
ATOM   3711  CA  SER    86      66.621  47.410  76.904  1.00  0.00      PROB C
ATOM   3712  HA  SER    86      65.889  46.750  76.496  1.00  0.00      PROB H
ATOM   3713  CB  SER    86      67.108  46.850  78.237  1.00  0.00      PROB C
ATOM   3714  HB1 SER    86      66.279  46.770  78.972  1.00  0.00      PROB H
ATOM   3715  HB2 SER    86      67.898  47.511  78.666  1.00  0.00      PROB H
ATOM   3716  OG  SER    86      67.673  45.556  77.988  1.00  0.00      PROB O
ATOM   3717  HG1 SER    86      66.984  45.013  77.562  1.00  0.00      PROB H
ATOM   3718  C   SER    86      65.874  48.725  77.058  1.00  0.00      PROB C
ATOM   3719  O   SER    86      66.041  49.484  78.007  1.00  0.00      PROB O
ATOM   3720  N   VAL    87      65.029  48.964  76.052  1.00  0.00      PROB N
ATOM   3721  HN  VAL    87      64.927  48.352  75.263  1.00  0.00      PROB H
ATOM   3722  CA  VAL    87      64.205  50.165  76.126  1.00  0.00      PROB C
ATOM   3723  HA  VAL    87      64.859  50.995  76.349  1.00  0.00      PROB H
ATOM   3724  CB  VAL    87      63.558  50.485  74.778  1.00  0.00      PROB C
ATOM   3725  HB  VAL    87      62.784  51.278  74.932  1.00  0.00      PROB H
ATOM   3726  CG1 VAL    87      64.601  51.112  73.861  1.00  0.00      PROB C
ATOM   3727 HG11 VAL    87      65.374  50.367  73.574  1.00  0.00      PROB H
ATOM   3728 HG12 VAL    87      65.112  51.961  74.367  1.00  0.00      PROB H
ATOM   3729 HG13 VAL    87      64.122  51.507  72.943  1.00  0.00      PROB H
ATOM   3730  CG2 VAL    87      62.858  49.278  74.146  1.00  0.00      PROB C
ATOM   3731 HG21 VAL    87      62.303  48.683  74.903  1.00  0.00      PROB H
ATOM   3732 HG22 VAL    87      63.587  48.626  73.631  1.00  0.00      PROB H
ATOM   3733 HG23 VAL    87      62.135  49.627  73.382  1.00  0.00      PROB H
ATOM   3734  C   VAL    87      63.172  50.154  77.235  1.00  0.00      PROB C
ATOM   3735  O   VAL    87      62.731  49.119  77.722  1.00  0.00      PROB O
ATOM   3736  N   THR    88      62.832  51.379  77.626  1.00  0.00      PROB N
ATOM   3737  HN  THR    88      63.275  52.197  77.245  1.00  0.00      PROB H
ATOM   3738  CA  THR    88      61.905  51.582  78.727  1.00  0.00      PROB C
ATOM   3739  HA  THR    88      61.505  50.648  79.095  1.00  0.00      PROB H
ATOM   3740  CB  THR    88      62.624  52.324  79.859  1.00  0.00      PROB C
ATOM   3741  HB  THR    88      61.914  52.485  80.708  1.00  0.00      PROB H
ATOM   3742  OG1 THR    88      63.036  53.629  79.422  1.00  0.00      PROB O
ATOM   3743  HG1 THR    88      63.766  53.505  78.788  1.00  0.00      PROB H
ATOM   3744  CG2 THR    88      63.815  51.539  80.414  1.00  0.00      PROB C
ATOM   3745 HG21 THR    88      64.584  51.366  79.632  1.00  0.00      PROB H
ATOM   3746 HG22 THR    88      63.488  50.558  80.816  1.00  0.00      PROB H
ATOM   3747 HG23 THR    88      64.296  52.113  81.236  1.00  0.00      PROB H
ATOM   3748  C   THR    88      60.756  52.417  78.211  1.00  0.00      PROB C
ATOM   3749  O   THR    88      60.840  52.971  77.124  1.00  0.00      PROB O
ATOM   3750  N   ALA    89      59.710  52.554  79.043  1.00  0.00      PROB N
ATOM   3751  HN  ALA    89      59.651  52.128  79.938  1.00  0.00      PROB H
ATOM   3752  CA  ALA    89      58.652  53.489  78.647  1.00  0.00      PROB C
ATOM   3753  HA  ALA    89      58.205  53.120  77.734  1.00  0.00      PROB H
ATOM   3754  CB  ALA    89      57.573  53.563  79.728  1.00  0.00      PROB C
ATOM   3755  HB1 ALA    89      57.986  53.920  80.693  1.00  0.00      PROB H
ATOM   3756  HB2 ALA    89      57.117  52.564  79.891  1.00  0.00      PROB H
ATOM   3757  HB3 ALA    89      56.769  54.266  79.420  1.00  0.00      PROB H
ATOM   3758  C   ALA    89      59.144  54.902  78.340  1.00  0.00      PROB C
ATOM   3759  O   ALA    89      58.684  55.570  77.421  1.00  0.00      PROB O
ATOM   3760  N   ALA    90      60.149  55.312  79.137  1.00  0.00      PROB N
ATOM   3761  HN  ALA    90      60.499  54.793  79.919  1.00  0.00      PROB H
ATOM   3762  CA  ALA    90      60.761  56.623  78.910  1.00  0.00      PROB C
ATOM   3763  HA  ALA    90      59.981  57.374  78.964  1.00  0.00      PROB H
ATOM   3764  CB  ALA    90      61.798  56.923  79.993  1.00  0.00      PROB C
ATOM   3765  HB1 ALA    90      62.601  56.155  79.990  1.00  0.00      PROB H
ATOM   3766  HB2 ALA    90      61.344  56.907  81.002  1.00  0.00      PROB H
ATOM   3767  HB3 ALA    90      62.285  57.907  79.827  1.00  0.00      PROB H
ATOM   3768  C   ALA    90      61.422  56.780  77.548  1.00  0.00      PROB C
ATOM   3769  O   ALA    90      61.476  57.859  76.971  1.00  0.00      PROB O
ATOM   3770  N   ASP    91      61.886  55.631  77.040  1.00  0.00      PROB N
ATOM   3771  HN  ASP    91      61.822  54.772  77.546  1.00  0.00      PROB H
ATOM   3772  CA  ASP    91      62.491  55.633  75.711  1.00  0.00      PROB C
ATOM   3773  HA  ASP    91      63.129  56.508  75.648  1.00  0.00      PROB H
ATOM   3774  CB  ASP    91      63.381  54.397  75.514  1.00  0.00      PROB C
ATOM   3775  HB1 ASP    91      63.796  54.357  74.485  1.00  0.00      PROB H
ATOM   3776  HB2 ASP    91      62.787  53.477  75.673  1.00  0.00      PROB H
ATOM   3777  CG  ASP    91      64.581  54.379  76.454  1.00  0.00      PROB C
ATOM   3778  OD1 ASP    91      65.341  55.340  76.502  1.00  0.00      PROB O
ATOM   3779  OD2 ASP    91      64.797  53.381  77.131  1.00  0.00      PROB O
ATOM   3780  C   ASP    91      61.522  55.769  74.541  1.00  0.00      PROB C
ATOM   3781  O   ASP    91      61.925  55.714  73.383  1.00  0.00      PROB O
ATOM   3782  N   THR    92      60.229  55.961  74.864  1.00  0.00      PROB N
ATOM   3783  HN  THR    92      59.932  55.983  75.819  1.00  0.00      PROB H
ATOM   3784  CA  THR    92      59.293  56.332  73.799  1.00  0.00      PROB C
ATOM   3785  HA  THR    92      59.344  55.575  73.033  1.00  0.00      PROB H
ATOM   3786  CB  THR    92      57.865  56.347  74.354  1.00  0.00      PROB C
ATOM   3787  HB  THR    92      57.816  57.085  75.194  1.00  0.00      PROB H
ATOM   3788  OG1 THR    92      57.559  55.063  74.916  1.00  0.00      PROB O
ATOM   3789  HG1 THR    92      57.944  55.101  75.811  1.00  0.00      PROB H
ATOM   3790  CG2 THR    92      56.807  56.742  73.320  1.00  0.00      PROB C
ATOM   3791 HG21 THR    92      57.039  56.344  72.320  1.00  0.00      PROB H
ATOM   3792 HG22 THR    92      56.765  57.848  73.213  1.00  0.00      PROB H
ATOM   3793 HG23 THR    92      55.811  56.385  73.635  1.00  0.00      PROB H
ATOM   3794  C   THR    92      59.656  57.668  73.167  1.00  0.00      PROB C
ATOM   3795  O   THR    92      59.711  58.704  73.828  1.00  0.00      PROB O
ATOM   3796  N   ALA    93      59.948  57.586  71.863  1.00  0.00      PROB N
ATOM   3797  HN  ALA    93      59.783  56.765  71.317  1.00  0.00      PROB H
ATOM   3798  CA  ALA    93      60.578  58.746  71.252  1.00  0.00      PROB C
ATOM   3799  HA  ALA    93      60.120  59.648  71.643  1.00  0.00      PROB H
ATOM   3800  CB  ALA    93      62.078  58.757  71.545  1.00  0.00      PROB C
ATOM   3801  HB1 ALA    93      62.608  57.957  71.013  1.00  0.00      PROB H
ATOM   3802  HB2 ALA    93      62.255  58.609  72.633  1.00  0.00      PROB H
ATOM   3803  HB3 ALA    93      62.537  59.722  71.250  1.00  0.00      PROB H
ATOM   3804  C   ALA    93      60.411  58.804  69.754  1.00  0.00      PROB C
ATOM   3805  O   ALA    93      60.198  57.806  69.073  1.00  0.00      PROB O
ATOM   3806  N   VAL    94      60.560  60.046  69.283  1.00  0.00      PROB N
ATOM   3807  HN  VAL    94      60.672  60.836  69.893  1.00  0.00      PROB H
ATOM   3808  CA  VAL    94      60.724  60.262  67.852  1.00  0.00      PROB C
ATOM   3809  HA  VAL    94      60.195  59.498  67.299  1.00  0.00      PROB H
ATOM   3810  CB  VAL    94      60.140  61.623  67.452  1.00  0.00      PROB C
ATOM   3811  HB  VAL    94      60.821  62.436  67.814  1.00  0.00      PROB H
ATOM   3812  CG1 VAL    94      60.030  61.750  65.934  1.00  0.00      PROB C
ATOM   3813 HG11 VAL    94      59.380  60.953  65.513  1.00  0.00      PROB H
ATOM   3814 HG12 VAL    94      61.037  61.668  65.473  1.00  0.00      PROB H
ATOM   3815 HG13 VAL    94      59.608  62.737  65.650  1.00  0.00      PROB H
ATOM   3816  CG2 VAL    94      58.788  61.884  68.122  1.00  0.00      PROB C
ATOM   3817 HG21 VAL    94      58.898  62.048  69.216  1.00  0.00      PROB H
ATOM   3818 HG22 VAL    94      58.095  61.035  67.971  1.00  0.00      PROB H
ATOM   3819 HG23 VAL    94      58.314  62.795  67.699  1.00  0.00      PROB H
ATOM   3820  C   VAL    94      62.206  60.181  67.523  1.00  0.00      PROB C
ATOM   3821  O   VAL    94      62.994  61.056  67.860  1.00  0.00      PROB O
ATOM   3822  N   TYR    95      62.564  59.057  66.912  1.00  0.00      PROB N
ATOM   3823  HN  TYR    95      61.880  58.398  66.588  1.00  0.00      PROB H
ATOM   3824  CA  TYR    95      63.974  58.808  66.637  1.00  0.00      PROB C
ATOM   3825  HA  TYR    95      64.592  59.288  67.387  1.00  0.00      PROB H
ATOM   3826  CB  TYR    95      64.236  57.305  66.681  1.00  0.00      PROB C
ATOM   3827  HB1 TYR    95      65.276  57.132  66.435  1.00  0.00      PROB H
ATOM   3828  HB2 TYR    95      63.533  56.723  66.084  1.00  0.00      PROB H
ATOM   3829  CG  TYR    95      64.219  56.780  68.094  1.00  0.00      PROB C
ATOM   3830  CD1 TYR    95      63.021  56.281  68.644  1.00  0.00      PROB C
ATOM   3831  HD1 TYR    95      62.110  56.290  68.065  1.00  0.00      PROB H
ATOM   3832  CE1 TYR    95      63.026  55.814  69.968  1.00  0.00      PROB C
ATOM   3833  HE1 TYR    95      62.130  55.522  70.486  1.00  0.00      PROB H
ATOM   3834  CZ  TYR    95      64.227  55.867  70.704  1.00  0.00      PROB C
ATOM   3835  OH  TYR    95      64.240  55.485  72.031  1.00  0.00      PROB O
ATOM   3836  HH  TYR    95      63.313  55.426  72.337  1.00  0.00      PROB H
ATOM   3837  CD2 TYR    95      65.424  56.798  68.817  1.00  0.00      PROB C
ATOM   3838  HD2 TYR    95      66.335  57.164  68.367  1.00  0.00      PROB H
ATOM   3839  CE2 TYR    95      65.428  56.324  70.135  1.00  0.00      PROB C
ATOM   3840  HE2 TYR    95      66.343  56.290  70.699  1.00  0.00      PROB H
ATOM   3841  C   TYR    95      64.410  59.352  65.293  1.00  0.00      PROB C
ATOM   3842  O   TYR    95      64.015  58.828  64.261  1.00  0.00      PROB O
ATOM   3843  N   PHE    96      65.234  60.405  65.356  1.00  0.00      PROB N
ATOM   3844  HN  PHE    96      65.557  60.845  66.194  1.00  0.00      PROB H
ATOM   3845  CA  PHE    96      65.801  60.925  64.114  1.00  0.00      PROB C
ATOM   3846  HA  PHE    96      65.173  60.653  63.284  1.00  0.00      PROB H
ATOM   3847  CB  PHE    96      65.930  62.456  64.129  1.00  0.00      PROB C
ATOM   3848  HB1 PHE    96      66.345  62.834  63.169  1.00  0.00      PROB H
ATOM   3849  HB2 PHE    96      66.591  62.783  64.953  1.00  0.00      PROB H
ATOM   3850  CG  PHE    96      64.626  63.177  64.384  1.00  0.00      PROB C
ATOM   3851  CD1 PHE    96      63.869  63.638  63.286  1.00  0.00      PROB C
ATOM   3852  HD1 PHE    96      64.203  63.445  62.278  1.00  0.00      PROB H
ATOM   3853  CE1 PHE    96      62.672  64.344  63.519  1.00  0.00      PROB C
ATOM   3854  HE1 PHE    96      62.079  64.696  62.687  1.00  0.00      PROB H
ATOM   3855  CZ  PHE    96      62.256  64.577  64.847  1.00  0.00      PROB C
ATOM   3856  HZ  PHE    96      61.332  65.108  65.020  1.00  0.00      PROB H
ATOM   3857  CD2 PHE    96      64.201  63.404  65.714  1.00  0.00      PROB C
ATOM   3858  HD2 PHE    96      64.793  63.050  66.542  1.00  0.00      PROB H
ATOM   3859  CE2 PHE    96      63.006  64.111  65.947  1.00  0.00      PROB C
ATOM   3860  HE2 PHE    96      62.669  64.286  66.957  1.00  0.00      PROB H
ATOM   3861  C   PHE    96      67.195  60.376  63.875  1.00  0.00      PROB C
ATOM   3862  O   PHE    96      67.917  60.004  64.798  1.00  0.00      PROB O
ATOM   3863  N   CYS    97      67.580  60.406  62.599  1.00  0.00      PROB N
ATOM   3864  HN  CYS    97      66.917  60.593  61.862  1.00  0.00      PROB H
ATOM   3865  CA  CYS    97      69.013  60.425  62.336  1.00  0.00      PROB C
ATOM   3866  HA  CYS    97      69.589  60.420  63.251  1.00  0.00      PROB H
ATOM   3867  CB  CYS    97      69.470  59.196  61.539  1.00  0.00      PROB C
ATOM   3868  HB1 CYS    97      69.446  58.338  62.250  1.00  0.00      PROB H
ATOM   3869  HB2 CYS    97      70.533  59.305  61.231  1.00  0.00      PROB H
ATOM   3870  SG  CYS    97      68.447  58.767  60.105  1.00  0.00      PROB S
ATOM   3871  HG1 CYS    97      67.289  59.019  60.703  1.00  0.00      PROB H
ATOM   3872  C   CYS    97      69.385  61.718  61.647  1.00  0.00      PROB C
ATOM   3873  O   CYS    97      68.530  62.442  61.152  1.00  0.00      PROB O
ATOM   3874  N   ALA    98      70.690  61.995  61.644  1.00  0.00      PROB N
ATOM   3875  HN  ALA    98      71.366  61.450  62.148  1.00  0.00      PROB H
ATOM   3876  CA  ALA    98      71.151  63.186  60.944  1.00  0.00      PROB C
ATOM   3877  HA  ALA    98      70.534  63.378  60.076  1.00  0.00      PROB H
ATOM   3878  CB  ALA    98      71.191  64.392  61.875  1.00  0.00      PROB C
ATOM   3879  HB1 ALA    98      71.867  64.214  62.739  1.00  0.00      PROB H
ATOM   3880  HB2 ALA    98      70.177  64.578  62.284  1.00  0.00      PROB H
ATOM   3881  HB3 ALA    98      71.517  65.309  61.338  1.00  0.00      PROB H
ATOM   3882  C   ALA    98      72.549  62.940  60.455  1.00  0.00      PROB C
ATOM   3883  O   ALA    98      73.305  62.199  61.068  1.00  0.00      PROB O
ATOM   3884  N   ARG    99      72.863  63.565  59.325  1.00  0.00      PROB N
ATOM   3885  HN  ARG    99      72.237  64.198  58.862  1.00  0.00      PROB H
ATOM   3886  CA  ARG    99      74.242  63.412  58.878  1.00  0.00      PROB C
ATOM   3887  HA  ARG    99      74.705  62.522  59.286  1.00  0.00      PROB H
ATOM   3888  CB  ARG    99      74.295  63.251  57.360  1.00  0.00      PROB C
ATOM   3889  HB1 ARG    99      73.767  62.303  57.110  1.00  0.00      PROB H
ATOM   3890  HB2 ARG    99      75.349  63.141  57.021  1.00  0.00      PROB H
ATOM   3891  CG  ARG    99      73.607  64.402  56.628  1.00  0.00      PROB C
ATOM   3892  HG1 ARG    99      74.151  65.333  56.860  1.00  0.00      PROB H
ATOM   3893  HG2 ARG    99      72.562  64.526  56.987  1.00  0.00      PROB H
ATOM   3894  CD  ARG    99      73.526  64.223  55.118  1.00  0.00      PROB C
ATOM   3895  HD1 ARG    99      72.753  64.875  54.700  1.00  0.00      PROB H
ATOM   3896  HD2 ARG    99      73.137  63.199  54.950  1.00  0.00      PROB H
ATOM   3897  NE  ARG    99      74.832  64.311  54.469  1.00  0.00      PROB N
ATOM   3898  HE  ARG    99      75.573  63.713  54.744  1.00  0.00      PROB H
ATOM   3899  CZ  ARG    99      74.984  65.139  53.410  1.00  0.00      PROB C
ATOM   3900  NH1 ARG    99      74.019  65.972  53.030  1.00  0.00      PROB N
ATOM   3901 HH11 ARG    99      73.230  66.244  53.619  1.00  0.00      PROB H
ATOM   3902 HH12 ARG    99      74.006  66.533  52.214  1.00  0.00      PROB H
ATOM   3903  NH2 ARG    99      76.131  65.114  52.736  1.00  0.00      PROB N
ATOM   3904 HH21 ARG    99      76.810  64.450  53.019  1.00  0.00      PROB H
ATOM   3905 HH22 ARG    99      76.126  65.487  51.819  1.00  0.00      PROB H
ATOM   3906  C   ARG    99      75.082  64.581  59.330  1.00  0.00      PROB C
ATOM   3907  O   ARG    99      74.579  65.667  59.586  1.00  0.00      PROB O
ATOM   3908  N   ASN   100      76.383  64.318  59.390  1.00  0.00      PROB N
ATOM   3909  HN  ASN   100      76.757  63.388  59.291  1.00  0.00      PROB H
ATOM   3910  CA  ASN   100      77.327  65.389  59.685  1.00  0.00      PROB C
ATOM   3911  HA  ASN   100      76.910  66.332  59.363  1.00  0.00      PROB H
ATOM   3912  CB  ASN   100      77.682  65.472  61.180  1.00  0.00      PROB C
ATOM   3913  HB1 ASN   100      76.761  65.703  61.753  1.00  0.00      PROB H
ATOM   3914  HB2 ASN   100      78.392  66.305  61.363  1.00  0.00      PROB H
ATOM   3915  CG  ASN   100      78.227  64.159  61.716  1.00  0.00      PROB C
ATOM   3916  OD1 ASN   100      77.525  63.161  61.780  1.00  0.00      PROB O
ATOM   3917  ND2 ASN   100      79.501  64.197  62.121  1.00  0.00      PROB N
ATOM   3918 HD21 ASN   100      79.835  63.345  62.532  1.00  0.00      PROB H
ATOM   3919 HD22 ASN   100      80.055  65.026  62.086  1.00  0.00      PROB H
ATOM   3920  C   ASN   100      78.578  65.191  58.874  1.00  0.00      PROB C
ATOM   3921  O   ASN   100      78.912  64.083  58.474  1.00  0.00      PROB O
ATOM   3922  N   ARG   101      79.278  66.304  58.661  1.00  0.00      PROB N
ATOM   3923  HN  ARG   101      78.992  67.215  58.948  1.00  0.00      PROB H
ATOM   3924  CA  ARG   101      80.656  66.054  58.276  1.00  0.00      PROB C
ATOM   3925  HA  ARG   101      80.905  65.000  58.256  1.00  0.00      PROB H
ATOM   3926  CB  ARG   101      80.980  66.572  56.867  1.00  0.00      PROB C
ATOM   3927  HB1 ARG   101      81.136  67.671  56.872  1.00  0.00      PROB H
ATOM   3928  HB2 ARG   101      80.106  66.339  56.217  1.00  0.00      PROB H
ATOM   3929  CG  ARG   101      82.202  65.840  56.304  1.00  0.00      PROB C
ATOM   3930  HG1 ARG   101      81.992  64.745  56.336  1.00  0.00      PROB H
ATOM   3931  HG2 ARG   101      83.081  66.018  56.966  1.00  0.00      PROB H
ATOM   3932  CD  ARG   101      82.609  66.199  54.875  1.00  0.00      PROB C
ATOM   3933  HD1 ARG   101      82.851  67.287  54.858  1.00  0.00      PROB H
ATOM   3934  HD2 ARG   101      81.757  66.023  54.177  1.00  0.00      PROB H
ATOM   3935  NE  ARG   101      83.720  65.344  54.454  1.00  0.00      PROB N
ATOM   3936  HE  ARG   101      83.779  64.373  54.702  1.00  0.00      PROB H
ATOM   3937  CZ  ARG   101      84.830  65.828  53.860  1.00  0.00      PROB C
ATOM   3938  NH1 ARG   101      84.950  67.129  53.602  1.00  0.00      PROB N
ATOM   3939 HH11 ARG   101      84.171  67.728  53.733  1.00  0.00      PROB H
ATOM   3940 HH12 ARG   101      85.792  67.434  53.178  1.00  0.00      PROB H
ATOM   3941  NH2 ARG   101      85.811  64.988  53.550  1.00  0.00      PROB N
ATOM   3942 HH21 ARG   101      85.724  64.038  53.864  1.00  0.00      PROB H
ATOM   3943 HH22 ARG   101      86.680  65.336  53.220  1.00  0.00      PROB H
ATOM   3944  C   ARG   101      81.566  66.637  59.324  1.00  0.00      PROB C
ATOM   3945  O   ARG   101      81.365  67.759  59.768  1.00  0.00      PROB O
ATOM   3946  N   TYR   102      82.547  65.801  59.684  1.00  0.00      PROB N
ATOM   3947  HN  TYR   102      82.638  64.893  59.265  1.00  0.00      PROB H
ATOM   3948  CA  TYR   102      83.595  66.157  60.632  1.00  0.00      PROB C
ATOM   3949  HA  TYR   102      84.200  65.276  60.703  1.00  0.00      PROB H
ATOM   3950  CB  TYR   102      84.429  67.355  60.140  1.00  0.00      PROB C
ATOM   3951  HB1 TYR   102      85.179  67.704  60.879  1.00  0.00      PROB H
ATOM   3952  HB2 TYR   102      83.782  68.223  59.894  1.00  0.00      PROB H
ATOM   3953  CG  TYR   102      85.238  66.947  58.932  1.00  0.00      PROB C
ATOM   3954  CD1 TYR   102      86.010  65.775  59.014  1.00  0.00      PROB C
ATOM   3955  HD1 TYR   102      85.930  65.116  59.832  1.00  0.00      PROB H
ATOM   3956  CE1 TYR   102      86.759  65.378  57.905  1.00  0.00      PROB C
ATOM   3957  HE1 TYR   102      87.180  64.411  57.967  1.00  0.00      PROB H
ATOM   3958  CZ  TYR   102      86.740  66.164  56.742  1.00  0.00      PROB C
ATOM   3959  OH  TYR   102      87.506  65.760  55.665  1.00  0.00      PROB O
ATOM   3960  HH  TYR   102      88.106  65.082  56.022  1.00  0.00      PROB H
ATOM   3961  CD2 TYR   102      85.203  67.740  57.767  1.00  0.00      PROB C
ATOM   3962  HD2 TYR   102      84.586  68.616  57.724  1.00  0.00      PROB H
ATOM   3963  CE2 TYR   102      85.968  67.343  56.656  1.00  0.00      PROB C
ATOM   3964  HE2 TYR   102      86.003  67.951  55.771  1.00  0.00      PROB H
ATOM   3965  C   TYR   102      83.160  66.338  62.063  1.00  0.00      PROB C
ATOM   3966  O   TYR   102      81.982  66.339  62.410  1.00  0.00      PROB O
ATOM   3967  N   ASP   103      84.218  66.487  62.867  1.00  0.00      PROB N
ATOM   3968  HN  ASP   103      85.140  66.293  62.548  1.00  0.00      PROB H
ATOM   3969  CA  ASP   103      84.089  67.135  64.162  1.00  0.00      PROB C
ATOM   3970  HA  ASP   103      83.061  67.088  64.459  1.00  0.00      PROB H
ATOM   3971  CB  ASP   103      84.866  66.325  65.207  1.00  0.00      PROB C
ATOM   3972  HB1 ASP   103      85.952  66.346  64.992  1.00  0.00      PROB H
ATOM   3973  HB2 ASP   103      84.526  65.272  65.223  1.00  0.00      PROB H
ATOM   3974  CG  ASP   103      84.646  66.860  66.609  1.00  0.00      PROB C
ATOM   3975  OD1 ASP   103      84.239  66.106  67.487  1.00  0.00      PROB O
ATOM   3976  OD2 ASP   103      84.937  68.024  66.855  1.00  0.00      PROB O
ATOM   3977  C   ASP   103      84.627  68.551  63.980  1.00  0.00      PROB C
ATOM   3978  O   ASP   103      85.666  68.733  63.341  1.00  0.00      PROB O
ATOM   3979  N   PRO   104      83.890  69.567  64.493  1.00  0.00      PROB N
ATOM   3980  CD  PRO   104      84.305  70.957  64.400  1.00  0.00      PROB C
ATOM   3981  HD1 PRO   104      84.636  71.189  63.369  1.00  0.00      PROB H
ATOM   3982  HD2 PRO   104      85.107  71.131  65.145  1.00  0.00      PROB H
ATOM   3983  CA  PRO   104      82.610  69.403  65.202  1.00  0.00      PROB C
ATOM   3984  HA  PRO   104      82.794  68.689  65.982  1.00  0.00      PROB H
ATOM   3985  CB  PRO   104      82.392  70.802  65.790  1.00  0.00      PROB C
ATOM   3986  HB1 PRO   104      82.906  70.854  66.777  1.00  0.00      PROB H
ATOM   3987  HB2 PRO   104      81.319  71.052  65.928  1.00  0.00      PROB H
ATOM   3988  CG  PRO   104      83.075  71.746  64.807  1.00  0.00      PROB C
ATOM   3989  HG1 PRO   104      82.425  71.876  63.914  1.00  0.00      PROB H
ATOM   3990  HG2 PRO   104      83.325  72.732  65.220  1.00  0.00      PROB H
ATOM   3991  C   PRO   104      81.484  68.954  64.284  1.00  0.00      PROB C
ATOM   3992  O   PRO   104      81.376  69.373  63.137  1.00  0.00      PROB O
ATOM   3993  N   PRO   105      80.647  68.049  64.839  1.00  0.00      PROB N
ATOM   3994  CD  PRO   105      80.676  67.546  66.207  1.00  0.00      PROB C
ATOM   3995  HD1 PRO   105      80.764  68.362  66.957  1.00  0.00      PROB H
ATOM   3996  HD2 PRO   105      81.519  66.825  66.322  1.00  0.00      PROB H
ATOM   3997  CA  PRO   105      79.593  67.431  64.033  1.00  0.00      PROB C
ATOM   3998  HA  PRO   105      79.979  67.029  63.116  1.00  0.00      PROB H
ATOM   3999  CB  PRO   105      79.106  66.299  64.941  1.00  0.00      PROB C
ATOM   4000  HB1 PRO   105      79.742  65.398  64.776  1.00  0.00      PROB H
ATOM   4001  HB2 PRO   105      78.048  66.016  64.765  1.00  0.00      PROB H
ATOM   4002  CG  PRO   105      79.344  66.827  66.348  1.00  0.00      PROB C
ATOM   4003  HG1 PRO   105      78.542  67.543  66.635  1.00  0.00      PROB H
ATOM   4004  HG2 PRO   105      79.377  65.997  67.064  1.00  0.00      PROB H
ATOM   4005  C   PRO   105      78.495  68.392  63.629  1.00  0.00      PROB C
ATOM   4006  O   PRO   105      77.466  68.536  64.277  1.00  0.00      PROB O
ATOM   4007  N   TRP   106      78.735  69.024  62.476  1.00  0.00      PROB N
ATOM   4008  HN  TRP   106      79.641  69.010  62.050  1.00  0.00      PROB H
ATOM   4009  CA  TRP   106      77.639  69.810  61.926  1.00  0.00      PROB C
ATOM   4010  HA  TRP   106      77.164  70.355  62.721  1.00  0.00      PROB H
ATOM   4011  CB  TRP   106      78.148  70.818  60.891  1.00  0.00      PROB C
ATOM   4012  HB1 TRP   106      77.315  71.411  60.455  1.00  0.00      PROB H
ATOM   4013  HB2 TRP   106      78.628  70.229  60.086  1.00  0.00      PROB H
ATOM   4014  CG  TRP   106      79.171  71.758  61.495  1.00  0.00      PROB C
ATOM   4015  CD1 TRP   106      80.397  72.122  60.916  1.00  0.00      PROB C
ATOM   4016  HD1 TRP   106      80.746  71.732  59.970  1.00  0.00      PROB H
ATOM   4017  NE1 TRP   106      81.078  72.999  61.701  1.00  0.00      PROB N
ATOM   4018  HE1 TRP   106      81.973  73.360  61.551  1.00  0.00      PROB H
ATOM   4019  CE2 TRP   106      80.326  73.253  62.842  1.00  0.00      PROB C
ATOM   4020  CD2 TRP   106      79.117  72.485  62.746  1.00  0.00      PROB C
ATOM   4021  CE3 TRP   106      78.163  72.550  63.786  1.00  0.00      PROB C
ATOM   4022  HE3 TRP   106      77.237  72.004  63.764  1.00  0.00      PROB H
ATOM   4023  CZ3 TRP   106      78.404  73.367  64.909  1.00  0.00      PROB C
ATOM   4024  HZ3 TRP   106      77.677  73.399  65.710  1.00  0.00      PROB H
ATOM   4025  CZ2 TRP   106      80.553  74.069  63.969  1.00  0.00      PROB C
ATOM   4026  HZ2 TRP   106      81.546  74.428  64.092  1.00  0.00      PROB H
ATOM   4027  CH2 TRP   106      79.592  74.122  64.998  1.00  0.00      PROB C
ATOM   4028  HH2 TRP   106      79.717  74.800  65.800  1.00  0.00      PROB H
ATOM   4029  C   TRP   106      76.550  68.933  61.347  1.00  0.00      PROB C
ATOM   4030  O   TRP   106      76.583  68.548  60.185  1.00  0.00      PROB O
ATOM   4031  N   PHE   107      75.583  68.625  62.226  1.00  0.00      PROB N
ATOM   4032  HN  PHE   107      75.692  68.807  63.205  1.00  0.00      PROB H
ATOM   4033  CA  PHE   107      74.416  67.879  61.760  1.00  0.00      PROB C
ATOM   4034  HA  PHE   107      74.792  67.029  61.237  1.00  0.00      PROB H
ATOM   4035  CB  PHE   107      73.568  67.380  62.933  1.00  0.00      PROB C
ATOM   4036  HB1 PHE   107      72.626  66.910  62.575  1.00  0.00      PROB H
ATOM   4037  HB2 PHE   107      73.291  68.216  63.610  1.00  0.00      PROB H
ATOM   4038  CG  PHE   107      74.301  66.319  63.725  1.00  0.00      PROB C
ATOM   4039  CD1 PHE   107      74.568  65.063  63.137  1.00  0.00      PROB C
ATOM   4040  HD1 PHE   107      74.264  64.859  62.123  1.00  0.00      PROB H
ATOM   4041  CE1 PHE   107      75.237  64.076  63.885  1.00  0.00      PROB C
ATOM   4042  HE1 PHE   107      75.498  63.141  63.424  1.00  0.00      PROB H
ATOM   4043  CZ  PHE   107      75.629  64.360  65.210  1.00  0.00      PROB C
ATOM   4044  HZ  PHE   107      76.161  63.611  65.778  1.00  0.00      PROB H
ATOM   4045  CD2 PHE   107      74.698  66.601  65.050  1.00  0.00      PROB C
ATOM   4046  HD2 PHE   107      74.460  67.550  65.481  1.00  0.00      PROB H
ATOM   4047  CE2 PHE   107      75.366  65.614  65.801  1.00  0.00      PROB C
ATOM   4048  HE2 PHE   107      75.678  65.819  66.814  1.00  0.00      PROB H
ATOM   4049  C   PHE   107      73.583  68.717  60.815  1.00  0.00      PROB C
ATOM   4050  O   PHE   107      72.909  69.658  61.219  1.00  0.00      PROB O
ATOM   4051  N   VAL   108      73.728  68.362  59.539  1.00  0.00      PROB N
ATOM   4052  HN  VAL   108      74.249  67.542  59.293  1.00  0.00      PROB H
ATOM   4053  CA  VAL   108      73.186  69.199  58.476  1.00  0.00      PROB C
ATOM   4054  HA  VAL   108      73.084  70.211  58.841  1.00  0.00      PROB H
ATOM   4055  CB  VAL   108      74.208  69.299  57.316  1.00  0.00      PROB C
ATOM   4056  HB  VAL   108      73.680  69.655  56.395  1.00  0.00      PROB H
ATOM   4057  CG1 VAL   108      75.280  70.332  57.658  1.00  0.00      PROB C
ATOM   4058 HG11 VAL   108      75.700  70.158  58.668  1.00  0.00      PROB H
ATOM   4059 HG12 VAL   108      74.852  71.351  57.622  1.00  0.00      PROB H
ATOM   4060 HG13 VAL   108      76.112  70.283  56.928  1.00  0.00      PROB H
ATOM   4061  CG2 VAL   108      74.916  67.982  56.968  1.00  0.00      PROB C
ATOM   4062 HG21 VAL   108      74.169  67.251  56.623  1.00  0.00      PROB H
ATOM   4063 HG22 VAL   108      75.491  67.573  57.823  1.00  0.00      PROB H
ATOM   4064 HG23 VAL   108      75.616  68.141  56.121  1.00  0.00      PROB H
ATOM   4065  C   VAL   108      71.770  68.824  58.047  1.00  0.00      PROB C
ATOM   4066  O   VAL   108      70.800  69.498  58.388  1.00  0.00      PROB O
ATOM   4067  N   ASP   109      71.692  67.708  57.313  1.00  0.00      PROB N
ATOM   4068  HN  ASP   109      72.496  67.288  56.900  1.00  0.00      PROB H
ATOM   4069  CA  ASP   109      70.405  67.178  56.878  1.00  0.00      PROB C
ATOM   4070  HA  ASP   109      69.683  67.982  56.821  1.00  0.00      PROB H
ATOM   4071  CB  ASP   109      70.447  66.440  55.518  1.00  0.00      PROB C
ATOM   4072  HB1 ASP   109      69.452  66.532  55.032  1.00  0.00      PROB H
ATOM   4073  HB2 ASP   109      70.637  65.352  55.642  1.00  0.00      PROB H
ATOM   4074  CG  ASP   109      71.491  66.872  54.482  1.00  0.00      PROB C
ATOM   4075  OD1 ASP   109      71.330  66.535  53.313  1.00  0.00      PROB O
ATOM   4076  OD2 ASP   109      72.538  67.425  54.809  1.00  0.00      PROB O
ATOM   4077  C   ASP   109      69.948  66.168  57.908  1.00  0.00      PROB C
ATOM   4078  O   ASP   109      70.755  65.450  58.493  1.00  0.00      PROB O
ATOM   4079  N   TRP   110      68.630  66.153  58.123  1.00  0.00      PROB N
ATOM   4080  HN  TRP   110      67.969  66.710  57.630  1.00  0.00      PROB H
ATOM   4081  CA  TRP   110      68.106  65.207  59.105  1.00  0.00      PROB C
ATOM   4082  HA  TRP   110      68.877  64.564  59.506  1.00  0.00      PROB H
ATOM   4083  CB  TRP   110      67.419  65.923  60.273  1.00  0.00      PROB C
ATOM   4084  HB1 TRP   110      66.918  65.179  60.931  1.00  0.00      PROB H
ATOM   4085  HB2 TRP   110      66.608  66.542  59.878  1.00  0.00      PROB H
ATOM   4086  CG  TRP   110      68.380  66.696  61.154  1.00  0.00      PROB C
ATOM   4087  CD1 TRP   110      69.300  67.690  60.779  1.00  0.00      PROB C
ATOM   4088  HD1 TRP   110      69.392  68.053  59.766  1.00  0.00      PROB H
ATOM   4089  NE1 TRP   110      69.989  68.169  61.847  1.00  0.00      PROB N
ATOM   4090  HE1 TRP   110      70.738  68.797  61.831  1.00  0.00      PROB H
ATOM   4091  CE2 TRP   110      69.542  67.508  62.988  1.00  0.00      PROB C
ATOM   4092  CD2 TRP   110      68.530  66.573  62.581  1.00  0.00      PROB C
ATOM   4093  CE3 TRP   110      67.894  65.759  63.542  1.00  0.00      PROB C
ATOM   4094  HE3 TRP   110      67.112  65.075  63.250  1.00  0.00      PROB H
ATOM   4095  CZ3 TRP   110      68.256  65.866  64.900  1.00  0.00      PROB C
ATOM   4096  HZ3 TRP   110      67.763  65.252  65.641  1.00  0.00      PROB H
ATOM   4097  CZ2 TRP   110      69.895  67.605  64.351  1.00  0.00      PROB C
ATOM   4098  HZ2 TRP   110      70.660  68.295  64.660  1.00  0.00      PROB H
ATOM   4099  CH2 TRP   110      69.250  66.784  65.300  1.00  0.00      PROB C
ATOM   4100  HH2 TRP   110      69.506  66.843  66.346  1.00  0.00      PROB H
ATOM   4101  C   TRP   110      67.112  64.286  58.436  1.00  0.00      PROB C
ATOM   4102  O   TRP   110      66.730  64.491  57.288  1.00  0.00      PROB O
ATOM   4103  N   GLY   111      66.707  63.275  59.207  1.00  0.00      PROB N
ATOM   4104  HN  GLY   111      67.134  63.063  60.090  1.00  0.00      PROB H
ATOM   4105  CA  GLY   111      65.594  62.460  58.745  1.00  0.00      PROB C
ATOM   4106  HA1 GLY   111      65.764  61.460  59.105  1.00  0.00      PROB H
ATOM   4107  HA2 GLY   111      65.503  62.475  57.667  1.00  0.00      PROB H
ATOM   4108  C   GLY   111      64.279  62.956  59.303  1.00  0.00      PROB C
ATOM   4109  O   GLY   111      64.141  64.100  59.727  1.00  0.00      PROB O
ATOM   4110  N   GLN   112      63.301  62.046  59.250  1.00  0.00      PROB N
ATOM   4111  HN  GLN   112      63.496  61.076  59.073  1.00  0.00      PROB H
ATOM   4112  CA  GLN   112      61.947  62.473  59.578  1.00  0.00      PROB C
ATOM   4113  HA  GLN   112      61.890  63.553  59.598  1.00  0.00      PROB H
ATOM   4114  CB  GLN   112      60.961  62.015  58.502  1.00  0.00      PROB C
ATOM   4115  HB1 GLN   112      60.078  61.487  58.915  1.00  0.00      PROB H
ATOM   4116  HB2 GLN   112      61.491  61.247  57.887  1.00  0.00      PROB H
ATOM   4117  CG  GLN   112      60.504  63.118  57.534  1.00  0.00      PROB C
ATOM   4118  HG1 GLN   112      59.941  62.675  56.686  1.00  0.00      PROB H
ATOM   4119  HG2 GLN   112      61.393  63.634  57.109  1.00  0.00      PROB H
ATOM   4120  CD  GLN   112      59.609  64.184  58.168  1.00  0.00      PROB C
ATOM   4121  OE1 GLN   112      59.445  65.271  57.628  1.00  0.00      PROB O
ATOM   4122  NE2 GLN   112      58.981  63.858  59.306  1.00  0.00      PROB N
ATOM   4123 HE21 GLN   112      59.344  63.125  59.889  1.00  0.00      PROB H
ATOM   4124 HE22 GLN   112      58.372  64.535  59.704  1.00  0.00      PROB H
ATOM   4125  C   GLN   112      61.434  62.058  60.941  1.00  0.00      PROB C
ATOM   4126  O   GLN   112      60.381  62.515  61.374  1.00  0.00      PROB O
ATOM   4127  N   GLY   113      62.202  61.179  61.590  1.00  0.00      PROB N
ATOM   4128  HN  GLY   113      63.063  60.819  61.198  1.00  0.00      PROB H
ATOM   4129  CA  GLY   113      61.747  60.695  62.883  1.00  0.00      PROB C
ATOM   4130  HA1 GLY   113      61.178  61.464  63.382  1.00  0.00      PROB H
ATOM   4131  HA2 GLY   113      62.628  60.455  63.441  1.00  0.00      PROB H
ATOM   4132  C   GLY   113      60.851  59.477  62.806  1.00  0.00      PROB C
ATOM   4133  O   GLY   113      59.641  59.554  62.622  1.00  0.00      PROB O
ATOM   4134  N   THR   114      61.498  58.323  62.999  1.00  0.00      PROB N
ATOM   4135  HN  THR   114      62.490  58.314  63.147  1.00  0.00      PROB H
ATOM   4136  CA  THR   114      60.681  57.130  63.201  1.00  0.00      PROB C
ATOM   4137  HA  THR   114      59.906  57.126  62.445  1.00  0.00      PROB H
ATOM   4138  CB  THR   114      61.559  55.881  62.988  1.00  0.00      PROB C
ATOM   4139  HB  THR   114      62.371  56.133  62.319  1.00  0.00      PROB H
ATOM   4140  OG1 THR   114      60.864  54.874  62.245  1.00  0.00      PROB O
ATOM   4141  HG1 THR   114      61.047  55.072  61.310  1.00  0.00      PROB H
ATOM   4142  CG2 THR   114      62.208  55.310  64.251  1.00  0.00      PROB C
ATOM   4143 HG21 THR   114      61.544  55.285  65.133  1.00  0.00      PROB H
ATOM   4144 HG22 THR   114      63.120  55.899  64.444  1.00  0.00      PROB H
ATOM   4145 HG23 THR   114      62.550  54.273  64.063  1.00  0.00      PROB H
ATOM   4146  C   THR   114      59.991  57.174  64.565  1.00  0.00      PROB C
ATOM   4147  O   THR   114      60.491  57.783  65.504  1.00  0.00      PROB O
ATOM   4148  N   LEU   115      58.816  56.538  64.651  1.00  0.00      PROB N
ATOM   4149  HN  LEU   115      58.364  56.125  63.864  1.00  0.00      PROB H
ATOM   4150  CA  LEU   115      58.160  56.628  65.953  1.00  0.00      PROB C
ATOM   4151  HA  LEU   115      58.645  57.349  66.593  1.00  0.00      PROB H
ATOM   4152  CB  LEU   115      56.728  57.162  65.819  1.00  0.00      PROB C
ATOM   4153  HB1 LEU   115      56.101  56.429  65.272  1.00  0.00      PROB H
ATOM   4154  HB2 LEU   115      56.752  58.096  65.222  1.00  0.00      PROB H
ATOM   4155  CG  LEU   115      56.047  57.446  67.166  1.00  0.00      PROB C
ATOM   4156  HG  LEU   115      55.994  56.489  67.744  1.00  0.00      PROB H
ATOM   4157  CD1 LEU   115      56.838  58.433  68.029  1.00  0.00      PROB C
ATOM   4158 HD11 LEU   115      57.073  59.339  67.435  1.00  0.00      PROB H
ATOM   4159 HD12 LEU   115      57.781  57.992  68.405  1.00  0.00      PROB H
ATOM   4160 HD13 LEU   115      56.243  58.747  68.915  1.00  0.00      PROB H
ATOM   4161  CD2 LEU   115      54.598  57.895  66.989  1.00  0.00      PROB C
ATOM   4162 HD21 LEU   115      53.995  57.116  66.494  1.00  0.00      PROB H
ATOM   4163 HD22 LEU   115      54.565  58.824  66.382  1.00  0.00      PROB H
ATOM   4164 HD23 LEU   115      54.137  58.107  67.979  1.00  0.00      PROB H
ATOM   4165  C   LEU   115      58.195  55.325  66.720  1.00  0.00      PROB C
ATOM   4166  O   LEU   115      57.594  54.328  66.334  1.00  0.00      PROB O
ATOM   4167  N   VAL   116      58.928  55.375  67.835  1.00  0.00      PROB N
ATOM   4168  HN  VAL   116      59.416  56.194  68.152  1.00  0.00      PROB H
ATOM   4169  CA  VAL   116      58.906  54.182  68.670  1.00  0.00      PROB C
ATOM   4170  HA  VAL   116      58.417  53.349  68.183  1.00  0.00      PROB H
ATOM   4171  CB  VAL   116      60.327  53.666  68.919  1.00  0.00      PROB C
ATOM   4172  HB  VAL   116      60.876  54.492  69.396  1.00  0.00      PROB H
ATOM   4173  CG1 VAL   116      60.341  52.460  69.857  1.00  0.00      PROB C
ATOM   4174 HG11 VAL   116      59.754  51.623  69.422  1.00  0.00      PROB H
ATOM   4175 HG12 VAL   116      59.921  52.708  70.854  1.00  0.00      PROB H
ATOM   4176 HG13 VAL   116      61.379  52.109  70.017  1.00  0.00      PROB H
ATOM   4177  CG2 VAL   116      61.016  53.332  67.593  1.00  0.00      PROB C
ATOM   4178 HG21 VAL   116      61.091  54.227  66.944  1.00  0.00      PROB H
ATOM   4179 HG22 VAL   116      60.446  52.549  67.047  1.00  0.00      PROB H
ATOM   4180 HG23 VAL   116      62.044  52.957  67.774  1.00  0.00      PROB H
ATOM   4181  C   VAL   116      58.151  54.416  69.963  1.00  0.00      PROB C
ATOM   4182  O   VAL   116      58.511  55.245  70.792  1.00  0.00      PROB O
ATOM   4183  N   THR   117      57.075  53.634  70.081  1.00  0.00      PROB N
ATOM   4184  HN  THR   117      56.887  52.905  69.420  1.00  0.00      PROB H
ATOM   4185  CA  THR   117      56.314  53.665  71.322  1.00  0.00      PROB C
ATOM   4186  HA  THR   117      56.548  54.534  71.902  1.00  0.00      PROB H
ATOM   4187  CB  THR   117      54.818  53.744  71.007  1.00  0.00      PROB C
ATOM   4188  HB  THR   117      54.493  52.783  70.541  1.00  0.00      PROB H
ATOM   4189  OG1 THR   117      54.567  54.763  70.031  1.00  0.00      PROB O
ATOM   4190  HG1 THR   117      55.165  54.587  69.296  1.00  0.00      PROB H
ATOM   4191  CG2 THR   117      53.973  53.993  72.261  1.00  0.00      PROB C
ATOM   4192 HG21 THR   117      54.332  54.923  72.739  1.00  0.00      PROB H
ATOM   4193 HG22 THR   117      54.079  53.169  72.994  1.00  0.00      PROB H
ATOM   4194 HG23 THR   117      52.900  54.115  72.005  1.00  0.00      PROB H
ATOM   4195  C   THR   117      56.634  52.458  72.186  1.00  0.00      PROB C
ATOM   4196  O   THR   117      56.253  51.328  71.896  1.00  0.00      PROB O
ATOM   4197  N   VAL   118      57.367  52.733  73.269  1.00  0.00      PROB N
ATOM   4198  HN  VAL   118      57.626  53.657  73.574  1.00  0.00      PROB H
ATOM   4199  CA  VAL   118      57.727  51.607  74.126  1.00  0.00      PROB C
ATOM   4200  HA  VAL   118      57.823  50.710  73.528  1.00  0.00      PROB H
ATOM   4201  CB  VAL   118      59.107  51.797  74.762  1.00  0.00      PROB C
ATOM   4202  HB  VAL   118      59.014  52.552  75.581  1.00  0.00      PROB H
ATOM   4203  CG1 VAL   118      59.603  50.475  75.354  1.00  0.00      PROB C
ATOM   4204 HG11 VAL   118      59.539  49.635  74.643  1.00  0.00      PROB H
ATOM   4205 HG12 VAL   118      59.011  50.208  76.253  1.00  0.00      PROB H
ATOM   4206 HG13 VAL   118      60.660  50.581  75.678  1.00  0.00      PROB H
ATOM   4207  CG2 VAL   118      60.123  52.390  73.782  1.00  0.00      PROB C
ATOM   4208 HG21 VAL   118      59.817  53.393  73.422  1.00  0.00      PROB H
ATOM   4209 HG22 VAL   118      60.267  51.725  72.908  1.00  0.00      PROB H
ATOM   4210 HG23 VAL   118      61.102  52.521  74.289  1.00  0.00      PROB H
ATOM   4211  C   VAL   118      56.672  51.323  75.183  1.00  0.00      PROB C
ATOM   4212  O   VAL   118      56.824  51.581  76.370  1.00  0.00      PROB O
ATOM   4213  N   SER   119      55.566  50.772  74.681  1.00  0.00      PROB N
ATOM   4214  HN  SER   119      55.474  50.575  73.704  1.00  0.00      PROB H
ATOM   4215  CA  SER   119      54.543  50.413  75.651  1.00  0.00      PROB C
ATOM   4216  HA  SER   119      54.774  50.752  76.651  1.00  0.00      PROB H
ATOM   4217  CB  SER   119      53.213  51.090  75.301  1.00  0.00      PROB C
ATOM   4218  HB1 SER   119      52.915  50.830  74.270  1.00  0.00      PROB H
ATOM   4219  HB2 SER   119      53.354  52.196  75.348  1.00  0.00      PROB H
ATOM   4220  OG  SER   119      52.175  50.690  76.209  1.00  0.00      PROB O
ATOM   4221  HG1 SER   119      51.379  51.203  76.009  1.00  0.00      PROB H
ATOM   4222  C   SER   119      54.397  48.916  75.750  1.00  0.00      PROB C
ATOM   4223  O   SER   119      54.507  48.179  74.776  1.00  0.00      PROB O
ATOM   4224  N   SER   120      54.108  48.499  76.986  1.00  0.00      PROB N
ATOM   4225  HN  SER   120      54.115  49.080  77.796  1.00  0.00      PROB H
ATOM   4226  CA  SER   120      53.758  47.102  77.214  1.00  0.00      PROB C
ATOM   4227  HA  SER   120      54.577  46.501  76.853  1.00  0.00      PROB H
ATOM   4228  CB  SER   120      53.651  46.870  78.718  1.00  0.00      PROB C
ATOM   4229  HB1 SER   120      53.712  45.801  79.013  1.00  0.00      PROB H
ATOM   4230  HB2 SER   120      52.662  47.291  78.979  1.00  0.00      PROB H
ATOM   4231  OG  SER   120      54.633  47.683  79.377  1.00  0.00      PROB O
ATOM   4232  HG1 SER   120      54.480  47.564  80.329  1.00  0.00      PROB H
ATOM   4233  C   SER   120      52.501  46.637  76.491  1.00  0.00      PROB C
ATOM   4234  O   SER   120      52.326  45.463  76.196  1.00  0.00      PROB O
ATOM   4235  N   ALA   121      51.632  47.623  76.206  1.00  0.00      PROB N
ATOM   4236  HN  ALA   121      51.799  48.587  76.421  1.00  0.00      PROB H
ATOM   4237  CA  ALA   121      50.414  47.262  75.491  1.00  0.00      PROB C
ATOM   4238  HA  ALA   121      50.033  46.369  75.939  1.00  0.00      PROB H
ATOM   4239  CB  ALA   121      49.382  48.387  75.607  1.00  0.00      PROB C
ATOM   4240  HB1 ALA   121      49.777  49.342  75.211  1.00  0.00      PROB H
ATOM   4241  HB2 ALA   121      49.138  48.555  76.677  1.00  0.00      PROB H
ATOM   4242  HB3 ALA   121      48.425  48.158  75.090  1.00  0.00      PROB H
ATOM   4243  C   ALA   121      50.650  46.930  74.026  1.00  0.00      PROB C
ATOM   4244  O   ALA   121      51.738  47.122  73.479  1.00  0.00      PROB O
ATOM   4245  N   SER   122      49.567  46.418  73.429  1.00  0.00      PROB N
ATOM   4246  HN  SER   122      48.689  46.372  73.898  1.00  0.00      PROB H
ATOM   4247  CA  SER   122      49.642  45.985  72.042  1.00  0.00      PROB C
ATOM   4248  HA  SER   122      50.580  46.274  71.595  1.00  0.00      PROB H
ATOM   4249  CB  SER   122      49.622  44.458  71.989  1.00  0.00      PROB C
ATOM   4250  HB1 SER   122      49.735  44.089  70.944  1.00  0.00      PROB H
ATOM   4251  HB2 SER   122      48.664  44.055  72.393  1.00  0.00      PROB H
ATOM   4252  OG  SER   122      50.715  43.959  72.772  1.00  0.00      PROB O
ATOM   4253  HG1 SER   122      50.478  44.044  73.702  1.00  0.00      PROB H
ATOM   4254  C   SER   122      48.557  46.621  71.194  1.00  0.00      PROB C
ATOM   4255  O   SER   122      47.630  47.240  71.702  1.00  0.00      PROB O
ATOM   4256  N   THR   123      48.747  46.464  69.882  1.00  0.00      PROB N
ATOM   4257  HN  THR   123      49.486  45.942  69.452  1.00  0.00      PROB H
ATOM   4258  CA  THR   123      47.956  47.206  68.906  1.00  0.00      PROB C
ATOM   4259  HA  THR   123      48.194  48.218  69.127  1.00  0.00      PROB H
ATOM   4260  CB  THR   123      48.536  46.886  67.529  1.00  0.00      PROB C
ATOM   4261  HB  THR   123      48.137  45.902  67.201  1.00  0.00      PROB H
ATOM   4262  OG1 THR   123      49.960  46.709  67.634  1.00  0.00      PROB O
ATOM   4263  HG1 THR   123      50.266  46.400  66.771  1.00  0.00      PROB H
ATOM   4264  CG2 THR   123      48.187  47.940  66.479  1.00  0.00      PROB C
ATOM   4265 HG21 THR   123      48.709  48.897  66.683  1.00  0.00      PROB H
ATOM   4266 HG22 THR   123      47.096  48.146  66.463  1.00  0.00      PROB H
ATOM   4267 HG23 THR   123      48.466  47.580  65.468  1.00  0.00      PROB H
ATOM   4268  C   THR   123      46.444  47.010  68.923  1.00  0.00      PROB C
ATOM   4269  O   THR   123      45.932  45.945  68.599  1.00  0.00      PROB O
ATOM   4270  N   LYS   124      45.742  48.096  69.274  1.00  0.00      PROB N
ATOM   4271  HN  LYS   124      46.194  48.962  69.494  1.00  0.00      PROB H
ATOM   4272  CA  LYS   124      44.318  48.064  68.965  1.00  0.00      PROB C
ATOM   4273  HA  LYS   124      43.972  47.054  68.798  1.00  0.00      PROB H
ATOM   4274  CB  LYS   124      43.438  48.585  70.115  1.00  0.00      PROB C
ATOM   4275  HB1 LYS   124      43.665  49.663  70.285  1.00  0.00      PROB H
ATOM   4276  HB2 LYS   124      43.684  48.044  71.053  1.00  0.00      PROB H
ATOM   4277  CG  LYS   124      41.946  48.418  69.782  1.00  0.00      PROB C
ATOM   4278  HG1 LYS   124      41.700  47.332  69.724  1.00  0.00      PROB H
ATOM   4279  HG2 LYS   124      41.788  48.835  68.803  1.00  0.00      PROB H
ATOM   4280  CD  LYS   124      40.957  49.098  70.730  1.00  0.00      PROB C
ATOM   4281  HD1 LYS   124      41.315  50.127  70.956  1.00  0.00      PROB H
ATOM   4282  HD2 LYS   124      40.932  48.540  71.694  1.00  0.00      PROB H
ATOM   4283  CE  LYS   124      39.528  49.163  70.163  1.00  0.00      PROB C
ATOM   4284  HE1 LYS   124      38.815  49.556  70.910  1.00  0.00      PROB H
ATOM   4285  HE2 LYS   124      39.212  48.162  69.804  1.00  0.00      PROB H
ATOM   4286  NZ  LYS   124      39.487  50.027  68.972  1.00  0.00      PROB N
ATOM   4287  HZ1 LYS   124      40.199  49.730  68.262  1.00  0.00      PROB H
ATOM   4288  HZ2 LYS   124      39.766  51.004  69.217  1.00  0.00      PROB H
ATOM   4289  HZ3 LYS   124      38.557  50.061  68.494  1.00  0.00      PROB H
ATOM   4290  C   LYS   124      44.017  48.839  67.698  1.00  0.00      PROB C
ATOM   4291  O   LYS   124      44.222  50.044  67.610  1.00  0.00      PROB O
ATOM   4292  N   GLY   125      43.467  48.082  66.734  1.00  0.00      PROB N
ATOM   4293  HN  GLY   125      43.459  47.088  66.770  1.00  0.00      PROB H
ATOM   4294  CA  GLY   125      42.877  48.740  65.566  1.00  0.00      PROB C
ATOM   4295  HA1 GLY   125      42.427  47.975  64.951  1.00  0.00      PROB H
ATOM   4296  HA2 GLY   125      43.696  49.238  65.078  1.00  0.00      PROB H
ATOM   4297  C   GLY   125      41.778  49.725  65.950  1.00  0.00      PROB C
ATOM   4298  O   GLY   125      41.077  49.556  66.947  1.00  0.00      PROB O
ATOM   4299  N   PRO   126      41.674  50.788  65.128  1.00  0.00      PROB N
ATOM   4300  CD  PRO   126      42.342  50.966  63.848  1.00  0.00      PROB C
ATOM   4301  HD1 PRO   126      42.196  50.071  63.212  1.00  0.00      PROB H
ATOM   4302  HD2 PRO   126      43.417  51.143  64.049  1.00  0.00      PROB H
ATOM   4303  CA  PRO   126      40.843  51.929  65.502  1.00  0.00      PROB C
ATOM   4304  HA  PRO   126      41.073  52.226  66.516  1.00  0.00      PROB H
ATOM   4305  CB  PRO   126      41.275  52.988  64.483  1.00  0.00      PROB C
ATOM   4306  HB1 PRO   126      42.170  53.545  64.815  1.00  0.00      PROB H
ATOM   4307  HB2 PRO   126      40.490  53.736  64.252  1.00  0.00      PROB H
ATOM   4308  CG  PRO   126      41.683  52.199  63.244  1.00  0.00      PROB C
ATOM   4309  HG1 PRO   126      40.776  51.898  62.675  1.00  0.00      PROB H
ATOM   4310  HG2 PRO   126      42.358  52.769  62.574  1.00  0.00      PROB H
ATOM   4311  C   PRO   126      39.360  51.622  65.464  1.00  0.00      PROB C
ATOM   4312  O   PRO   126      38.900  50.520  65.186  1.00  0.00      PROB O
ATOM   4313  N   SER   127      38.620  52.681  65.767  1.00  0.00      PROB N
ATOM   4314  HN  SER   127      39.035  53.518  66.137  1.00  0.00      PROB H
ATOM   4315  CA  SER   127      37.171  52.588  65.784  1.00  0.00      PROB C
ATOM   4316  HA  SER   127      36.836  51.856  65.060  1.00  0.00      PROB H
ATOM   4317  CB  SER   127      36.748  52.120  67.185  1.00  0.00      PROB C
ATOM   4318  HB1 SER   127      35.652  51.926  67.210  1.00  0.00      PROB H
ATOM   4319  HB2 SER   127      36.990  52.899  67.944  1.00  0.00      PROB H
ATOM   4320  OG  SER   127      37.480  50.910  67.496  1.00  0.00      PROB O
ATOM   4321  HG1 SER   127      37.658  50.500  66.624  1.00  0.00      PROB H
ATOM   4322  C   SER   127      36.623  53.931  65.331  1.00  0.00      PROB C
ATOM   4323  O   SER   127      36.419  54.865  66.092  1.00  0.00      PROB O
ATOM   4324  N   VAL   128      36.518  54.008  63.998  1.00  0.00      PROB N
ATOM   4325  HN  VAL   128      36.612  53.225  63.393  1.00  0.00      PROB H
ATOM   4326  CA  VAL   128      36.388  55.331  63.392  1.00  0.00      PROB C
ATOM   4327  HA  VAL   128      36.805  56.068  64.052  1.00  0.00      PROB H
ATOM   4328  CB  VAL   128      37.248  55.414  62.124  1.00  0.00      PROB C
ATOM   4329  HB  VAL   128      36.817  54.722  61.358  1.00  0.00      PROB H
ATOM   4330  CG1 VAL   128      37.233  56.816  61.514  1.00  0.00      PROB C
ATOM   4331 HG11 VAL   128      37.760  57.535  62.174  1.00  0.00      PROB H
ATOM   4332 HG12 VAL   128      36.200  57.186  61.344  1.00  0.00      PROB H
ATOM   4333 HG13 VAL   128      37.731  56.809  60.521  1.00  0.00      PROB H
ATOM   4334  CG2 VAL   128      38.676  54.953  62.407  1.00  0.00      PROB C
ATOM   4335 HG21 VAL   128      38.721  53.860  62.595  1.00  0.00      PROB H
ATOM   4336 HG22 VAL   128      39.086  55.486  63.286  1.00  0.00      PROB H
ATOM   4337 HG23 VAL   128      39.314  55.164  61.524  1.00  0.00      PROB H
ATOM   4338  C   VAL   128      34.953  55.721  63.103  1.00  0.00      PROB C
ATOM   4339  O   VAL   128      34.337  55.263  62.144  1.00  0.00      PROB O
ATOM   4340  N   PHE   129      34.455  56.590  63.980  1.00  0.00      PROB N
ATOM   4341  HN  PHE   129      35.011  56.969  64.722  1.00  0.00      PROB H
ATOM   4342  CA  PHE   129      33.064  57.009  63.849  1.00  0.00      PROB C
ATOM   4343  HA  PHE   129      32.527  56.161  63.465  1.00  0.00      PROB H
ATOM   4344  CB  PHE   129      32.469  57.218  65.247  1.00  0.00      PROB C
ATOM   4345  HB1 PHE   129      31.384  57.403  65.226  1.00  0.00      PROB H
ATOM   4346  HB2 PHE   129      32.962  58.079  65.752  1.00  0.00      PROB H
ATOM   4347  CG  PHE   129      32.663  55.970  66.082  1.00  0.00      PROB C
ATOM   4348  CD1 PHE   129      31.989  54.779  65.728  1.00  0.00      PROB C
ATOM   4349  HD1 PHE   129      31.350  54.752  64.861  1.00  0.00      PROB H
ATOM   4350  CE1 PHE   129      32.192  53.615  66.495  1.00  0.00      PROB C
ATOM   4351  HE1 PHE   129      31.696  52.696  66.223  1.00  0.00      PROB H
ATOM   4352  CZ  PHE   129      33.061  53.663  67.604  1.00  0.00      PROB C
ATOM   4353  HZ  PHE   129      33.219  52.769  68.190  1.00  0.00      PROB H
ATOM   4354  CD2 PHE   129      33.526  56.017  67.198  1.00  0.00      PROB C
ATOM   4355  HD2 PHE   129      34.039  56.932  67.448  1.00  0.00      PROB H
ATOM   4356  CE2 PHE   129      33.727  54.852  67.966  1.00  0.00      PROB C
ATOM   4357  HE2 PHE   129      34.405  54.858  68.799  1.00  0.00      PROB H
ATOM   4358  C   PHE   129      32.906  58.243  62.975  1.00  0.00      PROB C
ATOM   4359  O   PHE   129      33.518  59.278  63.216  1.00  0.00      PROB O
ATOM   4360  N   PRO   130      32.076  58.098  61.914  1.00  0.00      PROB N
ATOM   4361  CD  PRO   130      31.372  56.884  61.511  1.00  0.00      PROB C
ATOM   4362  HD1 PRO   130      30.809  56.429  62.357  1.00  0.00      PROB H
ATOM   4363  HD2 PRO   130      32.109  56.169  61.119  1.00  0.00      PROB H
ATOM   4364  CA  PRO   130      31.815  59.240  61.031  1.00  0.00      PROB C
ATOM   4365  HA  PRO   130      32.743  59.690  60.701  1.00  0.00      PROB H
ATOM   4366  CB  PRO   130      31.098  58.575  59.851  1.00  0.00      PROB C
ATOM   4367  HB1 PRO   130      31.854  58.263  59.097  1.00  0.00      PROB H
ATOM   4368  HB2 PRO   130      30.390  59.257  59.348  1.00  0.00      PROB H
ATOM   4369  CG  PRO   130      30.398  57.348  60.435  1.00  0.00      PROB C
ATOM   4370  HG1 PRO   130      29.392  57.582  60.827  1.00  0.00      PROB H
ATOM   4371  HG2 PRO   130      30.364  56.554  59.679  1.00  0.00      PROB H
ATOM   4372  C   PRO   130      30.998  60.329  61.715  1.00  0.00      PROB C
ATOM   4373  O   PRO   130      29.786  60.239  61.887  1.00  0.00      PROB O
ATOM   4374  N   LEU   131      31.727  61.367  62.128  1.00  0.00      PROB N
ATOM   4375  HN  LEU   131      32.689  61.460  61.878  1.00  0.00      PROB H
ATOM   4376  CA  LEU   131      31.079  62.508  62.768  1.00  0.00      PROB C
ATOM   4377  HA  LEU   131      30.473  62.144  63.585  1.00  0.00      PROB H
ATOM   4378  CB  LEU   131      32.128  63.471  63.310  1.00  0.00      PROB C
ATOM   4379  HB1 LEU   131      31.669  64.355  63.774  1.00  0.00      PROB H
ATOM   4380  HB2 LEU   131      32.746  63.848  62.466  1.00  0.00      PROB H
ATOM   4381  CG  LEU   131      33.056  62.860  64.355  1.00  0.00      PROB C
ATOM   4382  HG  LEU   131      33.533  61.961  63.897  1.00  0.00      PROB H
ATOM   4383  CD1 LEU   131      34.191  63.824  64.698  1.00  0.00      PROB C
ATOM   4384 HD11 LEU   131      33.780  64.770  65.109  1.00  0.00      PROB H
ATOM   4385 HD12 LEU   131      34.783  64.068  63.790  1.00  0.00      PROB H
ATOM   4386 HD13 LEU   131      34.873  63.379  65.452  1.00  0.00      PROB H
ATOM   4387  CD2 LEU   131      32.297  62.366  65.589  1.00  0.00      PROB C
ATOM   4388 HD21 LEU   131      31.561  61.581  65.321  1.00  0.00      PROB H
ATOM   4389 HD22 LEU   131      31.755  63.207  66.074  1.00  0.00      PROB H
ATOM   4390 HD23 LEU   131      32.988  61.932  66.339  1.00  0.00      PROB H
ATOM   4391  C   LEU   131      30.157  63.247  61.823  1.00  0.00      PROB C
ATOM   4392  O   LEU   131      30.580  63.817  60.822  1.00  0.00      PROB O
ATOM   4393  N   ALA   132      28.870  63.178  62.187  1.00  0.00      PROB N
ATOM   4394  HN  ALA   132      28.555  62.799  63.054  1.00  0.00      PROB H
ATOM   4395  CA  ALA   132      27.860  63.705  61.277  1.00  0.00      PROB C
ATOM   4396  HA  ALA   132      28.041  63.210  60.335  1.00  0.00      PROB H
ATOM   4397  CB  ALA   132      26.466  63.314  61.780  1.00  0.00      PROB C
ATOM   4398  HB1 ALA   132      26.479  63.216  62.883  1.00  0.00      PROB H
ATOM   4399  HB2 ALA   132      26.180  62.323  61.369  1.00  0.00      PROB H
ATOM   4400  HB3 ALA   132      25.680  64.041  61.478  1.00  0.00      PROB H
ATOM   4401  C   ALA   132      27.964  65.212  61.103  1.00  0.00      PROB C
ATOM   4402  O   ALA   132      28.281  65.941  62.037  1.00  0.00      PROB O
ATOM   4403  N   PRO   133      27.715  65.659  59.848  1.00  0.00      PROB N
ATOM   4404  CD  PRO   133      27.331  64.877  58.677  1.00  0.00      PROB C
ATOM   4405  HD1 PRO   133      26.597  64.083  58.934  1.00  0.00      PROB H
ATOM   4406  HD2 PRO   133      28.245  64.425  58.226  1.00  0.00      PROB H
ATOM   4407  CA  PRO   133      27.839  67.089  59.555  1.00  0.00      PROB C
ATOM   4408  HA  PRO   133      28.855  67.355  59.788  1.00  0.00      PROB H
ATOM   4409  CB  PRO   133      27.520  67.166  58.058  1.00  0.00      PROB C
ATOM   4410  HB1 PRO   133      28.448  67.191  57.458  1.00  0.00      PROB H
ATOM   4411  HB2 PRO   133      26.952  68.084  57.793  1.00  0.00      PROB H
ATOM   4412  CG  PRO   133      26.711  65.909  57.748  1.00  0.00      PROB C
ATOM   4413  HG1 PRO   133      25.643  66.047  58.024  1.00  0.00      PROB H
ATOM   4414  HG2 PRO   133      26.798  65.585  56.710  1.00  0.00      PROB H
ATOM   4415  C   PRO   133      26.956  67.980  60.405  1.00  0.00      PROB C
ATOM   4416  O   PRO   133      25.831  67.652  60.766  1.00  0.00      PROB O
ATOM   4417  N   SER   134      27.533  69.150  60.699  1.00  0.00      PROB N
ATOM   4418  HN  SER   134      28.468  69.365  60.412  1.00  0.00      PROB H
ATOM   4419  CA  SER   134      26.778  70.119  61.483  1.00  0.00      PROB C
ATOM   4420  HA  SER   134      26.454  69.623  62.389  1.00  0.00      PROB H
ATOM   4421  CB  SER   134      27.700  71.262  61.888  1.00  0.00      PROB C
ATOM   4422  HB1 SER   134      27.203  71.928  62.629  1.00  0.00      PROB H
ATOM   4423  HB2 SER   134      27.992  71.869  61.001  1.00  0.00      PROB H
ATOM   4424  OG  SER   134      28.901  70.723  62.449  1.00  0.00      PROB O
ATOM   4425  HG1 SER   134      28.628  69.977  63.022  1.00  0.00      PROB H
ATOM   4426  C   SER   134      25.540  70.680  60.807  1.00  0.00      PROB C
ATOM   4427  O   SER   134      25.609  71.664  60.083  1.00  0.00      PROB O
ATOM   4428  N   SER   135      24.401  70.045  61.120  1.00  0.00      PROB N
ATOM   4429  HN  SER   135      24.408  69.211  61.674  1.00  0.00      PROB H
ATOM   4430  CA  SER   135      23.102  70.533  60.647  1.00  0.00      PROB C
ATOM   4431  HA  SER   135      23.035  70.340  59.586  1.00  0.00      PROB H
ATOM   4432  CB  SER   135      22.011  69.764  61.399  1.00  0.00      PROB C
ATOM   4433  HB1 SER   135      22.006  68.692  61.160  1.00  0.00      PROB H
ATOM   4434  HB2 SER   135      20.997  70.183  61.200  1.00  0.00      PROB H
ATOM   4435  OG  SER   135      22.307  69.800  62.804  1.00  0.00      PROB O
ATOM   4436  HG1 SER   135      21.517  69.481  63.303  1.00  0.00      PROB H
ATOM   4437  C   SER   135      22.922  72.035  60.825  1.00  0.00      PROB C
ATOM   4438  O   SER   135      22.622  72.807  59.923  1.00  0.00      PROB O
ATOM   4439  N   LYS   136      23.172  72.423  62.080  1.00  0.00      PROB N
ATOM   4440  HN  LYS   136      23.320  71.732  62.787  1.00  0.00      PROB H
ATOM   4441  CA  LYS   136      23.201  73.848  62.375  1.00  0.00      PROB C
ATOM   4442  HA  LYS   136      22.418  74.341  61.810  1.00  0.00      PROB H
ATOM   4443  CB  LYS   136      22.856  74.053  63.851  1.00  0.00      PROB C
ATOM   4444  HB1 LYS   136      22.977  75.119  64.142  1.00  0.00      PROB H
ATOM   4445  HB2 LYS   136      23.555  73.448  64.473  1.00  0.00      PROB H
ATOM   4446  CG  LYS   136      21.415  73.605  64.109  1.00  0.00      PROB C
ATOM   4447  HG1 LYS   136      21.213  72.655  63.566  1.00  0.00      PROB H
ATOM   4448  HG2 LYS   136      20.778  74.391  63.667  1.00  0.00      PROB H
ATOM   4449  CD  LYS   136      21.068  73.401  65.585  1.00  0.00      PROB C
ATOM   4450  HD1 LYS   136      21.257  74.282  66.214  1.00  0.00      PROB H
ATOM   4451  HD2 LYS   136      21.725  72.594  65.990  1.00  0.00      PROB H
ATOM   4452  CE  LYS   136      19.607  72.983  65.801  1.00  0.00      PROB C
ATOM   4453  HE1 LYS   136      18.905  73.789  65.496  1.00  0.00      PROB H
ATOM   4454  HE2 LYS   136      19.436  72.742  66.874  1.00  0.00      PROB H
ATOM   4455  NZ  LYS   136      19.306  71.783  65.014  1.00  0.00      PROB N
ATOM   4456  HZ1 LYS   136      20.011  71.006  65.028  1.00  0.00      PROB H
ATOM   4457  HZ2 LYS   136      19.099  71.942  64.018  1.00  0.00      PROB H
ATOM   4458  HZ3 LYS   136      18.464  71.211  65.322  1.00  0.00      PROB H
ATOM   4459  C   LYS   136      24.506  74.507  61.963  1.00  0.00      PROB C
ATOM   4460  O   LYS   136      25.411  74.748  62.762  1.00  0.00      PROB O
ATOM   4461  N   SER   137      24.558  74.804  60.664  1.00  0.00      PROB N
ATOM   4462  HN  SER   137      23.844  74.515  60.020  1.00  0.00      PROB H
ATOM   4463  CA  SER   137      25.706  75.548  60.170  1.00  0.00      PROB C
ATOM   4464  HA  SER   137      26.074  76.191  60.957  1.00  0.00      PROB H
ATOM   4465  CB  SER   137      26.837  74.607  59.737  1.00  0.00      PROB C
ATOM   4466  HB1 SER   137      26.706  74.233  58.695  1.00  0.00      PROB H
ATOM   4467  HB2 SER   137      26.848  73.725  60.411  1.00  0.00      PROB H
ATOM   4468  OG  SER   137      28.090  75.283  59.909  1.00  0.00      PROB O
ATOM   4469  HG1 SER   137      28.453  75.474  59.024  1.00  0.00      PROB H
ATOM   4470  C   SER   137      25.310  76.496  59.060  1.00  0.00      PROB C
ATOM   4471  O   SER   137      24.142  76.635  58.714  1.00  0.00      PROB O
ATOM   4472  N   THR   138      26.342  77.147  58.519  1.00  0.00      PROB N
ATOM   4473  HN  THR   138      27.264  77.113  58.899  1.00  0.00      PROB H
ATOM   4474  CA  THR   138      26.140  78.044  57.387  1.00  0.00      PROB C
ATOM   4475  HA  THR   138      25.391  78.770  57.672  1.00  0.00      PROB H
ATOM   4476  CB  THR   138      27.442  78.797  57.114  1.00  0.00      PROB C
ATOM   4477  HB  THR   138      28.011  78.370  56.260  1.00  0.00      PROB H
ATOM   4478  OG1 THR   138      28.352  78.653  58.217  1.00  0.00      PROB O
ATOM   4479  HG1 THR   138      28.823  77.817  58.052  1.00  0.00      PROB H
ATOM   4480  CG2 THR   138      27.189  80.267  56.780  1.00  0.00      PROB C
ATOM   4481 HG21 THR   138      26.676  80.744  57.643  1.00  0.00      PROB H
ATOM   4482 HG22 THR   138      26.543  80.368  55.882  1.00  0.00      PROB H
ATOM   4483 HG23 THR   138      28.148  80.796  56.616  1.00  0.00      PROB H
ATOM   4484  C   THR   138      25.673  77.341  56.123  1.00  0.00      PROB C
ATOM   4485  O   THR   138      26.475  76.939  55.288  1.00  0.00      PROB O
ATOM   4486  N   SER   139      24.342  77.219  56.003  1.00  0.00      PROB N
ATOM   4487  HN  SER   139      23.746  77.412  56.779  1.00  0.00      PROB H
ATOM   4488  CA  SER   139      23.816  76.641  54.765  1.00  0.00      PROB C
ATOM   4489  HA  SER   139      24.183  75.624  54.724  1.00  0.00      PROB H
ATOM   4490  CB  SER   139      22.289  76.570  54.808  1.00  0.00      PROB C
ATOM   4491  HB1 SER   139      21.792  77.511  54.561  1.00  0.00      PROB H
ATOM   4492  HB2 SER   139      21.950  76.221  55.808  1.00  0.00      PROB H
ATOM   4493  OG  SER   139      21.819  75.661  53.806  1.00  0.00      PROB O
ATOM   4494  HG1 SER   139      20.864  75.567  53.888  1.00  0.00      PROB H
ATOM   4495  C   SER   139      24.321  77.364  53.525  1.00  0.00      PROB C
ATOM   4496  O   SER   139      24.637  78.550  53.550  1.00  0.00      PROB O
ATOM   4497  N   GLY   140      24.470  76.570  52.457  1.00  0.00      PROB N
ATOM   4498  HN  GLY   140      24.044  75.671  52.411  1.00  0.00      PROB H
ATOM   4499  CA  GLY   140      25.303  77.056  51.360  1.00  0.00      PROB C
ATOM   4500  HA1 GLY   140      25.084  78.095  51.153  1.00  0.00      PROB H
ATOM   4501  HA2 GLY   140      25.101  76.432  50.505  1.00  0.00      PROB H
ATOM   4502  C   GLY   140      26.791  76.980  51.675  1.00  0.00      PROB C
ATOM   4503  O   GLY   140      27.508  76.094  51.211  1.00  0.00      PROB O
ATOM   4504  N   GLY   141      27.210  77.966  52.483  1.00  0.00      PROB N
ATOM   4505  HN  GLY   141      26.524  78.590  52.864  1.00  0.00      PROB H
ATOM   4506  CA  GLY   141      28.618  78.085  52.856  1.00  0.00      PROB C
ATOM   4507  HA1 GLY   141      28.732  79.060  53.299  1.00  0.00      PROB H
ATOM   4508  HA2 GLY   141      29.229  77.944  51.974  1.00  0.00      PROB H
ATOM   4509  C   GLY   141      29.080  77.072  53.887  1.00  0.00      PROB C
ATOM   4510  O   GLY   141      28.652  75.927  53.919  1.00  0.00      PROB O
ATOM   4511  N   THR   142      30.011  77.539  54.723  1.00  0.00      PROB N
ATOM   4512  HN  THR   142      30.372  78.467  54.731  1.00  0.00      PROB H
ATOM   4513  CA  THR   142      30.772  76.602  55.543  1.00  0.00      PROB C
ATOM   4514  HA  THR   142      31.275  75.949  54.844  1.00  0.00      PROB H
ATOM   4515  CB  THR   142      31.897  77.375  56.231  1.00  0.00      PROB C
ATOM   4516  HB  THR   142      31.520  77.718  57.215  1.00  0.00      PROB H
ATOM   4517  OG1 THR   142      32.260  78.506  55.423  1.00  0.00      PROB O
ATOM   4518  HG1 THR   142      33.002  78.889  55.907  1.00  0.00      PROB H
ATOM   4519  CG2 THR   142      33.116  76.489  56.506  1.00  0.00      PROB C
ATOM   4520 HG21 THR   142      33.533  76.094  55.554  1.00  0.00      PROB H
ATOM   4521 HG22 THR   142      32.844  75.620  57.141  1.00  0.00      PROB H
ATOM   4522 HG23 THR   142      33.916  77.063  57.023  1.00  0.00      PROB H
ATOM   4523  C   THR   142      30.015  75.713  56.526  1.00  0.00      PROB C
ATOM   4524  O   THR   142      29.355  76.152  57.469  1.00  0.00      PROB O
ATOM   4525  N   ALA   143      30.184  74.416  56.264  1.00  0.00      PROB N
ATOM   4526  HN  ALA   143      30.682  74.056  55.480  1.00  0.00      PROB H
ATOM   4527  CA  ALA   143      29.805  73.423  57.255  1.00  0.00      PROB C
ATOM   4528  HA  ALA   143      29.503  73.875  58.187  1.00  0.00      PROB H
ATOM   4529  CB  ALA   143      28.677  72.534  56.726  1.00  0.00      PROB C
ATOM   4530  HB1 ALA   143      28.973  72.021  55.786  1.00  0.00      PROB H
ATOM   4531  HB2 ALA   143      27.789  73.157  56.507  1.00  0.00      PROB H
ATOM   4532  HB3 ALA   143      28.355  71.769  57.463  1.00  0.00      PROB H
ATOM   4533  C   ALA   143      31.044  72.604  57.553  1.00  0.00      PROB C
ATOM   4534  O   ALA   143      32.141  72.973  57.144  1.00  0.00      PROB O
ATOM   4535  N   ALA   144      30.829  71.493  58.268  1.00  0.00      PROB N
ATOM   4536  HN  ALA   144      29.934  71.220  58.605  1.00  0.00      PROB H
ATOM   4537  CA  ALA   144      31.930  70.564  58.469  1.00  0.00      PROB C
ATOM   4538  HA  ALA   144      32.477  70.455  57.542  1.00  0.00      PROB H
ATOM   4539  CB  ALA   144      32.847  71.024  59.606  1.00  0.00      PROB C
ATOM   4540  HB1 ALA   144      32.280  71.117  60.556  1.00  0.00      PROB H
ATOM   4541  HB2 ALA   144      33.258  72.030  59.376  1.00  0.00      PROB H
ATOM   4542  HB3 ALA   144      33.699  70.326  59.753  1.00  0.00      PROB H
ATOM   4543  C   ALA   144      31.369  69.211  58.823  1.00  0.00      PROB C
ATOM   4544  O   ALA   144      30.226  69.102  59.261  1.00  0.00      PROB O
ATOM   4545  N   LEU   145      32.232  68.210  58.623  1.00  0.00      PROB N
ATOM   4546  HN  LEU   145      33.134  68.372  58.220  1.00  0.00      PROB H
ATOM   4547  CA  LEU   145      31.970  66.858  59.109  1.00  0.00      PROB C
ATOM   4548  HA  LEU   145      31.404  66.906  60.030  1.00  0.00      PROB H
ATOM   4549  CB  LEU   145      31.177  66.025  58.086  1.00  0.00      PROB C
ATOM   4550  HB1 LEU   145      30.141  66.388  58.159  1.00  0.00      PROB H
ATOM   4551  HB2 LEU   145      31.129  64.955  58.384  1.00  0.00      PROB H
ATOM   4552  CG  LEU   145      31.582  66.096  56.607  1.00  0.00      PROB C
ATOM   4553  HG  LEU   145      31.716  67.172  56.335  1.00  0.00      PROB H
ATOM   4554  CD1 LEU   145      32.884  65.365  56.287  1.00  0.00      PROB C
ATOM   4555 HD11 LEU   145      32.799  64.291  56.549  1.00  0.00      PROB H
ATOM   4556 HD12 LEU   145      33.737  65.799  56.846  1.00  0.00      PROB H
ATOM   4557 HD13 LEU   145      33.112  65.446  55.202  1.00  0.00      PROB H
ATOM   4558  CD2 LEU   145      30.451  65.587  55.717  1.00  0.00      PROB C
ATOM   4559 HD21 LEU   145      29.458  65.930  56.065  1.00  0.00      PROB H
ATOM   4560 HD22 LEU   145      30.452  64.482  55.710  1.00  0.00      PROB H
ATOM   4561 HD23 LEU   145      30.585  65.943  54.675  1.00  0.00      PROB H
ATOM   4562  C   LEU   145      33.301  66.243  59.478  1.00  0.00      PROB C
ATOM   4563  O   LEU   145      34.326  66.909  59.359  1.00  0.00      PROB O
ATOM   4564  N   GLY   146      33.282  64.979  59.910  1.00  0.00      PROB N
ATOM   4565  HN  GLY   146      32.448  64.430  60.028  1.00  0.00      PROB H
ATOM   4566  CA  GLY   146      34.606  64.425  60.157  1.00  0.00      PROB C
ATOM   4567  HA1 GLY   146      35.041  64.964  60.977  1.00  0.00      PROB H
ATOM   4568  HA2 GLY   146      35.203  64.502  59.266  1.00  0.00      PROB H
ATOM   4569  C   GLY   146      34.588  62.985  60.589  1.00  0.00      PROB C
ATOM   4570  O   GLY   146      33.614  62.268  60.414  1.00  0.00      PROB O
ATOM   4571  N   CYS   147      35.704  62.602  61.200  1.00  0.00      PROB N
ATOM   4572  HN  CYS   147      36.512  63.197  61.237  1.00  0.00      PROB H
ATOM   4573  CA  CYS   147      35.792  61.259  61.748  1.00  0.00      PROB C
ATOM   4574  HA  CYS   147      34.805  60.857  61.928  1.00  0.00      PROB H
ATOM   4575  CB  CYS   147      36.537  60.332  60.794  1.00  0.00      PROB C
ATOM   4576  HB1 CYS   147      36.681  59.352  61.286  1.00  0.00      PROB H
ATOM   4577  HB2 CYS   147      37.549  60.749  60.586  1.00  0.00      PROB H
ATOM   4578  SG  CYS   147      35.669  60.071  59.234  1.00  0.00      PROB S
ATOM   4579  HG1 CYS   147      35.855  61.295  58.758  1.00  0.00      PROB H
ATOM   4580  C   CYS   147      36.509  61.282  63.071  1.00  0.00      PROB C
ATOM   4581  O   CYS   147      37.622  61.781  63.190  1.00  0.00      PROB O
ATOM   4582  N   LEU   148      35.828  60.713  64.067  1.00  0.00      PROB N
ATOM   4583  HN  LEU   148      34.906  60.326  63.957  1.00  0.00      PROB H
ATOM   4584  CA  LEU   148      36.573  60.436  65.284  1.00  0.00      PROB C
ATOM   4585  HA  LEU   148      37.331  61.192  65.428  1.00  0.00      PROB H
ATOM   4586  CB  LEU   148      35.666  60.459  66.515  1.00  0.00      PROB C
ATOM   4587  HB1 LEU   148      34.927  59.627  66.459  1.00  0.00      PROB H
ATOM   4588  HB2 LEU   148      35.086  61.407  66.520  1.00  0.00      PROB H
ATOM   4589  CG  LEU   148      36.441  60.376  67.835  1.00  0.00      PROB C
ATOM   4590  HG  LEU   148      37.112  59.481  67.794  1.00  0.00      PROB H
ATOM   4591  CD1 LEU   148      37.340  61.593  68.061  1.00  0.00      PROB C
ATOM   4592 HD11 LEU   148      36.723  62.517  68.102  1.00  0.00      PROB H
ATOM   4593 HD12 LEU   148      38.094  61.704  67.262  1.00  0.00      PROB H
ATOM   4594 HD13 LEU   148      37.877  61.499  69.030  1.00  0.00      PROB H
ATOM   4595  CD2 LEU   148      35.510  60.133  69.019  1.00  0.00      PROB C
ATOM   4596 HD21 LEU   148      34.941  59.189  68.885  1.00  0.00      PROB H
ATOM   4597 HD22 LEU   148      34.781  60.968  69.110  1.00  0.00      PROB H
ATOM   4598 HD23 LEU   148      36.089  60.067  69.965  1.00  0.00      PROB H
ATOM   4599  C   LEU   148      37.260  59.100  65.148  1.00  0.00      PROB C
ATOM   4600  O   LEU   148      36.642  58.042  65.116  1.00  0.00      PROB O
ATOM   4601  N   VAL   149      38.582  59.199  65.046  1.00  0.00      PROB N
ATOM   4602  HN  VAL   149      39.079  60.070  65.071  1.00  0.00      PROB H
ATOM   4603  CA  VAL   149      39.361  57.973  65.121  1.00  0.00      PROB C
ATOM   4604  HA  VAL   149      38.843  57.176  64.607  1.00  0.00      PROB H
ATOM   4605  CB  VAL   149      40.711  58.162  64.420  1.00  0.00      PROB C
ATOM   4606  HB  VAL   149      41.308  58.904  65.008  1.00  0.00      PROB H
ATOM   4607  CG1 VAL   149      41.513  56.862  64.352  1.00  0.00      PROB C
ATOM   4608 HG11 VAL   149      41.054  56.147  63.642  1.00  0.00      PROB H
ATOM   4609 HG12 VAL   149      41.592  56.376  65.345  1.00  0.00      PROB H
ATOM   4610 HG13 VAL   149      42.541  57.087  63.998  1.00  0.00      PROB H
ATOM   4611  CG2 VAL   149      40.503  58.751  63.023  1.00  0.00      PROB C
ATOM   4612 HG21 VAL   149      40.024  59.752  63.049  1.00  0.00      PROB H
ATOM   4613 HG22 VAL   149      39.882  58.074  62.401  1.00  0.00      PROB H
ATOM   4614 HG23 VAL   149      41.486  58.867  62.520  1.00  0.00      PROB H
ATOM   4615  C   VAL   149      39.510  57.579  66.578  1.00  0.00      PROB C
ATOM   4616  O   VAL   149      40.424  57.985  67.290  1.00  0.00      PROB O
ATOM   4617  N   LYS   150      38.511  56.804  67.010  1.00  0.00      PROB N
ATOM   4618  HN  LYS   150      37.732  56.511  66.452  1.00  0.00      PROB H
ATOM   4619  CA  LYS   150      38.538  56.435  68.414  1.00  0.00      PROB C
ATOM   4620  HA  LYS   150      39.076  57.108  68.976  1.00  0.00      PROB H
ATOM   4621  CB  LYS   150      37.107  56.333  68.953  1.00  0.00      PROB C
ATOM   4622  HB1 LYS   150      36.685  55.336  68.696  1.00  0.00      PROB H
ATOM   4623  HB2 LYS   150      36.482  57.095  68.432  1.00  0.00      PROB H
ATOM   4624  CG  LYS   150      36.996  56.583  70.459  1.00  0.00      PROB C
ATOM   4625  HG1 LYS   150      37.296  57.635  70.676  1.00  0.00      PROB H
ATOM   4626  HG2 LYS   150      37.724  55.933  70.981  1.00  0.00      PROB H
ATOM   4627  CD  LYS   150      35.590  56.336  71.003  1.00  0.00      PROB C
ATOM   4628  HD1 LYS   150      35.248  55.329  70.671  1.00  0.00      PROB H
ATOM   4629  HD2 LYS   150      34.898  57.099  70.581  1.00  0.00      PROB H
ATOM   4630  CE  LYS   150      35.527  56.373  72.532  1.00  0.00      PROB C
ATOM   4631  HE1 LYS   150      34.497  56.171  72.875  1.00  0.00      PROB H
ATOM   4632  HE2 LYS   150      35.841  57.370  72.914  1.00  0.00      PROB H
ATOM   4633  NZ  LYS   150      36.425  55.359  73.101  1.00  0.00      PROB N
ATOM   4634  HZ1 LYS   150      37.344  55.793  73.373  1.00  0.00      PROB H
ATOM   4635  HZ2 LYS   150      36.691  54.601  72.411  1.00  0.00      PROB H
ATOM   4636  HZ3 LYS   150      36.050  54.898  73.943  1.00  0.00      PROB H
ATOM   4637  C   LYS   150      39.352  55.181  68.655  1.00  0.00      PROB C
ATOM   4638  O   LYS   150      39.498  54.338  67.777  1.00  0.00      PROB O
ATOM   4639  N   ASP   151      39.879  55.107  69.885  1.00  0.00      PROB N
ATOM   4640  HN  ASP   151      39.860  55.890  70.500  1.00  0.00      PROB H
ATOM   4641  CA  ASP   151      40.421  53.851  70.408  1.00  0.00      PROB C
ATOM   4642  HA  ASP   151      40.953  54.121  71.307  1.00  0.00      PROB H
ATOM   4643  CB  ASP   151      39.307  52.859  70.783  1.00  0.00      PROB C
ATOM   4644  HB1 ASP   151      39.729  51.977  71.305  1.00  0.00      PROB H
ATOM   4645  HB2 ASP   151      38.777  52.529  69.862  1.00  0.00      PROB H
ATOM   4646  CG  ASP   151      38.255  53.444  71.701  1.00  0.00      PROB C
ATOM   4647  OD1 ASP   151      38.589  54.061  72.706  1.00  0.00      PROB O
ATOM   4648  OD2 ASP   151      37.076  53.296  71.411  1.00  0.00      PROB O
ATOM   4649  C   ASP   151      41.429  53.147  69.519  1.00  0.00      PROB C
ATOM   4650  O   ASP   151      41.246  51.992  69.139  1.00  0.00      PROB O
ATOM   4651  N   TYR   152      42.498  53.877  69.198  1.00  0.00      PROB N
ATOM   4652  HN  TYR   152      42.634  54.821  69.509  1.00  0.00      PROB H
ATOM   4653  CA  TYR   152      43.576  53.173  68.514  1.00  0.00      PROB C
ATOM   4654  HA  TYR   152      43.338  52.133  68.350  1.00  0.00      PROB H
ATOM   4655  CB  TYR   152      43.850  53.754  67.118  1.00  0.00      PROB C
ATOM   4656  HB1 TYR   152      42.875  53.791  66.611  1.00  0.00      PROB H
ATOM   4657  HB2 TYR   152      44.545  53.104  66.540  1.00  0.00      PROB H
ATOM   4658  CG  TYR   152      44.389  55.168  67.155  1.00  0.00      PROB C
ATOM   4659  CD1 TYR   152      45.778  55.362  67.033  1.00  0.00      PROB C
ATOM   4660  HD1 TYR   152      46.392  54.500  66.859  1.00  0.00      PROB H
ATOM   4661  CE1 TYR   152      46.288  56.669  67.022  1.00  0.00      PROB C
ATOM   4662  HE1 TYR   152      47.271  56.799  66.625  1.00  0.00      PROB H
ATOM   4663  CZ  TYR   152      45.390  57.750  67.126  1.00  0.00      PROB C
ATOM   4664  OH  TYR   152      45.855  59.044  67.074  1.00  0.00      PROB O
ATOM   4665  HH  TYR   152      46.818  59.098  67.241  1.00  0.00      PROB H
ATOM   4666  CD2 TYR   152      43.495  56.248  67.289  1.00  0.00      PROB C
ATOM   4667  HD2 TYR   152      42.435  56.077  67.398  1.00  0.00      PROB H
ATOM   4668  CE2 TYR   152      44.002  57.555  67.269  1.00  0.00      PROB C
ATOM   4669  HE2 TYR   152      43.346  58.400  67.337  1.00  0.00      PROB H
ATOM   4670  C   TYR   152      44.814  53.155  69.375  1.00  0.00      PROB C
ATOM   4671  O   TYR   152      44.963  53.985  70.264  1.00  0.00      PROB O
ATOM   4672  N   PHE   153      45.684  52.187  69.089  1.00  0.00      PROB N
ATOM   4673  HN  PHE   153      45.539  51.516  68.356  1.00  0.00      PROB H
ATOM   4674  CA  PHE   153      46.933  52.131  69.839  1.00  0.00      PROB C
ATOM   4675  HA  PHE   153      47.272  53.150  69.919  1.00  0.00      PROB H
ATOM   4676  CB  PHE   153      46.693  51.526  71.232  1.00  0.00      PROB C
ATOM   4677  HB1 PHE   153      46.489  50.435  71.185  1.00  0.00      PROB H
ATOM   4678  HB2 PHE   153      45.814  52.006  71.713  1.00  0.00      PROB H
ATOM   4679  CG  PHE   153      47.877  51.784  72.134  1.00  0.00      PROB C
ATOM   4680  CD1 PHE   153      48.807  50.749  72.374  1.00  0.00      PROB C
ATOM   4681  HD1 PHE   153      48.658  49.776  71.933  1.00  0.00      PROB H
ATOM   4682  CE1 PHE   153      49.923  51.003  73.192  1.00  0.00      PROB C
ATOM   4683  HE1 PHE   153      50.623  50.211  73.396  1.00  0.00      PROB H
ATOM   4684  CZ  PHE   153      50.087  52.284  73.759  1.00  0.00      PROB C
ATOM   4685  HZ  PHE   153      50.946  52.498  74.373  1.00  0.00      PROB H
ATOM   4686  CD2 PHE   153      48.037  53.062  72.713  1.00  0.00      PROB C
ATOM   4687  HD2 PHE   153      47.294  53.827  72.552  1.00  0.00      PROB H
ATOM   4688  CE2 PHE   153      49.153  53.316  73.533  1.00  0.00      PROB C
ATOM   4689  HE2 PHE   153      49.282  54.290  73.982  1.00  0.00      PROB H
ATOM   4690  C   PHE   153      47.910  51.281  69.065  1.00  0.00      PROB C
ATOM   4691  O   PHE   153      47.541  50.186  68.665  1.00  0.00      PROB O
ATOM   4692  N   PRO   154      49.159  51.765  68.872  1.00  0.00      PROB N
ATOM   4693  CD  PRO   154      50.185  51.018  68.155  1.00  0.00      PROB C
ATOM   4694  HD1 PRO   154      49.875  50.961  67.091  1.00  0.00      PROB H
ATOM   4695  HD2 PRO   154      50.257  49.985  68.540  1.00  0.00      PROB H
ATOM   4696  CA  PRO   154      49.653  53.049  69.385  1.00  0.00      PROB C
ATOM   4697  HA  PRO   154      49.215  53.337  70.325  1.00  0.00      PROB H
ATOM   4698  CB  PRO   154      51.130  52.692  69.568  1.00  0.00      PROB C
ATOM   4699  HB1 PRO   154      51.220  52.066  70.484  1.00  0.00      PROB H
ATOM   4700  HB2 PRO   154      51.821  53.551  69.680  1.00  0.00      PROB H
ATOM   4701  CG  PRO   154      51.456  51.840  68.339  1.00  0.00      PROB C
ATOM   4702  HG1 PRO   154      51.567  52.497  67.448  1.00  0.00      PROB H
ATOM   4703  HG2 PRO   154      52.401  51.331  68.460  1.00  0.00      PROB H
ATOM   4704  C   PRO   154      49.424  54.166  68.376  1.00  0.00      PROB C
ATOM   4705  O   PRO   154      48.493  54.136  67.585  1.00  0.00      PROB O
ATOM   4706  N   GLU   155      50.350  55.129  68.395  1.00  0.00      PROB N
ATOM   4707  HN  GLU   155      51.042  55.217  69.103  1.00  0.00      PROB H
ATOM   4708  CA  GLU   155      50.475  55.967  67.210  1.00  0.00      PROB C
ATOM   4709  HA  GLU   155      49.600  55.891  66.580  1.00  0.00      PROB H
ATOM   4710  CB  GLU   155      50.593  57.423  67.662  1.00  0.00      PROB C
ATOM   4711  HB1 GLU   155      50.830  58.125  66.839  1.00  0.00      PROB H
ATOM   4712  HB2 GLU   155      51.424  57.530  68.399  1.00  0.00      PROB H
ATOM   4713  CG  GLU   155      49.290  57.841  68.330  1.00  0.00      PROB C
ATOM   4714  HG1 GLU   155      49.295  57.499  69.382  1.00  0.00      PROB H
ATOM   4715  HG2 GLU   155      48.408  57.430  67.900  1.00  0.00      PROB H
ATOM   4716  CD  GLU   155      49.175  59.340  68.353  1.00  0.00      PROB C
ATOM   4717  OE1 GLU   155      48.564  59.879  67.432  1.00  0.00      PROB O
ATOM   4718  OE2 GLU   155      49.677  59.957  69.286  1.00  0.00      PROB O
ATOM   4719  C   GLU   155      51.668  55.471  66.400  1.00  0.00      PROB C
ATOM   4720  O   GLU   155      52.449  54.679  66.916  1.00  0.00      PROB O
ATOM   4721  N   PRO   156      51.828  55.924  65.129  1.00  0.00      PROB N
ATOM   4722  CD  PRO   156      53.022  55.615  64.348  1.00  0.00      PROB C
ATOM   4723  HD1 PRO   156      52.973  54.559  63.999  1.00  0.00      PROB H
ATOM   4724  HD2 PRO   156      53.942  55.748  64.954  1.00  0.00      PROB H
ATOM   4725  CA  PRO   156      50.917  56.823  64.415  1.00  0.00      PROB C
ATOM   4726  HA  PRO   156      50.402  57.502  65.068  1.00  0.00      PROB H
ATOM   4727  CB  PRO   156      51.907  57.605  63.551  1.00  0.00      PROB C
ATOM   4728  HB1 PRO   156      52.411  58.365  64.168  1.00  0.00      PROB H
ATOM   4729  HB2 PRO   156      51.427  58.106  62.686  1.00  0.00      PROB H
ATOM   4730  CG  PRO   156      52.983  56.584  63.168  1.00  0.00      PROB C
ATOM   4731  HG1 PRO   156      52.682  56.071  62.253  1.00  0.00      PROB H
ATOM   4732  HG2 PRO   156      53.983  57.042  63.028  1.00  0.00      PROB H
ATOM   4733  C   PRO   156      49.841  56.127  63.594  1.00  0.00      PROB C
ATOM   4734  O   PRO   156      50.078  55.243  62.773  1.00  0.00      PROB O
ATOM   4735  N   VAL   157      48.621  56.637  63.794  1.00  0.00      PROB N
ATOM   4736  HN  VAL   157      48.418  57.342  64.471  1.00  0.00      PROB H
ATOM   4737  CA  VAL   157      47.589  56.306  62.811  1.00  0.00      PROB C
ATOM   4738  HA  VAL   157      47.615  55.242  62.632  1.00  0.00      PROB H
ATOM   4739  CB  VAL   157      46.216  56.638  63.438  1.00  0.00      PROB C
ATOM   4740  HB  VAL   157      46.307  56.298  64.496  1.00  0.00      PROB H
ATOM   4741  CG1 VAL   157      45.933  58.144  63.484  1.00  0.00      PROB C
ATOM   4742 HG11 VAL   157      45.752  58.562  62.471  1.00  0.00      PROB H
ATOM   4743 HG12 VAL   157      46.776  58.702  63.946  1.00  0.00      PROB H
ATOM   4744 HG13 VAL   157      45.028  58.344  64.099  1.00  0.00      PROB H
ATOM   4745  CG2 VAL   157      45.066  55.797  62.875  1.00  0.00      PROB C
ATOM   4746 HG21 VAL   157      45.362  54.736  62.754  1.00  0.00      PROB H
ATOM   4747 HG22 VAL   157      44.719  56.192  61.899  1.00  0.00      PROB H
ATOM   4748 HG23 VAL   157      44.205  55.824  63.577  1.00  0.00      PROB H
ATOM   4749  C   VAL   157      47.887  56.995  61.465  1.00  0.00      PROB C
ATOM   4750  O   VAL   157      48.973  57.539  61.272  1.00  0.00      PROB O
ATOM   4751  N   THR   158      46.921  56.961  60.542  1.00  0.00      PROB N
ATOM   4752  HN  THR   158      46.072  56.453  60.666  1.00  0.00      PROB H
ATOM   4753  CA  THR   158      47.012  57.828  59.372  1.00  0.00      PROB C
ATOM   4754  HA  THR   158      47.563  58.728  59.612  1.00  0.00      PROB H
ATOM   4755  CB  THR   158      47.648  57.084  58.195  1.00  0.00      PROB C
ATOM   4756  HB  THR   158      46.878  56.486  57.643  1.00  0.00      PROB H
ATOM   4757  OG1 THR   158      48.599  56.121  58.670  1.00  0.00      PROB O
ATOM   4758  HG1 THR   158      48.016  55.431  59.047  1.00  0.00      PROB H
ATOM   4759  CG2 THR   158      48.290  58.041  57.187  1.00  0.00      PROB C
ATOM   4760 HG21 THR   158      49.110  58.591  57.672  1.00  0.00      PROB H
ATOM   4761 HG22 THR   158      47.536  58.757  56.797  1.00  0.00      PROB H
ATOM   4762 HG23 THR   158      48.679  57.473  56.316  1.00  0.00      PROB H
ATOM   4763  C   THR   158      45.603  58.214  59.002  1.00  0.00      PROB C
ATOM   4764  O   THR   158      44.735  57.351  59.022  1.00  0.00      PROB O
ATOM   4765  N   VAL   159      45.405  59.495  58.679  1.00  0.00      PROB N
ATOM   4766  HN  VAL   159      46.061  60.233  58.818  1.00  0.00      PROB H
ATOM   4767  CA  VAL   159      44.135  59.834  58.047  1.00  0.00      PROB C
ATOM   4768  HA  VAL   159      43.649  58.955  57.648  1.00  0.00      PROB H
ATOM   4769  CB  VAL   159      43.155  60.536  59.005  1.00  0.00      PROB C
ATOM   4770  HB  VAL   159      43.521  61.578  59.194  1.00  0.00      PROB H
ATOM   4771  CG1 VAL   159      41.771  60.627  58.358  1.00  0.00      PROB C
ATOM   4772 HG11 VAL   159      41.452  59.634  57.974  1.00  0.00      PROB H
ATOM   4773 HG12 VAL   159      41.774  61.332  57.499  1.00  0.00      PROB H
ATOM   4774 HG13 VAL   159      41.010  60.977  59.086  1.00  0.00      PROB H
ATOM   4775  CG2 VAL   159      43.071  59.889  60.389  1.00  0.00      PROB C
ATOM   4776 HG21 VAL   159      44.054  59.916  60.905  1.00  0.00      PROB H
ATOM   4777 HG22 VAL   159      42.748  58.830  60.305  1.00  0.00      PROB H
ATOM   4778 HG23 VAL   159      42.341  60.432  61.025  1.00  0.00      PROB H
ATOM   4779  C   VAL   159      44.429  60.749  56.880  1.00  0.00      PROB C
ATOM   4780  O   VAL   159      44.951  61.841  57.064  1.00  0.00      PROB O
ATOM   4781  N   SER   160      44.098  60.265  55.687  1.00  0.00      PROB N
ATOM   4782  HN  SER   160      43.819  59.315  55.521  1.00  0.00      PROB H
ATOM   4783  CA  SER   160      43.974  61.240  54.613  1.00  0.00      PROB C
ATOM   4784  HA  SER   160      44.313  62.231  54.889  1.00  0.00      PROB H
ATOM   4785  CB  SER   160      44.798  60.780  53.410  1.00  0.00      PROB C
ATOM   4786  HB1 SER   160      45.859  61.069  53.574  1.00  0.00      PROB H
ATOM   4787  HB2 SER   160      44.453  61.267  52.480  1.00  0.00      PROB H
ATOM   4788  OG  SER   160      44.751  59.352  53.292  1.00  0.00      PROB O
ATOM   4789  HG1 SER   160      43.908  59.112  52.892  1.00  0.00      PROB H
ATOM   4790  C   SER   160      42.499  61.382  54.309  1.00  0.00      PROB C
ATOM   4791  O   SER   160      41.687  60.671  54.889  1.00  0.00      PROB O
ATOM   4792  N   TRP   161      42.164  62.306  53.406  1.00  0.00      PROB N
ATOM   4793  HN  TRP   161      42.766  62.966  52.963  1.00  0.00      PROB H
ATOM   4794  CA  TRP   161      40.761  62.294  53.011  1.00  0.00      PROB C
ATOM   4795  HA  TRP   161      40.227  61.439  53.392  1.00  0.00      PROB H
ATOM   4796  CB  TRP   161      40.045  63.559  53.477  1.00  0.00      PROB C
ATOM   4797  HB1 TRP   161      39.100  63.710  52.911  1.00  0.00      PROB H
ATOM   4798  HB2 TRP   161      40.678  64.451  53.327  1.00  0.00      PROB H
ATOM   4799  CG  TRP   161      39.665  63.502  54.937  1.00  0.00      PROB C
ATOM   4800  CD1 TRP   161      40.517  63.551  56.050  1.00  0.00      PROB C
ATOM   4801  HD1 TRP   161      41.593  63.634  55.957  1.00  0.00      PROB H
ATOM   4802  NE1 TRP   161      39.816  63.518  57.215  1.00  0.00      PROB N
ATOM   4803  HE1 TRP   161      40.165  63.674  58.122  1.00  0.00      PROB H
ATOM   4804  CE2 TRP   161      38.460  63.442  56.913  1.00  0.00      PROB C
ATOM   4805  CD2 TRP   161      38.336  63.428  55.483  1.00  0.00      PROB C
ATOM   4806  CE3 TRP   161      37.060  63.349  54.885  1.00  0.00      PROB C
ATOM   4807  HE3 TRP   161      36.957  63.327  53.811  1.00  0.00      PROB H
ATOM   4808  CZ3 TRP   161      35.913  63.286  55.701  1.00  0.00      PROB C
ATOM   4809  HZ3 TRP   161      34.918  63.188  55.306  1.00  0.00      PROB H
ATOM   4810  CZ2 TRP   161      37.303  63.382  57.716  1.00  0.00      PROB C
ATOM   4811  HZ2 TRP   161      37.372  63.292  58.770  1.00  0.00      PROB H
ATOM   4812  CH2 TRP   161      36.034  63.304  57.108  1.00  0.00      PROB C
ATOM   4813  HH2 TRP   161      35.132  63.224  57.689  1.00  0.00      PROB H
ATOM   4814  C   TRP   161      40.648  62.158  51.514  1.00  0.00      PROB C
ATOM   4815  O   TRP   161      41.560  62.513  50.772  1.00  0.00      PROB O
ATOM   4816  N   ASN   162      39.487  61.628  51.098  1.00  0.00      PROB N
ATOM   4817  HN  ASN   162      38.811  61.323  51.775  1.00  0.00      PROB H
ATOM   4818  CA  ASN   162      39.141  61.506  49.675  1.00  0.00      PROB C
ATOM   4819  HA  ASN   162      38.388  60.730  49.612  1.00  0.00      PROB H
ATOM   4820  CB  ASN   162      38.554  62.803  49.108  1.00  0.00      PROB C
ATOM   4821  HB1 ASN   162      38.460  62.718  47.999  1.00  0.00      PROB H
ATOM   4822  HB2 ASN   162      39.247  63.626  49.327  1.00  0.00      PROB H
ATOM   4823  CG  ASN   162      37.182  63.067  49.688  1.00  0.00      PROB C
ATOM   4824  OD1 ASN   162      36.846  62.681  50.799  1.00  0.00      PROB O
ATOM   4825  ND2 ASN   162      36.372  63.723  48.859  1.00  0.00      PROB N
ATOM   4826 HD21 ASN   162      35.405  63.771  49.123  1.00  0.00      PROB H
ATOM   4827 HD22 ASN   162      36.718  64.134  48.022  1.00  0.00      PROB H
ATOM   4828  C   ASN   162      40.272  61.024  48.789  1.00  0.00      PROB C
ATOM   4829  O   ASN   162      40.759  61.716  47.902  1.00  0.00      PROB O
ATOM   4830  N   SER   163      40.690  59.798  49.121  1.00  0.00      PROB N
ATOM   4831  HN  SER   163      40.320  59.328  49.922  1.00  0.00      PROB H
ATOM   4832  CA  SER   163      41.779  59.138  48.402  1.00  0.00      PROB C
ATOM   4833  HA  SER   163      41.974  58.226  48.941  1.00  0.00      PROB H
ATOM   4834  CB  SER   163      41.318  58.740  46.997  1.00  0.00      PROB C
ATOM   4835  HB1 SER   163      42.051  58.041  46.529  1.00  0.00      PROB H
ATOM   4836  HB2 SER   163      41.236  59.639  46.343  1.00  0.00      PROB H
ATOM   4837  OG  SER   163      40.032  58.106  47.091  1.00  0.00      PROB O
ATOM   4838  HG1 SER   163      39.830  57.752  46.215  1.00  0.00      PROB H
ATOM   4839  C   SER   163      43.089  59.910  48.382  1.00  0.00      PROB C
ATOM   4840  O   SER   163      43.868  59.860  47.439  1.00  0.00      PROB O
ATOM   4841  N   GLY   164      43.298  60.643  49.484  1.00  0.00      PROB N
ATOM   4842  HN  GLY   164      42.597  60.735  50.193  1.00  0.00      PROB H
ATOM   4843  CA  GLY   164      44.514  61.446  49.548  1.00  0.00      PROB C
ATOM   4844  HA1 GLY   164      45.298  61.021  48.936  1.00  0.00      PROB H
ATOM   4845  HA2 GLY   164      44.829  61.496  50.569  1.00  0.00      PROB H
ATOM   4846  C   GLY   164      44.345  62.888  49.098  1.00  0.00      PROB C
ATOM   4847  O   GLY   164      45.067  63.775  49.533  1.00  0.00      PROB O
ATOM   4848  N   ALA   165      43.371  63.095  48.198  1.00  0.00      PROB N
ATOM   4849  HN  ALA   165      42.743  62.377  47.893  1.00  0.00      PROB H
ATOM   4850  CA  ALA   165      43.265  64.427  47.608  1.00  0.00      PROB C
ATOM   4851  HA  ALA   165      44.249  64.730  47.271  1.00  0.00      PROB H
ATOM   4852  CB  ALA   165      42.333  64.401  46.395  1.00  0.00      PROB C
ATOM   4853  HB1 ALA   165      41.364  63.940  46.690  1.00  0.00      PROB H
ATOM   4854  HB2 ALA   165      42.749  63.760  45.586  1.00  0.00      PROB H
ATOM   4855  HB3 ALA   165      42.092  65.404  46.006  1.00  0.00      PROB H
ATOM   4856  C   ALA   165      42.793  65.505  48.567  1.00  0.00      PROB C
ATOM   4857  O   ALA   165      43.276  66.633  48.584  1.00  0.00      PROB O
ATOM   4858  N   LEU   166      41.796  65.115  49.374  1.00  0.00      PROB N
ATOM   4859  HN  LEU   166      41.510  64.159  49.458  1.00  0.00      PROB H
ATOM   4860  CA  LEU   166      41.285  66.139  50.277  1.00  0.00      PROB C
ATOM   4861  HA  LEU   166      41.214  67.064  49.722  1.00  0.00      PROB H
ATOM   4862  CB  LEU   166      39.852  65.820  50.703  1.00  0.00      PROB C
ATOM   4863  HB1 LEU   166      39.901  64.911  51.330  1.00  0.00      PROB H
ATOM   4864  HB2 LEU   166      39.212  65.538  49.863  1.00  0.00      PROB H
ATOM   4865  CG  LEU   166      39.135  66.907  51.507  1.00  0.00      PROB C
ATOM   4866  HG  LEU   166      39.717  67.093  52.445  1.00  0.00      PROB H
ATOM   4867  CD1 LEU   166      39.065  68.244  50.765  1.00  0.00      PROB C
ATOM   4868 HD11 LEU   166      38.523  68.144  49.812  1.00  0.00      PROB H
ATOM   4869 HD12 LEU   166      40.075  68.653  50.564  1.00  0.00      PROB H
ATOM   4870 HD13 LEU   166      38.520  68.990  51.386  1.00  0.00      PROB H
ATOM   4871  CD2 LEU   166      37.752  66.427  51.945  1.00  0.00      PROB C
ATOM   4872 HD21 LEU   166      37.825  65.628  52.712  1.00  0.00      PROB H
ATOM   4873 HD22 LEU   166      37.201  66.025  51.067  1.00  0.00      PROB H
ATOM   4874 HD23 LEU   166      37.138  67.256  52.348  1.00  0.00      PROB H
ATOM   4875  C   LEU   166      42.226  66.374  51.439  1.00  0.00      PROB C
ATOM   4876  O   LEU   166      42.470  65.529  52.291  1.00  0.00      PROB O
ATOM   4877  N   THR   167      42.780  67.582  51.365  1.00  0.00      PROB N
ATOM   4878  HN  THR   167      42.530  68.223  50.647  1.00  0.00      PROB H
ATOM   4879  CA  THR   167      43.892  67.949  52.229  1.00  0.00      PROB C
ATOM   4880  HA  THR   167      44.034  67.234  53.028  1.00  0.00      PROB H
ATOM   4881  CB  THR   167      45.140  68.011  51.349  1.00  0.00      PROB C
ATOM   4882  HB  THR   167      45.889  68.708  51.786  1.00  0.00      PROB H
ATOM   4883  OG1 THR   167      44.776  68.546  50.063  1.00  0.00      PROB O
ATOM   4884  HG1 THR   167      44.395  67.789  49.580  1.00  0.00      PROB H
ATOM   4885  CG2 THR   167      45.810  66.645  51.188  1.00  0.00      PROB C
ATOM   4886 HG21 THR   167      45.109  65.923  50.719  1.00  0.00      PROB H
ATOM   4887 HG22 THR   167      46.126  66.241  52.170  1.00  0.00      PROB H
ATOM   4888 HG23 THR   167      46.708  66.734  50.539  1.00  0.00      PROB H
ATOM   4889  C   THR   167      43.623  69.285  52.899  1.00  0.00      PROB C
ATOM   4890  O   THR   167      43.614  69.438  54.114  1.00  0.00      PROB O
ATOM   4891  N   SER   168      43.358  70.269  52.026  1.00  0.00      PROB N
ATOM   4892  HN  SER   168      43.480  70.144  51.042  1.00  0.00      PROB H
ATOM   4893  CA  SER   168      42.944  71.558  52.574  1.00  0.00      PROB C
ATOM   4894  HA  SER   168      43.724  71.887  53.248  1.00  0.00      PROB H
ATOM   4895  CB  SER   168      42.843  72.597  51.455  1.00  0.00      PROB C
ATOM   4896  HB1 SER   168      41.918  72.475  50.867  1.00  0.00      PROB H
ATOM   4897  HB2 SER   168      43.665  72.469  50.732  1.00  0.00      PROB H
ATOM   4898  OG  SER   168      42.897  73.915  52.010  1.00  0.00      PROB O
ATOM   4899  HG1 SER   168      42.525  74.524  51.352  1.00  0.00      PROB H
ATOM   4900  C   SER   168      41.650  71.453  53.365  1.00  0.00      PROB C
ATOM   4901  O   SER   168      40.734  70.723  53.004  1.00  0.00      PROB O
ATOM   4902  N   GLY   169      41.643  72.185  54.486  1.00  0.00      PROB N
ATOM   4903  HN  GLY   169      42.363  72.828  54.744  1.00  0.00      PROB H
ATOM   4904  CA  GLY   169      40.474  72.113  55.360  1.00  0.00      PROB C
ATOM   4905  HA1 GLY   169      39.568  72.100  54.770  1.00  0.00      PROB H
ATOM   4906  HA2 GLY   169      40.515  72.974  56.011  1.00  0.00      PROB H
ATOM   4907  C   GLY   169      40.415  70.902  56.282  1.00  0.00      PROB C
ATOM   4908  O   GLY   169      39.511  70.781  57.102  1.00  0.00      PROB O
ATOM   4909  N   VAL   170      41.408  70.008  56.126  1.00  0.00      PROB N
ATOM   4910  HN  VAL   170      42.121  70.080  55.431  1.00  0.00      PROB H
ATOM   4911  CA  VAL   170      41.429  68.872  57.041  1.00  0.00      PROB C
ATOM   4912  HA  VAL   170      40.417  68.592  57.274  1.00  0.00      PROB H
ATOM   4913  CB  VAL   170      42.008  67.617  56.372  1.00  0.00      PROB C
ATOM   4914  HB  VAL   170      43.064  67.833  56.078  1.00  0.00      PROB H
ATOM   4915  CG1 VAL   170      42.030  66.420  57.328  1.00  0.00      PROB C
ATOM   4916 HG11 VAL   170      41.001  66.174  57.670  1.00  0.00      PROB H
ATOM   4917 HG12 VAL   170      42.660  66.626  58.214  1.00  0.00      PROB H
ATOM   4918 HG13 VAL   170      42.459  65.534  56.818  1.00  0.00      PROB H
ATOM   4919  CG2 VAL   170      41.233  67.280  55.096  1.00  0.00      PROB C
ATOM   4920 HG21 VAL   170      41.274  68.104  54.354  1.00  0.00      PROB H
ATOM   4921 HG22 VAL   170      40.170  67.069  55.328  1.00  0.00      PROB H
ATOM   4922 HG23 VAL   170      41.663  66.371  54.621  1.00  0.00      PROB H
ATOM   4923  C   VAL   170      42.145  69.195  58.340  1.00  0.00      PROB C
ATOM   4924  O   VAL   170      43.360  69.112  58.486  1.00  0.00      PROB O
ATOM   4925  N   HSD   171      41.309  69.574  59.304  1.00  0.00      PROB N
ATOM   4926  HN  HSD   171      40.322  69.615  59.146  1.00  0.00      PROB H
ATOM   4927  CA  HSD   171      41.868  69.750  60.636  1.00  0.00      PROB C
ATOM   4928  HA  HSD   171      42.874  70.149  60.565  1.00  0.00      PROB H
ATOM   4929  CB  HSD   171      41.082  70.800  61.429  1.00  0.00      PROB C
ATOM   4930  HB1 HSD   171      41.427  70.844  62.486  1.00  0.00      PROB H
ATOM   4931  HB2 HSD   171      40.002  70.544  61.434  1.00  0.00      PROB H
ATOM   4932  ND1 HSD   171      42.132  73.085  61.222  1.00  0.00      PROB N
ATOM   4933  HD1 HSD   171      42.713  73.028  62.035  1.00  0.00      PROB H
ATOM   4934  CG  HSD   171      41.250  72.162  60.792  1.00  0.00      PROB C
ATOM   4935  CE1 HSD   171      42.009  74.180  60.407  1.00  0.00      PROB C
ATOM   4936  HE1 HSD   171      42.580  75.102  60.500  1.00  0.00      PROB H
ATOM   4937  NE2 HSD   171      41.042  73.931  59.468  1.00  0.00      PROB N
ATOM   4938  CD2 HSD   171      40.561  72.683  59.694  1.00  0.00      PROB C
ATOM   4939  HD2 HSD   171      39.773  72.255  59.091  1.00  0.00      PROB H
ATOM   4940  C   HSD   171      41.962  68.428  61.371  1.00  0.00      PROB C
ATOM   4941  O   HSD   171      41.041  67.970  62.036  1.00  0.00      PROB O
ATOM   4942  N   THR   172      43.144  67.831  61.215  1.00  0.00      PROB N
ATOM   4943  HN  THR   172      43.792  68.171  60.539  1.00  0.00      PROB H
ATOM   4944  CA  THR   172      43.445  66.693  62.075  1.00  0.00      PROB C
ATOM   4945  HA  THR   172      42.538  66.179  62.350  1.00  0.00      PROB H
ATOM   4946  CB  THR   172      44.290  65.683  61.288  1.00  0.00      PROB C
ATOM   4947  HB  THR   172      45.262  66.109  61.008  1.00  0.00      PROB H
ATOM   4948  OG1 THR   172      43.596  65.335  60.081  1.00  0.00      PROB O
ATOM   4949  HG1 THR   172      42.674  65.131  60.293  1.00  0.00      PROB H
ATOM   4950  CG2 THR   172      44.631  64.411  62.071  1.00  0.00      PROB C
ATOM   4951 HG21 THR   172      43.705  63.884  62.380  1.00  0.00      PROB H
ATOM   4952 HG22 THR   172      45.224  64.640  62.982  1.00  0.00      PROB H
ATOM   4953 HG23 THR   172      45.232  63.722  61.438  1.00  0.00      PROB H
ATOM   4954  C   THR   172      44.105  67.151  63.368  1.00  0.00      PROB C
ATOM   4955  O   THR   172      44.950  68.039  63.392  1.00  0.00      PROB O
ATOM   4956  N   PHE   173      43.635  66.532  64.452  1.00  0.00      PROB N
ATOM   4957  HN  PHE   173      42.934  65.817  64.396  1.00  0.00      PROB H
ATOM   4958  CA  PHE   173      44.073  66.925  65.785  1.00  0.00      PROB C
ATOM   4959  HA  PHE   173      44.525  67.901  65.727  1.00  0.00      PROB H
ATOM   4960  CB  PHE   173      42.850  67.014  66.705  1.00  0.00      PROB C
ATOM   4961  HB1 PHE   173      43.144  67.254  67.751  1.00  0.00      PROB H
ATOM   4962  HB2 PHE   173      42.286  66.056  66.721  1.00  0.00      PROB H
ATOM   4963  CG  PHE   173      41.925  68.103  66.219  1.00  0.00      PROB C
ATOM   4964  CD1 PHE   173      42.098  69.414  66.708  1.00  0.00      PROB C
ATOM   4965  HD1 PHE   173      42.850  69.626  67.451  1.00  0.00      PROB H
ATOM   4966  CE1 PHE   173      41.267  70.437  66.222  1.00  0.00      PROB C
ATOM   4967  HE1 PHE   173      41.267  71.351  66.657  1.00  0.00      PROB H
ATOM   4968  CZ  PHE   173      40.277  70.138  65.266  1.00  0.00      PROB C
ATOM   4969  HZ  PHE   173      39.653  70.933  64.900  1.00  0.00      PROB H
ATOM   4970  CD2 PHE   173      40.918  67.797  65.279  1.00  0.00      PROB C
ATOM   4971  HD2 PHE   173      40.862  66.829  64.847  1.00  0.00      PROB H
ATOM   4972  CE2 PHE   173      40.084  68.823  64.799  1.00  0.00      PROB C
ATOM   4973  HE2 PHE   173      39.309  68.593  64.098  1.00  0.00      PROB H
ATOM   4974  C   PHE   173      45.050  65.907  66.324  1.00  0.00      PROB C
ATOM   4975  O   PHE   173      44.956  64.733  65.995  1.00  0.00      PROB O
ATOM   4976  N   PRO   174      45.997  66.380  67.170  1.00  0.00      PROB N
ATOM   4977  CD  PRO   174      46.327  67.774  67.447  1.00  0.00      PROB C
ATOM   4978  HD1 PRO   174      45.584  68.186  68.166  1.00  0.00      PROB H
ATOM   4979  HD2 PRO   174      46.359  68.381  66.516  1.00  0.00      PROB H
ATOM   4980  CA  PRO   174      46.806  65.433  67.947  1.00  0.00      PROB C
ATOM   4981  HA  PRO   174      47.365  64.817  67.257  1.00  0.00      PROB H
ATOM   4982  CB  PRO   174      47.672  66.359  68.811  1.00  0.00      PROB C
ATOM   4983  HB1 PRO   174      48.685  65.941  68.978  1.00  0.00      PROB H
ATOM   4984  HB2 PRO   174      47.191  66.518  69.802  1.00  0.00      PROB H
ATOM   4985  CG  PRO   174      47.712  67.696  68.073  1.00  0.00      PROB C
ATOM   4986  HG1 PRO   174      47.913  68.545  68.760  1.00  0.00      PROB H
ATOM   4987  HG2 PRO   174      48.488  67.670  67.278  1.00  0.00      PROB H
ATOM   4988  C   PRO   174      45.925  64.523  68.790  1.00  0.00      PROB C
ATOM   4989  O   PRO   174      44.837  64.915  69.207  1.00  0.00      PROB O
ATOM   4990  N   ALA   175      46.414  63.300  69.012  1.00  0.00      PROB N
ATOM   4991  HN  ALA   175      47.296  62.961  68.693  1.00  0.00      PROB H
ATOM   4992  CA  ALA   175      45.550  62.410  69.775  1.00  0.00      PROB C
ATOM   4993  HA  ALA   175      44.541  62.503  69.404  1.00  0.00      PROB H
ATOM   4994  CB  ALA   175      45.979  60.961  69.592  1.00  0.00      PROB C
ATOM   4995  HB1 ALA   175      46.976  60.777  70.051  1.00  0.00      PROB H
ATOM   4996  HB2 ALA   175      46.104  60.800  68.508  1.00  0.00      PROB H
ATOM   4997  HB3 ALA   175      45.230  60.254  69.996  1.00  0.00      PROB H
ATOM   4998  C   ALA   175      45.496  62.714  71.256  1.00  0.00      PROB C
ATOM   4999  O   ALA   175      46.482  63.052  71.899  1.00  0.00      PROB O
ATOM   5000  N   VAL   176      44.278  62.558  71.780  1.00  0.00      PROB N
ATOM   5001  HN  VAL   176      43.481  62.325  71.219  1.00  0.00      PROB H
ATOM   5002  CA  VAL   176      44.179  62.447  73.226  1.00  0.00      PROB C
ATOM   5003  HA  VAL   176      44.943  63.050  73.694  1.00  0.00      PROB H
ATOM   5004  CB  VAL   176      42.822  62.955  73.741  1.00  0.00      PROB C
ATOM   5005  HB  VAL   176      42.778  62.770  74.838  1.00  0.00      PROB H
ATOM   5006  CG1 VAL   176      42.705  64.465  73.534  1.00  0.00      PROB C
ATOM   5007 HG11 VAL   176      42.782  64.691  72.452  1.00  0.00      PROB H
ATOM   5008 HG12 VAL   176      43.504  65.018  74.069  1.00  0.00      PROB H
ATOM   5009 HG13 VAL   176      41.723  64.842  73.897  1.00  0.00      PROB H
ATOM   5010  CG2 VAL   176      41.632  62.204  73.131  1.00  0.00      PROB C
ATOM   5011 HG21 VAL   176      41.754  61.104  73.219  1.00  0.00      PROB H
ATOM   5012 HG22 VAL   176      41.515  62.459  72.057  1.00  0.00      PROB H
ATOM   5013 HG23 VAL   176      40.690  62.459  73.641  1.00  0.00      PROB H
ATOM   5014  C   VAL   176      44.418  61.011  73.651  1.00  0.00      PROB C
ATOM   5015  O   VAL   176      44.120  60.061  72.933  1.00  0.00      PROB O
ATOM   5016  N   LEU   177      44.974  60.891  74.858  1.00  0.00      PROB N
ATOM   5017  HN  LEU   177      45.277  61.646  75.431  1.00  0.00      PROB H
ATOM   5018  CA  LEU   177      45.025  59.545  75.405  1.00  0.00      PROB C
ATOM   5019  HA  LEU   177      44.940  58.804  74.625  1.00  0.00      PROB H
ATOM   5020  CB  LEU   177      46.362  59.292  76.104  1.00  0.00      PROB C
ATOM   5021  HB1 LEU   177      46.447  59.942  77.000  1.00  0.00      PROB H
ATOM   5022  HB2 LEU   177      47.176  59.595  75.406  1.00  0.00      PROB H
ATOM   5023  CG  LEU   177      46.601  57.821  76.465  1.00  0.00      PROB C
ATOM   5024  HG  LEU   177      45.711  57.464  77.044  1.00  0.00      PROB H
ATOM   5025  CD1 LEU   177      46.720  56.940  75.220  1.00  0.00      PROB C
ATOM   5026 HD11 LEU   177      47.569  57.279  74.587  1.00  0.00      PROB H
ATOM   5027 HD12 LEU   177      45.800  56.970  74.609  1.00  0.00      PROB H
ATOM   5028 HD13 LEU   177      46.909  55.885  75.504  1.00  0.00      PROB H
ATOM   5029  CD2 LEU   177      47.802  57.650  77.394  1.00  0.00      PROB C
ATOM   5030 HD21 LEU   177      47.700  58.208  78.342  1.00  0.00      PROB H
ATOM   5031 HD22 LEU   177      48.716  58.022  76.883  1.00  0.00      PROB H
ATOM   5032 HD23 LEU   177      47.962  56.574  77.608  1.00  0.00      PROB H
ATOM   5033  C   LEU   177      43.859  59.338  76.345  1.00  0.00      PROB C
ATOM   5034  O   LEU   177      43.742  59.989  77.375  1.00  0.00      PROB O
ATOM   5035  N   GLN   178      42.990  58.416  75.925  1.00  0.00      PROB N
ATOM   5036  HN  GLN   178      43.107  57.880  75.087  1.00  0.00      PROB H
ATOM   5037  CA  GLN   178      41.877  58.076  76.807  1.00  0.00      PROB C
ATOM   5038  HA  GLN   178      41.440  58.988  77.197  1.00  0.00      PROB H
ATOM   5039  CB  GLN   178      40.811  57.296  76.039  1.00  0.00      PROB C
ATOM   5040  HB1 GLN   178      39.923  57.121  76.689  1.00  0.00      PROB H
ATOM   5041  HB2 GLN   178      41.247  56.297  75.786  1.00  0.00      PROB H
ATOM   5042  CG  GLN   178      40.367  57.984  74.750  1.00  0.00      PROB C
ATOM   5043  HG1 GLN   178      41.184  58.439  74.155  1.00  0.00      PROB H
ATOM   5044  HG2 GLN   178      39.622  58.741  75.009  1.00  0.00      PROB H
ATOM   5045  CD  GLN   178      39.591  56.994  73.922  1.00  0.00      PROB C
ATOM   5046  OE1 GLN   178      38.377  56.841  74.022  1.00  0.00      PROB O
ATOM   5047  NE2 GLN   178      40.365  56.273  73.115  1.00  0.00      PROB N
ATOM   5048 HE21 GLN   178      39.933  55.448  72.735  1.00  0.00      PROB H
ATOM   5049 HE22 GLN   178      41.354  56.436  73.093  1.00  0.00      PROB H
ATOM   5050  C   GLN   178      42.368  57.233  77.967  1.00  0.00      PROB C
ATOM   5051  O   GLN   178      43.352  56.509  77.855  1.00  0.00      PROB O
ATOM   5052  N   SER   179      41.616  57.320  79.073  1.00  0.00      PROB N
ATOM   5053  HN  SER   179      40.826  57.930  79.155  1.00  0.00      PROB H
ATOM   5054  CA  SER   179      41.961  56.571  80.283  1.00  0.00      PROB C
ATOM   5055  HA  SER   179      42.894  56.990  80.634  1.00  0.00      PROB H
ATOM   5056  CB  SER   179      40.893  56.852  81.339  1.00  0.00      PROB C
ATOM   5057  HB1 SER   179      41.323  56.744  82.360  1.00  0.00      PROB H
ATOM   5058  HB2 SER   179      40.050  56.134  81.239  1.00  0.00      PROB H
ATOM   5059  OG  SER   179      40.367  58.174  81.128  1.00  0.00      PROB O
ATOM   5060  HG1 SER   179      41.106  58.775  81.262  1.00  0.00      PROB H
ATOM   5061  C   SER   179      42.199  55.070  80.128  1.00  0.00      PROB C
ATOM   5062  O   SER   179      42.895  54.443  80.914  1.00  0.00      PROB O
ATOM   5063  N   SER   180      41.606  54.526  79.052  1.00  0.00      PROB N
[truncated: 17,255,513 more chars]
