# Supplementary material for: Integrative Computational Prediction Strategy for Antibody–Antigen Binding: A Case Study on Interleukin‑1 Beta
Source: J Chem Inf Model. 2026 May 27;66(11):6659–75. doi: 10.1021/acs.jcim.6c00781 (PMC13250912; doi:10.1021/acs.jcim.6c00781)
Supplement: Supplementary file 2 [file ci6c00781_si_002.zip › charmm-gui-4g6m-AgESSA-r01/openmm/step4_equilibration.inp]

mini_nstep  = 5000                              # Number of steps for minimization
mini_Tol    = 100.0                             # Minimization energy tolerance
                                         
gen_vel     = yes                               # Generate initial velocities
gen_temp    = 310                            # Temperature for generating initial velocities (K)
                                         
nstep       = 2000000                            # Number of steps to run
dt          = 0.001                             # Time-step (ps)
                                         
nstout      = 1000                              # Writing output frequency (steps)
nstdcd      = 5000                              # Writing coordinates trajectory frequency (steps)
                                         
coulomb     = PME                               # Electrostatic cut-off method
ewald_Tol   = 0.0005                            # Ewald error tolerance
vdw         = Force-switch                      # vdW cut-off method
r_on        = 1.0                               # Switch-on distance (nm)
r_off       = 1.2                               # Switch-off distance (nm)
                                         
temp        = 303.15                            # Temperature (K)
fric_coeff  = 1                                 # Friction coefficient for Langevin dynamics
                                         
pcouple     = no                                # Turn on/off pressure coupling
                                         
cons        = HBonds                            # Constraints method
                                         
rest        = yes                               # Turn on/off restraints
fc_bb       = 400.0                             # Positional restraint force constant for protein backbone (kJ/mol/nm^2)
fc_sc       = 40.0                              # Positional restraint force constant for protein side-chain (kJ/mol/nm^2)
