# Supplementary material for: Integrative Computational Prediction Strategy for Antibody–Antigen Binding: A Case Study on Interleukin‑1 Beta
Source: J Chem Inf Model. 2026 May 27;66(11):6659–75. doi: 10.1021/acs.jcim.6c00781 (PMC13250912; doi:10.1021/acs.jcim.6c00781)
Supplement: Supplementary file 2 [file ci6c00781_si_002.zip › charmm-gui-4g6m-AgESSA-r01/openmm/step5_production.inp]

nstep       = 5000000                            # Number of steps to run
dt          = 0.002                             # Time-step (ps)
                                            
nstout      = 1000                              # Writing output frequency (steps)
nstdcd      = 10000                             # Writing coordinates trajectory frequency (steps)
                                            
coulomb     = PME                               # Electrostatic cut-off method
ewald_Tol   = 0.0005                            # Ewald error tolerance
vdw         = Force-switch                      # vdW cut-off method
r_on        = 1.0                               # Switch-on distance (nm)
r_off       = 1.2                               # Switch-off distance (nm)
                                            
temp        = 303.15                            # Temperature (K)
fric_coeff  = 1                                 # Friction coefficient for Langevin dynamics

pcouple     = yes                               # Turn on/off pressure coupling
p_ref       = 1.0                               # Pressure (Pref or Pxx, Pyy, Pzz; bar)
p_type      = isotropic                         # MonteCarloBarostat type
p_freq      = 100                               # Pressure coupling frequency (steps)

cons        = HBonds                            # Constraints method
                                            
rest        = no                                # Turn on/off restraints
