# Supplementary material for: Integrative Computational Prediction Strategy for Antibody–Antigen Binding: A Case Study on Interleukin‑1 Beta
Source: J Chem Inf Model. 2026 May 27;66(11):6659–75. doi: 10.1021/acs.jcim.6c00781 (PMC13250912; doi:10.1021/acs.jcim.6c00781)
Supplement: Supplementary file 2 [file ci6c00781_si_002.zip › charmm-gui-4g6m-AgESSA-r01/openmm/toppar.str]

../toppar/top_all36_prot.rtf
../toppar/par_all36m_prot.prm
../toppar/top_all36_na.rtf
../toppar/par_all36_na.prm
../toppar/top_all36_carb.rtf
../toppar/par_all36_carb.prm
../toppar/top_all36_lipid.rtf
../toppar/par_all36_lipid.prm
../toppar/top_all36_cgenff.rtf
../toppar/par_all36_cgenff.prm
../toppar/toppar_all36_moreions.str
../toppar/top_interface.rtf
../toppar/par_interface.prm
../toppar/toppar_all36_nano_lig.str
../toppar/toppar_all36_nano_lig_patch.str
../toppar/toppar_all36_synthetic_polymer.str
../toppar/toppar_all36_synthetic_polymer_patch.str
../toppar/toppar_all36_polymer_solvent.str
../toppar/toppar_water_ions.str
../toppar/toppar_dum_noble_gases.str
../toppar/toppar_ions_won.str
../toppar/cam.str
../toppar/toppar_all36_prot_arg0.str
../toppar/toppar_all36_prot_c36m_d_aminoacids.str
../toppar/toppar_all36_prot_fluoro_alkanes.str
../toppar/toppar_all36_prot_heme.str
../toppar/toppar_all36_prot_na_combined.str
../toppar/toppar_all36_prot_retinol.str
../toppar/toppar_all36_prot_model.str
../toppar/toppar_all36_prot_modify_res.str
../toppar/toppar_all36_na_nad_ppi.str
../toppar/toppar_all36_na_rna_modified.str
../toppar/toppar_all36_lipid_sphingo.str
../toppar/toppar_all36_lipid_archaeal.str
../toppar/toppar_all36_lipid_bacterial.str
../toppar/toppar_all36_lipid_cardiolipin.str
../toppar/toppar_all36_lipid_cholesterol.str
../toppar/toppar_all36_lipid_dag.str
../toppar/toppar_all36_lipid_inositol.str
../toppar/toppar_all36_lipid_lnp.str
../toppar/toppar_all36_lipid_lps.str
../toppar/toppar_all36_lipid_mycobacterial.str
../toppar/toppar_all36_lipid_miscellaneous.str
../toppar/toppar_all36_lipid_model.str
../toppar/toppar_all36_lipid_prot.str
../toppar/toppar_all36_lipid_tag.str
../toppar/toppar_all36_lipid_yeast.str
../toppar/toppar_all36_lipid_hmmm.str
../toppar/toppar_all36_lipid_detergent.str
../toppar/toppar_all36_lipid_ether.str
../toppar/toppar_all36_lipid_oxidized.str
../toppar/toppar_all36_carb_glycolipid.str
../toppar/toppar_all36_carb_glycopeptide.str
../toppar/toppar_all36_carb_imlab.str
../toppar/toppar_all36_label_spin.str
../toppar/toppar_all36_label_fluorophore.str
