# Supplementary material for: Integrative Computational Prediction Strategy for Antibody–Antigen Binding: A Case Study on Interleukin‑1 Beta
Source: J Chem Inf Model. 2026 May 27;66(11):6659–75. doi: 10.1021/acs.jcim.6c00781 (PMC13250912; doi:10.1021/acs.jcim.6c00781)
Supplement: Supplementary file 2 [file ci6c00781_si_002.zip › charmm-gui-4g6m-AgESSA-r01/step1_pdbreader.crd]

* GENERATED BY CHARMM-GUI (HTTP://WWW.CHARMM-GUI.ORG) V3.7 ON AUG, 08. 2025. JOB
* READ PDB, MANIPULATE STRUCTURE IF NEEDED, AND GENERATE TOPOLOGY FILE
*  DATE:     8/ 8/25      7:43:33      CREATED BY USER: charmm-gui
*
      8953  EXT
         1         1  PRO       N              24.5530000000       34.5390000000      -17.5740000000  PROA      2               0.0000000000
         2         1  PRO       HN1            24.6269016211       34.8373136268      -16.6163050831  PROA      2               0.0000000000
         3         1  PRO       HN2            24.7544751358       33.5554989378      -17.6353632937  PROA      2               0.0000000000
         4         1  PRO       CD             25.5430000000       35.2640000000      -18.3620000000  PROA      2               0.0000000000
         5         1  PRO       HD1            26.3496805581       34.5784930568      -18.6980160805  PROA      2               0.0000000000
         6         1  PRO       HD2            25.9859586849       36.0892154383      -17.7650350244  PROA      2               0.0000000000
         7         1  PRO       CA             23.1730000000       34.7610000000      -18.0260000000  PROA      2               0.0000000000
         8         1  PRO       HA             22.5523649223       34.9345122528      -17.1610820346  PROA      2               0.0000000000
         9         1  PRO       CB             23.3390000000       35.9480000000      -18.9810000000  PROA      2               0.0000000000
        10         1  PRO       HB1            23.2286883475       36.9097245445      -18.4359978986  PROA      2               0.0000000000
        11         1  PRO       HB2            22.5830306999       35.9074361000      -19.7940037134  PROA      2               0.0000000000
        12         1  PRO       CG             24.7520000000       35.8060000000      -19.5480000000  PROA      2               0.0000000000
        13         1  PRO       HG1            24.7730743501       35.0976201950      -20.4032098992  PROA      2               0.0000000000
        14         1  PRO       HG2            25.1513064489       36.7865842645      -19.8836172048  PROA      2               0.0000000000
        15         1  PRO       C              22.5460000000       33.5330000000      -18.6880000000  PROA      2               0.0000000000
        16         1  PRO       O              23.2040000000       32.8390000000      -19.4660000000  PROA      2               0.0000000000
        17         2  VAL       N              21.2630000000       33.2710000000      -18.3750000000  PROA      3               0.0000000000
        18         2  VAL       HN             20.7683058484       33.8585466919      -17.7409020383  PROA      3               0.0000000000
        19         2  VAL       CA             20.4760000000       32.1460000000      -18.9020000000  PROA      3               0.0000000000
        20         2  VAL       HA             20.9922113515       31.2315005414      -18.6503009756  PROA      3               0.0000000000
        21         2  VAL       CB             19.0600000000       32.1390000000      -18.3050000000  PROA      3               0.0000000000
        22         2  VAL       HB             19.1273468284       31.9603642192      -17.2107407496  PROA      3               0.0000000000
        23         2  VAL       CG1            18.3440000000       33.4630000000      -18.5520000000  PROA      3               0.0000000000
        24         2  VAL       HG11           18.2583820009       33.6529787045      -19.6432830293  PROA      3               0.0000000000
        25         2  VAL       HG12           18.9180244707       34.2950543589      -18.0910926866  PROA      3               0.0000000000
        26         2  VAL       HG13           17.3223710211       33.4273214633      -18.1169650909  PROA      3               0.0000000000
        27         2  VAL       CG2            18.2350000000       30.9440000000      -18.7900000000  PROA      3               0.0000000000
        28         2  VAL       HG21           18.8122530732       30.0036519206      -18.6602102505  PROA      3               0.0000000000
        29         2  VAL       HG22           17.9914508336       31.0648673521      -19.8671856792  PROA      3               0.0000000000
        30         2  VAL       HG23           17.2964110300       30.8682498126      -18.2004520756  PROA      3               0.0000000000
        31         2  VAL       C              20.4610000000       32.1610000000      -20.4510000000  PROA      3               0.0000000000
        32         2  VAL       O              20.3470000000       33.2350000000      -21.0470000000  PROA      3               0.0000000000
        33         3  ARG       N              20.6510000000       30.9820000000      -21.0800000000  PROA      4               0.0000000000
        34         3  ARG       HN             20.7854767041       30.1408341928      -20.5631568708  PROA      4               0.0000000000
        35         3  ARG       CA             20.6780000000       30.8240000000      -22.5390000000  PROA      4               0.0000000000
        36         3  ARG       HA             21.3524632536       31.5526528665      -22.9632796531  PROA      4               0.0000000000
        37         3  ARG       CB             21.1740000000       29.3600000000      -22.8070000000  PROA      4               0.0000000000
        38         3  ARG       HB1            22.2757947145       29.3529896903      -22.6765446492  PROA      4               0.0000000000
        39         3  ARG       HB2            20.9326614065       29.1149214487      -23.8618514222  PROA      4               0.0000000000
        40         3  ARG       CG             20.5880000000       28.2150000000      -21.9130000000  PROA      4               0.0000000000
        41         3  ARG       HG1            19.4871405022       28.2469789126      -22.0387226027  PROA      4               0.0000000000
        42         3  ARG       HG2            20.8427596680       28.4698271918      -20.8647247158  PROA      4               0.0000000000
        43         3  ARG       CD             21.0200000000       26.7250000000      -22.1290000000  PROA      4               0.0000000000
        44         3  ARG       HD1            22.1006084192       26.6113531551      -21.8976217792  PROA      4               0.0000000000
        45         3  ARG       HD2            20.8211846781       26.4263669574      -23.1804070647  PROA      4               0.0000000000
        46         3  ARG       NE             20.2690000000       25.7960000000      -21.2460000000  PROA      4               0.0000000000
        47         3  ARG       HE             19.8242760022       26.1877734634      -20.4419634499  PROA      4               0.0000000000
        48         3  ARG       CZ             20.1330000000       24.4220000000      -21.4460000000  PROA      4               0.0000000000
        49         3  ARG       NH1            20.7680000000       23.7970000000      -22.4570000000  PROA      4               0.0000000000
        50         3  ARG       HH11           21.3497100010       24.3190069807      -23.0807965909  PROA      4               0.0000000000
        51         3  ARG       HH12           20.6575051771       22.8111985527      -22.5834373383  PROA      4               0.0000000000
        52         3  ARG       NH2            19.3500000000       23.6660000000      -20.6370000000  PROA      4               0.0000000000
        53         3  ARG       HH21           18.8558978713       24.0919052911      -19.8790634793  PROA      4               0.0000000000
        54         3  ARG       HH22           19.2667265887       22.6826286703      -20.7983888683  PROA      4               0.0000000000
        55         3  ARG       C              19.2960000000       31.0980000000      -23.1250000000  PROA      4               0.0000000000
        56         3  ARG       O              18.3200000000       30.4750000000      -22.7030000000  PROA      4               0.0000000000
        57         4  SER       N              19.2080000000       32.0570000000      -24.0650000000  PROA      5               0.0000000000
        58         4  SER       HN             20.0106486864       32.5627741150      -24.3704640711  PROA      5               0.0000000000
        59         4  SER       CA             17.9450000000       32.4300000000      -24.7060000000  PROA      5               0.0000000000
        60         4  SER       HA             17.2533089508       31.6022410505      -24.6917355444  PROA      5               0.0000000000
        61         4  SER       CB             17.5070000000       33.5730000000      -23.8100000000  PROA      5               0.0000000000
        62         4  SER       HB1            16.8142508349       33.2128133635      -23.0199273955  PROA      5               0.0000000000
        63         4  SER       HB2            17.0106574587       34.3713093502      -24.4017742834  PROA      5               0.0000000000
        64         4  SER       OG             18.7120000000       34.0820000000      -23.2120000000  PROA      5               0.0000000000
        65         4  SER       HG1            19.0086963047       33.4061538746      -22.5981569276  PROA      5               0.0000000000
        66         4  SER       C              18.1020000000       32.7950000000      -26.1860000000  PROA      5               0.0000000000
        67         4  SER       O              19.2130000000       33.0600000000      -26.6460000000  PROA      5               0.0000000000
        68         5  LEU       N              16.9810000000       32.8090000000      -26.9210000000  PROA      6               0.0000000000
        69         5  LEU       HN             16.1021914619       32.5725961867      -26.5155945732  PROA      6               0.0000000000
        70         5  LEU       CA             16.9280000000       33.1570000000      -28.3340000000  PROA      6               0.0000000000
        71         5  LEU       HA             17.6918971712       33.8965713562      -28.5227051981  PROA      6               0.0000000000
        72         5  LEU       CB             17.1560000000       31.9210000000      -29.2190000000  PROA      6               0.0000000000
        73         5  LEU       HB1            18.2121977919       31.6063669936      -29.0894666773  PROA      6               0.0000000000
        74         5  LEU       HB2            16.9970639489       32.2296168509      -30.2729551968  PROA      6               0.0000000000
        75         5  LEU       CG             16.2720000000       30.6950000000      -28.9570000000  PROA      6               0.0000000000
        76         5  LEU       HG             16.1304628705       30.5886650506      -27.8607065846  PROA      6               0.0000000000
        77         5  LEU       CD1            14.8960000000       30.7810000000      -29.6200000000  PROA      6               0.0000000000
        78         5  LEU       HD11           15.0049430483       31.0518735788      -30.6919514525  PROA      6               0.0000000000
        79         5  LEU       HD12           14.2823895868       31.5593377554      -29.1180769979  PROA      6               0.0000000000
        80         5  LEU       HD13           14.3818602946       29.7984440043      -29.5529315327  PROA      6               0.0000000000
        81         5  LEU       CD2            16.9890000000       29.4150000000      -29.3850000000  PROA      6               0.0000000000
        82         5  LEU       HD21           17.8346913662       29.2026354656      -28.6965027831  PROA      6               0.0000000000
        83         5  LEU       HD22           17.3904604348       29.5325278878      -30.4142088299  PROA      6               0.0000000000
        84         5  LEU       HD23           16.2829390891       28.5577949918      -29.3544768161  PROA      6               0.0000000000
        85         5  LEU       C              15.6650000000       33.9260000000      -28.6890000000  PROA      6               0.0000000000
        86         5  LEU       O              14.6110000000       33.6980000000      -28.0870000000  PROA      6               0.0000000000
        87         6  ASN       N              15.7810000000       34.8420000000      -29.6610000000  PROA      7               0.0000000000
        88         6  ASN       HN             16.6510435346       35.0064077644      -30.1184156821  PROA      7               0.0000000000
        89         6  ASN       CA             14.6660000000       35.6610000000      -30.1240000000  PROA      7               0.0000000000
        90         6  ASN       HA             13.9159018770       35.6586757251      -29.3472973314  PROA      7               0.0000000000
        91         6  ASN       CB             15.0840000000       37.0960000000      -30.4370000000  PROA      7               0.0000000000
        92         6  ASN       HB1            14.3946361314       37.5335666814      -31.1903967476  PROA      7               0.0000000000
        93         6  ASN       HB2            16.1191498516       37.1076043191      -30.8402665717  PROA      7               0.0000000000
        94         6  ASN       CG             15.0300000000       37.9180000000      -29.1710000000  PROA      7               0.0000000000
        95         6  ASN       OD1            14.0410000000       37.9390000000      -28.4450000000  PROA      7               0.0000000000
        96         6  ASN       ND2            16.1650000000       38.5990000000      -28.9360000000  PROA      7               0.0000000000
        97         6  ASN       HD21           16.2419094476       39.1776570076      -28.1240634234  PROA      7               0.0000000000
        98         6  ASN       HD22           16.9323801353       38.5269167422      -29.5731277202  PROA      7               0.0000000000
        99         6  ASN       C              14.0440000000       35.0130000000      -31.3480000000  PROA      7               0.0000000000
       100         6  ASN       O              14.7580000000       34.6700000000      -32.2900000000  PROA      7               0.0000000000
       101         7  CYS       N              12.7160000000       34.8060000000      -31.3170000000  PROA      8               0.0000000000
       102         7  CYS       HN             12.1484510928       35.1154506751      -30.5581069379  PROA      8               0.0000000000
       103         7  CYS       CA             12.0230000000       34.1130000000      -32.3970000000  PROA      8               0.0000000000
       104         7  CYS       HA             12.4574760008       34.4158439567      -33.3380933446  PROA      8               0.0000000000
       105         7  CYS       CB             12.1880000000       32.6110000000      -32.1780000000  PROA      8               0.0000000000
       106         7  CYS       HB1            13.2505169862       32.3431789195      -32.3573625164  PROA      8               0.0000000000
       107         7  CYS       HB2            11.5628523859       32.0753060941      -32.9230260996  PROA      8               0.0000000000
       108         7  CYS       SG             11.7100000000       32.0960000000      -30.5080000000  PROA      8               0.0000000000
       109         7  CYS       HG1            12.6018337748       32.8583788816      -29.8923410368  PROA      8               0.0000000000
       110         7  CYS       C              10.5660000000       34.5170000000      -32.5310000000  PROA      8               0.0000000000
       111         7  CYS       O               9.9760000000       35.0550000000      -31.5970000000  PROA      8               0.0000000000
       112         8  THR       N               9.9650000000       34.1670000000      -33.6750000000  PROA      9               0.0000000000
       113         8  THR       HN             10.4781197301       33.7812268968      -34.4374221584  PROA      9               0.0000000000
       114         8  THR       CA              8.5320000000       34.3200000000      -33.8940000000  PROA      9               0.0000000000
       115         8  THR       HA              8.0990836485       34.8007292572      -33.0293435146  PROA      9               0.0000000000
       116         8  THR       CB              8.3310000000       35.1660000000      -35.1440000000  PROA      9               0.0000000000
       117         8  THR       HB              7.3136484520       34.9927461725      -35.5553994030  PROA      9               0.0000000000
       118         8  THR       OG1             9.2990000000       34.8130000000      -36.1390000000  PROA      9               0.0000000000
       119         8  THR       HG1            10.1576797167       34.9833369921      -35.7449765828  PROA      9               0.0000000000
       120         8  THR       CG2             8.4350000000       36.6570000000      -34.8250000000  PROA      9               0.0000000000
       121         8  THR       HG21            9.3596456644       36.8594013302      -34.2432912268  PROA      9               0.0000000000
       122         8  THR       HG22            7.5589570023       36.9764951738      -34.2210748384  PROA      9               0.0000000000
       123         8  THR       HG23            8.4734884582       37.2436042311      -35.7676920045  PROA      9               0.0000000000
       124         8  THR       C               7.9670000000       32.8960000000      -33.9890000000  PROA      9               0.0000000000
       125         8  THR       O               8.7200000000       31.9490000000      -34.2320000000  PROA      9               0.0000000000
       126         9  LEU       N               6.6610000000       32.7390000000      -33.7590000000  PROA      10              0.0000000000
       127         9  LEU       HN              6.0770543621       33.5033716261      -33.4975342205  PROA      10              0.0000000000
       128         9  LEU       CA              5.9990000000       31.4410000000      -33.8740000000  PROA      10              0.0000000000
       129         9  LEU       HA              6.6918932658       30.7549194274      -34.3380095862  PROA      10              0.0000000000
       130         9  LEU       CB              5.5730000000       30.9140000000      -32.5020000000  PROA      10              0.0000000000
       131         9  LEU       HB1             4.9497333222       30.0076351113      -32.6533990212  PROA      10              0.0000000000
       132         9  LEU       HB2             4.9598371907       31.6934968478      -32.0027041356  PROA      10              0.0000000000
       133         9  LEU       CG              6.7370000000       30.5500000000      -31.5770000000  PROA      10              0.0000000000
       134         9  LEU       HG              7.4746339095       31.3804661799      -31.5784667719  PROA      10              0.0000000000
       135         9  LEU       CD1             6.2650000000       30.3040000000      -30.1430000000  PROA      10              0.0000000000
       136         9  LEU       HD11            5.5337150782       29.4679328055      -30.1198697300  PROA      10              0.0000000000
       137         9  LEU       HD12            5.7726534666       31.2169696760      -29.7450862373  PROA      10              0.0000000000
       138         9  LEU       HD13            7.1308570501       30.0357483407      -29.5006708657  PROA      10              0.0000000000
       139         9  LEU       CD2             7.5450000000       29.3700000000      -32.1200000000  PROA      10              0.0000000000
       140         9  LEU       HD21            7.9650880190       29.6215962570      -33.1172694619  PROA      10              0.0000000000
       141         9  LEU       HD22            6.8892765353       28.4794404877      -32.2257572388  PROA      10              0.0000000000
       142         9  LEU       HD23            8.3841122127       29.1369317341      -31.4302000445  PROA      10              0.0000000000
       143         9  LEU       C               4.7900000000       31.5690000000      -34.7660000000  PROA      10              0.0000000000
       144         9  LEU       O               4.0360000000       32.5410000000      -34.6680000000  PROA      10              0.0000000000
       145        10  ARG       N               4.6090000000       30.5970000000      -35.6540000000  PROA      11              0.0000000000
       146        10  ARG       HN              5.2610109526       29.8506517230      -35.7616181562  PROA      11              0.0000000000
       147        10  ARG       CA              3.4420000000       30.5600000000      -36.5300000000  PROA      11              0.0000000000
       148        10  ARG       HA              2.7503647417       31.3252948706      -36.2103746700  PROA      11              0.0000000000
       149        10  ARG       CB              3.8890000000       30.8040000000      -37.9670000000  PROA      11              0.0000000000
       150        10  ARG       HB1             3.6701934057       29.8990573228      -38.5727645912  PROA      11              0.0000000000
       151        10  ARG       HB2             4.9842913204       30.9882278292      -37.9790559124  PROA      11              0.0000000000
       152        10  ARG       CG              3.1770000000       32.0010000000      -38.5870000000  PROA      11              0.0000000000
       153        10  ARG       HG1             2.9601692309       32.7452128183      -37.7914596723  PROA      11              0.0000000000
       154        10  ARG       HG2             2.2177746210       31.6610435497      -39.0320494340  PROA      11              0.0000000000
       155        10  ARG       CD              4.0200000000       32.6630000000      -39.6700000000  PROA      11              0.0000000000
       156        10  ARG       HD1             3.5160963937       33.5777872188      -40.0484034707  PROA      11              0.0000000000
       157        10  ARG       HD2             4.2034732308       31.9544751387      -40.5056277767  PROA      11              0.0000000000
       158        10  ARG       NE              5.3080000000       33.0470000000      -39.0970000000  PROA      11              0.0000000000
       159        10  ARG       HE              6.0645874855       32.3935198088      -39.0742805738  PROA      11              0.0000000000
       160        10  ARG       CZ              5.4700000000       34.3050000000      -38.5930000000  PROA      11              0.0000000000
       161        10  ARG       NH1             4.4650000000       35.1990000000      -38.6730000000  PROA      11              0.0000000000
       162        10  ARG       HH11            3.5547084744       34.9033701983      -38.9627798453  PROA      11              0.0000000000
       163        10  ARG       HH12            4.6294463598       36.1580980387      -38.4425909141  PROA      11              0.0000000000
       164        10  ARG       NH2             6.6350000000       34.6550000000      -38.0120000000  PROA      11              0.0000000000
       165        10  ARG       HH21            6.8097334872       35.6115177718      -37.7784577966  PROA      11              0.0000000000
       166        10  ARG       HH22            7.3244665585       33.9581131433      -37.8145548845  PROA      11              0.0000000000
       167        10  ARG       C               2.8170000000       29.2000000000      -36.3690000000  PROA      11              0.0000000000
       168        10  ARG       O               3.5500000000       28.2300000000      -36.1950000000  PROA      11              0.0000000000
       169        11  ASP       N               1.4770000000       29.1150000000      -36.3500000000  PROA      12              0.0000000000
       170        11  ASP       HN              0.8759913931       29.9041342167      -36.4501174357  PROA      12              0.0000000000
       171        11  ASP       CA              0.8440000000       27.8030000000      -36.1740000000  PROA      12              0.0000000000
       172        11  ASP       HA              1.4940620405       27.2131902505      -35.5452449129  PROA      12              0.0000000000
       173        11  ASP       CB             -0.5620000000       27.8860000000      -35.5370000000  PROA      12              0.0000000000
       174        11  ASP       HB1            -0.5101730293       28.6146630579      -34.7015517960  PROA      12              0.0000000000
       175        11  ASP       HB2            -0.8081960892       26.8818851154      -35.1335766831  PROA      12              0.0000000000
       176        11  ASP       CG             -1.7240000000       28.3090000000      -36.4320000000  PROA      12              0.0000000000
       177        11  ASP       OD1            -1.6160000000       28.2850000000      -37.6520000000  PROA      12              0.0000000000
       178        11  ASP       OD2            -2.7800000000       28.6420000000      -35.8900000000  PROA      12              0.0000000000
       179        11  ASP       C               0.9200000000       26.9660000000      -37.4610000000  PROA      12              0.0000000000
       180        11  ASP       O               1.3890000000       27.4620000000      -38.4910000000  PROA      12              0.0000000000
       181        12  SER       N               0.4610000000       25.7030000000      -37.3890000000  PROA      13              0.0000000000
       182        12  SER       HN              0.1030095722       25.3538740470      -36.5281855678  PROA      13              0.0000000000
       183        12  SER       CA              0.4240000000       24.7320000000      -38.4830000000  PROA      13              0.0000000000
       184        12  SER       HA              1.4400474783       24.5016154255      -38.7672011022  PROA      13              0.0000000000
       185        12  SER       CB             -0.2870000000       23.5000000000      -38.0330000000  PROA      13              0.0000000000
       186        12  SER       HB1            -0.3354836997       22.7386875989      -38.8397543602  PROA      13              0.0000000000
       187        12  SER       HB2            -1.3131549150       23.7281419825      -37.6755686567  PROA      13              0.0000000000
       188        12  SER       OG              0.5220000000       23.0510000000      -36.9720000000  PROA      13              0.0000000000
       189        12  SER       HG1             0.4306033993       22.0955018545      -36.9555696831  PROA      13              0.0000000000
       190        12  SER       C              -0.2270000000       25.2960000000      -39.7450000000  PROA      13              0.0000000000
       191        12  SER       O               0.2390000000       25.0130000000      -40.8490000000  PROA      13              0.0000000000
       192        13  GLN       N              -1.2930000000       26.1020000000      -39.5740000000  PROA      14              0.0000000000
       193        13  GLN       HN             -1.6209766387       26.3358248726      -38.6625723101  PROA      14              0.0000000000
       194        13  GLN       CA             -2.0480000000       26.6930000000      -40.6750000000  PROA      14              0.0000000000
       195        13  GLN       HA             -1.9847600672       26.0232778924      -41.5197549216  PROA      14              0.0000000000
       196        13  GLN       CB             -3.5060000000       26.9100000000      -40.2810000000  PROA      14              0.0000000000
       197        13  GLN       HB1            -3.8951571762       27.7734890084      -40.8601193591  PROA      14              0.0000000000
       198        13  GLN       HB2            -3.5380280969       27.1573945526      -39.1992394239  PROA      14              0.0000000000
       199        13  GLN       CG             -4.4300000000       25.7220000000      -40.5230000000  PROA      14              0.0000000000
       200        13  GLN       HG1            -4.0674084119       24.8380537577      -39.9560113379  PROA      14              0.0000000000
       201        13  GLN       HG2            -4.4544178903       25.4751600140      -41.6059513147  PROA      14              0.0000000000
       202        13  GLN       CD             -5.8260000000       26.0860000000      -40.0550000000  PROA      14              0.0000000000
       203        13  GLN       OE1            -6.4790000000       25.3180000000      -39.3560000000  PROA      14              0.0000000000
       204        13  GLN       NE2            -6.2470000000       27.3060000000      -40.4500000000  PROA      14              0.0000000000
       205        13  GLN       HE21           -7.1557649633       27.6305044723      -40.1876203344  PROA      14              0.0000000000
       206        13  GLN       HE22           -5.6501582668       27.8854060757      -41.0050392283  PROA      14              0.0000000000
       207        13  GLN       C              -1.5070000000       28.0690000000      -41.1180000000  PROA      14              0.0000000000
       208        13  GLN       O              -2.1450000000       28.7470000000      -41.9270000000  PROA      14              0.0000000000
       209        14  GLN       N              -0.2950000000       28.4300000000      -40.6360000000  PROA      15              0.0000000000
       210        14  GLN       HN              0.1644442183       27.8214501320      -39.9981839367  PROA      15              0.0000000000
       211        14  GLN       CA              0.4870000000       29.6440000000      -40.9240000000  PROA      15              0.0000000000
       212        14  GLN       HA              1.4231690854       29.5664195209      -40.3914516728  PROA      15              0.0000000000
       213        14  GLN       CB              0.7480000000       29.8090000000      -42.4200000000  PROA      15              0.0000000000
       214        14  GLN       HB1             1.0777154593       30.8515818915      -42.6147339416  PROA      15              0.0000000000
       215        14  GLN       HB2            -0.1969717662       29.6216968560      -42.9727716399  PROA      15              0.0000000000
       216        14  GLN       CG              1.8200000000       28.8470000000      -42.9320000000  PROA      15              0.0000000000
       217        14  GLN       HG1             1.7542991494       28.7695111399      -44.0383062464  PROA      15              0.0000000000
       218        14  GLN       HG2             1.6627769178       27.8415479105      -42.4863750072  PROA      15              0.0000000000
       219        14  GLN       CD              3.2010000000       29.3530000000      -42.5480000000  PROA      15              0.0000000000
       220        14  GLN       OE1             3.5280000000       29.6260000000      -41.3980000000  PROA      15              0.0000000000
       221        14  GLN       NE2             4.0130000000       29.4700000000      -43.6140000000  PROA      15              0.0000000000
       222        14  GLN       HE21            4.9514526592       29.7940823567      -43.4945126262  PROA      15              0.0000000000
       223        14  GLN       HE22            3.6782040840       29.2328977406      -44.5259727042  PROA      15              0.0000000000
       224        14  GLN       C              -0.0950000000       30.9270000000      -40.3120000000  PROA      15              0.0000000000
       225        14  GLN       O               0.2260000000       32.0250000000      -40.7820000000  PROA      15              0.0000000000
       226        15  LYS       N              -0.8990000000       30.8040000000      -39.2380000000  PROA      16              0.0000000000
       227        15  LYS       HN             -1.1607478949       29.9205603781      -38.8571821737  PROA      16              0.0000000000
       228        15  LYS       CA             -1.4320000000       31.9940000000      -38.5730000000  PROA      16              0.0000000000
       229        15  LYS       HA             -1.6584807355       32.7185902450      -39.3407773902  PROA      16              0.0000000000
       230        15  LYS       CB             -2.6850000000       31.7090000000      -37.7480000000  PROA      16              0.0000000000
       231        15  LYS       HB1            -3.0681792170       32.6664418696      -37.3356727592  PROA      16              0.0000000000
       232        15  LYS       HB2            -2.4145695360       31.0374645134      -36.9057159304  PROA      16              0.0000000000
       233        15  LYS       CG             -3.7880000000       31.0500000000      -38.5680000000  PROA      16              0.0000000000
       234        15  LYS       HG1            -3.6208563167       29.9520453986      -38.5759532231  PROA      16              0.0000000000
       235        15  LYS       HG2            -3.7344430715       31.4293925624      -39.6104478454  PROA      16              0.0000000000
       236        15  LYS       CD             -5.1840000000       31.3320000000      -38.0120000000  PROA      16              0.0000000000
       237        15  LYS       HD1            -5.9250656426       30.8598616641      -38.6903190181  PROA      16              0.0000000000
       238        15  LYS       HD2            -5.3393720083       32.4311119571      -38.0166936028  PROA      16              0.0000000000
       239        15  LYS       CE             -5.4490000000       30.8250000000      -36.5990000000  PROA      16              0.0000000000
       240        15  LYS       HE1            -6.4773753231       31.0973364064      -36.2791244189  PROA      16              0.0000000000
       241        15  LYS       HE2            -4.7042599021       31.2490135862      -35.8921634022  PROA      16              0.0000000000
       242        15  LYS       NZ             -5.3300000000       29.3650000000      -36.5720000000  PROA      16              0.0000000000
       243        15  LYS       HZ1            -4.3473266931       29.1006955552      -36.3572994353  PROA      16              0.0000000000
       244        15  LYS       HZ2            -5.5983475044       28.9781038089      -37.4993082499  PROA      16              0.0000000000
       245        15  LYS       HZ3            -5.9604911836       28.9792657033      -35.8403651485  PROA      16              0.0000000000
       246        15  LYS       C              -0.3580000000       32.5810000000      -37.6770000000  PROA      16              0.0000000000
       247        15  LYS       O               0.3960000000       31.8370000000      -37.0480000000  PROA      16              0.0000000000
       248        16  SER       N              -0.2770000000       33.9120000000      -37.6290000000  PROA      17              0.0000000000
       249        16  SER       HN             -0.8792771214       34.4948083866      -38.1686069518  PROA      17              0.0000000000
       250        16  SER       CA              0.6900000000       34.6040000000      -36.7910000000  PROA      17              0.0000000000
       251        16  SER       HA              1.4929568561       33.9263506047      -36.5421180611  PROA      17              0.0000000000
       252        16  SER       CB              1.1930000000       35.7820000000      -37.6070000000  PROA      17              0.0000000000
       253        16  SER       HB1             1.9915624101       36.3241566657      -37.0570250957  PROA      17              0.0000000000
       254        16  SER       HB2             0.3606734403       36.4814559783      -37.8352586269  PROA      17              0.0000000000
       255        16  SER       OG              1.7270000000       35.2480000000      -38.8340000000  PROA      17              0.0000000000
       256        16  SER       HG1             1.0513469753       34.6627104229      -39.1840415706  PROA      17              0.0000000000
       257        16  SER       C               0.0760000000       34.8860000000      -35.4310000000  PROA      17              0.0000000000
       258        16  SER       O              -1.1470000000       34.9040000000      -35.3080000000  PROA      17              0.0000000000
       259        17  LEU       N               0.9260000000       35.1230000000      -34.4210000000  PROA      18              0.0000000000
       260        17  LEU       HN              1.9121814531       35.0805998768      -34.5573007279  PROA      18              0.0000000000
       261        17  LEU       CA              0.5020000000       35.4560000000      -33.0650000000  PROA      18              0.0000000000
       262        17  LEU       HA             -0.5563233018       35.2557756195      -32.9874722936  PROA      18              0.0000000000
       263        17  LEU       CB              1.2750000000       34.6290000000      -32.0360000000  PROA      18              0.0000000000
       264        17  LEU       HB1             0.8122975920       34.7875299719      -31.0391295558  PROA      18              0.0000000000
       265        17  LEU       HB2             2.3233932960       34.9938163687      -32.0084960563  PROA      18              0.0000000000
       266        17  LEU       CG              1.2930000000       33.1250000000      -32.3280000000  PROA      18              0.0000000000
       267        17  LEU       HG              1.7230548639       32.9557959744      -33.3380796319  PROA      18              0.0000000000
       268        17  LEU       CD1             2.1250000000       32.3640000000      -31.2960000000  PROA      18              0.0000000000
       269        17  LEU       HD11            1.7023372352       32.5135365934      -30.2794784830  PROA      18              0.0000000000
       270        17  LEU       HD12            3.1711533775       32.7378429070      -31.3036610896  PROA      18              0.0000000000
       271        17  LEU       HD13            2.1142274618       31.2776457267      -31.5283197062  PROA      18              0.0000000000
       272        17  LEU       CD2            -0.1080000000       32.5300000000      -32.4630000000  PROA      18              0.0000000000
       273        17  LEU       HD21           -0.6539486234       33.0237501318      -33.2951489698  PROA      18              0.0000000000
       274        17  LEU       HD22           -0.6778398743       32.6871788375      -31.5223452113  PROA      18              0.0000000000
       275        17  LEU       HD23           -0.0377536518       31.4428195605      -32.6806194916  PROA      18              0.0000000000
       276        17  LEU       C               0.7650000000       36.9430000000      -32.8460000000  PROA      18              0.0000000000
       277        17  LEU       O               1.8630000000       37.4110000000      -33.1400000000  PROA      18              0.0000000000
       278        18  VAL       N              -0.2540000000       37.6880000000      -32.3660000000  PROA      19              0.0000000000
       279        18  VAL       HN             -1.1341102190       37.2711943885      -32.1559883682  PROA      19              0.0000000000
       280        18  VAL       CA             -0.1820000000       39.1380000000      -32.1100000000  PROA      19              0.0000000000
       281        18  VAL       HA              0.8517115502       39.4371144427      -32.1995145394  PROA      19              0.0000000000
       282        18  VAL       CB             -1.0450000000       39.9320000000      -33.0940000000  PROA      19              0.0000000000
       283        18  VAL       HB             -0.9575677732       41.0151889720      -32.8639018762  PROA      19              0.0000000000
       284        18  VAL       CG1            -0.6070000000       39.6890000000      -34.5370000000  PROA      19              0.0000000000
       285        18  VAL       HG11           -0.8649191206       38.6531772403      -34.8450096391  PROA      19              0.0000000000
       286        18  VAL       HG12            0.4923647589       39.8221517844      -34.6260046623  PROA      19              0.0000000000
       287        18  VAL       HG13           -1.1260402909       40.4001509566      -35.2145806919  PROA      19              0.0000000000
       288        18  VAL       CG2            -2.5330000000       39.6550000000      -32.8700000000  PROA      19              0.0000000000
       289        18  VAL       HG21           -2.8241443623       39.9447824003      -31.8377296281  PROA      19              0.0000000000
       290        18  VAL       HG22           -2.7407858165       38.5721876914      -33.0063695691  PROA      19              0.0000000000
       291        18  VAL       HG23           -3.1400248674       40.2458411981      -33.5888056689  PROA      19              0.0000000000
       292        18  VAL       C              -0.6130000000       39.4660000000      -30.6710000000  PROA      19              0.0000000000
       293        18  VAL       O              -1.3170000000       38.6660000000      -30.0600000000  PROA      19              0.0000000000
       294        19  MET       N              -0.2130000000       40.6420000000      -30.1490000000  PROA      20              0.0000000000
       295        19  MET       HN              0.3827361424       41.2581119108      -30.6575548664  PROA      20              0.0000000000
       296        19  MET       CA             -0.6080000000       41.1100000000      -28.8190000000  PROA      20              0.0000000000
       297        19  MET       HA             -0.7236671613       40.2452783764      -28.1825969877  PROA      20              0.0000000000
       298        19  MET       CB              0.4430000000       42.0590000000      -28.2370000000  PROA      20              0.0000000000
       299        19  MET       HB1            -0.0628431968       42.7347499096      -27.5159031678  PROA      20              0.0000000000
       300        19  MET       HB2             0.8594006153       42.6655047017      -29.0684195668  PROA      20              0.0000000000
       301        19  MET       CG              1.6040000000       41.3790000000      -27.5170000000  PROA      20              0.0000000000
       302        19  MET       HG1             2.3996645496       42.1323606050      -27.3370749723  PROA      20              0.0000000000
       303        19  MET       HG2             2.0163626575       40.5876681552      -28.1778768739  PROA      20              0.0000000000
       304        19  MET       SD              1.0990000000       40.6530000000      -25.9530000000  PROA      20              0.0000000000
       305        19  MET       CE              0.9260000000       42.1810000000      -25.0200000000  PROA      20              0.0000000000
       306        19  MET       HE1             0.1685206436       42.8511089258      -25.4798913482  PROA      20              0.0000000000
       307        19  MET       HE2             1.8939251040       42.7252489104      -24.9922623719  PROA      20              0.0000000000
       308        19  MET       HE3             0.6033878786       41.9610978241      -23.9800866808  PROA      20              0.0000000000
       309        19  MET       C              -1.9050000000       41.9070000000      -29.0030000000  PROA      20              0.0000000000
       310        19  MET       O              -1.8740000000       43.0610000000      -29.4510000000  PROA      20              0.0000000000
       311        20  SER       N              -3.0450000000       41.2690000000      -28.7080000000  PROA      21              0.0000000000
       312        20  SER       HN             -3.0333206518       40.3364652520      -28.3574217671  PROA      21              0.0000000000
       313        20  SER       CA             -4.3830000000       41.8540000000      -28.8640000000  PROA      21              0.0000000000
       314        20  SER       HA             -4.3773263927       42.5691631229      -29.6725484005  PROA      21              0.0000000000
       315        20  SER       CB             -5.2590000000       40.6690000000      -29.1680000000  PROA      21              0.0000000000
       316        20  SER       HB1            -5.3813720890       40.5489332034      -30.2656236390  PROA      21              0.0000000000
       317        20  SER       HB2            -6.2569316531       40.7935068187      -28.6959840208  PROA      21              0.0000000000
       318        20  SER       OG             -4.6140000000       39.5060000000      -28.6270000000  PROA      21              0.0000000000
       319        20  SER       HG1            -5.0542624650       39.3227439567      -27.7938216371  PROA      21              0.0000000000
       320        20  SER       C              -4.8170000000       42.7170000000      -27.6750000000  PROA      21              0.0000000000
       321        20  SER       O              -5.7280000000       43.5380000000      -27.8050000000  PROA      21              0.0000000000
       322        21  GLY       N              -4.1960000000       42.4750000000      -26.5290000000  PROA      22              0.0000000000
       323        21  GLY       HN             -3.4968109288       41.7679524874      -26.4686904658  PROA      22              0.0000000000
       324        21  GLY       CA             -4.4540000000       43.1840000000      -25.2830000000  PROA      22              0.0000000000
       325        21  GLY       HA1            -5.2673649420       42.6886382390      -24.7736844550  PROA      22              0.0000000000
       326        21  GLY       HA2            -4.7286337431       44.2006444257      -25.5224964431  PROA      22              0.0000000000
       327        21  GLY       C              -3.2310000000       43.1900000000      -24.3910000000  PROA      22              0.0000000000
       328        21  GLY       O              -2.2390000000       42.5310000000      -24.7210000000  PROA      22              0.0000000000
       329        22  PRO       N              -3.2620000000       43.8970000000      -23.2320000000  PROA      23              0.0000000000
       330        22  PRO       CD             -4.3850000000       44.6650000000      -22.7130000000  PROA      23              0.0000000000
       331        22  PRO       HD1            -5.3246115838       44.0826510930      -22.8157691359  PROA      23              0.0000000000
       332        22  PRO       HD2            -4.4734121132       45.6272596434      -23.2596272498  PROA      23              0.0000000000
       333        22  PRO       CA             -2.0710000000       43.9190000000      -22.3550000000  PROA      23              0.0000000000
       334        22  PRO       HA             -1.1889013669       44.1895031262      -22.9135955561  PROA      23              0.0000000000
       335        22  PRO       CB             -2.4900000000       44.9250000000      -21.2760000000  PROA      23              0.0000000000
       336        22  PRO       HB1            -2.1305958431       45.9447101898      -21.5313543295  PROA      23              0.0000000000
       337        22  PRO       HB2            -2.0735101359       44.6347330836      -20.2878363682  PROA      23              0.0000000000
       338        22  PRO       CG             -4.0190000000       44.8840000000      -21.2490000000  PROA      23              0.0000000000
       339        22  PRO       HG1            -4.3872843787       44.0505115217      -20.6139070112  PROA      23              0.0000000000
       340        22  PRO       HG2            -4.4397310391       45.8388522029      -20.8683135218  PROA      23              0.0000000000
       341        22  PRO       C              -1.6480000000       42.5580000000      -21.7980000000  PROA      23              0.0000000000
       342        22  PRO       O              -0.4790000000       42.3750000000      -21.4560000000  PROA      23              0.0000000000
       343        23  TYR       N              -2.5920000000       41.6050000000      -21.7020000000  PROA      24              0.0000000000
       344        23  TYR       HN             -3.5350474477       41.7751396351      -21.9760544951  PROA      24              0.0000000000
       345        23  TYR       CA             -2.3140000000       40.2590000000      -21.1940000000  PROA      24              0.0000000000
       346        23  TYR       HA             -1.2445979953       40.1095512073      -21.2085549539  PROA      24              0.0000000000
       347        23  TYR       CB             -2.8530000000       40.1010000000      -19.7740000000  PROA      24              0.0000000000
       348        23  TYR       HB1            -2.6800575852       39.0666460393      -19.4076888820  PROA      24              0.0000000000
       349        23  TYR       HB2            -3.9371825535       40.3409437377      -19.7430771366  PROA      24              0.0000000000
       350        23  TYR       CG             -2.1280000000       41.0560000000      -18.8630000000  PROA      24              0.0000000000
       351        23  TYR       CD1            -0.7500000000       40.9570000000      -18.7260000000  PROA      24              0.0000000000
       352        23  TYR       HD1            -0.2064565451       40.1889054242      -19.2560812031  PROA      24              0.0000000000
       353        23  TYR       CE1            -0.0740000000       41.8480000000      -17.9060000000  PROA      24              0.0000000000
       354        23  TYR       HE1             0.9993178485       41.7801867506      -17.8070788291  PROA      24              0.0000000000
       355        23  TYR       CZ             -0.7730000000       42.8280000000      -17.2110000000  PROA      24              0.0000000000
       356        23  TYR       OH             -0.0940000000       43.7060000000      -16.3860000000  PROA      24              0.0000000000
       357        23  TYR       HH             -0.7054375679       44.3969649557      -16.1208367849  PROA      24              0.0000000000
       358        23  TYR       CD2            -2.8320000000       42.0350000000      -18.1720000000  PROA      24              0.0000000000
       359        23  TYR       HD2            -3.9043826548       42.1064821332      -18.2782308624  PROA      24              0.0000000000
       360        23  TYR       CE2            -2.1540000000       42.9220000000      -17.3440000000  PROA      24              0.0000000000
       361        23  TYR       HE2            -2.6988186936       43.6828725833      -16.8048856107  PROA      24              0.0000000000
       362        23  TYR       C              -2.9640000000       39.2260000000      -22.0960000000  PROA      24              0.0000000000
       363        23  TYR       O              -3.4490000000       38.2020000000      -21.6220000000  PROA      24              0.0000000000
       364        24  GLU       N              -2.9880000000       39.4970000000      -23.4090000000  PROA      25              0.0000000000
       365        24  GLU       HN             -2.5779188979       40.3166595922      -23.8014288345  PROA      25              0.0000000000
       366        24  GLU       CA             -3.6340000000       38.5740000000      -24.3330000000  PROA      25              0.0000000000
       367        24  GLU       HA             -3.5647612096       37.5792981922      -23.9183232298  PROA      25              0.0000000000
       368        24  GLU       CB             -5.0990000000       38.9670000000      -24.5360000000  PROA      25              0.0000000000
       369        24  GLU       HB1            -5.1445800947       39.8368510551      -25.2250665356  PROA      25              0.0000000000
       370        24  GLU       HB2            -5.5301335238       39.2618348653      -23.5558329834  PROA      25              0.0000000000
       371        24  GLU       CG             -5.9360000000       37.8300000000      -25.1210000000  PROA      25              0.0000000000
       372        24  GLU       HG1            -6.3920861153       37.2339679311      -24.3018280148  PROA      25              0.0000000000
       373        24  GLU       HG2            -5.2952824575       37.1669026388      -25.7407535263  PROA      25              0.0000000000
       374        24  GLU       CD             -7.0240000000       38.4240000000      -25.9780000000  PROA      25              0.0000000000
       375        24  GLU       OE1            -6.7390000000       39.3150000000      -26.7720000000  PROA      25              0.0000000000
       376        24  GLU       OE2            -8.1630000000       37.9780000000      -25.9110000000  PROA      25              0.0000000000
       377        24  GLU       C              -2.9530000000       38.5050000000      -25.6700000000  PROA      25              0.0000000000
       378        24  GLU       O              -2.4900000000       39.5180000000      -26.1840000000  PROA      25              0.0000000000
       379        25  LEU       N              -2.9160000000       37.2950000000      -26.2380000000  PROA      26              0.0000000000
       380        25  LEU       HN             -3.2466829541       36.4911582354      -25.7510314992  PROA      26              0.0000000000
       381        25  LEU       CA             -2.4080000000       37.0340000000      -27.5770000000  PROA      26              0.0000000000
       382        25  LEU       HA             -2.0375146668       37.9651956396      -27.9791614432  PROA      26              0.0000000000
       383        25  LEU       CB             -1.2920000000       35.9900000000      -27.5490000000  PROA      26              0.0000000000
       384        25  LEU       HB1            -1.0246978024       35.7486946443      -28.5989066995  PROA      26              0.0000000000
       385        25  LEU       HB2            -1.6912145744       35.0775077783      -27.0591342162  PROA      26              0.0000000000
       386        25  LEU       CG             -0.0140000000       36.3910000000      -26.8210000000  PROA      26              0.0000000000
       387        25  LEU       HG             -0.2749437075       36.7656067525      -25.8083792300  PROA      26              0.0000000000
       388        25  LEU       CD1             0.9490000000       35.2110000000      -26.6850000000  PROA      26              0.0000000000
       389        25  LEU       HD11            1.2297609864       34.8295272642      -27.6899740396  PROA      26              0.0000000000
       390        25  LEU       HD12            0.4625533780       34.3894521759      -26.1169481034  PROA      26              0.0000000000
       391        25  LEU       HD13            1.8718504506       35.5348497856      -26.1580062022  PROA      26              0.0000000000
       392        25  LEU       CD2             0.6630000000       37.5800000000      -27.4910000000  PROA      26              0.0000000000
       393        25  LEU       HD21           -0.0204665859       38.4558853059      -27.4953996380  PROA      26              0.0000000000
       394        25  LEU       HD22            0.9206857479       37.3259071190      -28.5413756299  PROA      26              0.0000000000
       395        25  LEU       HD23            1.5853725480       37.8526413161      -26.9349876835  PROA      26              0.0000000000
       396        25  LEU       C              -3.5490000000       36.4520000000      -28.3900000000  PROA      26              0.0000000000
       397        25  LEU       O              -4.3520000000       35.6810000000      -27.8630000000  PROA      26              0.0000000000
       398        26  LYS       N              -3.5970000000       36.7890000000      -29.6760000000  PROA      27              0.0000000000
       399        26  LYS       HN             -2.9543231685       37.4473648705      -30.0585412653  PROA      27              0.0000000000
       400        26  LYS       CA             -4.5650000000       36.2460000000      -30.6270000000  PROA      27              0.0000000000
       401        26  LYS       HA             -5.0563892774       35.4107198835      -30.1507866563  PROA      27              0.0000000000
       402        26  LYS       CB             -5.6040000000       37.2830000000      -31.0600000000  PROA      27              0.0000000000
       403        26  LYS       HB1            -6.0087780812       36.9949872844      -32.0534168676  PROA      27              0.0000000000
       404        26  LYS       HB2            -5.1100297915       38.2740258595      -31.1468036359  PROA      27              0.0000000000
       405        26  LYS       CG             -6.7620000000       37.3900000000      -30.0630000000  PROA      27              0.0000000000
       406        26  LYS       HG1            -6.3529689589       37.6669392194      -29.0682781453  PROA      27              0.0000000000
       407        26  LYS       HG2            -7.2588694840       36.3998341002      -29.9844793091  PROA      27              0.0000000000
       408        26  LYS       CD             -7.8010000000       38.4300000000      -30.4740000000  PROA      27              0.0000000000
       409        26  LYS       HD1            -8.0944793144       38.2337303842      -31.5267063825  PROA      27              0.0000000000
       410        26  LYS       HD2            -7.3330549707       39.4349931500      -30.4118806324  PROA      27              0.0000000000
       411        26  LYS       CE             -9.0650000000       38.4340000000      -29.6150000000  PROA      27              0.0000000000
       412        26  LYS       HE1            -9.5625870017       37.4419440470      -29.6634462118  PROA      27              0.0000000000
       413        26  LYS       HE2            -9.7604163209       39.2274122932      -29.9628619655  PROA      27              0.0000000000
       414        26  LYS       NZ             -8.7260000000       38.7060000000      -28.2170000000  PROA      27              0.0000000000
       415        26  LYS       HZ1            -7.7914526752       39.1597112092      -28.1683436903  PROA      27              0.0000000000
       416        26  LYS       HZ2            -8.7057289416       37.8125681927      -27.6850523277  PROA      27              0.0000000000
       417        26  LYS       HZ3            -9.4404921889       39.3387590343      -27.8038214035  PROA      27              0.0000000000
       418        26  LYS       C              -3.8080000000       35.6680000000      -31.8310000000  PROA      27              0.0000000000
       419        26  LYS       O              -2.6730000000       36.0720000000      -32.0880000000  PROA      27              0.0000000000
       420        27  ALA       N              -4.4390000000       34.7460000000      -32.5670000000  PROA      28              0.0000000000
       421        27  ALA       HN             -5.3512131937       34.4242424714      -32.3269659161  PROA      28              0.0000000000
       422        27  ALA       CA             -3.8550000000       34.1430000000      -33.7640000000  PROA      28              0.0000000000
       423        27  ALA       HA             -2.8690620100       34.5614246325      -33.9018395337  PROA      28              0.0000000000
       424        27  ALA       CB             -3.7710000000       32.6300000000      -33.6190000000  PROA      28              0.0000000000
       425        27  ALA       HB1            -4.7859809299       32.2039106341      -33.4687250377  PROA      28              0.0000000000
       426        27  ALA       HB2            -3.1429752404       32.3685896382      -32.7406472094  PROA      28              0.0000000000
       427        27  ALA       HB3            -3.3323604495       32.1858241289      -34.5379979548  PROA      28              0.0000000000
       428        27  ALA       C              -4.7160000000       34.4550000000      -34.9820000000  PROA      28              0.0000000000
       429        27  ALA       O              -5.9310000000       34.2580000000      -34.9540000000  PROA      28              0.0000000000
       430        28  LEU       N              -4.0850000000       34.9500000000      -36.0530000000  PROA      29              0.0000000000
       431        28  LEU       HN             -3.1026471060       35.1182171480      -36.0474186980  PROA      29              0.0000000000
       432        28  LEU       CA             -4.7740000000       35.2800000000      -37.3010000000  PROA      29              0.0000000000
       433        28  LEU       HA             -5.4442170764       34.4632965550      -37.5235774381  PROA      29              0.0000000000
       434        28  LEU       CB             -5.5660000000       36.5930000000      -37.2320000000  PROA      29              0.0000000000
       435        28  LEU       HB1            -6.1477919742       36.5875463857      -36.2869264983  PROA      29              0.0000000000
       436        28  LEU       HB2            -6.2700318811       36.6085534929      -38.0897719779  PROA      29              0.0000000000
       437        28  LEU       CG             -4.7530000000       37.8910000000      -37.2720000000  PROA      29              0.0000000000
       438        28  LEU       HG             -3.9274341356       37.7836904235      -38.0074558889  PROA      29              0.0000000000
       439        28  LEU       CD1            -5.6340000000       39.0750000000      -37.6720000000  PROA      29              0.0000000000
       440        28  LEU       HD11           -6.4600838713       39.2007571259      -36.9398172476  PROA      29              0.0000000000
       441        28  LEU       HD12           -6.0742706216       38.8964691080      -38.6762622173  PROA      29              0.0000000000
       442        28  LEU       HD13           -5.0298865592       40.0072133074      -37.6887152845  PROA      29              0.0000000000
       443        28  LEU       CD2            -4.0050000000       38.1770000000      -35.9710000000  PROA      29              0.0000000000
       444        28  LEU       HD21           -3.2945410457       37.3519983624      -35.7497730300  PROA      29              0.0000000000
       445        28  LEU       HD22           -4.7264710615       38.2588169275      -35.1301435328  PROA      29              0.0000000000
       446        28  LEU       HD23           -3.4311355010       39.1236245133      -36.0649982360  PROA      29              0.0000000000
       447        28  LEU       C              -3.7630000000       35.3160000000      -38.4420000000  PROA      29              0.0000000000
       448        28  LEU       O              -2.5700000000       35.5070000000      -38.1910000000  PROA      29              0.0000000000
       449        29  HSD       N              -4.2230000000       35.1070000000      -39.6840000000  PROA      30              0.0000000000
       450        29  HSD       HN             -5.1779115142       34.8900212051      -39.8710167960  PROA      30              0.0000000000
       451        29  HSD       CA             -3.3340000000       35.1880000000      -40.8440000000  PROA      30              0.0000000000
       452        29  HSD       HA             -2.4661870132       34.5780952144      -40.6414028308  PROA      30              0.0000000000
       453        29  HSD       CB             -4.0410000000       34.6990000000      -42.1140000000  PROA      30              0.0000000000
       454        29  HSD       HB1            -3.4062117290       34.9404581295      -42.9928241246  PROA      30              0.0000000000
       455        29  HSD       HB2            -5.0128142118       35.2282401231      -42.2092473053  PROA      30              0.0000000000
       456        29  HSD       ND1            -5.3730000000       32.6300000000      -41.5410000000  PROA      30              0.0000000000
       457        29  HSD       HD1            -6.0808838061       33.0990822318      -41.0129324938  PROA      30              0.0000000000
       458        29  HSD       CG             -4.3070000000       33.2140000000      -42.1140000000  PROA      30              0.0000000000
       459        29  HSD       CE1            -5.2990000000       31.2930000000      -41.8180000000  PROA      30              0.0000000000
       460        29  HSD       HE1            -6.0338483930       30.5594829011      -41.4876219860  PROA      30              0.0000000000
       461        29  HSD       NE2            -4.1750000000       31.0450000000      -42.5600000000  PROA      30              0.0000000000
       462        29  HSD       CD2            -3.5470000000       32.2290000000      -42.7480000000  PROA      30              0.0000000000
       463        29  HSD       HD2            -2.6221338091       32.2912040849      -43.3075580376  PROA      30              0.0000000000
       464        29  HSD       C              -3.0090000000       36.6600000000      -41.0590000000  PROA      30              0.0000000000
       465        29  HSD       O              -3.9200000000       37.4930000000      -41.0880000000  PROA      30              0.0000000000
       466        30  LEU       N              -1.7160000000       36.9800000000      -41.1650000000  PROA      31              0.0000000000
       467        30  LEU       HN             -0.9948780658       36.2954894796      -41.0933606532  PROA      31              0.0000000000
       468        30  LEU       CA             -1.2760000000       38.3490000000      -41.3920000000  PROA      31              0.0000000000
       469        30  LEU       HA             -2.1299048791       38.9941178420      -41.2484202228  PROA      31              0.0000000000
       470        30  LEU       CB             -0.1480000000       38.7620000000      -40.4480000000  PROA      31              0.0000000000
       471        30  LEU       HB1             0.3126693908       39.6920437103      -40.8423363848  PROA      31              0.0000000000
       472        30  LEU       HB2             0.6150771963       37.9555288790      -40.4439628459  PROA      31              0.0000000000
       473        30  LEU       CG             -0.5820000000       39.0170000000      -39.0070000000  PROA      31              0.0000000000
       474        30  LEU       HG             -0.9998854626       38.0807644196      -38.5794614061  PROA      31              0.0000000000
       475        30  LEU       CD1             0.6000000000       39.4780000000      -38.1520000000  PROA      31              0.0000000000
       476        30  LEU       HD11            1.0235561569       40.4196754693      -38.5620835189  PROA      31              0.0000000000
       477        30  LEU       HD12            1.3942440152       38.7011961846      -38.1545253589  PROA      31              0.0000000000
       478        30  LEU       HD13            0.2628549525       39.6649314068      -37.1100575991  PROA      31              0.0000000000
       479        30  LEU       CD2            -1.7500000000       40.0000000000      -38.9280000000  PROA      31              0.0000000000
       480        30  LEU       HD21           -2.6746132628       39.5268051687      -39.3223323040  PROA      31              0.0000000000
       481        30  LEU       HD22           -1.5264245252       40.9025577554      -39.5359947417  PROA      31              0.0000000000
       482        30  LEU       HD23           -1.9253425059       40.2947784245      -37.8713000489  PROA      31              0.0000000000
       483        30  LEU       C              -0.8030000000       38.5240000000      -42.8240000000  PROA      31              0.0000000000
       484        30  LEU       O               0.0530000000       37.7680000000      -43.2910000000  PROA      31              0.0000000000
       485        31  GLN       N              -1.3850000000       39.5100000000      -43.5260000000  PROA      32              0.0000000000
       486        31  GLN       HN             -2.1106496202       40.0664047409      -43.1299515976  PROA      32              0.0000000000
       487        31  GLN       CA             -1.0180000000       39.8520000000      -44.9040000000  PROA      32              0.0000000000
       488        31  GLN       HA             -0.8759063831       38.9324108012      -45.4520363589  PROA      32              0.0000000000
       489        31  GLN       CB             -2.1110000000       40.6900000000      -45.5490000000  PROA      32              0.0000000000
       490        31  GLN       HB1            -1.8358869789       40.8963327865      -46.6052160350  PROA      32              0.0000000000
       491        31  GLN       HB2            -2.1983537962       41.6548199621      -45.0055439662  PROA      32              0.0000000000
       492        31  GLN       CG             -3.4590000000       39.9720000000      -45.5140000000  PROA      32              0.0000000000
       493        31  GLN       HG1            -3.7499969568       39.7652359710      -44.4619195269  PROA      32              0.0000000000
       494        31  GLN       HG2            -3.3903271653       39.0116685013      -46.0683927930  PROA      32              0.0000000000
       495        31  GLN       CD             -4.5030000000       40.8530000000      -46.1610000000  PROA      32              0.0000000000
       496        31  GLN       OE1            -4.3950000000       42.0730000000      -46.1770000000  PROA      32              0.0000000000
       497        31  GLN       NE2            -5.5170000000       40.1640000000      -46.7110000000  PROA      32              0.0000000000
       498        31  GLN       HE21           -6.2630455921       40.6501371159      -47.1660677741  PROA      32              0.0000000000
       499        31  GLN       HE22           -5.5256106893       39.1650836160      -46.6652625560  PROA      32              0.0000000000
       500        31  GLN       C               0.3450000000       40.5540000000      -44.8750000000  PROA      32              0.0000000000
       501        31  GLN       O               0.6970000000       41.1530000000      -43.8560000000  PROA      32              0.0000000000
       502        32  GLY       N               1.0850000000       40.4810000000      -45.9810000000  PROA      33              0.0000000000
       503        32  GLY       HN              0.7486008212       39.9958470732      -46.7832349615  PROA      33              0.0000000000
       504        32  GLY       CA              2.4130000000       41.0740000000      -46.1430000000  PROA      33              0.0000000000
       505        32  GLY       HA1             2.5983217533       41.1281793031      -47.2050572584  PROA      33              0.0000000000
       506        32  GLY       HA2             3.1115930812       40.3964697742      -45.6759179200  PROA      33              0.0000000000
       507        32  GLY       C               2.6490000000       42.4600000000      -45.5590000000  PROA      33              0.0000000000
       508        32  GLY       O               3.7790000000       42.7700000000      -45.1710000000  PROA      33              0.0000000000
       509        33  GLN       N               1.5930000000       43.3020000000      -45.4730000000  PROA      34              0.0000000000
       510        33  GLN       HN              0.6843564873       43.0255387642      -45.7747895463  PROA      34              0.0000000000
       511        33  GLN       CA              1.6890000000       44.6660000000      -44.9400000000  PROA      34              0.0000000000
       512        33  GLN       HA              2.7076973622       44.9984224542      -45.0731660353  PROA      34              0.0000000000
       513        33  GLN       CB              0.7270000000       45.6320000000      -45.6440000000  PROA      34              0.0000000000
       514        33  GLN       HB1             0.7535276562       45.4114639313      -46.7316296657  PROA      34              0.0000000000
       515        33  GLN       HB2             1.0946423652       46.6659401603      -45.4764142010  PROA      34              0.0000000000
       516        33  GLN       CG             -0.7340000000       45.5670000000      -45.1820000000  PROA      34              0.0000000000
       517        33  GLN       HG1            -1.2894701080       46.4370275163      -45.5926195579  PROA      34              0.0000000000
       518        33  GLN       HG2            -0.7715248698       45.6014204374      -44.0722655908  PROA      34              0.0000000000
       519        33  GLN       CD             -1.3980000000       44.2930000000      -45.6560000000  PROA      34              0.0000000000
       520        33  GLN       OE1            -0.9470000000       43.6330000000      -46.5900000000  PROA      34              0.0000000000
       521        33  GLN       NE2            -2.5230000000       44.0100000000      -44.9910000000  PROA      34              0.0000000000
       522        33  GLN       HE21           -2.6907701645       44.4205617079      -44.0947342716  PROA      34              0.0000000000
       523        33  GLN       HE22           -3.1965788175       43.3877922815      -45.3899349968  PROA      34              0.0000000000
       524        33  GLN       C               1.5090000000       44.7540000000      -43.4010000000  PROA      34              0.0000000000
       525        33  GLN       O               1.8940000000       45.7670000000      -42.8110000000  PROA      34              0.0000000000
       526        34  ASP       N               0.9320000000       43.7110000000      -42.7650000000  PROA      35              0.0000000000
       527        34  ASP       HN              0.6443210900       42.9005436952      -43.2680712773  PROA      35              0.0000000000
       528        34  ASP       CA              0.6770000000       43.6640000000      -41.3150000000  PROA      35              0.0000000000
       529        34  ASP       HA              0.8238143696       44.6556220835      -40.9133444238  PROA      35              0.0000000000
       530        34  ASP       CB             -0.7510000000       43.1870000000      -41.0550000000  PROA      35              0.0000000000
       531        34  ASP       HB1            -0.8633407632       42.9321457733      -39.9795950942  PROA      35              0.0000000000
       532        34  ASP       HB2            -0.9535291278       42.2823410093      -41.6670791602  PROA      35              0.0000000000
       533        34  ASP       CG             -1.7590000000       44.2540000000      -41.4120000000  PROA      35              0.0000000000
       534        34  ASP       OD1            -1.6350000000       45.3710000000      -40.9170000000  PROA      35              0.0000000000
       535        34  ASP       OD2            -2.6820000000       43.9580000000      -42.1660000000  PROA      35              0.0000000000
       536        34  ASP       C               1.6090000000       42.7170000000      -40.5180000000  PROA      35              0.0000000000
       537        34  ASP       O               1.4400000000       42.5860000000      -39.3010000000  PROA      35              0.0000000000
       538        35  MET       N               2.5940000000       42.0860000000      -41.1970000000  PROA      36              0.0000000000
       539        35  MET       HN              2.7048942127       42.2454869281      -42.1734220444  PROA      36              0.0000000000
       540        35  MET       CA              3.5730000000       41.1410000000      -40.6310000000  PROA      36              0.0000000000
       541        35  MET       HA              3.0454535203       40.2659430326      -40.2815186772  PROA      36              0.0000000000
       542        35  MET       CB              4.5770000000       40.7710000000      -41.7260000000  PROA      36              0.0000000000
       543        35  MET       HB1             5.2096739477       41.6612981622      -41.9237979860  PROA      36              0.0000000000
       544        35  MET       HB2             4.0046287575       40.5235639274      -42.6442579898  PROA      36              0.0000000000
       545        35  MET       CG              5.5060000000       39.5920000000      -41.4180000000  PROA      36              0.0000000000
       546        35  MET       HG1             5.6687495283       39.5670884718      -40.3206051880  PROA      36              0.0000000000
       547        35  MET       HG2             6.4796625750       39.7903193868      -41.9119979529  PROA      36              0.0000000000
       548        35  MET       SD              4.9040000000       37.9720000000      -41.9520000000  PROA      36              0.0000000000
       549        35  MET       CE              3.5840000000       37.7070000000      -40.7590000000  PROA      36              0.0000000000
       550        35  MET       HE1             2.7296355328       38.3928282264      -40.9434505381  PROA      36              0.0000000000
       551        35  MET       HE2             3.9555583570       37.8911360861      -39.7285178078  PROA      36              0.0000000000
       552        35  MET       HE3             3.2079827086       36.6640848100      -40.8282398900  PROA      36              0.0000000000
       553        35  MET       C               4.3040000000       41.6440000000      -39.3710000000  PROA      36              0.0000000000
       554        35  MET       O               4.5740000000       40.8490000000      -38.4660000000  PROA      36              0.0000000000
       555        36  GLU       N               4.6150000000       42.9560000000      -39.3130000000  PROA      37              0.0000000000
       556        36  GLU       HN              4.3637750876       43.5727162708      -40.0539872410  PROA      37              0.0000000000
       557        36  GLU       CA              5.3280000000       43.5920000000      -38.1980000000  PROA      37              0.0000000000
       558        36  GLU       HA              6.1837938388       42.9805807124      -37.9531162391  PROA      37              0.0000000000
       559        36  GLU       CB              5.7740000000       45.0020000000      -38.5920000000  PROA      37              0.0000000000
       560        36  GLU       HB1             5.9372491466       45.6030806655      -37.6722517293  PROA      37              0.0000000000
       561        36  GLU       HB2             4.9752732150       45.4812515093      -39.1971765407  PROA      37              0.0000000000
       562        36  GLU       CG              7.0750000000       44.9680000000      -39.4100000000  PROA      37              0.0000000000
       563        36  GLU       HG1             7.9164117252       44.6490163119      -38.7584683946  PROA      37              0.0000000000
       564        36  GLU       HG2             7.2890972371       45.9814689168      -39.8115729638  PROA      37              0.0000000000
       565        36  GLU       CD              6.9430000000       43.9930000000      -40.5650000000  PROA      37              0.0000000000
       566        36  GLU       OE1             7.6190000000       42.9650000000      -40.5530000000  PROA      37              0.0000000000
       567        36  GLU       OE2             6.1110000000       44.2290000000      -41.4380000000  PROA      37              0.0000000000
       568        36  GLU       C               4.5760000000       43.5320000000      -36.8430000000  PROA      37              0.0000000000
       569        36  GLU       O               5.1990000000       43.6910000000      -35.7920000000  PROA      37              0.0000000000
       570        37  GLN       N               3.2580000000       43.2720000000      -36.8720000000  PROA      38              0.0000000000
       571        37  GLN       HN              2.7804809037       43.1425012060      -37.7368218326  PROA      38              0.0000000000
       572        37  GLN       CA              2.4160000000       43.1560000000      -35.6780000000  PROA      38              0.0000000000
       573        37  GLN       HA              2.6397893950       43.9933808877      -35.0339718269  PROA      38              0.0000000000
       574        37  GLN       CB              0.9290000000       43.1510000000      -36.0350000000  PROA      38              0.0000000000
       575        37  GLN       HB1             0.3490148322       43.0646942171      -35.0923913101  PROA      38              0.0000000000
       576        37  GLN       HB2             0.7291611778       42.2587450204      -36.6645141950  PROA      38              0.0000000000
       577        37  GLN       CG              0.4290000000       44.3840000000      -36.7880000000  PROA      38              0.0000000000
       578        37  GLN       HG1             0.9022422802       44.4391421510      -37.7916397407  PROA      38              0.0000000000
       579        37  GLN       HG2             0.6729427806       45.3065434168      -36.2190560613  PROA      38              0.0000000000
       580        37  GLN       CD             -1.0740000000       44.2550000000      -36.9360000000  PROA      38              0.0000000000
       581        37  GLN       OE1            -1.7620000000       43.8170000000      -36.0180000000  PROA      38              0.0000000000
       582        37  GLN       NE2            -1.5480000000       44.6480000000      -38.1290000000  PROA      38              0.0000000000
       583        37  GLN       HE21           -0.9203569901       44.9898608764      -38.8284250449  PROA      38              0.0000000000
       584        37  GLN       HE22           -2.5287089996       44.5988710518      -38.3181988492  PROA      38              0.0000000000
       585        37  GLN       C               2.7290000000       41.8990000000      -34.8530000000  PROA      38              0.0000000000
       586        37  GLN       O               2.4500000000       41.8890000000      -33.6460000000  PROA      38              0.0000000000
       587        38  GLN       N               3.2880000000       40.8380000000      -35.4920000000  PROA      39              0.0000000000
       588        38  GLN       HN              3.5228138233       40.8748862167      -36.4599655342  PROA      39              0.0000000000
       589        38  GLN       CA              3.5860000000       39.5690000000      -34.8130000000  PROA      39              0.0000000000
       590        38  GLN       HA              2.6622743279       39.1650989871      -34.4259667233  PROA      39              0.0000000000
       591        38  GLN       CB              4.2220000000       38.6000000000      -35.8050000000  PROA      39              0.0000000000
       592        38  GLN       HB1             3.5802855724       38.5210824750      -36.7083761736  PROA      39              0.0000000000
       593        38  GLN       HB2             4.3088159571       37.5959471444      -35.3376085728  PROA      39              0.0000000000
       594        38  GLN       CG              5.6120000000       39.0960000000      -36.2090000000  PROA      39              0.0000000000
       595        38  GLN       HG1             6.3200541175       38.9387963378      -35.3675140611  PROA      39              0.0000000000
       596        38  GLN       HG2             5.5634448330       40.1801061313      -36.4467151695  PROA      39              0.0000000000
       597        38  GLN       CD              6.1130000000       38.3520000000      -37.4160000000  PROA      39              0.0000000000
       598        38  GLN       OE1             5.9120000000       37.1480000000      -37.5550000000  PROA      39              0.0000000000
       599        38  GLN       NE2             6.8100000000       39.1210000000      -38.2650000000  PROA      39              0.0000000000
       600        38  GLN       HE21            6.8255668096       40.1134091090      -38.1430088737  PROA      39              0.0000000000
       601        38  GLN       HE22            7.3142393683       38.7020929726      -39.0201553230  PROA      39              0.0000000000
       602        38  GLN       C               4.5060000000       39.7450000000      -33.5960000000  PROA      39              0.0000000000
       603        38  GLN       O               5.3860000000       40.6110000000      -33.6000000000  PROA      39              0.0000000000
       604        39  VAL       N               4.2650000000       38.9580000000      -32.5420000000  PROA      40              0.0000000000
       605        39  VAL       HN              3.5511206522       38.2620344513      -32.5392944506  PROA      40              0.0000000000
       606        39  VAL       CA              5.0590000000       39.0920000000      -31.3240000000  PROA      40              0.0000000000
       607        39  VAL       HA              5.2703299625       40.1400962292      -31.1722552614  PROA      40              0.0000000000
       608        39  VAL       CB              4.2890000000       38.5250000000      -30.1350000000  PROA      40              0.0000000000
       609        39  VAL       HB              4.2112807644       37.4230461781      -30.2500254502  PROA      40              0.0000000000
       610        39  VAL       CG1             4.9650000000       38.8360000000      -28.8000000000  PROA      40              0.0000000000
       611        39  VAL       HG11            5.2047918942       39.9189593760      -28.7365978121  PROA      40              0.0000000000
       612        39  VAL       HG12            5.9094187945       38.2577822324      -28.7106050642  PROA      40              0.0000000000
       613        39  VAL       HG13            4.2849292862       38.5736303200      -27.9615967104  PROA      40              0.0000000000
       614        39  VAL       CG2             2.8620000000       39.0400000000      -30.1680000000  PROA      40              0.0000000000
       615        39  VAL       HG21            2.3094813486       38.5797638464      -31.0148924505  PROA      40              0.0000000000
       616        39  VAL       HG22            2.8610180039       40.1429264890      -30.3014402346  PROA      40              0.0000000000
       617        39  VAL       HG23            2.3431672398       38.7772327766      -29.2214166418  PROA      40              0.0000000000
       618        39  VAL       C               6.3960000000       38.3810000000      -31.4630000000  PROA      40              0.0000000000
       619        39  VAL       O               6.4810000000       37.3290000000      -32.0940000000  PROA      40              0.0000000000
       620        40  VAL       N               7.4440000000       38.9750000000      -30.8840000000  PROA      41              0.0000000000
       621        40  VAL       HN              7.3609430417       39.8600194347      -30.4330810791  PROA      41              0.0000000000
       622        40  VAL       CA              8.7660000000       38.3840000000      -30.8680000000  PROA      41              0.0000000000
       623        40  VAL       HA              8.7698754978       37.5787584191      -31.5873332265  PROA      41              0.0000000000
       624        40  VAL       CB              9.8630000000       39.3830000000      -31.2070000000  PROA      41              0.0000000000
       625        40  VAL       HB              9.8627030972       40.2061923354      -30.4609553982  PROA      41              0.0000000000
       626        40  VAL       CG1            11.2180000000       38.6720000000      -31.1890000000  PROA      41              0.0000000000
       627        40  VAL       HG11           11.1707970052       37.7448145505      -31.7992622547  PROA      41              0.0000000000
       628        40  VAL       HG12           11.4870689595       38.3972754089      -30.1467033077  PROA      41              0.0000000000
       629        40  VAL       HG13           11.9997092187       39.3370951005      -31.6142449946  PROA      41              0.0000000000
       630        40  VAL       CG2             9.5890000000       40.0680000000      -32.5470000000  PROA      41              0.0000000000
       631        40  VAL       HG21            8.6212601054       40.6122256170      -32.5067635210  PROA      41              0.0000000000
       632        40  VAL       HG22            9.5354069822       39.3084477295      -33.3559884038  PROA      41              0.0000000000
       633        40  VAL       HG23           10.3968229820       40.7969789451      -32.7712004196  PROA      41              0.0000000000
       634        40  VAL       C               8.9670000000       37.7960000000      -29.4570000000  PROA      41              0.0000000000
       635        40  VAL       O               8.8600000000       38.5030000000      -28.4530000000  PROA      41              0.0000000000
       636        41  PHE       N               9.1800000000       36.4900000000      -29.3980000000  PROA      42              0.0000000000
       637        41  PHE       HN              9.1954842238       35.9298431076      -30.2221010543  PROA      42              0.0000000000
       638        41  PHE       CA              9.4060000000       35.7700000000      -28.1500000000  PROA      42              0.0000000000
       639        41  PHE       HA              8.9376981933       36.3235158974      -27.3496799740  PROA      42              0.0000000000
       640        41  PHE       CB              8.8100000000       34.3630000000      -28.2510000000  PROA      42              0.0000000000
       641        41  PHE       HB1             8.7607347399       33.8937331964      -27.2453041317  PROA      42              0.0000000000
       642        41  PHE       HB2             9.4199247905       33.7358414027      -28.9356359778  PROA      42              0.0000000000
       643        41  PHE       CG              7.4060000000       34.4430000000      -28.8060000000  PROA      42              0.0000000000
       644        41  PHE       CD1             6.3450000000       34.7590000000      -27.9670000000  PROA      42              0.0000000000
       645        41  PHE       HD1             6.5207181160       34.9286235910      -26.9149776972  PROA      42              0.0000000000
       646        41  PHE       CE1             5.0570000000       34.8570000000      -28.4810000000  PROA      42              0.0000000000
       647        41  PHE       HE1             4.2327914331       35.1006479945      -27.8270011474  PROA      42              0.0000000000
       648        41  PHE       CZ              4.8280000000       34.6420000000      -29.8350000000  PROA      42              0.0000000000
       649        41  PHE       HZ              3.8294754652       34.7336851240      -30.2361744051  PROA      42              0.0000000000
       650        41  PHE       CD2             7.1730000000       34.2070000000      -30.1570000000  PROA      42              0.0000000000
       651        41  PHE       HD2             7.9939340710       33.9440040734      -30.8076143150  PROA      42              0.0000000000
       652        41  PHE       CE2             5.8860000000       34.3090000000      -30.6710000000  PROA      42              0.0000000000
       653        41  PHE       HE2             5.7083267377       34.1292615426      -31.7210124848  PROA      42              0.0000000000
       654        41  PHE       C              10.8860000000       35.6910000000      -27.8650000000  PROA      42              0.0000000000
       655        41  PHE       O              11.6910000000       35.5930000000      -28.7910000000  PROA      42              0.0000000000
       656        42  SER       N              11.2370000000       35.7080000000      -26.5730000000  PROA      43              0.0000000000
       657        42  SER       HN             10.5562980537       35.8998563515      -25.8719865310  PROA      43              0.0000000000
       658        42  SER       CA             12.5690000000       35.4650000000      -26.0560000000  PROA      43              0.0000000000
       659        42  SER       HA             13.2467654492       35.3539664780      -26.8893552248  PROA      43              0.0000000000
       660        42  SER       CB             12.9690000000       36.6340000000      -25.1920000000  PROA      43              0.0000000000
       661        42  SER       HB1            14.0413444432       36.5616316717      -24.9110168310  PROA      43              0.0000000000
       662        42  SER       HB2            12.3470944162       36.6691826452      -24.2721592816  PROA      43              0.0000000000
       663        42  SER       OG             12.7540000000       37.8150000000      -25.9610000000  PROA      43              0.0000000000
       664        42  SER       HG1            13.1823385815       37.6619225227      -26.8063953782  PROA      43              0.0000000000
       665        42  SER       C              12.4130000000       34.1280000000      -25.3280000000  PROA      43              0.0000000000
       666        42  SER       O              11.8020000000       34.0680000000      -24.2590000000  PROA      43              0.0000000000
       667        43  MET       N              12.8570000000       33.0440000000      -25.9710000000  PROA      44              0.0000000000
       668        43  MET       HN             13.2863268232       33.1138699426      -26.8676095503  PROA      44              0.0000000000
       669        43  MET       CA             12.7560000000       31.6890000000      -25.4310000000  PROA      44              0.0000000000
       670        43  MET       HA             11.9224789929       31.6630775067      -24.7448976666  PROA      44              0.0000000000
       671        43  MET       CB             12.5490000000       30.6780000000      -26.5560000000  PROA      44              0.0000000000
       672        43  MET       HB1            13.3316652646       30.8329222963      -27.3287282208  PROA      44              0.0000000000
       673        43  MET       HB2            11.5520496803       30.8482926074      -27.0150917395  PROA      44              0.0000000000
       674        43  MET       CG             12.6250000000       29.2340000000      -26.0540000000  PROA      44              0.0000000000
       675        43  MET       HG1            11.7932758290       29.0673936143      -25.3376455229  PROA      44              0.0000000000
       676        43  MET       HG2            13.5845297587       29.1012497362      -25.5114444445  PROA      44              0.0000000000
       677        43  MET       SD             12.5190000000       28.0250000000      -27.3820000000  PROA      44              0.0000000000
       678        43  MET       CE             10.9360000000       28.5460000000      -28.0560000000  PROA      44              0.0000000000
       679        43  MET       HE1            10.9712643204       29.6022146570      -28.3987652637  PROA      44              0.0000000000
       680        43  MET       HE2            10.1434375517       28.4626302618      -27.2822109385  PROA      44              0.0000000000
       681        43  MET       HE3            10.6620182735       27.9119048347      -28.9258922889  PROA      44              0.0000000000
       682        43  MET       C              14.0250000000       31.3380000000      -24.6680000000  PROA      44              0.0000000000
       683        43  MET       O              15.0980000000       31.2890000000      -25.2590000000  PROA      44              0.0000000000
       684        44  SER       N              13.8920000000       31.0830000000      -23.3630000000  PROA      45              0.0000000000
       685        44  SER       HN             12.9936252734       31.1057694656      -22.9335669134  PROA      45              0.0000000000
       686        44  SER       CA             14.9880000000       30.7570000000      -22.4540000000  PROA      45              0.0000000000
       687        44  SER       HA             15.9322758957       30.9126630655      -22.9535509261  PROA      45              0.0000000000
       688        44  SER       CB             14.8050000000       31.7090000000      -21.2850000000  PROA      45              0.0000000000
       689        44  SER       HB1            15.7530974770       31.8174498002      -20.7163316247  PROA      45              0.0000000000
       690        44  SER       HB2            14.0053351037       31.3450413999      -20.6052176104  PROA      45              0.0000000000
       691        44  SER       OG             14.4270000000       32.9760000000      -21.8440000000  PROA      45              0.0000000000
       692        44  SER       HG1            13.7042652325       32.7933077565      -22.4488785002  PROA      45              0.0000000000
       693        44  SER       C              15.0270000000       29.2740000000      -22.1120000000  PROA      45              0.0000000000
       694        44  SER       O              13.9850000000       28.6320000000      -22.0400000000  PROA      45              0.0000000000
       695        45  PHE       N              16.2280000000       28.7370000000      -21.8590000000  PROA      46              0.0000000000
       696        45  PHE       HN             17.0610040668       29.2829152596      -21.8966027724  PROA      46              0.0000000000
       697        45  PHE       CA             16.4130000000       27.3310000000      -21.5130000000  PROA      46              0.0000000000
       698        45  PHE       HA             15.4580318149       26.8404679498      -21.6282404442  PROA      46              0.0000000000
       699        45  PHE       CB             17.4520000000       26.6430000000      -22.3800000000  PROA      46              0.0000000000
       700        45  PHE       HB1            17.4804099917       25.5552371195      -22.1563762464  PROA      46              0.0000000000
       701        45  PHE       HB2            18.4532014398       27.0938456359      -22.2115461941  PROA      46              0.0000000000
       702        45  PHE       CG             17.0910000000       26.8190000000      -23.8370000000  PROA      46              0.0000000000
       703        45  PHE       CD1            17.6190000000       27.8770000000      -24.5690000000  PROA      46              0.0000000000
       704        45  PHE       HD1            18.3136583603       28.5609523601      -24.1041790902  PROA      46              0.0000000000
       705        45  PHE       CE1            17.2540000000       28.0550000000      -25.8970000000  PROA      46              0.0000000000
       706        45  PHE       HE1            17.6615679879       28.8787021666      -26.4642758643  PROA      46              0.0000000000
       707        45  PHE       CZ             16.3630000000       27.1710000000      -26.4950000000  PROA      46              0.0000000000
       708        45  PHE       HZ             16.0645971643       27.3187439482      -27.5223882511  PROA      46              0.0000000000
       709        45  PHE       CD2            16.2200000000       25.9230000000      -24.4430000000  PROA      46              0.0000000000
       710        45  PHE       HD2            15.8252663532       25.0897872059      -23.8805574041  PROA      46              0.0000000000
       711        45  PHE       CE2            15.8560000000       26.0980000000      -25.7730000000  PROA      46              0.0000000000
       712        45  PHE       HE2            15.1796742998       25.4004479715      -26.2445976305  PROA      46              0.0000000000
       713        45  PHE       C              16.5350000000       27.2130000000      -20.0040000000  PROA      46              0.0000000000
       714        45  PHE       O              17.5340000000       27.6210000000      -19.4160000000  PROA      46              0.0000000000
       715        46  VAL       N              15.4740000000       26.7100000000      -19.3780000000  PROA      47              0.0000000000
       716        46  VAL       HN             14.6841175452       26.3738684036      -19.8842616216  PROA      47              0.0000000000
       717        46  VAL       CA             15.3750000000       26.6080000000      -17.9230000000  PROA      47              0.0000000000
       718        46  VAL       HA             16.1120909069       27.2672232588      -17.4890653349  PROA      47              0.0000000000
       719        46  VAL       CB             13.9740000000       26.9970000000      -17.4580000000  PROA      47              0.0000000000
       720        46  VAL       HB             13.9262720266       26.9780462793      -16.3482030890  PROA      47              0.0000000000
       721        46  VAL       CG1            13.6640000000       28.4030000000      -17.9660000000  PROA      47              0.0000000000
       722        46  VAL       HG11           13.5296815363       28.3895443410      -19.0687685594  PROA      47              0.0000000000
       723        46  VAL       HG12           14.5032774218       29.0878221687      -17.7192488962  PROA      47              0.0000000000
       724        46  VAL       HG13           12.7273485259       28.7757892584      -17.4991314044  PROA      47              0.0000000000
       725        46  VAL       CG2            12.9110000000       25.9940000000      -17.8970000000  PROA      47              0.0000000000
       726        46  VAL       HG21           13.1365810121       24.9903478327      -17.4773375952  PROA      47              0.0000000000
       727        46  VAL       HG22           12.8959263912       25.9197776664      -19.0053852815  PROA      47              0.0000000000
       728        46  VAL       HG23           11.9129849383       26.3157623043      -17.5299999224  PROA      47              0.0000000000
       729        46  VAL       C              15.8090000000       25.2230000000      -17.4130000000  PROA      47              0.0000000000
       730        46  VAL       O              16.2350000000       24.3870000000      -18.2090000000  PROA      47              0.0000000000
       731        47  GLN       N              15.7360000000       24.9940000000      -16.0900000000  PROA      48              0.0000000000
       732        47  GLN       HN             15.4130330948       25.6908872127      -15.4547490623  PROA      48              0.0000000000
       733        47  GLN       CA             16.1220000000       23.7150000000      -15.4880000000  PROA      48              0.0000000000
       734        47  GLN       HA             16.9623721737       23.3235407131      -16.0418111163  PROA      48              0.0000000000
       735        47  GLN       CB             16.4960000000       23.9080000000      -14.0210000000  PROA      48              0.0000000000
       736        47  GLN       HB1            16.0015801698       23.1267645381      -13.4050448538  PROA      48              0.0000000000
       737        47  GLN       HB2            16.1518234534       24.9068791563      -13.6775418609  PROA      48              0.0000000000
       738        47  GLN       CG             18.0120000000       23.8050000000      -13.8580000000  PROA      48              0.0000000000
       739        47  GLN       HG1            18.2907053348       23.9028937553      -12.7870047617  PROA      48              0.0000000000
       740        47  GLN       HG2            18.5162098231       24.6056428131      -14.4402664265  PROA      48              0.0000000000
       741        47  GLN       CD             18.4390000000       22.4470000000      -14.3770000000  PROA      48              0.0000000000
       742        47  GLN       OE1            17.8200000000       21.4310000000      -14.0860000000  PROA      48              0.0000000000
       743        47  GLN       NE2            19.5030000000       22.4850000000      -15.1990000000  PROA      48              0.0000000000
       744        47  GLN       HE21           19.8605158775       21.6385214346      -15.5935331869  PROA      48              0.0000000000
       745        47  GLN       HE22           19.9365186821       23.3597297997      -15.4155856176  PROA      48              0.0000000000
       746        47  GLN       C              15.0290000000       22.6520000000      -15.6780000000  PROA      48              0.0000000000
       747        47  GLN       O              13.8540000000       22.9990000000      -15.8350000000  PROA      48              0.0000000000
       748        48  GLY       N              15.4300000000       21.3780000000      -15.6760000000  PROA      49              0.0000000000
       749        48  GLY       HN             16.3907722385       21.1354384018      -15.5694090730  PROA      49              0.0000000000
       750        48  GLY       CA             14.5120000000       20.2530000000      -15.8270000000  PROA      49              0.0000000000
       751        48  GLY       HA1            13.6539835818       20.6163504849      -16.3724894648  PROA      49              0.0000000000
       752        48  GLY       HA2            14.2203510608       19.9476007196      -14.8332964825  PROA      49              0.0000000000
       753        48  GLY       C              15.0570000000       19.0390000000      -16.5550000000  PROA      49              0.0000000000
       754        48  GLY       O              16.2630000000       18.7760000000      -16.5290000000  PROA      49              0.0000000000
       755        49  GLU       N              14.1470000000       18.2830000000      -17.2010000000  PROA      50              0.0000000000
       756        49  GLU       HN             13.1883132675       18.5515620632      -17.2021621250  PROA      50              0.0000000000
       757        49  GLU       CA             14.4200000000       17.0460000000      -17.9410000000  PROA      50              0.0000000000
       758        49  GLU       HA             15.2669160338       16.5596152473      -17.4802044915  PROA      50              0.0000000000
       759        49  GLU       CB             13.1790000000       16.1110000000      -17.9140000000  PROA      50              0.0000000000
       760        49  GLU       HB1            12.6671114608       16.3115598428      -16.9525411087  PROA      50              0.0000000000
       761        49  GLU       HB2            13.5763078241       15.0771811899      -17.9092579065  PROA      50              0.0000000000
       762        49  GLU       CG             12.0750000000       16.1380000000      -18.9980000000  PROA      50              0.0000000000
       763        49  GLU       HG1            11.5474741349       15.1610529734      -18.9835094794  PROA      50              0.0000000000
       764        49  GLU       HG2            12.5601350124       16.2770240032      -19.9870578106  PROA      50              0.0000000000
       765        49  GLU       CD             11.0350000000       17.2310000000      -18.8320000000  PROA      50              0.0000000000
       766        49  GLU       OE1            11.3310000000       18.2700000000      -18.2520000000  PROA      50              0.0000000000
       767        49  GLU       OE2             9.9070000000       17.0440000000      -19.2920000000  PROA      50              0.0000000000
       768        49  GLU       C              14.9900000000       17.3130000000      -19.3470000000  PROA      50              0.0000000000
       769        49  GLU       O              14.2590000000       17.7350000000      -20.2460000000  PROA      50              0.0000000000
       770        50  GLU       N              16.2990000000       17.0480000000      -19.5250000000  PROA      51              0.0000000000
       771        50  GLU       HN             16.8503928891       16.6932292057      -18.7751293459  PROA      51              0.0000000000
       772        50  GLU       CA             17.0310000000       17.2410000000      -20.7820000000  PROA      51              0.0000000000
       773        50  GLU       HA             16.3817736247       17.7948627679      -21.4431753888  PROA      51              0.0000000000
       774        50  GLU       CB             18.3870000000       17.9990000000      -20.6350000000  PROA      51              0.0000000000
       775        50  GLU       HB1            19.2138673599       17.2582734163      -20.6660529223  PROA      51              0.0000000000
       776        50  GLU       HB2            18.4020044954       18.5137931696      -19.6510728460  PROA      51              0.0000000000
       777        50  GLU       CG             18.6220000000       19.0580000000      -21.7570000000  PROA      51              0.0000000000
       778        50  GLU       HG1            17.6568174302       19.2207867801      -22.2805605317  PROA      51              0.0000000000
       779        50  GLU       HG2            19.3608299631       18.6397212236      -22.4720983918  PROA      51              0.0000000000
       780        50  GLU       CD             19.1460000000       20.4460000000      -21.3060000000  PROA      51              0.0000000000
       781        50  GLU       OE1            18.8870000000       20.8780000000      -20.1870000000  PROA      51              0.0000000000
       782        50  GLU       OE2            19.7790000000       21.1540000000      -22.0980000000  PROA      51              0.0000000000
       783        50  GLU       C              16.8700000000       16.0360000000      -21.7220000000  PROA      51              0.0000000000
       784        50  GLU       O              17.1200000000       14.9020000000      -21.3140000000  PROA      51              0.0000000000
       785        51  SER       N              16.4460000000       16.2990000000      -22.9790000000  PROA      52              0.0000000000
       786        51  SER       HN             16.2411115455       17.2355013124      -23.2473900809  PROA      52              0.0000000000
       787        51  SER       CA             16.2410000000       15.3130000000      -24.0530000000  PROA      52              0.0000000000
       788        51  SER       HA             17.0834743408       14.6384609798      -24.0845858912  PROA      52              0.0000000000
       789        51  SER       CB             14.9450000000       14.5770000000      -23.6960000000  PROA      52              0.0000000000
       790        51  SER       HB1            15.1374322090       13.4856630743      -23.6170120142  PROA      52              0.0000000000
       791        51  SER       HB2            14.1761902123       14.7613729788      -24.4765278069  PROA      52              0.0000000000
       792        51  SER       OG             14.4580000000       15.0610000000      -22.4330000000  PROA      52              0.0000000000
       793        51  SER       HG1            14.1541948910       15.9575764777      -22.5925401998  PROA      52              0.0000000000
       794        51  SER       C              16.1770000000       16.0090000000      -25.4130000000  PROA      52              0.0000000000
       795        51  SER       O              15.5180000000       17.0420000000      -25.5330000000  PROA      52              0.0000000000
       796        52  ASN       N              16.8060000000       15.4160000000      -26.4490000000  PROA      53              0.0000000000
       797        52  ASN       HN             17.3048375042       14.5621876308      -26.3264970525  PROA      53              0.0000000000
       798        52  ASN       CA             16.8180000000       15.9540000000      -27.8210000000  PROA      53              0.0000000000
       799        52  ASN       HA             17.1266144893       16.9861773902      -27.7520038242  PROA      53              0.0000000000
       800        52  ASN       CB             17.7420000000       15.2130000000      -28.7900000000  PROA      53              0.0000000000
       801        52  ASN       HB1            18.6587612165       14.8912265808      -28.2513868192  PROA      53              0.0000000000
       802        52  ASN       HB2            18.0270938802       15.8937136649      -29.6203275293  PROA      53              0.0000000000
       803        52  ASN       CG             17.0570000000       13.9880000000      -29.3710000000  PROA      53              0.0000000000
       804        52  ASN       OD1            17.2490000000       12.8860000000      -28.8730000000  PROA      53              0.0000000000
       805        52  ASN       ND2            16.3340000000       14.2040000000      -30.4870000000  PROA      53              0.0000000000
       806        52  ASN       HD21           15.9789615753       13.4294492252      -31.0104680643  PROA      53              0.0000000000
       807        52  ASN       HD22           16.1523539819       15.1388880357      -30.7919411170  PROA      53              0.0000000000
       808        52  ASN       C              15.4160000000       16.0440000000      -28.4680000000  PROA      53              0.0000000000
       809        52  ASN       O              15.2670000000       16.6670000000      -29.5220000000  PROA      53              0.0000000000
       810        53  ASP       N              14.3980000000       15.4490000000      -27.8150000000  PROA      54              0.0000000000
       811        53  ASP       HN             14.5648597922       14.9644626369      -26.9611343106  PROA      54              0.0000000000
       812        53  ASP       CA             13.0000000000       15.4380000000      -28.2490000000  PROA      54              0.0000000000
       813        53  ASP       HA             12.9371013282       15.8564353707      -29.2424641670  PROA      54              0.0000000000
       814        53  ASP       CB             12.5400000000       13.9830000000      -28.2330000000  PROA      54              0.0000000000
       815        53  ASP       HB1            13.1349623545       13.3852680077      -28.9562137820  PROA      54              0.0000000000
       816        53  ASP       HB2            11.4646626161       13.9183014995      -28.5045980984  PROA      54              0.0000000000
       817        53  ASP       CG             12.7480000000       13.4410000000      -26.8240000000  PROA      54              0.0000000000
       818        53  ASP       OD1            13.8810000000       13.1030000000      -26.4720000000  PROA      54              0.0000000000
       819        53  ASP       OD2            11.7860000000       13.3820000000      -26.0660000000  PROA      54              0.0000000000
       820        53  ASP       C              12.0780000000       16.2500000000      -27.3160000000  PROA      54              0.0000000000
       821        53  ASP       O              10.9500000000       16.5540000000      -27.7020000000  PROA      54              0.0000000000
       822        54  LYS       N              12.5540000000       16.5860000000      -26.0940000000  PROA      55              0.0000000000
       823        54  LYS       HN             13.4774355853       16.3309175610      -25.8209892627  PROA      55              0.0000000000
       824        54  LYS       CA             11.7970000000       17.3320000000      -25.0760000000  PROA      55              0.0000000000
       825        54  LYS       HA             11.1534147302       18.0384776014      -25.5788768456  PROA      55              0.0000000000
       826        54  LYS       CB             10.9690000000       16.3450000000      -24.2380000000  PROA      55              0.0000000000
       827        54  LYS       HB1            11.6812840638       15.6901951620      -23.6949174989  PROA      55              0.0000000000
       828        54  LYS       HB2            10.3743173268       15.7275021891      -24.9423475975  PROA      55              0.0000000000
       829        54  LYS       CG              9.9940000000       16.9290000000      -23.1990000000  PROA      55              0.0000000000
       830        54  LYS       HG1             9.2295199483       17.5435284894      -23.7203885545  PROA      55              0.0000000000
       831        54  LYS       HG2            10.5565790585       17.5776689281      -22.4942628411  PROA      55              0.0000000000
       832        54  LYS       CD              9.2910000000       15.8110000000      -22.4070000000  PROA      55              0.0000000000
       833        54  LYS       HD1             9.8531780900       15.6532716350      -21.4628903184  PROA      55              0.0000000000
       834        54  LYS       HD2             9.3345858719       14.8816172555      -23.0124861840  PROA      55              0.0000000000
       835        54  LYS       CE              7.8150000000       16.0760000000      -22.0450000000  PROA      55              0.0000000000
       836        54  LYS       HE1             7.2570904051       15.1163686452      -22.0851335359  PROA      55              0.0000000000
       837        54  LYS       HE2             7.3894069478       16.7964178055      -22.7755031782  PROA      55              0.0000000000
       838        54  LYS       NZ              7.5900000000       16.6460000000      -20.7010000000  PROA      55              0.0000000000
       839        54  LYS       HZ1             8.4694915351       17.0815747125      -20.3569515883  PROA      55              0.0000000000
       840        54  LYS       HZ2             7.2989249703       15.8904529453      -20.0482951576  PROA      55              0.0000000000
       841        54  LYS       HZ3             6.8424290852       17.3672715732      -20.7510467886  PROA      55              0.0000000000
       842        54  LYS       C              12.7290000000       18.1270000000      -24.1240000000  PROA      55              0.0000000000
       843        54  LYS       O              13.4520000000       17.5180000000      -23.3320000000  PROA      55              0.0000000000
       844        55  ILE       N              12.7070000000       19.4800000000      -24.1970000000  PROA      56              0.0000000000
       845        55  ILE       HN             12.1245556582       19.9609506623      -24.8473764323  PROA      56              0.0000000000
       846        55  ILE       CA             13.5380000000       20.3350000000      -23.3250000000  PROA      56              0.0000000000
       847        55  ILE       HA             13.8926701675       19.7252255052      -22.5074256269  PROA      56              0.0000000000
       848        55  ILE       CB             14.7260000000       20.9380000000      -24.0850000000  PROA      56              0.0000000000
       849        55  ILE       HB             15.1064383927       21.8193689620      -23.5261397932  PROA      56              0.0000000000
       850        55  ILE       CG2            15.8540000000       19.9240000000      -24.2480000000  PROA      56              0.0000000000
       851        55  ILE       HG21           15.7202615374       19.3524539135      -25.1912762557  PROA      56              0.0000000000
       852        55  ILE       HG22           15.8467476227       19.2101959016      -23.3967155512  PROA      56              0.0000000000
       853        55  ILE       HG23           16.8320654980       20.4494499175      -24.2872984273  PROA      56              0.0000000000
       854        55  ILE       CG1            14.3020000000       21.5410000000      -25.4210000000  PROA      56              0.0000000000
       855        55  ILE       HG11           13.5526244673       22.3408520480      -25.2403535711  PROA      56              0.0000000000
       856        55  ILE       HG12           13.8389736990       20.7503825257      -26.0490850054  PROA      56              0.0000000000
       857        55  ILE       CD             15.5030000000       22.1330000000      -26.1600000000  PROA      56              0.0000000000
       858        55  ILE       HD1            16.1717540762       21.3198261206      -26.5147354330  PROA      56              0.0000000000
       859        55  ILE       HD2            16.0790626663       22.7935049664      -25.4772562014  PROA      56              0.0000000000
       860        55  ILE       HD3            15.1558730583       22.7158965415      -27.0397662241  PROA      56              0.0000000000
       861        55  ILE       C              12.7290000000       21.4460000000      -22.6260000000  PROA      56              0.0000000000
       862        55  ILE       O              11.8970000000       22.0990000000      -23.2640000000  PROA      56              0.0000000000
       863        56  PRO       N              12.9990000000       21.7020000000      -21.3280000000  PROA      57              0.0000000000
       864        56  PRO       CD             13.9680000000       21.0100000000      -20.4870000000  PROA      57              0.0000000000
       865        56  PRO       HD1            14.9626765386       21.0032751165      -20.9801959383  PROA      57              0.0000000000
       866        56  PRO       HD2            13.6316214511       19.9690225310      -20.2975686012  PROA      57              0.0000000000
       867        56  PRO       CA             12.2520000000       22.7590000000      -20.6260000000  PROA      57              0.0000000000
       868        56  PRO       HA             11.2042066262       22.7278711226      -20.8807619731  PROA      57              0.0000000000
       869        56  PRO       CB             12.5800000000       22.4300000000      -19.1670000000  PROA      57              0.0000000000
       870        56  PRO       HB1            11.8520405980       21.6993460211      -18.7543336727  PROA      57              0.0000000000
       871        56  PRO       HB2            12.5606530908       23.3480895754      -18.5418513343  PROA      57              0.0000000000
       872        56  PRO       CG             13.9860000000       21.8310000000      -19.2080000000  PROA      57              0.0000000000
       873        56  PRO       HG1            14.7609369977       22.6255309644      -19.2505764634  PROA      57              0.0000000000
       874        56  PRO       HG2            14.1765623240       21.1902347702      -18.3210245325  PROA      57              0.0000000000
       875        56  PRO       C              12.6440000000       24.1800000000      -21.0480000000  PROA      57              0.0000000000
       876        56  PRO       O              13.8300000000       24.5260000000      -21.1010000000  PROA      57              0.0000000000
       877        57  VAL       N              11.6310000000       24.9920000000      -21.3860000000  PROA      58              0.0000000000
       878        57  VAL       HN             10.6884347625       24.6699591123      -21.3637292382  PROA      58              0.0000000000
       879        57  VAL       CA             11.7960000000       26.3830000000      -21.8070000000  PROA      58              0.0000000000
       880        57  VAL       HA             12.7913367728       26.6983419311      -21.5313293069  PROA      58              0.0000000000
       881        57  VAL       CB             11.5940000000       26.5270000000      -23.3220000000  PROA      58              0.0000000000
       882        57  VAL       HB             11.7146938899       27.5946194653      -23.6037599504  PROA      58              0.0000000000
       883        57  VAL       CG1            12.5980000000       25.6870000000      -24.1100000000  PROA      58              0.0000000000
       884        57  VAL       HG11           12.3692563133       24.6064553274      -23.9899144629  PROA      58              0.0000000000
       885        57  VAL       HG12           13.6263143275       25.8757543188      -23.7342400344  PROA      58              0.0000000000
       886        57  VAL       HG13           12.5411223233       25.9437643638      -25.1893938540  PROA      58              0.0000000000
       887        57  VAL       CG2            10.1510000000       26.2190000000      -23.7260000000  PROA      58              0.0000000000
       888        57  VAL       HG21            9.4542434323       26.9182586825      -23.2162073163  PROA      58              0.0000000000
       889        57  VAL       HG22            9.8894115029       25.1801786586      -23.4315924942  PROA      58              0.0000000000
       890        57  VAL       HG23           10.0322245041       26.3377574140      -24.8241999631  PROA      58              0.0000000000
       891        57  VAL       C              10.8300000000       27.3350000000      -21.0720000000  PROA      58              0.0000000000
       892        57  VAL       O               9.8220000000       26.8920000000      -20.5170000000  PROA      58              0.0000000000
       893        58  ALA       N              11.1270000000       28.6430000000      -21.1210000000  PROA      59              0.0000000000
       894        58  ALA       HN             12.0000746083       28.9567135416      -21.4843762068  PROA      59              0.0000000000
       895        58  ALA       CA             10.2310000000       29.7070000000      -20.6620000000  PROA      59              0.0000000000
       896        58  ALA       HA              9.3129813372       29.2456074534      -20.3296781994  PROA      59              0.0000000000
       897        58  ALA       CB             10.8560000000       30.5130000000      -19.5240000000  PROA      59              0.0000000000
       898        58  ALA       HB1            11.8038506224       30.9822236786      -19.8641901484  PROA      59              0.0000000000
       899        58  ALA       HB2            11.0794354859       29.8443713414      -18.6653578154  PROA      59              0.0000000000
       900        58  ALA       HB3            10.1586734275       31.3155411866      -19.2016377880  PROA      59              0.0000000000
       901        58  ALA       C              10.0340000000       30.6300000000      -21.8830000000  PROA      59              0.0000000000
       902        58  ALA       O              10.9750000000       30.8570000000      -22.6460000000  PROA      59              0.0000000000
       903        59  LEU       N               8.7990000000       31.0570000000      -22.1170000000  PROA      60              0.0000000000
       904        59  LEU       HN              8.0482621649       30.8183719918      -21.5068195603  PROA      60              0.0000000000
       905        59  LEU       CA              8.4290000000       31.8920000000      -23.2550000000  PROA      60              0.0000000000
       906        59  LEU       HA              9.2865119226       31.9728237893      -23.9064038381  PROA      60              0.0000000000
       907        59  LEU       CB              7.2490000000       31.2720000000      -24.0010000000  PROA      60              0.0000000000
       908        59  LEU       HB1             6.9614449506       31.9412529728      -24.8394764580  PROA      60              0.0000000000
       909        59  LEU       HB2             6.3897771853       31.1806888438      -23.3031256229  PROA      60              0.0000000000
       910        59  LEU       CG              7.5800000000       29.8920000000      -24.5610000000  PROA      60              0.0000000000
       911        59  LEU       HG              7.9263293879       29.2407366211      -23.7306336432  PROA      60              0.0000000000
       912        59  LEU       CD1             6.3780000000       29.2350000000      -25.2360000000  PROA      60              0.0000000000
       913        59  LEU       HD11            6.0224341425       29.8646399664      -26.0794734339  PROA      60              0.0000000000
       914        59  LEU       HD12            5.5494102038       29.1207572190      -24.5048080709  PROA      60              0.0000000000
       915        59  LEU       HD13            6.6657662500       28.2384886832      -25.6340073887  PROA      60              0.0000000000
       916        59  LEU       CD2             8.7780000000       29.9590000000      -25.4990000000  PROA      60              0.0000000000
       917        59  LEU       HD21            9.6684458662       30.3396775758      -24.9544710818  PROA      60              0.0000000000
       918        59  LEU       HD22            8.5586023529       30.6459378412      -26.3441243550  PROA      60              0.0000000000
       919        59  LEU       HD23            9.0085125113       28.9453565130      -25.8909757188  PROA      60              0.0000000000
       920        59  LEU       C               8.0660000000       33.2980000000      -22.8030000000  PROA      60              0.0000000000
       921        59  LEU       O               6.9870000000       33.5350000000      -22.2350000000  PROA      60              0.0000000000
       922        60  GLY       N               9.0090000000       34.2070000000      -23.0210000000  PROA      61              0.0000000000
       923        60  GLY       HN              9.8839244098       33.9665485214      -23.4335840772  PROA      61              0.0000000000
       924        60  GLY       CA              8.8370000000       35.6090000000      -22.6770000000  PROA      61              0.0000000000
       925        60  GLY       HA1             9.7215147891       35.9426570406      -22.1548522710  PROA      61              0.0000000000
       926        60  GLY       HA2             7.9710245336       35.6992411749      -22.0380362250  PROA      61              0.0000000000
       927        60  GLY       C               8.6380000000       36.4450000000      -23.9170000000  PROA      61              0.0000000000
       928        60  GLY       O               9.0340000000       36.0190000000      -25.0010000000  PROA      61              0.0000000000
       929        61  LEU       N               8.0130000000       37.6140000000      -23.7880000000  PROA      62              0.0000000000
       930        61  LEU       HN              7.6268201122       37.9285480699      -22.9243289409  PROA      62              0.0000000000
       931        61  LEU       CA              7.8660000000       38.5060000000      -24.9440000000  PROA      62              0.0000000000
       932        61  LEU       HA              7.9299602393       37.9014092996      -25.8364232743  PROA      62              0.0000000000
       933        61  LEU       CB              6.5370000000       39.2570000000      -24.9150000000  PROA      62              0.0000000000
       934        61  LEU       HB1             6.3967662426       39.7509963079      -25.8993057154  PROA      62              0.0000000000
       935        61  LEU       HB2             6.5963793248       40.0357622482      -24.1259758833  PROA      62              0.0000000000
       936        61  LEU       CG              5.3070000000       38.3880000000      -24.6370000000  PROA      62              0.0000000000
       937        61  LEU       HG              5.3651769988       37.9828572562      -23.6042318269  PROA      62              0.0000000000
       938        61  LEU       CD1             4.0370000000       39.2180000000      -24.7870000000  PROA      62              0.0000000000
       939        61  LEU       HD11            3.9652149218       39.6229513042      -25.8190767141  PROA      62              0.0000000000
       940        61  LEU       HD12            4.0546373350       40.0686707066      -24.0726454843  PROA      62              0.0000000000
       941        61  LEU       HD13            3.1457320424       38.5840902944      -24.5919256204  PROA      62              0.0000000000
       942        61  LEU       CD2             5.2360000000       37.1160000000      -25.4810000000  PROA      62              0.0000000000
       943        61  LEU       HD21            6.0240742290       36.4011446059      -25.1612473219  PROA      62              0.0000000000
       944        61  LEU       HD22            5.3952331511       37.3636099272      -26.5522554449  PROA      62              0.0000000000
       945        61  LEU       HD23            4.2444640180       36.6316844002      -25.3523574842  PROA      62              0.0000000000
       946        61  LEU       C               9.0260000000       39.4780000000      -24.8700000000  PROA      62              0.0000000000
       947        61  LEU       O               9.1860000000       40.1560000000      -23.8550000000  PROA      62              0.0000000000
       948        62  LYS       N               9.8840000000       39.4730000000      -25.9110000000  PROA      63              0.0000000000
       949        62  LYS       HN              9.7034815163       38.8929602145      -26.6996887928  PROA      63              0.0000000000
       950        62  LYS       CA             11.1180000000       40.2640000000      -26.0240000000  PROA      63              0.0000000000
       951        62  LYS       HA             11.8793273518       39.7926309570      -25.4203523388  PROA      63              0.0000000000
       952        62  LYS       CB             11.5570000000       40.3280000000      -27.4890000000  PROA      63              0.0000000000
       953        62  LYS       HB1            10.7639327400       40.8382097030      -28.0755496879  PROA      63              0.0000000000
       954        62  LYS       HB2            11.6757004862       39.2915934386      -27.8698960362  PROA      63              0.0000000000
       955        62  LYS       CG             12.8750000000       41.0780000000      -27.6920000000  PROA      63              0.0000000000
       956        62  LYS       HG1            13.6832027117       40.5087955962      -27.1863204735  PROA      63              0.0000000000
       957        62  LYS       HG2            12.7861162902       42.0772305609      -27.2160430354  PROA      63              0.0000000000
       958        62  LYS       CD             13.2680000000       41.2750000000      -29.1580000000  PROA      63              0.0000000000
       959        62  LYS       HD1            13.3617568187       40.2748162808      -29.6308360564  PROA      63              0.0000000000
       960        62  LYS       HD2            14.2552353254       41.7821010827      -29.1887677350  PROA      63              0.0000000000
       961        62  LYS       CE             12.2750000000       42.1050000000      -29.9810000000  PROA      63              0.0000000000
       962        62  LYS       HE1            11.2635615705       41.6492390554      -29.9223204792  PROA      63              0.0000000000
       963        62  LYS       HE2            12.6108844738       42.1540934399      -31.0387998279  PROA      63              0.0000000000
       964        62  LYS       NZ             12.1790000000       43.4780000000      -29.4760000000  PROA      63              0.0000000000
       965        62  LYS       HZ1            13.1253417496       43.8165777304      -29.2087876996  PROA      63              0.0000000000
       966        62  LYS       HZ2            11.5556979912       43.4984693819      -28.6437288625  PROA      63              0.0000000000
       967        62  LYS       HZ3            11.7871394193       44.0933802705      -30.2171828682  PROA      63              0.0000000000
       968        62  LYS       C              10.9930000000       41.7020000000      -25.5070000000  PROA      63              0.0000000000
       969        62  LYS       O              10.1830000000       42.4820000000      -26.0150000000  PROA      63              0.0000000000
       970        63  GLU       N              11.7800000000       42.0100000000      -24.4520000000  PROA      64              0.0000000000
       971        63  GLU       HN             12.3729071737       41.3105095575      -24.0658902801  PROA      64              0.0000000000
       972        63  GLU       CA             11.8830000000       43.3060000000      -23.7630000000  PROA      64              0.0000000000
       973        63  GLU       HA             12.4450948487       43.1268456908      -22.8593577622  PROA      64              0.0000000000
       974        63  GLU       CB             12.5460000000       44.4490000000      -24.5380000000  PROA      64              0.0000000000
       975        63  GLU       HB1            13.0990859705       45.0656044330      -23.8003920849  PROA      64              0.0000000000
       976        63  GLU       HB2            11.7318823951       45.0574403530      -24.9820533934  PROA      64              0.0000000000
       977        63  GLU       CG             13.5160000000       44.1150000000      -25.6580000000  PROA      64              0.0000000000
       978        63  GLU       HG1            13.7175146174       43.0226766982      -25.6802661806  PROA      64              0.0000000000
       979        63  GLU       HG2            14.4736902339       44.6592402742      -25.5134107220  PROA      64              0.0000000000
       980        63  GLU       CD             12.8720000000       44.5450000000      -26.9570000000  PROA      64              0.0000000000
       981        63  GLU       OE1            11.6470000000       44.5630000000      -27.0570000000  PROA      64              0.0000000000
       982        63  GLU       OE2            13.5830000000       44.8280000000      -27.9090000000  PROA      64              0.0000000000
       983        63  GLU       C              10.5280000000       43.8680000000      -23.2400000000  PROA      64              0.0000000000
       984        63  GLU       O              10.4380000000       45.0670000000      -22.9670000000  PROA      64              0.0000000000
       985        64  LYS       N               9.4980000000       42.9970000000      -23.0510000000  PROA      65              0.0000000000
       986        64  LYS       HN              9.6031006840       42.0185494100      -23.2094595163  PROA      65              0.0000000000
       987        64  LYS       CA              8.1690000000       43.4310000000      -22.6040000000  PROA      65              0.0000000000
       988        64  LYS       HA              8.1843590919       44.5086468758      -22.5381682682  PROA      65              0.0000000000
       989        64  LYS       CB              7.0530000000       42.9850000000      -23.5510000000  PROA      65              0.0000000000
       990        64  LYS       HB1             6.1558782977       42.7255341415      -22.9498781181  PROA      65              0.0000000000
       991        64  LYS       HB2             7.3905548928       42.0814180192      -24.1015394587  PROA      65              0.0000000000
       992        64  LYS       CG              6.6700000000       44.0710000000      -24.5690000000  PROA      65              0.0000000000
       993        64  LYS       HG1             6.8710964223       45.0566496885      -24.1004965341  PROA      65              0.0000000000
       994        64  LYS       HG2             5.5816248438       43.9789969106      -24.7649987956  PROA      65              0.0000000000
       995        64  LYS       CD              7.3900000000       44.0450000000      -25.9240000000  PROA      65              0.0000000000
       996        64  LYS       HD1             6.6204418765       43.9511346380      -26.7184061724  PROA      65              0.0000000000
       997        64  LYS       HD2             8.0436052982       43.1481204928      -25.9467781050  PROA      65              0.0000000000
       998        64  LYS       CE              8.2580000000       45.2720000000      -26.2480000000  PROA      65              0.0000000000
       999        64  LYS       HE1             7.7926903013       46.1888836577      -25.8273473505  PROA      65              0.0000000000
      1000        64  LYS       HE2             8.3767793336       45.3741978064      -27.3478111144  PROA      65              0.0000000000
      1001        64  LYS       NZ              9.5930000000       45.1280000000      -25.6580000000  PROA      65              0.0000000000
      1002        64  LYS       HZ1             9.9143975350       44.1444228219      -25.7623051259  PROA      65              0.0000000000
      1003        64  LYS       HZ2             9.5543169914       45.3748546371      -24.6484624578  PROA      65              0.0000000000
      1004        64  LYS       HZ3            10.2573769715       45.7632383568      -26.1444926576  PROA      65              0.0000000000
      1005        64  LYS       C               7.8400000000       43.0970000000      -21.1430000000  PROA      65              0.0000000000
      1006        64  LYS       O               6.7890000000       43.5150000000      -20.6400000000  PROA      65              0.0000000000
      1007        65  ASN       N               8.7370000000       42.3570000000      -20.4660000000  PROA      66              0.0000000000
      1008        65  ASN       HN              9.5875258214       42.0760263007      -20.9012798788  PROA      66              0.0000000000
      1009        65  ASN       CA              8.5860000000       41.8950000000      -19.0780000000  PROA      66              0.0000000000
      1010        65  ASN       HA              9.3854215400       41.1970227976      -18.8788526959  PROA      66              0.0000000000
      1011        65  ASN       CB              8.6350000000       43.0430000000      -18.0670000000  PROA      66              0.0000000000
      1012        65  ASN       HB1             8.6623182354       42.6335379335      -17.0345884457  PROA      66              0.0000000000
      1013        65  ASN       HB2             7.7341362268       43.6830418617      -18.1813239464  PROA      66              0.0000000000
      1014        65  ASN       CG              9.8700000000       43.8730000000      -18.3070000000  PROA      66              0.0000000000
      1015        65  ASN       OD1            10.9390000000       43.3640000000      -18.6270000000  PROA      66              0.0000000000
      1016        65  ASN       ND2             9.6530000000       45.1950000000      -18.1910000000  PROA      66              0.0000000000
      1017        65  ASN       HD21           10.4050522620       45.8392440057      -18.3301655717  PROA      66              0.0000000000
      1018        65  ASN       HD22            8.7395739406       45.5338719398      -17.9655700942  PROA      66              0.0000000000
      1019        65  ASN       C               7.2620000000       41.1360000000      -18.8940000000  PROA      66              0.0000000000
      1020        65  ASN       O               6.5310000000       41.3210000000      -17.9100000000  PROA      66              0.0000000000
      1021        66  LEU       N               6.9490000000       40.3040000000      -19.8990000000  PROA      67              0.0000000000
      1022        66  LEU       HN              7.5379223644       40.2292885693      -20.6989723128  PROA      67              0.0000000000
      1023        66  LEU       CA              5.7690000000       39.4560000000      -19.9330000000  PROA      67              0.0000000000
      1024        66  LEU       HA              5.2946809647       39.4983143292      -18.9637613368  PROA      67              0.0000000000
      1025        66  LEU       CB              4.8100000000       39.9400000000      -21.0190000000  PROA      67              0.0000000000
      1026        66  LEU       HB1             4.0254903058       39.1668891879      -21.1583862847  PROA      67              0.0000000000
      1027        66  LEU       HB2             5.3823800807       40.0472905616      -21.9642270114  PROA      67              0.0000000000
      1028        66  LEU       CG              4.1210000000       41.2710000000      -20.7250000000  PROA      67              0.0000000000
      1029        66  LEU       HG              4.8618551667       41.9710402103      -20.2836875474  PROA      67              0.0000000000
      1030        66  LEU       CD1             3.5300000000       41.9030000000      -21.9850000000  PROA      67              0.0000000000
      1031        66  LEU       HD11            2.6557821648       41.3129175161      -22.3340943123  PROA      67              0.0000000000
      1032        66  LEU       HD12            4.2922946452       41.9194667728      -22.7930159776  PROA      67              0.0000000000
      1033        66  LEU       HD13            3.1940777570       42.9391652581      -21.7664321493  PROA      67              0.0000000000
      1034        66  LEU       CD2             3.0630000000       41.1190000000      -19.6380000000  PROA      67              0.0000000000
      1035        66  LEU       HD21            3.4907432318       40.5888534532      -18.7603318585  PROA      67              0.0000000000
      1036        66  LEU       HD22            2.2050309144       40.5289369344      -20.0252579597  PROA      67              0.0000000000
      1037        66  LEU       HD23            2.7108150489       42.1204541332      -19.3104187430  PROA      67              0.0000000000
      1038        66  LEU       C               6.1970000000       38.0450000000      -20.2540000000  PROA      67              0.0000000000
      1039        66  LEU       O               7.0270000000       37.8380000000      -21.1470000000  PROA      67              0.0000000000
      1040        67  TYR       N               5.6280000000       37.0740000000      -19.5310000000  PROA      68              0.0000000000
      1041        67  TYR       HN              4.9932620694       37.2829536003      -18.7916807072  PROA      68              0.0000000000
      1042        67  TYR       CA              5.8790000000       35.6580000000      -19.7540000000  PROA      68              0.0000000000
      1043        67  TYR       HA              6.4106605549       35.5607304390      -20.6888423144  PROA      68              0.0000000000
      1044        67  TYR       CB              6.6990000000       35.0430000000      -18.6170000000  PROA      68              0.0000000000
      1045        67  TYR       HB1             6.6236674732       33.9353490861      -18.6570401174  PROA      68              0.0000000000
      1046        67  TYR       HB2             6.3241230829       35.4161287924      -17.6400604170  PROA      68              0.0000000000
      1047        67  TYR       CG              8.1620000000       35.4090000000      -18.7190000000  PROA      68              0.0000000000
      1048        67  TYR       CD1             9.0900000000       34.4460000000      -19.0990000000  PROA      68              0.0000000000
      1049        67  TYR       HD1             8.7625273355       33.4448553717      -19.3374765909  PROA      68              0.0000000000
      1050        67  TYR       CE1            10.4400000000       34.7720000000      -19.1720000000  PROA      68              0.0000000000
      1051        67  TYR       HE1            11.1620340604       34.0233693184      -19.4628922668  PROA      68              0.0000000000
      1052        67  TYR       CZ             10.8590000000       36.0630000000      -18.8700000000  PROA      68              0.0000000000
      1053        67  TYR       OH             12.1980000000       36.3930000000      -18.9260000000  PROA      68              0.0000000000
      1054        67  TYR       HH             12.2722847030       37.3464811033      -18.8425999482  PROA      68              0.0000000000
      1055        67  TYR       CD2             8.5850000000       36.7000000000      -18.4250000000  PROA      68              0.0000000000
      1056        67  TYR       HD2             7.8643994265       37.4491710858      -18.1319564040  PROA      68              0.0000000000
      1057        67  TYR       CE2             9.9310000000       37.0290000000      -18.5070000000  PROA      68              0.0000000000
      1058        67  TYR       HE2            10.2557626006       38.0355857403      -18.2885648533  PROA      68              0.0000000000
      1059        67  TYR       C               4.5830000000       34.9080000000      -19.8780000000  PROA      68              0.0000000000
      1060        67  TYR       O               3.6240000000       35.2180000000      -19.1630000000  PROA      68              0.0000000000
      1061        68  LEU       N               4.5750000000       33.8550000000      -20.7170000000  PROA      69              0.0000000000
      1062        68  LEU       HN              5.3427834739       33.6337740134      -21.3132919419  PROA      69              0.0000000000
      1063        68  LEU       CA              3.4150000000       32.9770000000      -20.7870000000  PROA      69              0.0000000000
      1064        68  LEU       HA              2.5277862089       33.5921777899      -20.7631594737  PROA      69              0.0000000000
      1065        68  LEU       CB              3.4480000000       32.1430000000      -22.0660000000  PROA      69              0.0000000000
      1066        68  LEU       HB1             2.7540595181       31.2835356417      -21.9508327729  PROA      69              0.0000000000
      1067        68  LEU       HB2             4.4783404191       31.7558353424      -22.2143172770  PROA      69              0.0000000000
      1068        68  LEU       CG              3.0400000000       32.9430000000      -23.3020000000  PROA      69              0.0000000000
      1069        68  LEU       HG              3.5962523814       33.9043548167      -23.3091893484  PROA      69              0.0000000000
      1070        68  LEU       CD1             3.3350000000       32.1890000000      -24.5990000000  PROA      69              0.0000000000
      1071        68  LEU       HD11            2.7776092772       31.2281134743      -24.6172665487  PROA      69              0.0000000000
      1072        68  LEU       HD12            4.4218366801       31.9699976059      -24.6702606681  PROA      69              0.0000000000
      1073        68  LEU       HD13            3.0183658752       32.7993563456      -25.4716179365  PROA      69              0.0000000000
      1074        68  LEU       CD2             1.5750000000       33.3710000000      -23.2190000000  PROA      69              0.0000000000
      1075        68  LEU       HD21            1.4129866727       34.0059918854      -22.3218612218  PROA      69              0.0000000000
      1076        68  LEU       HD22            0.9230221458       32.4747889044      -23.1416394769  PROA      69              0.0000000000
      1077        68  LEU       HD23            1.3003648797       33.9565679268      -24.1222938915  PROA      69              0.0000000000
      1078        68  LEU       C               3.4620000000       32.0720000000      -19.5530000000  PROA      69              0.0000000000
      1079        68  LEU       O               4.5420000000       31.6390000000      -19.1370000000  PROA      69              0.0000000000
      1080        69  SER       N               2.2940000000       31.8070000000      -18.9550000000  PROA      70              0.0000000000
      1081        69  SER       HN              1.4299035014       32.2051434024      -19.2530378645  PROA      70              0.0000000000
      1082        69  SER       CA              2.2450000000       30.9060000000      -17.8210000000  PROA      70              0.0000000000
      1083        69  SER       HA              3.0960304513       30.2423268509      -17.8459963147  PROA      70              0.0000000000
      1084        69  SER       CB              2.2820000000       31.8270000000      -16.6160000000  PROA      70              0.0000000000
      1085        69  SER       HB1             3.3003273126       31.8433974632      -16.1722458142  PROA      70              0.0000000000
      1086        69  SER       HB2             1.5501355717       31.4922940362      -15.8501517473  PROA      70              0.0000000000
      1087        69  SER       OG              1.9350000000       33.1430000000      -17.0670000000  PROA      70              0.0000000000
      1088        69  SER       HG1             1.8091282016       33.6697459405      -16.2743493805  PROA      70              0.0000000000
      1089        69  SER       C               0.9870000000       30.0690000000      -17.8990000000  PROA      70              0.0000000000
      1090        69  SER       O               0.0410000000       30.4390000000      -18.6070000000  PROA      70              0.0000000000
      1091        70  CYS       N               0.9700000000       28.9440000000      -17.1770000000  PROA      71              0.0000000000
      1092        70  CYS       HN              1.7617767075       28.6434368031      -16.6512663630  PROA      71              0.0000000000
      1093        70  CYS       CA             -0.2070000000       28.0800000000      -17.1090000000  PROA      71              0.0000000000
      1094        70  CYS       HA             -1.0204651887       28.5695321575      -17.6236150146  PROA      71              0.0000000000
      1095        70  CYS       CB              0.1150000000       26.7530000000      -17.7590000000  PROA      71              0.0000000000
      1096        70  CYS       HB1            -0.7421545040       26.0642633115      -17.6041011524  PROA      71              0.0000000000
      1097        70  CYS       HB2             1.0057865819       26.3188416950      -17.2579295913  PROA      71              0.0000000000
      1098        70  CYS       SG              0.4400000000       26.9270000000      -19.5280000000  PROA      71              0.0000000000
      1099        70  CYS       HG1             1.4672339508       27.7500417712      -19.3762843014  PROA      71              0.0000000000
      1100        70  CYS       C              -0.6030000000       27.9270000000      -15.6750000000  PROA      71              0.0000000000
      1101        70  CYS       O               0.2120000000       27.5070000000      -14.8610000000  PROA      71              0.0000000000
      1102        71  VAL       N              -1.8370000000       28.2910000000      -15.3620000000  PROA      72              0.0000000000
      1103        71  VAL       HN             -2.4736738302       28.6386850075      -16.0456877114  PROA      72              0.0000000000
      1104        71  VAL       CA             -2.3490000000       28.2080000000      -13.9950000000  PROA      72              0.0000000000
      1105        71  VAL       HA             -1.6641125876       27.6066947547      -13.4157437034  PROA      72              0.0000000000
      1106        71  VAL       CB             -2.4750000000       29.6090000000      -13.3870000000  PROA      72              0.0000000000
      1107        71  VAL       HB             -3.1087165226       29.5508967726      -12.4766878155  PROA      72              0.0000000000
      1108        71  VAL       CG1            -1.1220000000       30.1970000000      -13.0100000000  PROA      72              0.0000000000
      1109        71  VAL       HG11           -0.4756173897       30.2755296808      -13.9101908744  PROA      72              0.0000000000
      1110        71  VAL       HG12           -0.6183555208       29.5414584136      -12.2677995097  PROA      72              0.0000000000
      1111        71  VAL       HG13           -1.2574466242       31.2127664083      -12.5808998759  PROA      72              0.0000000000
      1112        71  VAL       CG2            -3.2370000000       30.5400000000      -14.3280000000  PROA      72              0.0000000000
      1113        71  VAL       HG21           -4.3073793727       30.2456274672      -14.3722019290  PROA      72              0.0000000000
      1114        71  VAL       HG22           -2.8090906063       30.4763390211      -15.3512765664  PROA      72              0.0000000000
      1115        71  VAL       HG23           -3.1717598346       31.5860909912      -13.9596367830  PROA      72              0.0000000000
      1116        71  VAL       C              -3.7100000000       27.5420000000      -14.0030000000  PROA      72              0.0000000000
      1117        71  VAL       O              -4.4300000000       27.6230000000      -15.0010000000  PROA      72              0.0000000000
      1118        72  LEU       N              -4.0730000000       26.9160000000      -12.8840000000  PROA      73              0.0000000000
      1119        72  LEU       HN             -3.4594408037       26.8327598060      -12.1027758333  PROA      73              0.0000000000
      1120        72  LEU       CA             -5.3860000000       26.3140000000      -12.7290000000  PROA      73              0.0000000000
      1121        72  LEU       HA             -5.6641411263       25.8514721087      -13.6643560811  PROA      73              0.0000000000
      1122        72  LEU       CB             -5.3220000000       25.2760000000      -11.6090000000  PROA      73              0.0000000000
      1123        72  LEU       HB1            -5.3466506024       25.8090919660      -10.6352787205  PROA      73              0.0000000000
      1124        72  LEU       HB2            -4.3607694749       24.7267967066      -11.6946705700  PROA      73              0.0000000000
      1125        72  LEU       CG             -6.4610000000       24.2600000000      -11.6310000000  PROA      73              0.0000000000
      1126        72  LEU       HG             -7.4298119192       24.7995949833      -11.6952740802  PROA      73              0.0000000000
      1127        72  LEU       CD1            -6.3350000000       23.3110000000      -12.8230000000  PROA      73              0.0000000000
      1128        72  LEU       HD11           -5.3745302902       22.7552382564      -12.7687061610  PROA      73              0.0000000000
      1129        72  LEU       HD12           -6.3567967423       23.8897466184      -13.7710671676  PROA      73              0.0000000000
      1130        72  LEU       HD13           -7.1699069704       22.5781423690      -12.8127948992  PROA      73              0.0000000000
      1131        72  LEU       CD2            -6.5650000000       23.4980000000      -10.3090000000  PROA      73              0.0000000000
      1132        72  LEU       HD21           -6.7526205970       24.2062345712       -9.4738213941  PROA      73              0.0000000000
      1133        72  LEU       HD22           -5.6155894287       22.9569297433      -10.1087085993  PROA      73              0.0000000000
      1134        72  LEU       HD23           -7.4059143332       22.7734500098      -10.3553087105  PROA      73              0.0000000000
      1135        72  LEU       C              -6.3670000000       27.4330000000      -12.3820000000  PROA      73              0.0000000000
      1136        72  LEU       O              -6.1420000000       28.1990000000      -11.4270000000  PROA      73              0.0000000000
      1137        73  LYS       N              -7.4060000000       27.5820000000      -13.2080000000  PROA      74              0.0000000000
      1138        73  LYS       HN             -7.5059336040       27.0111807425      -14.0186452200  PROA      74              0.0000000000
      1139        73  LYS       CA             -8.4680000000       28.5700000000      -13.0080000000  PROA      74              0.0000000000
      1140        73  LYS       HA             -8.3734548178       28.9520764436      -12.0024959295  PROA      74              0.0000000000
      1141        73  LYS       CB             -8.3870000000       29.7240000000      -14.0150000000  PROA      74              0.0000000000
      1142        73  LYS       HB1            -9.2123623763       30.4326055843      -13.7936358173  PROA      74              0.0000000000
      1143        73  LYS       HB2            -8.5348324900       29.3043793355      -15.0320600182  PROA      74              0.0000000000
      1144        73  LYS       CG             -7.0710000000       30.5110000000      -14.0120000000  PROA      74              0.0000000000
      1145        73  LYS       HG1            -6.2472413506       29.8358541337      -14.3269946236  PROA      74              0.0000000000
      1146        73  LYS       HG2            -6.8679508305       30.8686539908      -12.9802652842  PROA      74              0.0000000000
      1147        73  LYS       CD             -7.1130000000       31.7180000000      -14.9570000000  PROA      74              0.0000000000
      1148        73  LYS       HD1            -7.7052633502       31.4391265136      -15.8538204400  PROA      74              0.0000000000
      1149        73  LYS       HD2            -6.0739642556       31.9528258962      -15.2702007650  PROA      74              0.0000000000
      1150        73  LYS       CE             -7.7290000000       32.9800000000      -14.3460000000  PROA      74              0.0000000000
      1151        73  LYS       HE1            -8.5818959640       32.7132219875      -13.6861636721  PROA      74              0.0000000000
      1152        73  LYS       HE2            -8.0672978540       33.6715714290      -15.1467930654  PROA      74              0.0000000000
      1153        73  LYS       NZ             -6.7150000000       33.6670000000      -13.5380000000  PROA      74              0.0000000000
      1154        73  LYS       HZ1            -5.9917211015       34.0763033488      -14.1632506726  PROA      74              0.0000000000
      1155        73  LYS       HZ2            -6.2685774413       32.9867217037      -12.8902902079  PROA      74              0.0000000000
      1156        73  LYS       HZ3            -7.1660068464       34.4249585187      -12.9869180237  PROA      74              0.0000000000
      1157        73  LYS       C              -9.8000000000       27.8610000000      -13.1350000000  PROA      74              0.0000000000
      1158        73  LYS       O             -10.0750000000       27.2820000000      -14.1860000000  PROA      74              0.0000000000
      1159        74  ASP       N             -10.5790000000       27.8250000000      -12.0410000000  PROA      75              0.0000000000
      1160        74  ASP       HN            -10.2987248037       28.2791623552      -11.1997229880  PROA      75              0.0000000000
      1161        74  ASP       CA            -11.8760000000       27.1400000000      -11.9690000000  PROA      75              0.0000000000
      1162        74  ASP       HA            -12.0353103903       26.8939353723      -10.9303311323  PROA      75              0.0000000000
      1163        74  ASP       CB            -13.0840000000       27.9170000000      -12.4830000000  PROA      75              0.0000000000
      1164        74  ASP       HB1           -13.3584205305       27.6006120321      -13.5116286054  PROA      75              0.0000000000
      1165        74  ASP       HB2           -12.8917832515       29.0108442946      -12.4765067475  PROA      75              0.0000000000
      1166        74  ASP       CG            -14.1780000000       27.5560000000      -11.4980000000  PROA      75              0.0000000000
      1167        74  ASP       OD1           -15.0990000000       26.8260000000      -11.8380000000  PROA      75              0.0000000000
      1168        74  ASP       OD2           -14.0400000000       27.8650000000      -10.3200000000  PROA      75              0.0000000000
      1169        74  ASP       C             -11.7480000000       25.6770000000      -12.4710000000  PROA      75              0.0000000000
      1170        74  ASP       O             -12.5000000000       25.2230000000      -13.3350000000  PROA      75              0.0000000000
      1171        75  ASP       N             -10.7120000000       24.9900000000      -11.9550000000  PROA      76              0.0000000000
      1172        75  ASP       HN            -10.1093513735       25.4440658496      -11.3072809386  PROA      76              0.0000000000
      1173        75  ASP       CA            -10.3210000000       23.5990000000      -12.2210000000  PROA      76              0.0000000000
      1174        75  ASP       HA             -9.4066766356       23.4046513928      -11.6803597621  PROA      76              0.0000000000
      1175        75  ASP       CB            -11.4190000000       22.6020000000      -11.7820000000  PROA      76              0.0000000000
      1176        75  ASP       HB1           -10.9306565091       21.6532375156      -11.4745321273  PROA      76              0.0000000000
      1177        75  ASP       HB2           -12.0841589618       22.4062663779      -12.6494203216  PROA      76              0.0000000000
      1178        75  ASP       CG            -12.2900000000       23.0870000000      -10.6160000000  PROA      76              0.0000000000
      1179        75  ASP       OD1           -11.8350000000       23.8370000000       -9.7470000000  PROA      76              0.0000000000
      1180        75  ASP       OD2           -13.4730000000       22.7590000000      -10.6040000000  PROA      76              0.0000000000
      1181        75  ASP       C              -9.8500000000       23.3380000000      -13.6620000000  PROA      76              0.0000000000
      1182        75  ASP       O              -9.6730000000       22.1850000000      -14.0380000000  PROA      76              0.0000000000
      1183        76  LYS       N              -9.6390000000       24.3840000000      -14.4600000000  PROA      77              0.0000000000
      1184        76  LYS       HN             -9.7812948448       25.3242204728      -14.1605311669  PROA      77              0.0000000000
      1185        76  LYS       CA             -9.1810000000       24.1990000000      -15.8360000000  PROA      77              0.0000000000
      1186        76  LYS       HA             -9.0375843191       23.1441028701      -16.0168852510  PROA      77              0.0000000000
      1187        76  LYS       CB            -10.2650000000       24.7800000000      -16.7710000000  PROA      77              0.0000000000
      1188        76  LYS       HB1           -10.2191006156       25.8843750551      -16.6785667453  PROA      77              0.0000000000
      1189        76  LYS       HB2           -11.2461358567       24.4248121133      -16.3948232885  PROA      77              0.0000000000
      1190        76  LYS       CG            -10.2070000000       24.4470000000      -18.2740000000  PROA      77              0.0000000000
      1191        76  LYS       HG1           -11.2397546720       24.4958080335      -18.6783028319  PROA      77              0.0000000000
      1192        76  LYS       HG2            -9.8255565445       23.4101772971      -18.3832006851  PROA      77              0.0000000000
      1193        76  LYS       CD             -9.3210000000       25.3720000000      -19.1170000000  PROA      77              0.0000000000
      1194        76  LYS       HD1            -8.3371058818       25.4681344016      -18.6115537426  PROA      77              0.0000000000
      1195        76  LYS       HD2            -9.8027345659       26.3713879986      -19.1608270960  PROA      77              0.0000000000
      1196        76  LYS       CE             -9.0790000000       24.8890000000      -20.5570000000  PROA      77              0.0000000000
      1197        76  LYS       HE1            -9.9407209051       25.1604565253      -21.2033756586  PROA      77              0.0000000000
      1198        76  LYS       HE2            -8.9215758299       23.7894371638      -20.5722399226  PROA      77              0.0000000000
      1199        76  LYS       NZ             -7.8710000000       25.5370000000      -21.1000000000  PROA      77              0.0000000000
      1200        76  LYS       HZ1            -7.0875875798       25.4329956806      -20.4239466875  PROA      77              0.0000000000
      1201        76  LYS       HZ2            -8.0607918848       26.5472641077      -21.2579402078  PROA      77              0.0000000000
      1202        76  LYS       HZ3            -7.6125144697       25.0882025861      -22.0018679216  PROA      77              0.0000000000
      1203        76  LYS       C              -7.7690000000       24.7780000000      -16.0720000000  PROA      77              0.0000000000
      1204        76  LYS       O              -7.5650000000       25.9690000000      -15.8230000000  PROA      77              0.0000000000
      1205        77  PRO       N              -6.7920000000       23.9640000000      -16.5580000000  PROA      78              0.0000000000
      1206        77  PRO       CD             -6.9170000000       22.5330000000      -16.7950000000  PROA      78              0.0000000000
      1207        77  PRO       HD1            -7.4918246959       22.3490866187      -17.7267800276  PROA      78              0.0000000000
      1208        77  PRO       HD2            -7.4227284170       22.0462795295      -15.9348816742  PROA      78              0.0000000000
      1209        77  PRO       CA             -5.4700000000       24.5130000000      -16.9000000000  PROA      78              0.0000000000
      1210        77  PRO       HA             -4.9803543912       24.9107478557      -16.0250597931  PROA      78              0.0000000000
      1211        77  PRO       CB             -4.7870000000       23.2990000000      -17.5310000000  PROA      78              0.0000000000
      1212        77  PRO       HB1            -3.7020945034       23.2938554252      -17.2918987044  PROA      78              0.0000000000
      1213        77  PRO       HB2            -4.9110522866       23.3117593212      -18.6349311856  PROA      78              0.0000000000
      1214        77  PRO       CG             -5.4750000000       22.0750000000      -16.9280000000  PROA      78              0.0000000000
      1215        77  PRO       HG1            -5.3919844029       21.1941553365      -17.5994089680  PROA      78              0.0000000000
      1216        77  PRO       HG2            -5.0415771392       21.8152161023      -15.9389469867  PROA      78              0.0000000000
      1217        77  PRO       C              -5.6540000000       25.6670000000      -17.8920000000  PROA      78              0.0000000000
      1218        77  PRO       O              -6.3400000000       25.5120000000      -18.9080000000  PROA      78              0.0000000000
      1219        78  THR       N              -5.1370000000       26.8490000000      -17.5410000000  PROA      79              0.0000000000
      1220        78  THR       HN             -4.5735992690       26.9568136137      -16.7257591475  PROA      79              0.0000000000
      1221        78  THR       CA             -5.3620000000       28.0590000000      -18.3260000000  PROA      79              0.0000000000
      1222        78  THR       HA             -5.6898527148       27.7701246120      -19.3135512137  PROA      79              0.0000000000
      1223        78  THR       CB             -6.4190000000       28.9090000000      -17.6350000000  PROA      79              0.0000000000
      1224        78  THR       HB             -6.0596974313       29.2360974087      -16.6359497947  PROA      79              0.0000000000
      1225        78  THR       OG1            -7.5920000000       28.1030000000      -17.4800000000  PROA      79              0.0000000000
      1226        78  THR       HG1            -7.3735955777       27.4423236364      -16.8186330437  PROA      79              0.0000000000
      1227        78  THR       CG2            -6.7600000000       30.1720000000      -18.4310000000  PROA      79              0.0000000000
      1228        78  THR       HG21           -6.9770367344       29.9098007720      -19.4885762955  PROA      79              0.0000000000
      1229        78  THR       HG22           -5.9009390408       30.8761278420      -18.4092663578  PROA      79              0.0000000000
      1230        78  THR       HG23           -7.6568687927       30.6625275898      -17.9959561481  PROA      79              0.0000000000
      1231        78  THR       C              -4.0740000000       28.7820000000      -18.6940000000  PROA      79              0.0000000000
      1232        78  THR       O              -3.2420000000       29.0660000000      -17.8260000000  PROA      79              0.0000000000
      1233        79  LEU       N              -3.9690000000       29.1730000000      -19.9680000000  PROA      80              0.0000000000
      1234        79  LEU       HN             -4.6581320527       28.9373835334      -20.6485654124  PROA      80              0.0000000000
      1235        79  LEU       CA             -2.8490000000       29.9650000000      -20.4490000000  PROA      80              0.0000000000
      1236        79  LEU       HA             -1.9562617718       29.6172339316      -19.9507833830  PROA      80              0.0000000000
      1237        79  LEU       CB             -2.6970000000       29.8290000000      -21.9640000000  PROA      80              0.0000000000
      1238        79  LEU       HB1            -3.5351465959       30.3694989156      -22.4523359509  PROA      80              0.0000000000
      1239        79  LEU       HB2            -2.7596508023       28.7525474932      -22.2293783575  PROA      80              0.0000000000
      1240        79  LEU       CG             -1.3780000000       30.3870000000      -22.5050000000  PROA      80              0.0000000000
      1241        79  LEU       HG             -1.3253124100       31.4732396695      -22.2791084596  PROA      80              0.0000000000
      1242        79  LEU       CD1            -0.1650000000       29.6900000000      -21.8850000000  PROA      80              0.0000000000
      1243        79  LEU       HD11           -0.2825118855       28.5872911054      -21.9524169899  PROA      80              0.0000000000
      1244        79  LEU       HD12           -0.0730922925       29.9721019892      -20.8143807672  PROA      80              0.0000000000
      1245        79  LEU       HD13            0.7582560965       29.9822504426      -22.4294648380  PROA      80              0.0000000000
      1246        79  LEU       CD2            -1.3290000000       30.3420000000      -24.0320000000  PROA      80              0.0000000000
      1247        79  LEU       HD21           -2.1581206167       30.9460803717      -24.4585757934  PROA      80              0.0000000000
      1248        79  LEU       HD22           -1.4370195824       29.2935077396      -24.3830695807  PROA      80              0.0000000000
      1249        79  LEU       HD23           -0.3644029969       30.7595078107      -24.3918526786  PROA      80              0.0000000000
      1250        79  LEU       C              -3.0720000000       31.4370000000      -20.0330000000  PROA      80              0.0000000000
      1251        79  LEU       O              -4.1970000000       31.9470000000      -20.1050000000  PROA      80              0.0000000000
      1252        80  GLN       N              -2.0040000000       32.0990000000      -19.5920000000  PROA      81              0.0000000000
      1253        80  GLN       HN             -1.1089673535       31.6626762359      -19.5557227833  PROA      81              0.0000000000
      1254        80  GLN       CA             -2.0340000000       33.4970000000      -19.1280000000  PROA      81              0.0000000000
      1255        80  GLN       HA             -2.9137893831       33.9538693579      -19.5554806054  PROA      81              0.0000000000
      1256        80  GLN       CB             -2.0670000000       33.6560000000      -17.6040000000  PROA      81              0.0000000000
      1257        80  GLN       HB1            -1.8298649754       34.7132255508      -17.3622036626  PROA      81              0.0000000000
      1258        80  GLN       HB2            -1.2808503994       33.0020966225      -17.1717922580  PROA      81              0.0000000000
      1259        80  GLN       CG             -3.4020000000       33.3020000000      -16.9360000000  PROA      81              0.0000000000
      1260        80  GLN       HG1            -3.4974017971       32.1970271538      -16.8735339320  PROA      81              0.0000000000
      1261        80  GLN       HG2            -4.2355810582       33.7058503462      -17.5492014521  PROA      81              0.0000000000
      1262        80  GLN       CD             -3.5030000000       33.8840000000      -15.5260000000  PROA      81              0.0000000000
      1263        80  GLN       OE1            -4.5910000000       34.1930000000      -15.0410000000  PROA      81              0.0000000000
      1264        80  GLN       NE2            -2.3380000000       34.0620000000      -14.8860000000  PROA      81              0.0000000000
      1265        80  GLN       HE21           -2.3124816563       34.5731654943      -14.0268966002  PROA      81              0.0000000000
      1266        80  GLN       HE22           -1.4948187515       33.6835628554      -15.2678778727  PROA      81              0.0000000000
      1267        80  GLN       C              -0.7920000000       34.2050000000      -19.6610000000  PROA      81              0.0000000000
      1268        80  GLN       O               0.1790000000       33.5460000000      -20.0120000000  PROA      81              0.0000000000
      1269        81  LEU       N              -0.8290000000       35.5490000000      -19.7090000000  PROA      82              0.0000000000
      1270        81  LEU       HN             -1.6796116575       36.0387459456      -19.5392104868  PROA      82              0.0000000000
      1271        81  LEU       CA              0.3160000000       36.4050000000      -20.0010000000  PROA      82              0.0000000000
      1272        81  LEU       HA              1.1520373683       35.7677142864      -20.2480089549  PROA      82              0.0000000000
      1273        81  LEU       CB              0.0180000000       37.3500000000      -21.1550000000  PROA      82              0.0000000000
      1274        81  LEU       HB1             0.2109996635       38.3913046686      -20.8206894281  PROA      82              0.0000000000
      1275        81  LEU       HB2            -1.0543826909       37.2523224603      -21.4266289821  PROA      82              0.0000000000
      1276        81  LEU       CG              0.8610000000       37.0710000000      -22.3910000000  PROA      82              0.0000000000
      1277        81  LEU       HG              0.6513831735       36.0421365621      -22.7536274406  PROA      82              0.0000000000
      1278        81  LEU       CD1             0.5440000000       38.0710000000      -23.5000000000  PROA      82              0.0000000000
      1279        81  LEU       HD11            0.7573980542       39.1050150781      -23.1541747713  PROA      82              0.0000000000
      1280        81  LEU       HD12           -0.5304379301       38.0034049596      -23.7743504065  PROA      82              0.0000000000
      1281        81  LEU       HD13            1.1718477704       37.8585221821      -24.3915797523  PROA      82              0.0000000000
      1282        81  LEU       CD2             2.3520000000       37.0250000000      -22.0590000000  PROA      82              0.0000000000
      1283        81  LEU       HD21            2.6157334581       36.0378694054      -21.6227215887  PROA      82              0.0000000000
      1284        81  LEU       HD22            2.5994847493       37.8168726955      -21.3201204200  PROA      82              0.0000000000
      1285        81  LEU       HD23            2.9499968358       37.1755307581      -22.9831181613  PROA      82              0.0000000000
      1286        81  LEU       C               0.4560000000       37.2100000000      -18.7190000000  PROA      82              0.0000000000
      1287        81  LEU       O              -0.4910000000       37.8900000000      -18.3070000000  PROA      82              0.0000000000
      1288        82  GLU       N               1.6010000000       37.0820000000      -18.0490000000  PROA      83              0.0000000000
      1289        82  GLU       HN              2.3535694696       36.5451334386      -18.4205624740  PROA      83              0.0000000000
      1290        82  GLU       CA              1.8640000000       37.6900000000      -16.7520000000  PROA      83              0.0000000000
      1291        82  GLU       HA              1.0450186889       38.3570134925      -16.5274048825  PROA      83              0.0000000000
      1292        82  GLU       CB              1.9970000000       36.6370000000      -15.6590000000  PROA      83              0.0000000000
      1293        82  GLU       HB1             2.3189918302       37.1128687819      -14.7081104709  PROA      83              0.0000000000
      1294        82  GLU       HB2             2.7511449264       35.8757891035      -15.9525032094  PROA      83              0.0000000000
      1295        82  GLU       CG              0.6260000000       35.9770000000      -15.4790000000  PROA      83              0.0000000000
      1296        82  GLU       HG1             0.3688624060       35.4111236297      -16.3996816286  PROA      83              0.0000000000
      1297        82  GLU       HG2            -0.1392723645       36.7640798426      -15.3091353498  PROA      83              0.0000000000
      1298        82  GLU       CD              0.6140000000       35.0270000000      -14.3060000000  PROA      83              0.0000000000
      1299        82  GLU       OE1            -0.1720000000       35.2390000000      -13.3860000000  PROA      83              0.0000000000
      1300        82  GLU       OE2             1.3760000000       34.0660000000      -14.3040000000  PROA      83              0.0000000000
      1301        82  GLU       C               3.0000000000       38.6650000000      -16.8210000000  PROA      83              0.0000000000
      1302        82  GLU       O               4.0440000000       38.3250000000      -17.3730000000  PROA      83              0.0000000000
      1303        83  SER       N               2.8400000000       39.8340000000      -16.1790000000  PROA      84              0.0000000000
      1304        83  SER       HN              1.9753079984       40.0722603508      -15.7446160922  PROA      84              0.0000000000
      1305        83  SER       CA              3.8920000000       40.8350000000      -16.0630000000  PROA      84              0.0000000000
      1306        83  SER       HA              4.4183988656       40.9163118959      -17.0020638588  PROA      84              0.0000000000
      1307        83  SER       CB              3.1670000000       42.1190000000      -15.7140000000  PROA      84              0.0000000000
      1308        83  SER       HB1             3.3221181136       42.8818011942      -16.5065764252  PROA      84              0.0000000000
      1309        83  SER       HB2             3.5267337312       42.5175636767      -14.7414552355  PROA      84              0.0000000000
      1310        83  SER       OG              1.7710000000       41.8000000000      -15.6180000000  PROA      84              0.0000000000
      1311        83  SER       HG1             1.2994438981       42.5963193924      -15.8731671375  PROA      84              0.0000000000
      1312        83  SER       C               4.8670000000       40.3570000000      -14.9960000000  PROA      84              0.0000000000
      1313        83  SER       O               4.4320000000       39.8560000000      -13.9720000000  PROA      84              0.0000000000
      1314        84  VAL       N               6.1770000000       40.5180000000      -15.2200000000  PROA      85              0.0000000000
      1315        84  VAL       HN              6.5302403583       40.9186269820      -16.0618024017  PROA      85              0.0000000000
      1316        84  VAL       CA              7.1760000000       40.1060000000      -14.2210000000  PROA      85              0.0000000000
      1317        84  VAL       HA              6.6520379372       39.8141869405      -13.3229561964  PROA      85              0.0000000000
      1318        84  VAL       CB              8.0120000000       38.9410000000      -14.7520000000  PROA      85              0.0000000000
      1319        84  VAL       HB              8.8008768277       38.6950222285      -14.0098017241  PROA      85              0.0000000000
      1320        84  VAL       CG1             7.1630000000       37.6940000000      -15.0070000000  PROA      85              0.0000000000
      1321        84  VAL       HG11            6.3739993561       37.9160946283      -15.7569819731  PROA      85              0.0000000000
      1322        84  VAL       HG12            6.6742795068       37.3698321161      -14.0634314740  PROA      85              0.0000000000
      1323        84  VAL       HG13            7.8029893095       36.8742007569      -15.3976366411  PROA      85              0.0000000000
      1324        84  VAL       CG2             8.7980000000       39.3760000000      -15.9880000000  PROA      85              0.0000000000
      1325        84  VAL       HG21            9.3396673431       40.3238708074      -15.7819455850  PROA      85              0.0000000000
      1326        84  VAL       HG22            8.1031939973       39.5422769499      -16.8387941556  PROA      85              0.0000000000
      1327        84  VAL       HG23            9.5402845125       38.5948611317      -16.2583513855  PROA      85              0.0000000000
      1328        84  VAL       C               8.0850000000       41.2630000000      -13.8180000000  PROA      85              0.0000000000
      1329        84  VAL       O               8.2130000000       42.2570000000      -14.5520000000  PROA      85              0.0000000000
      1330        85  ASP       N               8.7800000000       41.0870000000      -12.6800000000  PROA      86              0.0000000000
      1331        85  ASP       HN              8.6673752381       40.2648405178      -12.1282790872  PROA      86              0.0000000000
      1332        85  ASP       CA              9.7320000000       42.0510000000      -12.1640000000  PROA      86              0.0000000000
      1333        85  ASP       HA              9.2268980728       43.0030058587      -12.0971983126  PROA      86              0.0000000000
      1334        85  ASP       CB             10.2850000000       41.6560000000      -10.7850000000  PROA      86              0.0000000000
      1335        85  ASP       HB1            10.6531449417       40.6083316506      -10.8177429116  PROA      86              0.0000000000
      1336        85  ASP       HB2             9.4793679312       41.7354895223      -10.0241779760  PROA      86              0.0000000000
      1337        85  ASP       CG             11.4380000000       42.5800000000      -10.3920000000  PROA      86              0.0000000000
      1338        85  ASP       OD1            11.4570000000       43.7380000000      -10.7900000000  PROA      86              0.0000000000
      1339        85  ASP       OD2            12.3370000000       42.1800000000       -9.6570000000  PROA      86              0.0000000000
      1340        85  ASP       C              10.9290000000       42.1450000000      -13.1340000000  PROA      86              0.0000000000
      1341        85  ASP       O              11.6300000000       41.1500000000      -13.3210000000  PROA      86              0.0000000000
      1342        86  PRO       N              11.1750000000       43.3080000000      -13.7820000000  PROA      87              0.0000000000
      1343        86  PRO       CD             10.3970000000       44.5370000000      -13.7020000000  PROA      87              0.0000000000
      1344        86  PRO       HD1            10.6819820609       45.1092374506      -12.7942894516  PROA      87              0.0000000000
      1345        86  PRO       HD2             9.3127114891       44.2998317546      -13.6759507574  PROA      87              0.0000000000
      1346        86  PRO       CA             12.3110000000       43.3840000000      -14.7300000000  PROA      87              0.0000000000
      1347        86  PRO       HA             12.2270648445       42.6212119734      -15.4877847240  PROA      87              0.0000000000
      1348        86  PRO       CB             12.2080000000       44.8240000000      -15.2470000000  PROA      87              0.0000000000
      1349        86  PRO       HB1            12.4241674592       44.8603725391      -16.3361419779  PROA      87              0.0000000000
      1350        86  PRO       HB2            12.9315774781       45.4784811825      -14.7156135164  PROA      87              0.0000000000
      1351        86  PRO       CG             10.7750000000       45.2820000000      -14.9730000000  PROA      87              0.0000000000
      1352        86  PRO       HG1            10.7294391231       46.3812572279      -14.8200896956  PROA      87              0.0000000000
      1353        86  PRO       HG2            10.1007933606       45.0078108597      -15.8121004293  PROA      87              0.0000000000
      1354        86  PRO       C              13.6880000000       43.1110000000      -14.1100000000  PROA      87              0.0000000000
      1355        86  PRO       O              14.6110000000       42.7280000000      -14.8330000000  PROA      87              0.0000000000
      1356        87  LYS       N              13.8180000000       43.2710000000      -12.7760000000  PROA      88              0.0000000000
      1357        87  LYS       HN             13.0400826123       43.5247234601      -12.2071637219  PROA      88              0.0000000000
      1358        87  LYS       CA             15.0880000000       43.0900000000      -12.0580000000  PROA      88              0.0000000000
      1359        87  LYS       HA             15.8931038506       43.3804273424      -12.7165247405  PROA      88              0.0000000000
      1360        87  LYS       CB             15.0960000000       43.9450000000      -10.7950000000  PROA      88              0.0000000000
      1361        87  LYS       HB1            16.1185826515       43.9191129230      -10.3632623814  PROA      88              0.0000000000
      1362        87  LYS       HB2            14.3862504730       43.4982577612      -10.0673876224  PROA      88              0.0000000000
      1363        87  LYS       CG             14.7040000000       45.4060000000      -11.0120000000  PROA      88              0.0000000000
      1364        87  LYS       HG1            13.7652220499       45.4402723168      -11.6044564843  PROA      88              0.0000000000
      1365        87  LYS       HG2            15.5097968245       45.9111629213      -11.5855723301  PROA      88              0.0000000000
      1366        87  LYS       CD             14.4860000000       46.1610000000       -9.6990000000  PROA      88              0.0000000000
      1367        87  LYS       HD1            14.6442160717       47.2429638384       -9.8910687012  PROA      88              0.0000000000
      1368        87  LYS       HD2            15.2439130719       45.8100843789       -8.9675668444  PROA      88              0.0000000000
      1369        87  LYS       CE             13.0960000000       45.9840000000       -9.0710000000  PROA      88              0.0000000000
      1370        87  LYS       HE1            12.3215432004       46.3434277102       -9.7817211421  PROA      88              0.0000000000
      1371        87  LYS       HE2            13.0427690617       46.5619646184       -8.1237832760  PROA      88              0.0000000000
      1372        87  LYS       NZ             12.7820000000       44.5850000000       -8.7500000000  PROA      88              0.0000000000
      1373        87  LYS       HZ1            13.6280180079       44.1189859497       -8.3644037925  PROA      88              0.0000000000
      1374        87  LYS       HZ2            12.4772719320       44.0912673131       -9.6131155627  PROA      88              0.0000000000
      1375        87  LYS       HZ3            12.0176955502       44.5541331042       -8.0453826720  PROA      88              0.0000000000
      1376        87  LYS       C              15.3890000000       41.6330000000      -11.6470000000  PROA      88              0.0000000000
      1377        87  LYS       O              16.4980000000       41.3510000000      -11.1860000000  PROA      88              0.0000000000
      1378        88  ASN       N              14.4160000000       40.7160000000      -11.8220000000  PROA      89              0.0000000000
      1379        88  ASN       HN             13.5423079710       40.9664670070      -12.2303144242  PROA      89              0.0000000000
      1380        88  ASN       CA             14.5410000000       39.3010000000      -11.4410000000  PROA      89              0.0000000000
      1381        88  ASN       HA             15.5087946445       39.1608333486      -10.9828487830  PROA      89              0.0000000000
      1382        88  ASN       CB             13.4320000000       38.9130000000      -10.4690000000  PROA      89              0.0000000000
      1383        88  ASN       HB1            12.9761029402       37.9549482669      -10.7980611177  PROA      89              0.0000000000
      1384        88  ASN       HB2            12.6536135923       39.7055262655      -10.4672138166  PROA      89              0.0000000000
      1385        88  ASN       CG             13.9550000000       38.7440000000       -9.0650000000  PROA      89              0.0000000000
      1386        88  ASN       OD1            14.4000000000       37.6790000000       -8.6460000000  PROA      89              0.0000000000
      1387        88  ASN       ND2            13.8310000000       39.8700000000       -8.3380000000  PROA      89              0.0000000000
      1388        88  ASN       HD21           13.4280766617       40.6881675464       -8.7481885536  PROA      89              0.0000000000
      1389        88  ASN       HD22           14.1418001766       39.8883701962       -7.3877022645  PROA      89              0.0000000000
      1390        88  ASN       C              14.4170000000       38.3030000000      -12.6140000000  PROA      89              0.0000000000
      1391        88  ASN       O              14.6400000000       37.1020000000      -12.4190000000  PROA      89              0.0000000000
      1392        89  TYR       N              14.0340000000       38.7910000000      -13.8120000000  PROA      90              0.0000000000
      1393        89  TYR       HN             13.8697916983       39.7647842717      -13.9458374398  PROA      90              0.0000000000
      1394        89  TYR       CA             13.8300000000       37.9540000000      -14.9950000000  PROA      90              0.0000000000
      1395        89  TYR       HA             14.1846356021       36.9584877341      -14.7727641093  PROA      90              0.0000000000
      1396        89  TYR       CB             12.3370000000       37.9290000000      -15.3510000000  PROA      90              0.0000000000
      1397        89  TYR       HB1            12.1715190488       37.3315713354      -16.2728161796  PROA      90              0.0000000000
      1398        89  TYR       HB2            11.9583106268       38.9636034858      -15.4932673869  PROA      90              0.0000000000
      1399        89  TYR       CG             11.5590000000       37.2900000000      -14.2260000000  PROA      90              0.0000000000
      1400        89  TYR       CD1            11.3310000000       35.9210000000      -14.2440000000  PROA      90              0.0000000000
      1401        89  TYR       HD1            11.6099627221       35.3360720584      -15.1079629368  PROA      90              0.0000000000
      1402        89  TYR       CE1            10.7430000000       35.3070000000      -13.1470000000  PROA      90              0.0000000000
      1403        89  TYR       HE1            10.5433037467       34.2457857037      -13.1655785418  PROA      90              0.0000000000
      1404        89  TYR       CZ             10.4110000000       36.0560000000      -12.0250000000  PROA      90              0.0000000000
      1405        89  TYR       OH             10.0080000000       35.4230000000      -10.8660000000  PROA      90              0.0000000000
      1406        89  TYR       HH              9.5723740078       34.6035480571      -11.1116186235  PROA      90              0.0000000000
      1407        89  TYR       CD2            11.0990000000       38.0560000000      -13.1610000000  PROA      90              0.0000000000
      1408        89  TYR       HD2            11.1834395291       39.1321718549      -13.1945195912  PROA      90              0.0000000000
      1409        89  TYR       CE2            10.5310000000       37.4390000000      -12.0540000000  PROA      90              0.0000000000
      1410        89  TYR       HE2            10.1845335899       38.0316607026      -11.2202718577  PROA      90              0.0000000000
      1411        89  TYR       C              14.6360000000       38.4360000000      -16.1940000000  PROA      90              0.0000000000
      1412        89  TYR       O              14.7910000000       39.6470000000      -16.3500000000  PROA      90              0.0000000000
      1413        90  PRO       N              15.0750000000       37.5200000000      -17.0980000000  PROA      91              0.0000000000
      1414        90  PRO       CD             15.7560000000       37.9520000000      -18.3140000000  PROA      91              0.0000000000
      1415        90  PRO       HD1            16.5772658031       38.6526684380      -18.0536007184  PROA      91              0.0000000000
      1416        90  PRO       HD2            15.0313880251       38.4526280040      -18.9904101216  PROA      91              0.0000000000
      1417        90  PRO       CA             14.9640000000       36.0490000000      -17.0260000000  PROA      91              0.0000000000
      1418        90  PRO       HA             13.9807898595       35.7580854499      -16.6918750327  PROA      91              0.0000000000
      1419        90  PRO       CB             15.3130000000       35.6190000000      -18.4530000000  PROA      91              0.0000000000
      1420        90  PRO       HB1            14.4057705522       35.6006295783      -19.0937884648  PROA      91              0.0000000000
      1421        90  PRO       HB2            15.7777828380       34.6100679113      -18.4597493586  PROA      91              0.0000000000
      1422        90  PRO       CG             16.3000000000       36.6750000000      -18.9390000000  PROA      91              0.0000000000
      1423        90  PRO       HG1            17.3298898530       36.4587491636      -18.5838943784  PROA      91              0.0000000000
      1424        90  PRO       HG2            16.3082323997       36.7399602137      -20.0477154434  PROA      91              0.0000000000
      1425        90  PRO       C              15.8840000000       35.4400000000      -15.9580000000  PROA      91              0.0000000000
      1426        90  PRO       O              16.8520000000       36.0750000000      -15.5370000000  PROA      91              0.0000000000
      1427        91  LYS       N              15.5330000000       34.2440000000      -15.4660000000  PROA      92              0.0000000000
      1428        91  LYS       HN             14.6899432283       33.7912733441      -15.7447917394  PROA      92              0.0000000000
      1429        91  LYS       CA             16.3510000000       33.5160000000      -14.4910000000  PROA      92              0.0000000000
      1430        91  LYS       HA             17.3797878564       33.8115434127      -14.6337219086  PROA      92              0.0000000000
      1431        91  LYS       CB             15.9060000000       33.8240000000      -13.0580000000  PROA      92              0.0000000000
      1432        91  LYS       HB1            15.9586888044       34.9215687626      -12.8969608480  PROA      92              0.0000000000
      1433        91  LYS       HB2            16.6031098049       33.3231975849      -12.3533002284  PROA      92              0.0000000000
      1434        91  LYS       CG             14.4880000000       33.3540000000      -12.7590000000  PROA      92              0.0000000000
      1435        91  LYS       HG1            14.4810034062       32.2436785385      -12.7469215624  PROA      92              0.0000000000
      1436        91  LYS       HG2            13.8210782873       33.7094365678      -13.5725655254  PROA      92              0.0000000000
      1437        91  LYS       CD             13.9340000000       33.8560000000      -11.4250000000  PROA      92              0.0000000000
      1438        91  LYS       HD1            13.8014244935       34.9584503132      -11.4614378363  PROA      92              0.0000000000
      1439        91  LYS       HD2            14.6401643694       33.6065596592      -10.6043831140  PROA      92              0.0000000000
      1440        91  LYS       CE             12.5910000000       33.1800000000      -11.1770000000  PROA      92              0.0000000000
      1441        91  LYS       HE1            12.7571381430       32.1127215207      -10.9173504981  PROA      92              0.0000000000
      1442        91  LYS       HE2            11.9641637570       33.2575908522      -12.0908703863  PROA      92              0.0000000000
      1443        91  LYS       NZ             11.8380000000       33.7870000000      -10.0760000000  PROA      92              0.0000000000
      1444        91  LYS       HZ1            11.3650814884       34.6497692492      -10.4130123202  PROA      92              0.0000000000
      1445        91  LYS       HZ2            12.4894831268       34.0285043472       -9.3021492250  PROA      92              0.0000000000
      1446        91  LYS       HZ3            11.1250173236       33.1131835214       -9.7307078158  PROA      92              0.0000000000
      1447        91  LYS       C              16.3330000000       32.0240000000      -14.8370000000  PROA      92              0.0000000000
      1448        91  LYS       O              15.3560000000       31.5510000000      -15.4210000000  PROA      92              0.0000000000
      1449        92  LYS       N              17.4290000000       31.3110000000      -14.5300000000  PROA      93              0.0000000000
      1450        92  LYS       HN             18.2030632582       31.7434587341      -14.0761813074  PROA      93              0.0000000000
      1451        92  LYS       CA             17.6090000000       29.8810000000      -14.8120000000  PROA      93              0.0000000000
      1452        92  LYS       HA             17.4010673139       29.7122791808      -15.8581821486  PROA      93              0.0000000000
      1453        92  LYS       CB             19.0460000000       29.4690000000      -14.4750000000  PROA      93              0.0000000000
      1454        92  LYS       HB1            19.0244984176       28.6462173248      -13.7290259187  PROA      93              0.0000000000
      1455        92  LYS       HB2            19.5814897214       30.3376805338      -14.0361881188  PROA      93              0.0000000000
      1456        92  LYS       CG             19.7950000000       28.9950000000      -15.7270000000  PROA      93              0.0000000000
      1457        92  LYS       HG1            19.5326542864       29.6752564280      -16.5641659189  PROA      93              0.0000000000
      1458        92  LYS       HG2            19.4445028608       27.9703945467      -15.9714509716  PROA      93              0.0000000000
      1459        92  LYS       CD             21.3250000000       28.9590000000      -15.6030000000  PROA      93              0.0000000000
      1460        92  LYS       HD1            21.7410744460       28.4457843704      -16.4956079553  PROA      93              0.0000000000
      1461        92  LYS       HD2            21.5936028908       28.3775020915      -14.6958231383  PROA      93              0.0000000000
      1462        92  LYS       CE             21.9610000000       30.3530000000      -15.4980000000  PROA      93              0.0000000000
      1463        92  LYS       HE1            21.6867673595       30.8234893802      -14.5297112855  PROA      93              0.0000000000
      1464        92  LYS       HE2            21.6207134877       30.9901358439      -16.3420437421  PROA      93              0.0000000000
      1465        92  LYS       NZ             23.4300000000       30.2610000000      -15.5600000000  PROA      93              0.0000000000
      1466        92  LYS       HZ1            23.7206317098       29.9903819936      -16.5211967040  PROA      93              0.0000000000
      1467        92  LYS       HZ2            23.7613514157       29.5444438949      -14.8829821098  PROA      93              0.0000000000
      1468        92  LYS       HZ3            23.8455938349       31.1833724060      -15.3189387109  PROA      93              0.0000000000
      1469        92  LYS       C              16.5340000000       29.0220000000      -14.1480000000  PROA      93              0.0000000000
      1470        92  LYS       O              15.9880000000       28.1180000000      -14.7820000000  PROA      93              0.0000000000
      1471        93  LYS       N              16.2370000000       29.3140000000      -12.8820000000  PROA      94              0.0000000000
      1472        93  LYS       HN             16.7081923151       30.0392637634      -12.3865111147  PROA      94              0.0000000000
      1473        93  LYS       CA             15.2120000000       28.6020000000      -12.1360000000  PROA      94              0.0000000000
      1474        93  LYS       HA             14.9561845102       27.7144854971      -12.6953586794  PROA      94              0.0000000000
      1475        93  LYS       CB             15.6890000000       28.2150000000      -10.7250000000  PROA      94              0.0000000000
      1476        93  LYS       HB1            15.9254861986       29.1445328399      -10.1654010484  PROA      94              0.0000000000
      1477        93  LYS       HB2            16.6132708357       27.6068303858      -10.8196633600  PROA      94              0.0000000000
      1478        93  LYS       CG             14.6550000000       27.4100000000       -9.9200000000  PROA      94              0.0000000000
      1479        93  LYS       HG1            15.1932100836       26.6908084066       -9.2669395912  PROA      94              0.0000000000
      1480        93  LYS       HG2            14.0147777729       26.8429316414      -10.6284797218  PROA      94              0.0000000000
      1481        93  LYS       CD             13.7570000000       28.2940000000       -9.0440000000  PROA      94              0.0000000000
      1482        93  LYS       HD1            13.6421629320       29.2781547880       -9.5449719313  PROA      94              0.0000000000
      1483        93  LYS       HD2            14.2626335715       28.4438133063       -8.0669576573  PROA      94              0.0000000000
      1484        93  LYS       CE             12.3630000000       27.7250000000       -8.7800000000  PROA      94              0.0000000000
      1485        93  LYS       HE1            11.8292020020       27.5607396588       -9.7403051504  PROA      94              0.0000000000
      1486        93  LYS       HE2            11.7831054453       28.4186993880       -8.1345457345  PROA      94              0.0000000000
      1487        93  LYS       NZ             12.4660000000       26.4410000000       -8.0910000000  PROA      94              0.0000000000
      1488        93  LYS       HZ1            13.4006271233       26.3620895969       -7.6417280460  PROA      94              0.0000000000
      1489        93  LYS       HZ2            12.3447995622       25.6687709727       -8.7769828127  PROA      94              0.0000000000
      1490        93  LYS       HZ3            11.7252903782       26.3774275192       -7.3637397770  PROA      94              0.0000000000
      1491        93  LYS       C              13.9260000000       29.4330000000      -12.1360000000  PROA      94              0.0000000000
      1492        93  LYS       O              13.7500000000       30.3300000000      -11.3010000000  PROA      94              0.0000000000
      1493        94  MET       N              13.0330000000       29.1340000000      -13.0860000000  PROA      95              0.0000000000
      1494        94  MET       HN             13.2002062041       28.4213796024      -13.7626982505  PROA      95              0.0000000000
      1495        94  MET       CA             11.7530000000       29.8330000000      -13.1940000000  PROA      95              0.0000000000
      1496        94  MET       HA             11.8925507481       30.8408827002      -12.8322966423  PROA      95              0.0000000000
      1497        94  MET       CB             11.2610000000       29.8540000000      -14.6410000000  PROA      95              0.0000000000
      1498        94  MET       HB1            10.2209606323       30.2431978180      -14.6603242657  PROA      95              0.0000000000
      1499        94  MET       HB2            11.2637465590       28.8158224168      -15.0356010863  PROA      95              0.0000000000
      1500        94  MET       CG             12.1310000000       30.7270000000      -15.5440000000  PROA      95              0.0000000000
      1501        94  MET       HG1            11.8197930236       30.5565227047      -16.5958631754  PROA      95              0.0000000000
      1502        94  MET       HG2            13.1853391282       30.3974586636      -15.4340002705  PROA      95              0.0000000000
      1503        94  MET       SD             12.0200000000       32.4840000000      -15.1730000000  PROA      95              0.0000000000
      1504        94  MET       CE             10.3530000000       32.7570000000      -15.7900000000  PROA      95              0.0000000000
      1505        94  MET       HE1             9.5967216850       32.2682493930      -15.1392412471  PROA      95              0.0000000000
      1506        94  MET       HE2            10.2488121493       32.3364114269      -16.8127929426  PROA      95              0.0000000000
      1507        94  MET       HE3            10.1283783012       33.8444237171      -15.8201663947  PROA      95              0.0000000000
      1508        94  MET       C              10.7150000000       29.1780000000      -12.2880000000  PROA      95              0.0000000000
      1509        94  MET       O              10.8020000000       27.9800000000      -12.0250000000  PROA      95              0.0000000000
      1510        95  GLU       N               9.7010000000       29.9410000000      -11.8620000000  PROA      96              0.0000000000
      1511        95  GLU       HN              9.6636074080       30.9186084212      -12.0528790885  PROA      96              0.0000000000
      1512        95  GLU       CA              8.5790000000       29.3990000000      -11.0890000000  PROA      96              0.0000000000
      1513        95  GLU       HA              8.9811487187       28.9454516031      -10.1953211238  PROA      96              0.0000000000
      1514        95  GLU       CB              7.5770000000       30.4930000000      -10.7190000000  PROA      96              0.0000000000
      1515        95  GLU       HB1             6.6175217641       30.0024822144      -10.4526575197  PROA      96              0.0000000000
      1516        95  GLU       HB2             7.4202233303       31.1304852629      -11.6140855352  PROA      96              0.0000000000
      1517        95  GLU       CG              7.9810000000       31.4040000000       -9.5550000000  PROA      96              0.0000000000
      1518        95  GLU       HG1             8.1166387068       30.7852940374       -8.6425484655  PROA      96              0.0000000000
      1519        95  GLU       HG2             7.1713731696       32.1434057653       -9.3773873891  PROA      96              0.0000000000
      1520        95  GLU       CD              9.2690000000       32.1560000000       -9.8220000000  PROA      96              0.0000000000
      1521        95  GLU       OE1             9.4300000000       32.7520000000      -10.8860000000  PROA      96              0.0000000000
      1522        95  GLU       OE2            10.1420000000       32.1490000000       -8.9610000000  PROA      96              0.0000000000
      1523        95  GLU       C               7.8870000000       28.3830000000      -12.0120000000  PROA      96              0.0000000000
      1524        95  GLU       O               7.8650000000       28.5840000000      -13.2210000000  PROA      96              0.0000000000
      1525        96  LYS       N               7.4250000000       27.2560000000      -11.4580000000  PROA      97              0.0000000000
      1526        96  LYS       HN              7.4001964720       27.1363460734      -10.4689217404  PROA      97              0.0000000000
      1527        96  LYS       CA              6.9230000000       26.1170000000      -12.2440000000  PROA      97              0.0000000000
      1528        96  LYS       HA              7.7383719335       25.7496177277      -12.8491824175  PROA      97              0.0000000000
      1529        96  LYS       CB              6.3930000000       25.0020000000      -11.3480000000  PROA      97              0.0000000000
      1530        96  LYS       HB1             5.3489270192       25.2410437285      -11.0539847513  PROA      97              0.0000000000
      1531        96  LYS       HB2             7.0200834839       24.9457194532      -10.4329731894  PROA      97              0.0000000000
      1532        96  LYS       CG              6.4130000000       23.6390000000      -12.0500000000  PROA      97              0.0000000000
      1533        96  LYS       HG1             5.8799498825       23.7298451192      -13.0200509583  PROA      97              0.0000000000
      1534        96  LYS       HG2             5.8784986662       22.9023931334      -11.4135152998  PROA      97              0.0000000000
      1535        96  LYS       CD              7.8330000000       23.1220000000      -12.3150000000  PROA      97              0.0000000000
      1536        96  LYS       HD1             8.3629816432       23.8215943591      -12.9960844840  PROA      97              0.0000000000
      1537        96  LYS       HD2             7.7814855782       22.1222564594      -12.7967136090  PROA      97              0.0000000000
      1538        96  LYS       CE              8.5950000000       23.0160000000      -10.9960000000  PROA      97              0.0000000000
      1539        96  LYS       HE1             8.0275630711       22.3664723159      -10.2958790515  PROA      97              0.0000000000
      1540        96  LYS       HE2             8.7179581246       24.0307315156      -10.5609810649  PROA      97              0.0000000000
      1541        96  LYS       NZ              9.9390000000       22.4360000000      -11.1370000000  PROA      97              0.0000000000
      1542        96  LYS       HZ1            10.1807914431       22.3612990116      -12.1457401352  PROA      97              0.0000000000
      1543        96  LYS       HZ2             9.9552518258       21.4898219252      -10.7056271161  PROA      97              0.0000000000
      1544        96  LYS       HZ3            10.6319397080       23.0464635683      -10.6587025727  PROA      97              0.0000000000
      1545        96  LYS       C               5.8900000000       26.4720000000      -13.3210000000  PROA      97              0.0000000000
      1546        96  LYS       O               5.9360000000       25.8770000000      -14.3970000000  PROA      97              0.0000000000
      1547        97  ARG       N               4.9780000000       27.4300000000      -13.0510000000  PROA      98              0.0000000000
      1548        97  ARG       HN              4.9769389226       27.9328357639      -12.1902341888  PROA      98              0.0000000000
      1549        97  ARG       CA              3.9210000000       27.7940000000      -14.0180000000  PROA      98              0.0000000000
      1550        97  ARG       HA              3.4504686869       26.8854072820      -14.3633359598  PROA      98              0.0000000000
      1551        97  ARG       CB              2.8970000000       28.7050000000      -13.3450000000  PROA      98              0.0000000000
      1552        97  ARG       HB1             2.6636031176       28.2712430204      -12.3506045299  PROA      98              0.0000000000
      1553        97  ARG       HB2             1.9787150150       28.6962436449      -13.9679908390  PROA      98              0.0000000000
      1554        97  ARG       CG              3.2970000000       30.1640000000      -13.1310000000  PROA      98              0.0000000000
      1555        97  ARG       HG1             3.2403346330       30.7205697659      -14.0908645202  PROA      98              0.0000000000
      1556        97  ARG       HG2             4.3365395644       30.2223866410      -12.7433542089  PROA      98              0.0000000000
      1557        97  ARG       CD              2.3280000000       30.7610000000      -12.1220000000  PROA      98              0.0000000000
      1558        97  ARG       HD1             2.7110021238       30.5780335263      -11.0954390799  PROA      98              0.0000000000
      1559        97  ARG       HD2             1.3313829829       30.2868063434      -12.2480538662  PROA      98              0.0000000000
      1560        97  ARG       NE              2.1410000000       32.1970000000      -12.2610000000  PROA      98              0.0000000000
      1561        97  ARG       HE              2.3540339013       32.6447202540      -13.1294210009  PROA      98              0.0000000000
      1562        97  ARG       CZ              1.6820000000       32.9270000000      -11.2250000000  PROA      98              0.0000000000
      1563        97  ARG       NH1             1.4820000000       32.4110000000      -10.0150000000  PROA      98              0.0000000000
      1564        97  ARG       HH11            1.2852974102       33.0128905416       -9.2410259261  PROA      98              0.0000000000
      1565        97  ARG       HH12            1.5283884997       31.4212991061       -9.8795738292  PROA      98              0.0000000000
      1566        97  ARG       NH2             1.4050000000       34.2000000000      -11.4340000000  PROA      98              0.0000000000
      1567        97  ARG       HH21            1.2448781032       34.5307060947      -12.3640507820  PROA      98              0.0000000000
      1568        97  ARG       HH22            1.3551853777       34.8340924206      -10.6623489743  PROA      98              0.0000000000
      1569        97  ARG       C               4.4390000000       28.3510000000      -15.3610000000  PROA      98              0.0000000000
      1570        97  ARG       O               3.7120000000       28.2940000000      -16.3550000000  PROA      98              0.0000000000
      1571        98  PHE       N               5.6810000000       28.8900000000      -15.3890000000  PROA      99              0.0000000000
      1572        98  PHE       HN              6.2497454715       28.9142584884      -14.5711790798  PROA      99              0.0000000000
      1573        98  PHE       CA              6.2920000000       29.4730000000      -16.5890000000  PROA      99              0.0000000000
      1574        98  PHE       HA              5.5030530565       29.8890710620      -17.1977761252  PROA      99              0.0000000000
      1575        98  PHE       CB              7.2960000000       30.5580000000      -16.2080000000  PROA      99              0.0000000000
      1576        98  PHE       HB1             7.7405062186       31.0025365765      -17.1239410798  PROA      99              0.0000000000
      1577        98  PHE       HB2             8.0943098821       30.1281058608      -15.5660973834  PROA      99              0.0000000000
      1578        98  PHE       CG              6.6190000000       31.6630000000      -15.4340000000  PROA      99              0.0000000000
      1579        98  PHE       CD1             5.7970000000       32.5690000000      -16.0920000000  PROA      99              0.0000000000
      1580        98  PHE       HD1             5.6344459505       32.4758092613      -17.1556216058  PROA      99              0.0000000000
      1581        98  PHE       CE1             5.1830000000       33.5960000000      -15.3830000000  PROA      99              0.0000000000
      1582        98  PHE       HE1             4.5466111204       34.3012620257      -15.8968235166  PROA      99              0.0000000000
      1583        98  PHE       CZ              5.3880000000       33.7150000000      -14.0140000000  PROA      99              0.0000000000
      1584        98  PHE       HZ              4.9099567664       34.5112791125      -13.4628072635  PROA      99              0.0000000000
      1585        98  PHE       CD2             6.8240000000       31.7830000000      -14.0650000000  PROA      99              0.0000000000
      1586        98  PHE       HD2             7.4620814233       31.0789408751      -13.5516269508  PROA      99              0.0000000000
      1587        98  PHE       CE2             6.2090000000       32.8080000000      -13.3550000000  PROA      99              0.0000000000
      1588        98  PHE       HE2             6.3694088635       32.8993363779      -12.2908916368  PROA      99              0.0000000000
      1589        98  PHE       C               6.9770000000       28.4380000000      -17.4790000000  PROA      99              0.0000000000
      1590        98  PHE       O               7.4090000000       28.7700000000      -18.5740000000  PROA      99              0.0000000000
      1591        99  VAL       N               7.1210000000       27.2090000000      -17.0000000000  PROA      100             0.0000000000
      1592        99  VAL       HN              6.7189733540       26.9267623472      -16.1325194916  PROA      100             0.0000000000
      1593        99  VAL       CA              7.8790000000       26.1940000000      -17.7170000000  PROA      100             0.0000000000
      1594        99  VAL       HA              8.6127314517       26.6923261566      -18.3330387869  PROA      100             0.0000000000
      1595        99  VAL       CB              8.5640000000       25.2550000000      -16.7210000000  PROA      100             0.0000000000
      1596        99  VAL       HB              7.7885461759       24.6915039867      -16.1597581691  PROA      100             0.0000000000
      1597        99  VAL       CG1             9.4880000000       24.2640000000      -17.4310000000  PROA      100             0.0000000000
      1598        99  VAL       HG11           10.2772801798       24.8109119079      -17.9897890145  PROA      100             0.0000000000
      1599        99  VAL       HG12            8.9039627128       23.6512319389      -18.1504927735  PROA      100             0.0000000000
      1600        99  VAL       HG13            9.9762091733       23.6010745636      -16.6850537757  PROA      100             0.0000000000
      1601        99  VAL       CG2             9.3020000000       26.0620000000      -15.6500000000  PROA      100             0.0000000000
      1602        99  VAL       HG21            8.5720295085       26.5671447579      -14.9819484638  PROA      100             0.0000000000
      1603        99  VAL       HG22            9.9375189537       26.8361009684      -16.1307675644  PROA      100             0.0000000000
      1604        99  VAL       HG23            9.9353663699       25.3860422579      -15.0366630021  PROA      100             0.0000000000
      1605        99  VAL       C               7.0310000000       25.4250000000      -18.7240000000  PROA      100             0.0000000000
      1606        99  VAL       O               5.9700000000       24.9060000000      -18.3920000000  PROA      100             0.0000000000
      1607       100  PHE       N               7.5190000000       25.3650000000      -19.9550000000  PROA      101             0.0000000000
      1608       100  PHE       HN              8.3375203508       25.8726170561      -20.2106238772  PROA      101             0.0000000000
      1609       100  PHE       CA              6.9220000000       24.5730000000      -21.0230000000  PROA      101             0.0000000000
      1610       100  PHE       HA              6.0578522663       24.0654444197      -20.6207538787  PROA      101             0.0000000000
      1611       100  PHE       CB              6.5150000000       25.4700000000      -22.1930000000  PROA      101             0.0000000000
      1612       100  PHE       HB1             5.9632521428       24.8822061485      -22.9572314971  PROA      101             0.0000000000
      1613       100  PHE       HB2             7.4114523821       25.9423547648      -22.6482265301  PROA      101             0.0000000000
      1614       100  PHE       CG              5.6070000000       26.5620000000      -21.6840000000  PROA      101             0.0000000000
      1615       100  PHE       CD1             6.0740000000       27.8680000000      -21.5930000000  PROA      101             0.0000000000
      1616       100  PHE       HD1             7.0803531014       28.1046874115      -21.9054620003  PROA      101             0.0000000000
      1617       100  PHE       CE1             5.2460000000       28.8690000000      -21.1000000000  PROA      101             0.0000000000
      1618       100  PHE       HE1             5.6081099597       29.8840672264      -21.0298948714  PROA      101             0.0000000000
      1619       100  PHE       CZ              3.9510000000       28.5630000000      -20.6970000000  PROA      101             0.0000000000
      1620       100  PHE       HZ              3.3105517536       29.3380225139      -20.3025813849  PROA      101             0.0000000000
      1621       100  PHE       CD2             4.3080000000       26.2580000000      -21.2950000000  PROA      101             0.0000000000
      1622       100  PHE       HD2             3.9421563959       25.2450774524      -21.3759026961  PROA      101             0.0000000000
      1623       100  PHE       CE2             3.4810000000       27.2590000000      -20.8020000000  PROA      101             0.0000000000
      1624       100  PHE       HE2             2.4711663423       27.0238961260      -20.4997398781  PROA      101             0.0000000000
      1625       100  PHE       C               7.9410000000       23.5360000000      -21.4650000000  PROA      101             0.0000000000
      1626       100  PHE       O               9.1440000000       23.8130000000      -21.4650000000  PROA      101             0.0000000000
      1627       101  ASN       N               7.4700000000       22.3390000000      -21.8080000000  PROA      102             0.0000000000
      1628       101  ASN       HN              6.5066970654       22.1045298535      -21.7048754666  PROA      102             0.0000000000
      1629       101  ASN       CA              8.3170000000       21.2980000000      -22.3520000000  PROA      102             0.0000000000
      1630       101  ASN       HA              9.3157062631       21.4616289513      -21.9755478843  PROA      102             0.0000000000
      1631       101  ASN       CB              7.8480000000       19.9110000000      -21.9760000000  PROA      102             0.0000000000
      1632       101  ASN       HB1             8.2778361900       19.1729377719      -22.6863210809  PROA      102             0.0000000000
      1633       101  ASN       HB2             6.7394022361       19.8699502421      -22.0341115818  PROA      102             0.0000000000
      1634       101  ASN       CG              8.2770000000       19.5460000000      -20.5740000000  PROA      102             0.0000000000
      1635       101  ASN       OD1             7.4860000000       18.9980000000      -19.8160000000  PROA      102             0.0000000000
      1636       101  ASN       ND2             9.5800000000       19.7350000000      -20.3020000000  PROA      102             0.0000000000
      1637       101  ASN       HD21           10.0046521106       19.2572855497      -19.5329359656  PROA      102             0.0000000000
      1638       101  ASN       HD22           10.1245259644       20.3532936185      -20.8687490410  PROA      102             0.0000000000
      1639       101  ASN       C               8.2210000000       21.4680000000      -23.8650000000  PROA      102             0.0000000000
      1640       101  ASN       O               7.1530000000       21.2440000000      -24.4390000000  PROA      102             0.0000000000
      1641       102  LYS       N               9.3040000000       21.9460000000      -24.5000000000  PROA      103             0.0000000000
      1642       102  LYS       HN             10.1361103800       22.1879594174      -24.0074916900  PROA      103             0.0000000000
      1643       102  LYS       CA              9.3430000000       22.1460000000      -25.9530000000  PROA      103             0.0000000000
      1644       102  LYS       HA              8.3703088381       22.4928388731      -26.2687976226  PROA      103             0.0000000000
      1645       102  LYS       CB             10.4150000000       23.1630000000      -26.3290000000  PROA      103             0.0000000000
      1646       102  LYS       HB1            11.4153804804       22.7377061332      -26.1005576520  PROA      103             0.0000000000
      1647       102  LYS       HB2            10.2698209102       24.0839820911      -25.7252310832  PROA      103             0.0000000000
      1648       102  LYS       CG             10.3520000000       23.5220000000      -27.8090000000  PROA      103             0.0000000000
      1649       102  LYS       HG1             9.3550817763       23.9608207643      -28.0254799509  PROA      103             0.0000000000
      1650       102  LYS       HG2            10.4731556956       22.5927665724      -28.4049192156  PROA      103             0.0000000000
      1651       102  LYS       CD             11.4270000000       24.5190000000      -28.2360000000  PROA      103             0.0000000000
      1652       102  LYS       HD1            11.3195619308       25.4394167085      -27.6240207503  PROA      103             0.0000000000
      1653       102  LYS       HD2            11.2669505476       24.7764973870      -29.3043200487  PROA      103             0.0000000000
      1654       102  LYS       CE             12.8480000000       23.9880000000      -28.0710000000  PROA      103             0.0000000000
      1655       102  LYS       HE1            13.0654205688       23.8066475423      -26.9967774453  PROA      103             0.0000000000
      1656       102  LYS       HE2            13.5775482740       24.7127697042      -28.4912174516  PROA      103             0.0000000000
      1657       102  LYS       NZ             13.0010000000       22.7190000000      -28.7880000000  PROA      103             0.0000000000
      1658       102  LYS       HZ1            13.1463383511       22.9075970358      -29.8003773614  PROA      103             0.0000000000
      1659       102  LYS       HZ2            12.1435404976       22.1441046336      -28.6620708316  PROA      103             0.0000000000
      1660       102  LYS       HZ3            13.8216680494       22.2040074098      -28.4099970625  PROA      103             0.0000000000
      1661       102  LYS       C               9.6160000000       20.7910000000      -26.6080000000  PROA      103             0.0000000000
      1662       102  LYS       O              10.6730000000       20.1950000000      -26.3830000000  PROA      103             0.0000000000
      1663       103  ILE       N               8.6530000000       20.3170000000      -27.4100000000  PROA      104             0.0000000000
      1664       103  ILE       HN              7.8231096209       20.8415997177      -27.5797655614  PROA      104             0.0000000000
      1665       103  ILE       CA              8.7180000000       19.0280000000      -28.0940000000  PROA      104             0.0000000000
      1666       103  ILE       HA              9.5903852152       18.4982858424      -27.7410898496  PROA      104             0.0000000000
      1667       103  ILE       CB              7.4460000000       18.2330000000      -27.7940000000  PROA      104             0.0000000000
      1668       103  ILE       HB              6.5663851354       18.8051048716      -28.1583604914  PROA      104             0.0000000000
      1669       103  ILE       CG2             7.4640000000       16.8600000000      -28.4700000000  PROA      104             0.0000000000
      1670       103  ILE       HG21            8.3321469890       16.2680753242      -28.1090748226  PROA      104             0.0000000000
      1671       103  ILE       HG22            7.5507150271       16.9816375671      -29.5708809686  PROA      104             0.0000000000
      1672       103  ILE       HG23            6.5317911000       16.3066363006      -28.2270405719  PROA      104             0.0000000000
      1673       103  ILE       CG1             7.2220000000       18.1380000000      -26.2840000000  PROA      104             0.0000000000
      1674       103  ILE       HG11            7.2336582057       19.1625282349      -25.8554032957  PROA      104             0.0000000000
      1675       103  ILE       HG12            8.0514141638       17.5511581256      -25.8354713923  PROA      104             0.0000000000
      1676       103  ILE       CD              5.8950000000       17.4690000000      -25.9250000000  PROA      104             0.0000000000
      1677       103  ILE       HD1             5.9915007989       16.3647503314      -26.0001083570  PROA      104             0.0000000000
      1678       103  ILE       HD2             5.1007890565       17.8041159650      -26.6258426128  PROA      104             0.0000000000
      1679       103  ILE       HD3             5.6094666327       17.7300645855      -24.8835730563  PROA      104             0.0000000000
      1680       103  ILE       C               8.8910000000       19.2280000000      -29.5990000000  PROA      104             0.0000000000
      1681       103  ILE       O               8.1190000000       19.9690000000      -30.2150000000  PROA      104             0.0000000000
      1682       104  GLU       N               9.9100000000       18.5730000000      -30.1760000000  PROA      105             0.0000000000
      1683       104  GLU       HN             10.5464454692       18.0349225047      -29.6300606092  PROA      105             0.0000000000
      1684       104  GLU       CA             10.1850000000       18.5790000000      -31.6160000000  PROA      105             0.0000000000
      1685       104  GLU       HA              9.7290233566       19.4614302347      -32.0397425287  PROA      105             0.0000000000
      1686       104  GLU       CB             11.6950000000       18.5820000000      -31.8790000000  PROA      105             0.0000000000
      1687       104  GLU       HB1            11.8861511334       19.1827307833      -32.7928564517  PROA      105             0.0000000000
      1688       104  GLU       HB2            12.0167597160       17.5352828089      -32.0617666580  PROA      105             0.0000000000
      1689       104  GLU       CG             12.5540000000       19.1560000000      -30.7390000000  PROA      105             0.0000000000
      1690       104  GLU       HG1            13.6258066763       19.0113551697      -30.9916669022  PROA      105             0.0000000000
      1691       104  GLU       HG2            12.3216542335       18.6038167085      -29.8037774066  PROA      105             0.0000000000
      1692       104  GLU       CD             12.3180000000       20.6370000000      -30.4900000000  PROA      105             0.0000000000
      1693       104  GLU       OE1            13.0610000000       21.4700000000      -31.0070000000  PROA      105             0.0000000000
      1694       104  GLU       OE2            11.4660000000       20.9890000000      -29.6770000000  PROA      105             0.0000000000
      1695       104  GLU       C               9.5110000000       17.3210000000      -32.1760000000  PROA      105             0.0000000000
      1696       104  GLU       O               9.8950000000       16.1990000000      -31.8200000000  PROA      105             0.0000000000
      1697       105  ILE       N               8.4470000000       17.5160000000      -32.9760000000  PROA      106             0.0000000000
      1698       105  ILE       HN              8.1289038645       18.4326800772      -33.2035459733  PROA      106             0.0000000000
      1699       105  ILE       CA              7.6780000000       16.4160000000      -33.5710000000  PROA      106             0.0000000000
      1700       105  ILE       HA              8.3201361422       15.5510218349      -33.6462802196  PROA      106             0.0000000000
      1701       105  ILE       CB              6.4660000000       16.1160000000      -32.6810000000  PROA      106             0.0000000000
      1702       105  ILE       HB              6.8111250940       15.6103557951      -31.7541368749  PROA      106             0.0000000000
      1703       105  ILE       CG2             5.7190000000       17.3970000000      -32.3050000000  PROA      106             0.0000000000
      1704       105  ILE       HG21            5.3573044815       17.9109596033      -33.2211565795  PROA      106             0.0000000000
      1705       105  ILE       HG22            6.3988425153       18.0843809707      -31.7576649507  PROA      106             0.0000000000
      1706       105  ILE       HG23            4.8432495995       17.1507301756      -31.6672959069  PROA      106             0.0000000000
      1707       105  ILE       CG1             5.5560000000       15.0570000000      -33.3010000000  PROA      106             0.0000000000
      1708       105  ILE       HG11            6.1403349289       14.1251460639      -33.4554911633  PROA      106             0.0000000000
      1709       105  ILE       HG12            5.1959546999       15.4228665162      -34.2859749546  PROA      106             0.0000000000
      1710       105  ILE       CD              4.3490000000       14.7450000000      -32.4160000000  PROA      106             0.0000000000
      1711       105  ILE       HD1             3.6500868694       15.6085534310      -32.4051876174  PROA      106             0.0000000000
      1712       105  ILE       HD2             4.6841581328       14.5469130773      -31.3754786414  PROA      106             0.0000000000
      1713       105  ILE       HD3             3.8099925608       13.8573823211      -32.8107910045  PROA      106             0.0000000000
      1714       105  ILE       C               7.2810000000       16.7460000000      -35.0100000000  PROA      106             0.0000000000
      1715       105  ILE       O               6.6260000000       17.7640000000      -35.2590000000  PROA      106             0.0000000000
      1716       106  ASN       N               7.7100000000       15.8750000000      -35.9530000000  PROA      107             0.0000000000
      1717       106  ASN       HN              8.2480882514       15.0811936447      -35.6859428985  PROA      107             0.0000000000
      1718       106  ASN       CA              7.4640000000       15.9660000000      -37.3950000000  PROA      107             0.0000000000
      1719       106  ASN       HA              8.0937378614       15.2349016294      -37.8796167360  PROA      107             0.0000000000
      1720       106  ASN       CB              5.9960000000       15.7110000000      -37.7570000000  PROA      107             0.0000000000
      1721       106  ASN       HB1             5.8830124363       15.7211176055      -38.8620752119  PROA      107             0.0000000000
      1722       106  ASN       HB2             5.3648294001       16.5132282158      -37.3186926387  PROA      107             0.0000000000
      1723       106  ASN       CG              5.5250000000       14.3780000000      -37.2310000000  PROA      107             0.0000000000
      1724       106  ASN       OD1             6.2290000000       13.3750000000      -37.2850000000  PROA      107             0.0000000000
      1725       106  ASN       ND2             4.2950000000       14.4320000000      -36.6890000000  PROA      107             0.0000000000
      1726       106  ASN       HD21            3.8800002562       13.6060122522      -36.3075298792  PROA      107             0.0000000000
      1727       106  ASN       HD22            3.7956418520       15.2981302894      -36.6675579441  PROA      107             0.0000000000
      1728       106  ASN       C               7.7990000000       17.3530000000      -37.9630000000  PROA      107             0.0000000000
      1729       106  ASN       O               6.9380000000       18.0160000000      -38.5490000000  PROA      107             0.0000000000
      1730       107  ASN       N               9.0600000000       17.7940000000      -37.7460000000  PROA      108             0.0000000000
      1731       107  ASN       HN              9.7003628301       17.2234978100      -37.2410334476  PROA      108             0.0000000000
      1732       107  ASN       CA              9.6340000000       19.0790000000      -38.1860000000  PROA      108             0.0000000000
      1733       107  ASN       HA             10.6084099401       19.1833009113      -37.7323371281  PROA      108             0.0000000000
      1734       107  ASN       CB              9.7500000000       19.1220000000      -39.7090000000  PROA      108             0.0000000000
      1735       107  ASN       HB1             8.7436723702       19.2731103179      -40.1547347747  PROA      108             0.0000000000
      1736       107  ASN       HB2            10.1712868928       18.1622939830      -40.0773623636  PROA      108             0.0000000000
      1737       107  ASN       CG             10.6610000000       20.2630000000      -40.1370000000  PROA      108             0.0000000000
      1738       107  ASN       OD1            11.8680000000       20.2430000000      -39.9090000000  PROA      108             0.0000000000
      1739       107  ASN       ND2            10.0390000000       21.2240000000      -40.8490000000  PROA      108             0.0000000000
      1740       107  ASN       HD21           10.5748009615       21.9363470774      -41.3022978832  PROA      108             0.0000000000
      1741       107  ASN       HD22            9.0418058099       21.2245128786      -40.9238564235  PROA      108             0.0000000000
      1742       107  ASN       C               8.8620000000       20.3160000000      -37.6840000000  PROA      108             0.0000000000
      1743       107  ASN       O               9.0010000000       21.4070000000      -38.2410000000  PROA      108             0.0000000000
      1744       108  LYS       N               8.0700000000       20.1350000000      -36.6120000000  PROA      109             0.0000000000
      1745       108  LYS       HN              7.9922679786       19.2382395067      -36.1854046190  PROA      109             0.0000000000
      1746       108  LYS       CA              7.2710000000       21.1790000000      -35.9790000000  PROA      109             0.0000000000
      1747       108  LYS       HA              7.5779335746       22.1365652916      -36.3727084160  PROA      109             0.0000000000
      1748       108  LYS       CB              5.8290000000       20.9120000000      -36.2850000000  PROA      109             0.0000000000
      1749       108  LYS       HB1             5.2160961265       21.7167450040      -35.8268866110  PROA      109             0.0000000000
      1750       108  LYS       HB2             5.5455561873       19.9399256598      -35.8290782537  PROA      109             0.0000000000
      1751       108  LYS       CG              5.5170000000       20.8560000000      -37.7860000000  PROA      109             0.0000000000
      1752       108  LYS       HG1             4.5804524927       20.2770370109      -37.9301989119  PROA      109             0.0000000000
      1753       108  LYS       HG2             6.3486201818       20.3290657343      -38.2996738802  PROA      109             0.0000000000
      1754       108  LYS       CD              5.3420000000       22.2300000000      -38.4300000000  PROA      109             0.0000000000
      1755       108  LYS       HD1             5.1641182616       22.1003829147      -39.5187383438  PROA      109             0.0000000000
      1756       108  LYS       HD2             6.2723157680       22.8194713544      -38.2856747528  PROA      109             0.0000000000
      1757       108  LYS       CE              4.1640000000       22.9960000000      -37.8180000000  PROA      109             0.0000000000
      1758       108  LYS       HE1             4.0077581376       23.9551169567      -38.3562672587  PROA      109             0.0000000000
      1759       108  LYS       HE2             4.3493133073       23.1889020934      -36.7398088025  PROA      109             0.0000000000
      1760       108  LYS       NZ              2.9420000000       22.1960000000      -37.9390000000  PROA      109             0.0000000000
      1761       108  LYS       HZ1             2.9994099579       21.3759640984      -37.3019401780  PROA      109             0.0000000000
      1762       108  LYS       HZ2             2.8391793628       21.8663502002      -38.9199987575  PROA      109             0.0000000000
      1763       108  LYS       HZ3             2.1196024554       22.7781716360      -37.6814381608  PROA      109             0.0000000000
      1764       108  LYS       C               7.5870000000       21.2330000000      -34.4870000000  PROA      109             0.0000000000
      1765       108  LYS       O               8.3470000000       20.4020000000      -33.9680000000  PROA      109             0.0000000000
      1766       109  LEU       N               6.9940000000       22.2140000000      -33.7990000000  PROA      110             0.0000000000
      1767       109  LEU       HN              6.3859321504       22.8647454077      -34.2460765713  PROA      110             0.0000000000
      1768       109  LEU       CA              7.1780000000       22.4170000000      -32.3660000000  PROA      110             0.0000000000
      1769       109  LEU       HA              7.7610360735       21.5907499078      -31.9872385053  PROA      110             0.0000000000
      1770       109  LEU       CB              7.8900000000       23.7420000000      -32.0740000000  PROA      110             0.0000000000
      1771       109  LEU       HB1             7.9456493639       23.8726102134      -30.9728130336  PROA      110             0.0000000000
      1772       109  LEU       HB2             7.2831065105       24.5661539387      -32.5043709938  PROA      110             0.0000000000
      1773       109  LEU       CG              9.3100000000       23.8420000000      -32.6430000000  PROA      110             0.0000000000
      1774       109  LEU       HG              9.7611046007       22.8273021504      -32.6458785104  PROA      110             0.0000000000
      1775       109  LEU       CD1             9.3660000000       24.4030000000      -34.0660000000  PROA      110             0.0000000000
      1776       109  LEU       HD11            8.9348547937       25.4266477017      -34.0900872132  PROA      110             0.0000000000
      1777       109  LEU       HD12            8.7792212358       23.7547785165      -34.7513857971  PROA      110             0.0000000000
      1778       109  LEU       HD13           10.4207862102       24.4541896516      -34.4110503892  PROA      110             0.0000000000
      1779       109  LEU       CD2            10.2100000000       24.6410000000      -31.7110000000  PROA      110             0.0000000000
      1780       109  LEU       HD21           10.2628092065       24.1487436717      -30.7164066685  PROA      110             0.0000000000
      1781       109  LEU       HD22            9.8022633050       25.6658877458      -31.5782973374  PROA      110             0.0000000000
      1782       109  LEU       HD23           11.2359780362       24.6983266780      -32.1332994457  PROA      110             0.0000000000
      1783       109  LEU       C               5.8670000000       22.3520000000      -31.6320000000  PROA      110             0.0000000000
      1784       109  LEU       O               4.8480000000       22.8410000000      -32.1210000000  PROA      110             0.0000000000
      1785       110  GLU       N               5.9010000000       21.7610000000      -30.4440000000  PROA      111             0.0000000000
      1786       110  GLU       HN              6.7318870123       21.3225006302      -30.1120692273  PROA      111             0.0000000000
      1787       110  GLU       CA              4.7680000000       21.6960000000      -29.5380000000  PROA      111             0.0000000000
      1788       110  GLU       HA              3.9719490378       22.2849203114      -29.9686014979  PROA      111             0.0000000000
      1789       110  GLU       CB              4.2890000000       20.2660000000      -29.3070000000  PROA      111             0.0000000000
      1790       110  GLU       HB1             3.7474380952       20.2481048781      -28.3387487349  PROA      111             0.0000000000
      1791       110  GLU       HB2             5.1887639490       19.6212541536      -29.2305299127  PROA      111             0.0000000000
      1792       110  GLU       CG              3.3710000000       19.6490000000      -30.3570000000  PROA      111             0.0000000000
      1793       110  GLU       HG1             3.9333796759       19.4531132594      -31.2948763509  PROA      111             0.0000000000
      1794       110  GLU       HG2             2.5221062960       20.3310994959      -30.5769416320  PROA      111             0.0000000000
      1795       110  GLU       CD              2.8500000000       18.3430000000      -29.7840000000  PROA      111             0.0000000000
      1796       110  GLU       OE1             3.6520000000       17.5480000000      -29.2940000000  PROA      111             0.0000000000
      1797       110  GLU       OE2             1.6380000000       18.1400000000      -29.7790000000  PROA      111             0.0000000000
      1798       110  GLU       C               5.2790000000       22.1920000000      -28.2010000000  PROA      111             0.0000000000
      1799       110  GLU       O               6.4310000000       21.9290000000      -27.8490000000  PROA      111             0.0000000000
      1800       111  PHE       N               4.4450000000       22.9250000000      -27.4720000000  PROA      112             0.0000000000
      1801       111  PHE       HN              3.5278725783       23.1556878998      -27.7873360109  PROA      112             0.0000000000
      1802       111  PHE       CA              4.8240000000       23.4430000000      -26.1510000000  PROA      112             0.0000000000
      1803       111  PHE       HA              5.8121103292       23.0740922253      -25.9193030573  PROA      112             0.0000000000
      1804       111  PHE       CB              4.8140000000       24.9710000000      -26.1410000000  PROA      112             0.0000000000
      1805       111  PHE       HB1             5.1907723757       25.3460072634      -25.1655168024  PROA      112             0.0000000000
      1806       111  PHE       HB2             3.7833446677       25.3443603549      -26.3212968963  PROA      112             0.0000000000
      1807       111  PHE       CG              5.7060000000       25.5220000000      -27.2280000000  PROA      112             0.0000000000
      1808       111  PHE       CD1             7.0720000000       25.6490000000      -27.0070000000  PROA      112             0.0000000000
      1809       111  PHE       HD1             7.4975272255       25.3507424609      -26.0602341879  PROA      112             0.0000000000
      1810       111  PHE       CE1             7.8890000000       26.1610000000      -28.0080000000  PROA      112             0.0000000000
      1811       111  PHE       HE1             8.9504045937       26.2637093834      -27.8369201956  PROA      112             0.0000000000
      1812       111  PHE       CZ              7.3440000000       26.5410000000      -29.2280000000  PROA      112             0.0000000000
      1813       111  PHE       HZ              7.9821551837       26.9343674773      -30.0054445249  PROA      112             0.0000000000
      1814       111  PHE       CD2             5.1600000000       25.9080000000      -28.4470000000  PROA      112             0.0000000000
      1815       111  PHE       HD2             4.0974684515       25.8133138523      -28.6156996906  PROA      112             0.0000000000
      1816       111  PHE       CE2             5.9780000000       26.4150000000      -29.4480000000  PROA      112             0.0000000000
      1817       111  PHE       HE2             5.5531307433       26.7108379974      -30.3958210158  PROA      112             0.0000000000
      1818       111  PHE       C               3.8440000000       22.9220000000      -25.1130000000  PROA      112             0.0000000000
      1819       111  PHE       O               2.7150000000       23.4240000000      -25.0160000000  PROA      112             0.0000000000
      1820       112  GLU       N               4.2580000000       21.8790000000      -24.3800000000  PROA      113             0.0000000000
      1821       112  GLU       HN              5.1613101716       21.4794020207      -24.5122158505  PROA      113             0.0000000000
      1822       112  GLU       CA              3.4400000000       21.2470000000      -23.3430000000  PROA      113             0.0000000000
      1823       112  GLU       HA              2.4052364487       21.3008707389      -23.6472395273  PROA      113             0.0000000000
      1824       112  GLU       CB              3.8760000000       19.7790000000      -23.1630000000  PROA      113             0.0000000000
      1825       112  GLU       HB1             4.9829080251       19.7480447402      -23.0801496396  PROA      113             0.0000000000
      1826       112  GLU       HB2             3.5662066191       19.2067899543      -24.0628174877  PROA      113             0.0000000000
      1827       112  GLU       CG              3.2750000000       19.0990000000      -21.9220000000  PROA      113             0.0000000000
      1828       112  GLU       HG1             2.1814463879       18.9747482680      -22.0719470258  PROA      113             0.0000000000
      1829       112  GLU       HG2             3.4506116906       19.7446921412      -21.0354198858  PROA      113             0.0000000000
      1830       112  GLU       CD              3.8850000000       17.7300000000      -21.6520000000  PROA      113             0.0000000000
      1831       112  GLU       OE1             5.1070000000       17.6240000000      -21.4970000000  PROA      113             0.0000000000
      1832       112  GLU       OE2             3.1230000000       16.7690000000      -21.5530000000  PROA      113             0.0000000000
      1833       112  GLU       C               3.6580000000       21.9700000000      -22.0200000000  PROA      113             0.0000000000
      1834       112  GLU       O               4.8000000000       22.1970000000      -21.6500000000  PROA      113             0.0000000000
      1835       113  SER       N               2.5840000000       22.2920000000      -21.2770000000  PROA      114             0.0000000000
      1836       113  SER       HN              1.6471743619       22.1353714137      -21.5800415566  PROA      114             0.0000000000
      1837       113  SER       CA              2.7630000000       22.9020000000      -19.9580000000  PROA      114             0.0000000000
      1838       113  SER       HA              3.3860867850       23.7790797256      -20.0479053432  PROA      114             0.0000000000
      1839       113  SER       CB              1.3510000000       23.2580000000      -19.4940000000  PROA      114             0.0000000000
      1840       113  SER       HB1             0.7255661515       22.3399545540      -19.4917057279  PROA      114             0.0000000000
      1841       113  SER       HB2             0.9138868958       24.0018569414      -20.1937065016  PROA      114             0.0000000000
      1842       113  SER       OG              1.3310000000       23.8170000000      -18.1760000000  PROA      114             0.0000000000
      1843       113  SER       HG1             1.7312170068       24.6863522030      -18.2511870643  PROA      114             0.0000000000
      1844       113  SER       C               3.4590000000       21.8700000000      -19.0610000000  PROA      114             0.0000000000
      1845       113  SER       O               3.0020000000       20.7250000000      -19.0020000000  PROA      114             0.0000000000
      1846       114  ALA       N               4.5720000000       22.2490000000      -18.3850000000  PROA      115             0.0000000000
      1847       114  ALA       HN              4.9554472593       23.1667618147      -18.4531371700  PROA      115             0.0000000000
      1848       114  ALA       CA              5.2790000000       21.3010000000      -17.5010000000  PROA      115             0.0000000000
      1849       114  ALA       HA              5.5589553066       20.4414109577      -18.0916370572  PROA      115             0.0000000000
      1850       114  ALA       CB              6.5190000000       21.9440000000      -16.8850000000  PROA      115             0.0000000000
      1851       114  ALA       HB1             6.2297568802       22.8325330343      -16.2840270684  PROA      115             0.0000000000
      1852       114  ALA       HB2             7.2143792643       22.2698721376      -17.6878132594  PROA      115             0.0000000000
      1853       114  ALA       HB3             7.0308621170       21.2167660194      -16.2191306349  PROA      115             0.0000000000
      1854       114  ALA       C               4.4080000000       20.7390000000      -16.3630000000  PROA      115             0.0000000000
      1855       114  ALA       O               4.5060000000       19.5540000000      -16.0650000000  PROA      115             0.0000000000
      1856       115  GLN       N               3.5470000000       21.5630000000      -15.7470000000  PROA      116             0.0000000000
      1857       115  GLN       HN              3.4191346990       22.5155210836      -16.0122458884  PROA      116             0.0000000000
      1858       115  GLN       CA              2.7430000000       21.0670000000      -14.6280000000  PROA      116             0.0000000000
      1859       115  GLN       HA              3.2449595868       20.2045602750      -14.2152709239  PROA      116             0.0000000000
      1860       115  GLN       CB              2.5680000000       22.1480000000      -13.5460000000  PROA      116             0.0000000000
      1861       115  GLN       HB1             3.5756895974       22.4059658591      -13.1590171432  PROA      116             0.0000000000
      1862       115  GLN       HB2             1.9663230125       21.7091350260      -12.7231252964  PROA      116             0.0000000000
      1863       115  GLN       CG              1.8840000000       23.4550000000      -13.9820000000  PROA      116             0.0000000000
      1864       115  GLN       HG1             0.9331174339       23.2194695215      -14.5059589051  PROA      116             0.0000000000
      1865       115  GLN       HG2             2.5526984597       24.0113175908      -14.6730414627  PROA      116             0.0000000000
      1866       115  GLN       CD              1.5820000000       24.3280000000      -12.7720000000  PROA      116             0.0000000000
      1867       115  GLN       OE1             1.6930000000       23.9240000000      -11.6240000000  PROA      116             0.0000000000
      1868       115  GLN       NE2             1.1550000000       25.5570000000      -13.0700000000  PROA      116             0.0000000000
      1869       115  GLN       HE21            1.0577699381       25.8344886725      -14.0257961873  PROA      116             0.0000000000
      1870       115  GLN       HE22            0.9323214422       26.2002787599      -12.3374655660  PROA      116             0.0000000000
      1871       115  GLN       C               1.4090000000       20.4690000000      -15.0390000000  PROA      116             0.0000000000
      1872       115  GLN       O               0.7670000000       19.8290000000      -14.2180000000  PROA      116             0.0000000000
      1873       116  PHE       N               0.9830000000       20.7010000000      -16.2880000000  PROA      117             0.0000000000
      1874       116  PHE       HN              1.4918885095       21.2832596060      -16.9169529632  PROA      117             0.0000000000
      1875       116  PHE       CA             -0.2460000000       20.1230000000      -16.8130000000  PROA      117             0.0000000000
      1876       116  PHE       HA             -0.6903506597       19.5249756740      -16.0313348293  PROA      117             0.0000000000
      1877       116  PHE       CB             -1.2270000000       21.2090000000      -17.2680000000  PROA      117             0.0000000000
      1878       116  PHE       HB1            -2.1735403715       20.7345727127      -17.6042855133  PROA      117             0.0000000000
      1879       116  PHE       HB2            -0.7748469826       21.7905296204      -18.0995580687  PROA      117             0.0000000000
      1880       116  PHE       CG             -1.5770000000       22.1890000000      -16.1670000000  PROA      117             0.0000000000
      1881       116  PHE       CD1            -2.3850000000       21.7800000000      -15.0830000000  PROA      117             0.0000000000
      1882       116  PHE       HD1            -2.7162449061       20.7548883695      -15.0068875427  PROA      117             0.0000000000
      1883       116  PHE       CE1            -2.7550000000       22.7210000000      -14.1020000000  PROA      117             0.0000000000
      1884       116  PHE       HE1            -3.3815252650       22.4262839047      -13.2731592097  PROA      117             0.0000000000
      1885       116  PHE       CZ             -2.3000000000       24.0510000000      -14.2120000000  PROA      117             0.0000000000
      1886       116  PHE       HZ             -2.5872411170       24.7713800065      -13.4604934487  PROA      117             0.0000000000
      1887       116  PHE       CD2            -1.1140000000       23.5200000000      -16.2640000000  PROA      117             0.0000000000
      1888       116  PHE       HD2            -0.4826036815       23.8149713979      -17.0890620303  PROA      117             0.0000000000
      1889       116  PHE       CE2            -1.4780000000       24.4610000000      -15.2820000000  PROA      117             0.0000000000
      1890       116  PHE       HE2            -1.1326440181       25.4821718204      -15.3472488187  PROA      117             0.0000000000
      1891       116  PHE       C               0.1160000000       19.2600000000      -18.0260000000  PROA      117             0.0000000000
      1892       116  PHE       O              -0.0760000000       19.7090000000      -19.1610000000  PROA      117             0.0000000000
      1893       117  PRO       N               0.6960000000       18.0500000000      -17.8370000000  PROA      118             0.0000000000
      1894       117  PRO       CD              1.0580000000       17.4130000000      -16.5770000000  PROA      118             0.0000000000
      1895       117  PRO       HD1             0.1615932963       16.9486561436      -16.1149209976  PROA      118             0.0000000000
      1896       117  PRO       HD2             1.4963195411       18.1622987498      -15.8848262043  PROA      118             0.0000000000
      1897       117  PRO       CA              1.0230000000       17.2110000000      -19.0030000000  PROA      118             0.0000000000
      1898       117  PRO       HA              1.7058211822       17.7262361931      -19.6595211881  PROA      118             0.0000000000
      1899       117  PRO       CB              1.5850000000       15.9370000000      -18.3630000000  PROA      118             0.0000000000
      1900       117  PRO       HB1             2.4197930296       15.5280548026      -18.9713082705  PROA      118             0.0000000000
      1901       117  PRO       HB2             0.7941022978       15.1621625586      -18.2721028449  PROA      118             0.0000000000
      1902       117  PRO       CG              2.0820000000       16.3640000000      -16.9840000000  PROA      118             0.0000000000
      1903       117  PRO       HG1             2.0898012052       15.5096496172      -16.2744241249  PROA      118             0.0000000000
      1904       117  PRO       HG2             3.1038086172       16.7957993394      -17.0381279793  PROA      118             0.0000000000
      1905       117  PRO       C              -0.2140000000       16.9480000000      -19.8460000000  PROA      118             0.0000000000
      1906       117  PRO       O              -1.3260000000       16.8710000000      -19.3050000000  PROA      118             0.0000000000
      1907       118  ASN       N              -0.0230000000       16.8370000000      -21.1730000000  PROA      119             0.0000000000
      1908       118  ASN       HN              0.8906527876       16.9145907848      -21.5622338013  PROA      119             0.0000000000
      1909       118  ASN       CA             -1.0920000000       16.5990000000      -22.1590000000  PROA      119             0.0000000000
      1910       118  ASN       HA             -0.6120494096       16.3426071451      -23.0914310953  PROA      119             0.0000000000
      1911       118  ASN       CB             -2.0770000000       15.4840000000      -21.7670000000  PROA      119             0.0000000000
      1912       118  ASN       HB1            -3.0298708020       15.9421535166      -21.4262869450  PROA      119             0.0000000000
      1913       118  ASN       HB2            -1.6417058336       14.8879078229      -20.9368518801  PROA      119             0.0000000000
      1914       118  ASN       CG             -2.3730000000       14.5520000000      -22.9350000000  PROA      119             0.0000000000
      1915       118  ASN       OD1            -2.0820000000       13.3610000000      -22.8670000000  PROA      119             0.0000000000
      1916       118  ASN       ND2            -2.9760000000       15.1190000000      -24.0020000000  PROA      119             0.0000000000
      1917       118  ASN       HD21           -3.1995047651       16.0936358734      -23.9905748386  PROA      119             0.0000000000
      1918       118  ASN       HD22           -3.1990287577       14.5642389316      -24.8035599355  PROA      119             0.0000000000
      1919       118  ASN       C              -1.8950000000       17.8670000000      -22.4880000000  PROA      119             0.0000000000
      1920       118  ASN       O              -2.8830000000       17.7880000000      -23.2240000000  PROA      119             0.0000000000
      1921       119  TRP       N              -1.4590000000       19.0360000000      -21.9540000000  PROA      120             0.0000000000
      1922       119  TRP       HN             -0.6977440875       19.0537716384      -21.3113996939  PROA      120             0.0000000000
      1923       119  TRP       CA             -2.0420000000       20.3430000000      -22.2570000000  PROA      120             0.0000000000
      1924       119  TRP       HA             -2.8935790611       20.1872815944      -22.9025348159  PROA      120             0.0000000000
      1925       119  TRP       CB             -2.4710000000       21.0530000000      -20.9780000000  PROA      120             0.0000000000
      1926       119  TRP       HB1            -2.6857329930       22.1210951764      -21.1955682530  PROA      120             0.0000000000
      1927       119  TRP       HB2            -1.6577932179       20.9912481378      -20.2235764149  PROA      120             0.0000000000
      1928       119  TRP       CG             -3.7110000000       20.3980000000      -20.4280000000  PROA      120             0.0000000000
      1929       119  TRP       CD1            -3.8030000000       19.1970000000      -19.7110000000  PROA      120             0.0000000000
      1930       119  TRP       HD1            -2.9601282551       18.5808677533      -19.4347720739  PROA      120             0.0000000000
      1931       119  TRP       NE1            -5.0980000000       18.9140000000      -19.4110000000  PROA      120             0.0000000000
      1932       119  TRP       HE1            -5.4095991318       18.1308096944      -18.9190084183  PROA      120             0.0000000000
      1933       119  TRP       CE2            -5.9060000000       19.9250000000      -19.9210000000  PROA      120             0.0000000000
      1934       119  TRP       CD2            -5.0650000000       20.8670000000      -20.5560000000  PROA      120             0.0000000000
      1935       119  TRP       CE3            -5.6120000000       21.9940000000      -21.1560000000  PROA      120             0.0000000000
      1936       119  TRP       HE3            -4.9857625043       22.7261037920      -21.6438274277  PROA      120             0.0000000000
      1937       119  TRP       CZ3            -6.9860000000       22.1890000000      -21.1320000000  PROA      120             0.0000000000
      1938       119  TRP       HZ3            -7.4123189771       23.0652017514      -21.5977373037  PROA      120             0.0000000000
      1939       119  TRP       CZ2            -7.2790000000       20.1340000000      -19.9050000000  PROA      120             0.0000000000
      1940       119  TRP       HZ2            -7.9435630370       19.4304377395      -19.4260220982  PROA      120             0.0000000000
      1941       119  TRP       CH2            -7.8160000000       21.2630000000      -20.5120000000  PROA      120             0.0000000000
      1942       119  TRP       HH2            -8.8842528261       21.4214909379      -20.5017564609  PROA      120             0.0000000000
      1943       119  TRP       C              -0.9740000000       21.1620000000      -22.9710000000  PROA      120             0.0000000000
      1944       119  TRP       O               0.1650000000       21.2780000000      -22.4900000000  PROA      120             0.0000000000
      1945       120  TYR       N              -1.3490000000       21.7090000000      -24.1420000000  PROA      121             0.0000000000
      1946       120  TYR       HN             -2.2967847362       21.6652421228      -24.4459600044  PROA      121             0.0000000000
      1947       120  TYR       CA             -0.4440000000       22.3970000000      -25.0550000000  PROA      121             0.0000000000
      1948       120  TYR       HA              0.5185101414       22.4728736590      -24.5713753074  PROA      121             0.0000000000
      1949       120  TYR       CB             -0.3090000000       21.6510000000      -26.3750000000  PROA      121             0.0000000000
      1950       120  TYR       HB1             0.2626979412       22.2821781812      -27.0881291461  PROA      121             0.0000000000
      1951       120  TYR       HB2            -1.3236897394       21.4437479759      -26.7765332399  PROA      121             0.0000000000
      1952       120  TYR       CG              0.4060000000       20.3290000000      -26.2920000000  PROA      121             0.0000000000
      1953       120  TYR       CD1             1.7880000000       20.2990000000      -26.4060000000  PROA      121             0.0000000000
      1954       120  TYR       HD1             2.3529447696       21.2194240921      -26.3989938578  PROA      121             0.0000000000
      1955       120  TYR       CE1             2.4410000000       19.0820000000      -26.5290000000  PROA      121             0.0000000000
      1956       120  TYR       HE1             3.5173313464       19.0533725944      -26.6132077721  PROA      121             0.0000000000
      1957       120  TYR       CZ              1.7130000000       17.9010000000      -26.5440000000  PROA      121             0.0000000000
      1958       120  TYR       OH              2.3520000000       16.7140000000      -26.8250000000  PROA      121             0.0000000000
      1959       120  TYR       HH              2.8654713006       16.8360997024      -27.6268970546  PROA      121             0.0000000000
      1960       120  TYR       CD2            -0.3120000000       19.1450000000      -26.1760000000  PROA      121             0.0000000000
      1961       120  TYR       HD2            -1.3747727910       19.1715038730      -25.9857278334  PROA      121             0.0000000000
      1962       120  TYR       CE2             0.3440000000       17.9260000000      -26.3060000000  PROA      121             0.0000000000
      1963       120  TYR       HE2            -0.2084079097       17.0017502502      -26.2223144648  PROA      121             0.0000000000
      1964       120  TYR       C              -0.8860000000       23.7880000000      -25.4520000000  PROA      121             0.0000000000
      1965       120  TYR       O              -2.0900000000       24.0430000000      -25.5430000000  PROA      121             0.0000000000
      1966       121  ILE       N               0.0950000000       24.6770000000      -25.7510000000  PROA      122             0.0000000000
      1967       121  ILE       HN              1.0577090539       24.4636726312      -25.6054168026  PROA      122             0.0000000000
      1968       121  ILE       CA             -0.1850000000       26.0020000000      -26.3040000000  PROA      122             0.0000000000
      1969       121  ILE       HA             -0.8670264602       26.5030845827      -25.6332976157  PROA      122             0.0000000000
      1970       121  ILE       CB              1.0910000000       26.8200000000      -26.4620000000  PROA      122             0.0000000000
      1971       121  ILE       HB              1.8559686012       26.2006411273      -26.9767179275  PROA      122             0.0000000000
      1972       121  ILE       CG2             0.8560000000       28.0950000000      -27.2720000000  PROA      122             0.0000000000
      1973       121  ILE       HG21            0.1011671535       28.7346839763      -26.7666755653  PROA      122             0.0000000000
      1974       121  ILE       HG22            0.4802479441       27.8356884550      -28.2848287199  PROA      122             0.0000000000
      1975       121  ILE       HG23            1.8041617099       28.6672863943      -27.3599304017  PROA      122             0.0000000000
      1976       121  ILE       CG1             1.6300000000       27.1290000000      -25.0640000000  PROA      122             0.0000000000
      1977       121  ILE       HG11            1.9730538805       26.1813023264      -24.5976075198  PROA      122             0.0000000000
      1978       121  ILE       HG12            0.8069405083       27.5540542141      -24.4514310003  PROA      122             0.0000000000
      1979       121  ILE       CD              2.7930000000       28.1180000000      -25.0740000000  PROA      122             0.0000000000
      1980       121  ILE       HD1             2.4307232582       29.1305778481      -25.3528595774  PROA      122             0.0000000000
      1981       121  ILE       HD2             3.5556061566       27.7974556778      -25.8155775672  PROA      122             0.0000000000
      1982       121  ILE       HD3             3.2526348049       28.1714411439      -24.0639831729  PROA      122             0.0000000000
      1983       121  ILE       C              -0.9100000000       25.7280000000      -27.6230000000  PROA      122             0.0000000000
      1984       121  ILE       O              -0.4200000000       24.9600000000      -28.4550000000  PROA      122             0.0000000000
      1985       122  SER       N              -2.1150000000       26.2780000000      -27.7520000000  PROA      123             0.0000000000
      1986       122  SER       HN             -2.4762955030       26.9132039823      -27.0741445934  PROA      123             0.0000000000
      1987       122  SER       CA             -2.9890000000       25.9960000000      -28.8830000000  PROA      123             0.0000000000
      1988       122  SER       HA             -2.3824423224       25.5856969065      -29.6766274858  PROA      123             0.0000000000
      1989       122  SER       CB             -4.0880000000       25.0130000000      -28.5000000000  PROA      123             0.0000000000
      1990       122  SER       HB1            -4.3412798101       24.3747459081      -29.3733516554  PROA      123             0.0000000000
      1991       122  SER       HB2            -4.9924420167       25.5699271036      -28.1743024382  PROA      123             0.0000000000
      1992       122  SER       OG             -3.6540000000       24.1790000000      -27.4330000000  PROA      123             0.0000000000
      1993       122  SER       HG1            -2.9216809343       24.6402838287      -27.0176374892  PROA      123             0.0000000000
      1994       122  SER       C              -3.6240000000       27.2210000000      -29.5140000000  PROA      123             0.0000000000
      1995       122  SER       O              -3.7600000000       28.2670000000      -28.8800000000  PROA      123             0.0000000000
      1996       123  THR       N              -4.0720000000       27.0550000000      -30.7700000000  PROA      124             0.0000000000
      1997       123  THR       HN             -3.9312886321       26.1979402989      -31.2584956873  PROA      124             0.0000000000
      1998       123  THR       CA             -4.7830000000       28.0790000000      -31.5130000000  PROA      124             0.0000000000
      1999       123  THR       HA             -5.0877708870       28.8646092392      -30.8379689914  PROA      124             0.0000000000
      2000       123  THR       CB             -3.7920000000       28.5890000000      -32.5550000000  PROA      124             0.0000000000
      2001       123  THR       HB             -4.3369866042       29.1039728714      -33.3748034554  PROA      124             0.0000000000
      2002       123  THR       OG1            -3.0610000000       27.4880000000      -33.1020000000  PROA      124             0.0000000000
      2003       123  THR       HG1            -2.8404444304       27.7379512364      -34.0022664162  PROA      124             0.0000000000
      2004       123  THR       CG2            -2.7990000000       29.5770000000      -31.9410000000  PROA      124             0.0000000000
      2005       123  THR       HG21           -2.2246412914       29.0849977395      -31.1271407680  PROA      124             0.0000000000
      2006       123  THR       HG22           -3.3445935734       30.4459021442      -31.5148652594  PROA      124             0.0000000000
      2007       123  THR       HG23           -2.0853473670       29.9273672154      -32.7170134242  PROA      124             0.0000000000
      2008       123  THR       C              -6.0580000000       27.4710000000      -32.0950000000  PROA      124             0.0000000000
      2009       123  THR       O              -6.1060000000       26.2680000000      -32.3670000000  PROA      124             0.0000000000
      2010       124  SER       N              -7.0890000000       28.3050000000      -32.2790000000  PROA      125             0.0000000000
      2011       124  SER       HN             -7.0385591137       29.2611020598      -32.0023669612  PROA      125             0.0000000000
      2012       124  SER       CA             -8.3570000000       27.8940000000      -32.8910000000  PROA      125             0.0000000000
      2013       124  SER       HA             -8.6202185206       26.8988270988      -32.5668049548  PROA      125             0.0000000000
      2014       124  SER       CB             -9.3190000000       28.9340000000      -32.3770000000  PROA      125             0.0000000000
      2015       124  SER       HB1           -10.2900278308       28.4744182916      -32.0950052405  PROA      125             0.0000000000
      2016       124  SER       HB2            -9.4909274222       29.7275263209      -33.1348841460  PROA      125             0.0000000000
      2017       124  SER       OG             -8.6790000000       29.4860000000      -31.2200000000  PROA      125             0.0000000000
      2018       124  SER       HG1            -8.8363837145       28.8620730271      -30.5075777243  PROA      125             0.0000000000
      2019       124  SER       C              -8.1340000000       27.8850000000      -34.4020000000  PROA      125             0.0000000000
      2020       124  SER       O              -7.2860000000       28.6370000000      -34.8680000000  PROA      125             0.0000000000
      2021       125  GLN       N              -8.8900000000       27.0650000000      -35.1740000000  PROA      126             0.0000000000
      2022       125  GLN       HN             -9.5501504771       26.4249563843      -34.7886736897  PROA      126             0.0000000000
      2023       125  GLN       CA             -8.7700000000       27.0810000000      -36.6430000000  PROA      126             0.0000000000
      2024       125  GLN       HA             -7.7174114779       27.0571178096      -36.8824832687  PROA      126             0.0000000000
      2025       125  GLN       CB             -9.4770000000       25.9050000000      -37.3070000000  PROA      126             0.0000000000
      2026       125  GLN       HB1            -9.5711052885       26.1046953396      -38.3956281689  PROA      126             0.0000000000
      2027       125  GLN       HB2           -10.4935884622       25.7990418244      -36.8720677206  PROA      126             0.0000000000
      2028       125  GLN       CG             -8.7100000000       24.6070000000      -37.1030000000  PROA      126             0.0000000000
      2029       125  GLN       HG1            -8.7962922203       24.2833934345      -36.0437105849  PROA      126             0.0000000000
      2030       125  GLN       HG2            -7.6381052752       24.7624307021      -37.3502743765  PROA      126             0.0000000000
      2031       125  GLN       CD             -9.2780000000       23.5310000000      -38.0010000000  PROA      126             0.0000000000
      2032       125  GLN       OE1           -10.3920000000       23.0400000000      -37.8330000000  PROA      126             0.0000000000
      2033       125  GLN       NE2            -8.4330000000       23.1960000000      -38.9890000000  PROA      126             0.0000000000
      2034       125  GLN       HE21           -7.6139742811       23.7454482666      -39.1542376290  PROA      126             0.0000000000
      2035       125  GLN       HE22           -8.6226183221       22.3970233571      -39.5596848658  PROA      126             0.0000000000
      2036       125  GLN       C              -9.3390000000       28.3970000000      -37.2000000000  PROA      126             0.0000000000
      2037       125  GLN       O              -8.8910000000       28.8760000000      -38.2400000000  PROA      126             0.0000000000
      2038       126  ALA       N             -10.2950000000       29.0000000000      -36.4620000000  PROA      127             0.0000000000
      2039       126  ALA       HN            -10.6275780691       28.5868867041      -35.6185293121  PROA      127             0.0000000000
      2040       126  ALA       CA            -10.9200000000       30.2780000000      -36.8120000000  PROA      127             0.0000000000
      2041       126  ALA       HA            -11.1617859012       30.2553747295      -37.8642311736  PROA      127             0.0000000000
      2042       126  ALA       CB            -12.1840000000       30.5040000000      -35.9810000000  PROA      127             0.0000000000
      2043       126  ALA       HB1           -11.9322251075       30.5175403278      -34.8989893425  PROA      127             0.0000000000
      2044       126  ALA       HB2           -12.9098917646       29.6835696124      -36.1660114209  PROA      127             0.0000000000
      2045       126  ALA       HB3           -12.6443379509       31.4785966100      -36.2502666326  PROA      127             0.0000000000
      2046       126  ALA       C              -9.9510000000       31.4520000000      -36.5770000000  PROA      127             0.0000000000
      2047       126  ALA       O              -8.9750000000       31.3170000000      -35.8340000000  PROA      127             0.0000000000
      2048       127  GLU       N             -10.2250000000       32.5960000000      -37.2260000000  PROA      128             0.0000000000
      2049       127  GLU       HN            -11.0379343095       32.6748293012      -37.7963657461  PROA      128             0.0000000000
      2050       127  GLU       CA             -9.3960000000       33.8040000000      -37.1710000000  PROA      128             0.0000000000
      2051       127  GLU       HA             -8.3630817668       33.4979989803      -37.0961315380  PROA      128             0.0000000000
      2052       127  GLU       CB             -9.6070000000       34.6570000000      -38.4180000000  PROA      128             0.0000000000
      2053       127  GLU       HB1            -8.9381500342       35.5420431428      -38.3643689694  PROA      128             0.0000000000
      2054       127  GLU       HB2           -10.6617098340       35.0042975296      -38.4405725704  PROA      128             0.0000000000
      2055       127  GLU       CG             -9.3120000000       33.8940000000      -39.7060000000  PROA      128             0.0000000000
      2056       127  GLU       HG1            -9.4524989734       34.5641982856      -40.5808598522  PROA      128             0.0000000000
      2057       127  GLU       HG2           -10.0015714032       33.0276217855      -39.7963633439  PROA      128             0.0000000000
      2058       127  GLU       CD             -7.8840000000       33.3970000000      -39.6800000000  PROA      128             0.0000000000
      2059       127  GLU       OE1            -6.9720000000       34.1990000000      -39.5030000000  PROA      128             0.0000000000
      2060       127  GLU       OE2            -7.6760000000       32.2040000000      -39.8580000000  PROA      128             0.0000000000
      2061       127  GLU       C              -9.6400000000       34.6650000000      -35.9480000000  PROA      128             0.0000000000
      2062       127  GLU       O             -10.7660000000       34.7390000000      -35.4420000000  PROA      128             0.0000000000
      2063       128  ASN       N              -8.5710000000       35.3740000000      -35.5240000000  PROA      129             0.0000000000
      2064       128  ASN       HN             -7.6854404406       35.2054192888      -35.9438486762  PROA      129             0.0000000000
      2065       128  ASN       CA             -8.5220000000       36.4060000000      -34.4850000000  PROA      129             0.0000000000
      2066       128  ASN       HA             -7.4853524166       36.5823846661      -34.2392635686  PROA      129             0.0000000000
      2067       128  ASN       CB             -9.1770000000       37.6960000000      -34.9670000000  PROA      129             0.0000000000
      2068       128  ASN       HB1           -10.2810820013       37.5746400783      -34.9911847357  PROA      129             0.0000000000
      2069       128  ASN       HB2            -8.8156568484       37.9465269558      -35.9872830826  PROA      129             0.0000000000
      2070       128  ASN       CG             -8.8120000000       38.8130000000      -34.0130000000  PROA      129             0.0000000000
      2071       128  ASN       OD1            -7.6630000000       38.9710000000      -33.6130000000  PROA      129             0.0000000000
      2072       128  ASN       ND2            -9.8510000000       39.6100000000      -33.7000000000  PROA      129             0.0000000000
      2073       128  ASN       HD21           -9.6947879848       40.4621470886      -33.2005571648  PROA      129             0.0000000000
      2074       128  ASN       HD22          -10.7789194778       39.3498171536      -33.9669650337  PROA      129             0.0000000000
      2075       128  ASN       C              -9.1070000000       35.9740000000      -33.1440000000  PROA      129             0.0000000000
      2076       128  ASN       O              -9.7510000000       36.7640000000      -32.4450000000  PROA      129             0.0000000000
      2077       129  MET       N              -8.8480000000       34.7180000000      -32.7740000000  PROA      130             0.0000000000
      2078       129  MET       HN             -8.3327631839       34.0977663397      -33.3598306199  PROA      130             0.0000000000
      2079       129  MET       CA             -9.2890000000       34.1610000000      -31.5070000000  PROA      130             0.0000000000
      2080       129  MET       HA            -10.0395922002       34.8151180406      -31.0887462017  PROA      130             0.0000000000
      2081       129  MET       CB             -9.8630000000       32.7640000000      -31.7480000000  PROA      130             0.0000000000
      2082       129  MET       HB1           -10.0849606480       32.2957603408      -30.7657246990  PROA      130             0.0000000000
      2083       129  MET       HB2            -9.1005841314       32.1515498328      -32.2743140798  PROA      130             0.0000000000
      2084       129  MET       CG            -11.1420000000       32.7790000000      -32.5840000000  PROA      130             0.0000000000
      2085       129  MET       HG1           -11.4277055403       31.7304737012      -32.8117788107  PROA      130             0.0000000000
      2086       129  MET       HG2           -10.9318285294       33.2990458167      -33.5422789484  PROA      130             0.0000000000
      2087       129  MET       SD            -12.5020000000       33.6020000000      -31.7400000000  PROA      130             0.0000000000
      2088       129  MET       CE            -12.6700000000       32.4540000000      -30.3640000000  PROA      130             0.0000000000
      2089       129  MET       HE1           -11.8051624525       32.5261408499      -29.6703338597  PROA      130             0.0000000000
      2090       129  MET       HE2           -12.7224443487       31.4099651433      -30.7396275652  PROA      130             0.0000000000
      2091       129  MET       HE3           -13.5922448782       32.6788875188      -29.7871592527  PROA      130             0.0000000000
      2092       129  MET       C              -8.0750000000       34.0930000000      -30.5670000000  PROA      130             0.0000000000
      2093       129  MET       O              -6.9500000000       33.9220000000      -31.0550000000  PROA      130             0.0000000000
      2094       130  PRO       N              -8.2590000000       34.2410000000      -29.2310000000  PROA      131             0.0000000000
      2095       130  PRO       CD             -9.5170000000       34.4840000000      -28.5400000000  PROA      131             0.0000000000
      2096       130  PRO       HD1           -10.0777391758       33.5326462725      -28.4254025294  PROA      131             0.0000000000
      2097       130  PRO       HD2           -10.1269775551       35.2177310625      -29.1076275440  PROA      131             0.0000000000
      2098       130  PRO       CA             -7.1020000000       34.1730000000      -28.3270000000  PROA      131             0.0000000000
      2099       130  PRO       HA             -6.3698959301       34.9190982311      -28.5919733833  PROA      131             0.0000000000
      2100       130  PRO       CB             -7.7400000000       34.3590000000      -26.9460000000  PROA      131             0.0000000000
      2101       130  PRO       HB1            -7.0942202543       34.9924001849      -26.3010138131  PROA      131             0.0000000000
      2102       130  PRO       HB2            -7.8882655309       33.3759567492      -26.4501393796  PROA      131             0.0000000000
      2103       130  PRO       CG             -9.0840000000       35.0420000000      -27.1930000000  PROA      131             0.0000000000
      2104       130  PRO       HG1            -9.8163483524       34.7850164605      -26.3984236975  PROA      131             0.0000000000
      2105       130  PRO       HG2            -8.9710421971       36.1462115096      -27.2340320142  PROA      131             0.0000000000
      2106       130  PRO       C              -6.3110000000       32.8710000000      -28.4100000000  PROA      131             0.0000000000
      2107       130  PRO       O              -6.8620000000       31.8100000000      -28.7400000000  PROA      131             0.0000000000
      2108       131  VAL       N              -5.0050000000       32.9660000000      -28.1000000000  PROA      132             0.0000000000
      2109       131  VAL       HN             -4.5756737434       33.8504984885      -27.9375401093  PROA      132             0.0000000000
      2110       131  VAL       CA             -4.1180000000       31.8110000000      -27.9760000000  PROA      132             0.0000000000
      2111       131  VAL       HA             -4.3599425298       31.1172591266      -28.7674178985  PROA      132             0.0000000000
      2112       131  VAL       CB             -2.6560000000       32.2400000000      -28.0760000000  PROA      132             0.0000000000
      2113       131  VAL       HB             -2.4501739535       33.0069794728      -27.2993981350  PROA      132             0.0000000000
      2114       131  VAL       CG1            -1.7010000000       31.0620000000      -27.8780000000  PROA      132             0.0000000000
      2115       131  VAL       HG11           -1.8836642634       30.2878564030      -28.6536651714  PROA      132             0.0000000000
      2116       131  VAL       HG12           -1.8639523582       30.6071138500      -26.8776104658  PROA      132             0.0000000000
      2117       131  VAL       HG13           -0.6492225618       31.4092493060      -27.9642336400  PROA      132             0.0000000000
      2118       131  VAL       CG2            -2.4240000000       32.9270000000      -29.4220000000  PROA      132             0.0000000000
      2119       131  VAL       HG21           -3.0759627114       33.8221619136      -29.5111670980  PROA      132             0.0000000000
      2120       131  VAL       HG22           -2.6666501629       32.2275572689      -30.2503446535  PROA      132             0.0000000000
      2121       131  VAL       HG23           -1.3643066668       33.2504422943      -29.5037876672  PROA      132             0.0000000000
      2122       131  VAL       C              -4.4840000000       31.2380000000      -26.5860000000  PROA      132             0.0000000000
      2123       131  VAL       O              -4.7250000000       32.0030000000      -25.6440000000  PROA      132             0.0000000000
      2124       132  PHE       N              -4.6160000000       29.9220000000      -26.4800000000  PROA      133             0.0000000000
      2125       132  PHE       HN             -4.4163330574       29.3067714703      -27.2385450960  PROA      133             0.0000000000
      2126       132  PHE       CA             -5.0640000000       29.2900000000      -25.2400000000  PROA      133             0.0000000000
      2127       132  PHE       HA             -4.8150248671       29.9449990121      -24.4183074442  PROA      133             0.0000000000
      2128       132  PHE       CB             -6.5780000000       29.0460000000      -25.2920000000  PROA      133             0.0000000000
      2129       132  PHE       HB1            -7.1088447972       30.0048286801      -25.4737070433  PROA      133             0.0000000000
      2130       132  PHE       HB2            -6.9206963857       28.5949902301      -24.3363246049  PROA      133             0.0000000000
      2131       132  PHE       CG             -6.9410000000       28.0940000000      -26.4120000000  PROA      133             0.0000000000
      2132       132  PHE       CD1            -7.0830000000       28.5610000000      -27.7140000000  PROA      133             0.0000000000
      2133       132  PHE       HD1            -6.9331682732       29.6085852545      -27.9296675681  PROA      133             0.0000000000
      2134       132  PHE       CE1            -7.4170000000       27.6840000000      -28.7380000000  PROA      133             0.0000000000
      2135       132  PHE       HE1            -7.5221466254       28.0503634767      -29.7485050681  PROA      133             0.0000000000
      2136       132  PHE       CZ             -7.6160000000       26.3370000000      -28.4650000000  PROA      133             0.0000000000
      2137       132  PHE       HZ             -7.8750479250       25.6556575216      -29.2619091652  PROA      133             0.0000000000
      2138       132  PHE       CD2            -7.1440000000       26.7450000000      -26.1400000000  PROA      133             0.0000000000
      2139       132  PHE       HD2            -7.0393646838       26.3779815677      -25.1296809098  PROA      133             0.0000000000
      2140       132  PHE       CE2            -7.4810000000       25.8680000000      -27.1640000000  PROA      133             0.0000000000
      2141       132  PHE       HE2            -7.6380424224       24.8214346250      -26.9485040358  PROA      133             0.0000000000
      2142       132  PHE       C              -4.3100000000       27.9900000000      -24.9380000000  PROA      133             0.0000000000
      2143       132  PHE       O              -3.5000000000       27.5380000000      -25.7460000000  PROA      133             0.0000000000
      2144       133  LEU       N              -4.6030000000       27.3780000000      -23.7860000000  PROA      134             0.0000000000
      2145       133  LEU       HN             -5.2264534127       27.7782524993      -23.1190644204  PROA      134             0.0000000000
      2146       133  LEU       CA             -4.0290000000       26.0830000000      -23.4290000000  PROA      134             0.0000000000
      2147       133  LEU       HA             -3.1423122103       25.9286613317      -24.0257945498  PROA      134             0.0000000000
      2148       133  LEU       CB             -3.6840000000       26.0680000000      -21.9420000000  PROA      134             0.0000000000
      2149       133  LEU       HB1            -4.6215577590       25.9258681252      -21.3641860989  PROA      134             0.0000000000
      2150       133  LEU       HB2            -3.2408526712       27.0500608455      -21.6731843266  PROA      134             0.0000000000
      2151       133  LEU       CG             -2.7010000000       24.9690000000      -21.5480000000  PROA      134             0.0000000000
      2152       133  LEU       HG             -3.1268050608       23.9826575501      -21.8301891693  PROA      134             0.0000000000
      2153       133  LEU       CD1            -1.3510000000       25.1470000000      -22.2410000000  PROA      134             0.0000000000
      2154       133  LEU       HD11           -0.9043614052       26.1251110289      -21.9614757956  PROA      134             0.0000000000
      2155       133  LEU       HD12           -1.4854916630       25.1206077021      -23.3434833513  PROA      134             0.0000000000
      2156       133  LEU       HD13           -0.6563850559       24.3378891293      -21.9293852074  PROA      134             0.0000000000
      2157       133  LEU       CD2            -2.5330000000       24.8890000000      -20.0320000000  PROA      134             0.0000000000
      2158       133  LEU       HD21           -3.5098459692       24.6689228616      -19.5506903226  PROA      134             0.0000000000
      2159       133  LEU       HD22           -2.1556649467       25.8582916026      -19.6416845540  PROA      134             0.0000000000
      2160       133  LEU       HD23           -1.8192409649       24.0780281279      -19.7729116694  PROA      134             0.0000000000
      2161       133  LEU       C              -5.0870000000       25.0350000000      -23.7510000000  PROA      134             0.0000000000
      2162       133  LEU       O              -6.2090000000       25.1220000000      -23.2560000000  PROA      134             0.0000000000
      2163       134  GLY       N              -4.7550000000       24.1280000000      -24.6610000000  PROA      135             0.0000000000
      2164       134  GLY       HN             -3.8479935154       24.1103522349      -25.0738360016  PROA      135             0.0000000000
      2165       134  GLY       CA             -5.6780000000       23.0980000000      -25.1240000000  PROA      135             0.0000000000
      2166       134  GLY       HA1            -5.6982860089       23.1354575050      -26.2030984156  PROA      135             0.0000000000
      2167       134  GLY       HA2            -6.6547403228       23.3280585708      -24.7248516900  PROA      135             0.0000000000
      2168       134  GLY       C              -5.2870000000       21.7010000000      -24.6890000000  PROA      135             0.0000000000
      2169       134  GLY       O              -4.1110000000       21.3370000000      -24.7270000000  PROA      135             0.0000000000
      2170       135  GLY       N              -6.2820000000       20.9190000000      -24.2910000000  PROA      136             0.0000000000
      2171       135  GLY       HN             -7.2256696814       21.2389700810      -24.2629922158  PROA      136             0.0000000000
      2172       135  GLY       CA             -6.0630000000       19.5430000000      -23.8690000000  PROA      136             0.0000000000
      2173       135  GLY       HA1            -6.4759496194       19.4402863060      -22.8765260897  PROA      136             0.0000000000
      2174       135  GLY       HA2            -4.9960425167       19.3779896123      -23.8476633077  PROA      136             0.0000000000
      2175       135  GLY       C              -6.6950000000       18.4970000000      -24.7650000000  PROA      136             0.0000000000
      2176       135  GLY       O              -6.7690000000       17.3340000000      -24.3680000000  PROA      136             0.0000000000
      2177       136  THR       N              -7.1700000000       18.8830000000      -25.9690000000  PROA      137             0.0000000000
      2178       136  THR       HN             -7.0944885747       19.8175366951      -26.3080399691  PROA      137             0.0000000000
      2179       136  THR       CA             -7.8370000000       17.9030000000      -26.8490000000  PROA      137             0.0000000000
      2180       136  THR       HA             -8.5518751539       17.3188812757      -26.2906308432  PROA      137             0.0000000000
      2181       136  THR       CB             -8.4970000000       18.8240000000      -27.8540000000  PROA      137             0.0000000000
      2182       136  THR       HB             -7.8612312456       18.9286830401      -28.7589972062  PROA      137             0.0000000000
      2183       136  THR       OG1            -8.6550000000       20.1070000000      -27.2280000000  PROA      137             0.0000000000
      2184       136  THR       HG1            -8.7662939760       20.7382268702      -27.9426791513  PROA      137             0.0000000000
      2185       136  THR       CG2            -9.8160000000       18.2860000000      -28.4080000000  PROA      137             0.0000000000
      2186       136  THR       HG21          -10.5432146900       18.1336379243      -27.5820062999  PROA      137             0.0000000000
      2187       136  THR       HG22           -9.6444190300       17.3117950939      -28.9137063103  PROA      137             0.0000000000
      2188       136  THR       HG23          -10.2467771852       19.0117730793      -29.1304531506  PROA      137             0.0000000000
      2189       136  THR       C              -6.8080000000       16.9630000000      -27.4890000000  PROA      137             0.0000000000
      2190       136  THR       O              -5.7440000000       17.4150000000      -27.9220000000  PROA      137             0.0000000000
      2191       137  LYS       N              -7.1240000000       15.6410000000      -27.4920000000  PROA      138             0.0000000000
      2192       137  LYS       HN             -8.0105900780       15.3397364137      -27.1535478555  PROA      138             0.0000000000
      2193       137  LYS       CA             -6.2580000000       14.5460000000      -27.9640000000  PROA      138             0.0000000000
      2194       137  LYS       HA             -5.3073075694       14.6336607870      -27.4594100419  PROA      138             0.0000000000
      2195       137  LYS       CB             -6.8870000000       13.1770000000      -27.6740000000  PROA      138             0.0000000000
      2196       137  LYS       HB1            -7.1114409663       13.1204663874      -26.5881304300  PROA      138             0.0000000000
      2197       137  LYS       HB2            -6.1446878600       12.3920445171      -27.9299298662  PROA      138             0.0000000000
      2198       137  LYS       CG             -8.1770000000       12.8870000000      -28.4460000000  PROA      138             0.0000000000
      2199       137  LYS       HG1            -7.9917187131       13.0510655252      -29.5287306909  PROA      138             0.0000000000
      2200       137  LYS       HG2            -8.9650648668       13.5915933274      -28.1053324063  PROA      138             0.0000000000
      2201       137  LYS       CD             -8.6730000000       11.4540000000      -28.2410000000  PROA      138             0.0000000000
      2202       137  LYS       HD1            -8.9178155685       11.3100840435      -27.1672893539  PROA      138             0.0000000000
      2203       137  LYS       HD2            -7.8608841412       10.7504462520      -28.5220355357  PROA      138             0.0000000000
      2204       137  LYS       CE             -9.9140000000       11.1340000000      -29.0770000000  PROA      138             0.0000000000
      2205       137  LYS       HE1            -9.6997057164       11.2847216408      -30.1565416164  PROA      138             0.0000000000
      2206       137  LYS       HE2           -10.7648540992       11.7756236225      -28.7632874191  PROA      138             0.0000000000
      2207       137  LYS       NZ            -10.2960000000        9.7290000000      -28.8740000000  PROA      138             0.0000000000
      2208       137  LYS       HZ1           -10.5061256653        9.5682077715      -27.8682201712  PROA      138             0.0000000000
      2209       137  LYS       HZ2            -9.5128421216        9.1109153409      -29.1676575009  PROA      138             0.0000000000
      2210       137  LYS       HZ3           -11.1393172845        9.5133308311      -29.4431242425  PROA      138             0.0000000000
      2211       137  LYS       C              -5.8120000000       14.6480000000      -29.4320000000  PROA      138             0.0000000000
      2212       137  LYS       O              -4.6990000000       14.2290000000      -29.7530000000  PROA      138             0.0000000000
      2213       138  GLY       N              -6.6730000000       15.1820000000      -30.2910000000  PROA      139             0.0000000000
      2214       138  GLY       HN             -7.5663196637       15.5098503618      -29.9948040246  PROA      139             0.0000000000
      2215       138  GLY       CA             -6.3920000000       15.3320000000      -31.7130000000  PROA      139             0.0000000000
      2216       138  GLY       HA1            -5.9350369147       14.4181917364      -32.0629854262  PROA      139             0.0000000000
      2217       138  GLY       HA2            -5.7094545796       16.1600576335      -31.8346671978  PROA      139             0.0000000000
      2218       138  GLY       C              -7.6460000000       15.5990000000      -32.5110000000  PROA      139             0.0000000000
      2219       138  GLY       O              -8.3310000000       14.6620000000      -32.9310000000  PROA      139             0.0000000000
      2220       139  GLY       N              -7.9450000000       16.8800000000      -32.6990000000  PROA      140             0.0000000000
      2221       139  GLY       HN             -7.3641813575       17.6085289688      -32.3450641260  PROA      140             0.0000000000
      2222       139  GLY       CA             -9.1270000000       17.3170000000      -33.4260000000  PROA      140             0.0000000000
      2223       139  GLY       HA1            -9.9608337987       17.2578404049      -32.7425465182  PROA      140             0.0000000000
      2224       139  GLY       HA2            -9.2679782170       16.6296009928      -34.2466674544  PROA      140             0.0000000000
      2225       139  GLY       C              -9.0700000000       18.7230000000      -33.9870000000  PROA      140             0.0000000000
      2226       139  GLY       O              -8.1630000000       19.0660000000      -34.7470000000  PROA      140             0.0000000000
      2227       140  GLN       N             -10.0760000000       19.5270000000      -33.6140000000  PROA      141             0.0000000000
      2228       140  GLN       HN            -10.7355786838       19.1917924432      -32.9497594343  PROA      141             0.0000000000
      2229       140  GLN       CA            -10.3640000000       20.8930000000      -34.0600000000  PROA      141             0.0000000000
      2230       140  GLN       HA            -10.4487529563       20.8888671091      -35.1365684377  PROA      141             0.0000000000
      2231       140  GLN       CB            -11.6670000000       21.3720000000      -33.4190000000  PROA      141             0.0000000000
      2232       140  GLN       HB1           -11.8084775892       22.4487855026      -33.6517380078  PROA      141             0.0000000000
      2233       140  GLN       HB2           -11.5931961595       21.2490523840      -32.3175978101  PROA      141             0.0000000000
      2234       140  GLN       CG            -12.8830000000       20.5900000000      -33.9260000000  PROA      141             0.0000000000
      2235       140  GLN       HG1           -13.7248034858       20.7090738699      -33.2109058086  PROA      141             0.0000000000
      2236       140  GLN       HG2           -12.6234960688       19.5128622791      -34.0072615383  PROA      141             0.0000000000
      2237       140  GLN       CD            -13.3150000000       21.0990000000      -35.2880000000  PROA      141             0.0000000000
      2238       140  GLN       OE1           -14.2770000000       21.8490000000      -35.3990000000  PROA      141             0.0000000000
      2239       140  GLN       NE2           -12.5730000000       20.6560000000      -36.3180000000  PROA      141             0.0000000000
      2240       140  GLN       HE21          -12.7901432377       20.9436150363      -37.2508056632  PROA      141             0.0000000000
      2241       140  GLN       HE22          -11.8039837399       20.0388974315      -36.1512714434  PROA      141             0.0000000000
      2242       140  GLN       C              -9.2400000000       21.9220000000      -33.8740000000  PROA      141             0.0000000000
      2243       140  GLN       O              -9.0290000000       22.7460000000      -34.7650000000  PROA      141             0.0000000000
      2244       141  ASP       N              -8.5530000000       21.9090000000      -32.7190000000  PROA      142             0.0000000000
      2245       141  ASP       HN             -8.7076304610       21.2111666039      -32.0242573370  PROA      142             0.0000000000
      2246       141  ASP       CA             -7.5320000000       22.9140000000      -32.3980000000  PROA      142             0.0000000000
      2247       141  ASP       HA             -7.7399146483       23.8053372671      -32.9711398404  PROA      142             0.0000000000
      2248       141  ASP       CB             -7.5700000000       23.2190000000      -30.8870000000  PROA      142             0.0000000000
      2249       141  ASP       HB1            -8.2364973327       24.0912882394      -30.7192037117  PROA      142             0.0000000000
      2250       141  ASP       HB2            -6.5424775632       23.4745550330      -30.5521114686  PROA      142             0.0000000000
      2251       141  ASP       CG             -8.0780000000       22.0580000000      -30.0220000000  PROA      142             0.0000000000
      2252       141  ASP       OD1            -8.8590000000       22.3040000000      -29.1060000000  PROA      142             0.0000000000
      2253       141  ASP       OD2            -7.7220000000       20.9050000000      -30.2500000000  PROA      142             0.0000000000
      2254       141  ASP       C              -6.1020000000       22.5460000000      -32.8450000000  PROA      142             0.0000000000
      2255       141  ASP       O              -5.7570000000       21.3660000000      -32.9310000000  PROA      142             0.0000000000
      2256       142  ILE       N              -5.2790000000       23.5810000000      -33.1310000000  PROA      143             0.0000000000
      2257       142  ILE       HN             -5.6003118499       24.5185361769      -33.0337629049  PROA      143             0.0000000000
      2258       142  ILE       CA             -3.8890000000       23.4650000000      -33.5940000000  PROA      143             0.0000000000
      2259       142  ILE       HA             -3.7608485693       22.5045786265      -34.0707557766  PROA      143             0.0000000000
      2260       142  ILE       CB             -3.6260000000       24.5990000000      -34.5740000000  PROA      143             0.0000000000
      2261       142  ILE       HB             -3.7827916936       25.5699972952      -34.0578204373  PROA      143             0.0000000000
      2262       142  ILE       CG2            -2.2030000000       24.5460000000      -35.1170000000  PROA      143             0.0000000000
      2263       142  ILE       HG21           -1.9727141871       23.5234281817      -35.4852883663  PROA      143             0.0000000000
      2264       142  ILE       HG22           -1.4814657636       24.8041488088      -34.3126358791  PROA      143             0.0000000000
      2265       142  ILE       HG23           -2.0935094446       25.2600127337      -35.9610685606  PROA      143             0.0000000000
      2266       142  ILE       CG1            -4.6930000000       24.6200000000      -35.6680000000  PROA      143             0.0000000000
      2267       142  ILE       HG11           -5.6948874955       24.5405988374      -35.1951953697  PROA      143             0.0000000000
      2268       142  ILE       HG12           -4.5406342618       23.7459855853      -36.3362146372  PROA      143             0.0000000000
      2269       142  ILE       CD             -4.6400000000       25.8960000000      -36.5030000000  PROA      143             0.0000000000
      2270       142  ILE       HD1            -3.7262342341       25.9010876747      -37.1349234453  PROA      143             0.0000000000
      2271       142  ILE       HD2            -4.6146743158       26.7838391436      -35.8356512415  PROA      143             0.0000000000
      2272       142  ILE       HD3            -5.5298964574       25.9514387216      -37.1657706571  PROA      143             0.0000000000
      2273       142  ILE       C              -2.8930000000       23.5390000000      -32.4150000000  PROA      143             0.0000000000
      2274       142  ILE       O              -2.9450000000       24.4900000000      -31.6380000000  PROA      143             0.0000000000
      2275       143  THR       N              -1.9560000000       22.5690000000      -32.3280000000  PROA      144             0.0000000000
      2276       143  THR       HN             -1.9139333211       21.8358352099      -33.0013543397  PROA      144             0.0000000000
      2277       143  THR       CA             -0.9360000000       22.4970000000      -31.2670000000  PROA      144             0.0000000000
      2278       143  THR       HA             -0.9936580081       23.3572281591      -30.6190863888  PROA      144             0.0000000000
      2279       143  THR       CB             -1.3780000000       21.2220000000      -30.5920000000  PROA      144             0.0000000000
      2280       143  THR       HB             -0.5014208060       20.5990936928      -30.3135964184  PROA      144             0.0000000000
      2281       143  THR       OG1            -2.1880000000       20.5250000000      -31.5550000000  PROA      144             0.0000000000
      2282       143  THR       HG1            -2.4695894539       19.7135915673      -31.1261366945  PROA      144             0.0000000000
      2283       143  THR       CG2            -2.2430000000       21.5070000000      -29.3650000000  PROA      144             0.0000000000
      2284       143  THR       HG21           -3.2297730453       21.9097292296      -29.6787022867  PROA      144             0.0000000000
      2285       143  THR       HG22           -1.7434219420       22.2579106304      -28.7163020042  PROA      144             0.0000000000
      2286       143  THR       HG23           -2.4083215817       20.5691839780      -28.7927902620  PROA      144             0.0000000000
      2287       143  THR       C               0.4930000000       22.4730000000      -31.8370000000  PROA      144             0.0000000000
      2288       143  THR       O               1.4600000000       22.4170000000      -31.0720000000  PROA      144             0.0000000000
      2289       144  ASP       N               0.6130000000       22.4860000000      -33.1780000000  PROA      145             0.0000000000
      2290       144  ASP       HN             -0.1977735132       22.5269582017      -33.7548861774  PROA      145             0.0000000000
      2291       144  ASP       CA              1.8780000000       22.4440000000      -33.9170000000  PROA      145             0.0000000000
      2292       144  ASP       HA              2.7223836123       22.1729792233      -33.3142588767  PROA      145             0.0000000000
      2293       144  ASP       CB              1.2360000000       21.2900000000      -34.7220000000  PROA      145             0.0000000000
      2294       144  ASP       HB1             0.2430177120       21.6544803467      -35.0526466350  PROA      145             0.0000000000
      2295       144  ASP       HB2             1.1046914566       20.4492165692      -34.0120505416  PROA      145             0.0000000000
      2296       144  ASP       CG              1.8800000000       20.7040000000      -35.9340000000  PROA      145             0.0000000000
      2297       144  ASP       OD1             3.0380000000       20.3880000000      -35.8900000000  PROA      145             0.0000000000
      2298       144  ASP       OD2             1.2350000000       20.5810000000      -36.9720000000  PROA      145             0.0000000000
      2299       144  ASP       C               2.2440000000       23.8390000000      -34.4180000000  PROA      145             0.0000000000
      2300       144  ASP       O               1.3840000000       24.5470000000      -34.9640000000  PROA      145             0.0000000000
      2301       145  PHE       N               3.5240000000       24.2200000000      -34.2410000000  PROA      146             0.0000000000
      2302       145  PHE       HN              4.1878726007       23.5983020458      -33.8346149959  PROA      146             0.0000000000
      2303       145  PHE       CA              4.0600000000       25.5310000000      -34.6090000000  PROA      146             0.0000000000
      2304       145  PHE       HA              3.3639977209       25.9975195083      -35.2902462521  PROA      146             0.0000000000
      2305       145  PHE       CB              4.2540000000       26.4060000000      -33.3640000000  PROA      146             0.0000000000
      2306       145  PHE       HB1             4.4987277540       27.4455930683      -33.6698181614  PROA      146             0.0000000000
      2307       145  PHE       HB2             5.0708852140       25.9903578433      -32.7362179408  PROA      146             0.0000000000
      2308       145  PHE       CG              3.0040000000       26.4560000000      -32.5200000000  PROA      146             0.0000000000
      2309       145  PHE       CD1             1.9670000000       27.3130000000      -32.8620000000  PROA      146             0.0000000000
      2310       145  PHE       HD1             2.0591140566       27.9516256521      -33.7280661212  PROA      146             0.0000000000
      2311       145  PHE       CE1             0.8100000000       27.3510000000      -32.0920000000  PROA      146             0.0000000000
      2312       145  PHE       HE1             0.0039946806       28.0181145583      -32.3597928324  PROA      146             0.0000000000
      2313       145  PHE       CZ              0.6920000000       26.5300000000      -30.9780000000  PROA      146             0.0000000000
      2314       145  PHE       HZ             -0.2110516954       26.5497096183      -30.3859618578  PROA      146             0.0000000000
      2315       145  PHE       CD2             2.8910000000       25.6450000000      -31.3960000000  PROA      146             0.0000000000
      2316       145  PHE       HD2             3.7013106020       24.9854943055      -31.1224146316  PROA      146             0.0000000000
      2317       145  PHE       CE2             1.7360000000       25.6830000000      -30.6250000000  PROA      146             0.0000000000
      2318       145  PHE       HE2             1.6492600712       25.0542935393      -29.7511554165  PROA      146             0.0000000000
      2319       145  PHE       C               5.4100000000       25.4470000000      -35.3260000000  PROA      146             0.0000000000
      2320       145  PHE       O               6.1720000000       24.5110000000      -35.1040000000  PROA      146             0.0000000000
      2321       146  THR       N               5.7230000000       26.4640000000      -36.1380000000  PROA      147             0.0000000000
      2322       146  THR       HN              5.0628932914       27.1790711354      -36.3528725448  PROA      147             0.0000000000
      2323       146  THR       CA              7.0330000000       26.6110000000      -36.7670000000  PROA      147             0.0000000000
      2324       146  THR       HA              7.5892182908       25.6930207606      -36.6496378813  PROA      147             0.0000000000
      2325       146  THR       CB              6.7620000000       26.9130000000      -38.2330000000  PROA      147             0.0000000000
      2326       146  THR       HB              7.6204953411       27.4629578531      -38.6743702482  PROA      147             0.0000000000
      2327       146  THR       OG1             5.5840000000       27.7240000000      -38.3280000000  PROA      147             0.0000000000
      2328       146  THR       HG1             4.8408546881       27.1218450425      -38.2458753835  PROA      147             0.0000000000
      2329       146  THR       CG2             6.6190000000       25.6550000000      -39.0850000000  PROA      147             0.0000000000
      2330       146  THR       HG21            5.7746482619       25.0360039440      -38.7132002891  PROA      147             0.0000000000
      2331       146  THR       HG22            7.5511646281       25.0530849946      -39.0300315256  PROA      147             0.0000000000
      2332       146  THR       HG23            6.4158660178       25.9344768304      -40.1408803849  PROA      147             0.0000000000
      2333       146  THR       C               7.6990000000       27.8010000000      -36.0690000000  PROA      147             0.0000000000
      2334       146  THR       O               7.0070000000       28.7330000000      -35.6450000000  PROA      147             0.0000000000
      2335       147  MET       N               9.0270000000       27.7580000000      -35.9430000000  PROA      148             0.0000000000
      2336       147  MET       HN              9.5516073445       26.9858037577      -36.2913694944  PROA      148             0.0000000000
      2337       147  MET       CA              9.8180000000       28.8040000000      -35.3030000000  PROA      148             0.0000000000
      2338       147  MET       HA              9.1395763256       29.5159612483      -34.8568517873  PROA      148             0.0000000000
      2339       147  MET       CB             10.7270000000       28.1890000000      -34.2370000000  PROA      148             0.0000000000
      2340       147  MET       HB1            11.2433607721       27.3058354825      -34.6694933876  PROA      148             0.0000000000
      2341       147  MET       HB2            10.1036819989       27.8567620998      -33.3798237116  PROA      148             0.0000000000
      2342       147  MET       CG             11.7780000000       29.1810000000      -33.7320000000  PROA      148             0.0000000000
      2343       147  MET       HG1            11.2680386001       29.9259212507      -33.0860743287  PROA      148             0.0000000000
      2344       147  MET       HG2            12.2021610176       29.7118966712      -34.6097382455  PROA      148             0.0000000000
      2345       147  MET       SD             13.1150000000       28.4170000000      -32.8050000000  PROA      148             0.0000000000
      2346       147  MET       CE             12.1480000000       27.8200000000      -31.4190000000  PROA      148             0.0000000000
      2347       147  MET       HE1            11.3602460551       27.1109290188      -31.7521412102  PROA      148             0.0000000000
      2348       147  MET       HE2            11.6499879895       28.6692249838      -30.9045525064  PROA      148             0.0000000000
      2349       147  MET       HE3            12.8024271613       27.2902134083      -30.6944956748  PROA      148             0.0000000000
      2350       147  MET       C              10.7050000000       29.5040000000      -36.3370000000  PROA      148             0.0000000000
      2351       147  MET       O              11.3510000000       28.8350000000      -37.1480000000  PROA      148             0.0000000000
      2352       148  GLN       N              10.7230000000       30.8480000000      -36.3090000000  PROA      149             0.0000000000
      2353       148  GLN       HN             10.1652794458       31.3557610571      -35.6578734770  PROA      149             0.0000000000
      2354       148  GLN       CA             11.5380000000       31.6740000000      -37.2040000000  PROA      149             0.0000000000
      2355       148  GLN       HA             12.1898512094       31.0128125639      -37.7552518578  PROA      149             0.0000000000
      2356       148  GLN       CB             10.6840000000       32.4960000000      -38.1770000000  PROA      149             0.0000000000
      2357       148  GLN       HB1            11.3593877994       32.9390936876      -38.9385108583  PROA      149             0.0000000000
      2358       148  GLN       HB2            10.2002224886       33.3145114174      -37.6039573647  PROA      149             0.0000000000
      2359       148  GLN       CG              9.5860000000       31.7150000000      -38.9110000000  PROA      149             0.0000000000
      2360       148  GLN       HG1             9.9540055222       30.7007434655      -39.1758906541  PROA      149             0.0000000000
      2361       148  GLN       HG2             9.2950641567       32.2509660467      -39.8396593415  PROA      149             0.0000000000
      2362       148  GLN       CD              8.3840000000       31.5950000000      -37.9980000000  PROA      149             0.0000000000
      2363       148  GLN       OE1             8.0640000000       32.5260000000      -37.2620000000  PROA      149             0.0000000000
      2364       148  GLN       NE2             7.7470000000       30.4130000000      -38.0650000000  PROA      149             0.0000000000
      2365       148  GLN       HE21            7.0387195110       30.1880825910      -37.3958580808  PROA      149             0.0000000000
      2366       148  GLN       HE22            7.9814593243       29.7587076496      -38.7839786822  PROA      149             0.0000000000
      2367       148  GLN       C              12.4120000000       32.5840000000      -36.3280000000  PROA      149             0.0000000000
      2368       148  GLN       O              11.8760000000       33.3570000000      -35.5330000000  PROA      149             0.0000000000
      2369       149  PHE       N              13.7490000000       32.4700000000      -36.4480000000  PROA      150             0.0000000000
      2370       149  PHE       HN             14.1617272268       31.8316012991      -37.0925525975  PROA      150             0.0000000000
      2371       149  PHE       CA             14.6930000000       33.2640000000      -35.6520000000  PROA      150             0.0000000000
      2372       149  PHE       HA             14.3647227975       33.2401644725      -34.6235003273  PROA      150             0.0000000000
      2373       149  PHE       CB             16.1090000000       32.7020000000      -35.7690000000  PROA      150             0.0000000000
      2374       149  PHE       HB1            16.8333718579       33.3729349008      -35.2599331782  PROA      150             0.0000000000
      2375       149  PHE       HB2            16.3879128301       32.5789345415      -36.8372133611  PROA      150             0.0000000000
      2376       149  PHE       CG             16.1660000000       31.3490000000      -35.1040000000  PROA      150             0.0000000000
      2377       149  PHE       CD1            16.1740000000       31.2650000000      -33.7170000000  PROA      150             0.0000000000
      2378       149  PHE       HD1            16.1251608205       32.1634688233      -33.1197018495  PROA      150             0.0000000000
      2379       149  PHE       CE1            16.2450000000       30.0220000000      -33.1010000000  PROA      150             0.0000000000
      2380       149  PHE       HE1            16.2535694605       29.9541939302      -32.0231652285  PROA      150             0.0000000000
      2381       149  PHE       CZ             16.3050000000       28.8660000000      -33.8690000000  PROA      150             0.0000000000
      2382       149  PHE       HZ             16.3687137053       27.9008765045      -33.3885032541  PROA      150             0.0000000000
      2383       149  PHE       CD2            16.2140000000       30.1940000000      -35.8740000000  PROA      150             0.0000000000
      2384       149  PHE       HD2            16.1976940460       30.2615493898      -36.9517617820  PROA      150             0.0000000000
      2385       149  PHE       CE2            16.2830000000       28.9520000000      -35.2560000000  PROA      150             0.0000000000
      2386       149  PHE       HE2            16.3195607343       28.0529814487      -35.8533516128  PROA      150             0.0000000000
      2387       149  PHE       C              14.6810000000       34.7490000000      -35.9990000000  PROA      150             0.0000000000
      2388       149  PHE       O              14.5730000000       35.1080000000      -37.1720000000  PROA      150             0.0000000000
      2389       150  VAL       N              14.8280000000       35.6040000000      -34.9700000000  PROA      151             0.0000000000
      2390       150  VAL       HN             14.9210519850       35.2628681105      -34.0388330758  PROA      151             0.0000000000
      2391       150  VAL       CA             14.8670000000       37.0670000000      -35.0890000000  PROA      151             0.0000000000
      2392       150  VAL       HA             14.6814443671       37.3239614192      -36.1213286024  PROA      151             0.0000000000
      2393       150  VAL       CB             13.8150000000       37.7080000000      -34.1850000000  PROA      151             0.0000000000
      2394       150  VAL       HB             13.9485118837       37.3347213922      -33.1473281624  PROA      151             0.0000000000
      2395       150  VAL       CG1            13.9380000000       39.2320000000      -34.1910000000  PROA      151             0.0000000000
      2396       150  VAL       HG11           14.1583120740       39.5932248778      -35.2182780430  PROA      151             0.0000000000
      2397       150  VAL       HG12           14.7647819251       39.5472920278      -33.5192286950  PROA      151             0.0000000000
      2398       150  VAL       HG13           12.9844961209       39.6896704544      -33.8509673420  PROA      151             0.0000000000
      2399       150  VAL       CG2            12.4160000000       37.2370000000      -34.5850000000  PROA      151             0.0000000000
      2400       150  VAL       HG21           12.3434295954       36.1324188788      -34.4903686999  PROA      151             0.0000000000
      2401       150  VAL       HG22           12.2101020194       37.5168688235      -35.6402409980  PROA      151             0.0000000000
      2402       150  VAL       HG23           11.6563764989       37.7006274788      -33.9199618069  PROA      151             0.0000000000
      2403       150  VAL       C              16.2780000000       37.5690000000      -34.7470000000  PROA      151             0.0000000000
      2404       150  VAL       OT1            17.1495878667       36.7151452308      -34.4325693659  PROA      151             0.0000000000
      2405       150  VAL       OT2            16.4930655691       38.8094600313      -34.7980461727  PROA      151             0.0000000000
      2406       151  GLN       N              -6.8100000000       10.1030000000        5.0820000000  PROB      1               0.0000000000
      2407       151  GLN       HT1            -6.2955605225       10.0786005466        5.9855245933  PROB      1               0.0000000000
      2408       151  GLN       HT2            -7.6180024694        9.4496624962        5.1253791610  PROB      1               0.0000000000
      2409       151  GLN       HT3            -7.1544083303       11.0682462436        4.9051321754  PROB      1               0.0000000000
      2410       151  GLN       CA             -5.9140000000        9.6990000000        3.9990000000  PROB      1               0.0000000000
      2411       151  GLN       HA             -5.7136755732        8.6437211710        4.1103085788  PROB      1               0.0000000000
      2412       151  GLN       CB             -6.5610000000        9.9820000000        2.6430000000  PROB      1               0.0000000000
      2413       151  GLN       HB1            -5.8670396192        9.6486068891        1.8426767757  PROB      1               0.0000000000
      2414       151  GLN       HB2            -6.7204018786       11.0768987082        2.5479363381  PROB      1               0.0000000000
      2415       151  GLN       CG             -7.9030000000        9.2750000000        2.4510000000  PROB      1               0.0000000000
      2416       151  GLN       HG1            -8.5856398809        9.5294066737        3.2897881356  PROB      1               0.0000000000
      2417       151  GLN       HG2            -7.7487696598        8.1750210946        2.4276567180  PROB      1               0.0000000000
      2418       151  GLN       CD             -8.5250000000        9.7220000000        1.1450000000  PROB      1               0.0000000000
      2419       151  GLN       OE1            -7.8620000000       10.0790000000        0.1820000000  PROB      1               0.0000000000
      2420       151  GLN       NE2            -9.8610000000        9.7010000000        1.1530000000  PROB      1               0.0000000000
      2421       151  GLN       HE21          -10.3703064439        9.9781980837        0.3382803129  PROB      1               0.0000000000
      2422       151  GLN       HE22          -10.3515521213        9.4080855766        1.9737068642  PROB      1               0.0000000000
      2423       151  GLN       C              -4.5670000000       10.3920000000        4.0780000000  PROB      1               0.0000000000
      2424       151  GLN       O              -3.5040000000        9.7880000000        4.0110000000  PROB      1               0.0000000000
      2425       152  VAL       N              -4.6810000000       11.7150000000        4.2250000000  PROB      2               0.0000000000
      2426       152  VAL       HN             -5.5534698171       12.1951342144        4.2705100276  PROB      2               0.0000000000
      2427       152  VAL       CA             -3.4650000000       12.5060000000        4.3250000000  PROB      2               0.0000000000
      2428       152  VAL       HA             -2.6250495415       11.8637435130        4.1054916741  PROB      2               0.0000000000
      2429       152  VAL       CB             -3.5200000000       13.6800000000        3.3310000000  PROB      2               0.0000000000
      2430       152  VAL       HB             -4.4239276766       14.2893306663        3.5437024820  PROB      2               0.0000000000
      2431       152  VAL       CG1            -2.2840000000       14.5780000000        3.4230000000  PROB      2               0.0000000000
      2432       152  VAL       HG11           -1.3604395009       13.9619301688        3.3803975642  PROB      2               0.0000000000
      2433       152  VAL       HG12           -2.2934200530       15.1371206100        4.3829737011  PROB      2               0.0000000000
      2434       152  VAL       HG13           -2.2724647293       15.2936751260        2.5733352707  PROB      2               0.0000000000
      2435       152  VAL       CG2            -3.7400000000       13.1840000000        1.9000000000  PROB      2               0.0000000000
      2436       152  VAL       HG21           -4.6980207322       12.6254593028        1.8325495280  PROB      2               0.0000000000
      2437       152  VAL       HG22           -2.9120233446       12.5051389111        1.6035942293  PROB      2               0.0000000000
      2438       152  VAL       HG23           -3.7832503945       14.0478862168        1.2028026761  PROB      2               0.0000000000
      2439       152  VAL       C              -3.2930000000       13.0060000000        5.7430000000  PROB      2               0.0000000000
      2440       152  VAL       O              -4.1890000000       13.6050000000        6.3230000000  PROB      2               0.0000000000
      2441       153  GLN       N              -2.0970000000       12.7470000000        6.2700000000  PROB      3               0.0000000000
      2442       153  GLN       HN             -1.4859006585       12.0260244319        5.9535486955  PROB      3               0.0000000000
      2443       153  GLN       CA             -1.6670000000       13.5810000000        7.3820000000  PROB      3               0.0000000000
      2444       153  GLN       HA             -2.5243579411       14.1449426503        7.7179578739  PROB      3               0.0000000000
      2445       153  GLN       CB             -1.0990000000       12.7580000000        8.5390000000  PROB      3               0.0000000000
      2446       153  GLN       HB1            -0.8921491836       13.4485940818        9.3831563522  PROB      3               0.0000000000
      2447       153  GLN       HB2            -0.1436916082       12.3042153824        8.2016977761  PROB      3               0.0000000000
      2448       153  GLN       CG             -2.0000000000       11.6360000000        9.0550000000  PROB      3               0.0000000000
      2449       153  GLN       HG1            -2.9652399896       11.6420505693        8.5049240672  PROB      3               0.0000000000
      2450       153  GLN       HG2            -2.1976752280       11.7772224150       10.1391075189  PROB      3               0.0000000000
      2451       153  GLN       CD             -1.3020000000       10.3080000000        8.8370000000  PROB      3               0.0000000000
      2452       153  GLN       OE1            -1.7170000000        9.4730000000        8.0440000000  PROB      3               0.0000000000
      2453       153  GLN       NE2            -0.2070000000       10.1310000000        9.5810000000  PROB      3               0.0000000000
      2454       153  GLN       HE21            0.1729010319       10.8957567209       10.1014059605  PROB      3               0.0000000000
      2455       153  GLN       HE22            0.2329408180        9.2337208978        9.6176372690  PROB      3               0.0000000000
      2456       153  GLN       C              -0.5540000000       14.4510000000        6.8620000000  PROB      3               0.0000000000
      2457       153  GLN       O               0.2470000000       13.9990000000        6.0530000000  PROB      3               0.0000000000
      2458       154  LEU       N              -0.5060000000       15.6820000000        7.3710000000  PROB      4               0.0000000000
      2459       154  LEU       HN             -1.2818204684       16.1788644153        7.7499954260  PROB      4               0.0000000000
      2460       154  LEU       CA              0.8050000000       16.3150000000        7.3520000000  PROB      4               0.0000000000
      2461       154  LEU       HA              1.4783153759       15.6507233903        6.8311785348  PROB      4               0.0000000000
      2462       154  LEU       CB              0.7930000000       17.6850000000        6.6650000000  PROB      4               0.0000000000
      2463       154  LEU       HB1             1.7981257962       18.1425091399        6.7801116677  PROB      4               0.0000000000
      2464       154  LEU       HB2             0.0446656056       18.3260508170        7.1767544915  PROB      4               0.0000000000
      2465       154  LEU       CG              0.4510000000       17.6420000000        5.1730000000  PROB      4               0.0000000000
      2466       154  LEU       HG              0.6743333759       16.6269255257        4.7813482873  PROB      4               0.0000000000
      2467       154  LEU       CD1            -1.0190000000       17.9630000000        4.9080000000  PROB      4               0.0000000000
      2468       154  LEU       HD11           -1.2608996224       18.9809251758        5.2816762089  PROB      4               0.0000000000
      2469       154  LEU       HD12           -1.6669460359       17.2291108487        5.4331921066  PROB      4               0.0000000000
      2470       154  LEU       HD13           -1.2228453980       17.9281471987        3.8164476940  PROB      4               0.0000000000
      2471       154  LEU       CD2             1.3800000000       18.5350000000        4.3510000000  PROB      4               0.0000000000
      2472       154  LEU       HD21            2.4333618838       18.2026054781        4.4704304128  PROB      4               0.0000000000
      2473       154  LEU       HD22            1.2984684224       19.5870295208        4.6986213313  PROB      4               0.0000000000
      2474       154  LEU       HD23            1.1087196907       18.4743348078        3.2753695667  PROB      4               0.0000000000
      2475       154  LEU       C               1.2340000000       16.4300000000        8.7920000000  PROB      4               0.0000000000
      2476       154  LEU       O               0.4320000000       16.7610000000        9.6570000000  PROB      4               0.0000000000
      2477       155  GLN       N               2.4990000000       16.0820000000        9.0250000000  PROB      5               0.0000000000
      2478       155  GLN       HN              3.1472437495       15.8141898630        8.3167869930  PROB      5               0.0000000000
      2479       155  GLN       CA              2.9550000000       16.0970000000       10.4080000000  PROB      5               0.0000000000
      2480       155  GLN       HA              2.3967631499       16.8570837743       10.9340900360  PROB      5               0.0000000000
      2481       155  GLN       CB              2.7450000000       14.7280000000       11.0730000000  PROB      5               0.0000000000
      2482       155  GLN       HB1             1.6591386574       14.6002888021       11.2655437479  PROB      5               0.0000000000
      2483       155  GLN       HB2             3.2855895406       14.7282857174       12.0426602329  PROB      5               0.0000000000
      2484       155  GLN       CG              3.2290000000       13.5260000000       10.2580000000  PROB      5               0.0000000000
      2485       155  GLN       HG1             4.3337153333       13.5658953443       10.1470613339  PROB      5               0.0000000000
      2486       155  GLN       HG2             2.7609662480       13.5405009663        9.2505134627  PROB      5               0.0000000000
      2487       155  GLN       CD              2.8420000000       12.2510000000       10.9730000000  PROB      5               0.0000000000
      2488       155  GLN       OE1             1.7150000000       11.7770000000       10.9160000000  PROB      5               0.0000000000
      2489       155  GLN       NE2             3.8430000000       11.6980000000       11.6610000000  PROB      5               0.0000000000
      2490       155  GLN       HE21            3.6915822899       10.8508172107       12.1702681009  PROB      5               0.0000000000
      2491       155  GLN       HE22            4.7444558399       12.1308260603       11.6672426217  PROB      5               0.0000000000
      2492       155  GLN       C               4.3710000000       16.6070000000       10.5290000000  PROB      5               0.0000000000
      2493       155  GLN       O               5.3330000000       16.0550000000       10.0010000000  PROB      5               0.0000000000
      2494       156  GLU       N               4.4370000000       17.7350000000       11.2250000000  PROB      6               0.0000000000
      2495       156  GLU       HN              3.6701539169       18.0965716849       11.7496136691  PROB      6               0.0000000000
      2496       156  GLU       CA              5.6700000000       18.5010000000       11.2430000000  PROB      6               0.0000000000
      2497       156  GLU       HA              6.2330677707       18.2489091811       10.3566820169  PROB      6               0.0000000000
      2498       156  GLU       CB              5.3740000000       20.0020000000       11.2750000000  PROB      6               0.0000000000
      2499       156  GLU       HB1             6.3208925265       20.5422264772       11.0659422998  PROB      6               0.0000000000
      2500       156  GLU       HB2             5.0287913136       20.2611627008       12.2976538431  PROB      6               0.0000000000
      2501       156  GLU       CG              4.3190000000       20.4960000000       10.2810000000  PROB      6               0.0000000000
      2502       156  GLU       HG1             4.3390593733       19.8409235599        9.3843506570  PROB      6               0.0000000000
      2503       156  GLU       HG2             4.5711488002       21.5348721524        9.9798800929  PROB      6               0.0000000000
      2504       156  GLU       CD              2.9010000000       20.4920000000       10.8450000000  PROB      6               0.0000000000
      2505       156  GLU       OE1             2.5960000000       19.7730000000       11.7950000000  PROB      6               0.0000000000
      2506       156  GLU       OE2             2.0790000000       21.2420000000       10.3360000000  PROB      6               0.0000000000
      2507       156  GLU       C               6.5650000000       18.1520000000       12.4070000000  PROB      6               0.0000000000
      2508       156  GLU       O               6.1490000000       18.0600000000       13.5570000000  PROB      6               0.0000000000
      2509       157  SER       N               7.8430000000       17.9910000000       12.0640000000  PROB      7               0.0000000000
      2510       157  SER       HN              8.1854379534       17.9293521907       11.1305576480  PROB      7               0.0000000000
      2511       157  SER       CA              8.7790000000       17.9030000000       13.1730000000  PROB      7               0.0000000000
      2512       157  SER       HA              8.2199441656       17.9899544871       14.0928250346  PROB      7               0.0000000000
      2513       157  SER       CB              9.5300000000       16.5680000000       13.1280000000  PROB      7               0.0000000000
      2514       157  SER       HB1             8.8365640528       15.7422627972       13.3954131429  PROB      7               0.0000000000
      2515       157  SER       HB2            10.3733616599       16.5914342771       13.8507704167  PROB      7               0.0000000000
      2516       157  SER       OG             10.0560000000       16.3180000000       11.8190000000  PROB      7               0.0000000000
      2517       157  SER       HG1             9.2989098234       16.2973837224       11.2290937078  PROB      7               0.0000000000
      2518       157  SER       C               9.7050000000       19.0990000000       13.2180000000  PROB      7               0.0000000000
      2519       157  SER       O              10.0970000000       19.6500000000       12.1930000000  PROB      7               0.0000000000
      2520       158  GLY       N              10.0310000000       19.4630000000       14.4600000000  PROB      8               0.0000000000
      2521       158  GLY       HN              9.5889199173       19.0773629234       15.2661061742  PROB      8               0.0000000000
      2522       158  GLY       CA             11.0660000000       20.4580000000       14.6980000000  PROB      8               0.0000000000
      2523       158  GLY       HA1            10.6465915904       21.4458995898       14.5803317872  PROB      8               0.0000000000
      2524       158  GLY       HA2            11.8733467752       20.3094284224       13.9967065573  PROB      8               0.0000000000
      2525       158  GLY       C              11.5530000000       20.2560000000       16.1150000000  PROB      8               0.0000000000
      2526       158  GLY       O              10.7770000000       19.9080000000       16.9960000000  PROB      8               0.0000000000
      2527       159  PRO       N              12.8760000000       20.4360000000       16.3130000000  PROB      9               0.0000000000
      2528       159  PRO       CD             13.8550000000       20.8220000000       15.3040000000  PROB      9               0.0000000000
      2529       159  PRO       HD1            13.6175382459       21.8359046697       14.9184403187  PROB      9               0.0000000000
      2530       159  PRO       HD2            13.8453297043       20.0880229460       14.4707946224  PROB      9               0.0000000000
      2531       159  PRO       CA             13.4710000000       20.1260000000       17.6180000000  PROB      9               0.0000000000
      2532       159  PRO       HA             12.9731698408       19.2884321116       18.0809260780  PROB      9               0.0000000000
      2533       159  PRO       CB             14.9330000000       19.8830000000       17.2290000000  PROB      9               0.0000000000
      2534       159  PRO       HB1            15.0919085482       18.8213525667       16.9430115528  PROB      9               0.0000000000
      2535       159  PRO       HB2            15.6105686210       20.1325215048       18.0732608445  PROB      9               0.0000000000
      2536       159  PRO       CG             15.1900000000       20.8080000000       16.0380000000  PROB      9               0.0000000000
      2537       159  PRO       HG1            15.4708031461       21.8278355309       16.3769266206  PROB      9               0.0000000000
      2538       159  PRO       HG2            15.9988999804       20.4095670511       15.3893720805  PROB      9               0.0000000000
      2539       159  PRO       C              13.2810000000       21.1840000000       18.7060000000  PROB      9               0.0000000000
      2540       159  PRO       O              14.2300000000       21.6270000000       19.3400000000  PROB      9               0.0000000000
      2541       160  GLY       N              12.0070000000       21.5530000000       18.9220000000  PROB      10              0.0000000000
      2542       160  GLY       HN             11.2656630811       21.2760323465       18.3158177690  PROB      10              0.0000000000
      2543       160  GLY       CA             11.6270000000       22.3870000000       20.0640000000  PROB      10              0.0000000000
      2544       160  GLY       HA1            11.6011241392       21.7348155057       20.9236983993  PROB      10              0.0000000000
      2545       160  GLY       HA2            10.6383953981       22.7645381362       19.8513467395  PROB      10              0.0000000000
      2546       160  GLY       C              12.5100000000       23.5760000000       20.4130000000  PROB      10              0.0000000000
      2547       160  GLY       O              12.4510000000       24.6400000000       19.8090000000  PROB      10              0.0000000000
      2548       161  LEU       N              13.2990000000       23.3500000000       21.4710000000  PROB      11              0.0000000000
      2549       161  LEU       HN             13.4347225694       22.4451372910       21.8669828656  PROB      11              0.0000000000
      2550       161  LEU       CA             14.0070000000       24.4640000000       22.0950000000  PROB      11              0.0000000000
      2551       161  LEU       HA             13.4856513107       25.3785869187       21.8543342387  PROB      11              0.0000000000
      2552       161  LEU       CB             14.0450000000       24.2450000000       23.6090000000  PROB      11              0.0000000000
      2553       161  LEU       HB1            14.7056453559       23.3769207490       23.8147421844  PROB      11              0.0000000000
      2554       161  LEU       HB2            13.0158269519       24.0033809752       23.9477724941  PROB      11              0.0000000000
      2555       161  LEU       CG             14.5500000000       25.4320000000       24.4340000000  PROB      11              0.0000000000
      2556       161  LEU       HG             15.6274238082       25.5854348435       24.2128313891  PROB      11              0.0000000000
      2557       161  LEU       CD1            13.8030000000       26.7290000000       24.1430000000  PROB      11              0.0000000000
      2558       161  LEU       HD11           12.7180976655       26.5249301481       24.0178464137  PROB      11              0.0000000000
      2559       161  LEU       HD12           14.1884313001       27.1853712352       23.2062918762  PROB      11              0.0000000000
      2560       161  LEU       HD13           13.9352702125       27.4391127577       24.9870962995  PROB      11              0.0000000000
      2561       161  LEU       CD2            14.5400000000       25.0960000000       25.9180000000  PROB      11              0.0000000000
      2562       161  LEU       HD21           14.8808692510       24.0503061744       26.0750145750  PROB      11              0.0000000000
      2563       161  LEU       HD22           13.5100293009       25.1977257634       26.3218147209  PROB      11              0.0000000000
      2564       161  LEU       HD23           15.2253067486       25.7783366086       26.4648322535  PROB      11              0.0000000000
      2565       161  LEU       C              15.3880000000       24.7240000000       21.5190000000  PROB      11              0.0000000000
      2566       161  LEU       O              16.4190000000       24.6150000000       22.1850000000  PROB      11              0.0000000000
      2567       162  VAL       N              15.3590000000       25.0890000000       20.2350000000  PROB      12              0.0000000000
      2568       162  VAL       HN             14.5237234329       25.1824357928       19.6990750366  PROB      12              0.0000000000
      2569       162  VAL       CA             16.6330000000       25.3680000000       19.5780000000  PROB      12              0.0000000000
      2570       162  VAL       HA             17.3209274578       24.5760447274       19.8343308968  PROB      12              0.0000000000
      2571       162  VAL       CB             16.4570000000       25.4470000000       18.0570000000  PROB      12              0.0000000000
      2572       162  VAL       HB             17.4214011442       25.7358082899       17.5872772126  PROB      12              0.0000000000
      2573       162  VAL       CG1            16.0100000000       24.0960000000       17.5100000000  PROB      12              0.0000000000
      2574       162  VAL       HG11           14.9661433296       23.8829451363       17.8251061358  PROB      12              0.0000000000
      2575       162  VAL       HG12           16.6697147013       23.2924552942       17.9015948408  PROB      12              0.0000000000
      2576       162  VAL       HG13           16.0504488165       24.1054013144       16.3998064992  PROB      12              0.0000000000
      2577       162  VAL       CG2            15.5190000000       26.5750000000       17.6380000000  PROB      12              0.0000000000
      2578       162  VAL       HG21           15.9198143628       27.5524564900       17.9818715702  PROB      12              0.0000000000
      2579       162  VAL       HG22           14.5171533530       26.4224965344       18.0933021958  PROB      12              0.0000000000
      2580       162  VAL       HG23           15.4271579207       26.5989309315       16.5310914926  PROB      12              0.0000000000
      2581       162  VAL       C              17.3510000000       26.5880000000       20.1350000000  PROB      12              0.0000000000
      2582       162  VAL       O              16.9490000000       27.1910000000       21.1290000000  PROB      12              0.0000000000
      2583       163  LYS       N              18.4650000000       26.9080000000       19.4760000000  PROB      13              0.0000000000
      2584       163  LYS       HN             18.7971356565       26.4058198303       18.6813649854  PROB      13              0.0000000000
      2585       163  LYS       CA             19.2500000000       28.0470000000       19.9260000000  PROB      13              0.0000000000
      2586       163  LYS       HA             18.6959203752       28.5615166185       20.6970128424  PROB      13              0.0000000000
      2587       163  LYS       CB             20.5950000000       27.5430000000       20.4680000000  PROB      13              0.0000000000
      2588       163  LYS       HB1            21.2026024964       28.4130661345       20.7959944903  PROB      13              0.0000000000
      2589       163  LYS       HB2            21.1367016966       27.0119387653       19.6566372608  PROB      13              0.0000000000
      2590       163  LYS       CG             20.4080000000       26.5890000000       21.6520000000  PROB      13              0.0000000000
      2591       163  LYS       HG1            21.3712642454       26.0746386857       21.8548680792  PROB      13              0.0000000000
      2592       163  LYS       HG2            19.6440324103       25.8286873877       21.3838968872  PROB      13              0.0000000000
      2593       163  LYS       CD             19.9590000000       27.3160000000       22.9190000000  PROB      13              0.0000000000
      2594       163  LYS       HD1            19.3148281730       28.1712479517       22.6246269798  PROB      13              0.0000000000
      2595       163  LYS       HD2            20.8593715016       27.7057536749       23.4390818289  PROB      13              0.0000000000
      2596       163  LYS       CE             19.1780000000       26.4340000000       23.8960000000  PROB      13              0.0000000000
      2597       163  LYS       HE1            19.3209850892       26.7961035495       24.9364491390  PROB      13              0.0000000000
      2598       163  LYS       HE2            19.5126810312       25.3782362102       23.8096891977  PROB      13              0.0000000000
      2599       163  LYS       NZ             17.7420000000       26.4870000000       23.5850000000  PROB      13              0.0000000000
      2600       163  LYS       HZ1            17.4727184258       25.6412041946       23.0430434618  PROB      13              0.0000000000
      2601       163  LYS       HZ2            17.5403483989       27.3380426299       23.0222720817  PROB      13              0.0000000000
      2602       163  LYS       HZ3            17.1966279923       26.5198708651       24.4699228868  PROB      13              0.0000000000
      2603       163  LYS       C              19.4350000000       29.0070000000       18.7710000000  PROB      13              0.0000000000
      2604       163  LYS       O              19.5880000000       28.5980000000       17.6250000000  PROB      13              0.0000000000
      2605       164  PRO       N              19.4000000000       30.3220000000       19.0970000000  PROB      14              0.0000000000
      2606       164  PRO       CD             19.0710000000       30.9140000000       20.3900000000  PROB      14              0.0000000000
      2607       164  PRO       HD1            19.9209977809       30.7871395167       21.0929223040  PROB      14              0.0000000000
      2608       164  PRO       HD2            18.1600334732       30.4347996708       20.8061689641  PROB      14              0.0000000000
      2609       164  PRO       CA             19.7240000000       31.3230000000       18.0760000000  PROB      14              0.0000000000
      2610       164  PRO       HA             18.9915499216       31.3090552381       17.2846249796  PROB      14              0.0000000000
      2611       164  PRO       CB             19.7730000000       32.6220000000       18.8860000000  PROB      14              0.0000000000
      2612       164  PRO       HB1            19.4280338957       33.4819992437       18.2732418142  PROB      14              0.0000000000
      2613       164  PRO       HB2            20.8053659329       32.8260313789       19.2418998222  PROB      14              0.0000000000
      2614       164  PRO       CG             18.8300000000       32.3830000000       20.0650000000  PROB      14              0.0000000000
      2615       164  PRO       HG1            19.0873508781       33.0348137979       20.9266419289  PROB      14              0.0000000000
      2616       164  PRO       HG2            17.7722492491       32.5652927304       19.7796051424  PROB      14              0.0000000000
      2617       164  PRO       C              21.0190000000       31.0120000000       17.3410000000  PROB      14              0.0000000000
      2618       164  PRO       O              21.9400000000       30.4420000000       17.9110000000  PROB      14              0.0000000000
      2619       165  SER       N              21.0080000000       31.3810000000       16.0520000000  PROB      15              0.0000000000
      2620       165  SER       HN             20.2379129765       31.9001750708       15.6939984263  PROB      15              0.0000000000
      2621       165  SER       CA             22.0450000000       31.0990000000       15.0530000000  PROB      15              0.0000000000
      2622       165  SER       HA             21.7611614285       31.6157309492       14.1486414727  PROB      15              0.0000000000
      2623       165  SER       CB             23.4690000000       31.5340000000       15.4660000000  PROB      15              0.0000000000
      2624       165  SER       HB1            23.4182010955       32.5283753532       15.9585660556  PROB      15              0.0000000000
      2625       165  SER       HB2            24.1069437427       31.6023542457       14.5591705402  PROB      15              0.0000000000
      2626       165  SER       OG             24.0810000000       30.6140000000       16.3760000000  PROB      15              0.0000000000
      2627       165  SER       HG1            23.4390827211       30.4659882111       17.0743084687  PROB      15              0.0000000000
      2628       165  SER       C              22.0200000000       29.7240000000       14.4000000000  PROB      15              0.0000000000
      2629       165  SER       O              22.4880000000       29.5550000000       13.2780000000  PROB      15              0.0000000000
      2630       166  GLN       N              21.4170000000       28.7520000000       15.1090000000  PROB      16              0.0000000000
      2631       166  GLN       HN             21.0176075115       28.8797465820       16.0132039194  PROB      16              0.0000000000
      2632       166  GLN       CA             21.3500000000       27.4230000000       14.5000000000  PROB      16              0.0000000000
      2633       166  GLN       HA             22.3346602426       27.1759766599       14.1318334470  PROB      16              0.0000000000
      2634       166  GLN       CB             20.8870000000       26.3760000000       15.5140000000  PROB      16              0.0000000000
      2635       166  GLN       HB1            20.8331811392       25.3922215811       15.0019480315  PROB      16              0.0000000000
      2636       166  GLN       HB2            19.8715655644       26.6546412211       15.8663714555  PROB      16              0.0000000000
      2637       166  GLN       CG             21.7990000000       26.2360000000       16.7330000000  PROB      16              0.0000000000
      2638       166  GLN       HG1            21.8578046195       27.2047532061       17.2737020444  PROB      16              0.0000000000
      2639       166  GLN       HG2            22.8188385957       25.9371230727       16.4091153299  PROB      16              0.0000000000
      2640       166  GLN       CD             21.2330000000       25.1760000000       17.6580000000  PROB      16              0.0000000000
      2641       166  GLN       OE1            20.0440000000       25.1100000000       17.9420000000  PROB      16              0.0000000000
      2642       166  GLN       NE2            22.1490000000       24.3240000000       18.1240000000  PROB      16              0.0000000000
      2643       166  GLN       HE21           21.8772792582       23.5868018197       18.7426329132  PROB      16              0.0000000000
      2644       166  GLN       HE22           23.1068840470       24.4229764162       17.8544414319  PROB      16              0.0000000000
      2645       166  GLN       C              20.4510000000       27.3600000000       13.2790000000  PROB      16              0.0000000000
      2646       166  GLN       O              19.4470000000       28.0550000000       13.1780000000  PROB      16              0.0000000000
      2647       167  THR       N              20.8450000000       26.4770000000       12.3580000000  PROB      17              0.0000000000
      2648       167  THR       HN             21.7130208205       25.9877332705       12.3817792692  PROB      17              0.0000000000
      2649       167  THR       CA             19.9350000000       26.2210000000       11.2490000000  PROB      17              0.0000000000
      2650       167  THR       HA             19.3708442999       27.1211339219       11.0548804193  PROB      17              0.0000000000
      2651       167  THR       CB             20.7480000000       25.8170000000       10.0190000000  PROB      17              0.0000000000
      2652       167  THR       HB             21.2542898153       24.8442541780       10.1970344827  PROB      17              0.0000000000
      2653       167  THR       OG1            21.7360000000       26.8270000000        9.7750000000  PROB      17              0.0000000000
      2654       167  THR       HG1            22.3218544906       26.4676300543        9.1047554491  PROB      17              0.0000000000
      2655       167  THR       CG2            19.8970000000       25.5850000000        8.7650000000  PROB      17              0.0000000000
      2656       167  THR       HG21           19.3476894707       26.5134063677        8.4992170832  PROB      17              0.0000000000
      2657       167  THR       HG22           19.1579178723       24.7772792917        8.9536768840  PROB      17              0.0000000000
      2658       167  THR       HG23           20.5500542581       25.3026781659        7.9117306295  PROB      17              0.0000000000
      2659       167  THR       C              18.8530000000       25.2160000000       11.6070000000  PROB      17              0.0000000000
      2660       167  THR       O              19.0850000000       24.0290000000       11.8050000000  PROB      17              0.0000000000
      2661       168  LEU       N              17.6420000000       25.7720000000       11.7130000000  PROB      18              0.0000000000
      2662       168  LEU       HN             17.4721188713       26.7341071600       11.5143338376  PROB      18              0.0000000000
      2663       168  LEU       CA             16.4930000000       24.9770000000       12.1330000000  PROB      18              0.0000000000
      2664       168  LEU       HA             16.7317976998       24.4937163158       13.0687258663  PROB      18              0.0000000000
      2665       168  LEU       CB             15.2930000000       25.9080000000       12.2930000000  PROB      18              0.0000000000
      2666       168  LEU       HB1            15.0725563212       26.3483985968       11.2984807074  PROB      18              0.0000000000
      2667       168  LEU       HB2            15.5861930916       26.7196009466       12.9908228124  PROB      18              0.0000000000
      2668       168  LEU       CG             14.0010000000       25.2840000000       12.8220000000  PROB      18              0.0000000000
      2669       168  LEU       HG             13.6009892187       24.5868457086       12.0555646602  PROB      18              0.0000000000
      2670       168  LEU       CD1            14.2050000000       24.5160000000       14.1260000000  PROB      18              0.0000000000
      2671       168  LEU       HD11           14.5924528720       25.1970706904       14.9136191889  PROB      18              0.0000000000
      2672       168  LEU       HD12           14.9402323469       23.6975279821       13.9717565147  PROB      18              0.0000000000
      2673       168  LEU       HD13           13.2379649247       24.0903862760       14.4694388182  PROB      18              0.0000000000
      2674       168  LEU       CD2            12.9080000000       26.3440000000       12.9440000000  PROB      18              0.0000000000
      2675       168  LEU       HD21           12.7031957037       26.7973376652       11.9505911408  PROB      18              0.0000000000
      2676       168  LEU       HD22           13.2352367846       27.1462999397       13.6393308523  PROB      18              0.0000000000
      2677       168  LEU       HD23           11.9719200453       25.8801775548       13.3219909503  PROB      18              0.0000000000
      2678       168  LEU       C              16.1730000000       23.8210000000       11.2040000000  PROB      18              0.0000000000
      2679       168  LEU       O              15.8870000000       23.9880000000       10.0250000000  PROB      18              0.0000000000
      2680       169  SER       N              16.2120000000       22.6270000000       11.8010000000  PROB      19              0.0000000000
      2681       169  SER       HN             16.5113415504       22.4672401396       12.7378913121  PROB      19              0.0000000000
      2682       169  SER       CA             15.7790000000       21.4940000000       10.9980000000  PROB      19              0.0000000000
      2683       169  SER       HA             15.8663489014       21.7712404621        9.9579880441  PROB      19              0.0000000000
      2684       169  SER       CB             16.6300000000       20.2540000000       11.2880000000  PROB      19              0.0000000000
      2685       169  SER       HB1            16.2499420670       19.7424120804       12.1979997775  PROB      19              0.0000000000
      2686       169  SER       HB2            17.6879509699       20.5536280674       11.4468351137  PROB      19              0.0000000000
      2687       169  SER       OG             16.5680000000       19.3370000000       10.1790000000  PROB      19              0.0000000000
      2688       169  SER       HG1            17.1176695139       18.5888017584       10.4232597322  PROB      19              0.0000000000
      2689       169  SER       C              14.3020000000       21.1970000000       11.1450000000  PROB      19              0.0000000000
      2690       169  SER       O              13.8620000000       20.5430000000       12.0790000000  PROB      19              0.0000000000
      2691       170  LEU       N              13.5620000000       21.6970000000       10.1510000000  PROB      20              0.0000000000
      2692       170  LEU       HN             13.9069824436       22.3291504774        9.4617640208  PROB      20              0.0000000000
      2693       170  LEU       CA             12.1610000000       21.2910000000       10.0710000000  PROB      20              0.0000000000
      2694       170  LEU       HA             11.8412937666       20.9746715592       11.0527960438  PROB      20              0.0000000000
      2695       170  LEU       CB             11.3240000000       22.4650000000        9.5870000000  PROB      20              0.0000000000
      2696       170  LEU       HB1            10.2748308652       22.1247664092        9.4571725598  PROB      20              0.0000000000
      2697       170  LEU       HB2            11.7171902211       22.8015185154        8.6043878320  PROB      20              0.0000000000
      2698       170  LEU       CG             11.3390000000       23.6440000000       10.5480000000  PROB      20              0.0000000000
      2699       170  LEU       HG             12.3785329751       23.8217267318       10.8970621117  PROB      20              0.0000000000
      2700       170  LEU       CD1            10.8160000000       24.8970000000        9.8610000000  PROB      20              0.0000000000
      2701       170  LEU       HD11            9.7731840063       24.7349934008        9.5137109777  PROB      20              0.0000000000
      2702       170  LEU       HD12           11.4495549198       25.1380751263        8.9808039720  PROB      20              0.0000000000
      2703       170  LEU       HD13           10.8243169931       25.7499613556       10.5727877873  PROB      20              0.0000000000
      2704       170  LEU       CD2            10.6030000000       23.3330000000       11.8520000000  PROB      20              0.0000000000
      2705       170  LEU       HD21           11.0815526234       22.4711255989       12.3643289016  PROB      20              0.0000000000
      2706       170  LEU       HD22            9.5443694179       23.0741503900       11.6362402476  PROB      20              0.0000000000
      2707       170  LEU       HD23           10.6424689505       24.2138682587       12.5278457025  PROB      20              0.0000000000
      2708       170  LEU       C              11.9820000000       20.1240000000        9.1240000000  PROB      20              0.0000000000
      2709       170  LEU       O              12.6940000000       20.0070000000        8.1290000000  PROB      20              0.0000000000
      2710       171  THR       N              11.0070000000       19.2770000000        9.4640000000  PROB      21              0.0000000000
      2711       171  THR       HN             10.4173938891       19.4032407135       10.2579187211  PROB      21              0.0000000000
      2712       171  THR       CA             10.7830000000       18.0980000000        8.6350000000  PROB      21              0.0000000000
      2713       171  THR       HA             10.9706355925       18.3635548380        7.6052092247  PROB      21              0.0000000000
      2714       171  THR       CB             11.7330000000       16.9760000000        9.0890000000  PROB      21              0.0000000000
      2715       171  THR       HB             11.4328425335       16.6194405386       10.0974581944  PROB      21              0.0000000000
      2716       171  THR       OG1            13.0950000000       17.4490000000        9.1530000000  PROB      21              0.0000000000
      2717       171  THR       HG1            13.1710363278       17.9251124868        9.9831417811  PROB      21              0.0000000000
      2718       171  THR       CG2            11.6370000000       15.7270000000        8.2080000000  PROB      21              0.0000000000
      2719       171  THR       HG21           11.7185475344       16.0084851505        7.1363484197  PROB      21              0.0000000000
      2720       171  THR       HG22           10.6593112975       15.2246650829        8.3693645955  PROB      21              0.0000000000
      2721       171  THR       HG23           12.4629316064       15.0260292514        8.4544367906  PROB      21              0.0000000000
      2722       171  THR       C               9.3180000000       17.6710000000        8.6520000000  PROB      21              0.0000000000
      2723       171  THR       O               8.8320000000       16.9850000000        9.5450000000  PROB      21              0.0000000000
      2724       172  CYS       N               8.6140000000       18.1390000000        7.6190000000  PROB      22              0.0000000000
      2725       172  CYS       HN              8.9865364402       18.7659900122        6.9392570413  PROB      22              0.0000000000
      2726       172  CYS       CA              7.2200000000       17.7210000000        7.4590000000  PROB      22              0.0000000000
      2727       172  CYS       HA              6.7711090296       17.6473020948        8.4384196552  PROB      22              0.0000000000
      2728       172  CYS       CB              6.4820000000       18.7510000000        6.6030000000  PROB      22              0.0000000000
      2729       172  CYS       HB1             7.0665576415       18.8793260613        5.6693522955  PROB      22              0.0000000000
      2730       172  CYS       HB2             6.4951696889       19.7094162221        7.1607975930  PROB      22              0.0000000000
      2731       172  CYS       SG              4.7670000000       18.3880000000        6.1480000000  PROB      22              0.0000000000
      2732       172  CYS       HG1             5.0536591490       17.2672149963        5.5020181831  PROB      22              0.0000000000
      2733       172  CYS       C               7.1820000000       16.3710000000        6.7890000000  PROB      22              0.0000000000
      2734       172  CYS       O               7.7140000000       16.2030000000        5.7030000000  PROB      22              0.0000000000
      2735       173  SER       N               6.5670000000       15.4120000000        7.4730000000  PROB      23              0.0000000000
      2736       173  SER       HN              6.2443878995       15.4961326423        8.4119391017  PROB      23              0.0000000000
      2737       173  SER       CA              6.3650000000       14.1540000000        6.7660000000  PROB      23              0.0000000000
      2738       173  SER       HA              6.8938387983       14.2013346219        5.8256367282  PROB      23              0.0000000000
      2739       173  SER       CB              6.8950000000       13.0080000000        7.6270000000  PROB      23              0.0000000000
      2740       173  SER       HB1             6.9638478920       12.0788436698        7.0218436394  PROB      23              0.0000000000
      2741       173  SER       HB2             6.2175167398       12.8373323409        8.4908140549  PROB      23              0.0000000000
      2742       173  SER       OG              8.2060000000       13.3490000000        8.1170000000  PROB      23              0.0000000000
      2743       173  SER       HG1             8.1266136509       14.2274443555        8.4959898705  PROB      23              0.0000000000
      2744       173  SER       C               4.8900000000       14.0130000000        6.4620000000  PROB      23              0.0000000000
      2745       173  SER       O               4.0670000000       14.4740000000        7.2470000000  PROB      23              0.0000000000
      2746       174  PHE       N               4.5770000000       13.4060000000        5.3140000000  PROB      24              0.0000000000
      2747       174  PHE       HN              5.2317176521       13.0186912933        4.6707502494  PROB      24              0.0000000000
      2748       174  PHE       CA              3.1490000000       13.3250000000        5.0160000000  PROB      24              0.0000000000
      2749       174  PHE       HA              2.6110988317       13.3662416135        5.9514615174  PROB      24              0.0000000000
      2750       174  PHE       CB              2.7100000000       14.4790000000        4.0990000000  PROB      24              0.0000000000
      2751       174  PHE       HB1             2.9112435724       15.4487306992        4.6022320850  PROB      24              0.0000000000
      2752       174  PHE       HB2             1.6260837989       14.3824175417        3.8755796933  PROB      24              0.0000000000
      2753       174  PHE       CG              3.4450000000       14.4920000000        2.7800000000  PROB      24              0.0000000000
      2754       174  PHE       CD1             4.4810000000       15.4300000000        2.5890000000  PROB      24              0.0000000000
      2755       174  PHE       HD1             4.7641253430       16.1011663219        3.3863220184  PROB      24              0.0000000000
      2756       174  PHE       CE1             5.1410000000       15.4810000000        1.3480000000  PROB      24              0.0000000000
      2757       174  PHE       HE1             5.9377486538       16.1908767795        1.1818242920  PROB      24              0.0000000000
      2758       174  PHE       CZ              4.7510000000       14.5960000000        0.3250000000  PROB      24              0.0000000000
      2759       174  PHE       HZ              5.2475844602       14.6480986667       -0.6325035573  PROB      24              0.0000000000
      2760       174  PHE       CD2             3.0730000000       13.5900000000        1.7590000000  PROB      24              0.0000000000
      2761       174  PHE       HD2             2.2909208474       12.8652445688        1.9306109679  PROB      24              0.0000000000
      2762       174  PHE       CE2             3.7300000000       13.6440000000        0.5170000000  PROB      24              0.0000000000
      2763       174  PHE       HE2             3.4562220783       12.9660464700       -0.2778184270  PROB      24              0.0000000000
      2764       174  PHE       C               2.7100000000       11.9740000000        4.4910000000  PROB      24              0.0000000000
      2765       174  PHE       O               3.5270000000       11.1120000000        4.1940000000  PROB      24              0.0000000000
      2766       175  SER       N               1.3870000000       11.8300000000        4.3830000000  PROB      25              0.0000000000
      2767       175  SER       HN              0.7245502087       12.5280715862        4.6426877933  PROB      25              0.0000000000
      2768       175  SER       CA              0.8860000000       10.5700000000        3.8510000000  PROB      25              0.0000000000
      2769       175  SER       HA              1.6963929780       10.0655402200        3.3460467429  PROB      25              0.0000000000
      2770       175  SER       CB              0.3530000000        9.7170000000        5.0060000000  PROB      25              0.0000000000
      2771       175  SER       HB1             1.2008276920        9.3073804595        5.5956475666  PROB      25              0.0000000000
      2772       175  SER       HB2            -0.2582217546        8.8796967950        4.6064808819  PROB      25              0.0000000000
      2773       175  SER       OG             -0.4630000000       10.5210000000        5.8620000000  PROB      25              0.0000000000
      2774       175  SER       HG1            -0.7666801701        9.9382941611        6.5618801752  PROB      25              0.0000000000
      2775       175  SER       C              -0.1520000000       10.7700000000        2.7610000000  PROB      25              0.0000000000
      2776       175  SER       O              -0.5530000000       11.8860000000        2.4430000000  PROB      25              0.0000000000
      2777       176  GLY       N              -0.5830000000        9.6300000000        2.2000000000  PROB      26              0.0000000000
      2778       176  GLY       HN             -0.2097670230        8.7315099973        2.4174596557  PROB      26              0.0000000000
      2779       176  GLY       CA             -1.6590000000        9.6970000000        1.2140000000  PROB      26              0.0000000000
      2780       176  GLY       HA1            -2.3628553596       10.4476111188        1.5418491631  PROB      26              0.0000000000
      2781       176  GLY       HA2            -2.1365291662        8.7290173524        1.1780836798  PROB      26              0.0000000000
      2782       176  GLY       C              -1.1650000000       10.0550000000       -0.1700000000  PROB      26              0.0000000000
      2783       176  GLY       O              -1.0160000000        9.2190000000       -1.0510000000  PROB      26              0.0000000000
      2784       177  PHE       N              -0.9150000000       11.3580000000       -0.3240000000  PROB      27              0.0000000000
      2785       177  PHE       HN             -1.1342253998       12.0638985293        0.3442270901  PROB      27              0.0000000000
      2786       177  PHE       CA             -0.2730000000       11.7450000000       -1.5730000000  PROB      27              0.0000000000
      2787       177  PHE       HA             -0.5851486779       11.0496961802       -2.3380235026  PROB      27              0.0000000000
      2788       177  PHE       CB             -0.6630000000       13.1830000000       -1.9670000000  PROB      27              0.0000000000
      2789       177  PHE       HB1            -1.7594981790       13.3148612597       -1.8469268577  PROB      27              0.0000000000
      2790       177  PHE       HB2            -0.3691327372       13.3700137278       -3.0218844037  PROB      27              0.0000000000
      2791       177  PHE       CG              0.0170000000       14.2340000000       -1.1130000000  PROB      27              0.0000000000
      2792       177  PHE       CD1            -0.3320000000       14.3870000000        0.2470000000  PROB      27              0.0000000000
      2793       177  PHE       HD1            -1.0851253407       13.7522288033        0.6899981097  PROB      27              0.0000000000
      2794       177  PHE       CE1             0.3090000000       15.3730000000        1.0210000000  PROB      27              0.0000000000
      2795       177  PHE       HE1             0.0567226591       15.4988505639        2.0635269462  PROB      27              0.0000000000
      2796       177  PHE       CZ              1.2840000000       16.1940000000        0.4190000000  PROB      27              0.0000000000
      2797       177  PHE       HZ              1.7708372316       16.9552940517        1.0102860280  PROB      27              0.0000000000
      2798       177  PHE       CD2             1.0000000000       15.0530000000       -1.7070000000  PROB      27              0.0000000000
      2799       177  PHE       HD2             1.2616472336       14.9205815036       -2.7464195087  PROB      27              0.0000000000
      2800       177  PHE       CE2             1.6380000000       16.0440000000       -0.9370000000  PROB      27              0.0000000000
      2801       177  PHE       HE2             2.3891739421       16.6812206790       -1.3797473363  PROB      27              0.0000000000
      2802       177  PHE       C               1.2290000000       11.5490000000       -1.4830000000  PROB      27              0.0000000000
      2803       177  PHE       O               1.7760000000       11.3500000000       -0.4070000000  PROB      27              0.0000000000
      2804       178  SER       N               1.8690000000       11.6370000000       -2.6490000000  PROB      28              0.0000000000
      2805       178  SER       HN              1.4218757237       11.6808254253       -3.5385858001  PROB      28              0.0000000000
      2806       178  SER       CA              3.3220000000       11.6700000000       -2.5970000000  PROB      28              0.0000000000
      2807       178  SER       HA              3.6245785945       11.6922126836       -1.5605866066  PROB      28              0.0000000000
      2808       178  SER       CB              3.8880000000       10.4280000000       -3.2980000000  PROB      28              0.0000000000
      2809       178  SER       HB1             3.5952082634       10.4430286616       -4.3695380408  PROB      28              0.0000000000
      2810       178  SER       HB2             3.4804340159        9.5138564908       -2.8159437297  PROB      28              0.0000000000
      2811       178  SER       OG              5.3190000000       10.3850000000       -3.2180000000  PROB      28              0.0000000000
      2812       178  SER       HG1             5.6414716281       10.8497788350       -3.9936240608  PROB      28              0.0000000000
      2813       178  SER       C               3.7610000000       12.9520000000       -3.2610000000  PROB      28              0.0000000000
      2814       178  SER       O               3.0890000000       13.4560000000       -4.1570000000  PROB      28              0.0000000000
      2815       179  LEU       N               4.9140000000       13.4680000000       -2.8280000000  PROB      29              0.0000000000
      2816       179  LEU       HN              5.4446775670       13.1162955915       -2.0614886267  PROB      29              0.0000000000
      2817       179  LEU       CA              5.4070000000       14.6330000000       -3.5520000000  PROB      29              0.0000000000
      2818       179  LEU       HA              4.5620997133       15.0945627085       -4.0409195570  PROB      29              0.0000000000
      2819       179  LEU       CB              6.0910000000       15.6430000000       -2.6340000000  PROB      29              0.0000000000
      2820       179  LEU       HB1             7.1892738901       15.4771410577       -2.6541595478  PROB      29              0.0000000000
      2821       179  LEU       HB2             5.7261324476       15.5043558939       -1.5939179769  PROB      29              0.0000000000
      2822       179  LEU       CG              5.7820000000       17.0680000000       -3.0970000000  PROB      29              0.0000000000
      2823       179  LEU       HG              6.2532875764       17.2408796172       -4.0879297197  PROB      29              0.0000000000
      2824       179  LEU       CD1             4.2800000000       17.2930000000       -3.2100000000  PROB      29              0.0000000000
      2825       179  LEU       HD11            3.7309809977       16.4373550061       -2.7619254754  PROB      29              0.0000000000
      2826       179  LEU       HD12            3.9900083156       17.3798395595       -4.2789330262  PROB      29              0.0000000000
      2827       179  LEU       HD13            3.9947285288       18.2201584341       -2.6684729679  PROB      29              0.0000000000
      2828       179  LEU       CD2             6.4130000000       18.1290000000       -2.2050000000  PROB      29              0.0000000000
      2829       179  LEU       HD21            7.4856925203       18.2571098541       -2.4643060397  PROB      29              0.0000000000
      2830       179  LEU       HD22            6.3398995873       17.8201839681       -1.1403201943  PROB      29              0.0000000000
      2831       179  LEU       HD23            5.8947474285       19.1010772542       -2.3489936969  PROB      29              0.0000000000
      2832       179  LEU       C               6.2450000000       14.2820000000       -4.7620000000  PROB      29              0.0000000000
      2833       179  LEU       O               7.4170000000       14.6170000000       -4.8950000000  PROB      29              0.0000000000
      2834       180  SER       N               5.5210000000       13.5840000000       -5.6370000000  PROB      30              0.0000000000
      2835       180  SER       HN              4.5952757661       13.2996199854       -5.4053585701  PROB      30              0.0000000000
[truncated: 862,639 more chars]
