# Supplementary material for: Integrative Computational Prediction Strategy for Antibody–Antigen Binding: A Case Study on Interleukin‑1 Beta
Source: J Chem Inf Model. 2026 May 27;66(11):6659–75. doi: 10.1021/acs.jcim.6c00781 (PMC13250912; doi:10.1021/acs.jcim.6c00781)
Supplement: Supplementary file 2 [file ci6c00781_si_002.zip › charmm-gui-4g6m-AgESSA-r01/step1_pdbreader.inp]

* GENERATED BY CHARMM-GUI (http://www.charmm-gui.org) v3.7 on Aug, 08. 2025. JOBID=5465329178
* READ PDB, MANIPULATE STRUCTURE IF NEEDED, AND GENERATE TOPOLOGY FILE
*

DIMENS CHSIZE 5000000 MAXRES 3000000

! Read topology and parameter files
stream toppar.str

! Read PROA
open read card unit 10 name balancedmodel2_6magessa_proa.crd
read sequence coor card unit 10 resid
generate PROA setup warn first PROP last CTER

open read unit 10 card name balancedmodel2_6magessa_proa.crd
read coor unit 10 card resid

! Read PROB
open read card unit 10 name balancedmodel2_6magessa_prob.crd
read sequence coor card unit 10 resid
generate PROB setup warn first NTER last CTER

open read unit 10 card name balancedmodel2_6magessa_prob.crd
read coor unit 10 card resid

! Read PROC
open read card unit 10 name balancedmodel2_6magessa_proc.crd
read sequence coor card unit 10 resid
generate PROC setup warn first NTER last CTER

open read unit 10 card name balancedmodel2_6magessa_proc.crd
read coor unit 10 card resid


!Print heavy atoms with unknown coordinates
coor print sele ( .not. INIT ) .and. ( .not. hydrogen ) end

define ROT sele .byres. (.not. INIT .and. (type CB .or. type CG*)) .and. -
                         .not. ( resn *PRO .or. resn *ALA ) end
define XXX sele ROT .and. type CA end
set nres = ?nsel
set ires = 1
label build_rot
    define YYY sele .byres. ( XXX .subset. @ires ) end
    define ZZZ sele .bonded. YYY .and. .not. YYY .and. .not. (type N .or. type C) end
    if ?nsel .gt. 0 define ROT sele ROT .and. .not. YYY end
    incr ires by 1
if ires .le. @nres goto build_rot

ic param
ic build
define LONEPAIR sele chem LPH end
if ?nsel .gt. 0 coor shake sele LONEPAIR end
prnlev 0
hbuild sele hydr end 
prnlev 5

! check if there are unknown coordinate
define XXX sele .not. INIT show end
if ?nsel .gt. 0 stop ! ABNORMAL TERMINATION: Undefined coordinates

ENERGY

define XXX sele ROT .and. type CB end
if ?nsel .gt. 0 then
   cons fix sele .not. ROT end
   MOVE ADD MVTP TORS DMAX 360.0 sele ROT .and. type CA end -
                                 sele ROT .and. type CB end
   MC NSTEP 5000
   MOVE DELETE MVIN 1
   cons fix sele none end
endif


open write unit 10 card name step1_pdbreader.psf
write psf  unit 10 card

open write card unit 10 name step1_pdbreader.crd
write coor unit 10 card

open write card unit 10 name step1_pdbreader.pdb
write coor pdb  unit 10 official

coor stat sele all end

bomblev -1

coor orient 
coor stat sele all end

! Molecular Volume
calc dcel = 0.5
calc xdim = int ( ( ?xmax - ?xmin + 5.0 ) / @dcel ) + 1
calc ydim = int ( ( ?ymax - ?ymin + 5.0 ) / @dcel ) + 1
calc zdim = int ( ( ?zmax - ?zmin + 5.0 ) / @dcel ) + 1
calc space = @xdim * @ydim * @zdim

! prevent overflow on integer conversion
calc maxint = 2**32 / 2 - 1
if space .gt. @maxint calc space = @maxint

scalar wmain = radius
scalar wmain add 1.4    ! use solvent accessible surface for molecular volume
scalar 1 = wmain 
scalar 2 set 6
coor volume hole space @space sele .not. resname TIP3 end
set molvol = ?volume

calc cgtot = int ( ?cgtot )

open write unit 90 card name step1_pdbreader.str
write title unit 90
* set ncharge = @cgtot
* set xmax = ?xmax
* set ymax = ?ymax
* set zmax = ?zmax
* set xmin = ?xmin
* set ymin = ?ymin
* set zmin = ?zmin
* set molvol = @molvol
*

stop
