# Supplementary material for: Integrative Computational Prediction Strategy for Antibody–Antigen Binding: A Case Study on Interleukin‑1 Beta
Source: J Chem Inf Model. 2026 May 27;66(11):6659–75. doi: 10.1021/acs.jcim.6c00781 (PMC13250912; doi:10.1021/acs.jcim.6c00781)
Supplement: Supplementary file 2 [file ci6c00781_si_002.zip › charmm-gui-4g6m-AgESSA-r01/step1_pdbreader.pdb]

REMARK  GENERATED BY CHARMM-GUI (HTTP://WWW.CHARMM-GUI.ORG) V3.7 ON AUG, 08. 2025. JOB
REMARK  READ PDB, MANIPULATE STRUCTURE IF NEEDED, AND GENERATE TOPOLOGY FILE          
REMARK   DATE:     8/ 8/25      7:43:33      CREATED BY USER: charmm-gui              
ATOM      1  N   PRO P   2      24.553  34.539 -17.574  1.00  0.00      PROA
ATOM      2  HN1 PRO P   2      24.627  34.837 -16.616  1.00  0.00      PROA
ATOM      3  HN2 PRO P   2      24.754  33.555 -17.635  1.00  0.00      PROA
ATOM      4  CD  PRO P   2      25.543  35.264 -18.362  1.00  0.00      PROA
ATOM      5  HD1 PRO P   2      26.350  34.578 -18.698  1.00  0.00      PROA
ATOM      6  HD2 PRO P   2      25.986  36.089 -17.765  1.00  0.00      PROA
ATOM      7  CA  PRO P   2      23.173  34.761 -18.026  1.00  0.00      PROA
ATOM      8  HA  PRO P   2      22.552  34.935 -17.161  1.00  0.00      PROA
ATOM      9  CB  PRO P   2      23.339  35.948 -18.981  1.00  0.00      PROA
ATOM     10  HB1 PRO P   2      23.229  36.910 -18.436  1.00  0.00      PROA
ATOM     11  HB2 PRO P   2      22.583  35.907 -19.794  1.00  0.00      PROA
ATOM     12  CG  PRO P   2      24.752  35.806 -19.548  1.00  0.00      PROA
ATOM     13  HG1 PRO P   2      24.773  35.098 -20.403  1.00  0.00      PROA
ATOM     14  HG2 PRO P   2      25.151  36.787 -19.884  1.00  0.00      PROA
ATOM     15  C   PRO P   2      22.546  33.533 -18.688  1.00  0.00      PROA
ATOM     16  O   PRO P   2      23.204  32.839 -19.466  1.00  0.00      PROA
ATOM     17  N   VAL P   3      21.263  33.271 -18.375  1.00  0.00      PROA
ATOM     18  HN  VAL P   3      20.768  33.859 -17.741  1.00  0.00      PROA
ATOM     19  CA  VAL P   3      20.476  32.146 -18.902  1.00  0.00      PROA
ATOM     20  HA  VAL P   3      20.992  31.232 -18.650  1.00  0.00      PROA
ATOM     21  CB  VAL P   3      19.060  32.139 -18.305  1.00  0.00      PROA
ATOM     22  HB  VAL P   3      19.127  31.960 -17.211  1.00  0.00      PROA
ATOM     23  CG1 VAL P   3      18.344  33.463 -18.552  1.00  0.00      PROA
ATOM     24 HG11 VAL P   3      18.258  33.653 -19.643  1.00  0.00      PROA
ATOM     25 HG12 VAL P   3      18.918  34.295 -18.091  1.00  0.00      PROA
ATOM     26 HG13 VAL P   3      17.322  33.427 -18.117  1.00  0.00      PROA
ATOM     27  CG2 VAL P   3      18.235  30.944 -18.790  1.00  0.00      PROA
ATOM     28 HG21 VAL P   3      18.812  30.004 -18.660  1.00  0.00      PROA
ATOM     29 HG22 VAL P   3      17.991  31.065 -19.867  1.00  0.00      PROA
ATOM     30 HG23 VAL P   3      17.296  30.868 -18.200  1.00  0.00      PROA
ATOM     31  C   VAL P   3      20.461  32.161 -20.451  1.00  0.00      PROA
ATOM     32  O   VAL P   3      20.347  33.235 -21.047  1.00  0.00      PROA
ATOM     33  N   ARG P   4      20.651  30.982 -21.080  1.00  0.00      PROA
ATOM     34  HN  ARG P   4      20.785  30.141 -20.563  1.00  0.00      PROA
ATOM     35  CA  ARG P   4      20.678  30.824 -22.539  1.00  0.00      PROA
ATOM     36  HA  ARG P   4      21.352  31.553 -22.963  1.00  0.00      PROA
ATOM     37  CB  ARG P   4      21.174  29.360 -22.807  1.00  0.00      PROA
ATOM     38  HB1 ARG P   4      22.276  29.353 -22.677  1.00  0.00      PROA
ATOM     39  HB2 ARG P   4      20.933  29.115 -23.862  1.00  0.00      PROA
ATOM     40  CG  ARG P   4      20.588  28.215 -21.913  1.00  0.00      PROA
ATOM     41  HG1 ARG P   4      19.487  28.247 -22.039  1.00  0.00      PROA
ATOM     42  HG2 ARG P   4      20.843  28.470 -20.865  1.00  0.00      PROA
ATOM     43  CD  ARG P   4      21.020  26.725 -22.129  1.00  0.00      PROA
ATOM     44  HD1 ARG P   4      22.101  26.611 -21.898  1.00  0.00      PROA
ATOM     45  HD2 ARG P   4      20.821  26.426 -23.180  1.00  0.00      PROA
ATOM     46  NE  ARG P   4      20.269  25.796 -21.246  1.00  0.00      PROA
ATOM     47  HE  ARG P   4      19.824  26.188 -20.442  1.00  0.00      PROA
ATOM     48  CZ  ARG P   4      20.133  24.422 -21.446  1.00  0.00      PROA
ATOM     49  NH1 ARG P   4      20.768  23.797 -22.457  1.00  0.00      PROA
ATOM     50 HH11 ARG P   4      21.350  24.319 -23.081  1.00  0.00      PROA
ATOM     51 HH12 ARG P   4      20.658  22.811 -22.583  1.00  0.00      PROA
ATOM     52  NH2 ARG P   4      19.350  23.666 -20.637  1.00  0.00      PROA
ATOM     53 HH21 ARG P   4      18.856  24.092 -19.879  1.00  0.00      PROA
ATOM     54 HH22 ARG P   4      19.267  22.683 -20.798  1.00  0.00      PROA
ATOM     55  C   ARG P   4      19.296  31.098 -23.125  1.00  0.00      PROA
ATOM     56  O   ARG P   4      18.320  30.475 -22.703  1.00  0.00      PROA
ATOM     57  N   SER P   5      19.208  32.057 -24.065  1.00  0.00      PROA
ATOM     58  HN  SER P   5      20.011  32.563 -24.370  1.00  0.00      PROA
ATOM     59  CA  SER P   5      17.945  32.430 -24.706  1.00  0.00      PROA
ATOM     60  HA  SER P   5      17.253  31.602 -24.692  1.00  0.00      PROA
ATOM     61  CB  SER P   5      17.507  33.573 -23.810  1.00  0.00      PROA
ATOM     62  HB1 SER P   5      16.814  33.213 -23.020  1.00  0.00      PROA
ATOM     63  HB2 SER P   5      17.011  34.371 -24.402  1.00  0.00      PROA
ATOM     64  OG  SER P   5      18.712  34.082 -23.212  1.00  0.00      PROA
ATOM     65  HG1 SER P   5      19.009  33.406 -22.598  1.00  0.00      PROA
ATOM     66  C   SER P   5      18.102  32.795 -26.186  1.00  0.00      PROA
ATOM     67  O   SER P   5      19.213  33.060 -26.646  1.00  0.00      PROA
ATOM     68  N   LEU P   6      16.981  32.809 -26.921  1.00  0.00      PROA
ATOM     69  HN  LEU P   6      16.102  32.573 -26.516  1.00  0.00      PROA
ATOM     70  CA  LEU P   6      16.928  33.157 -28.334  1.00  0.00      PROA
ATOM     71  HA  LEU P   6      17.692  33.897 -28.523  1.00  0.00      PROA
ATOM     72  CB  LEU P   6      17.156  31.921 -29.219  1.00  0.00      PROA
ATOM     73  HB1 LEU P   6      18.212  31.606 -29.089  1.00  0.00      PROA
ATOM     74  HB2 LEU P   6      16.997  32.230 -30.273  1.00  0.00      PROA
ATOM     75  CG  LEU P   6      16.272  30.695 -28.957  1.00  0.00      PROA
ATOM     76  HG  LEU P   6      16.130  30.589 -27.861  1.00  0.00      PROA
ATOM     77  CD1 LEU P   6      14.896  30.781 -29.620  1.00  0.00      PROA
ATOM     78 HD11 LEU P   6      15.005  31.052 -30.692  1.00  0.00      PROA
ATOM     79 HD12 LEU P   6      14.282  31.559 -29.118  1.00  0.00      PROA
ATOM     80 HD13 LEU P   6      14.382  29.798 -29.553  1.00  0.00      PROA
ATOM     81  CD2 LEU P   6      16.989  29.415 -29.385  1.00  0.00      PROA
ATOM     82 HD21 LEU P   6      17.835  29.203 -28.697  1.00  0.00      PROA
ATOM     83 HD22 LEU P   6      17.390  29.533 -30.414  1.00  0.00      PROA
ATOM     84 HD23 LEU P   6      16.283  28.558 -29.354  1.00  0.00      PROA
ATOM     85  C   LEU P   6      15.665  33.926 -28.689  1.00  0.00      PROA
ATOM     86  O   LEU P   6      14.611  33.698 -28.087  1.00  0.00      PROA
ATOM     87  N   ASN P   7      15.781  34.842 -29.661  1.00  0.00      PROA
ATOM     88  HN  ASN P   7      16.651  35.006 -30.118  1.00  0.00      PROA
ATOM     89  CA  ASN P   7      14.666  35.661 -30.124  1.00  0.00      PROA
ATOM     90  HA  ASN P   7      13.916  35.659 -29.347  1.00  0.00      PROA
ATOM     91  CB  ASN P   7      15.084  37.096 -30.437  1.00  0.00      PROA
ATOM     92  HB1 ASN P   7      14.395  37.534 -31.190  1.00  0.00      PROA
ATOM     93  HB2 ASN P   7      16.119  37.108 -30.840  1.00  0.00      PROA
ATOM     94  CG  ASN P   7      15.030  37.918 -29.171  1.00  0.00      PROA
ATOM     95  OD1 ASN P   7      14.041  37.939 -28.445  1.00  0.00      PROA
ATOM     96  ND2 ASN P   7      16.165  38.599 -28.936  1.00  0.00      PROA
ATOM     97 HD21 ASN P   7      16.242  39.178 -28.124  1.00  0.00      PROA
ATOM     98 HD22 ASN P   7      16.932  38.527 -29.573  1.00  0.00      PROA
ATOM     99  C   ASN P   7      14.044  35.013 -31.348  1.00  0.00      PROA
ATOM    100  O   ASN P   7      14.758  34.670 -32.290  1.00  0.00      PROA
ATOM    101  N   CYS P   8      12.716  34.806 -31.317  1.00  0.00      PROA
ATOM    102  HN  CYS P   8      12.148  35.115 -30.558  1.00  0.00      PROA
ATOM    103  CA  CYS P   8      12.023  34.113 -32.397  1.00  0.00      PROA
ATOM    104  HA  CYS P   8      12.457  34.416 -33.338  1.00  0.00      PROA
ATOM    105  CB  CYS P   8      12.188  32.611 -32.178  1.00  0.00      PROA
ATOM    106  HB1 CYS P   8      13.251  32.343 -32.357  1.00  0.00      PROA
ATOM    107  HB2 CYS P   8      11.563  32.075 -32.923  1.00  0.00      PROA
ATOM    108  SG  CYS P   8      11.710  32.096 -30.508  1.00  0.00      PROA
ATOM    109  HG1 CYS P   8      12.602  32.858 -29.892  1.00  0.00      PROA
ATOM    110  C   CYS P   8      10.566  34.517 -32.531  1.00  0.00      PROA
ATOM    111  O   CYS P   8       9.976  35.055 -31.597  1.00  0.00      PROA
ATOM    112  N   THR P   9       9.965  34.167 -33.675  1.00  0.00      PROA
ATOM    113  HN  THR P   9      10.478  33.781 -34.437  1.00  0.00      PROA
ATOM    114  CA  THR P   9       8.532  34.320 -33.894  1.00  0.00      PROA
ATOM    115  HA  THR P   9       8.099  34.801 -33.029  1.00  0.00      PROA
ATOM    116  CB  THR P   9       8.331  35.166 -35.144  1.00  0.00      PROA
ATOM    117  HB  THR P   9       7.314  34.993 -35.555  1.00  0.00      PROA
ATOM    118  OG1 THR P   9       9.299  34.813 -36.139  1.00  0.00      PROA
ATOM    119  HG1 THR P   9      10.158  34.983 -35.745  1.00  0.00      PROA
ATOM    120  CG2 THR P   9       8.435  36.657 -34.825  1.00  0.00      PROA
ATOM    121 HG21 THR P   9       9.360  36.859 -34.243  1.00  0.00      PROA
ATOM    122 HG22 THR P   9       7.559  36.976 -34.221  1.00  0.00      PROA
ATOM    123 HG23 THR P   9       8.473  37.244 -35.768  1.00  0.00      PROA
ATOM    124  C   THR P   9       7.967  32.896 -33.989  1.00  0.00      PROA
ATOM    125  O   THR P   9       8.720  31.949 -34.232  1.00  0.00      PROA
ATOM    126  N   LEU P  10       6.661  32.739 -33.759  1.00  0.00      PROA
ATOM    127  HN  LEU P  10       6.077  33.503 -33.498  1.00  0.00      PROA
ATOM    128  CA  LEU P  10       5.999  31.441 -33.874  1.00  0.00      PROA
ATOM    129  HA  LEU P  10       6.692  30.755 -34.338  1.00  0.00      PROA
ATOM    130  CB  LEU P  10       5.573  30.914 -32.502  1.00  0.00      PROA
ATOM    131  HB1 LEU P  10       4.950  30.008 -32.653  1.00  0.00      PROA
ATOM    132  HB2 LEU P  10       4.960  31.693 -32.003  1.00  0.00      PROA
ATOM    133  CG  LEU P  10       6.737  30.550 -31.577  1.00  0.00      PROA
ATOM    134  HG  LEU P  10       7.475  31.380 -31.578  1.00  0.00      PROA
ATOM    135  CD1 LEU P  10       6.265  30.304 -30.143  1.00  0.00      PROA
ATOM    136 HD11 LEU P  10       5.534  29.468 -30.120  1.00  0.00      PROA
ATOM    137 HD12 LEU P  10       5.773  31.217 -29.745  1.00  0.00      PROA
ATOM    138 HD13 LEU P  10       7.131  30.036 -29.501  1.00  0.00      PROA
ATOM    139  CD2 LEU P  10       7.545  29.370 -32.120  1.00  0.00      PROA
ATOM    140 HD21 LEU P  10       7.965  29.622 -33.117  1.00  0.00      PROA
ATOM    141 HD22 LEU P  10       6.889  28.479 -32.226  1.00  0.00      PROA
ATOM    142 HD23 LEU P  10       8.384  29.137 -31.430  1.00  0.00      PROA
ATOM    143  C   LEU P  10       4.790  31.569 -34.766  1.00  0.00      PROA
ATOM    144  O   LEU P  10       4.036  32.541 -34.668  1.00  0.00      PROA
ATOM    145  N   ARG P  11       4.609  30.597 -35.654  1.00  0.00      PROA
ATOM    146  HN  ARG P  11       5.261  29.851 -35.762  1.00  0.00      PROA
ATOM    147  CA  ARG P  11       3.442  30.560 -36.530  1.00  0.00      PROA
ATOM    148  HA  ARG P  11       2.750  31.325 -36.210  1.00  0.00      PROA
ATOM    149  CB  ARG P  11       3.889  30.804 -37.967  1.00  0.00      PROA
ATOM    150  HB1 ARG P  11       3.670  29.899 -38.573  1.00  0.00      PROA
ATOM    151  HB2 ARG P  11       4.984  30.988 -37.979  1.00  0.00      PROA
ATOM    152  CG  ARG P  11       3.177  32.001 -38.587  1.00  0.00      PROA
ATOM    153  HG1 ARG P  11       2.960  32.745 -37.791  1.00  0.00      PROA
ATOM    154  HG2 ARG P  11       2.218  31.661 -39.032  1.00  0.00      PROA
ATOM    155  CD  ARG P  11       4.020  32.663 -39.670  1.00  0.00      PROA
ATOM    156  HD1 ARG P  11       3.516  33.578 -40.048  1.00  0.00      PROA
ATOM    157  HD2 ARG P  11       4.203  31.954 -40.506  1.00  0.00      PROA
ATOM    158  NE  ARG P  11       5.308  33.047 -39.097  1.00  0.00      PROA
ATOM    159  HE  ARG P  11       6.065  32.394 -39.074  1.00  0.00      PROA
ATOM    160  CZ  ARG P  11       5.470  34.305 -38.593  1.00  0.00      PROA
ATOM    161  NH1 ARG P  11       4.465  35.199 -38.673  1.00  0.00      PROA
ATOM    162 HH11 ARG P  11       3.555  34.903 -38.963  1.00  0.00      PROA
ATOM    163 HH12 ARG P  11       4.629  36.158 -38.443  1.00  0.00      PROA
ATOM    164  NH2 ARG P  11       6.635  34.655 -38.012  1.00  0.00      PROA
ATOM    165 HH21 ARG P  11       6.810  35.612 -37.778  1.00  0.00      PROA
ATOM    166 HH22 ARG P  11       7.324  33.958 -37.815  1.00  0.00      PROA
ATOM    167  C   ARG P  11       2.817  29.200 -36.369  1.00  0.00      PROA
ATOM    168  O   ARG P  11       3.550  28.230 -36.195  1.00  0.00      PROA
ATOM    169  N   ASP P  12       1.477  29.115 -36.350  1.00  0.00      PROA
ATOM    170  HN  ASP P  12       0.876  29.904 -36.450  1.00  0.00      PROA
ATOM    171  CA  ASP P  12       0.844  27.803 -36.174  1.00  0.00      PROA
ATOM    172  HA  ASP P  12       1.494  27.213 -35.545  1.00  0.00      PROA
ATOM    173  CB  ASP P  12      -0.562  27.886 -35.537  1.00  0.00      PROA
ATOM    174  HB1 ASP P  12      -0.510  28.615 -34.702  1.00  0.00      PROA
ATOM    175  HB2 ASP P  12      -0.808  26.882 -35.134  1.00  0.00      PROA
ATOM    176  CG  ASP P  12      -1.724  28.309 -36.432  1.00  0.00      PROA
ATOM    177  OD1 ASP P  12      -1.616  28.285 -37.652  1.00  0.00      PROA
ATOM    178  OD2 ASP P  12      -2.780  28.642 -35.890  1.00  0.00      PROA
ATOM    179  C   ASP P  12       0.920  26.966 -37.461  1.00  0.00      PROA
ATOM    180  O   ASP P  12       1.389  27.462 -38.491  1.00  0.00      PROA
ATOM    181  N   SER P  13       0.461  25.703 -37.389  1.00  0.00      PROA
ATOM    182  HN  SER P  13       0.103  25.354 -36.528  1.00  0.00      PROA
ATOM    183  CA  SER P  13       0.424  24.732 -38.483  1.00  0.00      PROA
ATOM    184  HA  SER P  13       1.440  24.502 -38.767  1.00  0.00      PROA
ATOM    185  CB  SER P  13      -0.287  23.500 -38.033  1.00  0.00      PROA
ATOM    186  HB1 SER P  13      -0.335  22.739 -38.840  1.00  0.00      PROA
ATOM    187  HB2 SER P  13      -1.313  23.728 -37.676  1.00  0.00      PROA
ATOM    188  OG  SER P  13       0.522  23.051 -36.972  1.00  0.00      PROA
ATOM    189  HG1 SER P  13       0.431  22.096 -36.956  1.00  0.00      PROA
ATOM    190  C   SER P  13      -0.227  25.296 -39.745  1.00  0.00      PROA
ATOM    191  O   SER P  13       0.239  25.013 -40.849  1.00  0.00      PROA
ATOM    192  N   GLN P  14      -1.293  26.102 -39.574  1.00  0.00      PROA
ATOM    193  HN  GLN P  14      -1.621  26.336 -38.663  1.00  0.00      PROA
ATOM    194  CA  GLN P  14      -2.048  26.693 -40.675  1.00  0.00      PROA
ATOM    195  HA  GLN P  14      -1.985  26.023 -41.520  1.00  0.00      PROA
ATOM    196  CB  GLN P  14      -3.506  26.910 -40.281  1.00  0.00      PROA
ATOM    197  HB1 GLN P  14      -3.895  27.773 -40.860  1.00  0.00      PROA
ATOM    198  HB2 GLN P  14      -3.538  27.157 -39.199  1.00  0.00      PROA
ATOM    199  CG  GLN P  14      -4.430  25.722 -40.523  1.00  0.00      PROA
ATOM    200  HG1 GLN P  14      -4.067  24.838 -39.956  1.00  0.00      PROA
ATOM    201  HG2 GLN P  14      -4.454  25.475 -41.606  1.00  0.00      PROA
ATOM    202  CD  GLN P  14      -5.826  26.086 -40.055  1.00  0.00      PROA
ATOM    203  OE1 GLN P  14      -6.479  25.318 -39.356  1.00  0.00      PROA
ATOM    204  NE2 GLN P  14      -6.247  27.306 -40.450  1.00  0.00      PROA
ATOM    205 HE21 GLN P  14      -7.156  27.631 -40.188  1.00  0.00      PROA
ATOM    206 HE22 GLN P  14      -5.650  27.885 -41.005  1.00  0.00      PROA
ATOM    207  C   GLN P  14      -1.507  28.069 -41.118  1.00  0.00      PROA
ATOM    208  O   GLN P  14      -2.145  28.747 -41.927  1.00  0.00      PROA
ATOM    209  N   GLN P  15      -0.295  28.430 -40.636  1.00  0.00      PROA
ATOM    210  HN  GLN P  15       0.164  27.821 -39.998  1.00  0.00      PROA
ATOM    211  CA  GLN P  15       0.487  29.644 -40.924  1.00  0.00      PROA
ATOM    212  HA  GLN P  15       1.423  29.566 -40.391  1.00  0.00      PROA
ATOM    213  CB  GLN P  15       0.748  29.809 -42.420  1.00  0.00      PROA
ATOM    214  HB1 GLN P  15       1.078  30.852 -42.615  1.00  0.00      PROA
ATOM    215  HB2 GLN P  15      -0.197  29.622 -42.973  1.00  0.00      PROA
ATOM    216  CG  GLN P  15       1.820  28.847 -42.932  1.00  0.00      PROA
ATOM    217  HG1 GLN P  15       1.754  28.770 -44.038  1.00  0.00      PROA
ATOM    218  HG2 GLN P  15       1.663  27.842 -42.486  1.00  0.00      PROA
ATOM    219  CD  GLN P  15       3.201  29.353 -42.548  1.00  0.00      PROA
ATOM    220  OE1 GLN P  15       3.528  29.626 -41.398  1.00  0.00      PROA
ATOM    221  NE2 GLN P  15       4.013  29.470 -43.614  1.00  0.00      PROA
ATOM    222 HE21 GLN P  15       4.951  29.794 -43.495  1.00  0.00      PROA
ATOM    223 HE22 GLN P  15       3.678  29.233 -44.526  1.00  0.00      PROA
ATOM    224  C   GLN P  15      -0.095  30.927 -40.312  1.00  0.00      PROA
ATOM    225  O   GLN P  15       0.226  32.025 -40.782  1.00  0.00      PROA
ATOM    226  N   LYS P  16      -0.899  30.804 -39.238  1.00  0.00      PROA
ATOM    227  HN  LYS P  16      -1.161  29.921 -38.857  1.00  0.00      PROA
ATOM    228  CA  LYS P  16      -1.432  31.994 -38.573  1.00  0.00      PROA
ATOM    229  HA  LYS P  16      -1.658  32.719 -39.341  1.00  0.00      PROA
ATOM    230  CB  LYS P  16      -2.685  31.709 -37.748  1.00  0.00      PROA
ATOM    231  HB1 LYS P  16      -3.068  32.666 -37.336  1.00  0.00      PROA
ATOM    232  HB2 LYS P  16      -2.415  31.037 -36.906  1.00  0.00      PROA
ATOM    233  CG  LYS P  16      -3.788  31.050 -38.568  1.00  0.00      PROA
ATOM    234  HG1 LYS P  16      -3.621  29.952 -38.576  1.00  0.00      PROA
ATOM    235  HG2 LYS P  16      -3.734  31.429 -39.610  1.00  0.00      PROA
ATOM    236  CD  LYS P  16      -5.184  31.332 -38.012  1.00  0.00      PROA
ATOM    237  HD1 LYS P  16      -5.925  30.860 -38.690  1.00  0.00      PROA
ATOM    238  HD2 LYS P  16      -5.339  32.431 -38.017  1.00  0.00      PROA
ATOM    239  CE  LYS P  16      -5.449  30.825 -36.599  1.00  0.00      PROA
ATOM    240  HE1 LYS P  16      -6.477  31.097 -36.279  1.00  0.00      PROA
ATOM    241  HE2 LYS P  16      -4.704  31.249 -35.892  1.00  0.00      PROA
ATOM    242  NZ  LYS P  16      -5.330  29.365 -36.572  1.00  0.00      PROA
ATOM    243  HZ1 LYS P  16      -4.347  29.101 -36.357  1.00  0.00      PROA
ATOM    244  HZ2 LYS P  16      -5.598  28.978 -37.499  1.00  0.00      PROA
ATOM    245  HZ3 LYS P  16      -5.960  28.979 -35.840  1.00  0.00      PROA
ATOM    246  C   LYS P  16      -0.358  32.581 -37.677  1.00  0.00      PROA
ATOM    247  O   LYS P  16       0.396  31.837 -37.048  1.00  0.00      PROA
ATOM    248  N   SER P  17      -0.277  33.912 -37.629  1.00  0.00      PROA
ATOM    249  HN  SER P  17      -0.879  34.495 -38.169  1.00  0.00      PROA
ATOM    250  CA  SER P  17       0.690  34.604 -36.791  1.00  0.00      PROA
ATOM    251  HA  SER P  17       1.493  33.926 -36.542  1.00  0.00      PROA
ATOM    252  CB  SER P  17       1.193  35.782 -37.607  1.00  0.00      PROA
ATOM    253  HB1 SER P  17       1.992  36.324 -37.057  1.00  0.00      PROA
ATOM    254  HB2 SER P  17       0.361  36.481 -37.835  1.00  0.00      PROA
ATOM    255  OG  SER P  17       1.727  35.248 -38.834  1.00  0.00      PROA
ATOM    256  HG1 SER P  17       1.051  34.663 -39.184  1.00  0.00      PROA
ATOM    257  C   SER P  17       0.076  34.886 -35.431  1.00  0.00      PROA
ATOM    258  O   SER P  17      -1.147  34.904 -35.308  1.00  0.00      PROA
ATOM    259  N   LEU P  18       0.926  35.123 -34.421  1.00  0.00      PROA
ATOM    260  HN  LEU P  18       1.912  35.081 -34.557  1.00  0.00      PROA
ATOM    261  CA  LEU P  18       0.502  35.456 -33.065  1.00  0.00      PROA
ATOM    262  HA  LEU P  18      -0.556  35.256 -32.987  1.00  0.00      PROA
ATOM    263  CB  LEU P  18       1.275  34.629 -32.036  1.00  0.00      PROA
ATOM    264  HB1 LEU P  18       0.812  34.788 -31.039  1.00  0.00      PROA
ATOM    265  HB2 LEU P  18       2.323  34.994 -32.008  1.00  0.00      PROA
ATOM    266  CG  LEU P  18       1.293  33.125 -32.328  1.00  0.00      PROA
ATOM    267  HG  LEU P  18       1.723  32.956 -33.338  1.00  0.00      PROA
ATOM    268  CD1 LEU P  18       2.125  32.364 -31.296  1.00  0.00      PROA
ATOM    269 HD11 LEU P  18       1.702  32.514 -30.279  1.00  0.00      PROA
ATOM    270 HD12 LEU P  18       3.171  32.738 -31.304  1.00  0.00      PROA
ATOM    271 HD13 LEU P  18       2.114  31.278 -31.528  1.00  0.00      PROA
ATOM    272  CD2 LEU P  18      -0.108  32.530 -32.463  1.00  0.00      PROA
ATOM    273 HD21 LEU P  18      -0.654  33.024 -33.295  1.00  0.00      PROA
ATOM    274 HD22 LEU P  18      -0.678  32.687 -31.522  1.00  0.00      PROA
ATOM    275 HD23 LEU P  18      -0.038  31.443 -32.681  1.00  0.00      PROA
ATOM    276  C   LEU P  18       0.765  36.943 -32.846  1.00  0.00      PROA
ATOM    277  O   LEU P  18       1.863  37.411 -33.140  1.00  0.00      PROA
ATOM    278  N   VAL P  19      -0.254  37.688 -32.366  1.00  0.00      PROA
ATOM    279  HN  VAL P  19      -1.134  37.271 -32.156  1.00  0.00      PROA
ATOM    280  CA  VAL P  19      -0.182  39.138 -32.110  1.00  0.00      PROA
ATOM    281  HA  VAL P  19       0.852  39.437 -32.200  1.00  0.00      PROA
ATOM    282  CB  VAL P  19      -1.045  39.932 -33.094  1.00  0.00      PROA
ATOM    283  HB  VAL P  19      -0.958  41.015 -32.864  1.00  0.00      PROA
ATOM    284  CG1 VAL P  19      -0.607  39.689 -34.537  1.00  0.00      PROA
ATOM    285 HG11 VAL P  19      -0.865  38.653 -34.845  1.00  0.00      PROA
ATOM    286 HG12 VAL P  19       0.492  39.822 -34.626  1.00  0.00      PROA
ATOM    287 HG13 VAL P  19      -1.126  40.400 -35.215  1.00  0.00      PROA
ATOM    288  CG2 VAL P  19      -2.533  39.655 -32.870  1.00  0.00      PROA
ATOM    289 HG21 VAL P  19      -2.824  39.945 -31.838  1.00  0.00      PROA
ATOM    290 HG22 VAL P  19      -2.741  38.572 -33.006  1.00  0.00      PROA
ATOM    291 HG23 VAL P  19      -3.140  40.246 -33.589  1.00  0.00      PROA
ATOM    292  C   VAL P  19      -0.613  39.466 -30.671  1.00  0.00      PROA
ATOM    293  O   VAL P  19      -1.317  38.666 -30.060  1.00  0.00      PROA
ATOM    294  N   MET P  20      -0.213  40.642 -30.149  1.00  0.00      PROA
ATOM    295  HN  MET P  20       0.383  41.258 -30.658  1.00  0.00      PROA
ATOM    296  CA  MET P  20      -0.608  41.110 -28.819  1.00  0.00      PROA
ATOM    297  HA  MET P  20      -0.724  40.245 -28.183  1.00  0.00      PROA
ATOM    298  CB  MET P  20       0.443  42.059 -28.237  1.00  0.00      PROA
ATOM    299  HB1 MET P  20      -0.063  42.735 -27.516  1.00  0.00      PROA
ATOM    300  HB2 MET P  20       0.859  42.666 -29.068  1.00  0.00      PROA
ATOM    301  CG  MET P  20       1.604  41.379 -27.517  1.00  0.00      PROA
ATOM    302  HG1 MET P  20       2.400  42.132 -27.337  1.00  0.00      PROA
ATOM    303  HG2 MET P  20       2.016  40.588 -28.178  1.00  0.00      PROA
ATOM    304  SD  MET P  20       1.099  40.653 -25.953  1.00  0.00      PROA
ATOM    305  CE  MET P  20       0.926  42.181 -25.020  1.00  0.00      PROA
ATOM    306  HE1 MET P  20       0.169  42.851 -25.480  1.00  0.00      PROA
ATOM    307  HE2 MET P  20       1.894  42.725 -24.992  1.00  0.00      PROA
ATOM    308  HE3 MET P  20       0.603  41.961 -23.980  1.00  0.00      PROA
ATOM    309  C   MET P  20      -1.905  41.907 -29.003  1.00  0.00      PROA
ATOM    310  O   MET P  20      -1.874  43.061 -29.451  1.00  0.00      PROA
ATOM    311  N   SER P  21      -3.045  41.269 -28.708  1.00  0.00      PROA
ATOM    312  HN  SER P  21      -3.033  40.336 -28.357  1.00  0.00      PROA
ATOM    313  CA  SER P  21      -4.383  41.854 -28.864  1.00  0.00      PROA
ATOM    314  HA  SER P  21      -4.377  42.569 -29.673  1.00  0.00      PROA
ATOM    315  CB  SER P  21      -5.259  40.669 -29.168  1.00  0.00      PROA
ATOM    316  HB1 SER P  21      -5.381  40.549 -30.266  1.00  0.00      PROA
ATOM    317  HB2 SER P  21      -6.257  40.794 -28.696  1.00  0.00      PROA
ATOM    318  OG  SER P  21      -4.614  39.506 -28.627  1.00  0.00      PROA
ATOM    319  HG1 SER P  21      -5.054  39.323 -27.794  1.00  0.00      PROA
ATOM    320  C   SER P  21      -4.817  42.717 -27.675  1.00  0.00      PROA
ATOM    321  O   SER P  21      -5.728  43.538 -27.805  1.00  0.00      PROA
ATOM    322  N   GLY P  22      -4.196  42.475 -26.529  1.00  0.00      PROA
ATOM    323  HN  GLY P  22      -3.497  41.768 -26.469  1.00  0.00      PROA
ATOM    324  CA  GLY P  22      -4.454  43.184 -25.283  1.00  0.00      PROA
ATOM    325  HA1 GLY P  22      -5.267  42.689 -24.774  1.00  0.00      PROA
ATOM    326  HA2 GLY P  22      -4.729  44.201 -25.522  1.00  0.00      PROA
ATOM    327  C   GLY P  22      -3.231  43.190 -24.391  1.00  0.00      PROA
ATOM    328  O   GLY P  22      -2.239  42.531 -24.721  1.00  0.00      PROA
ATOM    329  N   PRO P  23      -3.262  43.897 -23.232  1.00  0.00      PROA
ATOM    330  CD  PRO P  23      -4.385  44.665 -22.713  1.00  0.00      PROA
ATOM    331  HD1 PRO P  23      -5.325  44.083 -22.816  1.00  0.00      PROA
ATOM    332  HD2 PRO P  23      -4.473  45.627 -23.260  1.00  0.00      PROA
ATOM    333  CA  PRO P  23      -2.071  43.919 -22.355  1.00  0.00      PROA
ATOM    334  HA  PRO P  23      -1.189  44.190 -22.914  1.00  0.00      PROA
ATOM    335  CB  PRO P  23      -2.490  44.925 -21.276  1.00  0.00      PROA
ATOM    336  HB1 PRO P  23      -2.131  45.945 -21.531  1.00  0.00      PROA
ATOM    337  HB2 PRO P  23      -2.074  44.635 -20.288  1.00  0.00      PROA
ATOM    338  CG  PRO P  23      -4.019  44.884 -21.249  1.00  0.00      PROA
ATOM    339  HG1 PRO P  23      -4.387  44.051 -20.614  1.00  0.00      PROA
ATOM    340  HG2 PRO P  23      -4.440  45.839 -20.868  1.00  0.00      PROA
ATOM    341  C   PRO P  23      -1.648  42.558 -21.798  1.00  0.00      PROA
ATOM    342  O   PRO P  23      -0.479  42.375 -21.456  1.00  0.00      PROA
ATOM    343  N   TYR P  24      -2.592  41.605 -21.702  1.00  0.00      PROA
ATOM    344  HN  TYR P  24      -3.535  41.775 -21.976  1.00  0.00      PROA
ATOM    345  CA  TYR P  24      -2.314  40.259 -21.194  1.00  0.00      PROA
ATOM    346  HA  TYR P  24      -1.245  40.110 -21.209  1.00  0.00      PROA
ATOM    347  CB  TYR P  24      -2.853  40.101 -19.774  1.00  0.00      PROA
ATOM    348  HB1 TYR P  24      -2.680  39.067 -19.408  1.00  0.00      PROA
ATOM    349  HB2 TYR P  24      -3.937  40.341 -19.743  1.00  0.00      PROA
ATOM    350  CG  TYR P  24      -2.128  41.056 -18.863  1.00  0.00      PROA
ATOM    351  CD1 TYR P  24      -0.750  40.957 -18.726  1.00  0.00      PROA
ATOM    352  HD1 TYR P  24      -0.206  40.189 -19.256  1.00  0.00      PROA
ATOM    353  CE1 TYR P  24      -0.074  41.848 -17.906  1.00  0.00      PROA
ATOM    354  HE1 TYR P  24       0.999  41.780 -17.807  1.00  0.00      PROA
ATOM    355  CZ  TYR P  24      -0.773  42.828 -17.211  1.00  0.00      PROA
ATOM    356  OH  TYR P  24      -0.094  43.706 -16.386  1.00  0.00      PROA
ATOM    357  HH  TYR P  24      -0.705  44.397 -16.121  1.00  0.00      PROA
ATOM    358  CD2 TYR P  24      -2.832  42.035 -18.172  1.00  0.00      PROA
ATOM    359  HD2 TYR P  24      -3.904  42.106 -18.278  1.00  0.00      PROA
ATOM    360  CE2 TYR P  24      -2.154  42.922 -17.344  1.00  0.00      PROA
ATOM    361  HE2 TYR P  24      -2.699  43.683 -16.805  1.00  0.00      PROA
ATOM    362  C   TYR P  24      -2.964  39.226 -22.096  1.00  0.00      PROA
ATOM    363  O   TYR P  24      -3.449  38.202 -21.622  1.00  0.00      PROA
ATOM    364  N   GLU P  25      -2.988  39.497 -23.409  1.00  0.00      PROA
ATOM    365  HN  GLU P  25      -2.578  40.317 -23.801  1.00  0.00      PROA
ATOM    366  CA  GLU P  25      -3.634  38.574 -24.333  1.00  0.00      PROA
ATOM    367  HA  GLU P  25      -3.565  37.579 -23.918  1.00  0.00      PROA
ATOM    368  CB  GLU P  25      -5.099  38.967 -24.536  1.00  0.00      PROA
ATOM    369  HB1 GLU P  25      -5.145  39.837 -25.225  1.00  0.00      PROA
ATOM    370  HB2 GLU P  25      -5.530  39.262 -23.556  1.00  0.00      PROA
ATOM    371  CG  GLU P  25      -5.936  37.830 -25.121  1.00  0.00      PROA
ATOM    372  HG1 GLU P  25      -6.392  37.234 -24.302  1.00  0.00      PROA
ATOM    373  HG2 GLU P  25      -5.295  37.167 -25.741  1.00  0.00      PROA
ATOM    374  CD  GLU P  25      -7.024  38.424 -25.978  1.00  0.00      PROA
ATOM    375  OE1 GLU P  25      -6.739  39.315 -26.772  1.00  0.00      PROA
ATOM    376  OE2 GLU P  25      -8.163  37.978 -25.911  1.00  0.00      PROA
ATOM    377  C   GLU P  25      -2.953  38.505 -25.670  1.00  0.00      PROA
ATOM    378  O   GLU P  25      -2.490  39.518 -26.184  1.00  0.00      PROA
ATOM    379  N   LEU P  26      -2.916  37.295 -26.238  1.00  0.00      PROA
ATOM    380  HN  LEU P  26      -3.247  36.491 -25.751  1.00  0.00      PROA
ATOM    381  CA  LEU P  26      -2.408  37.034 -27.577  1.00  0.00      PROA
ATOM    382  HA  LEU P  26      -2.038  37.965 -27.979  1.00  0.00      PROA
ATOM    383  CB  LEU P  26      -1.292  35.990 -27.549  1.00  0.00      PROA
ATOM    384  HB1 LEU P  26      -1.025  35.749 -28.599  1.00  0.00      PROA
ATOM    385  HB2 LEU P  26      -1.691  35.078 -27.059  1.00  0.00      PROA
ATOM    386  CG  LEU P  26      -0.014  36.391 -26.821  1.00  0.00      PROA
ATOM    387  HG  LEU P  26      -0.275  36.766 -25.808  1.00  0.00      PROA
ATOM    388  CD1 LEU P  26       0.949  35.211 -26.685  1.00  0.00      PROA
ATOM    389 HD11 LEU P  26       1.230  34.830 -27.690  1.00  0.00      PROA
ATOM    390 HD12 LEU P  26       0.463  34.389 -26.117  1.00  0.00      PROA
ATOM    391 HD13 LEU P  26       1.872  35.535 -26.158  1.00  0.00      PROA
ATOM    392  CD2 LEU P  26       0.663  37.580 -27.491  1.00  0.00      PROA
ATOM    393 HD21 LEU P  26      -0.020  38.456 -27.495  1.00  0.00      PROA
ATOM    394 HD22 LEU P  26       0.921  37.326 -28.541  1.00  0.00      PROA
ATOM    395 HD23 LEU P  26       1.585  37.853 -26.935  1.00  0.00      PROA
ATOM    396  C   LEU P  26      -3.549  36.452 -28.390  1.00  0.00      PROA
ATOM    397  O   LEU P  26      -4.352  35.681 -27.863  1.00  0.00      PROA
ATOM    398  N   LYS P  27      -3.597  36.789 -29.676  1.00  0.00      PROA
ATOM    399  HN  LYS P  27      -2.954  37.447 -30.059  1.00  0.00      PROA
ATOM    400  CA  LYS P  27      -4.565  36.246 -30.627  1.00  0.00      PROA
ATOM    401  HA  LYS P  27      -5.056  35.411 -30.151  1.00  0.00      PROA
ATOM    402  CB  LYS P  27      -5.604  37.283 -31.060  1.00  0.00      PROA
ATOM    403  HB1 LYS P  27      -6.009  36.995 -32.053  1.00  0.00      PROA
ATOM    404  HB2 LYS P  27      -5.110  38.274 -31.147  1.00  0.00      PROA
ATOM    405  CG  LYS P  27      -6.762  37.390 -30.063  1.00  0.00      PROA
ATOM    406  HG1 LYS P  27      -6.353  37.667 -29.068  1.00  0.00      PROA
ATOM    407  HG2 LYS P  27      -7.259  36.400 -29.984  1.00  0.00      PROA
ATOM    408  CD  LYS P  27      -7.801  38.430 -30.474  1.00  0.00      PROA
ATOM    409  HD1 LYS P  27      -8.094  38.234 -31.527  1.00  0.00      PROA
ATOM    410  HD2 LYS P  27      -7.333  39.435 -30.412  1.00  0.00      PROA
ATOM    411  CE  LYS P  27      -9.065  38.434 -29.615  1.00  0.00      PROA
ATOM    412  HE1 LYS P  27      -9.563  37.442 -29.663  1.00  0.00      PROA
ATOM    413  HE2 LYS P  27      -9.760  39.227 -29.963  1.00  0.00      PROA
ATOM    414  NZ  LYS P  27      -8.726  38.706 -28.217  1.00  0.00      PROA
ATOM    415  HZ1 LYS P  27      -7.791  39.160 -28.168  1.00  0.00      PROA
ATOM    416  HZ2 LYS P  27      -8.706  37.813 -27.685  1.00  0.00      PROA
ATOM    417  HZ3 LYS P  27      -9.440  39.339 -27.804  1.00  0.00      PROA
ATOM    418  C   LYS P  27      -3.808  35.668 -31.831  1.00  0.00      PROA
ATOM    419  O   LYS P  27      -2.673  36.072 -32.088  1.00  0.00      PROA
ATOM    420  N   ALA P  28      -4.439  34.746 -32.567  1.00  0.00      PROA
ATOM    421  HN  ALA P  28      -5.351  34.424 -32.327  1.00  0.00      PROA
ATOM    422  CA  ALA P  28      -3.855  34.143 -33.764  1.00  0.00      PROA
ATOM    423  HA  ALA P  28      -2.869  34.561 -33.902  1.00  0.00      PROA
ATOM    424  CB  ALA P  28      -3.771  32.630 -33.619  1.00  0.00      PROA
ATOM    425  HB1 ALA P  28      -4.786  32.204 -33.469  1.00  0.00      PROA
ATOM    426  HB2 ALA P  28      -3.143  32.369 -32.741  1.00  0.00      PROA
ATOM    427  HB3 ALA P  28      -3.332  32.186 -34.538  1.00  0.00      PROA
ATOM    428  C   ALA P  28      -4.716  34.455 -34.982  1.00  0.00      PROA
ATOM    429  O   ALA P  28      -5.931  34.258 -34.954  1.00  0.00      PROA
ATOM    430  N   LEU P  29      -4.085  34.950 -36.053  1.00  0.00      PROA
ATOM    431  HN  LEU P  29      -3.103  35.118 -36.047  1.00  0.00      PROA
ATOM    432  CA  LEU P  29      -4.774  35.280 -37.301  1.00  0.00      PROA
ATOM    433  HA  LEU P  29      -5.444  34.463 -37.524  1.00  0.00      PROA
ATOM    434  CB  LEU P  29      -5.566  36.593 -37.232  1.00  0.00      PROA
ATOM    435  HB1 LEU P  29      -6.148  36.588 -36.287  1.00  0.00      PROA
ATOM    436  HB2 LEU P  29      -6.270  36.609 -38.090  1.00  0.00      PROA
ATOM    437  CG  LEU P  29      -4.753  37.891 -37.272  1.00  0.00      PROA
ATOM    438  HG  LEU P  29      -3.927  37.784 -38.007  1.00  0.00      PROA
ATOM    439  CD1 LEU P  29      -5.634  39.075 -37.672  1.00  0.00      PROA
ATOM    440 HD11 LEU P  29      -6.460  39.201 -36.940  1.00  0.00      PROA
ATOM    441 HD12 LEU P  29      -6.074  38.896 -38.676  1.00  0.00      PROA
ATOM    442 HD13 LEU P  29      -5.030  40.007 -37.689  1.00  0.00      PROA
ATOM    443  CD2 LEU P  29      -4.005  38.177 -35.971  1.00  0.00      PROA
ATOM    444 HD21 LEU P  29      -3.295  37.352 -35.750  1.00  0.00      PROA
ATOM    445 HD22 LEU P  29      -4.726  38.259 -35.130  1.00  0.00      PROA
ATOM    446 HD23 LEU P  29      -3.431  39.124 -36.065  1.00  0.00      PROA
ATOM    447  C   LEU P  29      -3.763  35.316 -38.442  1.00  0.00      PROA
ATOM    448  O   LEU P  29      -2.570  35.507 -38.191  1.00  0.00      PROA
ATOM    449  N   HSD P  30      -4.223  35.107 -39.684  1.00  0.00      PROA
ATOM    450  HN  HSD P  30      -5.178  34.890 -39.871  1.00  0.00      PROA
ATOM    451  CA  HSD P  30      -3.334  35.188 -40.844  1.00  0.00      PROA
ATOM    452  HA  HSD P  30      -2.466  34.578 -40.641  1.00  0.00      PROA
ATOM    453  CB  HSD P  30      -4.041  34.699 -42.114  1.00  0.00      PROA
ATOM    454  HB1 HSD P  30      -3.406  34.940 -42.993  1.00  0.00      PROA
ATOM    455  HB2 HSD P  30      -5.013  35.228 -42.209  1.00  0.00      PROA
ATOM    456  ND1 HSD P  30      -5.373  32.630 -41.541  1.00  0.00      PROA
ATOM    457  HD1 HSD P  30      -6.081  33.099 -41.013  1.00  0.00      PROA
ATOM    458  CG  HSD P  30      -4.307  33.214 -42.114  1.00  0.00      PROA
ATOM    459  CE1 HSD P  30      -5.299  31.293 -41.818  1.00  0.00      PROA
ATOM    460  HE1 HSD P  30      -6.034  30.559 -41.488  1.00  0.00      PROA
ATOM    461  NE2 HSD P  30      -4.175  31.045 -42.560  1.00  0.00      PROA
ATOM    462  CD2 HSD P  30      -3.547  32.229 -42.748  1.00  0.00      PROA
ATOM    463  HD2 HSD P  30      -2.622  32.291 -43.308  1.00  0.00      PROA
ATOM    464  C   HSD P  30      -3.009  36.660 -41.059  1.00  0.00      PROA
ATOM    465  O   HSD P  30      -3.920  37.493 -41.088  1.00  0.00      PROA
ATOM    466  N   LEU P  31      -1.716  36.980 -41.165  1.00  0.00      PROA
ATOM    467  HN  LEU P  31      -0.995  36.295 -41.093  1.00  0.00      PROA
ATOM    468  CA  LEU P  31      -1.276  38.349 -41.392  1.00  0.00      PROA
ATOM    469  HA  LEU P  31      -2.130  38.994 -41.248  1.00  0.00      PROA
ATOM    470  CB  LEU P  31      -0.148  38.762 -40.448  1.00  0.00      PROA
ATOM    471  HB1 LEU P  31       0.313  39.692 -40.842  1.00  0.00      PROA
ATOM    472  HB2 LEU P  31       0.615  37.956 -40.444  1.00  0.00      PROA
ATOM    473  CG  LEU P  31      -0.582  39.017 -39.007  1.00  0.00      PROA
ATOM    474  HG  LEU P  31      -1.000  38.081 -38.579  1.00  0.00      PROA
ATOM    475  CD1 LEU P  31       0.600  39.478 -38.152  1.00  0.00      PROA
ATOM    476 HD11 LEU P  31       1.024  40.420 -38.562  1.00  0.00      PROA
ATOM    477 HD12 LEU P  31       1.394  38.701 -38.155  1.00  0.00      PROA
ATOM    478 HD13 LEU P  31       0.263  39.665 -37.110  1.00  0.00      PROA
ATOM    479  CD2 LEU P  31      -1.750  40.000 -38.928  1.00  0.00      PROA
ATOM    480 HD21 LEU P  31      -2.675  39.527 -39.322  1.00  0.00      PROA
ATOM    481 HD22 LEU P  31      -1.526  40.903 -39.536  1.00  0.00      PROA
ATOM    482 HD23 LEU P  31      -1.925  40.295 -37.871  1.00  0.00      PROA
ATOM    483  C   LEU P  31      -0.803  38.524 -42.824  1.00  0.00      PROA
ATOM    484  O   LEU P  31       0.053  37.768 -43.291  1.00  0.00      PROA
ATOM    485  N   GLN P  32      -1.385  39.510 -43.526  1.00  0.00      PROA
ATOM    486  HN  GLN P  32      -2.111  40.066 -43.130  1.00  0.00      PROA
ATOM    487  CA  GLN P  32      -1.018  39.852 -44.904  1.00  0.00      PROA
ATOM    488  HA  GLN P  32      -0.876  38.932 -45.452  1.00  0.00      PROA
ATOM    489  CB  GLN P  32      -2.111  40.690 -45.549  1.00  0.00      PROA
ATOM    490  HB1 GLN P  32      -1.836  40.896 -46.605  1.00  0.00      PROA
ATOM    491  HB2 GLN P  32      -2.198  41.655 -45.006  1.00  0.00      PROA
ATOM    492  CG  GLN P  32      -3.459  39.972 -45.514  1.00  0.00      PROA
ATOM    493  HG1 GLN P  32      -3.750  39.765 -44.462  1.00  0.00      PROA
ATOM    494  HG2 GLN P  32      -3.390  39.012 -46.068  1.00  0.00      PROA
ATOM    495  CD  GLN P  32      -4.503  40.853 -46.161  1.00  0.00      PROA
ATOM    496  OE1 GLN P  32      -4.395  42.073 -46.177  1.00  0.00      PROA
ATOM    497  NE2 GLN P  32      -5.517  40.164 -46.711  1.00  0.00      PROA
ATOM    498 HE21 GLN P  32      -6.263  40.650 -47.166  1.00  0.00      PROA
ATOM    499 HE22 GLN P  32      -5.526  39.165 -46.665  1.00  0.00      PROA
ATOM    500  C   GLN P  32       0.345  40.554 -44.875  1.00  0.00      PROA
ATOM    501  O   GLN P  32       0.697  41.153 -43.856  1.00  0.00      PROA
ATOM    502  N   GLY P  33       1.085  40.481 -45.981  1.00  0.00      PROA
ATOM    503  HN  GLY P  33       0.749  39.996 -46.783  1.00  0.00      PROA
ATOM    504  CA  GLY P  33       2.413  41.074 -46.143  1.00  0.00      PROA
ATOM    505  HA1 GLY P  33       2.598  41.128 -47.205  1.00  0.00      PROA
ATOM    506  HA2 GLY P  33       3.112  40.396 -45.676  1.00  0.00      PROA
ATOM    507  C   GLY P  33       2.649  42.460 -45.559  1.00  0.00      PROA
ATOM    508  O   GLY P  33       3.779  42.770 -45.171  1.00  0.00      PROA
ATOM    509  N   GLN P  34       1.593  43.302 -45.473  1.00  0.00      PROA
ATOM    510  HN  GLN P  34       0.684  43.026 -45.775  1.00  0.00      PROA
ATOM    511  CA  GLN P  34       1.689  44.666 -44.940  1.00  0.00      PROA
ATOM    512  HA  GLN P  34       2.708  44.998 -45.073  1.00  0.00      PROA
ATOM    513  CB  GLN P  34       0.727  45.632 -45.644  1.00  0.00      PROA
ATOM    514  HB1 GLN P  34       0.754  45.411 -46.732  1.00  0.00      PROA
ATOM    515  HB2 GLN P  34       1.095  46.666 -45.476  1.00  0.00      PROA
ATOM    516  CG  GLN P  34      -0.734  45.567 -45.182  1.00  0.00      PROA
ATOM    517  HG1 GLN P  34      -1.289  46.437 -45.593  1.00  0.00      PROA
ATOM    518  HG2 GLN P  34      -0.772  45.601 -44.072  1.00  0.00      PROA
ATOM    519  CD  GLN P  34      -1.398  44.293 -45.656  1.00  0.00      PROA
ATOM    520  OE1 GLN P  34      -0.947  43.633 -46.590  1.00  0.00      PROA
ATOM    521  NE2 GLN P  34      -2.523  44.010 -44.991  1.00  0.00      PROA
ATOM    522 HE21 GLN P  34      -2.691  44.421 -44.095  1.00  0.00      PROA
ATOM    523 HE22 GLN P  34      -3.197  43.388 -45.390  1.00  0.00      PROA
ATOM    524  C   GLN P  34       1.509  44.754 -43.401  1.00  0.00      PROA
ATOM    525  O   GLN P  34       1.894  45.767 -42.811  1.00  0.00      PROA
ATOM    526  N   ASP P  35       0.932  43.711 -42.765  1.00  0.00      PROA
ATOM    527  HN  ASP P  35       0.644  42.901 -43.268  1.00  0.00      PROA
ATOM    528  CA  ASP P  35       0.677  43.664 -41.315  1.00  0.00      PROA
ATOM    529  HA  ASP P  35       0.824  44.656 -40.913  1.00  0.00      PROA
ATOM    530  CB  ASP P  35      -0.751  43.187 -41.055  1.00  0.00      PROA
ATOM    531  HB1 ASP P  35      -0.863  42.932 -39.980  1.00  0.00      PROA
ATOM    532  HB2 ASP P  35      -0.954  42.282 -41.667  1.00  0.00      PROA
ATOM    533  CG  ASP P  35      -1.759  44.254 -41.412  1.00  0.00      PROA
ATOM    534  OD1 ASP P  35      -1.635  45.371 -40.917  1.00  0.00      PROA
ATOM    535  OD2 ASP P  35      -2.682  43.958 -42.166  1.00  0.00      PROA
ATOM    536  C   ASP P  35       1.609  42.717 -40.518  1.00  0.00      PROA
ATOM    537  O   ASP P  35       1.440  42.586 -39.301  1.00  0.00      PROA
ATOM    538  N   MET P  36       2.594  42.086 -41.197  1.00  0.00      PROA
ATOM    539  HN  MET P  36       2.705  42.245 -42.173  1.00  0.00      PROA
ATOM    540  CA  MET P  36       3.573  41.141 -40.631  1.00  0.00      PROA
ATOM    541  HA  MET P  36       3.045  40.266 -40.282  1.00  0.00      PROA
ATOM    542  CB  MET P  36       4.577  40.771 -41.726  1.00  0.00      PROA
ATOM    543  HB1 MET P  36       5.210  41.661 -41.924  1.00  0.00      PROA
ATOM    544  HB2 MET P  36       4.005  40.524 -42.644  1.00  0.00      PROA
ATOM    545  CG  MET P  36       5.506  39.592 -41.418  1.00  0.00      PROA
ATOM    546  HG1 MET P  36       5.669  39.567 -40.321  1.00  0.00      PROA
ATOM    547  HG2 MET P  36       6.480  39.790 -41.912  1.00  0.00      PROA
ATOM    548  SD  MET P  36       4.904  37.972 -41.952  1.00  0.00      PROA
ATOM    549  CE  MET P  36       3.584  37.707 -40.759  1.00  0.00      PROA
ATOM    550  HE1 MET P  36       2.730  38.393 -40.943  1.00  0.00      PROA
ATOM    551  HE2 MET P  36       3.956  37.891 -39.729  1.00  0.00      PROA
ATOM    552  HE3 MET P  36       3.208  36.664 -40.828  1.00  0.00      PROA
ATOM    553  C   MET P  36       4.304  41.644 -39.371  1.00  0.00      PROA
ATOM    554  O   MET P  36       4.574  40.849 -38.466  1.00  0.00      PROA
ATOM    555  N   GLU P  37       4.615  42.956 -39.313  1.00  0.00      PROA
ATOM    556  HN  GLU P  37       4.364  43.573 -40.054  1.00  0.00      PROA
ATOM    557  CA  GLU P  37       5.328  43.592 -38.198  1.00  0.00      PROA
ATOM    558  HA  GLU P  37       6.184  42.981 -37.953  1.00  0.00      PROA
ATOM    559  CB  GLU P  37       5.774  45.002 -38.592  1.00  0.00      PROA
ATOM    560  HB1 GLU P  37       5.937  45.603 -37.672  1.00  0.00      PROA
ATOM    561  HB2 GLU P  37       4.975  45.481 -39.197  1.00  0.00      PROA
ATOM    562  CG  GLU P  37       7.075  44.968 -39.410  1.00  0.00      PROA
ATOM    563  HG1 GLU P  37       7.916  44.649 -38.758  1.00  0.00      PROA
ATOM    564  HG2 GLU P  37       7.289  45.981 -39.812  1.00  0.00      PROA
ATOM    565  CD  GLU P  37       6.943  43.993 -40.565  1.00  0.00      PROA
ATOM    566  OE1 GLU P  37       7.619  42.965 -40.553  1.00  0.00      PROA
ATOM    567  OE2 GLU P  37       6.111  44.229 -41.438  1.00  0.00      PROA
ATOM    568  C   GLU P  37       4.576  43.532 -36.843  1.00  0.00      PROA
ATOM    569  O   GLU P  37       5.199  43.691 -35.792  1.00  0.00      PROA
ATOM    570  N   GLN P  38       3.258  43.272 -36.872  1.00  0.00      PROA
ATOM    571  HN  GLN P  38       2.780  43.143 -37.737  1.00  0.00      PROA
ATOM    572  CA  GLN P  38       2.416  43.156 -35.678  1.00  0.00      PROA
ATOM    573  HA  GLN P  38       2.640  43.993 -35.034  1.00  0.00      PROA
ATOM    574  CB  GLN P  38       0.929  43.151 -36.035  1.00  0.00      PROA
ATOM    575  HB1 GLN P  38       0.349  43.065 -35.092  1.00  0.00      PROA
ATOM    576  HB2 GLN P  38       0.729  42.259 -36.665  1.00  0.00      PROA
ATOM    577  CG  GLN P  38       0.429  44.384 -36.788  1.00  0.00      PROA
ATOM    578  HG1 GLN P  38       0.902  44.439 -37.792  1.00  0.00      PROA
ATOM    579  HG2 GLN P  38       0.673  45.307 -36.219  1.00  0.00      PROA
ATOM    580  CD  GLN P  38      -1.074  44.255 -36.936  1.00  0.00      PROA
ATOM    581  OE1 GLN P  38      -1.762  43.817 -36.018  1.00  0.00      PROA
ATOM    582  NE2 GLN P  38      -1.548  44.648 -38.129  1.00  0.00      PROA
ATOM    583 HE21 GLN P  38      -0.920  44.990 -38.828  1.00  0.00      PROA
ATOM    584 HE22 GLN P  38      -2.529  44.599 -38.318  1.00  0.00      PROA
ATOM    585  C   GLN P  38       2.729  41.899 -34.853  1.00  0.00      PROA
ATOM    586  O   GLN P  38       2.450  41.889 -33.646  1.00  0.00      PROA
ATOM    587  N   GLN P  39       3.288  40.838 -35.492  1.00  0.00      PROA
ATOM    588  HN  GLN P  39       3.523  40.875 -36.460  1.00  0.00      PROA
ATOM    589  CA  GLN P  39       3.586  39.569 -34.813  1.00  0.00      PROA
ATOM    590  HA  GLN P  39       2.662  39.165 -34.426  1.00  0.00      PROA
ATOM    591  CB  GLN P  39       4.222  38.600 -35.805  1.00  0.00      PROA
ATOM    592  HB1 GLN P  39       3.580  38.521 -36.708  1.00  0.00      PROA
ATOM    593  HB2 GLN P  39       4.309  37.596 -35.338  1.00  0.00      PROA
ATOM    594  CG  GLN P  39       5.612  39.096 -36.209  1.00  0.00      PROA
ATOM    595  HG1 GLN P  39       6.320  38.939 -35.368  1.00  0.00      PROA
ATOM    596  HG2 GLN P  39       5.563  40.180 -36.447  1.00  0.00      PROA
ATOM    597  CD  GLN P  39       6.113  38.352 -37.416  1.00  0.00      PROA
ATOM    598  OE1 GLN P  39       5.912  37.148 -37.555  1.00  0.00      PROA
ATOM    599  NE2 GLN P  39       6.810  39.121 -38.265  1.00  0.00      PROA
ATOM    600 HE21 GLN P  39       6.826  40.113 -38.143  1.00  0.00      PROA
ATOM    601 HE22 GLN P  39       7.314  38.702 -39.020  1.00  0.00      PROA
ATOM    602  C   GLN P  39       4.506  39.745 -33.596  1.00  0.00      PROA
ATOM    603  O   GLN P  39       5.386  40.611 -33.600  1.00  0.00      PROA
ATOM    604  N   VAL P  40       4.265  38.958 -32.542  1.00  0.00      PROA
ATOM    605  HN  VAL P  40       3.551  38.262 -32.539  1.00  0.00      PROA
ATOM    606  CA  VAL P  40       5.059  39.092 -31.324  1.00  0.00      PROA
ATOM    607  HA  VAL P  40       5.270  40.140 -31.172  1.00  0.00      PROA
ATOM    608  CB  VAL P  40       4.289  38.525 -30.135  1.00  0.00      PROA
ATOM    609  HB  VAL P  40       4.211  37.423 -30.250  1.00  0.00      PROA
ATOM    610  CG1 VAL P  40       4.965  38.836 -28.800  1.00  0.00      PROA
ATOM    611 HG11 VAL P  40       5.205  39.919 -28.737  1.00  0.00      PROA
ATOM    612 HG12 VAL P  40       5.909  38.258 -28.711  1.00  0.00      PROA
ATOM    613 HG13 VAL P  40       4.285  38.574 -27.962  1.00  0.00      PROA
ATOM    614  CG2 VAL P  40       2.862  39.040 -30.168  1.00  0.00      PROA
ATOM    615 HG21 VAL P  40       2.309  38.580 -31.015  1.00  0.00      PROA
ATOM    616 HG22 VAL P  40       2.861  40.143 -30.301  1.00  0.00      PROA
ATOM    617 HG23 VAL P  40       2.343  38.777 -29.221  1.00  0.00      PROA
ATOM    618  C   VAL P  40       6.396  38.381 -31.463  1.00  0.00      PROA
ATOM    619  O   VAL P  40       6.481  37.329 -32.094  1.00  0.00      PROA
ATOM    620  N   VAL P  41       7.444  38.975 -30.884  1.00  0.00      PROA
ATOM    621  HN  VAL P  41       7.361  39.860 -30.433  1.00  0.00      PROA
ATOM    622  CA  VAL P  41       8.766  38.384 -30.868  1.00  0.00      PROA
ATOM    623  HA  VAL P  41       8.770  37.579 -31.587  1.00  0.00      PROA
ATOM    624  CB  VAL P  41       9.863  39.383 -31.207  1.00  0.00      PROA
ATOM    625  HB  VAL P  41       9.863  40.206 -30.461  1.00  0.00      PROA
ATOM    626  CG1 VAL P  41      11.218  38.672 -31.189  1.00  0.00      PROA
ATOM    627 HG11 VAL P  41      11.171  37.745 -31.799  1.00  0.00      PROA
ATOM    628 HG12 VAL P  41      11.487  38.397 -30.147  1.00  0.00      PROA
ATOM    629 HG13 VAL P  41      12.000  39.337 -31.614  1.00  0.00      PROA
ATOM    630  CG2 VAL P  41       9.589  40.068 -32.547  1.00  0.00      PROA
ATOM    631 HG21 VAL P  41       8.621  40.612 -32.507  1.00  0.00      PROA
ATOM    632 HG22 VAL P  41       9.535  39.308 -33.356  1.00  0.00      PROA
ATOM    633 HG23 VAL P  41      10.397  40.797 -32.771  1.00  0.00      PROA
ATOM    634  C   VAL P  41       8.967  37.796 -29.457  1.00  0.00      PROA
ATOM    635  O   VAL P  41       8.860  38.503 -28.453  1.00  0.00      PROA
ATOM    636  N   PHE P  42       9.180  36.490 -29.398  1.00  0.00      PROA
ATOM    637  HN  PHE P  42       9.195  35.930 -30.222  1.00  0.00      PROA
ATOM    638  CA  PHE P  42       9.406  35.770 -28.150  1.00  0.00      PROA
ATOM    639  HA  PHE P  42       8.938  36.324 -27.350  1.00  0.00      PROA
ATOM    640  CB  PHE P  42       8.810  34.363 -28.251  1.00  0.00      PROA
ATOM    641  HB1 PHE P  42       8.761  33.894 -27.245  1.00  0.00      PROA
ATOM    642  HB2 PHE P  42       9.420  33.736 -28.936  1.00  0.00      PROA
ATOM    643  CG  PHE P  42       7.406  34.443 -28.806  1.00  0.00      PROA
ATOM    644  CD1 PHE P  42       6.345  34.759 -27.967  1.00  0.00      PROA
ATOM    645  HD1 PHE P  42       6.521  34.929 -26.915  1.00  0.00      PROA
ATOM    646  CE1 PHE P  42       5.057  34.857 -28.481  1.00  0.00      PROA
ATOM    647  HE1 PHE P  42       4.233  35.101 -27.827  1.00  0.00      PROA
ATOM    648  CZ  PHE P  42       4.828  34.642 -29.835  1.00  0.00      PROA
ATOM    649  HZ  PHE P  42       3.829  34.734 -30.236  1.00  0.00      PROA
ATOM    650  CD2 PHE P  42       7.173  34.207 -30.157  1.00  0.00      PROA
ATOM    651  HD2 PHE P  42       7.994  33.944 -30.808  1.00  0.00      PROA
ATOM    652  CE2 PHE P  42       5.886  34.309 -30.671  1.00  0.00      PROA
ATOM    653  HE2 PHE P  42       5.708  34.129 -31.721  1.00  0.00      PROA
ATOM    654  C   PHE P  42      10.886  35.691 -27.865  1.00  0.00      PROA
ATOM    655  O   PHE P  42      11.691  35.593 -28.791  1.00  0.00      PROA
ATOM    656  N   SER P  43      11.237  35.708 -26.573  1.00  0.00      PROA
ATOM    657  HN  SER P  43      10.556  35.900 -25.872  1.00  0.00      PROA
ATOM    658  CA  SER P  43      12.569  35.465 -26.056  1.00  0.00      PROA
ATOM    659  HA  SER P  43      13.247  35.354 -26.889  1.00  0.00      PROA
ATOM    660  CB  SER P  43      12.969  36.634 -25.192  1.00  0.00      PROA
ATOM    661  HB1 SER P  43      14.041  36.562 -24.911  1.00  0.00      PROA
ATOM    662  HB2 SER P  43      12.347  36.669 -24.272  1.00  0.00      PROA
ATOM    663  OG  SER P  43      12.754  37.815 -25.961  1.00  0.00      PROA
ATOM    664  HG1 SER P  43      13.182  37.662 -26.806  1.00  0.00      PROA
ATOM    665  C   SER P  43      12.413  34.128 -25.328  1.00  0.00      PROA
ATOM    666  O   SER P  43      11.802  34.068 -24.259  1.00  0.00      PROA
ATOM    667  N   MET P  44      12.857  33.044 -25.971  1.00  0.00      PROA
ATOM    668  HN  MET P  44      13.286  33.114 -26.868  1.00  0.00      PROA
ATOM    669  CA  MET P  44      12.756  31.689 -25.431  1.00  0.00      PROA
ATOM    670  HA  MET P  44      11.922  31.663 -24.745  1.00  0.00      PROA
ATOM    671  CB  MET P  44      12.549  30.678 -26.556  1.00  0.00      PROA
ATOM    672  HB1 MET P  44      13.332  30.833 -27.329  1.00  0.00      PROA
ATOM    673  HB2 MET P  44      11.552  30.848 -27.015  1.00  0.00      PROA
ATOM    674  CG  MET P  44      12.625  29.234 -26.054  1.00  0.00      PROA
ATOM    675  HG1 MET P  44      11.793  29.067 -25.338  1.00  0.00      PROA
ATOM    676  HG2 MET P  44      13.585  29.101 -25.511  1.00  0.00      PROA
ATOM    677  SD  MET P  44      12.519  28.025 -27.382  1.00  0.00      PROA
ATOM    678  CE  MET P  44      10.936  28.546 -28.056  1.00  0.00      PROA
ATOM    679  HE1 MET P  44      10.971  29.602 -28.399  1.00  0.00      PROA
ATOM    680  HE2 MET P  44      10.143  28.463 -27.282  1.00  0.00      PROA
ATOM    681  HE3 MET P  44      10.662  27.912 -28.926  1.00  0.00      PROA
ATOM    682  C   MET P  44      14.025  31.338 -24.668  1.00  0.00      PROA
ATOM    683  O   MET P  44      15.098  31.289 -25.259  1.00  0.00      PROA
ATOM    684  N   SER P  45      13.892  31.083 -23.363  1.00  0.00      PROA
ATOM    685  HN  SER P  45      12.994  31.106 -22.934  1.00  0.00      PROA
ATOM    686  CA  SER P  45      14.988  30.757 -22.454  1.00  0.00      PROA
ATOM    687  HA  SER P  45      15.932  30.913 -22.954  1.00  0.00      PROA
ATOM    688  CB  SER P  45      14.805  31.709 -21.285  1.00  0.00      PROA
ATOM    689  HB1 SER P  45      15.753  31.817 -20.716  1.00  0.00      PROA
ATOM    690  HB2 SER P  45      14.005  31.345 -20.605  1.00  0.00      PROA
ATOM    691  OG  SER P  45      14.427  32.976 -21.844  1.00  0.00      PROA
ATOM    692  HG1 SER P  45      13.704  32.793 -22.449  1.00  0.00      PROA
ATOM    693  C   SER P  45      15.027  29.274 -22.112  1.00  0.00      PROA
ATOM    694  O   SER P  45      13.985  28.632 -22.040  1.00  0.00      PROA
ATOM    695  N   PHE P  46      16.228  28.737 -21.859  1.00  0.00      PROA
ATOM    696  HN  PHE P  46      17.061  29.283 -21.897  1.00  0.00      PROA
ATOM    697  CA  PHE P  46      16.413  27.331 -21.513  1.00  0.00      PROA
ATOM    698  HA  PHE P  46      15.458  26.840 -21.628  1.00  0.00      PROA
ATOM    699  CB  PHE P  46      17.452  26.643 -22.380  1.00  0.00      PROA
ATOM    700  HB1 PHE P  46      17.480  25.555 -22.156  1.00  0.00      PROA
ATOM    701  HB2 PHE P  46      18.453  27.094 -22.212  1.00  0.00      PROA
ATOM    702  CG  PHE P  46      17.091  26.819 -23.837  1.00  0.00      PROA
ATOM    703  CD1 PHE P  46      17.619  27.877 -24.569  1.00  0.00      PROA
ATOM    704  HD1 PHE P  46      18.314  28.561 -24.104  1.00  0.00      PROA
ATOM    705  CE1 PHE P  46      17.254  28.055 -25.897  1.00  0.00      PROA
ATOM    706  HE1 PHE P  46      17.662  28.879 -26.464  1.00  0.00      PROA
ATOM    707  CZ  PHE P  46      16.363  27.171 -26.495  1.00  0.00      PROA
ATOM    708  HZ  PHE P  46      16.065  27.319 -27.522  1.00  0.00      PROA
ATOM    709  CD2 PHE P  46      16.220  25.923 -24.443  1.00  0.00      PROA
ATOM    710  HD2 PHE P  46      15.825  25.090 -23.881  1.00  0.00      PROA
ATOM    711  CE2 PHE P  46      15.856  26.098 -25.773  1.00  0.00      PROA
ATOM    712  HE2 PHE P  46      15.180  25.400 -26.245  1.00  0.00      PROA
ATOM    713  C   PHE P  46      16.535  27.213 -20.004  1.00  0.00      PROA
ATOM    714  O   PHE P  46      17.534  27.621 -19.416  1.00  0.00      PROA
ATOM    715  N   VAL P  47      15.474  26.710 -19.378  1.00  0.00      PROA
ATOM    716  HN  VAL P  47      14.684  26.374 -19.884  1.00  0.00      PROA
ATOM    717  CA  VAL P  47      15.375  26.608 -17.923  1.00  0.00      PROA
ATOM    718  HA  VAL P  47      16.112  27.267 -17.489  1.00  0.00      PROA
ATOM    719  CB  VAL P  47      13.974  26.997 -17.458  1.00  0.00      PROA
ATOM    720  HB  VAL P  47      13.926  26.978 -16.348  1.00  0.00      PROA
ATOM    721  CG1 VAL P  47      13.664  28.403 -17.966  1.00  0.00      PROA
ATOM    722 HG11 VAL P  47      13.530  28.390 -19.069  1.00  0.00      PROA
ATOM    723 HG12 VAL P  47      14.503  29.088 -17.719  1.00  0.00      PROA
ATOM    724 HG13 VAL P  47      12.727  28.776 -17.499  1.00  0.00      PROA
ATOM    725  CG2 VAL P  47      12.911  25.994 -17.897  1.00  0.00      PROA
ATOM    726 HG21 VAL P  47      13.137  24.990 -17.477  1.00  0.00      PROA
ATOM    727 HG22 VAL P  47      12.896  25.920 -19.005  1.00  0.00      PROA
ATOM    728 HG23 VAL P  47      11.913  26.316 -17.530  1.00  0.00      PROA
ATOM    729  C   VAL P  47      15.809  25.223 -17.413  1.00  0.00      PROA
ATOM    730  O   VAL P  47      16.235  24.387 -18.209  1.00  0.00      PROA
ATOM    731  N   GLN P  48      15.736  24.994 -16.090  1.00  0.00      PROA
ATOM    732  HN  GLN P  48      15.413  25.691 -15.455  1.00  0.00      PROA
ATOM    733  CA  GLN P  48      16.122  23.715 -15.488  1.00  0.00      PROA
ATOM    734  HA  GLN P  48      16.962  23.324 -16.042  1.00  0.00      PROA
ATOM    735  CB  GLN P  48      16.496  23.908 -14.021  1.00  0.00      PROA
ATOM    736  HB1 GLN P  48      16.002  23.127 -13.405  1.00  0.00      PROA
ATOM    737  HB2 GLN P  48      16.152  24.907 -13.678  1.00  0.00      PROA
ATOM    738  CG  GLN P  48      18.012  23.805 -13.858  1.00  0.00      PROA
ATOM    739  HG1 GLN P  48      18.291  23.903 -12.787  1.00  0.00      PROA
ATOM    740  HG2 GLN P  48      18.516  24.606 -14.440  1.00  0.00      PROA
ATOM    741  CD  GLN P  48      18.439  22.447 -14.377  1.00  0.00      PROA
ATOM    742  OE1 GLN P  48      17.820  21.431 -14.086  1.00  0.00      PROA
ATOM    743  NE2 GLN P  48      19.503  22.485 -15.199  1.00  0.00      PROA
ATOM    744 HE21 GLN P  48      19.861  21.639 -15.594  1.00  0.00      PROA
ATOM    745 HE22 GLN P  48      19.937  23.360 -15.416  1.00  0.00      PROA
ATOM    746  C   GLN P  48      15.029  22.652 -15.678  1.00  0.00      PROA
ATOM    747  O   GLN P  48      13.854  22.999 -15.835  1.00  0.00      PROA
ATOM    748  N   GLY P  49      15.430  21.378 -15.676  1.00  0.00      PROA
ATOM    749  HN  GLY P  49      16.391  21.135 -15.569  1.00  0.00      PROA
ATOM    750  CA  GLY P  49      14.512  20.253 -15.827  1.00  0.00      PROA
ATOM    751  HA1 GLY P  49      13.654  20.616 -16.372  1.00  0.00      PROA
ATOM    752  HA2 GLY P  49      14.220  19.948 -14.833  1.00  0.00      PROA
ATOM    753  C   GLY P  49      15.057  19.039 -16.555  1.00  0.00      PROA
ATOM    754  O   GLY P  49      16.263  18.776 -16.529  1.00  0.00      PROA
ATOM    755  N   GLU P  50      14.147  18.283 -17.201  1.00  0.00      PROA
ATOM    756  HN  GLU P  50      13.188  18.552 -17.202  1.00  0.00      PROA
ATOM    757  CA  GLU P  50      14.420  17.046 -17.941  1.00  0.00      PROA
ATOM    758  HA  GLU P  50      15.267  16.560 -17.480  1.00  0.00      PROA
ATOM    759  CB  GLU P  50      13.179  16.111 -17.914  1.00  0.00      PROA
ATOM    760  HB1 GLU P  50      12.667  16.312 -16.953  1.00  0.00      PROA
ATOM    761  HB2 GLU P  50      13.576  15.077 -17.909  1.00  0.00      PROA
ATOM    762  CG  GLU P  50      12.075  16.138 -18.998  1.00  0.00      PROA
ATOM    763  HG1 GLU P  50      11.547  15.161 -18.984  1.00  0.00      PROA
ATOM    764  HG2 GLU P  50      12.560  16.277 -19.987  1.00  0.00      PROA
ATOM    765  CD  GLU P  50      11.035  17.231 -18.832  1.00  0.00      PROA
ATOM    766  OE1 GLU P  50      11.331  18.270 -18.252  1.00  0.00      PROA
ATOM    767  OE2 GLU P  50       9.907  17.044 -19.292  1.00  0.00      PROA
ATOM    768  C   GLU P  50      14.990  17.313 -19.347  1.00  0.00      PROA
ATOM    769  O   GLU P  50      14.259  17.735 -20.246  1.00  0.00      PROA
ATOM    770  N   GLU P  51      16.299  17.048 -19.525  1.00  0.00      PROA
ATOM    771  HN  GLU P  51      16.850  16.693 -18.775  1.00  0.00      PROA
ATOM    772  CA  GLU P  51      17.031  17.241 -20.782  1.00  0.00      PROA
ATOM    773  HA  GLU P  51      16.382  17.795 -21.443  1.00  0.00      PROA
ATOM    774  CB  GLU P  51      18.387  17.999 -20.635  1.00  0.00      PROA
ATOM    775  HB1 GLU P  51      19.214  17.258 -20.666  1.00  0.00      PROA
ATOM    776  HB2 GLU P  51      18.402  18.514 -19.651  1.00  0.00      PROA
ATOM    777  CG  GLU P  51      18.622  19.058 -21.757  1.00  0.00      PROA
ATOM    778  HG1 GLU P  51      17.657  19.221 -22.281  1.00  0.00      PROA
ATOM    779  HG2 GLU P  51      19.361  18.640 -22.472  1.00  0.00      PROA
ATOM    780  CD  GLU P  51      19.146  20.446 -21.306  1.00  0.00      PROA
ATOM    781  OE1 GLU P  51      18.887  20.878 -20.187  1.00  0.00      PROA
ATOM    782  OE2 GLU P  51      19.779  21.154 -22.098  1.00  0.00      PROA
ATOM    783  C   GLU P  51      16.870  16.036 -21.722  1.00  0.00      PROA
ATOM    784  O   GLU P  51      17.120  14.902 -21.314  1.00  0.00      PROA
ATOM    785  N   SER P  52      16.446  16.299 -22.979  1.00  0.00      PROA
ATOM    786  HN  SER P  52      16.241  17.236 -23.247  1.00  0.00      PROA
ATOM    787  CA  SER P  52      16.241  15.313 -24.053  1.00  0.00      PROA
ATOM    788  HA  SER P  52      17.083  14.638 -24.085  1.00  0.00      PROA
ATOM    789  CB  SER P  52      14.945  14.577 -23.696  1.00  0.00      PROA
ATOM    790  HB1 SER P  52      15.137  13.486 -23.617  1.00  0.00      PROA
ATOM    791  HB2 SER P  52      14.176  14.761 -24.477  1.00  0.00      PROA
ATOM    792  OG  SER P  52      14.458  15.061 -22.433  1.00  0.00      PROA
ATOM    793  HG1 SER P  52      14.154  15.958 -22.593  1.00  0.00      PROA
ATOM    794  C   SER P  52      16.177  16.009 -25.413  1.00  0.00      PROA
ATOM    795  O   SER P  52      15.518  17.042 -25.533  1.00  0.00      PROA
ATOM    796  N   ASN P  53      16.806  15.416 -26.449  1.00  0.00      PROA
ATOM    797  HN  ASN P  53      17.305  14.562 -26.326  1.00  0.00      PROA
ATOM    798  CA  ASN P  53      16.818  15.954 -27.821  1.00  0.00      PROA
ATOM    799  HA  ASN P  53      17.127  16.986 -27.752  1.00  0.00      PROA
ATOM    800  CB  ASN P  53      17.742  15.213 -28.790  1.00  0.00      PROA
ATOM    801  HB1 ASN P  53      18.659  14.891 -28.251  1.00  0.00      PROA
ATOM    802  HB2 ASN P  53      18.027  15.894 -29.620  1.00  0.00      PROA
ATOM    803  CG  ASN P  53      17.057  13.988 -29.371  1.00  0.00      PROA
ATOM    804  OD1 ASN P  53      17.249  12.886 -28.873  1.00  0.00      PROA
ATOM    805  ND2 ASN P  53      16.334  14.204 -30.487  1.00  0.00      PROA
ATOM    806 HD21 ASN P  53      15.979  13.429 -31.010  1.00  0.00      PROA
ATOM    807 HD22 ASN P  53      16.152  15.139 -30.792  1.00  0.00      PROA
ATOM    808  C   ASN P  53      15.416  16.044 -28.468  1.00  0.00      PROA
ATOM    809  O   ASN P  53      15.267  16.667 -29.522  1.00  0.00      PROA
ATOM    810  N   ASP P  54      14.398  15.449 -27.815  1.00  0.00      PROA
ATOM    811  HN  ASP P  54      14.565  14.964 -26.961  1.00  0.00      PROA
ATOM    812  CA  ASP P  54      13.000  15.438 -28.249  1.00  0.00      PROA
ATOM    813  HA  ASP P  54      12.937  15.856 -29.242  1.00  0.00      PROA
ATOM    814  CB  ASP P  54      12.540  13.983 -28.233  1.00  0.00      PROA
ATOM    815  HB1 ASP P  54      13.135  13.385 -28.956  1.00  0.00      PROA
ATOM    816  HB2 ASP P  54      11.465  13.918 -28.505  1.00  0.00      PROA
ATOM    817  CG  ASP P  54      12.748  13.441 -26.824  1.00  0.00      PROA
ATOM    818  OD1 ASP P  54      13.881  13.103 -26.472  1.00  0.00      PROA
ATOM    819  OD2 ASP P  54      11.786  13.382 -26.066  1.00  0.00      PROA
ATOM    820  C   ASP P  54      12.078  16.250 -27.316  1.00  0.00      PROA
ATOM    821  O   ASP P  54      10.950  16.554 -27.702  1.00  0.00      PROA
ATOM    822  N   LYS P  55      12.554  16.586 -26.094  1.00  0.00      PROA
ATOM    823  HN  LYS P  55      13.477  16.331 -25.821  1.00  0.00      PROA
ATOM    824  CA  LYS P  55      11.797  17.332 -25.076  1.00  0.00      PROA
ATOM    825  HA  LYS P  55      11.153  18.038 -25.579  1.00  0.00      PROA
ATOM    826  CB  LYS P  55      10.969  16.345 -24.238  1.00  0.00      PROA
ATOM    827  HB1 LYS P  55      11.681  15.690 -23.695  1.00  0.00      PROA
ATOM    828  HB2 LYS P  55      10.374  15.728 -24.942  1.00  0.00      PROA
ATOM    829  CG  LYS P  55       9.994  16.929 -23.199  1.00  0.00      PROA
ATOM    830  HG1 LYS P  55       9.230  17.544 -23.720  1.00  0.00      PROA
ATOM    831  HG2 LYS P  55      10.557  17.578 -22.494  1.00  0.00      PROA
ATOM    832  CD  LYS P  55       9.291  15.811 -22.407  1.00  0.00      PROA
ATOM    833  HD1 LYS P  55       9.853  15.653 -21.463  1.00  0.00      PROA
ATOM    834  HD2 LYS P  55       9.335  14.882 -23.012  1.00  0.00      PROA
ATOM    835  CE  LYS P  55       7.815  16.076 -22.045  1.00  0.00      PROA
ATOM    836  HE1 LYS P  55       7.257  15.116 -22.085  1.00  0.00      PROA
ATOM    837  HE2 LYS P  55       7.389  16.796 -22.776  1.00  0.00      PROA
ATOM    838  NZ  LYS P  55       7.590  16.646 -20.701  1.00  0.00      PROA
ATOM    839  HZ1 LYS P  55       8.469  17.082 -20.357  1.00  0.00      PROA
ATOM    840  HZ2 LYS P  55       7.299  15.890 -20.048  1.00  0.00      PROA
ATOM    841  HZ3 LYS P  55       6.842  17.367 -20.751  1.00  0.00      PROA
ATOM    842  C   LYS P  55      12.729  18.127 -24.124  1.00  0.00      PROA
ATOM    843  O   LYS P  55      13.452  17.518 -23.332  1.00  0.00      PROA
ATOM    844  N   ILE P  56      12.707  19.480 -24.197  1.00  0.00      PROA
ATOM    845  HN  ILE P  56      12.125  19.961 -24.847  1.00  0.00      PROA
ATOM    846  CA  ILE P  56      13.538  20.335 -23.325  1.00  0.00      PROA
ATOM    847  HA  ILE P  56      13.893  19.725 -22.507  1.00  0.00      PROA
ATOM    848  CB  ILE P  56      14.726  20.938 -24.085  1.00  0.00      PROA
ATOM    849  HB  ILE P  56      15.106  21.819 -23.526  1.00  0.00      PROA
ATOM    850  CG2 ILE P  56      15.854  19.924 -24.248  1.00  0.00      PROA
ATOM    851 HG21 ILE P  56      15.720  19.352 -25.191  1.00  0.00      PROA
ATOM    852 HG22 ILE P  56      15.847  19.210 -23.397  1.00  0.00      PROA
ATOM    853 HG23 ILE P  56      16.832  20.449 -24.287  1.00  0.00      PROA
ATOM    854  CG1 ILE P  56      14.302  21.541 -25.421  1.00  0.00      PROA
ATOM    855 HG11 ILE P  56      13.553  22.341 -25.240  1.00  0.00      PROA
ATOM    856 HG12 ILE P  56      13.839  20.750 -26.049  1.00  0.00      PROA
ATOM    857  CD  ILE P  56      15.503  22.133 -26.160  1.00  0.00      PROA
ATOM    858  HD1 ILE P  56      16.172  21.320 -26.515  1.00  0.00      PROA
ATOM    859  HD2 ILE P  56      16.079  22.794 -25.477  1.00  0.00      PROA
ATOM    860  HD3 ILE P  56      15.156  22.716 -27.040  1.00  0.00      PROA
ATOM    861  C   ILE P  56      12.729  21.446 -22.626  1.00  0.00      PROA
ATOM    862  O   ILE P  56      11.897  22.099 -23.264  1.00  0.00      PROA
ATOM    863  N   PRO P  57      12.999  21.702 -21.328  1.00  0.00      PROA
ATOM    864  CD  PRO P  57      13.968  21.010 -20.487  1.00  0.00      PROA
ATOM    865  HD1 PRO P  57      14.963  21.003 -20.980  1.00  0.00      PROA
ATOM    866  HD2 PRO P  57      13.632  19.969 -20.298  1.00  0.00      PROA
ATOM    867  CA  PRO P  57      12.252  22.759 -20.626  1.00  0.00      PROA
ATOM    868  HA  PRO P  57      11.204  22.728 -20.881  1.00  0.00      PROA
ATOM    869  CB  PRO P  57      12.580  22.430 -19.167  1.00  0.00      PROA
ATOM    870  HB1 PRO P  57      11.852  21.699 -18.754  1.00  0.00      PROA
ATOM    871  HB2 PRO P  57      12.561  23.348 -18.542  1.00  0.00      PROA
ATOM    872  CG  PRO P  57      13.986  21.831 -19.208  1.00  0.00      PROA
ATOM    873  HG1 PRO P  57      14.761  22.626 -19.251  1.00  0.00      PROA
ATOM    874  HG2 PRO P  57      14.177  21.190 -18.321  1.00  0.00      PROA
ATOM    875  C   PRO P  57      12.644  24.180 -21.048  1.00  0.00      PROA
ATOM    876  O   PRO P  57      13.830  24.526 -21.101  1.00  0.00      PROA
ATOM    877  N   VAL P  58      11.631  24.992 -21.386  1.00  0.00      PROA
ATOM    878  HN  VAL P  58      10.688  24.670 -21.364  1.00  0.00      PROA
ATOM    879  CA  VAL P  58      11.796  26.383 -21.807  1.00  0.00      PROA
ATOM    880  HA  VAL P  58      12.791  26.698 -21.531  1.00  0.00      PROA
ATOM    881  CB  VAL P  58      11.594  26.527 -23.322  1.00  0.00      PROA
ATOM    882  HB  VAL P  58      11.715  27.595 -23.604  1.00  0.00      PROA
ATOM    883  CG1 VAL P  58      12.598  25.687 -24.110  1.00  0.00      PROA
ATOM    884 HG11 VAL P  58      12.369  24.606 -23.990  1.00  0.00      PROA
ATOM    885 HG12 VAL P  58      13.626  25.876 -23.734  1.00  0.00      PROA
ATOM    886 HG13 VAL P  58      12.541  25.944 -25.189  1.00  0.00      PROA
ATOM    887  CG2 VAL P  58      10.151  26.219 -23.726  1.00  0.00      PROA
ATOM    888 HG21 VAL P  58       9.454  26.918 -23.216  1.00  0.00      PROA
ATOM    889 HG22 VAL P  58       9.889  25.180 -23.432  1.00  0.00      PROA
ATOM    890 HG23 VAL P  58      10.032  26.338 -24.824  1.00  0.00      PROA
ATOM    891  C   VAL P  58      10.830  27.335 -21.072  1.00  0.00      PROA
ATOM    892  O   VAL P  58       9.822  26.892 -20.517  1.00  0.00      PROA
ATOM    893  N   ALA P  59      11.127  28.643 -21.121  1.00  0.00      PROA
ATOM    894  HN  ALA P  59      12.000  28.957 -21.484  1.00  0.00      PROA
ATOM    895  CA  ALA P  59      10.231  29.707 -20.662  1.00  0.00      PROA
ATOM    896  HA  ALA P  59       9.313  29.246 -20.330  1.00  0.00      PROA
ATOM    897  CB  ALA P  59      10.856  30.513 -19.524  1.00  0.00      PROA
ATOM    898  HB1 ALA P  59      11.804  30.982 -19.864  1.00  0.00      PROA
ATOM    899  HB2 ALA P  59      11.079  29.844 -18.665  1.00  0.00      PROA
ATOM    900  HB3 ALA P  59      10.159  31.316 -19.202  1.00  0.00      PROA
ATOM    901  C   ALA P  59      10.034  30.630 -21.883  1.00  0.00      PROA
ATOM    902  O   ALA P  59      10.975  30.857 -22.646  1.00  0.00      PROA
ATOM    903  N   LEU P  60       8.799  31.057 -22.117  1.00  0.00      PROA
ATOM    904  HN  LEU P  60       8.048  30.818 -21.507  1.00  0.00      PROA
ATOM    905  CA  LEU P  60       8.429  31.892 -23.255  1.00  0.00      PROA
ATOM    906  HA  LEU P  60       9.287  31.973 -23.906  1.00  0.00      PROA
ATOM    907  CB  LEU P  60       7.249  31.272 -24.001  1.00  0.00      PROA
ATOM    908  HB1 LEU P  60       6.961  31.941 -24.839  1.00  0.00      PROA
ATOM    909  HB2 LEU P  60       6.390  31.181 -23.303  1.00  0.00      PROA
ATOM    910  CG  LEU P  60       7.580  29.892 -24.561  1.00  0.00      PROA
ATOM    911  HG  LEU P  60       7.926  29.241 -23.731  1.00  0.00      PROA
ATOM    912  CD1 LEU P  60       6.378  29.235 -25.236  1.00  0.00      PROA
ATOM    913 HD11 LEU P  60       6.022  29.865 -26.079  1.00  0.00      PROA
ATOM    914 HD12 LEU P  60       5.549  29.121 -24.505  1.00  0.00      PROA
ATOM    915 HD13 LEU P  60       6.666  28.238 -25.634  1.00  0.00      PROA
ATOM    916  CD2 LEU P  60       8.778  29.959 -25.499  1.00  0.00      PROA
ATOM    917 HD21 LEU P  60       9.668  30.340 -24.954  1.00  0.00      PROA
ATOM    918 HD22 LEU P  60       8.559  30.646 -26.344  1.00  0.00      PROA
ATOM    919 HD23 LEU P  60       9.009  28.945 -25.891  1.00  0.00      PROA
ATOM    920  C   LEU P  60       8.066  33.298 -22.803  1.00  0.00      PROA
ATOM    921  O   LEU P  60       6.987  33.535 -22.235  1.00  0.00      PROA
ATOM    922  N   GLY P  61       9.009  34.207 -23.021  1.00  0.00      PROA
ATOM    923  HN  GLY P  61       9.884  33.967 -23.434  1.00  0.00      PROA
ATOM    924  CA  GLY P  61       8.837  35.609 -22.677  1.00  0.00      PROA
ATOM    925  HA1 GLY P  61       9.722  35.943 -22.155  1.00  0.00      PROA
ATOM    926  HA2 GLY P  61       7.971  35.699 -22.038  1.00  0.00      PROA
ATOM    927  C   GLY P  61       8.638  36.445 -23.917  1.00  0.00      PROA
ATOM    928  O   GLY P  61       9.034  36.019 -25.001  1.00  0.00      PROA
ATOM    929  N   LEU P  62       8.013  37.614 -23.788  1.00  0.00      PROA
ATOM    930  HN  LEU P  62       7.627  37.929 -22.924  1.00  0.00      PROA
ATOM    931  CA  LEU P  62       7.866  38.506 -24.944  1.00  0.00      PROA
ATOM    932  HA  LEU P  62       7.930  37.901 -25.836  1.00  0.00      PROA
ATOM    933  CB  LEU P  62       6.537  39.257 -24.915  1.00  0.00      PROA
ATOM    934  HB1 LEU P  62       6.397  39.751 -25.899  1.00  0.00      PROA
ATOM    935  HB2 LEU P  62       6.596  40.036 -24.126  1.00  0.00      PROA
ATOM    936  CG  LEU P  62       5.307  38.388 -24.637  1.00  0.00      PROA
ATOM    937  HG  LEU P  62       5.365  37.983 -23.604  1.00  0.00      PROA
ATOM    938  CD1 LEU P  62       4.037  39.218 -24.787  1.00  0.00      PROA
ATOM    939 HD11 LEU P  62       3.965  39.623 -25.819  1.00  0.00      PROA
ATOM    940 HD12 LEU P  62       4.055  40.069 -24.073  1.00  0.00      PROA
ATOM    941 HD13 LEU P  62       3.146  38.584 -24.592  1.00  0.00      PROA
ATOM    942  CD2 LEU P  62       5.236  37.116 -25.481  1.00  0.00      PROA
ATOM    943 HD21 LEU P  62       6.024  36.401 -25.161  1.00  0.00      PROA
ATOM    944 HD22 LEU P  62       5.395  37.364 -26.552  1.00  0.00      PROA
ATOM    945 HD23 LEU P  62       4.244  36.632 -25.352  1.00  0.00      PROA
ATOM    946  C   LEU P  62       9.026  39.478 -24.870  1.00  0.00      PROA
ATOM    947  O   LEU P  62       9.186  40.156 -23.855  1.00  0.00      PROA
ATOM    948  N   LYS P  63       9.884  39.473 -25.911  1.00  0.00      PROA
ATOM    949  HN  LYS P  63       9.703  38.893 -26.700  1.00  0.00      PROA
ATOM    950  CA  LYS P  63      11.118  40.264 -26.024  1.00  0.00      PROA
ATOM    951  HA  LYS P  63      11.879  39.793 -25.420  1.00  0.00      PROA
ATOM    952  CB  LYS P  63      11.557  40.328 -27.489  1.00  0.00      PROA
ATOM    953  HB1 LYS P  63      10.764  40.838 -28.076  1.00  0.00      PROA
ATOM    954  HB2 LYS P  63      11.676  39.292 -27.870  1.00  0.00      PROA
ATOM    955  CG  LYS P  63      12.875  41.078 -27.692  1.00  0.00      PROA
ATOM    956  HG1 LYS P  63      13.683  40.509 -27.186  1.00  0.00      PROA
ATOM    957  HG2 LYS P  63      12.786  42.077 -27.216  1.00  0.00      PROA
ATOM    958  CD  LYS P  63      13.268  41.275 -29.158  1.00  0.00      PROA
ATOM    959  HD1 LYS P  63      13.362  40.275 -29.631  1.00  0.00      PROA
ATOM    960  HD2 LYS P  63      14.255  41.782 -29.189  1.00  0.00      PROA
ATOM    961  CE  LYS P  63      12.275  42.105 -29.981  1.00  0.00      PROA
ATOM    962  HE1 LYS P  63      11.264  41.649 -29.922  1.00  0.00      PROA
ATOM    963  HE2 LYS P  63      12.611  42.154 -31.039  1.00  0.00      PROA
ATOM    964  NZ  LYS P  63      12.179  43.478 -29.476  1.00  0.00      PROA
ATOM    965  HZ1 LYS P  63      13.125  43.817 -29.209  1.00  0.00      PROA
ATOM    966  HZ2 LYS P  63      11.556  43.498 -28.644  1.00  0.00      PROA
ATOM    967  HZ3 LYS P  63      11.787  44.093 -30.217  1.00  0.00      PROA
ATOM    968  C   LYS P  63      10.993  41.702 -25.507  1.00  0.00      PROA
ATOM    969  O   LYS P  63      10.183  42.482 -26.015  1.00  0.00      PROA
ATOM    970  N   GLU P  64      11.780  42.010 -24.452  1.00  0.00      PROA
ATOM    971  HN  GLU P  64      12.373  41.311 -24.066  1.00  0.00      PROA
ATOM    972  CA  GLU P  64      11.883  43.306 -23.763  1.00  0.00      PROA
ATOM    973  HA  GLU P  64      12.445  43.127 -22.859  1.00  0.00      PROA
ATOM    974  CB  GLU P  64      12.546  44.449 -24.538  1.00  0.00      PROA
ATOM    975  HB1 GLU P  64      13.099  45.066 -23.800  1.00  0.00      PROA
ATOM    976  HB2 GLU P  64      11.732  45.057 -24.982  1.00  0.00      PROA
ATOM    977  CG  GLU P  64      13.516  44.115 -25.658  1.00  0.00      PROA
ATOM    978  HG1 GLU P  64      13.718  43.023 -25.680  1.00  0.00      PROA
ATOM    979  HG2 GLU P  64      14.474  44.659 -25.513  1.00  0.00      PROA
ATOM    980  CD  GLU P  64      12.872  44.545 -26.957  1.00  0.00      PROA
ATOM    981  OE1 GLU P  64      11.647  44.563 -27.057  1.00  0.00      PROA
ATOM    982  OE2 GLU P  64      13.583  44.828 -27.909  1.00  0.00      PROA
ATOM    983  C   GLU P  64      10.528  43.868 -23.240  1.00  0.00      PROA
ATOM    984  O   GLU P  64      10.438  45.067 -22.967  1.00  0.00      PROA
ATOM    985  N   LYS P  65       9.498  42.997 -23.051  1.00  0.00      PROA
ATOM    986  HN  LYS P  65       9.603  42.019 -23.209  1.00  0.00      PROA
ATOM    987  CA  LYS P  65       8.169  43.431 -22.604  1.00  0.00      PROA
ATOM    988  HA  LYS P  65       8.184  44.509 -22.538  1.00  0.00      PROA
ATOM    989  CB  LYS P  65       7.053  42.985 -23.551  1.00  0.00      PROA
ATOM    990  HB1 LYS P  65       6.156  42.726 -22.950  1.00  0.00      PROA
ATOM    991  HB2 LYS P  65       7.391  42.081 -24.102  1.00  0.00      PROA
ATOM    992  CG  LYS P  65       6.670  44.071 -24.569  1.00  0.00      PROA
ATOM    993  HG1 LYS P  65       6.871  45.057 -24.100  1.00  0.00      PROA
ATOM    994  HG2 LYS P  65       5.582  43.979 -24.765  1.00  0.00      PROA
ATOM    995  CD  LYS P  65       7.390  44.045 -25.924  1.00  0.00      PROA
ATOM    996  HD1 LYS P  65       6.620  43.951 -26.718  1.00  0.00      PROA
ATOM    997  HD2 LYS P  65       8.044  43.148 -25.947  1.00  0.00      PROA
ATOM    998  CE  LYS P  65       8.258  45.272 -26.248  1.00  0.00      PROA
ATOM    999  HE1 LYS P  65       7.793  46.189 -25.827  1.00  0.00      PROA
ATOM   1000  HE2 LYS P  65       8.377  45.374 -27.348  1.00  0.00      PROA
ATOM   1001  NZ  LYS P  65       9.593  45.128 -25.658  1.00  0.00      PROA
ATOM   1002  HZ1 LYS P  65       9.914  44.144 -25.762  1.00  0.00      PROA
ATOM   1003  HZ2 LYS P  65       9.554  45.375 -24.648  1.00  0.00      PROA
ATOM   1004  HZ3 LYS P  65      10.257  45.763 -26.144  1.00  0.00      PROA
ATOM   1005  C   LYS P  65       7.840  43.097 -21.143  1.00  0.00      PROA
ATOM   1006  O   LYS P  65       6.789  43.515 -20.640  1.00  0.00      PROA
ATOM   1007  N   ASN P  66       8.737  42.357 -20.466  1.00  0.00      PROA
ATOM   1008  HN  ASN P  66       9.588  42.076 -20.901  1.00  0.00      PROA
ATOM   1009  CA  ASN P  66       8.586  41.895 -19.078  1.00  0.00      PROA
ATOM   1010  HA  ASN P  66       9.385  41.197 -18.879  1.00  0.00      PROA
ATOM   1011  CB  ASN P  66       8.635  43.043 -18.067  1.00  0.00      PROA
ATOM   1012  HB1 ASN P  66       8.662  42.634 -17.035  1.00  0.00      PROA
ATOM   1013  HB2 ASN P  66       7.734  43.683 -18.181  1.00  0.00      PROA
ATOM   1014  CG  ASN P  66       9.870  43.873 -18.307  1.00  0.00      PROA
ATOM   1015  OD1 ASN P  66      10.939  43.364 -18.627  1.00  0.00      PROA
ATOM   1016  ND2 ASN P  66       9.653  45.195 -18.191  1.00  0.00      PROA
ATOM   1017 HD21 ASN P  66      10.405  45.839 -18.330  1.00  0.00      PROA
ATOM   1018 HD22 ASN P  66       8.740  45.534 -17.966  1.00  0.00      PROA
ATOM   1019  C   ASN P  66       7.262  41.136 -18.894  1.00  0.00      PROA
ATOM   1020  O   ASN P  66       6.531  41.321 -17.910  1.00  0.00      PROA
ATOM   1021  N   LEU P  67       6.949  40.304 -19.899  1.00  0.00      PROA
ATOM   1022  HN  LEU P  67       7.538  40.229 -20.699  1.00  0.00      PROA
ATOM   1023  CA  LEU P  67       5.769  39.456 -19.933  1.00  0.00      PROA
ATOM   1024  HA  LEU P  67       5.295  39.498 -18.964  1.00  0.00      PROA
ATOM   1025  CB  LEU P  67       4.810  39.940 -21.019  1.00  0.00      PROA
ATOM   1026  HB1 LEU P  67       4.025  39.167 -21.158  1.00  0.00      PROA
ATOM   1027  HB2 LEU P  67       5.382  40.047 -21.964  1.00  0.00      PROA
ATOM   1028  CG  LEU P  67       4.121  41.271 -20.725  1.00  0.00      PROA
ATOM   1029  HG  LEU P  67       4.862  41.971 -20.284  1.00  0.00      PROA
ATOM   1030  CD1 LEU P  67       3.530  41.903 -21.985  1.00  0.00      PROA
ATOM   1031 HD11 LEU P  67       2.656  41.313 -22.334  1.00  0.00      PROA
ATOM   1032 HD12 LEU P  67       4.292  41.919 -22.793  1.00  0.00      PROA
ATOM   1033 HD13 LEU P  67       3.194  42.939 -21.766  1.00  0.00      PROA
ATOM   1034  CD2 LEU P  67       3.063  41.119 -19.638  1.00  0.00      PROA
ATOM   1035 HD21 LEU P  67       3.491  40.589 -18.760  1.00  0.00      PROA
ATOM   1036 HD22 LEU P  67       2.205  40.529 -20.025  1.00  0.00      PROA
ATOM   1037 HD23 LEU P  67       2.711  42.120 -19.310  1.00  0.00      PROA
ATOM   1038  C   LEU P  67       6.197  38.045 -20.254  1.00  0.00      PROA
ATOM   1039  O   LEU P  67       7.027  37.838 -21.147  1.00  0.00      PROA
ATOM   1040  N   TYR P  68       5.628  37.074 -19.531  1.00  0.00      PROA
ATOM   1041  HN  TYR P  68       4.993  37.283 -18.792  1.00  0.00      PROA
ATOM   1042  CA  TYR P  68       5.879  35.658 -19.754  1.00  0.00      PROA
ATOM   1043  HA  TYR P  68       6.411  35.561 -20.689  1.00  0.00      PROA
ATOM   1044  CB  TYR P  68       6.699  35.043 -18.617  1.00  0.00      PROA
ATOM   1045  HB1 TYR P  68       6.624  33.935 -18.657  1.00  0.00      PROA
ATOM   1046  HB2 TYR P  68       6.324  35.416 -17.640  1.00  0.00      PROA
ATOM   1047  CG  TYR P  68       8.162  35.409 -18.719  1.00  0.00      PROA
ATOM   1048  CD1 TYR P  68       9.090  34.446 -19.099  1.00  0.00      PROA
ATOM   1049  HD1 TYR P  68       8.763  33.445 -19.337  1.00  0.00      PROA
ATOM   1050  CE1 TYR P  68      10.440  34.772 -19.172  1.00  0.00      PROA
ATOM   1051  HE1 TYR P  68      11.162  34.023 -19.463  1.00  0.00      PROA
ATOM   1052  CZ  TYR P  68      10.859  36.063 -18.870  1.00  0.00      PROA
ATOM   1053  OH  TYR P  68      12.198  36.393 -18.926  1.00  0.00      PROA
ATOM   1054  HH  TYR P  68      12.272  37.346 -18.843  1.00  0.00      PROA
ATOM   1055  CD2 TYR P  68       8.585  36.700 -18.425  1.00  0.00      PROA
ATOM   1056  HD2 TYR P  68       7.864  37.449 -18.132  1.00  0.00      PROA
ATOM   1057  CE2 TYR P  68       9.931  37.029 -18.507  1.00  0.00      PROA
ATOM   1058  HE2 TYR P  68      10.256  38.036 -18.289  1.00  0.00      PROA
ATOM   1059  C   TYR P  68       4.583  34.908 -19.878  1.00  0.00      PROA
ATOM   1060  O   TYR P  68       3.624  35.218 -19.163  1.00  0.00      PROA
ATOM   1061  N   LEU P  69       4.575  33.855 -20.717  1.00  0.00      PROA
ATOM   1062  HN  LEU P  69       5.343  33.634 -21.313  1.00  0.00      PROA
ATOM   1063  CA  LEU P  69       3.415  32.977 -20.787  1.00  0.00      PROA
ATOM   1064  HA  LEU P  69       2.528  33.592 -20.763  1.00  0.00      PROA
ATOM   1065  CB  LEU P  69       3.448  32.143 -22.066  1.00  0.00      PROA
ATOM   1066  HB1 LEU P  69       2.754  31.284 -21.951  1.00  0.00      PROA
ATOM   1067  HB2 LEU P  69       4.478  31.756 -22.214  1.00  0.00      PROA
ATOM   1068  CG  LEU P  69       3.040  32.943 -23.302  1.00  0.00      PROA
ATOM   1069  HG  LEU P  69       3.596  33.904 -23.309  1.00  0.00      PROA
ATOM   1070  CD1 LEU P  69       3.335  32.189 -24.599  1.00  0.00      PROA
ATOM   1071 HD11 LEU P  69       2.778  31.228 -24.617  1.00  0.00      PROA
ATOM   1072 HD12 LEU P  69       4.422  31.970 -24.670  1.00  0.00      PROA
ATOM   1073 HD13 LEU P  69       3.018  32.799 -25.472  1.00  0.00      PROA
ATOM   1074  CD2 LEU P  69       1.575  33.371 -23.219  1.00  0.00      PROA
ATOM   1075 HD21 LEU P  69       1.413  34.006 -22.322  1.00  0.00      PROA
ATOM   1076 HD22 LEU P  69       0.923  32.475 -23.142  1.00  0.00      PROA
ATOM   1077 HD23 LEU P  69       1.300  33.957 -24.122  1.00  0.00      PROA
ATOM   1078  C   LEU P  69       3.462  32.072 -19.553  1.00  0.00      PROA
ATOM   1079  O   LEU P  69       4.542  31.639 -19.137  1.00  0.00      PROA
ATOM   1080  N   SER P  70       2.294  31.807 -18.955  1.00  0.00      PROA
ATOM   1081  HN  SER P  70       1.430  32.205 -19.253  1.00  0.00      PROA
ATOM   1082  CA  SER P  70       2.245  30.906 -17.821  1.00  0.00      PROA
ATOM   1083  HA  SER P  70       3.096  30.242 -17.846  1.00  0.00      PROA
ATOM   1084  CB  SER P  70       2.282  31.827 -16.616  1.00  0.00      PROA
ATOM   1085  HB1 SER P  70       3.300  31.843 -16.172  1.00  0.00      PROA
ATOM   1086  HB2 SER P  70       1.550  31.492 -15.850  1.00  0.00      PROA
ATOM   1087  OG  SER P  70       1.935  33.143 -17.067  1.00  0.00      PROA
ATOM   1088  HG1 SER P  70       1.809  33.670 -16.274  1.00  0.00      PROA
ATOM   1089  C   SER P  70       0.987  30.069 -17.899  1.00  0.00      PROA
ATOM   1090  O   SER P  70       0.041  30.439 -18.607  1.00  0.00      PROA
ATOM   1091  N   CYS P  71       0.970  28.944 -17.177  1.00  0.00      PROA
ATOM   1092  HN  CYS P  71       1.762  28.643 -16.651  1.00  0.00      PROA
ATOM   1093  CA  CYS P  71      -0.207  28.080 -17.109  1.00  0.00      PROA
ATOM   1094  HA  CYS P  71      -1.020  28.570 -17.624  1.00  0.00      PROA
ATOM   1095  CB  CYS P  71       0.115  26.753 -17.759  1.00  0.00      PROA
ATOM   1096  HB1 CYS P  71      -0.742  26.064 -17.604  1.00  0.00      PROA
ATOM   1097  HB2 CYS P  71       1.006  26.319 -17.258  1.00  0.00      PROA
ATOM   1098  SG  CYS P  71       0.440  26.927 -19.528  1.00  0.00      PROA
ATOM   1099  HG1 CYS P  71       1.467  27.750 -19.376  1.00  0.00      PROA
ATOM   1100  C   CYS P  71      -0.603  27.927 -15.675  1.00  0.00      PROA
ATOM   1101  O   CYS P  71       0.212  27.507 -14.861  1.00  0.00      PROA
ATOM   1102  N   VAL P  72      -1.837  28.291 -15.362  1.00  0.00      PROA
ATOM   1103  HN  VAL P  72      -2.474  28.639 -16.046  1.00  0.00      PROA
ATOM   1104  CA  VAL P  72      -2.349  28.208 -13.995  1.00  0.00      PROA
ATOM   1105  HA  VAL P  72      -1.664  27.607 -13.416  1.00  0.00      PROA
ATOM   1106  CB  VAL P  72      -2.475  29.609 -13.387  1.00  0.00      PROA
ATOM   1107  HB  VAL P  72      -3.109  29.551 -12.477  1.00  0.00      PROA
ATOM   1108  CG1 VAL P  72      -1.122  30.197 -13.010  1.00  0.00      PROA
ATOM   1109 HG11 VAL P  72      -0.476  30.276 -13.910  1.00  0.00      PROA
ATOM   1110 HG12 VAL P  72      -0.618  29.541 -12.268  1.00  0.00      PROA
ATOM   1111 HG13 VAL P  72      -1.257  31.213 -12.581  1.00  0.00      PROA
ATOM   1112  CG2 VAL P  72      -3.237  30.540 -14.328  1.00  0.00      PROA
ATOM   1113 HG21 VAL P  72      -4.307  30.246 -14.372  1.00  0.00      PROA
ATOM   1114 HG22 VAL P  72      -2.809  30.476 -15.351  1.00  0.00      PROA
ATOM   1115 HG23 VAL P  72      -3.172  31.586 -13.960  1.00  0.00      PROA
ATOM   1116  C   VAL P  72      -3.710  27.542 -14.003  1.00  0.00      PROA
ATOM   1117  O   VAL P  72      -4.430  27.623 -15.001  1.00  0.00      PROA
ATOM   1118  N   LEU P  73      -4.073  26.916 -12.884  1.00  0.00      PROA
ATOM   1119  HN  LEU P  73      -3.459  26.833 -12.103  1.00  0.00      PROA
ATOM   1120  CA  LEU P  73      -5.386  26.314 -12.729  1.00  0.00      PROA
ATOM   1121  HA  LEU P  73      -5.664  25.851 -13.664  1.00  0.00      PROA
ATOM   1122  CB  LEU P  73      -5.322  25.276 -11.609  1.00  0.00      PROA
ATOM   1123  HB1 LEU P  73      -5.347  25.809 -10.635  1.00  0.00      PROA
ATOM   1124  HB2 LEU P  73      -4.361  24.727 -11.695  1.00  0.00      PROA
ATOM   1125  CG  LEU P  73      -6.461  24.260 -11.631  1.00  0.00      PROA
ATOM   1126  HG  LEU P  73      -7.430  24.800 -11.695  1.00  0.00      PROA
ATOM   1127  CD1 LEU P  73      -6.335  23.311 -12.823  1.00  0.00      PROA
ATOM   1128 HD11 LEU P  73      -5.375  22.755 -12.769  1.00  0.00      PROA
ATOM   1129 HD12 LEU P  73      -6.357  23.890 -13.771  1.00  0.00      PROA
ATOM   1130 HD13 LEU P  73      -7.170  22.578 -12.813  1.00  0.00      PROA
ATOM   1131  CD2 LEU P  73      -6.565  23.498 -10.309  1.00  0.00      PROA
ATOM   1132 HD21 LEU P  73      -6.753  24.206  -9.474  1.00  0.00      PROA
ATOM   1133 HD22 LEU P  73      -5.616  22.957 -10.109  1.00  0.00      PROA
ATOM   1134 HD23 LEU P  73      -7.406  22.773 -10.355  1.00  0.00      PROA
ATOM   1135  C   LEU P  73      -6.367  27.433 -12.382  1.00  0.00      PROA
ATOM   1136  O   LEU P  73      -6.142  28.199 -11.427  1.00  0.00      PROA
ATOM   1137  N   LYS P  74      -7.406  27.582 -13.208  1.00  0.00      PROA
ATOM   1138  HN  LYS P  74      -7.506  27.011 -14.019  1.00  0.00      PROA
ATOM   1139  CA  LYS P  74      -8.468  28.570 -13.008  1.00  0.00      PROA
ATOM   1140  HA  LYS P  74      -8.373  28.952 -12.002  1.00  0.00      PROA
ATOM   1141  CB  LYS P  74      -8.387  29.724 -14.015  1.00  0.00      PROA
ATOM   1142  HB1 LYS P  74      -9.212  30.433 -13.794  1.00  0.00      PROA
ATOM   1143  HB2 LYS P  74      -8.535  29.304 -15.032  1.00  0.00      PROA
ATOM   1144  CG  LYS P  74      -7.071  30.511 -14.012  1.00  0.00      PROA
ATOM   1145  HG1 LYS P  74      -6.247  29.836 -14.327  1.00  0.00      PROA
ATOM   1146  HG2 LYS P  74      -6.868  30.869 -12.980  1.00  0.00      PROA
ATOM   1147  CD  LYS P  74      -7.113  31.718 -14.957  1.00  0.00      PROA
ATOM   1148  HD1 LYS P  74      -7.705  31.439 -15.854  1.00  0.00      PROA
ATOM   1149  HD2 LYS P  74      -6.074  31.953 -15.270  1.00  0.00      PROA
ATOM   1150  CE  LYS P  74      -7.729  32.980 -14.346  1.00  0.00      PROA
ATOM   1151  HE1 LYS P  74      -8.582  32.713 -13.686  1.00  0.00      PROA
ATOM   1152  HE2 LYS P  74      -8.067  33.672 -15.147  1.00  0.00      PROA
ATOM   1153  NZ  LYS P  74      -6.715  33.667 -13.538  1.00  0.00      PROA
ATOM   1154  HZ1 LYS P  74      -5.992  34.076 -14.163  1.00  0.00      PROA
ATOM   1155  HZ2 LYS P  74      -6.269  32.987 -12.890  1.00  0.00      PROA
ATOM   1156  HZ3 LYS P  74      -7.166  34.425 -12.987  1.00  0.00      PROA
ATOM   1157  C   LYS P  74      -9.800  27.861 -13.135  1.00  0.00      PROA
ATOM   1158  O   LYS P  74     -10.075  27.282 -14.186  1.00  0.00      PROA
ATOM   1159  N   ASP P  75     -10.579  27.825 -12.041  1.00  0.00      PROA
ATOM   1160  HN  ASP P  75     -10.299  28.279 -11.200  1.00  0.00      PROA
ATOM   1161  CA  ASP P  75     -11.876  27.140 -11.969  1.00  0.00      PROA
ATOM   1162  HA  ASP P  75     -12.035  26.894 -10.930  1.00  0.00      PROA
ATOM   1163  CB  ASP P  75     -13.084  27.917 -12.483  1.00  0.00      PROA
ATOM   1164  HB1 ASP P  75     -13.358  27.601 -13.512  1.00  0.00      PROA
ATOM   1165  HB2 ASP P  75     -12.892  29.011 -12.477  1.00  0.00      PROA
ATOM   1166  CG  ASP P  75     -14.178  27.556 -11.498  1.00  0.00      PROA
ATOM   1167  OD1 ASP P  75     -15.099  26.826 -11.838  1.00  0.00      PROA
ATOM   1168  OD2 ASP P  75     -14.040  27.865 -10.320  1.00  0.00      PROA
ATOM   1169  C   ASP P  75     -11.748  25.677 -12.471  1.00  0.00      PROA
ATOM   1170  O   ASP P  75     -12.500  25.223 -13.335  1.00  0.00      PROA
ATOM   1171  N   ASP P  76     -10.712  24.990 -11.955  1.00  0.00      PROA
ATOM   1172  HN  ASP P  76     -10.109  25.444 -11.307  1.00  0.00      PROA
ATOM   1173  CA  ASP P  76     -10.321  23.599 -12.221  1.00  0.00      PROA
ATOM   1174  HA  ASP P  76      -9.407  23.405 -11.680  1.00  0.00      PROA
ATOM   1175  CB  ASP P  76     -11.419  22.602 -11.782  1.00  0.00      PROA
ATOM   1176  HB1 ASP P  76     -10.931  21.653 -11.475  1.00  0.00      PROA
ATOM   1177  HB2 ASP P  76     -12.084  22.406 -12.649  1.00  0.00      PROA
ATOM   1178  CG  ASP P  76     -12.290  23.087 -10.616  1.00  0.00      PROA
ATOM   1179  OD1 ASP P  76     -11.835  23.837  -9.747  1.00  0.00      PROA
ATOM   1180  OD2 ASP P  76     -13.473  22.759 -10.604  1.00  0.00      PROA
ATOM   1181  C   ASP P  76      -9.850  23.338 -13.662  1.00  0.00      PROA
ATOM   1182  O   ASP P  76      -9.673  22.185 -14.038  1.00  0.00      PROA
ATOM   1183  N   LYS P  77      -9.639  24.384 -14.460  1.00  0.00      PROA
ATOM   1184  HN  LYS P  77      -9.781  25.324 -14.161  1.00  0.00      PROA
ATOM   1185  CA  LYS P  77      -9.181  24.199 -15.836  1.00  0.00      PROA
ATOM   1186  HA  LYS P  77      -9.038  23.144 -16.017  1.00  0.00      PROA
ATOM   1187  CB  LYS P  77     -10.265  24.780 -16.771  1.00  0.00      PROA
ATOM   1188  HB1 LYS P  77     -10.219  25.884 -16.679  1.00  0.00      PROA
ATOM   1189  HB2 LYS P  77     -11.246  24.425 -16.395  1.00  0.00      PROA
ATOM   1190  CG  LYS P  77     -10.207  24.447 -18.274  1.00  0.00      PROA
ATOM   1191  HG1 LYS P  77     -11.240  24.496 -18.678  1.00  0.00      PROA
ATOM   1192  HG2 LYS P  77      -9.826  23.410 -18.383  1.00  0.00      PROA
ATOM   1193  CD  LYS P  77      -9.321  25.372 -19.117  1.00  0.00      PROA
ATOM   1194  HD1 LYS P  77      -8.337  25.468 -18.612  1.00  0.00      PROA
ATOM   1195  HD2 LYS P  77      -9.803  26.371 -19.161  1.00  0.00      PROA
ATOM   1196  CE  LYS P  77      -9.079  24.889 -20.557  1.00  0.00      PROA
ATOM   1197  HE1 LYS P  77      -9.941  25.160 -21.203  1.00  0.00      PROA
ATOM   1198  HE2 LYS P  77      -8.922  23.789 -20.572  1.00  0.00      PROA
ATOM   1199  NZ  LYS P  77      -7.871  25.537 -21.100  1.00  0.00      PROA
ATOM   1200  HZ1 LYS P  77      -7.088  25.433 -20.424  1.00  0.00      PROA
ATOM   1201  HZ2 LYS P  77      -8.061  26.547 -21.258  1.00  0.00      PROA
ATOM   1202  HZ3 LYS P  77      -7.613  25.088 -22.002  1.00  0.00      PROA
ATOM   1203  C   LYS P  77      -7.769  24.778 -16.072  1.00  0.00      PROA
ATOM   1204  O   LYS P  77      -7.565  25.969 -15.823  1.00  0.00      PROA
ATOM   1205  N   PRO P  78      -6.792  23.964 -16.558  1.00  0.00      PROA
ATOM   1206  CD  PRO P  78      -6.917  22.533 -16.795  1.00  0.00      PROA
ATOM   1207  HD1 PRO P  78      -7.492  22.349 -17.727  1.00  0.00      PROA
ATOM   1208  HD2 PRO P  78      -7.423  22.046 -15.935  1.00  0.00      PROA
ATOM   1209  CA  PRO P  78      -5.470  24.513 -16.900  1.00  0.00      PROA
ATOM   1210  HA  PRO P  78      -4.980  24.911 -16.025  1.00  0.00      PROA
ATOM   1211  CB  PRO P  78      -4.787  23.299 -17.531  1.00  0.00      PROA
ATOM   1212  HB1 PRO P  78      -3.702  23.294 -17.292  1.00  0.00      PROA
ATOM   1213  HB2 PRO P  78      -4.911  23.312 -18.635  1.00  0.00      PROA
ATOM   1214  CG  PRO P  78      -5.475  22.075 -16.928  1.00  0.00      PROA
ATOM   1215  HG1 PRO P  78      -5.392  21.194 -17.599  1.00  0.00      PROA
ATOM   1216  HG2 PRO P  78      -5.042  21.815 -15.939  1.00  0.00      PROA
ATOM   1217  C   PRO P  78      -5.654  25.667 -17.892  1.00  0.00      PROA
ATOM   1218  O   PRO P  78      -6.340  25.512 -18.908  1.00  0.00      PROA
ATOM   1219  N   THR P  79      -5.137  26.849 -17.541  1.00  0.00      PROA
ATOM   1220  HN  THR P  79      -4.574  26.957 -16.726  1.00  0.00      PROA
ATOM   1221  CA  THR P  79      -5.362  28.059 -18.326  1.00  0.00      PROA
ATOM   1222  HA  THR P  79      -5.690  27.770 -19.314  1.00  0.00      PROA
ATOM   1223  CB  THR P  79      -6.419  28.909 -17.635  1.00  0.00      PROA
ATOM   1224  HB  THR P  79      -6.060  29.236 -16.636  1.00  0.00      PROA
ATOM   1225  OG1 THR P  79      -7.592  28.103 -17.480  1.00  0.00      PROA
ATOM   1226  HG1 THR P  79      -7.374  27.442 -16.819  1.00  0.00      PROA
ATOM   1227  CG2 THR P  79      -6.760  30.172 -18.431  1.00  0.00      PROA
ATOM   1228 HG21 THR P  79      -6.977  29.910 -19.489  1.00  0.00      PROA
ATOM   1229 HG22 THR P  79      -5.901  30.876 -18.409  1.00  0.00      PROA
ATOM   1230 HG23 THR P  79      -7.657  30.663 -17.996  1.00  0.00      PROA
ATOM   1231  C   THR P  79      -4.074  28.782 -18.694  1.00  0.00      PROA
ATOM   1232  O   THR P  79      -3.242  29.066 -17.826  1.00  0.00      PROA
ATOM   1233  N   LEU P  80      -3.969  29.173 -19.968  1.00  0.00      PROA
ATOM   1234  HN  LEU P  80      -4.658  28.937 -20.649  1.00  0.00      PROA
ATOM   1235  CA  LEU P  80      -2.849  29.965 -20.449  1.00  0.00      PROA
ATOM   1236  HA  LEU P  80      -1.956  29.617 -19.951  1.00  0.00      PROA
ATOM   1237  CB  LEU P  80      -2.697  29.829 -21.964  1.00  0.00      PROA
ATOM   1238  HB1 LEU P  80      -3.535  30.369 -22.452  1.00  0.00      PROA
ATOM   1239  HB2 LEU P  80      -2.760  28.753 -22.229  1.00  0.00      PROA
ATOM   1240  CG  LEU P  80      -1.378  30.387 -22.505  1.00  0.00      PROA
ATOM   1241  HG  LEU P  80      -1.325  31.473 -22.279  1.00  0.00      PROA
ATOM   1242  CD1 LEU P  80      -0.165  29.690 -21.885  1.00  0.00      PROA
ATOM   1243 HD11 LEU P  80      -0.283  28.587 -21.952  1.00  0.00      PROA
ATOM   1244 HD12 LEU P  80      -0.073  29.972 -20.814  1.00  0.00      PROA
ATOM   1245 HD13 LEU P  80       0.758  29.982 -22.429  1.00  0.00      PROA
ATOM   1246  CD2 LEU P  80      -1.329  30.342 -24.032  1.00  0.00      PROA
ATOM   1247 HD21 LEU P  80      -2.158  30.946 -24.459  1.00  0.00      PROA
ATOM   1248 HD22 LEU P  80      -1.437  29.294 -24.383  1.00  0.00      PROA
ATOM   1249 HD23 LEU P  80      -0.364  30.760 -24.392  1.00  0.00      PROA
ATOM   1250  C   LEU P  80      -3.072  31.437 -20.033  1.00  0.00      PROA
ATOM   1251  O   LEU P  80      -4.197  31.947 -20.105  1.00  0.00      PROA
ATOM   1252  N   GLN P  81      -2.004  32.099 -19.592  1.00  0.00      PROA
ATOM   1253  HN  GLN P  81      -1.109  31.663 -19.556  1.00  0.00      PROA
ATOM   1254  CA  GLN P  81      -2.034  33.497 -19.128  1.00  0.00      PROA
ATOM   1255  HA  GLN P  81      -2.914  33.954 -19.555  1.00  0.00      PROA
ATOM   1256  CB  GLN P  81      -2.067  33.656 -17.604  1.00  0.00      PROA
ATOM   1257  HB1 GLN P  81      -1.830  34.713 -17.362  1.00  0.00      PROA
ATOM   1258  HB2 GLN P  81      -1.281  33.002 -17.172  1.00  0.00      PROA
ATOM   1259  CG  GLN P  81      -3.402  33.302 -16.936  1.00  0.00      PROA
ATOM   1260  HG1 GLN P  81      -3.497  32.197 -16.874  1.00  0.00      PROA
ATOM   1261  HG2 GLN P  81      -4.236  33.706 -17.549  1.00  0.00      PROA
ATOM   1262  CD  GLN P  81      -3.503  33.884 -15.526  1.00  0.00      PROA
ATOM   1263  OE1 GLN P  81      -4.591  34.193 -15.041  1.00  0.00      PROA
ATOM   1264  NE2 GLN P  81      -2.338  34.062 -14.886  1.00  0.00      PROA
ATOM   1265 HE21 GLN P  81      -2.312  34.573 -14.027  1.00  0.00      PROA
ATOM   1266 HE22 GLN P  81      -1.495  33.684 -15.268  1.00  0.00      PROA
ATOM   1267  C   GLN P  81      -0.792  34.205 -19.661  1.00  0.00      PROA
ATOM   1268  O   GLN P  81       0.179  33.546 -20.012  1.00  0.00      PROA
ATOM   1269  N   LEU P  82      -0.829  35.549 -19.709  1.00  0.00      PROA
ATOM   1270  HN  LEU P  82      -1.680  36.039 -19.539  1.00  0.00      PROA
ATOM   1271  CA  LEU P  82       0.316  36.405 -20.001  1.00  0.00      PROA
ATOM   1272  HA  LEU P  82       1.152  35.768 -20.248  1.00  0.00      PROA
ATOM   1273  CB  LEU P  82       0.018  37.350 -21.155  1.00  0.00      PROA
ATOM   1274  HB1 LEU P  82       0.211  38.391 -20.821  1.00  0.00      PROA
ATOM   1275  HB2 LEU P  82      -1.054  37.252 -21.427  1.00  0.00      PROA
ATOM   1276  CG  LEU P  82       0.861  37.071 -22.391  1.00  0.00      PROA
ATOM   1277  HG  LEU P  82       0.651  36.042 -22.754  1.00  0.00      PROA
ATOM   1278  CD1 LEU P  82       0.544  38.071 -23.500  1.00  0.00      PROA
ATOM   1279 HD11 LEU P  82       0.757  39.105 -23.154  1.00  0.00      PROA
ATOM   1280 HD12 LEU P  82      -0.530  38.003 -23.774  1.00  0.00      PROA
ATOM   1281 HD13 LEU P  82       1.172  37.859 -24.392  1.00  0.00      PROA
ATOM   1282  CD2 LEU P  82       2.352  37.025 -22.059  1.00  0.00      PROA
ATOM   1283 HD21 LEU P  82       2.616  36.038 -21.623  1.00  0.00      PROA
ATOM   1284 HD22 LEU P  82       2.599  37.817 -21.320  1.00  0.00      PROA
ATOM   1285 HD23 LEU P  82       2.950  37.176 -22.983  1.00  0.00      PROA
ATOM   1286  C   LEU P  82       0.456  37.210 -18.719  1.00  0.00      PROA
ATOM   1287  O   LEU P  82      -0.491  37.890 -18.307  1.00  0.00      PROA
ATOM   1288  N   GLU P  83       1.601  37.082 -18.049  1.00  0.00      PROA
ATOM   1289  HN  GLU P  83       2.354  36.545 -18.421  1.00  0.00      PROA
ATOM   1290  CA  GLU P  83       1.864  37.690 -16.752  1.00  0.00      PROA
ATOM   1291  HA  GLU P  83       1.045  38.357 -16.527  1.00  0.00      PROA
ATOM   1292  CB  GLU P  83       1.997  36.637 -15.659  1.00  0.00      PROA
ATOM   1293  HB1 GLU P  83       2.319  37.113 -14.708  1.00  0.00      PROA
ATOM   1294  HB2 GLU P  83       2.751  35.876 -15.953  1.00  0.00      PROA
ATOM   1295  CG  GLU P  83       0.626  35.977 -15.479  1.00  0.00      PROA
ATOM   1296  HG1 GLU P  83       0.369  35.411 -16.400  1.00  0.00      PROA
ATOM   1297  HG2 GLU P  83      -0.139  36.764 -15.309  1.00  0.00      PROA
ATOM   1298  CD  GLU P  83       0.614  35.027 -14.306  1.00  0.00      PROA
ATOM   1299  OE1 GLU P  83      -0.172  35.239 -13.386  1.00  0.00      PROA
ATOM   1300  OE2 GLU P  83       1.376  34.066 -14.304  1.00  0.00      PROA
ATOM   1301  C   GLU P  83       3.000  38.665 -16.821  1.00  0.00      PROA
ATOM   1302  O   GLU P  83       4.044  38.325 -17.373  1.00  0.00      PROA
ATOM   1303  N   SER P  84       2.840  39.834 -16.179  1.00  0.00      PROA
ATOM   1304  HN  SER P  84       1.975  40.072 -15.745  1.00  0.00      PROA
ATOM   1305  CA  SER P  84       3.892  40.835 -16.063  1.00  0.00      PROA
ATOM   1306  HA  SER P  84       4.418  40.916 -17.002  1.00  0.00      PROA
ATOM   1307  CB  SER P  84       3.167  42.119 -15.714  1.00  0.00      PROA
ATOM   1308  HB1 SER P  84       3.322  42.882 -16.507  1.00  0.00      PROA
ATOM   1309  HB2 SER P  84       3.527  42.518 -14.741  1.00  0.00      PROA
ATOM   1310  OG  SER P  84       1.771  41.800 -15.618  1.00  0.00      PROA
ATOM   1311  HG1 SER P  84       1.299  42.596 -15.873  1.00  0.00      PROA
ATOM   1312  C   SER P  84       4.867  40.357 -14.996  1.00  0.00      PROA
ATOM   1313  O   SER P  84       4.432  39.856 -13.972  1.00  0.00      PROA
ATOM   1314  N   VAL P  85       6.177  40.518 -15.220  1.00  0.00      PROA
ATOM   1315  HN  VAL P  85       6.530  40.919 -16.062  1.00  0.00      PROA
ATOM   1316  CA  VAL P  85       7.176  40.106 -14.221  1.00  0.00      PROA
ATOM   1317  HA  VAL P  85       6.652  39.814 -13.323  1.00  0.00      PROA
ATOM   1318  CB  VAL P  85       8.012  38.941 -14.752  1.00  0.00      PROA
ATOM   1319  HB  VAL P  85       8.801  38.695 -14.010  1.00  0.00      PROA
ATOM   1320  CG1 VAL P  85       7.163  37.694 -15.007  1.00  0.00      PROA
ATOM   1321 HG11 VAL P  85       6.374  37.916 -15.757  1.00  0.00      PROA
ATOM   1322 HG12 VAL P  85       6.674  37.370 -14.063  1.00  0.00      PROA
ATOM   1323 HG13 VAL P  85       7.803  36.874 -15.398  1.00  0.00      PROA
ATOM   1324  CG2 VAL P  85       8.798  39.376 -15.988  1.00  0.00      PROA
ATOM   1325 HG21 VAL P  85       9.340  40.324 -15.782  1.00  0.00      PROA
ATOM   1326 HG22 VAL P  85       8.103  39.542 -16.839  1.00  0.00      PROA
ATOM   1327 HG23 VAL P  85       9.540  38.595 -16.258  1.00  0.00      PROA
ATOM   1328  C   VAL P  85       8.085  41.263 -13.818  1.00  0.00      PROA
ATOM   1329  O   VAL P  85       8.213  42.257 -14.552  1.00  0.00      PROA
ATOM   1330  N   ASP P  86       8.780  41.087 -12.680  1.00  0.00      PROA
ATOM   1331  HN  ASP P  86       8.667  40.265 -12.128  1.00  0.00      PROA
ATOM   1332  CA  ASP P  86       9.732  42.051 -12.164  1.00  0.00      PROA
ATOM   1333  HA  ASP P  86       9.227  43.003 -12.097  1.00  0.00      PROA
ATOM   1334  CB  ASP P  86      10.285  41.656 -10.785  1.00  0.00      PROA
ATOM   1335  HB1 ASP P  86      10.653  40.608 -10.818  1.00  0.00      PROA
ATOM   1336  HB2 ASP P  86       9.479  41.735 -10.024  1.00  0.00      PROA
ATOM   1337  CG  ASP P  86      11.438  42.580 -10.392  1.00  0.00      PROA
ATOM   1338  OD1 ASP P  86      11.457  43.738 -10.790  1.00  0.00      PROA
ATOM   1339  OD2 ASP P  86      12.337  42.180  -9.657  1.00  0.00      PROA
ATOM   1340  C   ASP P  86      10.929  42.145 -13.134  1.00  0.00      PROA
ATOM   1341  O   ASP P  86      11.630  41.150 -13.321  1.00  0.00      PROA
ATOM   1342  N   PRO P  87      11.175  43.308 -13.782  1.00  0.00      PROA
ATOM   1343  CD  PRO P  87      10.397  44.537 -13.702  1.00  0.00      PROA
ATOM   1344  HD1 PRO P  87      10.682  45.109 -12.794  1.00  0.00      PROA
ATOM   1345  HD2 PRO P  87       9.313  44.300 -13.676  1.00  0.00      PROA
ATOM   1346  CA  PRO P  87      12.311  43.384 -14.730  1.00  0.00      PROA
ATOM   1347  HA  PRO P  87      12.227  42.621 -15.488  1.00  0.00      PROA
ATOM   1348  CB  PRO P  87      12.208  44.824 -15.247  1.00  0.00      PROA
ATOM   1349  HB1 PRO P  87      12.424  44.860 -16.336  1.00  0.00      PROA
ATOM   1350  HB2 PRO P  87      12.932  45.478 -14.716  1.00  0.00      PROA
ATOM   1351  CG  PRO P  87      10.775  45.282 -14.973  1.00  0.00      PROA
ATOM   1352  HG1 PRO P  87      10.729  46.381 -14.820  1.00  0.00      PROA
ATOM   1353  HG2 PRO P  87      10.101  45.008 -15.812  1.00  0.00      PROA
ATOM   1354  C   PRO P  87      13.688  43.111 -14.110  1.00  0.00      PROA
ATOM   1355  O   PRO P  87      14.611  42.728 -14.833  1.00  0.00      PROA
ATOM   1356  N   LYS P  88      13.818  43.271 -12.776  1.00  0.00      PROA
ATOM   1357  HN  LYS P  88      13.040  43.525 -12.207  1.00  0.00      PROA
ATOM   1358  CA  LYS P  88      15.088  43.090 -12.058  1.00  0.00      PROA
ATOM   1359  HA  LYS P  88      15.893  43.380 -12.717  1.00  0.00      PROA
ATOM   1360  CB  LYS P  88      15.096  43.945 -10.795  1.00  0.00      PROA
ATOM   1361  HB1 LYS P  88      16.119  43.919 -10.363  1.00  0.00      PROA
ATOM   1362  HB2 LYS P  88      14.386  43.498 -10.067  1.00  0.00      PROA
ATOM   1363  CG  LYS P  88      14.704  45.406 -11.012  1.00  0.00      PROA
ATOM   1364  HG1 LYS P  88      13.765  45.440 -11.604  1.00  0.00      PROA
ATOM   1365  HG2 LYS P  88      15.510  45.911 -11.586  1.00  0.00      PROA
ATOM   1366  CD  LYS P  88      14.486  46.161  -9.699  1.00  0.00      PROA
ATOM   1367  HD1 LYS P  88      14.644  47.243  -9.891  1.00  0.00      PROA
ATOM   1368  HD2 LYS P  88      15.244  45.810  -8.968  1.00  0.00      PROA
ATOM   1369  CE  LYS P  88      13.096  45.984  -9.071  1.00  0.00      PROA
ATOM   1370  HE1 LYS P  88      12.322  46.343  -9.782  1.00  0.00      PROA
ATOM   1371  HE2 LYS P  88      13.043  46.562  -8.124  1.00  0.00      PROA
ATOM   1372  NZ  LYS P  88      12.782  44.585  -8.750  1.00  0.00      PROA
ATOM   1373  HZ1 LYS P  88      13.628  44.119  -8.364  1.00  0.00      PROA
ATOM   1374  HZ2 LYS P  88      12.477  44.091  -9.613  1.00  0.00      PROA
ATOM   1375  HZ3 LYS P  88      12.018  44.554  -8.045  1.00  0.00      PROA
ATOM   1376  C   LYS P  88      15.389  41.633 -11.647  1.00  0.00      PROA
ATOM   1377  O   LYS P  88      16.498  41.351 -11.186  1.00  0.00      PROA
ATOM   1378  N   ASN P  89      14.416  40.716 -11.822  1.00  0.00      PROA
ATOM   1379  HN  ASN P  89      13.542  40.966 -12.230  1.00  0.00      PROA
ATOM   1380  CA  ASN P  89      14.541  39.301 -11.441  1.00  0.00      PROA
ATOM   1381  HA  ASN P  89      15.509  39.161 -10.983  1.00  0.00      PROA
ATOM   1382  CB  ASN P  89      13.432  38.913 -10.469  1.00  0.00      PROA
ATOM   1383  HB1 ASN P  89      12.976  37.955 -10.798  1.00  0.00      PROA
ATOM   1384  HB2 ASN P  89      12.654  39.706 -10.467  1.00  0.00      PROA
ATOM   1385  CG  ASN P  89      13.955  38.744  -9.065  1.00  0.00      PROA
ATOM   1386  OD1 ASN P  89      14.400  37.679  -8.646  1.00  0.00      PROA
ATOM   1387  ND2 ASN P  89      13.831  39.870  -8.338  1.00  0.00      PROA
ATOM   1388 HD21 ASN P  89      13.428  40.688  -8.748  1.00  0.00      PROA
ATOM   1389 HD22 ASN P  89      14.142  39.888  -7.388  1.00  0.00      PROA
ATOM   1390  C   ASN P  89      14.417  38.303 -12.614  1.00  0.00      PROA
ATOM   1391  O   ASN P  89      14.640  37.102 -12.419  1.00  0.00      PROA
ATOM   1392  N   TYR P  90      14.034  38.791 -13.812  1.00  0.00      PROA
ATOM   1393  HN  TYR P  90      13.870  39.765 -13.946  1.00  0.00      PROA
ATOM   1394  CA  TYR P  90      13.830  37.954 -14.995  1.00  0.00      PROA
ATOM   1395  HA  TYR P  90      14.185  36.958 -14.773  1.00  0.00      PROA
ATOM   1396  CB  TYR P  90      12.337  37.929 -15.351  1.00  0.00      PROA
ATOM   1397  HB1 TYR P  90      12.172  37.332 -16.273  1.00  0.00      PROA
ATOM   1398  HB2 TYR P  90      11.958  38.964 -15.493  1.00  0.00      PROA
ATOM   1399  CG  TYR P  90      11.559  37.290 -14.226  1.00  0.00      PROA
ATOM   1400  CD1 TYR P  90      11.331  35.921 -14.244  1.00  0.00      PROA
ATOM   1401  HD1 TYR P  90      11.610  35.336 -15.108  1.00  0.00      PROA
ATOM   1402  CE1 TYR P  90      10.743  35.307 -13.147  1.00  0.00      PROA
ATOM   1403  HE1 TYR P  90      10.543  34.246 -13.166  1.00  0.00      PROA
ATOM   1404  CZ  TYR P  90      10.411  36.056 -12.025  1.00  0.00      PROA
ATOM   1405  OH  TYR P  90      10.008  35.423 -10.866  1.00  0.00      PROA
ATOM   1406  HH  TYR P  90       9.572  34.604 -11.112  1.00  0.00      PROA
ATOM   1407  CD2 TYR P  90      11.099  38.056 -13.161  1.00  0.00      PROA
ATOM   1408  HD2 TYR P  90      11.183  39.132 -13.195  1.00  0.00      PROA
ATOM   1409  CE2 TYR P  90      10.531  37.439 -12.054  1.00  0.00      PROA
ATOM   1410  HE2 TYR P  90      10.185  38.032 -11.220  1.00  0.00      PROA
ATOM   1411  C   TYR P  90      14.636  38.436 -16.194  1.00  0.00      PROA
ATOM   1412  O   TYR P  90      14.791  39.647 -16.350  1.00  0.00      PROA
ATOM   1413  N   PRO P  91      15.075  37.520 -17.098  1.00  0.00      PROA
ATOM   1414  CD  PRO P  91      15.756  37.952 -18.314  1.00  0.00      PROA
ATOM   1415  HD1 PRO P  91      16.577  38.653 -18.054  1.00  0.00      PROA
ATOM   1416  HD2 PRO P  91      15.031  38.453 -18.990  1.00  0.00      PROA
ATOM   1417  CA  PRO P  91      14.964  36.049 -17.026  1.00  0.00      PROA
ATOM   1418  HA  PRO P  91      13.981  35.758 -16.692  1.00  0.00      PROA
ATOM   1419  CB  PRO P  91      15.313  35.619 -18.453  1.00  0.00      PROA
ATOM   1420  HB1 PRO P  91      14.406  35.601 -19.094  1.00  0.00      PROA
ATOM   1421  HB2 PRO P  91      15.778  34.610 -18.460  1.00  0.00      PROA
ATOM   1422  CG  PRO P  91      16.300  36.675 -18.939  1.00  0.00      PROA
ATOM   1423  HG1 PRO P  91      17.330  36.459 -18.584  1.00  0.00      PROA
ATOM   1424  HG2 PRO P  91      16.308  36.740 -20.048  1.00  0.00      PROA
ATOM   1425  C   PRO P  91      15.884  35.440 -15.958  1.00  0.00      PROA
ATOM   1426  O   PRO P  91      16.852  36.075 -15.537  1.00  0.00      PROA
ATOM   1427  N   LYS P  92      15.533  34.244 -15.466  1.00  0.00      PROA
ATOM   1428  HN  LYS P  92      14.690  33.791 -15.745  1.00  0.00      PROA
ATOM   1429  CA  LYS P  92      16.351  33.516 -14.491  1.00  0.00      PROA
ATOM   1430  HA  LYS P  92      17.380  33.812 -14.634  1.00  0.00      PROA
ATOM   1431  CB  LYS P  92      15.906  33.824 -13.058  1.00  0.00      PROA
ATOM   1432  HB1 LYS P  92      15.959  34.922 -12.897  1.00  0.00      PROA
ATOM   1433  HB2 LYS P  92      16.603  33.323 -12.353  1.00  0.00      PROA
ATOM   1434  CG  LYS P  92      14.488  33.354 -12.759  1.00  0.00      PROA
ATOM   1435  HG1 LYS P  92      14.481  32.244 -12.747  1.00  0.00      PROA
ATOM   1436  HG2 LYS P  92      13.821  33.709 -13.573  1.00  0.00      PROA
ATOM   1437  CD  LYS P  92      13.934  33.856 -11.425  1.00  0.00      PROA
ATOM   1438  HD1 LYS P  92      13.801  34.958 -11.461  1.00  0.00      PROA
ATOM   1439  HD2 LYS P  92      14.640  33.607 -10.604  1.00  0.00      PROA
ATOM   1440  CE  LYS P  92      12.591  33.180 -11.177  1.00  0.00      PROA
ATOM   1441  HE1 LYS P  92      12.757  32.113 -10.917  1.00  0.00      PROA
ATOM   1442  HE2 LYS P  92      11.964  33.258 -12.091  1.00  0.00      PROA
ATOM   1443  NZ  LYS P  92      11.838  33.787 -10.076  1.00  0.00      PROA
ATOM   1444  HZ1 LYS P  92      11.365  34.650 -10.413  1.00  0.00      PROA
ATOM   1445  HZ2 LYS P  92      12.489  34.029  -9.302  1.00  0.00      PROA
ATOM   1446  HZ3 LYS P  92      11.125  33.113  -9.731  1.00  0.00      PROA
ATOM   1447  C   LYS P  92      16.333  32.024 -14.837  1.00  0.00      PROA
ATOM   1448  O   LYS P  92      15.356  31.551 -15.421  1.00  0.00      PROA
ATOM   1449  N   LYS P  93      17.429  31.311 -14.530  1.00  0.00      PROA
ATOM   1450  HN  LYS P  93      18.203  31.743 -14.076  1.00  0.00      PROA
ATOM   1451  CA  LYS P  93      17.609  29.881 -14.812  1.00  0.00      PROA
ATOM   1452  HA  LYS P  93      17.401  29.712 -15.858  1.00  0.00      PROA
ATOM   1453  CB  LYS P  93      19.046  29.469 -14.475  1.00  0.00      PROA
ATOM   1454  HB1 LYS P  93      19.024  28.646 -13.729  1.00  0.00      PROA
ATOM   1455  HB2 LYS P  93      19.581  30.338 -14.036  1.00  0.00      PROA
ATOM   1456  CG  LYS P  93      19.795  28.995 -15.727  1.00  0.00      PROA
ATOM   1457  HG1 LYS P  93      19.533  29.675 -16.564  1.00  0.00      PROA
ATOM   1458  HG2 LYS P  93      19.445  27.970 -15.971  1.00  0.00      PROA
ATOM   1459  CD  LYS P  93      21.325  28.959 -15.603  1.00  0.00      PROA
ATOM   1460  HD1 LYS P  93      21.741  28.446 -16.496  1.00  0.00      PROA
ATOM   1461  HD2 LYS P  93      21.594  28.378 -14.696  1.00  0.00      PROA
ATOM   1462  CE  LYS P  93      21.961  30.353 -15.498  1.00  0.00      PROA
ATOM   1463  HE1 LYS P  93      21.687  30.823 -14.530  1.00  0.00      PROA
ATOM   1464  HE2 LYS P  93      21.621  30.990 -16.342  1.00  0.00      PROA
ATOM   1465  NZ  LYS P  93      23.430  30.261 -15.560  1.00  0.00      PROA
ATOM   1466  HZ1 LYS P  93      23.721  29.990 -16.521  1.00  0.00      PROA
ATOM   1467  HZ2 LYS P  93      23.761  29.544 -14.883  1.00  0.00      PROA
ATOM   1468  HZ3 LYS P  93      23.846  31.183 -15.319  1.00  0.00      PROA
ATOM   1469  C   LYS P  93      16.534  29.022 -14.148  1.00  0.00      PROA
ATOM   1470  O   LYS P  93      15.988  28.118 -14.782  1.00  0.00      PROA
ATOM   1471  N   LYS P  94      16.237  29.314 -12.882  1.00  0.00      PROA
ATOM   1472  HN  LYS P  94      16.708  30.039 -12.387  1.00  0.00      PROA
ATOM   1473  CA  LYS P  94      15.212  28.602 -12.136  1.00  0.00      PROA
ATOM   1474  HA  LYS P  94      14.956  27.714 -12.695  1.00  0.00      PROA
ATOM   1475  CB  LYS P  94      15.689  28.215 -10.725  1.00  0.00      PROA
ATOM   1476  HB1 LYS P  94      15.925  29.145 -10.165  1.00  0.00      PROA
ATOM   1477  HB2 LYS P  94      16.613  27.607 -10.820  1.00  0.00      PROA
ATOM   1478  CG  LYS P  94      14.655  27.410  -9.920  1.00  0.00      PROA
ATOM   1479  HG1 LYS P  94      15.193  26.691  -9.267  1.00  0.00      PROA
ATOM   1480  HG2 LYS P  94      14.015  26.843 -10.628  1.00  0.00      PROA
ATOM   1481  CD  LYS P  94      13.757  28.294  -9.044  1.00  0.00      PROA
ATOM   1482  HD1 LYS P  94      13.642  29.278  -9.545  1.00  0.00      PROA
ATOM   1483  HD2 LYS P  94      14.263  28.444  -8.067  1.00  0.00      PROA
ATOM   1484  CE  LYS P  94      12.363  27.725  -8.780  1.00  0.00      PROA
ATOM   1485  HE1 LYS P  94      11.829  27.561  -9.740  1.00  0.00      PROA
ATOM   1486  HE2 LYS P  94      11.783  28.419  -8.135  1.00  0.00      PROA
ATOM   1487  NZ  LYS P  94      12.466  26.441  -8.091  1.00  0.00      PROA
ATOM   1488  HZ1 LYS P  94      13.401  26.362  -7.642  1.00  0.00      PROA
ATOM   1489  HZ2 LYS P  94      12.345  25.669  -8.777  1.00  0.00      PROA
ATOM   1490  HZ3 LYS P  94      11.725  26.377  -7.364  1.00  0.00      PROA
ATOM   1491  C   LYS P  94      13.926  29.433 -12.136  1.00  0.00      PROA
ATOM   1492  O   LYS P  94      13.750  30.330 -11.301  1.00  0.00      PROA
ATOM   1493  N   MET P  95      13.033  29.134 -13.086  1.00  0.00      PROA
ATOM   1494  HN  MET P  95      13.200  28.421 -13.763  1.00  0.00      PROA
ATOM   1495  CA  MET P  95      11.753  29.833 -13.194  1.00  0.00      PROA
ATOM   1496  HA  MET P  95      11.893  30.841 -12.832  1.00  0.00      PROA
ATOM   1497  CB  MET P  95      11.261  29.854 -14.641  1.00  0.00      PROA
ATOM   1498  HB1 MET P  95      10.221  30.243 -14.660  1.00  0.00      PROA
ATOM   1499  HB2 MET P  95      11.264  28.816 -15.036  1.00  0.00      PROA
ATOM   1500  CG  MET P  95      12.131  30.727 -15.544  1.00  0.00      PROA
ATOM   1501  HG1 MET P  95      11.820  30.557 -16.596  1.00  0.00      PROA
ATOM   1502  HG2 MET P  95      13.185  30.397 -15.434  1.00  0.00      PROA
ATOM   1503  SD  MET P  95      12.020  32.484 -15.173  1.00  0.00      PROA
ATOM   1504  CE  MET P  95      10.353  32.757 -15.790  1.00  0.00      PROA
ATOM   1505  HE1 MET P  95       9.597  32.268 -15.139  1.00  0.00      PROA
ATOM   1506  HE2 MET P  95      10.249  32.336 -16.813  1.00  0.00      PROA
ATOM   1507  HE3 MET P  95      10.128  33.844 -15.820  1.00  0.00      PROA
ATOM   1508  C   MET P  95      10.715  29.178 -12.288  1.00  0.00      PROA
ATOM   1509  O   MET P  95      10.802  27.980 -12.025  1.00  0.00      PROA
ATOM   1510  N   GLU P  96       9.701  29.941 -11.862  1.00  0.00      PROA
ATOM   1511  HN  GLU P  96       9.664  30.919 -12.053  1.00  0.00      PROA
ATOM   1512  CA  GLU P  96       8.579  29.399 -11.089  1.00  0.00      PROA
ATOM   1513  HA  GLU P  96       8.981  28.945 -10.195  1.00  0.00      PROA
ATOM   1514  CB  GLU P  96       7.577  30.493 -10.719  1.00  0.00      PROA
ATOM   1515  HB1 GLU P  96       6.618  30.002 -10.453  1.00  0.00      PROA
ATOM   1516  HB2 GLU P  96       7.420  31.130 -11.614  1.00  0.00      PROA
ATOM   1517  CG  GLU P  96       7.981  31.404  -9.555  1.00  0.00      PROA
ATOM   1518  HG1 GLU P  96       8.117  30.785  -8.643  1.00  0.00      PROA
ATOM   1519  HG2 GLU P  96       7.171  32.143  -9.377  1.00  0.00      PROA
ATOM   1520  CD  GLU P  96       9.269  32.156  -9.822  1.00  0.00      PROA
ATOM   1521  OE1 GLU P  96       9.430  32.752 -10.886  1.00  0.00      PROA
ATOM   1522  OE2 GLU P  96      10.142  32.149  -8.961  1.00  0.00      PROA
ATOM   1523  C   GLU P  96       7.887  28.383 -12.012  1.00  0.00      PROA
ATOM   1524  O   GLU P  96       7.865  28.584 -13.221  1.00  0.00      PROA
ATOM   1525  N   LYS P  97       7.425  27.256 -11.458  1.00  0.00      PROA
ATOM   1526  HN  LYS P  97       7.400  27.136 -10.469  1.00  0.00      PROA
ATOM   1527  CA  LYS P  97       6.923  26.117 -12.244  1.00  0.00      PROA
ATOM   1528  HA  LYS P  97       7.738  25.750 -12.849  1.00  0.00      PROA
ATOM   1529  CB  LYS P  97       6.393  25.002 -11.348  1.00  0.00      PROA
ATOM   1530  HB1 LYS P  97       5.349  25.241 -11.054  1.00  0.00      PROA
ATOM   1531  HB2 LYS P  97       7.020  24.946 -10.433  1.00  0.00      PROA
ATOM   1532  CG  LYS P  97       6.413  23.639 -12.050  1.00  0.00      PROA
ATOM   1533  HG1 LYS P  97       5.880  23.730 -13.020  1.00  0.00      PROA
ATOM   1534  HG2 LYS P  97       5.878  22.902 -11.414  1.00  0.00      PROA
ATOM   1535  CD  LYS P  97       7.833  23.122 -12.315  1.00  0.00      PROA
ATOM   1536  HD1 LYS P  97       8.363  23.822 -12.996  1.00  0.00      PROA
ATOM   1537  HD2 LYS P  97       7.781  22.122 -12.797  1.00  0.00      PROA
ATOM   1538  CE  LYS P  97       8.595  23.016 -10.996  1.00  0.00      PROA
ATOM   1539  HE1 LYS P  97       8.028  22.366 -10.296  1.00  0.00      PROA
ATOM   1540  HE2 LYS P  97       8.718  24.031 -10.561  1.00  0.00      PROA
ATOM   1541  NZ  LYS P  97       9.939  22.436 -11.137  1.00  0.00      PROA
ATOM   1542  HZ1 LYS P  97      10.181  22.361 -12.146  1.00  0.00      PROA
ATOM   1543  HZ2 LYS P  97       9.955  21.490 -10.706  1.00  0.00      PROA
ATOM   1544  HZ3 LYS P  97      10.632  23.046 -10.659  1.00  0.00      PROA
ATOM   1545  C   LYS P  97       5.890  26.472 -13.321  1.00  0.00      PROA
ATOM   1546  O   LYS P  97       5.936  25.877 -14.397  1.00  0.00      PROA
ATOM   1547  N   ARG P  98       4.978  27.430 -13.051  1.00  0.00      PROA
ATOM   1548  HN  ARG P  98       4.977  27.933 -12.190  1.00  0.00      PROA
ATOM   1549  CA  ARG P  98       3.921  27.794 -14.018  1.00  0.00      PROA
ATOM   1550  HA  ARG P  98       3.450  26.885 -14.363  1.00  0.00      PROA
ATOM   1551  CB  ARG P  98       2.897  28.705 -13.345  1.00  0.00      PROA
ATOM   1552  HB1 ARG P  98       2.664  28.271 -12.351  1.00  0.00      PROA
ATOM   1553  HB2 ARG P  98       1.979  28.696 -13.968  1.00  0.00      PROA
ATOM   1554  CG  ARG P  98       3.297  30.164 -13.131  1.00  0.00      PROA
ATOM   1555  HG1 ARG P  98       3.240  30.721 -14.091  1.00  0.00      PROA
ATOM   1556  HG2 ARG P  98       4.337  30.222 -12.743  1.00  0.00      PROA
ATOM   1557  CD  ARG P  98       2.328  30.761 -12.122  1.00  0.00      PROA
ATOM   1558  HD1 ARG P  98       2.711  30.578 -11.095  1.00  0.00      PROA
ATOM   1559  HD2 ARG P  98       1.331  30.287 -12.248  1.00  0.00      PROA
ATOM   1560  NE  ARG P  98       2.141  32.197 -12.261  1.00  0.00      PROA
ATOM   1561  HE  ARG P  98       2.354  32.645 -13.129  1.00  0.00      PROA
ATOM   1562  CZ  ARG P  98       1.682  32.927 -11.225  1.00  0.00      PROA
ATOM   1563  NH1 ARG P  98       1.482  32.411 -10.015  1.00  0.00      PROA
ATOM   1564 HH11 ARG P  98       1.285  33.013  -9.241  1.00  0.00      PROA
ATOM   1565 HH12 ARG P  98       1.528  31.421  -9.880  1.00  0.00      PROA
ATOM   1566  NH2 ARG P  98       1.405  34.200 -11.434  1.00  0.00      PROA
ATOM   1567 HH21 ARG P  98       1.245  34.531 -12.364  1.00  0.00      PROA
ATOM   1568 HH22 ARG P  98       1.355  34.834 -10.662  1.00  0.00      PROA
ATOM   1569  C   ARG P  98       4.439  28.351 -15.361  1.00  0.00      PROA
ATOM   1570  O   ARG P  98       3.712  28.294 -16.355  1.00  0.00      PROA
ATOM   1571  N   PHE P  99       5.681  28.890 -15.389  1.00  0.00      PROA
ATOM   1572  HN  PHE P  99       6.250  28.914 -14.571  1.00  0.00      PROA
ATOM   1573  CA  PHE P  99       6.292  29.473 -16.589  1.00  0.00      PROA
ATOM   1574  HA  PHE P  99       5.503  29.889 -17.198  1.00  0.00      PROA
ATOM   1575  CB  PHE P  99       7.296  30.558 -16.208  1.00  0.00      PROA
ATOM   1576  HB1 PHE P  99       7.741  31.003 -17.124  1.00  0.00      PROA
ATOM   1577  HB2 PHE P  99       8.094  30.128 -15.566  1.00  0.00      PROA
ATOM   1578  CG  PHE P  99       6.619  31.663 -15.434  1.00  0.00      PROA
ATOM   1579  CD1 PHE P  99       5.797  32.569 -16.092  1.00  0.00      PROA
ATOM   1580  HD1 PHE P  99       5.634  32.476 -17.156  1.00  0.00      PROA
ATOM   1581  CE1 PHE P  99       5.183  33.596 -15.383  1.00  0.00      PROA
ATOM   1582  HE1 PHE P  99       4.547  34.301 -15.897  1.00  0.00      PROA
ATOM   1583  CZ  PHE P  99       5.388  33.715 -14.014  1.00  0.00      PROA
ATOM   1584  HZ  PHE P  99       4.910  34.511 -13.463  1.00  0.00      PROA
ATOM   1585  CD2 PHE P  99       6.824  31.783 -14.065  1.00  0.00      PROA
ATOM   1586  HD2 PHE P  99       7.462  31.079 -13.552  1.00  0.00      PROA
ATOM   1587  CE2 PHE P  99       6.209  32.808 -13.355  1.00  0.00      PROA
ATOM   1588  HE2 PHE P  99       6.369  32.899 -12.291  1.00  0.00      PROA
ATOM   1589  C   PHE P  99       6.977  28.438 -17.479  1.00  0.00      PROA
ATOM   1590  O   PHE P  99       7.409  28.770 -18.574  1.00  0.00      PROA
ATOM   1591  N   VAL P 100       7.121  27.209 -17.000  1.00  0.00      PROA
ATOM   1592  HN  VAL P 100       6.719  26.927 -16.133  1.00  0.00      PROA
ATOM   1593  CA  VAL P 100       7.879  26.194 -17.717  1.00  0.00      PROA
ATOM   1594  HA  VAL P 100       8.613  26.692 -18.333  1.00  0.00      PROA
ATOM   1595  CB  VAL P 100       8.564  25.255 -16.721  1.00  0.00      PROA
ATOM   1596  HB  VAL P 100       7.789  24.692 -16.160  1.00  0.00      PROA
ATOM   1597  CG1 VAL P 100       9.488  24.264 -17.431  1.00  0.00      PROA
ATOM   1598 HG11 VAL P 100      10.277  24.811 -17.990  1.00  0.00      PROA
ATOM   1599 HG12 VAL P 100       8.904  23.651 -18.150  1.00  0.00      PROA
ATOM   1600 HG13 VAL P 100       9.976  23.601 -16.685  1.00  0.00      PROA
ATOM   1601  CG2 VAL P 100       9.302  26.062 -15.650  1.00  0.00      PROA
ATOM   1602 HG21 VAL P 100       8.572  26.567 -14.982  1.00  0.00      PROA
ATOM   1603 HG22 VAL P 100       9.938  26.836 -16.131  1.00  0.00      PROA
ATOM   1604 HG23 VAL P 100       9.935  25.386 -15.037  1.00  0.00      PROA
ATOM   1605  C   VAL P 100       7.031  25.425 -18.724  1.00  0.00      PROA
ATOM   1606  O   VAL P 100       5.970  24.906 -18.392  1.00  0.00      PROA
ATOM   1607  N   PHE P 101       7.519  25.365 -19.955  1.00  0.00      PROA
ATOM   1608  HN  PHE P 101       8.338  25.873 -20.211  1.00  0.00      PROA
ATOM   1609  CA  PHE P 101       6.922  24.573 -21.023  1.00  0.00      PROA
ATOM   1610  HA  PHE P 101       6.058  24.065 -20.621  1.00  0.00      PROA
ATOM   1611  CB  PHE P 101       6.515  25.470 -22.193  1.00  0.00      PROA
ATOM   1612  HB1 PHE P 101       5.963  24.882 -22.957  1.00  0.00      PROA
ATOM   1613  HB2 PHE P 101       7.411  25.942 -22.648  1.00  0.00      PROA
ATOM   1614  CG  PHE P 101       5.607  26.562 -21.684  1.00  0.00      PROA
ATOM   1615  CD1 PHE P 101       6.074  27.868 -21.593  1.00  0.00      PROA
ATOM   1616  HD1 PHE P 101       7.080  28.105 -21.905  1.00  0.00      PROA
ATOM   1617  CE1 PHE P 101       5.246  28.869 -21.100  1.00  0.00      PROA
ATOM   1618  HE1 PHE P 101       5.608  29.884 -21.030  1.00  0.00      PROA
ATOM   1619  CZ  PHE P 101       3.951  28.563 -20.697  1.00  0.00      PROA
ATOM   1620  HZ  PHE P 101       3.311  29.338 -20.303  1.00  0.00      PROA
ATOM   1621  CD2 PHE P 101       4.308  26.258 -21.295  1.00  0.00      PROA
ATOM   1622  HD2 PHE P 101       3.942  25.245 -21.376  1.00  0.00      PROA
ATOM   1623  CE2 PHE P 101       3.481  27.259 -20.802  1.00  0.00      PROA
ATOM   1624  HE2 PHE P 101       2.471  27.024 -20.500  1.00  0.00      PROA
ATOM   1625  C   PHE P 101       7.941  23.536 -21.465  1.00  0.00      PROA
ATOM   1626  O   PHE P 101       9.144  23.813 -21.465  1.00  0.00      PROA
ATOM   1627  N   ASN P 102       7.470  22.339 -21.808  1.00  0.00      PROA
ATOM   1628  HN  ASN P 102       6.507  22.105 -21.705  1.00  0.00      PROA
ATOM   1629  CA  ASN P 102       8.317  21.298 -22.352  1.00  0.00      PROA
ATOM   1630  HA  ASN P 102       9.316  21.462 -21.976  1.00  0.00      PROA
ATOM   1631  CB  ASN P 102       7.848  19.911 -21.976  1.00  0.00      PROA
ATOM   1632  HB1 ASN P 102       8.278  19.173 -22.686  1.00  0.00      PROA
ATOM   1633  HB2 ASN P 102       6.739  19.870 -22.034  1.00  0.00      PROA
ATOM   1634  CG  ASN P 102       8.277  19.546 -20.574  1.00  0.00      PROA
ATOM   1635  OD1 ASN P 102       7.486  18.998 -19.816  1.00  0.00      PROA
ATOM   1636  ND2 ASN P 102       9.580  19.735 -20.302  1.00  0.00      PROA
ATOM   1637 HD21 ASN P 102      10.005  19.257 -19.533  1.00  0.00      PROA
ATOM   1638 HD22 ASN P 102      10.125  20.353 -20.869  1.00  0.00      PROA
ATOM   1639  C   ASN P 102       8.221  21.468 -23.865  1.00  0.00      PROA
ATOM   1640  O   ASN P 102       7.153  21.244 -24.439  1.00  0.00      PROA
ATOM   1641  N   LYS P 103       9.304  21.946 -24.500  1.00  0.00      PROA
ATOM   1642  HN  LYS P 103      10.136  22.188 -24.007  1.00  0.00      PROA
ATOM   1643  CA  LYS P 103       9.343  22.146 -25.953  1.00  0.00      PROA
ATOM   1644  HA  LYS P 103       8.370  22.493 -26.269  1.00  0.00      PROA
ATOM   1645  CB  LYS P 103      10.415  23.163 -26.329  1.00  0.00      PROA
ATOM   1646  HB1 LYS P 103      11.415  22.738 -26.101  1.00  0.00      PROA
ATOM   1647  HB2 LYS P 103      10.270  24.084 -25.725  1.00  0.00      PROA
ATOM   1648  CG  LYS P 103      10.352  23.522 -27.809  1.00  0.00      PROA
ATOM   1649  HG1 LYS P 103       9.355  23.961 -28.025  1.00  0.00      PROA
ATOM   1650  HG2 LYS P 103      10.473  22.593 -28.405  1.00  0.00      PROA
ATOM   1651  CD  LYS P 103      11.427  24.519 -28.236  1.00  0.00      PROA
ATOM   1652  HD1 LYS P 103      11.320  25.439 -27.624  1.00  0.00      PROA
ATOM   1653  HD2 LYS P 103      11.267  24.776 -29.304  1.00  0.00      PROA
ATOM   1654  CE  LYS P 103      12.848  23.988 -28.071  1.00  0.00      PROA
ATOM   1655  HE1 LYS P 103      13.065  23.807 -26.997  1.00  0.00      PROA
ATOM   1656  HE2 LYS P 103      13.578  24.713 -28.491  1.00  0.00      PROA
ATOM   1657  NZ  LYS P 103      13.001  22.719 -28.788  1.00  0.00      PROA
ATOM   1658  HZ1 LYS P 103      13.146  22.908 -29.800  1.00  0.00      PROA
ATOM   1659  HZ2 LYS P 103      12.144  22.144 -28.662  1.00  0.00      PROA
ATOM   1660  HZ3 LYS P 103      13.822  22.204 -28.410  1.00  0.00      PROA
ATOM   1661  C   LYS P 103       9.616  20.791 -26.608  1.00  0.00      PROA
ATOM   1662  O   LYS P 103      10.673  20.195 -26.383  1.00  0.00      PROA
ATOM   1663  N   ILE P 104       8.653  20.317 -27.410  1.00  0.00      PROA
ATOM   1664  HN  ILE P 104       7.823  20.842 -27.580  1.00  0.00      PROA
ATOM   1665  CA  ILE P 104       8.718  19.028 -28.094  1.00  0.00      PROA
ATOM   1666  HA  ILE P 104       9.590  18.498 -27.741  1.00  0.00      PROA
ATOM   1667  CB  ILE P 104       7.446  18.233 -27.794  1.00  0.00      PROA
ATOM   1668  HB  ILE P 104       6.566  18.805 -28.158  1.00  0.00      PROA
ATOM   1669  CG2 ILE P 104       7.464  16.860 -28.470  1.00  0.00      PROA
ATOM   1670 HG21 ILE P 104       8.332  16.268 -28.109  1.00  0.00      PROA
ATOM   1671 HG22 ILE P 104       7.551  16.982 -29.571  1.00  0.00      PROA
ATOM   1672 HG23 ILE P 104       6.532  16.307 -28.227  1.00  0.00      PROA
ATOM   1673  CG1 ILE P 104       7.222  18.138 -26.284  1.00  0.00      PROA
ATOM   1674 HG11 ILE P 104       7.234  19.163 -25.855  1.00  0.00      PROA
ATOM   1675 HG12 ILE P 104       8.051  17.551 -25.835  1.00  0.00      PROA
ATOM   1676  CD  ILE P 104       5.895  17.469 -25.925  1.00  0.00      PROA
ATOM   1677  HD1 ILE P 104       5.992  16.365 -26.000  1.00  0.00      PROA
ATOM   1678  HD2 ILE P 104       5.101  17.804 -26.626  1.00  0.00      PROA
ATOM   1679  HD3 ILE P 104       5.609  17.730 -24.884  1.00  0.00      PROA
ATOM   1680  C   ILE P 104       8.891  19.228 -29.599  1.00  0.00      PROA
ATOM   1681  O   ILE P 104       8.119  19.969 -30.215  1.00  0.00      PROA
ATOM   1682  N   GLU P 105       9.910  18.573 -30.176  1.00  0.00      PROA
ATOM   1683  HN  GLU P 105      10.546  18.035 -29.630  1.00  0.00      PROA
ATOM   1684  CA  GLU P 105      10.185  18.579 -31.616  1.00  0.00      PROA
ATOM   1685  HA  GLU P 105       9.729  19.461 -32.040  1.00  0.00      PROA
ATOM   1686  CB  GLU P 105      11.695  18.582 -31.879  1.00  0.00      PROA
ATOM   1687  HB1 GLU P 105      11.886  19.183 -32.793  1.00  0.00      PROA
ATOM   1688  HB2 GLU P 105      12.017  17.535 -32.062  1.00  0.00      PROA
ATOM   1689  CG  GLU P 105      12.554  19.156 -30.739  1.00  0.00      PROA
ATOM   1690  HG1 GLU P 105      13.626  19.011 -30.992  1.00  0.00      PROA
ATOM   1691  HG2 GLU P 105      12.322  18.604 -29.804  1.00  0.00      PROA
ATOM   1692  CD  GLU P 105      12.318  20.637 -30.490  1.00  0.00      PROA
ATOM   1693  OE1 GLU P 105      13.061  21.470 -31.007  1.00  0.00      PROA
ATOM   1694  OE2 GLU P 105      11.466  20.989 -29.677  1.00  0.00      PROA
ATOM   1695  C   GLU P 105       9.511  17.321 -32.176  1.00  0.00      PROA
ATOM   1696  O   GLU P 105       9.895  16.199 -31.820  1.00  0.00      PROA
ATOM   1697  N   ILE P 106       8.447  17.516 -32.976  1.00  0.00      PROA
ATOM   1698  HN  ILE P 106       8.129  18.433 -33.204  1.00  0.00      PROA
ATOM   1699  CA  ILE P 106       7.678  16.416 -33.571  1.00  0.00      PROA
ATOM   1700  HA  ILE P 106       8.320  15.551 -33.646  1.00  0.00      PROA
ATOM   1701  CB  ILE P 106       6.466  16.116 -32.681  1.00  0.00      PROA
ATOM   1702  HB  ILE P 106       6.811  15.610 -31.754  1.00  0.00      PROA
ATOM   1703  CG2 ILE P 106       5.719  17.397 -32.305  1.00  0.00      PROA
ATOM   1704 HG21 ILE P 106       5.357  17.911 -33.221  1.00  0.00      PROA
ATOM   1705 HG22 ILE P 106       6.399  18.084 -31.758  1.00  0.00      PROA
ATOM   1706 HG23 ILE P 106       4.843  17.151 -31.667  1.00  0.00      PROA
ATOM   1707  CG1 ILE P 106       5.556  15.057 -33.301  1.00  0.00      PROA
ATOM   1708 HG11 ILE P 106       6.140  14.125 -33.455  1.00  0.00      PROA
ATOM   1709 HG12 ILE P 106       5.196  15.423 -34.286  1.00  0.00      PROA
ATOM   1710  CD  ILE P 106       4.349  14.745 -32.416  1.00  0.00      PROA
ATOM   1711  HD1 ILE P 106       3.650  15.609 -32.405  1.00  0.00      PROA
ATOM   1712  HD2 ILE P 106       4.684  14.547 -31.375  1.00  0.00      PROA
ATOM   1713  HD3 ILE P 106       3.810  13.857 -32.811  1.00  0.00      PROA
ATOM   1714  C   ILE P 106       7.281  16.746 -35.010  1.00  0.00      PROA
ATOM   1715  O   ILE P 106       6.626  17.764 -35.259  1.00  0.00      PROA
ATOM   1716  N   ASN P 107       7.710  15.875 -35.953  1.00  0.00      PROA
ATOM   1717  HN  ASN P 107       8.248  15.081 -35.686  1.00  0.00      PROA
ATOM   1718  CA  ASN P 107       7.464  15.966 -37.395  1.00  0.00      PROA
ATOM   1719  HA  ASN P 107       8.094  15.235 -37.880  1.00  0.00      PROA
ATOM   1720  CB  ASN P 107       5.996  15.711 -37.757  1.00  0.00      PROA
ATOM   1721  HB1 ASN P 107       5.883  15.721 -38.862  1.00  0.00      PROA
ATOM   1722  HB2 ASN P 107       5.365  16.513 -37.319  1.00  0.00      PROA
ATOM   1723  CG  ASN P 107       5.525  14.378 -37.231  1.00  0.00      PROA
ATOM   1724  OD1 ASN P 107       6.229  13.375 -37.285  1.00  0.00      PROA
ATOM   1725  ND2 ASN P 107       4.295  14.432 -36.689  1.00  0.00      PROA
ATOM   1726 HD21 ASN P 107       3.880  13.606 -36.308  1.00  0.00      PROA
ATOM   1727 HD22 ASN P 107       3.796  15.298 -36.668  1.00  0.00      PROA
ATOM   1728  C   ASN P 107       7.799  17.353 -37.963  1.00  0.00      PROA
ATOM   1729  O   ASN P 107       6.938  18.016 -38.549  1.00  0.00      PROA
ATOM   1730  N   ASN P 108       9.060  17.794 -37.746  1.00  0.00      PROA
ATOM   1731  HN  ASN P 108       9.700  17.223 -37.241  1.00  0.00      PROA
ATOM   1732  CA  ASN P 108       9.634  19.079 -38.186  1.00  0.00      PROA
ATOM   1733  HA  ASN P 108      10.608  19.183 -37.732  1.00  0.00      PROA
ATOM   1734  CB  ASN P 108       9.750  19.122 -39.709  1.00  0.00      PROA
ATOM   1735  HB1 ASN P 108       8.744  19.273 -40.155  1.00  0.00      PROA
ATOM   1736  HB2 ASN P 108      10.171  18.162 -40.077  1.00  0.00      PROA
ATOM   1737  CG  ASN P 108      10.661  20.263 -40.137  1.00  0.00      PROA
ATOM   1738  OD1 ASN P 108      11.868  20.243 -39.909  1.00  0.00      PROA
ATOM   1739  ND2 ASN P 108      10.039  21.224 -40.849  1.00  0.00      PROA
ATOM   1740 HD21 ASN P 108      10.575  21.936 -41.302  1.00  0.00      PROA
ATOM   1741 HD22 ASN P 108       9.042  21.225 -40.924  1.00  0.00      PROA
ATOM   1742  C   ASN P 108       8.862  20.316 -37.684  1.00  0.00      PROA
ATOM   1743  O   ASN P 108       9.001  21.407 -38.241  1.00  0.00      PROA
ATOM   1744  N   LYS P 109       8.070  20.135 -36.612  1.00  0.00      PROA
ATOM   1745  HN  LYS P 109       7.992  19.238 -36.185  1.00  0.00      PROA
ATOM   1746  CA  LYS P 109       7.271  21.179 -35.979  1.00  0.00      PROA
ATOM   1747  HA  LYS P 109       7.578  22.137 -36.373  1.00  0.00      PROA
ATOM   1748  CB  LYS P 109       5.829  20.912 -36.285  1.00  0.00      PROA
ATOM   1749  HB1 LYS P 109       5.216  21.717 -35.827  1.00  0.00      PROA
ATOM   1750  HB2 LYS P 109       5.546  19.940 -35.829  1.00  0.00      PROA
ATOM   1751  CG  LYS P 109       5.517  20.856 -37.786  1.00  0.00      PROA
ATOM   1752  HG1 LYS P 109       4.580  20.277 -37.930  1.00  0.00      PROA
ATOM   1753  HG2 LYS P 109       6.349  20.329 -38.300  1.00  0.00      PROA
ATOM   1754  CD  LYS P 109       5.342  22.230 -38.430  1.00  0.00      PROA
ATOM   1755  HD1 LYS P 109       5.164  22.100 -39.519  1.00  0.00      PROA
ATOM   1756  HD2 LYS P 109       6.272  22.819 -38.286  1.00  0.00      PROA
ATOM   1757  CE  LYS P 109       4.164  22.996 -37.818  1.00  0.00      PROA
ATOM   1758  HE1 LYS P 109       4.008  23.955 -38.356  1.00  0.00      PROA
ATOM   1759  HE2 LYS P 109       4.349  23.189 -36.740  1.00  0.00      PROA
ATOM   1760  NZ  LYS P 109       2.942  22.196 -37.939  1.00  0.00      PROA
ATOM   1761  HZ1 LYS P 109       2.999  21.376 -37.302  1.00  0.00      PROA
ATOM   1762  HZ2 LYS P 109       2.839  21.866 -38.920  1.00  0.00      PROA
ATOM   1763  HZ3 LYS P 109       2.120  22.778 -37.681  1.00  0.00      PROA
ATOM   1764  C   LYS P 109       7.587  21.233 -34.487  1.00  0.00      PROA
ATOM   1765  O   LYS P 109       8.347  20.402 -33.968  1.00  0.00      PROA
ATOM   1766  N   LEU P 110       6.994  22.214 -33.799  1.00  0.00      PROA
ATOM   1767  HN  LEU P 110       6.386  22.865 -34.246  1.00  0.00      PROA
ATOM   1768  CA  LEU P 110       7.178  22.417 -32.366  1.00  0.00      PROA
ATOM   1769  HA  LEU P 110       7.761  21.591 -31.987  1.00  0.00      PROA
ATOM   1770  CB  LEU P 110       7.890  23.742 -32.074  1.00  0.00      PROA
ATOM   1771  HB1 LEU P 110       7.946  23.873 -30.973  1.00  0.00      PROA
ATOM   1772  HB2 LEU P 110       7.283  24.566 -32.504  1.00  0.00      PROA
ATOM   1773  CG  LEU P 110       9.310  23.842 -32.643  1.00  0.00      PROA
ATOM   1774  HG  LEU P 110       9.761  22.827 -32.646  1.00  0.00      PROA
ATOM   1775  CD1 LEU P 110       9.366  24.403 -34.066  1.00  0.00      PROA
ATOM   1776 HD11 LEU P 110       8.935  25.427 -34.090  1.00  0.00      PROA
ATOM   1777 HD12 LEU P 110       8.779  23.755 -34.751  1.00  0.00      PROA
ATOM   1778 HD13 LEU P 110      10.421  24.454 -34.411  1.00  0.00      PROA
ATOM   1779  CD2 LEU P 110      10.210  24.641 -31.711  1.00  0.00      PROA
ATOM   1780 HD21 LEU P 110      10.263  24.149 -30.716  1.00  0.00      PROA
ATOM   1781 HD22 LEU P 110       9.802  25.666 -31.578  1.00  0.00      PROA
ATOM   1782 HD23 LEU P 110      11.236  24.698 -32.133  1.00  0.00      PROA
ATOM   1783  C   LEU P 110       5.867  22.352 -31.632  1.00  0.00      PROA
ATOM   1784  O   LEU P 110       4.848  22.841 -32.121  1.00  0.00      PROA
ATOM   1785  N   GLU P 111       5.901  21.761 -30.444  1.00  0.00      PROA
ATOM   1786  HN  GLU P 111       6.732  21.323 -30.112  1.00  0.00      PROA
ATOM   1787  CA  GLU P 111       4.768  21.696 -29.538  1.00  0.00      PROA
ATOM   1788  HA  GLU P 111       3.972  22.285 -29.969  1.00  0.00      PROA
ATOM   1789  CB  GLU P 111       4.289  20.266 -29.307  1.00  0.00      PROA
ATOM   1790  HB1 GLU P 111       3.747  20.248 -28.339  1.00  0.00      PROA
ATOM   1791  HB2 GLU P 111       5.189  19.621 -29.231  1.00  0.00      PROA
ATOM   1792  CG  GLU P 111       3.371  19.649 -30.357  1.00  0.00      PROA
ATOM   1793  HG1 GLU P 111       3.933  19.453 -31.295  1.00  0.00      PROA
ATOM   1794  HG2 GLU P 111       2.522  20.331 -30.577  1.00  0.00      PROA
ATOM   1795  CD  GLU P 111       2.850  18.343 -29.784  1.00  0.00      PROA
ATOM   1796  OE1 GLU P 111       3.652  17.548 -29.294  1.00  0.00      PROA
ATOM   1797  OE2 GLU P 111       1.638  18.140 -29.779  1.00  0.00      PROA
ATOM   1798  C   GLU P 111       5.279  22.192 -28.201  1.00  0.00      PROA
ATOM   1799  O   GLU P 111       6.431  21.929 -27.849  1.00  0.00      PROA
ATOM   1800  N   PHE P 112       4.445  22.925 -27.472  1.00  0.00      PROA
ATOM   1801  HN  PHE P 112       3.528  23.156 -27.787  1.00  0.00      PROA
ATOM   1802  CA  PHE P 112       4.824  23.443 -26.151  1.00  0.00      PROA
ATOM   1803  HA  PHE P 112       5.812  23.074 -25.919  1.00  0.00      PROA
ATOM   1804  CB  PHE P 112       4.814  24.971 -26.141  1.00  0.00      PROA
ATOM   1805  HB1 PHE P 112       5.191  25.346 -25.166  1.00  0.00      PROA
ATOM   1806  HB2 PHE P 112       3.783  25.344 -26.321  1.00  0.00      PROA
ATOM   1807  CG  PHE P 112       5.706  25.522 -27.228  1.00  0.00      PROA
ATOM   1808  CD1 PHE P 112       7.072  25.649 -27.007  1.00  0.00      PROA
ATOM   1809  HD1 PHE P 112       7.498  25.351 -26.060  1.00  0.00      PROA
ATOM   1810  CE1 PHE P 112       7.889  26.161 -28.008  1.00  0.00      PROA
ATOM   1811  HE1 PHE P 112       8.950  26.264 -27.837  1.00  0.00      PROA
ATOM   1812  CZ  PHE P 112       7.344  26.541 -29.228  1.00  0.00      PROA
ATOM   1813  HZ  PHE P 112       7.982  26.934 -30.005  1.00  0.00      PROA
ATOM   1814  CD2 PHE P 112       5.160  25.908 -28.447  1.00  0.00      PROA
ATOM   1815  HD2 PHE P 112       4.097  25.813 -28.616  1.00  0.00      PROA
ATOM   1816  CE2 PHE P 112       5.978  26.415 -29.448  1.00  0.00      PROA
ATOM   1817  HE2 PHE P 112       5.553  26.711 -30.396  1.00  0.00      PROA
ATOM   1818  C   PHE P 112       3.844  22.922 -25.113  1.00  0.00      PROA
ATOM   1819  O   PHE P 112       2.715  23.424 -25.016  1.00  0.00      PROA
ATOM   1820  N   GLU P 113       4.258  21.879 -24.380  1.00  0.00      PROA
ATOM   1821  HN  GLU P 113       5.161  21.479 -24.512  1.00  0.00      PROA
ATOM   1822  CA  GLU P 113       3.440  21.247 -23.343  1.00  0.00      PROA
ATOM   1823  HA  GLU P 113       2.405  21.301 -23.647  1.00  0.00      PROA
ATOM   1824  CB  GLU P 113       3.876  19.779 -23.163  1.00  0.00      PROA
ATOM   1825  HB1 GLU P 113       4.983  19.748 -23.080  1.00  0.00      PROA
ATOM   1826  HB2 GLU P 113       3.566  19.207 -24.063  1.00  0.00      PROA
ATOM   1827  CG  GLU P 113       3.275  19.099 -21.922  1.00  0.00      PROA
ATOM   1828  HG1 GLU P 113       2.181  18.975 -22.072  1.00  0.00      PROA
ATOM   1829  HG2 GLU P 113       3.451  19.745 -21.035  1.00  0.00      PROA
ATOM   1830  CD  GLU P 113       3.885  17.730 -21.652  1.00  0.00      PROA
ATOM   1831  OE1 GLU P 113       5.107  17.624 -21.497  1.00  0.00      PROA
ATOM   1832  OE2 GLU P 113       3.123  16.769 -21.553  1.00  0.00      PROA
ATOM   1833  C   GLU P 113       3.658  21.970 -22.020  1.00  0.00      PROA
ATOM   1834  O   GLU P 113       4.800  22.197 -21.650  1.00  0.00      PROA
ATOM   1835  N   SER P 114       2.584  22.292 -21.277  1.00  0.00      PROA
ATOM   1836  HN  SER P 114       1.647  22.135 -21.580  1.00  0.00      PROA
ATOM   1837  CA  SER P 114       2.763  22.902 -19.958  1.00  0.00      PROA
ATOM   1838  HA  SER P 114       3.386  23.779 -20.048  1.00  0.00      PROA
ATOM   1839  CB  SER P 114       1.351  23.258 -19.494  1.00  0.00      PROA
ATOM   1840  HB1 SER P 114       0.726  22.340 -19.492  1.00  0.00      PROA
ATOM   1841  HB2 SER P 114       0.914  24.002 -20.194  1.00  0.00      PROA
ATOM   1842  OG  SER P 114       1.331  23.817 -18.176  1.00  0.00      PROA
ATOM   1843  HG1 SER P 114       1.731  24.686 -18.251  1.00  0.00      PROA
ATOM   1844  C   SER P 114       3.459  21.870 -19.061  1.00  0.00      PROA
ATOM   1845  O   SER P 114       3.002  20.725 -19.002  1.00  0.00      PROA
ATOM   1846  N   ALA P 115       4.572  22.249 -18.385  1.00  0.00      PROA
ATOM   1847  HN  ALA P 115       4.955  23.167 -18.453  1.00  0.00      PROA
ATOM   1848  CA  ALA P 115       5.279  21.301 -17.501  1.00  0.00      PROA
ATOM   1849  HA  ALA P 115       5.559  20.441 -18.092  1.00  0.00      PROA
ATOM   1850  CB  ALA P 115       6.519  21.944 -16.885  1.00  0.00      PROA
ATOM   1851  HB1 ALA P 115       6.230  22.833 -16.284  1.00  0.00      PROA
ATOM   1852  HB2 ALA P 115       7.214  22.270 -17.688  1.00  0.00      PROA
ATOM   1853  HB3 ALA P 115       7.031  21.217 -16.219  1.00  0.00      PROA
ATOM   1854  C   ALA P 115       4.408  20.739 -16.363  1.00  0.00      PROA
ATOM   1855  O   ALA P 115       4.506  19.554 -16.065  1.00  0.00      PROA
ATOM   1856  N   GLN P 116       3.547  21.563 -15.747  1.00  0.00      PROA
ATOM   1857  HN  GLN P 116       3.419  22.516 -16.012  1.00  0.00      PROA
ATOM   1858  CA  GLN P 116       2.743  21.067 -14.628  1.00  0.00      PROA
ATOM   1859  HA  GLN P 116       3.245  20.205 -14.215  1.00  0.00      PROA
ATOM   1860  CB  GLN P 116       2.568  22.148 -13.546  1.00  0.00      PROA
ATOM   1861  HB1 GLN P 116       3.576  22.406 -13.159  1.00  0.00      PROA
ATOM   1862  HB2 GLN P 116       1.966  21.709 -12.723  1.00  0.00      PROA
ATOM   1863  CG  GLN P 116       1.884  23.455 -13.982  1.00  0.00      PROA
ATOM   1864  HG1 GLN P 116       0.933  23.219 -14.506  1.00  0.00      PROA
ATOM   1865  HG2 GLN P 116       2.553  24.011 -14.673  1.00  0.00      PROA
ATOM   1866  CD  GLN P 116       1.582  24.328 -12.772  1.00  0.00      PROA
ATOM   1867  OE1 GLN P 116       1.693  23.924 -11.624  1.00  0.00      PROA
ATOM   1868  NE2 GLN P 116       1.155  25.557 -13.070  1.00  0.00      PROA
ATOM   1869 HE21 GLN P 116       1.058  25.834 -14.026  1.00  0.00      PROA
ATOM   1870 HE22 GLN P 116       0.932  26.200 -12.337  1.00  0.00      PROA
ATOM   1871  C   GLN P 116       1.409  20.469 -15.039  1.00  0.00      PROA
ATOM   1872  O   GLN P 116       0.767  19.829 -14.218  1.00  0.00      PROA
ATOM   1873  N   PHE P 117       0.983  20.701 -16.288  1.00  0.00      PROA
ATOM   1874  HN  PHE P 117       1.492  21.283 -16.917  1.00  0.00      PROA
ATOM   1875  CA  PHE P 117      -0.246  20.123 -16.813  1.00  0.00      PROA
ATOM   1876  HA  PHE P 117      -0.690  19.525 -16.031  1.00  0.00      PROA
ATOM   1877  CB  PHE P 117      -1.227  21.209 -17.268  1.00  0.00      PROA
ATOM   1878  HB1 PHE P 117      -2.174  20.735 -17.604  1.00  0.00      PROA
ATOM   1879  HB2 PHE P 117      -0.775  21.791 -18.100  1.00  0.00      PROA
ATOM   1880  CG  PHE P 117      -1.577  22.189 -16.167  1.00  0.00      PROA
ATOM   1881  CD1 PHE P 117      -2.385  21.780 -15.083  1.00  0.00      PROA
ATOM   1882  HD1 PHE P 117      -2.716  20.755 -15.007  1.00  0.00      PROA
ATOM   1883  CE1 PHE P 117      -2.755  22.721 -14.102  1.00  0.00      PROA
ATOM   1884  HE1 PHE P 117      -3.382  22.426 -13.273  1.00  0.00      PROA
ATOM   1885  CZ  PHE P 117      -2.300  24.051 -14.212  1.00  0.00      PROA
ATOM   1886  HZ  PHE P 117      -2.587  24.771 -13.460  1.00  0.00      PROA
ATOM   1887  CD2 PHE P 117      -1.114  23.520 -16.264  1.00  0.00      PROA
ATOM   1888  HD2 PHE P 117      -0.483  23.815 -17.089  1.00  0.00      PROA
ATOM   1889  CE2 PHE P 117      -1.478  24.461 -15.282  1.00  0.00      PROA
ATOM   1890  HE2 PHE P 117      -1.133  25.482 -15.347  1.00  0.00      PROA
ATOM   1891  C   PHE P 117       0.116  19.260 -18.026  1.00  0.00      PROA
ATOM   1892  O   PHE P 117      -0.076  19.709 -19.161  1.00  0.00      PROA
ATOM   1893  N   PRO P 118       0.696  18.050 -17.837  1.00  0.00      PROA
ATOM   1894  CD  PRO P 118       1.058  17.413 -16.577  1.00  0.00      PROA
ATOM   1895  HD1 PRO P 118       0.162  16.949 -16.115  1.00  0.00      PROA
ATOM   1896  HD2 PRO P 118       1.496  18.162 -15.885  1.00  0.00      PROA
ATOM   1897  CA  PRO P 118       1.023  17.211 -19.003  1.00  0.00      PROA
ATOM   1898  HA  PRO P 118       1.706  17.726 -19.660  1.00  0.00      PROA
ATOM   1899  CB  PRO P 118       1.585  15.937 -18.363  1.00  0.00      PROA
ATOM   1900  HB1 PRO P 118       2.420  15.528 -18.971  1.00  0.00      PROA
ATOM   1901  HB2 PRO P 118       0.794  15.162 -18.272  1.00  0.00      PROA
ATOM   1902  CG  PRO P 118       2.082  16.364 -16.984  1.00  0.00      PROA
ATOM   1903  HG1 PRO P 118       2.090  15.510 -16.274  1.00  0.00      PROA
ATOM   1904  HG2 PRO P 118       3.104  16.796 -17.038  1.00  0.00      PROA
ATOM   1905  C   PRO P 118      -0.214  16.948 -19.846  1.00  0.00      PROA
ATOM   1906  O   PRO P 118      -1.326  16.871 -19.305  1.00  0.00      PROA
ATOM   1907  N   ASN P 119      -0.023  16.837 -21.173  1.00  0.00      PROA
ATOM   1908  HN  ASN P 119       0.891  16.915 -21.562  1.00  0.00      PROA
ATOM   1909  CA  ASN P 119      -1.092  16.599 -22.159  1.00  0.00      PROA
ATOM   1910  HA  ASN P 119      -0.612  16.343 -23.091  1.00  0.00      PROA
ATOM   1911  CB  ASN P 119      -2.077  15.484 -21.767  1.00  0.00      PROA
ATOM   1912  HB1 ASN P 119      -3.030  15.942 -21.426  1.00  0.00      PROA
ATOM   1913  HB2 ASN P 119      -1.642  14.888 -20.937  1.00  0.00      PROA
ATOM   1914  CG  ASN P 119      -2.373  14.552 -22.935  1.00  0.00      PROA
ATOM   1915  OD1 ASN P 119      -2.082  13.361 -22.867  1.00  0.00      PROA
ATOM   1916  ND2 ASN P 119      -2.976  15.119 -24.002  1.00  0.00      PROA
ATOM   1917 HD21 ASN P 119      -3.200  16.094 -23.991  1.00  0.00      PROA
ATOM   1918 HD22 ASN P 119      -3.199  14.564 -24.804  1.00  0.00      PROA
ATOM   1919  C   ASN P 119      -1.895  17.867 -22.488  1.00  0.00      PROA
ATOM   1920  O   ASN P 119      -2.883  17.788 -23.224  1.00  0.00      PROA
ATOM   1921  N   TRP P 120      -1.459  19.036 -21.954  1.00  0.00      PROA
ATOM   1922  HN  TRP P 120      -0.698  19.054 -21.311  1.00  0.00      PROA
ATOM   1923  CA  TRP P 120      -2.042  20.343 -22.257  1.00  0.00      PROA
ATOM   1924  HA  TRP P 120      -2.894  20.187 -22.903  1.00  0.00      PROA
ATOM   1925  CB  TRP P 120      -2.471  21.053 -20.978  1.00  0.00      PROA
ATOM   1926  HB1 TRP P 120      -2.686  22.121 -21.196  1.00  0.00      PROA
ATOM   1927  HB2 TRP P 120      -1.658  20.991 -20.224  1.00  0.00      PROA
ATOM   1928  CG  TRP P 120      -3.711  20.398 -20.428  1.00  0.00      PROA
ATOM   1929  CD1 TRP P 120      -3.803  19.197 -19.711  1.00  0.00      PROA
ATOM   1930  HD1 TRP P 120      -2.960  18.581 -19.435  1.00  0.00      PROA
ATOM   1931  NE1 TRP P 120      -5.098  18.914 -19.411  1.00  0.00      PROA
ATOM   1932  HE1 TRP P 120      -5.410  18.131 -18.919  1.00  0.00      PROA
ATOM   1933  CE2 TRP P 120      -5.906  19.925 -19.921  1.00  0.00      PROA
ATOM   1934  CD2 TRP P 120      -5.065  20.867 -20.556  1.00  0.00      PROA
ATOM   1935  CE3 TRP P 120      -5.612  21.994 -21.156  1.00  0.00      PROA
ATOM   1936  HE3 TRP P 120      -4.986  22.726 -21.644  1.00  0.00      PROA
ATOM   1937  CZ3 TRP P 120      -6.986  22.189 -21.132  1.00  0.00      PROA
ATOM   1938  HZ3 TRP P 120      -7.412  23.065 -21.598  1.00  0.00      PROA
ATOM   1939  CZ2 TRP P 120      -7.279  20.134 -19.905  1.00  0.00      PROA
ATOM   1940  HZ2 TRP P 120      -7.944  19.430 -19.426  1.00  0.00      PROA
ATOM   1941  CH2 TRP P 120      -7.816  21.263 -20.512  1.00  0.00      PROA
ATOM   1942  HH2 TRP P 120      -8.884  21.421 -20.502  1.00  0.00      PROA
ATOM   1943  C   TRP P 120      -0.974  21.162 -22.971  1.00  0.00      PROA
ATOM   1944  O   TRP P 120       0.165  21.278 -22.490  1.00  0.00      PROA
ATOM   1945  N   TYR P 121      -1.349  21.709 -24.142  1.00  0.00      PROA
ATOM   1946  HN  TYR P 121      -2.297  21.665 -24.446  1.00  0.00      PROA
ATOM   1947  CA  TYR P 121      -0.444  22.397 -25.055  1.00  0.00      PROA
ATOM   1948  HA  TYR P 121       0.519  22.473 -24.571  1.00  0.00      PROA
ATOM   1949  CB  TYR P 121      -0.309  21.651 -26.375  1.00  0.00      PROA
ATOM   1950  HB1 TYR P 121       0.263  22.282 -27.088  1.00  0.00      PROA
ATOM   1951  HB2 TYR P 121      -1.324  21.444 -26.777  1.00  0.00      PROA
ATOM   1952  CG  TYR P 121       0.406  20.329 -26.292  1.00  0.00      PROA
ATOM   1953  CD1 TYR P 121       1.788  20.299 -26.406  1.00  0.00      PROA
ATOM   1954  HD1 TYR P 121       2.353  21.219 -26.399  1.00  0.00      PROA
ATOM   1955  CE1 TYR P 121       2.441  19.082 -26.529  1.00  0.00      PROA
ATOM   1956  HE1 TYR P 121       3.517  19.053 -26.613  1.00  0.00      PROA
ATOM   1957  CZ  TYR P 121       1.713  17.901 -26.544  1.00  0.00      PROA
ATOM   1958  OH  TYR P 121       2.352  16.714 -26.825  1.00  0.00      PROA
ATOM   1959  HH  TYR P 121       2.865  16.836 -27.627  1.00  0.00      PROA
ATOM   1960  CD2 TYR P 121      -0.312  19.145 -26.176  1.00  0.00      PROA
ATOM   1961  HD2 TYR P 121      -1.375  19.172 -25.986  1.00  0.00      PROA
ATOM   1962  CE2 TYR P 121       0.344  17.926 -26.306  1.00  0.00      PROA
ATOM   1963  HE2 TYR P 121      -0.208  17.002 -26.222  1.00  0.00      PROA
ATOM   1964  C   TYR P 121      -0.886  23.788 -25.452  1.00  0.00      PROA
ATOM   1965  O   TYR P 121      -2.090  24.043 -25.543  1.00  0.00      PROA
ATOM   1966  N   ILE P 122       0.095  24.677 -25.751  1.00  0.00      PROA
ATOM   1967  HN  ILE P 122       1.058  24.464 -25.605  1.00  0.00      PROA
ATOM   1968  CA  ILE P 122      -0.185  26.002 -26.304  1.00  0.00      PROA
ATOM   1969  HA  ILE P 122      -0.867  26.503 -25.633  1.00  0.00      PROA
ATOM   1970  CB  ILE P 122       1.091  26.820 -26.462  1.00  0.00      PROA
ATOM   1971  HB  ILE P 122       1.856  26.201 -26.977  1.00  0.00      PROA
ATOM   1972  CG2 ILE P 122       0.856  28.095 -27.272  1.00  0.00      PROA
ATOM   1973 HG21 ILE P 122       0.101  28.735 -26.767  1.00  0.00      PROA
ATOM   1974 HG22 ILE P 122       0.480  27.836 -28.285  1.00  0.00      PROA
ATOM   1975 HG23 ILE P 122       1.804  28.667 -27.360  1.00  0.00      PROA
ATOM   1976  CG1 ILE P 122       1.630  27.129 -25.064  1.00  0.00      PROA
ATOM   1977 HG11 ILE P 122       1.973  26.181 -24.598  1.00  0.00      PROA
ATOM   1978 HG12 ILE P 122       0.807  27.554 -24.451  1.00  0.00      PROA
ATOM   1979  CD  ILE P 122       2.793  28.118 -25.074  1.00  0.00      PROA
ATOM   1980  HD1 ILE P 122       2.431  29.131 -25.353  1.00  0.00      PROA
ATOM   1981  HD2 ILE P 122       3.556  27.797 -25.816  1.00  0.00      PROA
ATOM   1982  HD3 ILE P 122       3.253  28.171 -24.064  1.00  0.00      PROA
ATOM   1983  C   ILE P 122      -0.910  25.728 -27.623  1.00  0.00      PROA
ATOM   1984  O   ILE P 122      -0.420  24.960 -28.455  1.00  0.00      PROA
ATOM   1985  N   SER P 123      -2.115  26.278 -27.752  1.00  0.00      PROA
ATOM   1986  HN  SER P 123      -2.476  26.913 -27.074  1.00  0.00      PROA
ATOM   1987  CA  SER P 123      -2.989  25.996 -28.883  1.00  0.00      PROA
ATOM   1988  HA  SER P 123      -2.382  25.586 -29.677  1.00  0.00      PROA
ATOM   1989  CB  SER P 123      -4.088  25.013 -28.500  1.00  0.00      PROA
ATOM   1990  HB1 SER P 123      -4.341  24.375 -29.373  1.00  0.00      PROA
ATOM   1991  HB2 SER P 123      -4.992  25.570 -28.174  1.00  0.00      PROA
ATOM   1992  OG  SER P 123      -3.654  24.179 -27.433  1.00  0.00      PROA
ATOM   1993  HG1 SER P 123      -2.922  24.640 -27.018  1.00  0.00      PROA
ATOM   1994  C   SER P 123      -3.624  27.221 -29.514  1.00  0.00      PROA
ATOM   1995  O   SER P 123      -3.760  28.267 -28.880  1.00  0.00      PROA
ATOM   1996  N   THR P 124      -4.072  27.055 -30.770  1.00  0.00      PROA
ATOM   1997  HN  THR P 124      -3.931  26.198 -31.258  1.00  0.00      PROA
ATOM   1998  CA  THR P 124      -4.783  28.079 -31.513  1.00  0.00      PROA
ATOM   1999  HA  THR P 124      -5.088  28.865 -30.838  1.00  0.00      PROA
ATOM   2000  CB  THR P 124      -3.792  28.589 -32.555  1.00  0.00      PROA
ATOM   2001  HB  THR P 124      -4.337  29.104 -33.375  1.00  0.00      PROA
ATOM   2002  OG1 THR P 124      -3.061  27.488 -33.102  1.00  0.00      PROA
ATOM   2003  HG1 THR P 124      -2.840  27.738 -34.002  1.00  0.00      PROA
ATOM   2004  CG2 THR P 124      -2.799  29.577 -31.941  1.00  0.00      PROA
ATOM   2005 HG21 THR P 124      -2.225  29.085 -31.127  1.00  0.00      PROA
ATOM   2006 HG22 THR P 124      -3.345  30.446 -31.515  1.00  0.00      PROA
ATOM   2007 HG23 THR P 124      -2.085  29.927 -32.717  1.00  0.00      PROA
ATOM   2008  C   THR P 124      -6.058  27.471 -32.095  1.00  0.00      PROA
ATOM   2009  O   THR P 124      -6.106  26.268 -32.367  1.00  0.00      PROA
ATOM   2010  N   SER P 125      -7.089  28.305 -32.279  1.00  0.00      PROA
ATOM   2011  HN  SER P 125      -7.039  29.261 -32.002  1.00  0.00      PROA
ATOM   2012  CA  SER P 125      -8.357  27.894 -32.891  1.00  0.00      PROA
ATOM   2013  HA  SER P 125      -8.620  26.899 -32.567  1.00  0.00      PROA
ATOM   2014  CB  SER P 125      -9.319  28.934 -32.377  1.00  0.00      PROA
ATOM   2015  HB1 SER P 125     -10.290  28.474 -32.095  1.00  0.00      PROA
ATOM   2016  HB2 SER P 125      -9.491  29.728 -33.135  1.00  0.00      PROA
ATOM   2017  OG  SER P 125      -8.679  29.486 -31.220  1.00  0.00      PROA
ATOM   2018  HG1 SER P 125      -8.836  28.862 -30.508  1.00  0.00      PROA
ATOM   2019  C   SER P 125      -8.134  27.885 -34.402  1.00  0.00      PROA
ATOM   2020  O   SER P 125      -7.286  28.637 -34.868  1.00  0.00      PROA
ATOM   2021  N   GLN P 126      -8.890  27.065 -35.174  1.00  0.00      PROA
ATOM   2022  HN  GLN P 126      -9.550  26.425 -34.789  1.00  0.00      PROA
ATOM   2023  CA  GLN P 126      -8.770  27.081 -36.643  1.00  0.00      PROA
ATOM   2024  HA  GLN P 126      -7.717  27.057 -36.882  1.00  0.00      PROA
ATOM   2025  CB  GLN P 126      -9.477  25.905 -37.307  1.00  0.00      PROA
ATOM   2026  HB1 GLN P 126      -9.571  26.105 -38.396  1.00  0.00      PROA
ATOM   2027  HB2 GLN P 126     -10.494  25.799 -36.872  1.00  0.00      PROA
ATOM   2028  CG  GLN P 126      -8.710  24.607 -37.103  1.00  0.00      PROA
ATOM   2029  HG1 GLN P 126      -8.796  24.283 -36.044  1.00  0.00      PROA
ATOM   2030  HG2 GLN P 126      -7.638  24.762 -37.350  1.00  0.00      PROA
ATOM   2031  CD  GLN P 126      -9.278  23.531 -38.001  1.00  0.00      PROA
ATOM   2032  OE1 GLN P 126     -10.392  23.040 -37.833  1.00  0.00      PROA
ATOM   2033  NE2 GLN P 126      -8.433  23.196 -38.989  1.00  0.00      PROA
ATOM   2034 HE21 GLN P 126      -7.614  23.745 -39.154  1.00  0.00      PROA
ATOM   2035 HE22 GLN P 126      -8.623  22.397 -39.560  1.00  0.00      PROA
ATOM   2036  C   GLN P 126      -9.339  28.397 -37.200  1.00  0.00      PROA
ATOM   2037  O   GLN P 126      -8.891  28.876 -38.240  1.00  0.00      PROA
ATOM   2038  N   ALA P 127     -10.295  29.000 -36.462  1.00  0.00      PROA
ATOM   2039  HN  ALA P 127     -10.628  28.587 -35.619  1.00  0.00      PROA
ATOM   2040  CA  ALA P 127     -10.920  30.278 -36.812  1.00  0.00      PROA
ATOM   2041  HA  ALA P 127     -11.162  30.255 -37.864  1.00  0.00      PROA
ATOM   2042  CB  ALA P 127     -12.184  30.504 -35.981  1.00  0.00      PROA
ATOM   2043  HB1 ALA P 127     -11.932  30.518 -34.899  1.00  0.00      PROA
ATOM   2044  HB2 ALA P 127     -12.910  29.684 -36.166  1.00  0.00      PROA
ATOM   2045  HB3 ALA P 127     -12.644  31.479 -36.250  1.00  0.00      PROA
ATOM   2046  C   ALA P 127      -9.951  31.452 -36.577  1.00  0.00      PROA
ATOM   2047  O   ALA P 127      -8.975  31.317 -35.834  1.00  0.00      PROA
ATOM   2048  N   GLU P 128     -10.225  32.596 -37.226  1.00  0.00      PROA
ATOM   2049  HN  GLU P 128     -11.038  32.675 -37.796  1.00  0.00      PROA
ATOM   2050  CA  GLU P 128      -9.396  33.804 -37.171  1.00  0.00      PROA
ATOM   2051  HA  GLU P 128      -8.363  33.498 -37.096  1.00  0.00      PROA
ATOM   2052  CB  GLU P 128      -9.607  34.657 -38.418  1.00  0.00      PROA
ATOM   2053  HB1 GLU P 128      -8.938  35.542 -38.364  1.00  0.00      PROA
ATOM   2054  HB2 GLU P 128     -10.662  35.004 -38.441  1.00  0.00      PROA
ATOM   2055  CG  GLU P 128      -9.312  33.894 -39.706  1.00  0.00      PROA
ATOM   2056  HG1 GLU P 128      -9.452  34.564 -40.581  1.00  0.00      PROA
ATOM   2057  HG2 GLU P 128     -10.002  33.028 -39.796  1.00  0.00      PROA
ATOM   2058  CD  GLU P 128      -7.884  33.397 -39.680  1.00  0.00      PROA
ATOM   2059  OE1 GLU P 128      -6.972  34.199 -39.503  1.00  0.00      PROA
ATOM   2060  OE2 GLU P 128      -7.676  32.204 -39.858  1.00  0.00      PROA
ATOM   2061  C   GLU P 128      -9.640  34.665 -35.948  1.00  0.00      PROA
ATOM   2062  O   GLU P 128     -10.766  34.739 -35.442  1.00  0.00      PROA
ATOM   2063  N   ASN P 129      -8.571  35.374 -35.524  1.00  0.00      PROA
ATOM   2064  HN  ASN P 129      -7.685  35.205 -35.944  1.00  0.00      PROA
ATOM   2065  CA  ASN P 129      -8.522  36.406 -34.485  1.00  0.00      PROA
ATOM   2066  HA  ASN P 129      -7.485  36.582 -34.239  1.00  0.00      PROA
ATOM   2067  CB  ASN P 129      -9.177  37.696 -34.967  1.00  0.00      PROA
ATOM   2068  HB1 ASN P 129     -10.281  37.575 -34.991  1.00  0.00      PROA
ATOM   2069  HB2 ASN P 129      -8.816  37.947 -35.987  1.00  0.00      PROA
ATOM   2070  CG  ASN P 129      -8.812  38.813 -34.013  1.00  0.00      PROA
ATOM   2071  OD1 ASN P 129      -7.663  38.971 -33.613  1.00  0.00      PROA
ATOM   2072  ND2 ASN P 129      -9.851  39.610 -33.700  1.00  0.00      PROA
ATOM   2073 HD21 ASN P 129      -9.695  40.462 -33.201  1.00  0.00      PROA
ATOM   2074 HD22 ASN P 129     -10.779  39.350 -33.967  1.00  0.00      PROA
ATOM   2075  C   ASN P 129      -9.107  35.974 -33.144  1.00  0.00      PROA
ATOM   2076  O   ASN P 129      -9.751  36.764 -32.445  1.00  0.00      PROA
ATOM   2077  N   MET P 130      -8.848  34.718 -32.774  1.00  0.00      PROA
ATOM   2078  HN  MET P 130      -8.333  34.098 -33.360  1.00  0.00      PROA
ATOM   2079  CA  MET P 130      -9.289  34.161 -31.507  1.00  0.00      PROA
ATOM   2080  HA  MET P 130     -10.040  34.815 -31.089  1.00  0.00      PROA
ATOM   2081  CB  MET P 130      -9.863  32.764 -31.748  1.00  0.00      PROA
ATOM   2082  HB1 MET P 130     -10.085  32.296 -30.766  1.00  0.00      PROA
ATOM   2083  HB2 MET P 130      -9.101  32.152 -32.274  1.00  0.00      PROA
ATOM   2084  CG  MET P 130     -11.142  32.779 -32.584  1.00  0.00      PROA
ATOM   2085  HG1 MET P 130     -11.428  31.730 -32.812  1.00  0.00      PROA
ATOM   2086  HG2 MET P 130     -10.932  33.299 -33.542  1.00  0.00      PROA
ATOM   2087  SD  MET P 130     -12.502  33.602 -31.740  1.00  0.00      PROA
ATOM   2088  CE  MET P 130     -12.670  32.454 -30.364  1.00  0.00      PROA
ATOM   2089  HE1 MET P 130     -11.805  32.526 -29.670  1.00  0.00      PROA
ATOM   2090  HE2 MET P 130     -12.722  31.410 -30.740  1.00  0.00      PROA
ATOM   2091  HE3 MET P 130     -13.592  32.679 -29.787  1.00  0.00      PROA
ATOM   2092  C   MET P 130      -8.075  34.093 -30.567  1.00  0.00      PROA
ATOM   2093  O   MET P 130      -6.950  33.922 -31.055  1.00  0.00      PROA
ATOM   2094  N   PRO P 131      -8.259  34.241 -29.231  1.00  0.00      PROA
ATOM   2095  CD  PRO P 131      -9.517  34.484 -28.540  1.00  0.00      PROA
ATOM   2096  HD1 PRO P 131     -10.078  33.533 -28.425  1.00  0.00      PROA
ATOM   2097  HD2 PRO P 131     -10.127  35.218 -29.108  1.00  0.00      PROA
ATOM   2098  CA  PRO P 131      -7.102  34.173 -28.327  1.00  0.00      PROA
ATOM   2099  HA  PRO P 131      -6.370  34.919 -28.592  1.00  0.00      PROA
ATOM   2100  CB  PRO P 131      -7.740  34.359 -26.946  1.00  0.00      PROA
ATOM   2101  HB1 PRO P 131      -7.094  34.992 -26.301  1.00  0.00      PROA
ATOM   2102  HB2 PRO P 131      -7.888  33.376 -26.450  1.00  0.00      PROA
ATOM   2103  CG  PRO P 131      -9.084  35.042 -27.193  1.00  0.00      PROA
ATOM   2104  HG1 PRO P 131      -9.816  34.785 -26.398  1.00  0.00      PROA
ATOM   2105  HG2 PRO P 131      -8.971  36.146 -27.234  1.00  0.00      PROA
ATOM   2106  C   PRO P 131      -6.311  32.871 -28.410  1.00  0.00      PROA
ATOM   2107  O   PRO P 131      -6.862  31.810 -28.740  1.00  0.00      PROA
ATOM   2108  N   VAL P 132      -5.005  32.966 -28.100  1.00  0.00      PROA
ATOM   2109  HN  VAL P 132      -4.576  33.850 -27.938  1.00  0.00      PROA
ATOM   2110  CA  VAL P 132      -4.118  31.811 -27.976  1.00  0.00      PROA
ATOM   2111  HA  VAL P 132      -4.360  31.117 -28.767  1.00  0.00      PROA
ATOM   2112  CB  VAL P 132      -2.656  32.240 -28.076  1.00  0.00      PROA
ATOM   2113  HB  VAL P 132      -2.450  33.007 -27.299  1.00  0.00      PROA
ATOM   2114  CG1 VAL P 132      -1.701  31.062 -27.878  1.00  0.00      PROA
ATOM   2115 HG11 VAL P 132      -1.884  30.288 -28.654  1.00  0.00      PROA
ATOM   2116 HG12 VAL P 132      -1.864  30.607 -26.878  1.00  0.00      PROA
ATOM   2117 HG13 VAL P 132      -0.649  31.409 -27.964  1.00  0.00      PROA
ATOM   2118  CG2 VAL P 132      -2.424  32.927 -29.422  1.00  0.00      PROA
ATOM   2119 HG21 VAL P 132      -3.076  33.822 -29.511  1.00  0.00      PROA
ATOM   2120 HG22 VAL P 132      -2.667  32.228 -30.250  1.00  0.00      PROA
ATOM   2121 HG23 VAL P 132      -1.364  33.250 -29.504  1.00  0.00      PROA
ATOM   2122  C   VAL P 132      -4.484  31.238 -26.586  1.00  0.00      PROA
ATOM   2123  O   VAL P 132      -4.725  32.003 -25.644  1.00  0.00      PROA
ATOM   2124  N   PHE P 133      -4.616  29.922 -26.480  1.00  0.00      PROA
ATOM   2125  HN  PHE P 133      -4.416  29.307 -27.239  1.00  0.00      PROA
ATOM   2126  CA  PHE P 133      -5.064  29.290 -25.240  1.00  0.00      PROA
ATOM   2127  HA  PHE P 133      -4.815  29.945 -24.418  1.00  0.00      PROA
ATOM   2128  CB  PHE P 133      -6.578  29.046 -25.292  1.00  0.00      PROA
ATOM   2129  HB1 PHE P 133      -7.109  30.005 -25.474  1.00  0.00      PROA
ATOM   2130  HB2 PHE P 133      -6.921  28.595 -24.336  1.00  0.00      PROA
ATOM   2131  CG  PHE P 133      -6.941  28.094 -26.412  1.00  0.00      PROA
ATOM   2132  CD1 PHE P 133      -7.083  28.561 -27.714  1.00  0.00      PROA
ATOM   2133  HD1 PHE P 133      -6.933  29.609 -27.930  1.00  0.00      PROA
ATOM   2134  CE1 PHE P 133      -7.417  27.684 -28.738  1.00  0.00      PROA
ATOM   2135  HE1 PHE P 133      -7.522  28.050 -29.749  1.00  0.00      PROA
ATOM   2136  CZ  PHE P 133      -7.616  26.337 -28.465  1.00  0.00      PROA
ATOM   2137  HZ  PHE P 133      -7.875  25.656 -29.262  1.00  0.00      PROA
ATOM   2138  CD2 PHE P 133      -7.144  26.745 -26.140  1.00  0.00      PROA
ATOM   2139  HD2 PHE P 133      -7.039  26.378 -25.130  1.00  0.00      PROA
ATOM   2140  CE2 PHE P 133      -7.481  25.868 -27.164  1.00  0.00      PROA
ATOM   2141  HE2 PHE P 133      -7.638  24.821 -26.949  1.00  0.00      PROA
ATOM   2142  C   PHE P 133      -4.310  27.990 -24.938  1.00  0.00      PROA
ATOM   2143  O   PHE P 133      -3.500  27.538 -25.746  1.00  0.00      PROA
ATOM   2144  N   LEU P 134      -4.603  27.378 -23.786  1.00  0.00      PROA
ATOM   2145  HN  LEU P 134      -5.226  27.778 -23.119  1.00  0.00      PROA
ATOM   2146  CA  LEU P 134      -4.029  26.083 -23.429  1.00  0.00      PROA
ATOM   2147  HA  LEU P 134      -3.142  25.929 -24.026  1.00  0.00      PROA
ATOM   2148  CB  LEU P 134      -3.684  26.068 -21.942  1.00  0.00      PROA
ATOM   2149  HB1 LEU P 134      -4.622  25.926 -21.364  1.00  0.00      PROA
ATOM   2150  HB2 LEU P 134      -3.241  27.050 -21.673  1.00  0.00      PROA
ATOM   2151  CG  LEU P 134      -2.701  24.969 -21.548  1.00  0.00      PROA
ATOM   2152  HG  LEU P 134      -3.127  23.983 -21.830  1.00  0.00      PROA
ATOM   2153  CD1 LEU P 134      -1.351  25.147 -22.241  1.00  0.00      PROA
ATOM   2154 HD11 LEU P 134      -0.904  26.125 -21.961  1.00  0.00      PROA
ATOM   2155 HD12 LEU P 134      -1.485  25.121 -23.343  1.00  0.00      PROA
ATOM   2156 HD13 LEU P 134      -0.656  24.338 -21.929  1.00  0.00      PROA
ATOM   2157  CD2 LEU P 134      -2.533  24.889 -20.032  1.00  0.00      PROA
ATOM   2158 HD21 LEU P 134      -3.510  24.669 -19.551  1.00  0.00      PROA
ATOM   2159 HD22 LEU P 134      -2.156  25.858 -19.642  1.00  0.00      PROA
ATOM   2160 HD23 LEU P 134      -1.819  24.078 -19.773  1.00  0.00      PROA
ATOM   2161  C   LEU P 134      -5.087  25.035 -23.751  1.00  0.00      PROA
ATOM   2162  O   LEU P 134      -6.209  25.122 -23.256  1.00  0.00      PROA
ATOM   2163  N   GLY P 135      -4.755  24.128 -24.661  1.00  0.00      PROA
ATOM   2164  HN  GLY P 135      -3.848  24.110 -25.074  1.00  0.00      PROA
ATOM   2165  CA  GLY P 135      -5.678  23.098 -25.124  1.00  0.00      PROA
ATOM   2166  HA1 GLY P 135      -5.698  23.135 -26.203  1.00  0.00      PROA
ATOM   2167  HA2 GLY P 135      -6.655  23.328 -24.725  1.00  0.00      PROA
ATOM   2168  C   GLY P 135      -5.287  21.701 -24.689  1.00  0.00      PROA
ATOM   2169  O   GLY P 135      -4.111  21.337 -24.727  1.00  0.00      PROA
ATOM   2170  N   GLY P 136      -6.282  20.919 -24.291  1.00  0.00      PROA
ATOM   2171  HN  GLY P 136      -7.226  21.239 -24.263  1.00  0.00      PROA
ATOM   2172  CA  GLY P 136      -6.063  19.543 -23.869  1.00  0.00      PROA
ATOM   2173  HA1 GLY P 136      -6.476  19.440 -22.877  1.00  0.00      PROA
ATOM   2174  HA2 GLY P 136      -4.996  19.378 -23.848  1.00  0.00      PROA
ATOM   2175  C   GLY P 136      -6.695  18.497 -24.765  1.00  0.00      PROA
ATOM   2176  O   GLY P 136      -6.769  17.334 -24.368  1.00  0.00      PROA
ATOM   2177  N   THR P 137      -7.170  18.883 -25.969  1.00  0.00      PROA
ATOM   2178  HN  THR P 137      -7.094  19.818 -26.308  1.00  0.00      PROA
ATOM   2179  CA  THR P 137      -7.837  17.903 -26.849  1.00  0.00      PROA
ATOM   2180  HA  THR P 137      -8.552  17.319 -26.291  1.00  0.00      PROA
ATOM   2181  CB  THR P 137      -8.497  18.824 -27.854  1.00  0.00      PROA
ATOM   2182  HB  THR P 137      -7.861  18.929 -28.759  1.00  0.00      PROA
ATOM   2183  OG1 THR P 137      -8.655  20.107 -27.228  1.00  0.00      PROA
ATOM   2184  HG1 THR P 137      -8.766  20.738 -27.943  1.00  0.00      PROA
ATOM   2185  CG2 THR P 137      -9.816  18.286 -28.408  1.00  0.00      PROA
ATOM   2186 HG21 THR P 137     -10.543  18.134 -27.582  1.00  0.00      PROA
ATOM   2187 HG22 THR P 137      -9.644  17.312 -28.914  1.00  0.00      PROA
ATOM   2188 HG23 THR P 137     -10.247  19.012 -29.130  1.00  0.00      PROA
ATOM   2189  C   THR P 137      -6.808  16.963 -27.489  1.00  0.00      PROA
ATOM   2190  O   THR P 137      -5.744  17.415 -27.922  1.00  0.00      PROA
ATOM   2191  N   LYS P 138      -7.124  15.641 -27.492  1.00  0.00      PROA
ATOM   2192  HN  LYS P 138      -8.011  15.340 -27.154  1.00  0.00      PROA
ATOM   2193  CA  LYS P 138      -6.258  14.546 -27.964  1.00  0.00      PROA
ATOM   2194  HA  LYS P 138      -5.307  14.634 -27.459  1.00  0.00      PROA
ATOM   2195  CB  LYS P 138      -6.887  13.177 -27.674  1.00  0.00      PROA
ATOM   2196  HB1 LYS P 138      -7.111  13.120 -26.588  1.00  0.00      PROA
ATOM   2197  HB2 LYS P 138      -6.145  12.392 -27.930  1.00  0.00      PROA
ATOM   2198  CG  LYS P 138      -8.177  12.887 -28.446  1.00  0.00      PROA
ATOM   2199  HG1 LYS P 138      -7.992  13.051 -29.529  1.00  0.00      PROA
ATOM   2200  HG2 LYS P 138      -8.965  13.592 -28.105  1.00  0.00      PROA
ATOM   2201  CD  LYS P 138      -8.673  11.454 -28.241  1.00  0.00      PROA
ATOM   2202  HD1 LYS P 138      -8.918  11.310 -27.167  1.00  0.00      PROA
ATOM   2203  HD2 LYS P 138      -7.861  10.750 -28.522  1.00  0.00      PROA
ATOM   2204  CE  LYS P 138      -9.914  11.134 -29.077  1.00  0.00      PROA
ATOM   2205  HE1 LYS P 138      -9.700  11.285 -30.157  1.00  0.00      PROA
ATOM   2206  HE2 LYS P 138     -10.765  11.776 -28.763  1.00  0.00      PROA
ATOM   2207  NZ  LYS P 138     -10.296   9.729 -28.874  1.00  0.00      PROA
ATOM   2208  HZ1 LYS P 138     -10.506   9.568 -27.868  1.00  0.00      PROA
ATOM   2209  HZ2 LYS P 138      -9.513   9.111 -29.168  1.00  0.00      PROA
ATOM   2210  HZ3 LYS P 138     -11.139   9.513 -29.443  1.00  0.00      PROA
ATOM   2211  C   LYS P 138      -5.812  14.648 -29.432  1.00  0.00      PROA
ATOM   2212  O   LYS P 138      -4.699  14.229 -29.753  1.00  0.00      PROA
ATOM   2213  N   GLY P 139      -6.673  15.182 -30.291  1.00  0.00      PROA
ATOM   2214  HN  GLY P 139      -7.566  15.510 -29.995  1.00  0.00      PROA
ATOM   2215  CA  GLY P 139      -6.392  15.332 -31.713  1.00  0.00      PROA
ATOM   2216  HA1 GLY P 139      -5.935  14.418 -32.063  1.00  0.00      PROA
ATOM   2217  HA2 GLY P 139      -5.709  16.160 -31.835  1.00  0.00      PROA
ATOM   2218  C   GLY P 139      -7.646  15.599 -32.511  1.00  0.00      PROA
ATOM   2219  O   GLY P 139      -8.331  14.662 -32.931  1.00  0.00      PROA
ATOM   2220  N   GLY P 140      -7.945  16.880 -32.699  1.00  0.00      PROA
ATOM   2221  HN  GLY P 140      -7.364  17.609 -32.345  1.00  0.00      PROA
ATOM   2222  CA  GLY P 140      -9.127  17.317 -33.426  1.00  0.00      PROA
ATOM   2223  HA1 GLY P 140      -9.961  17.258 -32.743  1.00  0.00      PROA
ATOM   2224  HA2 GLY P 140      -9.268  16.630 -34.247  1.00  0.00      PROA
ATOM   2225  C   GLY P 140      -9.070  18.723 -33.987  1.00  0.00      PROA
ATOM   2226  O   GLY P 140      -8.163  19.066 -34.747  1.00  0.00      PROA
ATOM   2227  N   GLN P 141     -10.076  19.527 -33.614  1.00  0.00      PROA
ATOM   2228  HN  GLN P 141     -10.736  19.192 -32.950  1.00  0.00      PROA
ATOM   2229  CA  GLN P 141     -10.364  20.893 -34.060  1.00  0.00      PROA
ATOM   2230  HA  GLN P 141     -10.449  20.889 -35.137  1.00  0.00      PROA
ATOM   2231  CB  GLN P 141     -11.667  21.372 -33.419  1.00  0.00      PROA
ATOM   2232  HB1 GLN P 141     -11.808  22.449 -33.652  1.00  0.00      PROA
ATOM   2233  HB2 GLN P 141     -11.593  21.249 -32.318  1.00  0.00      PROA
ATOM   2234  CG  GLN P 141     -12.883  20.590 -33.926  1.00  0.00      PROA
ATOM   2235  HG1 GLN P 141     -13.725  20.709 -33.211  1.00  0.00      PROA
ATOM   2236  HG2 GLN P 141     -12.623  19.513 -34.007  1.00  0.00      PROA
ATOM   2237  CD  GLN P 141     -13.315  21.099 -35.288  1.00  0.00      PROA
ATOM   2238  OE1 GLN P 141     -14.277  21.849 -35.399  1.00  0.00      PROA
ATOM   2239  NE2 GLN P 141     -12.573  20.656 -36.318  1.00  0.00      PROA
ATOM   2240 HE21 GLN P 141     -12.790  20.944 -37.251  1.00  0.00      PROA
ATOM   2241 HE22 GLN P 141     -11.804  20.039 -36.151  1.00  0.00      PROA
ATOM   2242  C   GLN P 141      -9.240  21.922 -33.874  1.00  0.00      PROA
ATOM   2243  O   GLN P 141      -9.029  22.746 -34.765  1.00  0.00      PROA
ATOM   2244  N   ASP P 142      -8.553  21.909 -32.719  1.00  0.00      PROA
ATOM   2245  HN  ASP P 142      -8.708  21.211 -32.024  1.00  0.00      PROA
ATOM   2246  CA  ASP P 142      -7.532  22.914 -32.398  1.00  0.00      PROA
ATOM   2247  HA  ASP P 142      -7.740  23.805 -32.971  1.00  0.00      PROA
ATOM   2248  CB  ASP P 142      -7.570  23.219 -30.887  1.00  0.00      PROA
ATOM   2249  HB1 ASP P 142      -8.236  24.091 -30.719  1.00  0.00      PROA
ATOM   2250  HB2 ASP P 142      -6.542  23.475 -30.552  1.00  0.00      PROA
ATOM   2251  CG  ASP P 142      -8.078  22.058 -30.022  1.00  0.00      PROA
ATOM   2252  OD1 ASP P 142      -8.859  22.304 -29.106  1.00  0.00      PROA
ATOM   2253  OD2 ASP P 142      -7.722  20.905 -30.250  1.00  0.00      PROA
ATOM   2254  C   ASP P 142      -6.102  22.546 -32.845  1.00  0.00      PROA
ATOM   2255  O   ASP P 142      -5.757  21.366 -32.931  1.00  0.00      PROA
ATOM   2256  N   ILE P 143      -5.279  23.581 -33.131  1.00  0.00      PROA
ATOM   2257  HN  ILE P 143      -5.600  24.519 -33.034  1.00  0.00      PROA
ATOM   2258  CA  ILE P 143      -3.889  23.465 -33.594  1.00  0.00      PROA
ATOM   2259  HA  ILE P 143      -3.761  22.505 -34.071  1.00  0.00      PROA
ATOM   2260  CB  ILE P 143      -3.626  24.599 -34.574  1.00  0.00      PROA
ATOM   2261  HB  ILE P 143      -3.783  25.570 -34.058  1.00  0.00      PROA
ATOM   2262  CG2 ILE P 143      -2.203  24.546 -35.117  1.00  0.00      PROA
ATOM   2263 HG21 ILE P 143      -1.973  23.523 -35.485  1.00  0.00      PROA
ATOM   2264 HG22 ILE P 143      -1.481  24.804 -34.313  1.00  0.00      PROA
ATOM   2265 HG23 ILE P 143      -2.094  25.260 -35.961  1.00  0.00      PROA
ATOM   2266  CG1 ILE P 143      -4.693  24.620 -35.668  1.00  0.00      PROA
ATOM   2267 HG11 ILE P 143      -5.695  24.541 -35.195  1.00  0.00      PROA
ATOM   2268 HG12 ILE P 143      -4.541  23.746 -36.336  1.00  0.00      PROA
ATOM   2269  CD  ILE P 143      -4.640  25.896 -36.503  1.00  0.00      PROA
ATOM   2270  HD1 ILE P 143      -3.726  25.901 -37.135  1.00  0.00      PROA
ATOM   2271  HD2 ILE P 143      -4.615  26.784 -35.836  1.00  0.00      PROA
ATOM   2272  HD3 ILE P 143      -5.530  25.951 -37.166  1.00  0.00      PROA
ATOM   2273  C   ILE P 143      -2.893  23.539 -32.415  1.00  0.00      PROA
ATOM   2274  O   ILE P 143      -2.945  24.490 -31.638  1.00  0.00      PROA
ATOM   2275  N   THR P 144      -1.956  22.569 -32.328  1.00  0.00      PROA
ATOM   2276  HN  THR P 144      -1.914  21.836 -33.001  1.00  0.00      PROA
ATOM   2277  CA  THR P 144      -0.936  22.497 -31.267  1.00  0.00      PROA
ATOM   2278  HA  THR P 144      -0.994  23.357 -30.619  1.00  0.00      PROA
ATOM   2279  CB  THR P 144      -1.378  21.222 -30.592  1.00  0.00      PROA
ATOM   2280  HB  THR P 144      -0.501  20.599 -30.314  1.00  0.00      PROA
ATOM   2281  OG1 THR P 144      -2.188  20.525 -31.555  1.00  0.00      PROA
ATOM   2282  HG1 THR P 144      -2.470  19.714 -31.126  1.00  0.00      PROA
ATOM   2283  CG2 THR P 144      -2.243  21.507 -29.365  1.00  0.00      PROA
ATOM   2284 HG21 THR P 144      -3.230  21.910 -29.679  1.00  0.00      PROA
ATOM   2285 HG22 THR P 144      -1.743  22.258 -28.716  1.00  0.00      PROA
ATOM   2286 HG23 THR P 144      -2.408  20.569 -28.793  1.00  0.00      PROA
ATOM   2287  C   THR P 144       0.493  22.473 -31.837  1.00  0.00      PROA
ATOM   2288  O   THR P 144       1.460  22.417 -31.072  1.00  0.00      PROA
ATOM   2289  N   ASP P 145       0.613  22.486 -33.178  1.00  0.00      PROA
ATOM   2290  HN  ASP P 145      -0.198  22.527 -33.755  1.00  0.00      PROA
ATOM   2291  CA  ASP P 145       1.878  22.444 -33.917  1.00  0.00      PROA
ATOM   2292  HA  ASP P 145       2.722  22.173 -33.314  1.00  0.00      PROA
ATOM   2293  CB  ASP P 145       1.236  21.290 -34.722  1.00  0.00      PROA
ATOM   2294  HB1 ASP P 145       0.243  21.654 -35.053  1.00  0.00      PROA
ATOM   2295  HB2 ASP P 145       1.105  20.449 -34.012  1.00  0.00      PROA
ATOM   2296  CG  ASP P 145       1.880  20.704 -35.934  1.00  0.00      PROA
ATOM   2297  OD1 ASP P 145       3.038  20.388 -35.890  1.00  0.00      PROA
ATOM   2298  OD2 ASP P 145       1.235  20.581 -36.972  1.00  0.00      PROA
ATOM   2299  C   ASP P 145       2.244  23.839 -34.418  1.00  0.00      PROA
ATOM   2300  O   ASP P 145       1.384  24.547 -34.964  1.00  0.00      PROA
ATOM   2301  N   PHE P 146       3.524  24.220 -34.241  1.00  0.00      PROA
ATOM   2302  HN  PHE P 146       4.188  23.598 -33.835  1.00  0.00      PROA
ATOM   2303  CA  PHE P 146       4.060  25.531 -34.609  1.00  0.00      PROA
ATOM   2304  HA  PHE P 146       3.364  25.998 -35.290  1.00  0.00      PROA
ATOM   2305  CB  PHE P 146       4.254  26.406 -33.364  1.00  0.00      PROA
ATOM   2306  HB1 PHE P 146       4.499  27.446 -33.670  1.00  0.00      PROA
ATOM   2307  HB2 PHE P 146       5.071  25.990 -32.736  1.00  0.00      PROA
ATOM   2308  CG  PHE P 146       3.004  26.456 -32.520  1.00  0.00      PROA
ATOM   2309  CD1 PHE P 146       1.967  27.313 -32.862  1.00  0.00      PROA
ATOM   2310  HD1 PHE P 146       2.059  27.952 -33.728  1.00  0.00      PROA
ATOM   2311  CE1 PHE P 146       0.810  27.351 -32.092  1.00  0.00      PROA
ATOM   2312  HE1 PHE P 146       0.004  28.018 -32.360  1.00  0.00      PROA
ATOM   2313  CZ  PHE P 146       0.692  26.530 -30.978  1.00  0.00      PROA
ATOM   2314  HZ  PHE P 146      -0.211  26.550 -30.386  1.00  0.00      PROA
ATOM   2315  CD2 PHE P 146       2.891  25.645 -31.396  1.00  0.00      PROA
ATOM   2316  HD2 PHE P 146       3.701  24.985 -31.122  1.00  0.00      PROA
ATOM   2317  CE2 PHE P 146       1.736  25.683 -30.625  1.00  0.00      PROA
ATOM   2318  HE2 PHE P 146       1.649  25.054 -29.751  1.00  0.00      PROA
ATOM   2319  C   PHE P 146       5.410  25.447 -35.326  1.00  0.00      PROA
ATOM   2320  O   PHE P 146       6.172  24.511 -35.104  1.00  0.00      PROA
ATOM   2321  N   THR P 147       5.723  26.464 -36.138  1.00  0.00      PROA
ATOM   2322  HN  THR P 147       5.063  27.179 -36.353  1.00  0.00      PROA
ATOM   2323  CA  THR P 147       7.033  26.611 -36.767  1.00  0.00      PROA
ATOM   2324  HA  THR P 147       7.589  25.693 -36.650  1.00  0.00      PROA
ATOM   2325  CB  THR P 147       6.762  26.913 -38.233  1.00  0.00      PROA
ATOM   2326  HB  THR P 147       7.620  27.463 -38.674  1.00  0.00      PROA
ATOM   2327  OG1 THR P 147       5.584  27.724 -38.328  1.00  0.00      PROA
ATOM   2328  HG1 THR P 147       4.841  27.122 -38.246  1.00  0.00      PROA
ATOM   2329  CG2 THR P 147       6.619  25.655 -39.085  1.00  0.00      PROA
ATOM   2330 HG21 THR P 147       5.775  25.036 -38.713  1.00  0.00      PROA
ATOM   2331 HG22 THR P 147       7.551  25.053 -39.030  1.00  0.00      PROA
ATOM   2332 HG23 THR P 147       6.416  25.934 -40.141  1.00  0.00      PROA
ATOM   2333  C   THR P 147       7.699  27.801 -36.069  1.00  0.00      PROA
ATOM   2334  O   THR P 147       7.007  28.733 -35.645  1.00  0.00      PROA
ATOM   2335  N   MET P 148       9.027  27.758 -35.943  1.00  0.00      PROA
ATOM   2336  HN  MET P 148       9.552  26.986 -36.291  1.00  0.00      PROA
ATOM   2337  CA  MET P 148       9.818  28.804 -35.303  1.00  0.00      PROA
ATOM   2338  HA  MET P 148       9.140  29.516 -34.857  1.00  0.00      PROA
ATOM   2339  CB  MET P 148      10.727  28.189 -34.237  1.00  0.00      PROA
ATOM   2340  HB1 MET P 148      11.243  27.306 -34.669  1.00  0.00      PROA
ATOM   2341  HB2 MET P 148      10.104  27.857 -33.380  1.00  0.00      PROA
ATOM   2342  CG  MET P 148      11.778  29.181 -33.732  1.00  0.00      PROA
ATOM   2343  HG1 MET P 148      11.268  29.926 -33.086  1.00  0.00      PROA
ATOM   2344  HG2 MET P 148      12.202  29.712 -34.610  1.00  0.00      PROA
ATOM   2345  SD  MET P 148      13.115  28.417 -32.805  1.00  0.00      PROA
ATOM   2346  CE  MET P 148      12.148  27.820 -31.419  1.00  0.00      PROA
ATOM   2347  HE1 MET P 148      11.360  27.111 -31.752  1.00  0.00      PROA
ATOM   2348  HE2 MET P 148      11.650  28.669 -30.905  1.00  0.00      PROA
ATOM   2349  HE3 MET P 148      12.802  27.290 -30.694  1.00  0.00      PROA
ATOM   2350  C   MET P 148      10.705  29.504 -36.337  1.00  0.00      PROA
ATOM   2351  O   MET P 148      11.351  28.835 -37.148  1.00  0.00      PROA
ATOM   2352  N   GLN P 149      10.723  30.848 -36.309  1.00  0.00      PROA
ATOM   2353  HN  GLN P 149      10.165  31.356 -35.658  1.00  0.00      PROA
ATOM   2354  CA  GLN P 149      11.538  31.674 -37.204  1.00  0.00      PROA
ATOM   2355  HA  GLN P 149      12.190  31.013 -37.755  1.00  0.00      PROA
ATOM   2356  CB  GLN P 149      10.684  32.496 -38.177  1.00  0.00      PROA
ATOM   2357  HB1 GLN P 149      11.359  32.939 -38.939  1.00  0.00      PROA
ATOM   2358  HB2 GLN P 149      10.200  33.315 -37.604  1.00  0.00      PROA
ATOM   2359  CG  GLN P 149       9.586  31.715 -38.911  1.00  0.00      PROA
ATOM   2360  HG1 GLN P 149       9.954  30.701 -39.176  1.00  0.00      PROA
ATOM   2361  HG2 GLN P 149       9.295  32.251 -39.840  1.00  0.00      PROA
ATOM   2362  CD  GLN P 149       8.384  31.595 -37.998  1.00  0.00      PROA
ATOM   2363  OE1 GLN P 149       8.064  32.526 -37.262  1.00  0.00      PROA
ATOM   2364  NE2 GLN P 149       7.747  30.413 -38.065  1.00  0.00      PROA
ATOM   2365 HE21 GLN P 149       7.039  30.188 -37.396  1.00  0.00      PROA
ATOM   2366 HE22 GLN P 149       7.981  29.759 -38.784  1.00  0.00      PROA
ATOM   2367  C   GLN P 149      12.412  32.584 -36.328  1.00  0.00      PROA
ATOM   2368  O   GLN P 149      11.876  33.357 -35.533  1.00  0.00      PROA
ATOM   2369  N   PHE P 150      13.749  32.470 -36.448  1.00  0.00      PROA
ATOM   2370  HN  PHE P 150      14.162  31.832 -37.093  1.00  0.00      PROA
ATOM   2371  CA  PHE P 150      14.693  33.264 -35.652  1.00  0.00      PROA
ATOM   2372  HA  PHE P 150      14.365  33.240 -34.624  1.00  0.00      PROA
ATOM   2373  CB  PHE P 150      16.109  32.702 -35.769  1.00  0.00      PROA
ATOM   2374  HB1 PHE P 150      16.833  33.373 -35.260  1.00  0.00      PROA
ATOM   2375  HB2 PHE P 150      16.388  32.579 -36.837  1.00  0.00      PROA
ATOM   2376  CG  PHE P 150      16.166  31.349 -35.104  1.00  0.00      PROA
ATOM   2377  CD1 PHE P 150      16.174  31.265 -33.717  1.00  0.00      PROA
ATOM   2378  HD1 PHE P 150      16.125  32.163 -33.120  1.00  0.00      PROA
ATOM   2379  CE1 PHE P 150      16.245  30.022 -33.101  1.00  0.00      PROA
ATOM   2380  HE1 PHE P 150      16.254  29.954 -32.023  1.00  0.00      PROA
ATOM   2381  CZ  PHE P 150      16.305  28.866 -33.869  1.00  0.00      PROA
ATOM   2382  HZ  PHE P 150      16.369  27.901 -33.389  1.00  0.00      PROA
ATOM   2383  CD2 PHE P 150      16.214  30.194 -35.874  1.00  0.00      PROA
ATOM   2384  HD2 PHE P 150      16.198  30.262 -36.952  1.00  0.00      PROA
ATOM   2385  CE2 PHE P 150      16.283  28.952 -35.256  1.00  0.00      PROA
ATOM   2386  HE2 PHE P 150      16.320  28.053 -35.853  1.00  0.00      PROA
ATOM   2387  C   PHE P 150      14.681  34.749 -35.999  1.00  0.00      PROA
ATOM   2388  O   PHE P 150      14.573  35.108 -37.172  1.00  0.00      PROA
ATOM   2389  N   VAL P 151      14.828  35.604 -34.970  1.00  0.00      PROA
ATOM   2390  HN  VAL P 151      14.921  35.263 -34.039  1.00  0.00      PROA
ATOM   2391  CA  VAL P 151      14.867  37.067 -35.089  1.00  0.00      PROA
ATOM   2392  HA  VAL P 151      14.681  37.324 -36.121  1.00  0.00      PROA
ATOM   2393  CB  VAL P 151      13.815  37.708 -34.185  1.00  0.00      PROA
ATOM   2394  HB  VAL P 151      13.949  37.335 -33.147  1.00  0.00      PROA
ATOM   2395  CG1 VAL P 151      13.938  39.232 -34.191  1.00  0.00      PROA
ATOM   2396 HG11 VAL P 151      14.158  39.593 -35.218  1.00  0.00      PROA
ATOM   2397 HG12 VAL P 151      14.765  39.547 -33.519  1.00  0.00      PROA
ATOM   2398 HG13 VAL P 151      12.984  39.690 -33.851  1.00  0.00      PROA
ATOM   2399  CG2 VAL P 151      12.416  37.237 -34.585  1.00  0.00      PROA
ATOM   2400 HG21 VAL P 151      12.343  36.132 -34.490  1.00  0.00      PROA
ATOM   2401 HG22 VAL P 151      12.210  37.517 -35.640  1.00  0.00      PROA
ATOM   2402 HG23 VAL P 151      11.656  37.701 -33.920  1.00  0.00      PROA
ATOM   2403  C   VAL P 151      16.278  37.569 -34.747  1.00  0.00      PROA
ATOM   2404  OT1 VAL P 151      17.150  36.715 -34.433  1.00  0.00      PROA
ATOM   2405  OT2 VAL P 151      16.493  38.809 -34.798  1.00  0.00      PROA
ATOM   2406  N   GLN P   1      -6.810  10.103   5.082  1.00  0.00      PROB
ATOM   2407  HT1 GLN P   1      -6.296  10.079   5.986  1.00  0.00      PROB
ATOM   2408  HT2 GLN P   1      -7.618   9.450   5.125  1.00  0.00      PROB
ATOM   2409  HT3 GLN P   1      -7.154  11.068   4.905  1.00  0.00      PROB
ATOM   2410  CA  GLN P   1      -5.914   9.699   3.999  1.00  0.00      PROB
ATOM   2411  HA  GLN P   1      -5.714   8.644   4.110  1.00  0.00      PROB
ATOM   2412  CB  GLN P   1      -6.561   9.982   2.643  1.00  0.00      PROB
ATOM   2413  HB1 GLN P   1      -5.867   9.649   1.843  1.00  0.00      PROB
ATOM   2414  HB2 GLN P   1      -6.720  11.077   2.548  1.00  0.00      PROB
ATOM   2415  CG  GLN P   1      -7.903   9.275   2.451  1.00  0.00      PROB
ATOM   2416  HG1 GLN P   1      -8.586   9.529   3.290  1.00  0.00      PROB
ATOM   2417  HG2 GLN P   1      -7.749   8.175   2.428  1.00  0.00      PROB
ATOM   2418  CD  GLN P   1      -8.525   9.722   1.145  1.00  0.00      PROB
ATOM   2419  OE1 GLN P   1      -7.862  10.079   0.182  1.00  0.00      PROB
ATOM   2420  NE2 GLN P   1      -9.861   9.701   1.153  1.00  0.00      PROB
ATOM   2421 HE21 GLN P   1     -10.370   9.978   0.338  1.00  0.00      PROB
ATOM   2422 HE22 GLN P   1     -10.352   9.408   1.974  1.00  0.00      PROB
ATOM   2423  C   GLN P   1      -4.567  10.392   4.078  1.00  0.00      PROB
ATOM   2424  O   GLN P   1      -3.504   9.788   4.011  1.00  0.00      PROB
ATOM   2425  N   VAL P   2      -4.681  11.715   4.225  1.00  0.00      PROB
ATOM   2426  HN  VAL P   2      -5.553  12.195   4.271  1.00  0.00      PROB
ATOM   2427  CA  VAL P   2      -3.465  12.506   4.325  1.00  0.00      PROB
ATOM   2428  HA  VAL P   2      -2.625  11.864   4.105  1.00  0.00      PROB
ATOM   2429  CB  VAL P   2      -3.520  13.680   3.331  1.00  0.00      PROB
ATOM   2430  HB  VAL P   2      -4.424  14.289   3.544  1.00  0.00      PROB
ATOM   2431  CG1 VAL P   2      -2.284  14.578   3.423  1.00  0.00      PROB
ATOM   2432 HG11 VAL P   2      -1.360  13.962   3.380  1.00  0.00      PROB
ATOM   2433 HG12 VAL P   2      -2.293  15.137   4.383  1.00  0.00      PROB
ATOM   2434 HG13 VAL P   2      -2.272  15.294   2.573  1.00  0.00      PROB
ATOM   2435  CG2 VAL P   2      -3.740  13.184   1.900  1.00  0.00      PROB
ATOM   2436 HG21 VAL P   2      -4.698  12.625   1.833  1.00  0.00      PROB
ATOM   2437 HG22 VAL P   2      -2.912  12.505   1.604  1.00  0.00      PROB
ATOM   2438 HG23 VAL P   2      -3.783  14.048   1.203  1.00  0.00      PROB
ATOM   2439  C   VAL P   2      -3.293  13.006   5.743  1.00  0.00      PROB
ATOM   2440  O   VAL P   2      -4.189  13.605   6.323  1.00  0.00      PROB
ATOM   2441  N   GLN P   3      -2.097  12.747   6.270  1.00  0.00      PROB
ATOM   2442  HN  GLN P   3      -1.486  12.026   5.954  1.00  0.00      PROB
ATOM   2443  CA  GLN P   3      -1.667  13.581   7.382  1.00  0.00      PROB
ATOM   2444  HA  GLN P   3      -2.524  14.145   7.718  1.00  0.00      PROB
ATOM   2445  CB  GLN P   3      -1.099  12.758   8.539  1.00  0.00      PROB
ATOM   2446  HB1 GLN P   3      -0.892  13.449   9.383  1.00  0.00      PROB
ATOM   2447  HB2 GLN P   3      -0.144  12.304   8.202  1.00  0.00      PROB
ATOM   2448  CG  GLN P   3      -2.000  11.636   9.055  1.00  0.00      PROB
ATOM   2449  HG1 GLN P   3      -2.965  11.642   8.505  1.00  0.00      PROB
ATOM   2450  HG2 GLN P   3      -2.198  11.777  10.139  1.00  0.00      PROB
ATOM   2451  CD  GLN P   3      -1.302  10.308   8.837  1.00  0.00      PROB
ATOM   2452  OE1 GLN P   3      -1.717   9.473   8.044  1.00  0.00      PROB
ATOM   2453  NE2 GLN P   3      -0.207  10.131   9.581  1.00  0.00      PROB
ATOM   2454 HE21 GLN P   3       0.173  10.896  10.101  1.00  0.00      PROB
ATOM   2455 HE22 GLN P   3       0.233   9.234   9.618  1.00  0.00      PROB
ATOM   2456  C   GLN P   3      -0.554  14.451   6.862  1.00  0.00      PROB
ATOM   2457  O   GLN P   3       0.247  13.999   6.053  1.00  0.00      PROB
ATOM   2458  N   LEU P   4      -0.506  15.682   7.371  1.00  0.00      PROB
ATOM   2459  HN  LEU P   4      -1.282  16.179   7.750  1.00  0.00      PROB
ATOM   2460  CA  LEU P   4       0.805  16.315   7.352  1.00  0.00      PROB
ATOM   2461  HA  LEU P   4       1.478  15.651   6.831  1.00  0.00      PROB
ATOM   2462  CB  LEU P   4       0.793  17.685   6.665  1.00  0.00      PROB
ATOM   2463  HB1 LEU P   4       1.798  18.143   6.780  1.00  0.00      PROB
ATOM   2464  HB2 LEU P   4       0.045  18.326   7.177  1.00  0.00      PROB
ATOM   2465  CG  LEU P   4       0.451  17.642   5.173  1.00  0.00      PROB
ATOM   2466  HG  LEU P   4       0.674  16.627   4.781  1.00  0.00      PROB
ATOM   2467  CD1 LEU P   4      -1.019  17.963   4.908  1.00  0.00      PROB
ATOM   2468 HD11 LEU P   4      -1.261  18.981   5.282  1.00  0.00      PROB
ATOM   2469 HD12 LEU P   4      -1.667  17.229   5.433  1.00  0.00      PROB
ATOM   2470 HD13 LEU P   4      -1.223  17.928   3.816  1.00  0.00      PROB
ATOM   2471  CD2 LEU P   4       1.380  18.535   4.351  1.00  0.00      PROB
ATOM   2472 HD21 LEU P   4       2.433  18.203   4.470  1.00  0.00      PROB
ATOM   2473 HD22 LEU P   4       1.298  19.587   4.699  1.00  0.00      PROB
ATOM   2474 HD23 LEU P   4       1.109  18.474   3.275  1.00  0.00      PROB
ATOM   2475  C   LEU P   4       1.234  16.430   8.792  1.00  0.00      PROB
ATOM   2476  O   LEU P   4       0.432  16.761   9.657  1.00  0.00      PROB
ATOM   2477  N   GLN P   5       2.499  16.082   9.025  1.00  0.00      PROB
ATOM   2478  HN  GLN P   5       3.147  15.814   8.317  1.00  0.00      PROB
ATOM   2479  CA  GLN P   5       2.955  16.097  10.408  1.00  0.00      PROB
ATOM   2480  HA  GLN P   5       2.397  16.857  10.934  1.00  0.00      PROB
ATOM   2481  CB  GLN P   5       2.745  14.728  11.073  1.00  0.00      PROB
ATOM   2482  HB1 GLN P   5       1.659  14.600  11.266  1.00  0.00      PROB
ATOM   2483  HB2 GLN P   5       3.286  14.728  12.043  1.00  0.00      PROB
ATOM   2484  CG  GLN P   5       3.229  13.526  10.258  1.00  0.00      PROB
ATOM   2485  HG1 GLN P   5       4.334  13.566  10.147  1.00  0.00      PROB
ATOM   2486  HG2 GLN P   5       2.761  13.541   9.251  1.00  0.00      PROB
ATOM   2487  CD  GLN P   5       2.842  12.251  10.973  1.00  0.00      PROB
ATOM   2488  OE1 GLN P   5       1.715  11.777  10.916  1.00  0.00      PROB
ATOM   2489  NE2 GLN P   5       3.843  11.698  11.661  1.00  0.00      PROB
ATOM   2490 HE21 GLN P   5       3.692  10.851  12.170  1.00  0.00      PROB
ATOM   2491 HE22 GLN P   5       4.744  12.131  11.667  1.00  0.00      PROB
ATOM   2492  C   GLN P   5       4.371  16.607  10.529  1.00  0.00      PROB
ATOM   2493  O   GLN P   5       5.333  16.055  10.001  1.00  0.00      PROB
ATOM   2494  N   GLU P   6       4.437  17.735  11.225  1.00  0.00      PROB
ATOM   2495  HN  GLU P   6       3.670  18.097  11.750  1.00  0.00      PROB
ATOM   2496  CA  GLU P   6       5.670  18.501  11.243  1.00  0.00      PROB
ATOM   2497  HA  GLU P   6       6.233  18.249  10.357  1.00  0.00      PROB
ATOM   2498  CB  GLU P   6       5.374  20.002  11.275  1.00  0.00      PROB
ATOM   2499  HB1 GLU P   6       6.321  20.542  11.066  1.00  0.00      PROB
ATOM   2500  HB2 GLU P   6       5.029  20.261  12.298  1.00  0.00      PROB
ATOM   2501  CG  GLU P   6       4.319  20.496  10.281  1.00  0.00      PROB
ATOM   2502  HG1 GLU P   6       4.339  19.841   9.384  1.00  0.00      PROB
ATOM   2503  HG2 GLU P   6       4.571  21.535   9.980  1.00  0.00      PROB
ATOM   2504  CD  GLU P   6       2.901  20.492  10.845  1.00  0.00      PROB
ATOM   2505  OE1 GLU P   6       2.596  19.773  11.795  1.00  0.00      PROB
ATOM   2506  OE2 GLU P   6       2.079  21.242  10.336  1.00  0.00      PROB
ATOM   2507  C   GLU P   6       6.565  18.152  12.407  1.00  0.00      PROB
ATOM   2508  O   GLU P   6       6.149  18.060  13.557  1.00  0.00      PROB
ATOM   2509  N   SER P   7       7.843  17.991  12.064  1.00  0.00      PROB
ATOM   2510  HN  SER P   7       8.185  17.929  11.131  1.00  0.00      PROB
ATOM   2511  CA  SER P   7       8.779  17.903  13.173  1.00  0.00      PROB
ATOM   2512  HA  SER P   7       8.220  17.990  14.093  1.00  0.00      PROB
ATOM   2513  CB  SER P   7       9.530  16.568  13.128  1.00  0.00      PROB
ATOM   2514  HB1 SER P   7       8.837  15.742  13.395  1.00  0.00      PROB
ATOM   2515  HB2 SER P   7      10.373  16.591  13.851  1.00  0.00      PROB
ATOM   2516  OG  SER P   7      10.056  16.318  11.819  1.00  0.00      PROB
ATOM   2517  HG1 SER P   7       9.299  16.297  11.229  1.00  0.00      PROB
ATOM   2518  C   SER P   7       9.705  19.099  13.218  1.00  0.00      PROB
ATOM   2519  O   SER P   7      10.097  19.650  12.193  1.00  0.00      PROB
ATOM   2520  N   GLY P   8      10.031  19.463  14.460  1.00  0.00      PROB
ATOM   2521  HN  GLY P   8       9.589  19.077  15.266  1.00  0.00      PROB
ATOM   2522  CA  GLY P   8      11.066  20.458  14.698  1.00  0.00      PROB
ATOM   2523  HA1 GLY P   8      10.647  21.446  14.580  1.00  0.00      PROB
ATOM   2524  HA2 GLY P   8      11.873  20.309  13.997  1.00  0.00      PROB
ATOM   2525  C   GLY P   8      11.553  20.256  16.115  1.00  0.00      PROB
ATOM   2526  O   GLY P   8      10.777  19.908  16.996  1.00  0.00      PROB
ATOM   2527  N   PRO P   9      12.876  20.436  16.313  1.00  0.00      PROB
ATOM   2528  CD  PRO P   9      13.855  20.822  15.304  1.00  0.00      PROB
ATOM   2529  HD1 PRO P   9      13.618  21.836  14.918  1.00  0.00      PROB
ATOM   2530  HD2 PRO P   9      13.845  20.088  14.471  1.00  0.00      PROB
ATOM   2531  CA  PRO P   9      13.471  20.126  17.618  1.00  0.00      PROB
ATOM   2532  HA  PRO P   9      12.973  19.288  18.081  1.00  0.00      PROB
ATOM   2533  CB  PRO P   9      14.933  19.883  17.229  1.00  0.00      PROB
ATOM   2534  HB1 PRO P   9      15.092  18.821  16.943  1.00  0.00      PROB
ATOM   2535  HB2 PRO P   9      15.611  20.133  18.073  1.00  0.00      PROB
ATOM   2536  CG  PRO P   9      15.190  20.808  16.038  1.00  0.00      PROB
ATOM   2537  HG1 PRO P   9      15.471  21.828  16.377  1.00  0.00      PROB
ATOM   2538  HG2 PRO P   9      15.999  20.410  15.389  1.00  0.00      PROB
ATOM   2539  C   PRO P   9      13.281  21.184  18.706  1.00  0.00      PROB
ATOM   2540  O   PRO P   9      14.230  21.627  19.340  1.00  0.00      PROB
ATOM   2541  N   GLY P  10      12.007  21.553  18.922  1.00  0.00      PROB
ATOM   2542  HN  GLY P  10      11.266  21.276  18.316  1.00  0.00      PROB
ATOM   2543  CA  GLY P  10      11.627  22.387  20.064  1.00  0.00      PROB
ATOM   2544  HA1 GLY P  10      11.601  21.735  20.924  1.00  0.00      PROB
ATOM   2545  HA2 GLY P  10      10.638  22.765  19.851  1.00  0.00      PROB
ATOM   2546  C   GLY P  10      12.510  23.576  20.413  1.00  0.00      PROB
ATOM   2547  O   GLY P  10      12.451  24.640  19.809  1.00  0.00      PROB
ATOM   2548  N   LEU P  11      13.299  23.350  21.471  1.00  0.00      PROB
ATOM   2549  HN  LEU P  11      13.435  22.445  21.867  1.00  0.00      PROB
ATOM   2550  CA  LEU P  11      14.007  24.464  22.095  1.00  0.00      PROB
ATOM   2551  HA  LEU P  11      13.486  25.379  21.854  1.00  0.00      PROB
ATOM   2552  CB  LEU P  11      14.045  24.245  23.609  1.00  0.00      PROB
ATOM   2553  HB1 LEU P  11      14.706  23.377  23.815  1.00  0.00      PROB
ATOM   2554  HB2 LEU P  11      13.016  24.003  23.948  1.00  0.00      PROB
ATOM   2555  CG  LEU P  11      14.550  25.432  24.434  1.00  0.00      PROB
ATOM   2556  HG  LEU P  11      15.627  25.585  24.213  1.00  0.00      PROB
ATOM   2557  CD1 LEU P  11      13.803  26.729  24.143  1.00  0.00      PROB
ATOM   2558 HD11 LEU P  11      12.718  26.525  24.018  1.00  0.00      PROB
ATOM   2559 HD12 LEU P  11      14.188  27.185  23.206  1.00  0.00      PROB
ATOM   2560 HD13 LEU P  11      13.935  27.439  24.987  1.00  0.00      PROB
ATOM   2561  CD2 LEU P  11      14.540  25.096  25.918  1.00  0.00      PROB
ATOM   2562 HD21 LEU P  11      14.881  24.050  26.075  1.00  0.00      PROB
ATOM   2563 HD22 LEU P  11      13.510  25.198  26.322  1.00  0.00      PROB
ATOM   2564 HD23 LEU P  11      15.225  25.778  26.465  1.00  0.00      PROB
ATOM   2565  C   LEU P  11      15.388  24.724  21.519  1.00  0.00      PROB
ATOM   2566  O   LEU P  11      16.419  24.615  22.185  1.00  0.00      PROB
ATOM   2567  N   VAL P  12      15.359  25.089  20.235  1.00  0.00      PROB
ATOM   2568  HN  VAL P  12      14.524  25.182  19.699  1.00  0.00      PROB
ATOM   2569  CA  VAL P  12      16.633  25.368  19.578  1.00  0.00      PROB
ATOM   2570  HA  VAL P  12      17.321  24.576  19.834  1.00  0.00      PROB
ATOM   2571  CB  VAL P  12      16.457  25.447  18.057  1.00  0.00      PROB
ATOM   2572  HB  VAL P  12      17.421  25.736  17.587  1.00  0.00      PROB
ATOM   2573  CG1 VAL P  12      16.010  24.096  17.510  1.00  0.00      PROB
ATOM   2574 HG11 VAL P  12      14.966  23.883  17.825  1.00  0.00      PROB
ATOM   2575 HG12 VAL P  12      16.670  23.292  17.902  1.00  0.00      PROB
ATOM   2576 HG13 VAL P  12      16.050  24.105  16.400  1.00  0.00      PROB
ATOM   2577  CG2 VAL P  12      15.519  26.575  17.638  1.00  0.00      PROB
ATOM   2578 HG21 VAL P  12      15.920  27.552  17.982  1.00  0.00      PROB
ATOM   2579 HG22 VAL P  12      14.517  26.422  18.093  1.00  0.00      PROB
ATOM   2580 HG23 VAL P  12      15.427  26.599  16.531  1.00  0.00      PROB
ATOM   2581  C   VAL P  12      17.351  26.588  20.135  1.00  0.00      PROB
ATOM   2582  O   VAL P  12      16.949  27.191  21.129  1.00  0.00      PROB
ATOM   2583  N   LYS P  13      18.465  26.908  19.476  1.00  0.00      PROB
ATOM   2584  HN  LYS P  13      18.797  26.406  18.681  1.00  0.00      PROB
ATOM   2585  CA  LYS P  13      19.250  28.047  19.926  1.00  0.00      PROB
ATOM   2586  HA  LYS P  13      18.696  28.562  20.697  1.00  0.00      PROB
ATOM   2587  CB  LYS P  13      20.595  27.543  20.468  1.00  0.00      PROB
ATOM   2588  HB1 LYS P  13      21.203  28.413  20.796  1.00  0.00      PROB
ATOM   2589  HB2 LYS P  13      21.137  27.012  19.657  1.00  0.00      PROB
ATOM   2590  CG  LYS P  13      20.408  26.589  21.652  1.00  0.00      PROB
ATOM   2591  HG1 LYS P  13      21.371  26.075  21.855  1.00  0.00      PROB
ATOM   2592  HG2 LYS P  13      19.644  25.829  21.384  1.00  0.00      PROB
ATOM   2593  CD  LYS P  13      19.959  27.316  22.919  1.00  0.00      PROB
ATOM   2594  HD1 LYS P  13      19.315  28.171  22.625  1.00  0.00      PROB
ATOM   2595  HD2 LYS P  13      20.859  27.706  23.439  1.00  0.00      PROB
ATOM   2596  CE  LYS P  13      19.178  26.434  23.896  1.00  0.00      PROB
ATOM   2597  HE1 LYS P  13      19.321  26.796  24.936  1.00  0.00      PROB
ATOM   2598  HE2 LYS P  13      19.513  25.378  23.810  1.00  0.00      PROB
ATOM   2599  NZ  LYS P  13      17.742  26.487  23.585  1.00  0.00      PROB
ATOM   2600  HZ1 LYS P  13      17.473  25.641  23.043  1.00  0.00      PROB
ATOM   2601  HZ2 LYS P  13      17.540  27.338  23.022  1.00  0.00      PROB
ATOM   2602  HZ3 LYS P  13      17.197  26.520  24.470  1.00  0.00      PROB
ATOM   2603  C   LYS P  13      19.435  29.007  18.771  1.00  0.00      PROB
ATOM   2604  O   LYS P  13      19.588  28.598  17.625  1.00  0.00      PROB
ATOM   2605  N   PRO P  14      19.400  30.322  19.097  1.00  0.00      PROB
ATOM   2606  CD  PRO P  14      19.071  30.914  20.390  1.00  0.00      PROB
ATOM   2607  HD1 PRO P  14      19.921  30.787  21.093  1.00  0.00      PROB
ATOM   2608  HD2 PRO P  14      18.160  30.435  20.806  1.00  0.00      PROB
ATOM   2609  CA  PRO P  14      19.724  31.323  18.076  1.00  0.00      PROB
ATOM   2610  HA  PRO P  14      18.992  31.309  17.285  1.00  0.00      PROB
ATOM   2611  CB  PRO P  14      19.773  32.622  18.886  1.00  0.00      PROB
ATOM   2612  HB1 PRO P  14      19.428  33.482  18.273  1.00  0.00      PROB
ATOM   2613  HB2 PRO P  14      20.805  32.826  19.242  1.00  0.00      PROB
ATOM   2614  CG  PRO P  14      18.830  32.383  20.065  1.00  0.00      PROB
ATOM   2615  HG1 PRO P  14      19.087  33.035  20.927  1.00  0.00      PROB
ATOM   2616  HG2 PRO P  14      17.772  32.565  19.780  1.00  0.00      PROB
ATOM   2617  C   PRO P  14      21.019  31.012  17.341  1.00  0.00      PROB
ATOM   2618  O   PRO P  14      21.940  30.442  17.911  1.00  0.00      PROB
ATOM   2619  N   SER P  15      21.008  31.381  16.052  1.00  0.00      PROB
ATOM   2620  HN  SER P  15      20.238  31.900  15.694  1.00  0.00      PROB
ATOM   2621  CA  SER P  15      22.045  31.099  15.053  1.00  0.00      PROB
ATOM   2622  HA  SER P  15      21.761  31.616  14.149  1.00  0.00      PROB
ATOM   2623  CB  SER P  15      23.469  31.534  15.466  1.00  0.00      PROB
ATOM   2624  HB1 SER P  15      23.418  32.528  15.959  1.00  0.00      PROB
ATOM   2625  HB2 SER P  15      24.107  31.602  14.559  1.00  0.00      PROB
ATOM   2626  OG  SER P  15      24.081  30.614  16.376  1.00  0.00      PROB
ATOM   2627  HG1 SER P  15      23.439  30.466  17.074  1.00  0.00      PROB
ATOM   2628  C   SER P  15      22.020  29.724  14.400  1.00  0.00      PROB
ATOM   2629  O   SER P  15      22.488  29.555  13.278  1.00  0.00      PROB
ATOM   2630  N   GLN P  16      21.417  28.752  15.109  1.00  0.00      PROB
ATOM   2631  HN  GLN P  16      21.018  28.880  16.013  1.00  0.00      PROB
ATOM   2632  CA  GLN P  16      21.350  27.423  14.500  1.00  0.00      PROB
ATOM   2633  HA  GLN P  16      22.335  27.176  14.132  1.00  0.00      PROB
ATOM   2634  CB  GLN P  16      20.887  26.376  15.514  1.00  0.00      PROB
ATOM   2635  HB1 GLN P  16      20.833  25.392  15.002  1.00  0.00      PROB
ATOM   2636  HB2 GLN P  16      19.872  26.655  15.866  1.00  0.00      PROB
ATOM   2637  CG  GLN P  16      21.799  26.236  16.733  1.00  0.00      PROB
ATOM   2638  HG1 GLN P  16      21.858  27.205  17.274  1.00  0.00      PROB
ATOM   2639  HG2 GLN P  16      22.819  25.937  16.409  1.00  0.00      PROB
ATOM   2640  CD  GLN P  16      21.233  25.176  17.658  1.00  0.00      PROB
ATOM   2641  OE1 GLN P  16      20.044  25.110  17.942  1.00  0.00      PROB
ATOM   2642  NE2 GLN P  16      22.149  24.324  18.124  1.00  0.00      PROB
ATOM   2643 HE21 GLN P  16      21.877  23.587  18.743  1.00  0.00      PROB
ATOM   2644 HE22 GLN P  16      23.107  24.423  17.854  1.00  0.00      PROB
ATOM   2645  C   GLN P  16      20.451  27.360  13.279  1.00  0.00      PROB
ATOM   2646  O   GLN P  16      19.447  28.055  13.178  1.00  0.00      PROB
ATOM   2647  N   THR P  17      20.845  26.477  12.358  1.00  0.00      PROB
ATOM   2648  HN  THR P  17      21.713  25.988  12.382  1.00  0.00      PROB
ATOM   2649  CA  THR P  17      19.935  26.221  11.249  1.00  0.00      PROB
ATOM   2650  HA  THR P  17      19.371  27.121  11.055  1.00  0.00      PROB
ATOM   2651  CB  THR P  17      20.748  25.817  10.019  1.00  0.00      PROB
ATOM   2652  HB  THR P  17      21.254  24.844  10.197  1.00  0.00      PROB
ATOM   2653  OG1 THR P  17      21.736  26.827   9.775  1.00  0.00      PROB
ATOM   2654  HG1 THR P  17      22.322  26.468   9.105  1.00  0.00      PROB
ATOM   2655  CG2 THR P  17      19.897  25.585   8.765  1.00  0.00      PROB
ATOM   2656 HG21 THR P  17      19.348  26.513   8.499  1.00  0.00      PROB
ATOM   2657 HG22 THR P  17      19.158  24.777   8.954  1.00  0.00      PROB
ATOM   2658 HG23 THR P  17      20.550  25.303   7.912  1.00  0.00      PROB
ATOM   2659  C   THR P  17      18.853  25.216  11.607  1.00  0.00      PROB
ATOM   2660  O   THR P  17      19.085  24.029  11.805  1.00  0.00      PROB
ATOM   2661  N   LEU P  18      17.642  25.772  11.713  1.00  0.00      PROB
ATOM   2662  HN  LEU P  18      17.472  26.734  11.514  1.00  0.00      PROB
ATOM   2663  CA  LEU P  18      16.493  24.977  12.133  1.00  0.00      PROB
ATOM   2664  HA  LEU P  18      16.732  24.494  13.069  1.00  0.00      PROB
ATOM   2665  CB  LEU P  18      15.293  25.908  12.293  1.00  0.00      PROB
ATOM   2666  HB1 LEU P  18      15.073  26.348  11.298  1.00  0.00      PROB
ATOM   2667  HB2 LEU P  18      15.586  26.720  12.991  1.00  0.00      PROB
ATOM   2668  CG  LEU P  18      14.001  25.284  12.822  1.00  0.00      PROB
ATOM   2669  HG  LEU P  18      13.601  24.587  12.056  1.00  0.00      PROB
ATOM   2670  CD1 LEU P  18      14.205  24.516  14.126  1.00  0.00      PROB
ATOM   2671 HD11 LEU P  18      14.592  25.197  14.914  1.00  0.00      PROB
ATOM   2672 HD12 LEU P  18      14.940  23.698  13.972  1.00  0.00      PROB
ATOM   2673 HD13 LEU P  18      13.238  24.090  14.469  1.00  0.00      PROB
ATOM   2674  CD2 LEU P  18      12.908  26.344  12.944  1.00  0.00      PROB
ATOM   2675 HD21 LEU P  18      12.703  26.797  11.951  1.00  0.00      PROB
ATOM   2676 HD22 LEU P  18      13.235  27.146  13.639  1.00  0.00      PROB
ATOM   2677 HD23 LEU P  18      11.972  25.880  13.322  1.00  0.00      PROB
ATOM   2678  C   LEU P  18      16.173  23.821  11.204  1.00  0.00      PROB
ATOM   2679  O   LEU P  18      15.887  23.988  10.025  1.00  0.00      PROB
ATOM   2680  N   SER P  19      16.212  22.627  11.801  1.00  0.00      PROB
ATOM   2681  HN  SER P  19      16.511  22.467  12.738  1.00  0.00      PROB
ATOM   2682  CA  SER P  19      15.779  21.494  10.998  1.00  0.00      PROB
ATOM   2683  HA  SER P  19      15.866  21.771   9.958  1.00  0.00      PROB
ATOM   2684  CB  SER P  19      16.630  20.254  11.288  1.00  0.00      PROB
ATOM   2685  HB1 SER P  19      16.250  19.742  12.198  1.00  0.00      PROB
ATOM   2686  HB2 SER P  19      17.688  20.554  11.447  1.00  0.00      PROB
ATOM   2687  OG  SER P  19      16.568  19.337  10.179  1.00  0.00      PROB
ATOM   2688  HG1 SER P  19      17.118  18.589  10.423  1.00  0.00      PROB
ATOM   2689  C   SER P  19      14.302  21.197  11.145  1.00  0.00      PROB
ATOM   2690  O   SER P  19      13.862  20.543  12.079  1.00  0.00      PROB
ATOM   2691  N   LEU P  20      13.562  21.697  10.151  1.00  0.00      PROB
ATOM   2692  HN  LEU P  20      13.907  22.329   9.462  1.00  0.00      PROB
ATOM   2693  CA  LEU P  20      12.161  21.291  10.071  1.00  0.00      PROB
ATOM   2694  HA  LEU P  20      11.841  20.975  11.053  1.00  0.00      PROB
ATOM   2695  CB  LEU P  20      11.324  22.465   9.587  1.00  0.00      PROB
ATOM   2696  HB1 LEU P  20      10.275  22.125   9.457  1.00  0.00      PROB
ATOM   2697  HB2 LEU P  20      11.717  22.802   8.604  1.00  0.00      PROB
ATOM   2698  CG  LEU P  20      11.339  23.644  10.548  1.00  0.00      PROB
ATOM   2699  HG  LEU P  20      12.379  23.822  10.897  1.00  0.00      PROB
ATOM   2700  CD1 LEU P  20      10.816  24.897   9.861  1.00  0.00      PROB
ATOM   2701 HD11 LEU P  20       9.773  24.735   9.514  1.00  0.00      PROB
ATOM   2702 HD12 LEU P  20      11.450  25.138   8.981  1.00  0.00      PROB
ATOM   2703 HD13 LEU P  20      10.824  25.750  10.573  1.00  0.00      PROB
ATOM   2704  CD2 LEU P  20      10.603  23.333  11.852  1.00  0.00      PROB
ATOM   2705 HD21 LEU P  20      11.082  22.471  12.364  1.00  0.00      PROB
ATOM   2706 HD22 LEU P  20       9.544  23.074  11.636  1.00  0.00      PROB
ATOM   2707 HD23 LEU P  20      10.642  24.214  12.528  1.00  0.00      PROB
ATOM   2708  C   LEU P  20      11.982  20.124   9.124  1.00  0.00      PROB
ATOM   2709  O   LEU P  20      12.694  20.007   8.129  1.00  0.00      PROB
ATOM   2710  N   THR P  21      11.007  19.277   9.464  1.00  0.00      PROB
ATOM   2711  HN  THR P  21      10.417  19.403  10.258  1.00  0.00      PROB
ATOM   2712  CA  THR P  21      10.783  18.098   8.635  1.00  0.00      PROB
ATOM   2713  HA  THR P  21      10.971  18.364   7.605  1.00  0.00      PROB
ATOM   2714  CB  THR P  21      11.733  16.976   9.089  1.00  0.00      PROB
ATOM   2715  HB  THR P  21      11.433  16.619  10.097  1.00  0.00      PROB
ATOM   2716  OG1 THR P  21      13.095  17.449   9.153  1.00  0.00      PROB
ATOM   2717  HG1 THR P  21      13.171  17.925   9.983  1.00  0.00      PROB
ATOM   2718  CG2 THR P  21      11.637  15.727   8.208  1.00  0.00      PROB
ATOM   2719 HG21 THR P  21      11.719  16.008   7.136  1.00  0.00      PROB
ATOM   2720 HG22 THR P  21      10.659  15.225   8.369  1.00  0.00      PROB
ATOM   2721 HG23 THR P  21      12.463  15.026   8.454  1.00  0.00      PROB
ATOM   2722  C   THR P  21       9.318  17.671   8.652  1.00  0.00      PROB
ATOM   2723  O   THR P  21       8.832  16.985   9.545  1.00  0.00      PROB
ATOM   2724  N   CYS P  22       8.614  18.139   7.619  1.00  0.00      PROB
ATOM   2725  HN  CYS P  22       8.987  18.766   6.939  1.00  0.00      PROB
ATOM   2726  CA  CYS P  22       7.220  17.721   7.459  1.00  0.00      PROB
ATOM   2727  HA  CYS P  22       6.771  17.647   8.438  1.00  0.00      PROB
ATOM   2728  CB  CYS P  22       6.482  18.751   6.603  1.00  0.00      PROB
ATOM   2729  HB1 CYS P  22       7.067  18.879   5.669  1.00  0.00      PROB
ATOM   2730  HB2 CYS P  22       6.495  19.709   7.161  1.00  0.00      PROB
ATOM   2731  SG  CYS P  22       4.767  18.388   6.148  1.00  0.00      PROB
ATOM   2732  HG1 CYS P  22       5.054  17.267   5.502  1.00  0.00      PROB
ATOM   2733  C   CYS P  22       7.182  16.371   6.789  1.00  0.00      PROB
ATOM   2734  O   CYS P  22       7.714  16.203   5.703  1.00  0.00      PROB
ATOM   2735  N   SER P  23       6.567  15.412   7.473  1.00  0.00      PROB
ATOM   2736  HN  SER P  23       6.244  15.496   8.412  1.00  0.00      PROB
ATOM   2737  CA  SER P  23       6.365  14.154   6.766  1.00  0.00      PROB
ATOM   2738  HA  SER P  23       6.894  14.201   5.826  1.00  0.00      PROB
ATOM   2739  CB  SER P  23       6.895  13.008   7.627  1.00  0.00      PROB
ATOM   2740  HB1 SER P  23       6.964  12.079   7.022  1.00  0.00      PROB
ATOM   2741  HB2 SER P  23       6.218  12.837   8.491  1.00  0.00      PROB
ATOM   2742  OG  SER P  23       8.206  13.349   8.117  1.00  0.00      PROB
ATOM   2743  HG1 SER P  23       8.127  14.227   8.496  1.00  0.00      PROB
ATOM   2744  C   SER P  23       4.890  14.013   6.462  1.00  0.00      PROB
ATOM   2745  O   SER P  23       4.067  14.474   7.247  1.00  0.00      PROB
ATOM   2746  N   PHE P  24       4.577  13.406   5.314  1.00  0.00      PROB
ATOM   2747  HN  PHE P  24       5.232  13.019   4.671  1.00  0.00      PROB
ATOM   2748  CA  PHE P  24       3.149  13.325   5.016  1.00  0.00      PROB
ATOM   2749  HA  PHE P  24       2.611  13.366   5.951  1.00  0.00      PROB
ATOM   2750  CB  PHE P  24       2.710  14.479   4.099  1.00  0.00      PROB
ATOM   2751  HB1 PHE P  24       2.911  15.449   4.602  1.00  0.00      PROB
ATOM   2752  HB2 PHE P  24       1.626  14.382   3.876  1.00  0.00      PROB
ATOM   2753  CG  PHE P  24       3.445  14.492   2.780  1.00  0.00      PROB
ATOM   2754  CD1 PHE P  24       4.481  15.430   2.589  1.00  0.00      PROB
ATOM   2755  HD1 PHE P  24       4.764  16.101   3.386  1.00  0.00      PROB
ATOM   2756  CE1 PHE P  24       5.141  15.481   1.348  1.00  0.00      PROB
ATOM   2757  HE1 PHE P  24       5.938  16.191   1.182  1.00  0.00      PROB
ATOM   2758  CZ  PHE P  24       4.751  14.596   0.325  1.00  0.00      PROB
ATOM   2759  HZ  PHE P  24       5.248  14.648  -0.633  1.00  0.00      PROB
ATOM   2760  CD2 PHE P  24       3.073  13.590   1.759  1.00  0.00      PROB
ATOM   2761  HD2 PHE P  24       2.291  12.865   1.931  1.00  0.00      PROB
ATOM   2762  CE2 PHE P  24       3.730  13.644   0.517  1.00  0.00      PROB
ATOM   2763  HE2 PHE P  24       3.456  12.966  -0.278  1.00  0.00      PROB
ATOM   2764  C   PHE P  24       2.710  11.974   4.491  1.00  0.00      PROB
ATOM   2765  O   PHE P  24       3.527  11.112   4.194  1.00  0.00      PROB
ATOM   2766  N   SER P  25       1.387  11.830   4.383  1.00  0.00      PROB
ATOM   2767  HN  SER P  25       0.725  12.528   4.643  1.00  0.00      PROB
ATOM   2768  CA  SER P  25       0.886  10.570   3.851  1.00  0.00      PROB
ATOM   2769  HA  SER P  25       1.696  10.066   3.346  1.00  0.00      PROB
ATOM   2770  CB  SER P  25       0.353   9.717   5.006  1.00  0.00      PROB
ATOM   2771  HB1 SER P  25       1.201   9.307   5.596  1.00  0.00      PROB
ATOM   2772  HB2 SER P  25      -0.258   8.880   4.606  1.00  0.00      PROB
ATOM   2773  OG  SER P  25      -0.463  10.521   5.862  1.00  0.00      PROB
ATOM   2774  HG1 SER P  25      -0.767   9.938   6.562  1.00  0.00      PROB
ATOM   2775  C   SER P  25      -0.152  10.770   2.761  1.00  0.00      PROB
ATOM   2776  O   SER P  25      -0.553  11.886   2.443  1.00  0.00      PROB
ATOM   2777  N   GLY P  26      -0.583   9.630   2.200  1.00  0.00      PROB
ATOM   2778  HN  GLY P  26      -0.210   8.732   2.417  1.00  0.00      PROB
ATOM   2779  CA  GLY P  26      -1.659   9.697   1.214  1.00  0.00      PROB
ATOM   2780  HA1 GLY P  26      -2.363  10.448   1.542  1.00  0.00      PROB
ATOM   2781  HA2 GLY P  26      -2.137   8.729   1.178  1.00  0.00      PROB
ATOM   2782  C   GLY P  26      -1.165  10.055  -0.170  1.00  0.00      PROB
ATOM   2783  O   GLY P  26      -1.016   9.219  -1.051  1.00  0.00      PROB
ATOM   2784  N   PHE P  27      -0.915  11.358  -0.324  1.00  0.00      PROB
ATOM   2785  HN  PHE P  27      -1.134  12.064   0.344  1.00  0.00      PROB
ATOM   2786  CA  PHE P  27      -0.273  11.745  -1.573  1.00  0.00      PROB
ATOM   2787  HA  PHE P  27      -0.585  11.050  -2.338  1.00  0.00      PROB
ATOM   2788  CB  PHE P  27      -0.663  13.183  -1.967  1.00  0.00      PROB
ATOM   2789  HB1 PHE P  27      -1.759  13.315  -1.847  1.00  0.00      PROB
ATOM   2790  HB2 PHE P  27      -0.369  13.370  -3.022  1.00  0.00      PROB
ATOM   2791  CG  PHE P  27       0.017  14.234  -1.113  1.00  0.00      PROB
ATOM   2792  CD1 PHE P  27      -0.332  14.387   0.247  1.00  0.00      PROB
ATOM   2793  HD1 PHE P  27      -1.085  13.752   0.690  1.00  0.00      PROB
ATOM   2794  CE1 PHE P  27       0.309  15.373   1.021  1.00  0.00      PROB
ATOM   2795  HE1 PHE P  27       0.057  15.499   2.064  1.00  0.00      PROB
ATOM   2796  CZ  PHE P  27       1.284  16.194   0.419  1.00  0.00      PROB
ATOM   2797  HZ  PHE P  27       1.771  16.955   1.010  1.00  0.00      PROB
ATOM   2798  CD2 PHE P  27       1.000  15.053  -1.707  1.00  0.00      PROB
ATOM   2799  HD2 PHE P  27       1.262  14.921  -2.746  1.00  0.00      PROB
ATOM   2800  CE2 PHE P  27       1.638  16.044  -0.937  1.00  0.00      PROB
ATOM   2801  HE2 PHE P  27       2.389  16.681  -1.380  1.00  0.00      PROB
ATOM   2802  C   PHE P  27       1.229  11.549  -1.483  1.00  0.00      PROB
ATOM   2803  O   PHE P  27       1.776  11.350  -0.407  1.00  0.00      PROB
ATOM   2804  N   SER P  28       1.869  11.637  -2.649  1.00  0.00      PROB
ATOM   2805  HN  SER P  28       1.422  11.681  -3.539  1.00  0.00      PROB
ATOM   2806  CA  SER P  28       3.322  11.670  -2.597  1.00  0.00      PROB
ATOM   2807  HA  SER P  28       3.625  11.692  -1.561  1.00  0.00      PROB
ATOM   2808  CB  SER P  28       3.888  10.428  -3.298  1.00  0.00      PROB
ATOM   2809  HB1 SER P  28       3.595  10.443  -4.370  1.00  0.00      PROB
ATOM   2810  HB2 SER P  28       3.480   9.514  -2.816  1.00  0.00      PROB
ATOM   2811  OG  SER P  28       5.319  10.385  -3.218  1.00  0.00      PROB
ATOM   2812  HG1 SER P  28       5.641  10.850  -3.994  1.00  0.00      PROB
ATOM   2813  C   SER P  28       3.761  12.952  -3.261  1.00  0.00      PROB
ATOM   2814  O   SER P  28       3.089  13.456  -4.157  1.00  0.00      PROB
ATOM   2815  N   LEU P  29       4.914  13.468  -2.828  1.00  0.00      PROB
ATOM   2816  HN  LEU P  29       5.445  13.116  -2.061  1.00  0.00      PROB
ATOM   2817  CA  LEU P  29       5.407  14.633  -3.552  1.00  0.00      PROB
ATOM   2818  HA  LEU P  29       4.562  15.095  -4.041  1.00  0.00      PROB
ATOM   2819  CB  LEU P  29       6.091  15.643  -2.634  1.00  0.00      PROB
ATOM   2820  HB1 LEU P  29       7.189  15.477  -2.654  1.00  0.00      PROB
ATOM   2821  HB2 LEU P  29       5.726  15.504  -1.594  1.00  0.00      PROB
ATOM   2822  CG  LEU P  29       5.782  17.068  -3.097  1.00  0.00      PROB
ATOM   2823  HG  LEU P  29       6.253  17.241  -4.088  1.00  0.00      PROB
ATOM   2824  CD1 LEU P  29       4.280  17.293  -3.210  1.00  0.00      PROB
ATOM   2825 HD11 LEU P  29       3.731  16.437  -2.762  1.00  0.00      PROB
ATOM   2826 HD12 LEU P  29       3.990  17.380  -4.279  1.00  0.00      PROB
ATOM   2827 HD13 LEU P  29       3.995  18.220  -2.668  1.00  0.00      PROB
ATOM   2828  CD2 LEU P  29       6.413  18.129  -2.205  1.00  0.00      PROB
ATOM   2829 HD21 LEU P  29       7.486  18.257  -2.464  1.00  0.00      PROB
ATOM   2830 HD22 LEU P  29       6.340  17.820  -1.140  1.00  0.00      PROB
ATOM   2831 HD23 LEU P  29       5.895  19.101  -2.349  1.00  0.00      PROB
ATOM   2832  C   LEU P  29       6.245  14.282  -4.762  1.00  0.00      PROB
ATOM   2833  O   LEU P  29       7.417  14.617  -4.895  1.00  0.00      PROB
ATOM   2834  N   SER P  30       5.521  13.584  -5.637  1.00  0.00      PROB
ATOM   2835  HN  SER P  30       4.595  13.300  -5.405  1.00  0.00      PROB
ATOM   2836  CA  SER P  30       5.956  13.170  -6.962  1.00  0.00      PROB
ATOM   2837  HA  SER P  30       6.602  13.937  -7.362  1.00  0.00      PROB
ATOM   2838  CB  SER P  30       6.701  11.835  -6.868  1.00  0.00      PROB
ATOM   2839  HB1 SER P  30       7.781  12.022  -6.689  1.00  0.00      PROB
ATOM   2840  HB2 SER P  30       6.576  11.270  -7.816  1.00  0.00      PROB
ATOM   2841  OG  SER P  30       6.183  11.042  -5.785  1.00  0.00      PROB
ATOM   2842  HG1 SER P  30       6.692  10.228  -5.786  1.00  0.00      PROB
ATOM   2843  C   SER P  30       4.773  13.106  -7.927  1.00  0.00      PROB
ATOM   2844  O   SER P  30       4.922  12.971  -9.134  1.00  0.00      PROB
ATOM   2845  N   THR P  31       3.563  13.235  -7.347  1.00  0.00      PROB
ATOM   2846  HN  THR P  31       3.422  13.261  -6.360  1.00  0.00      PROB
ATOM   2847  CA  THR P  31       2.388  13.343  -8.203  1.00  0.00      PROB
ATOM   2848  HA  THR P  31       2.427  12.563  -8.949  1.00  0.00      PROB
ATOM   2849  CB  THR P  31       1.153  13.190  -7.310  1.00  0.00      PROB
ATOM   2850  HB  THR P  31       0.960  14.139  -6.766  1.00  0.00      PROB
ATOM   2851  OG1 THR P  31       1.374  12.141  -6.354  1.00  0.00      PROB
ATOM   2852  HG1 THR P  31       1.530  11.344  -6.867  1.00  0.00      PROB
ATOM   2853  CG2 THR P  31      -0.132  12.936  -8.104  1.00  0.00      PROB
ATOM   2854 HG21 THR P  31      -0.035  12.002  -8.698  1.00  0.00      PROB
ATOM   2855 HG22 THR P  31      -0.320  13.781  -8.800  1.00  0.00      PROB
ATOM   2856 HG23 THR P  31      -0.991  12.826  -7.408  1.00  0.00      PROB
ATOM   2857  C   THR P  31       2.373  14.658  -8.977  1.00  0.00      PROB
ATOM   2858  O   THR P  31       2.740  15.705  -8.457  1.00  0.00      PROB
ATOM   2859  N   SER P  32       1.954  14.561 -10.249  1.00  0.00      PROB
ATOM   2860  HN  SER P  32       1.578  13.723 -10.637  1.00  0.00      PROB
ATOM   2861  CA  SER P  32       2.041  15.726 -11.131  1.00  0.00      PROB
ATOM   2862  HA  SER P  32       3.083  15.975 -11.267  1.00  0.00      PROB
ATOM   2863  CB  SER P  32       1.387  15.386 -12.472  1.00  0.00      PROB
ATOM   2864  HB1 SER P  32       2.026  14.671 -13.033  1.00  0.00      PROB
ATOM   2865  HB2 SER P  32       1.253  16.312 -13.072  1.00  0.00      PROB
ATOM   2866  OG  SER P  32       0.100  14.785 -12.248  1.00  0.00      PROB
ATOM   2867  HG1 SER P  32      -0.117  14.315 -13.056  1.00  0.00      PROB
ATOM   2868  C   SER P  32       1.469  17.011 -10.555  1.00  0.00      PROB
ATOM   2869  O   SER P  32       0.316  17.078 -10.138  1.00  0.00      PROB
ATOM   2870  N   GLY P  33       2.346  18.022 -10.543  1.00  0.00      PROB
ATOM   2871  HN  GLY P  33       3.296  17.925 -10.830  1.00  0.00      PROB
ATOM   2872  CA  GLY P  33       1.915  19.343 -10.092  1.00  0.00      PROB
ATOM   2873  HA1 GLY P  33       1.075  19.627 -10.708  1.00  0.00      PROB
ATOM   2874  HA2 GLY P  33       2.743  20.017 -10.255  1.00  0.00      PROB
ATOM   2875  C   GLY P  33       1.493  19.456  -8.637  1.00  0.00      PROB
ATOM   2876  O   GLY P  33       0.780  20.374  -8.256  1.00  0.00      PROB
ATOM   2877  N   MET P  34       1.942  18.489  -7.828  1.00  0.00      PROB
ATOM   2878  HN  MET P  34       2.439  17.678  -8.124  1.00  0.00      PROB
ATOM   2879  CA  MET P  34       1.663  18.672  -6.408  1.00  0.00      PROB
ATOM   2880  HA  MET P  34       0.756  19.250  -6.309  1.00  0.00      PROB
ATOM   2881  CB  MET P  34       1.504  17.297  -5.749  1.00  0.00      PROB
ATOM   2882  HB1 MET P  34       2.518  16.897  -5.537  1.00  0.00      PROB
ATOM   2883  HB2 MET P  34       0.995  16.625  -6.472  1.00  0.00      PROB
ATOM   2884  CG  MET P  34       0.704  17.282  -4.442  1.00  0.00      PROB
ATOM   2885  HG1 MET P  34       1.067  18.117  -3.807  1.00  0.00      PROB
ATOM   2886  HG2 MET P  34       0.918  16.327  -3.919  1.00  0.00      PROB
ATOM   2887  SD  MET P  34      -1.075  17.444  -4.660  1.00  0.00      PROB
ATOM   2888  CE  MET P  34      -1.363  15.863  -5.469  1.00  0.00      PROB
ATOM   2889  HE1 MET P  34      -0.896  15.029  -4.903  1.00  0.00      PROB
ATOM   2890  HE2 MET P  34      -0.928  15.870  -6.491  1.00  0.00      PROB
ATOM   2891  HE3 MET P  34      -2.453  15.661  -5.540  1.00  0.00      PROB
ATOM   2892  C   MET P  34       2.770  19.498  -5.769  1.00  0.00      PROB
ATOM   2893  O   MET P  34       3.882  19.549  -6.286  1.00  0.00      PROB
ATOM   2894  N   GLY P  35       2.425  20.132  -4.645  1.00  0.00      PROB
ATOM   2895  HN  GLY P  35       1.499  20.119  -4.276  1.00  0.00      PROB
ATOM   2896  CA  GLY P  35       3.424  20.886  -3.900  1.00  0.00      PROB
ATOM   2897  HA1 GLY P  35       3.383  21.918  -4.214  1.00  0.00      PROB
ATOM   2898  HA2 GLY P  35       4.398  20.471  -4.111  1.00  0.00      PROB
ATOM   2899  C   GLY P  35       3.135  20.789  -2.417  1.00  0.00      PROB
ATOM   2900  O   GLY P  35       2.054  20.364  -2.016  1.00  0.00      PROB
ATOM   2901  N   VAL P  36       4.146  21.177  -1.627  1.00  0.00      PROB
ATOM   2902  HN  VAL P  36       5.067  21.344  -1.972  1.00  0.00      PROB
ATOM   2903  CA  VAL P  36       3.933  21.376  -0.192  1.00  0.00      PROB
ATOM   2904  HA  VAL P  36       2.872  21.497  -0.033  1.00  0.00      PROB
ATOM   2905  CB  VAL P  36       4.460  20.191   0.650  1.00  0.00      PROB
ATOM   2906  HB  VAL P  36       5.512  19.987   0.357  1.00  0.00      PROB
ATOM   2907  CG1 VAL P  36       4.414  20.454   2.161  1.00  0.00      PROB
ATOM   2908 HG11 VAL P  36       3.368  20.647   2.483  1.00  0.00      PROB
ATOM   2909 HG12 VAL P  36       5.031  21.344   2.409  1.00  0.00      PROB
ATOM   2910 HG13 VAL P  36       4.797  19.568   2.711  1.00  0.00      PROB
ATOM   2911  CG2 VAL P  36       3.704  18.899   0.349  1.00  0.00      PROB
ATOM   2912 HG21 VAL P  36       3.815  18.633  -0.724  1.00  0.00      PROB
ATOM   2913 HG22 VAL P  36       2.624  19.033   0.571  1.00  0.00      PROB
ATOM   2914 HG23 VAL P  36       4.113  18.070   0.965  1.00  0.00      PROB
ATOM   2915  C   VAL P  36       4.624  22.662   0.218  1.00  0.00      PROB
ATOM   2916  O   VAL P  36       5.788  22.888  -0.095  1.00  0.00      PROB
ATOM   2917  N   GLY P  37       3.865  23.498   0.929  1.00  0.00      PROB
ATOM   2918  HN  GLY P  37       2.894  23.355   1.102  1.00  0.00      PROB
ATOM   2919  CA  GLY P  37       4.487  24.689   1.486  1.00  0.00      PROB
ATOM   2920  HA1 GLY P  37       3.847  25.532   1.271  1.00  0.00      PROB
ATOM   2921  HA2 GLY P  37       5.447  24.819   1.008  1.00  0.00      PROB
ATOM   2922  C   GLY P  37       4.687  24.587   2.983  1.00  0.00      PROB
ATOM   2923  O   GLY P  37       3.902  23.986   3.707  1.00  0.00      PROB
ATOM   2924  N   TRP P  38       5.779  25.218   3.417  1.00  0.00      PROB
ATOM   2925  HN  TRP P  38       6.511  25.524   2.813  1.00  0.00      PROB
ATOM   2926  CA  TRP P  38       5.933  25.485   4.841  1.00  0.00      PROB
ATOM   2927  HA  TRP P  38       5.339  24.765   5.384  1.00  0.00      PROB
ATOM   2928  CB  TRP P  38       7.397  25.376   5.244  1.00  0.00      PROB
ATOM   2929  HB1 TRP P  38       7.596  26.060   6.097  1.00  0.00      PROB
ATOM   2930  HB2 TRP P  38       8.038  25.668   4.385  1.00  0.00      PROB
ATOM   2931  CG  TRP P  38       7.744  23.967   5.656  1.00  0.00      PROB
ATOM   2932  CD1 TRP P  38       8.212  22.929   4.837  1.00  0.00      PROB
ATOM   2933  HD1 TRP P  38       8.355  23.012   3.770  1.00  0.00      PROB
ATOM   2934  NE1 TRP P  38       8.463  21.802   5.561  1.00  0.00      PROB
ATOM   2935  HE1 TRP P  38       8.797  20.958   5.203  1.00  0.00      PROB
ATOM   2936  CE2 TRP P  38       8.163  22.057   6.895  1.00  0.00      PROB
ATOM   2937  CD2 TRP P  38       7.702  23.412   6.986  1.00  0.00      PROB
ATOM   2938  CE3 TRP P  38       7.314  23.941   8.235  1.00  0.00      PROB
ATOM   2939  HE3 TRP P  38       6.964  24.958   8.328  1.00  0.00      PROB
ATOM   2940  CZ3 TRP P  38       7.384  23.128   9.385  1.00  0.00      PROB
ATOM   2941  HZ3 TRP P  38       7.083  23.529  10.342  1.00  0.00      PROB
ATOM   2942  CZ2 TRP P  38       8.232  21.263   8.057  1.00  0.00      PROB
ATOM   2943  HZ2 TRP P  38       8.581  20.242   8.013  1.00  0.00      PROB
ATOM   2944  CH2 TRP P  38       7.842  21.798   9.300  1.00  0.00      PROB
ATOM   2945  HH2 TRP P  38       7.894  21.188  10.190  1.00  0.00      PROB
ATOM   2946  C   TRP P  38       5.441  26.880   5.157  1.00  0.00      PROB
ATOM   2947  O   TRP P  38       5.903  27.868   4.591  1.00  0.00      PROB
ATOM   2948  N   ILE P  39       4.470  26.909   6.073  1.00  0.00      PROB
ATOM   2949  HN  ILE P  39       4.106  26.089   6.508  1.00  0.00      PROB
ATOM   2950  CA  ILE P  39       3.896  28.187   6.475  1.00  0.00      PROB
ATOM   2951  HA  ILE P  39       4.533  28.969   6.090  1.00  0.00      PROB
ATOM   2952  CB  ILE P  39       2.460  28.367   5.943  1.00  0.00      PROB
ATOM   2953  HB  ILE P  39       1.803  27.584   6.378  1.00  0.00      PROB
ATOM   2954  CG2 ILE P  39       1.929  29.748   6.326  1.00  0.00      PROB
ATOM   2955 HG21 ILE P  39       2.575  30.540   5.891  1.00  0.00      PROB
ATOM   2956 HG22 ILE P  39       1.928  29.859   7.431  1.00  0.00      PROB
ATOM   2957 HG23 ILE P  39       0.897  29.878   5.936  1.00  0.00      PROB
ATOM   2958  CG1 ILE P  39       2.327  28.157   4.431  1.00  0.00      PROB
ATOM   2959 HG11 ILE P  39       3.322  28.319   3.965  1.00  0.00      PROB
ATOM   2960 HG12 ILE P  39       1.616  28.911   4.033  1.00  0.00      PROB
ATOM   2961  CD  ILE P  39       1.829  26.767   4.034  1.00  0.00      PROB
ATOM   2962  HD1 ILE P  39       0.825  26.582   4.472  1.00  0.00      PROB
ATOM   2963  HD2 ILE P  39       2.530  25.992   4.412  1.00  0.00      PROB
ATOM   2964  HD3 ILE P  39       1.752  26.694   2.928  1.00  0.00      PROB
ATOM   2965  C   ILE P  39       3.894  28.247   7.988  1.00  0.00      PROB
ATOM   2966  O   ILE P  39       3.379  27.362   8.655  1.00  0.00      PROB
ATOM   2967  N   ARG P  40       4.505  29.302   8.518  1.00  0.00      PROB
ATOM   2968  HN  ARG P  40       4.966  30.021   8.006  1.00  0.00      PROB
ATOM   2969  CA  ARG P  40       4.469  29.366   9.971  1.00  0.00      PROB
ATOM   2970  HA  ARG P  40       4.046  28.442  10.336  1.00  0.00      PROB
ATOM   2971  CB  ARG P  40       5.873  29.566  10.534  1.00  0.00      PROB
ATOM   2972  HB1 ARG P  40       6.512  28.721  10.202  1.00  0.00      PROB
ATOM   2973  HB2 ARG P  40       5.815  29.559  11.643  1.00  0.00      PROB
ATOM   2974  CG  ARG P  40       6.524  30.875  10.087  1.00  0.00      PROB
ATOM   2975  HG1 ARG P  40       5.854  31.722  10.348  1.00  0.00      PROB
ATOM   2976  HG2 ARG P  40       6.664  30.854   8.985  1.00  0.00      PROB
ATOM   2977  CD  ARG P  40       7.874  31.085  10.756  1.00  0.00      PROB
ATOM   2978  HD1 ARG P  40       8.567  30.265  10.472  1.00  0.00      PROB
ATOM   2979  HD2 ARG P  40       7.747  31.112  11.859  1.00  0.00      PROB
ATOM   2980  NE  ARG P  40       8.480  32.342  10.346  1.00  0.00      PROB
ATOM   2981  HE  ARG P  40       7.961  32.970   9.766  1.00  0.00      PROB
ATOM   2982  CZ  ARG P  40       9.721  32.675  10.730  1.00  0.00      PROB
ATOM   2983  NH1 ARG P  40      10.482  31.838  11.424  1.00  0.00      PROB
ATOM   2984 HH11 ARG P  40      10.133  30.934  11.673  1.00  0.00      PROB
ATOM   2985 HH12 ARG P  40      11.404  32.111  11.698  1.00  0.00      PROB
ATOM   2986  NH2 ARG P  40      10.192  33.868  10.411  1.00  0.00      PROB
ATOM   2987 HH21 ARG P  40      11.049  34.191  10.812  1.00  0.00      PROB
ATOM   2988 HH22 ARG P  40       9.691  34.448   9.769  1.00  0.00      PROB
ATOM   2989  C   ARG P  40       3.546  30.446  10.482  1.00  0.00      PROB
ATOM   2990  O   ARG P  40       3.174  31.372   9.774  1.00  0.00      PROB
ATOM   2991  N   GLN P  41       3.250  30.314  11.773  1.00  0.00      PROB
ATOM   2992  HN  GLN P  41       3.325  29.455  12.274  1.00  0.00      PROB
ATOM   2993  CA  GLN P  41       2.790  31.484  12.502  1.00  0.00      PROB
ATOM   2994  HA  GLN P  41       2.725  32.311  11.810  1.00  0.00      PROB
ATOM   2995  CB  GLN P  41       1.427  31.198  13.125  1.00  0.00      PROB
ATOM   2996  HB1 GLN P  41       1.549  30.398  13.886  1.00  0.00      PROB
ATOM   2997  HB2 GLN P  41       0.745  30.835  12.327  1.00  0.00      PROB
ATOM   2998  CG  GLN P  41       0.783  32.410  13.797  1.00  0.00      PROB
ATOM   2999  HG1 GLN P  41       0.707  33.251  13.076  1.00  0.00      PROB
ATOM   3000  HG2 GLN P  41       1.391  32.732  14.669  1.00  0.00      PROB
ATOM   3001  CD  GLN P  41      -0.598  32.010  14.260  1.00  0.00      PROB
ATOM   3002  OE1 GLN P  41      -0.792  30.978  14.888  1.00  0.00      PROB
ATOM   3003  NE2 GLN P  41      -1.570  32.828  13.856  1.00  0.00      PROB
ATOM   3004 HE21 GLN P  41      -2.527  32.568  13.983  1.00  0.00      PROB
ATOM   3005 HE22 GLN P  41      -1.342  33.701  13.425  1.00  0.00      PROB
ATOM   3006  C   GLN P  41       3.817  31.834  13.559  1.00  0.00      PROB
ATOM   3007  O   GLN P  41       3.939  31.160  14.577  1.00  0.00      PROB
ATOM   3008  N   PRO P  42       4.593  32.906  13.281  1.00  0.00      PROB
ATOM   3009  CD  PRO P  42       4.618  33.700  12.061  1.00  0.00      PROB
ATOM   3010  HD1 PRO P  42       3.817  34.468  12.088  1.00  0.00      PROB
ATOM   3011  HD2 PRO P  42       4.486  33.044  11.175  1.00  0.00      PROB
ATOM   3012  CA  PRO P  42       5.535  33.382  14.298  1.00  0.00      PROB
ATOM   3013  HA  PRO P  42       6.142  32.567  14.657  1.00  0.00      PROB
ATOM   3014  CB  PRO P  42       6.312  34.488  13.576  1.00  0.00      PROB
ATOM   3015  HB1 PRO P  42       7.402  34.377  13.757  1.00  0.00      PROB
ATOM   3016  HB2 PRO P  42       5.988  35.488  13.937  1.00  0.00      PROB
ATOM   3017  CG  PRO P  42       6.001  34.332  12.089  1.00  0.00      PROB
ATOM   3018  HG1 PRO P  42       5.997  35.319  11.579  1.00  0.00      PROB
ATOM   3019  HG2 PRO P  42       6.748  33.675  11.594  1.00  0.00      PROB
ATOM   3020  C   PRO P  42       4.778  33.904  15.503  1.00  0.00      PROB
ATOM   3021  O   PRO P  42       3.575  34.132  15.426  1.00  0.00      PROB
ATOM   3022  N   SER P  43       5.523  34.099  16.603  1.00  0.00      PROB
ATOM   3023  HN  SER P  43       6.504  33.923  16.616  1.00  0.00      PROB
ATOM   3024  CA  SER P  43       4.938  34.584  17.858  1.00  0.00      PROB
ATOM   3025  HA  SER P  43       4.417  33.765  18.331  1.00  0.00      PROB
ATOM   3026  CB  SER P  43       6.059  35.107  18.761  1.00  0.00      PROB
ATOM   3027  HB1 SER P  43       6.373  36.117  18.423  1.00  0.00      PROB
ATOM   3028  HB2 SER P  43       6.928  34.416  18.720  1.00  0.00      PROB
ATOM   3029  OG  SER P  43       5.602  35.194  20.113  1.00  0.00      PROB
ATOM   3030  HG1 SER P  43       6.381  35.370  20.645  1.00  0.00      PROB
ATOM   3031  C   SER P  43       3.782  35.579  17.728  1.00  0.00      PROB
ATOM   3032  O   SER P  43       3.942  36.779  17.487  1.00  0.00      PROB
ATOM   3033  N   GLY P  44       2.580  34.979  17.847  1.00  0.00      PROB
ATOM   3034  HN  GLY P  44       2.498  34.021  18.111  1.00  0.00      PROB
ATOM   3035  CA  GLY P  44       1.316  35.679  17.601  1.00  0.00      PROB
ATOM   3036  HA1 GLY P  44       1.080  36.242  18.492  1.00  0.00      PROB
ATOM   3037  HA2 GLY P  44       0.560  34.929  17.423  1.00  0.00      PROB
ATOM   3038  C   GLY P  44       1.341  36.632  16.417  1.00  0.00      PROB
ATOM   3039  O   GLY P  44       1.291  37.846  16.582  1.00  0.00      PROB
ATOM   3040  N   LYS P  45       1.500  36.049  15.225  1.00  0.00      PROB
ATOM   3041  HN  LYS P  45       1.615  35.065  15.109  1.00  0.00      PROB
ATOM   3042  CA  LYS P  45       1.510  36.871  14.015  1.00  0.00      PROB
ATOM   3043  HA  LYS P  45       1.179  37.863  14.283  1.00  0.00      PROB
ATOM   3044  CB  LYS P  45       2.919  36.927  13.402  1.00  0.00      PROB
ATOM   3045  HB1 LYS P  45       2.865  37.605  12.526  1.00  0.00      PROB
ATOM   3046  HB2 LYS P  45       3.162  35.902  13.054  1.00  0.00      PROB
ATOM   3047  CG  LYS P  45       4.101  37.401  14.264  1.00  0.00      PROB
ATOM   3048  HG1 LYS P  45       5.020  36.946  13.840  1.00  0.00      PROB
ATOM   3049  HG2 LYS P  45       3.939  37.006  15.288  1.00  0.00      PROB
ATOM   3050  CD  LYS P  45       4.360  38.910  14.394  1.00  0.00      PROB
ATOM   3051  HD1 LYS P  45       4.268  39.355  13.382  1.00  0.00      PROB
ATOM   3052  HD2 LYS P  45       5.401  39.043  14.755  1.00  0.00      PROB
ATOM   3053  CE  LYS P  45       3.440  39.696  15.332  1.00  0.00      PROB
ATOM   3054  HE1 LYS P  45       2.391  39.645  14.969  1.00  0.00      PROB
ATOM   3055  HE2 LYS P  45       3.772  40.754  15.393  1.00  0.00      PROB
ATOM   3056  NZ  LYS P  45       3.484  39.124  16.686  1.00  0.00      PROB
ATOM   3057  HZ1 LYS P  45       4.133  38.312  16.699  1.00  0.00      PROB
ATOM   3058  HZ2 LYS P  45       2.531  38.811  16.961  1.00  0.00      PROB
ATOM   3059  HZ3 LYS P  45       3.818  39.845  17.356  1.00  0.00      PROB
ATOM   3060  C   LYS P  45       0.523  36.306  13.005  1.00  0.00      PROB
ATOM   3061  O   LYS P  45      -0.222  35.380  13.307  1.00  0.00      PROB
ATOM   3062  N   GLY P  46       0.570  36.882  11.792  1.00  0.00      PROB
ATOM   3063  HN  GLY P  46       1.061  37.726  11.591  1.00  0.00      PROB
ATOM   3064  CA  GLY P  46      -0.146  36.224  10.702  1.00  0.00      PROB
ATOM   3065  HA1 GLY P  46      -0.281  36.939   9.904  1.00  0.00      PROB
ATOM   3066  HA2 GLY P  46      -1.105  35.897  11.074  1.00  0.00      PROB
ATOM   3067  C   GLY P  46       0.630  35.029  10.185  1.00  0.00      PROB
ATOM   3068  O   GLY P  46       1.650  34.645  10.747  1.00  0.00      PROB
ATOM   3069  N   LEU P  47       0.109  34.458   9.093  1.00  0.00      PROB
ATOM   3070  HN  LEU P  47      -0.721  34.762   8.632  1.00  0.00      PROB
ATOM   3071  CA  LEU P  47       0.831  33.306   8.559  1.00  0.00      PROB
ATOM   3072  HA  LEU P  47       1.357  32.835   9.376  1.00  0.00      PROB
ATOM   3073  CB  LEU P  47      -0.129  32.311   7.906  1.00  0.00      PROB
ATOM   3074  HB1 LEU P  47       0.480  31.533   7.399  1.00  0.00      PROB
ATOM   3075  HB2 LEU P  47      -0.722  32.859   7.144  1.00  0.00      PROB
ATOM   3076  CG  LEU P  47      -1.109  31.603   8.842  1.00  0.00      PROB
ATOM   3077  HG  LEU P  47      -1.656  32.362   9.440  1.00  0.00      PROB
ATOM   3078  CD1 LEU P  47      -2.114  30.764   8.052  1.00  0.00      PROB
ATOM   3079 HD11 LEU P  47      -1.582  29.993   7.455  1.00  0.00      PROB
ATOM   3080 HD12 LEU P  47      -2.688  31.415   7.359  1.00  0.00      PROB
ATOM   3081 HD13 LEU P  47      -2.811  30.253   8.750  1.00  0.00      PROB
ATOM   3082  CD2 LEU P  47      -0.400  30.755   9.896  1.00  0.00      PROB
ATOM   3083 HD21 LEU P  47       0.389  31.353  10.400  1.00  0.00      PROB
ATOM   3084 HD22 LEU P  47       0.076  29.874   9.415  1.00  0.00      PROB
ATOM   3085 HD23 LEU P  47      -1.130  30.414  10.661  1.00  0.00      PROB
ATOM   3086  C   LEU P  47       1.944  33.688   7.597  1.00  0.00      PROB
ATOM   3087  O   LEU P  47       1.722  34.054   6.448  1.00  0.00      PROB
ATOM   3088  N   GLU P  48       3.166  33.584   8.125  1.00  0.00      PROB
ATOM   3089  HN  GLU P  48       3.333  33.358   9.081  1.00  0.00      PROB
ATOM   3090  CA  GLU P  48       4.330  33.810   7.274  1.00  0.00      PROB
ATOM   3091  HA  GLU P  48       4.116  34.645   6.623  1.00  0.00      PROB
ATOM   3092  CB  GLU P  48       5.557  34.106   8.141  1.00  0.00      PROB
ATOM   3093  HB1 GLU P  48       5.837  33.171   8.670  1.00  0.00      PROB
ATOM   3094  HB2 GLU P  48       5.270  34.873   8.890  1.00  0.00      PROB
ATOM   3095  CG  GLU P  48       6.798  34.616   7.390  1.00  0.00      PROB
ATOM   3096  HG1 GLU P  48       6.588  35.621   6.966  1.00  0.00      PROB
ATOM   3097  HG2 GLU P  48       7.045  33.916   6.563  1.00  0.00      PROB
ATOM   3098  CD  GLU P  48       7.991  34.713   8.332  1.00  0.00      PROB
ATOM   3099  OE1 GLU P  48       7.837  35.088   9.490  1.00  0.00      PROB
ATOM   3100  OE2 GLU P  48       9.095  34.356   7.941  1.00  0.00      PROB
ATOM   3101  C   GLU P  48       4.590  32.623   6.362  1.00  0.00      PROB
ATOM   3102  O   GLU P  48       4.986  31.543   6.791  1.00  0.00      PROB
ATOM   3103  N   TRP P  49       4.348  32.861   5.066  1.00  0.00      PROB
ATOM   3104  HN  TRP P  49       3.897  33.675   4.709  1.00  0.00      PROB
ATOM   3105  CA  TRP P  49       4.791  31.831   4.131  1.00  0.00      PROB
ATOM   3106  HA  TRP P  49       4.551  30.869   4.559  1.00  0.00      PROB
ATOM   3107  CB  TRP P  49       4.106  31.989   2.764  1.00  0.00      PROB
ATOM   3108  HB1 TRP P  49       4.299  33.008   2.365  1.00  0.00      PROB
ATOM   3109  HB2 TRP P  49       3.010  31.843   2.876  1.00  0.00      PROB
ATOM   3110  CG  TRP P  49       4.649  30.962   1.792  1.00  0.00      PROB
ATOM   3111  CD1 TRP P  49       4.505  29.568   1.866  1.00  0.00      PROB
ATOM   3112  HD1 TRP P  49       3.926  29.055   2.620  1.00  0.00      PROB
ATOM   3113  NE1 TRP P  49       5.187  28.947   0.868  1.00  0.00      PROB
ATOM   3114  HE1 TRP P  49       5.233  27.983   0.725  1.00  0.00      PROB
ATOM   3115  CE2 TRP P  49       5.809  29.912   0.084  1.00  0.00      PROB
ATOM   3116  CD2 TRP P  49       5.486  31.194   0.639  1.00  0.00      PROB
ATOM   3117  CE3 TRP P  49       5.992  32.365   0.040  1.00  0.00      PROB
ATOM   3118  HE3 TRP P  49       5.761  33.341   0.439  1.00  0.00      PROB
ATOM   3119  CZ3 TRP P  49       6.815  32.266  -1.102  1.00  0.00      PROB
ATOM   3120  HZ3 TRP P  49       7.201  33.163  -1.563  1.00  0.00      PROB
ATOM   3121  CZ2 TRP P  49       6.636  29.828  -1.056  1.00  0.00      PROB
ATOM   3122  HZ2 TRP P  49       6.894  28.873  -1.489  1.00  0.00      PROB
ATOM   3123  CH2 TRP P  49       7.138  31.005  -1.646  1.00  0.00      PROB
ATOM   3124  HH2 TRP P  49       7.772  30.942  -2.518  1.00  0.00      PROB
ATOM   3125  C   TRP P  49       6.304  31.825   4.004  1.00  0.00      PROB
ATOM   3126  O   TRP P  49       6.931  32.831   3.695  1.00  0.00      PROB
ATOM   3127  N   LEU P  50       6.850  30.635   4.267  1.00  0.00      PROB
ATOM   3128  HN  LEU P  50       6.328  29.829   4.533  1.00  0.00      PROB
ATOM   3129  CA  LEU P  50       8.296  30.508   4.159  1.00  0.00      PROB
ATOM   3130  HA  LEU P  50       8.735  31.484   4.303  1.00  0.00      PROB
ATOM   3131  CB  LEU P  50       8.803  29.529   5.218  1.00  0.00      PROB
ATOM   3132  HB1 LEU P  50       9.906  29.446   5.121  1.00  0.00      PROB
ATOM   3133  HB2 LEU P  50       8.349  28.535   5.023  1.00  0.00      PROB
ATOM   3134  CG  LEU P  50       8.475  29.937   6.648  1.00  0.00      PROB
ATOM   3135  HG  LEU P  50       7.447  30.358   6.681  1.00  0.00      PROB
ATOM   3136  CD1 LEU P  50       8.559  28.743   7.596  1.00  0.00      PROB
ATOM   3137 HD11 LEU P  50       9.585  28.316   7.582  1.00  0.00      PROB
ATOM   3138 HD12 LEU P  50       7.843  27.956   7.277  1.00  0.00      PROB
ATOM   3139 HD13 LEU P  50       8.323  29.066   8.633  1.00  0.00      PROB
ATOM   3140  CD2 LEU P  50       9.340  31.109   7.106  1.00  0.00      PROB
ATOM   3141 HD21 LEU P  50       9.171  31.988   6.448  1.00  0.00      PROB
ATOM   3142 HD22 LEU P  50      10.414  30.829   7.055  1.00  0.00      PROB
ATOM   3143 HD23 LEU P  50       9.075  31.390   8.148  1.00  0.00      PROB
ATOM   3144  C   LEU P  50       8.725  30.034   2.786  1.00  0.00      PROB
ATOM   3145  O   LEU P  50       9.391  30.715   2.014  1.00  0.00      PROB
ATOM   3146  N   ALA P  51       8.330  28.784   2.535  1.00  0.00      PROB
ATOM   3147  HN  ALA P  51       7.655  28.291   3.078  1.00  0.00      PROB
ATOM   3148  CA  ALA P  51       8.924  28.102   1.396  1.00  0.00      PROB
ATOM   3149  HA  ALA P  51       9.128  28.839   0.633  1.00  0.00      PROB
ATOM   3150  CB  ALA P  51      10.216  27.392   1.811  1.00  0.00      PROB
ATOM   3151  HB1 ALA P  51      10.002  26.642   2.602  1.00  0.00      PROB
ATOM   3152  HB2 ALA P  51      10.942  28.132   2.210  1.00  0.00      PROB
ATOM   3153  HB3 ALA P  51      10.658  26.869   0.936  1.00  0.00      PROB
ATOM   3154  C   ALA P  51       7.948  27.094   0.853  1.00  0.00      PROB
ATOM   3155  O   ALA P  51       6.891  26.865   1.429  1.00  0.00      PROB
ATOM   3156  N   HSD P  52       8.335  26.504  -0.273  1.00  0.00      PROB
ATOM   3157  HN  HSD P  52       9.220  26.677  -0.698  1.00  0.00      PROB
ATOM   3158  CA  HSD P  52       7.458  25.558  -0.946  1.00  0.00      PROB
ATOM   3159  HA  HSD P  52       6.931  24.980  -0.201  1.00  0.00      PROB
ATOM   3160  CB  HSD P  52       6.479  26.365  -1.811  1.00  0.00      PROB
ATOM   3161  HB1 HSD P  52       7.055  27.107  -2.404  1.00  0.00      PROB
ATOM   3162  HB2 HSD P  52       5.771  26.901  -1.144  1.00  0.00      PROB
ATOM   3163  ND1 HSD P  52       6.087  25.240  -4.015  1.00  0.00      PROB
ATOM   3164  HD1 HSD P  52       6.939  25.551  -4.437  1.00  0.00      PROB
ATOM   3165  CG  HSD P  52       5.679  25.516  -2.765  1.00  0.00      PROB
ATOM   3166  CE1 HSD P  52       5.115  24.461  -4.580  1.00  0.00      PROB
ATOM   3167  HE1 HSD P  52       5.162  24.074  -5.597  1.00  0.00      PROB
ATOM   3168  NE2 HSD P  52       4.106  24.257  -3.679  1.00  0.00      PROB
ATOM   3169  CD2 HSD P  52       4.442  24.908  -2.541  1.00  0.00      PROB
ATOM   3170  HD2 HSD P  52       3.797  24.896  -1.672  1.00  0.00      PROB
ATOM   3171  C   HSD P  52       8.352  24.638  -1.745  1.00  0.00      PROB
ATOM   3172  O   HSD P  52       9.462  25.018  -2.095  1.00  0.00      PROB
ATOM   3173  N   ILE P  53       7.846  23.431  -2.000  1.00  0.00      PROB
ATOM   3174  HN  ILE P  53       6.998  23.088  -1.603  1.00  0.00      PROB
ATOM   3175  CA  ILE P  53       8.573  22.561  -2.912  1.00  0.00      PROB
ATOM   3176  HA  ILE P  53       9.108  23.183  -3.614  1.00  0.00      PROB
ATOM   3177  CB  ILE P  53       9.556  21.664  -2.130  1.00  0.00      PROB
ATOM   3178  HB  ILE P  53      10.265  22.312  -1.572  1.00  0.00      PROB
ATOM   3179  CG2 ILE P  53       8.851  20.741  -1.141  1.00  0.00      PROB
ATOM   3180 HG21 ILE P  53       8.145  20.073  -1.679  1.00  0.00      PROB
ATOM   3181 HG22 ILE P  53       8.278  21.343  -0.404  1.00  0.00      PROB
ATOM   3182 HG23 ILE P  53       9.599  20.113  -0.610  1.00  0.00      PROB
ATOM   3183  CG1 ILE P  53      10.536  20.920  -3.037  1.00  0.00      PROB
ATOM   3184 HG11 ILE P  53      10.784  21.567  -3.905  1.00  0.00      PROB
ATOM   3185 HG12 ILE P  53      10.050  19.992  -3.407  1.00  0.00      PROB
ATOM   3186  CD  ILE P  53      11.828  20.547  -2.313  1.00  0.00      PROB
ATOM   3187  HD1 ILE P  53      11.604  19.889  -1.447  1.00  0.00      PROB
ATOM   3188  HD2 ILE P  53      12.331  21.465  -1.940  1.00  0.00      PROB
ATOM   3189  HD3 ILE P  53      12.506  20.004  -3.005  1.00  0.00      PROB
ATOM   3190  C   ILE P  53       7.594  21.801  -3.785  1.00  0.00      PROB
ATOM   3191  O   ILE P  53       6.577  21.296  -3.321  1.00  0.00      PROB
ATOM   3192  N   TRP P  54       7.915  21.802  -5.081  1.00  0.00      PROB
ATOM   3193  HN  TRP P  54       8.711  22.280  -5.445  1.00  0.00      PROB
ATOM   3194  CA  TRP P  54       7.081  21.079  -6.032  1.00  0.00      PROB
ATOM   3195  HA  TRP P  54       6.057  21.146  -5.695  1.00  0.00      PROB
ATOM   3196  CB  TRP P  54       7.214  21.667  -7.438  1.00  0.00      PROB
ATOM   3197  HB1 TRP P  54       6.636  21.040  -8.150  1.00  0.00      PROB
ATOM   3198  HB2 TRP P  54       8.285  21.663  -7.734  1.00  0.00      PROB
ATOM   3199  CG  TRP P  54       6.698  23.083  -7.513  1.00  0.00      PROB
ATOM   3200  CD1 TRP P  54       7.409  24.256  -7.221  1.00  0.00      PROB
ATOM   3201  HD1 TRP P  54       8.436  24.277  -6.889  1.00  0.00      PROB
ATOM   3202  NE1 TRP P  54       6.643  25.362  -7.409  1.00  0.00      PROB
ATOM   3203  HE1 TRP P  54       6.930  26.284  -7.266  1.00  0.00      PROB
ATOM   3204  CE2 TRP P  54       5.381  24.961  -7.839  1.00  0.00      PROB
ATOM   3205  CD2 TRP P  54       5.385  23.526  -7.914  1.00  0.00      PROB
ATOM   3206  CE3 TRP P  54       4.224  22.837  -8.322  1.00  0.00      PROB
ATOM   3207  HE3 TRP P  54       4.206  21.759  -8.383  1.00  0.00      PROB
ATOM   3208  CZ3 TRP P  54       3.063  23.564  -8.657  1.00  0.00      PROB
ATOM   3209  HZ3 TRP P  54       2.172  23.039  -8.970  1.00  0.00      PROB
ATOM   3210  CZ2 TRP P  54       4.213  25.676  -8.178  1.00  0.00      PROB
ATOM   3211  HZ2 TRP P  54       4.184  26.754  -8.131  1.00  0.00      PROB
ATOM   3212  CH2 TRP P  54       3.059  24.974  -8.586  1.00  0.00      PROB
ATOM   3213  HH2 TRP P  54       2.164  25.520  -8.846  1.00  0.00      PROB
ATOM   3214  C   TRP P  54       7.461  19.616  -6.075  1.00  0.00      PROB
ATOM   3215  O   TRP P  54       8.491  19.200  -5.560  1.00  0.00      PROB
ATOM   3216  N   TRP P  55       6.590  18.853  -6.744  1.00  0.00      PROB
ATOM   3217  HN  TRP P  55       5.778  19.225  -7.186  1.00  0.00      PROB
ATOM   3218  CA  TRP P  55       6.795  17.412  -6.859  1.00  0.00      PROB
ATOM   3219  HA  TRP P  55       6.858  16.997  -5.864  1.00  0.00      PROB
ATOM   3220  CB  TRP P  55       5.626  16.787  -7.631  1.00  0.00      PROB
ATOM   3221  HB1 TRP P  55       4.683  17.279  -7.310  1.00  0.00      PROB
ATOM   3222  HB2 TRP P  55       5.575  15.705  -7.386  1.00  0.00      PROB
ATOM   3223  CG  TRP P  55       5.748  16.929  -9.136  1.00  0.00      PROB
ATOM   3224  CD1 TRP P  55       5.967  15.879 -10.041  1.00  0.00      PROB
ATOM   3225  HD1 TRP P  55       6.084  14.845  -9.754  1.00  0.00      PROB
ATOM   3226  NE1 TRP P  55       6.013  16.326 -11.323  1.00  0.00      PROB
ATOM   3227  HE1 TRP P  55       6.155  15.772 -12.114  1.00  0.00      PROB
ATOM   3228  CE2 TRP P  55       5.825  17.703 -11.321  1.00  0.00      PROB
ATOM   3229  CD2 TRP P  55       5.653  18.116  -9.956  1.00  0.00      PROB
ATOM   3230  CE3 TRP P  55       5.442  19.479  -9.662  1.00  0.00      PROB
ATOM   3231  HE3 TRP P  55       5.315  19.816  -8.644  1.00  0.00      PROB
ATOM   3232  CZ3 TRP P  55       5.395  20.424 -10.708  1.00  0.00      PROB
ATOM   3233  HZ3 TRP P  55       5.231  21.467 -10.482  1.00  0.00      PROB
ATOM   3234  CZ2 TRP P  55       5.775  18.656 -12.360  1.00  0.00      PROB
ATOM   3235  HZ2 TRP P  55       5.898  18.365 -13.393  1.00  0.00      PROB
ATOM   3236  CH2 TRP P  55       5.561  20.014 -12.048  1.00  0.00      PROB
ATOM   3237  HH2 TRP P  55       5.524  20.746 -12.841  1.00  0.00      PROB
ATOM   3238  C   TRP P  55       8.151  16.916  -7.351  1.00  0.00      PROB
ATOM   3239  O   TRP P  55       8.645  15.875  -6.928  1.00  0.00      PROB
ATOM   3240  N   ASP P  56       8.740  17.709  -8.254  1.00  0.00      PROB
ATOM   3241  HN  ASP P  56       8.326  18.546  -8.603  1.00  0.00      PROB
ATOM   3242  CA  ASP P  56      10.058  17.347  -8.767  1.00  0.00      PROB
ATOM   3243  HA  ASP P  56      10.101  16.273  -8.868  1.00  0.00      PROB
ATOM   3244  CB  ASP P  56      10.281  18.033 -10.136  1.00  0.00      PROB
ATOM   3245  HB1 ASP P  56       9.536  17.642 -10.861  1.00  0.00      PROB
ATOM   3246  HB2 ASP P  56      11.303  17.793 -10.498  1.00  0.00      PROB
ATOM   3247  CG  ASP P  56      10.137  19.550 -10.063  1.00  0.00      PROB
ATOM   3248  OD1 ASP P  56       9.030  20.059  -9.942  1.00  0.00      PROB
ATOM   3249  OD2 ASP P  56      11.139  20.249 -10.146  1.00  0.00      PROB
ATOM   3250  C   ASP P  56      11.168  17.531  -7.725  1.00  0.00      PROB
ATOM   3251  O   ASP P  56      11.219  16.799  -6.737  1.00  0.00      PROB
ATOM   3252  N   GLY P  57      12.042  18.522  -7.939  1.00  0.00      PROB
ATOM   3253  HN  GLY P  57      12.137  19.005  -8.806  1.00  0.00      PROB
ATOM   3254  CA  GLY P  57      12.910  18.919  -6.833  1.00  0.00      PROB
ATOM   3255  HA1 GLY P  57      13.931  18.729  -7.128  1.00  0.00      PROB
ATOM   3256  HA2 GLY P  57      12.651  18.316  -5.975  1.00  0.00      PROB
ATOM   3257  C   GLY P  57      12.764  20.387  -6.470  1.00  0.00      PROB
ATOM   3258  O   GLY P  57      13.394  20.888  -5.551  1.00  0.00      PROB
ATOM   3259  N   ASP P  58      11.906  21.050  -7.258  1.00  0.00      PROB
ATOM   3260  HN  ASP P  58      11.309  20.577  -7.901  1.00  0.00      PROB
ATOM   3261  CA  ASP P  58      11.786  22.505  -7.230  1.00  0.00      PROB
ATOM   3262  HA  ASP P  58      12.717  22.938  -7.565  1.00  0.00      PROB
ATOM   3263  CB  ASP P  58      10.649  22.890  -8.147  1.00  0.00      PROB
ATOM   3264  HB1 ASP P  58       9.715  22.967  -7.551  1.00  0.00      PROB
ATOM   3265  HB2 ASP P  58      10.525  22.101  -8.919  1.00  0.00      PROB
ATOM   3266  CG  ASP P  58      10.885  24.210  -8.843  1.00  0.00      PROB
ATOM   3267  OD1 ASP P  58      11.696  24.261  -9.761  1.00  0.00      PROB
ATOM   3268  OD2 ASP P  58      10.224  25.184  -8.514  1.00  0.00      PROB
ATOM   3269  C   ASP P  58      11.526  23.151  -5.892  1.00  0.00      PROB
ATOM   3270  O   ASP P  58      10.452  23.028  -5.318  1.00  0.00      PROB
ATOM   3271  N   GLU P  59      12.535  23.887  -5.444  1.00  0.00      PROB
ATOM   3272  HN  GLU P  59      13.458  23.866  -5.820  1.00  0.00      PROB
ATOM   3273  CA  GLU P  59      12.262  24.782  -4.325  1.00  0.00      PROB
ATOM   3274  HA  GLU P  59      11.664  24.242  -3.606  1.00  0.00      PROB
ATOM   3275  CB  GLU P  59      13.567  25.267  -3.673  1.00  0.00      PROB
ATOM   3276  HB1 GLU P  59      13.816  24.552  -2.862  1.00  0.00      PROB
ATOM   3277  HB2 GLU P  59      13.363  26.262  -3.228  1.00  0.00      PROB
ATOM   3278  CG  GLU P  59      14.820  25.410  -4.556  1.00  0.00      PROB
ATOM   3279  HG1 GLU P  59      15.233  24.402  -4.772  1.00  0.00      PROB
ATOM   3280  HG2 GLU P  59      15.584  26.008  -4.015  1.00  0.00      PROB
ATOM   3281  CD  GLU P  59      14.500  26.098  -5.867  1.00  0.00      PROB
ATOM   3282  OE1 GLU P  59      14.046  27.235  -5.867  1.00  0.00      PROB
ATOM   3283  OE2 GLU P  59      14.615  25.462  -6.908  1.00  0.00      PROB
ATOM   3284  C   GLU P  59      11.395  25.970  -4.729  1.00  0.00      PROB
ATOM   3285  O   GLU P  59      11.169  26.263  -5.900  1.00  0.00      PROB
ATOM   3286  N   SER P  60      10.909  26.659  -3.698  1.00  0.00      PROB
ATOM   3287  HN  SER P  60      10.938  26.316  -2.762  1.00  0.00      PROB
ATOM   3288  CA  SER P  60      10.301  27.970  -3.892  1.00  0.00      PROB
ATOM   3289  HA  SER P  60      10.831  28.464  -4.693  1.00  0.00      PROB
ATOM   3290  CB  SER P  60       8.808  27.858  -4.238  1.00  0.00      PROB
ATOM   3291  HB1 SER P  60       8.484  28.786  -4.756  1.00  0.00      PROB
ATOM   3292  HB2 SER P  60       8.225  27.735  -3.300  1.00  0.00      PROB
ATOM   3293  OG  SER P  60       8.519  26.739  -5.097  1.00  0.00      PROB
ATOM   3294  HG1 SER P  60       9.351  26.503  -5.513  1.00  0.00      PROB
ATOM   3295  C   SER P  60      10.478  28.739  -2.597  1.00  0.00      PROB
ATOM   3296  O   SER P  60      10.230  28.200  -1.525  1.00  0.00      PROB
ATOM   3297  N   TYR P  61      10.958  29.983  -2.707  1.00  0.00      PROB
ATOM   3298  HN  TYR P  61      11.140  30.448  -3.570  1.00  0.00      PROB
ATOM   3299  CA  TYR P  61      11.227  30.691  -1.455  1.00  0.00      PROB
ATOM   3300  HA  TYR P  61      10.839  30.090  -0.646  1.00  0.00      PROB
ATOM   3301  CB  TYR P  61      12.728  30.935  -1.257  1.00  0.00      PROB
ATOM   3302  HB1 TYR P  61      12.895  31.495  -0.312  1.00  0.00      PROB
ATOM   3303  HB2 TYR P  61      13.131  31.510  -2.118  1.00  0.00      PROB
ATOM   3304  CG  TYR P  61      13.499  29.639  -1.167  1.00  0.00      PROB
ATOM   3305  CD1 TYR P  61      14.525  29.396  -2.102  1.00  0.00      PROB
ATOM   3306  HD1 TYR P  61      14.747  30.118  -2.873  1.00  0.00      PROB
ATOM   3307  CE1 TYR P  61      15.254  28.199  -2.014  1.00  0.00      PROB
ATOM   3308  HE1 TYR P  61      16.049  27.989  -2.714  1.00  0.00      PROB
ATOM   3309  CZ  TYR P  61      14.932  27.275  -0.998  1.00  0.00      PROB
ATOM   3310  OH  TYR P  61      15.629  26.085  -0.911  1.00  0.00      PROB
ATOM   3311  HH  TYR P  61      16.167  25.998  -1.701  1.00  0.00      PROB
ATOM   3312  CD2 TYR P  61      13.181  28.718  -0.151  1.00  0.00      PROB
ATOM   3313  HD2 TYR P  61      12.389  28.930   0.552  1.00  0.00      PROB
ATOM   3314  CE2 TYR P  61      13.907  27.522  -0.065  1.00  0.00      PROB
ATOM   3315  HE2 TYR P  61      13.683  26.800   0.706  1.00  0.00      PROB
ATOM   3316  C   TYR P  61      10.511  32.016  -1.393  1.00  0.00      PROB
ATOM   3317  O   TYR P  61      10.192  32.601  -2.418  1.00  0.00      PROB
ATOM   3318  N   ASN P  62      10.298  32.472  -0.150  1.00  0.00      PROB
ATOM   3319  HN  ASN P  62      10.463  31.928   0.669  1.00  0.00      PROB
ATOM   3320  CA  ASN P  62       9.797  33.836   0.040  1.00  0.00      PROB
ATOM   3321  HA  ASN P  62       9.015  34.018  -0.683  1.00  0.00      PROB
ATOM   3322  CB  ASN P  62       9.256  33.971   1.474  1.00  0.00      PROB
ATOM   3323  HB1 ASN P  62      10.090  33.830   2.194  1.00  0.00      PROB
ATOM   3324  HB2 ASN P  62       8.487  33.189   1.649  1.00  0.00      PROB
ATOM   3325  CG  ASN P  62       8.630  35.334   1.713  1.00  0.00      PROB
ATOM   3326  OD1 ASN P  62       8.832  36.272   0.958  1.00  0.00      PROB
ATOM   3327  ND2 ASN P  62       7.869  35.412   2.802  1.00  0.00      PROB
ATOM   3328 HD21 ASN P  62       7.540  36.301   3.119  1.00  0.00      PROB
ATOM   3329 HD22 ASN P  62       7.626  34.581   3.303  1.00  0.00      PROB
ATOM   3330  C   ASN P  62      10.840  34.909  -0.275  1.00  0.00      PROB
ATOM   3331  O   ASN P  62      11.872  35.003   0.382  1.00  0.00      PROB
ATOM   3332  N   PRO P  63      10.527  35.733  -1.307  1.00  0.00      PROB
ATOM   3333  CD  PRO P  63       9.378  35.607  -2.196  1.00  0.00      PROB
ATOM   3334  HD1 PRO P  63       8.451  35.892  -1.655  1.00  0.00      PROB
ATOM   3335  HD2 PRO P  63       9.297  34.561  -2.560  1.00  0.00      PROB
ATOM   3336  CA  PRO P  63      11.359  36.888  -1.664  1.00  0.00      PROB
ATOM   3337  HA  PRO P  63      12.303  36.562  -2.072  1.00  0.00      PROB
ATOM   3338  CB  PRO P  63      10.472  37.663  -2.641  1.00  0.00      PROB
ATOM   3339  HB1 PRO P  63      11.085  38.236  -3.369  1.00  0.00      PROB
ATOM   3340  HB2 PRO P  63       9.803  38.367  -2.102  1.00  0.00      PROB
ATOM   3341  CG  PRO P  63       9.670  36.570  -3.339  1.00  0.00      PROB
ATOM   3342  HG1 PRO P  63       8.733  36.973  -3.780  1.00  0.00      PROB
ATOM   3343  HG2 PRO P  63      10.263  36.081  -4.140  1.00  0.00      PROB
ATOM   3344  C   PRO P  63      11.925  37.749  -0.541  1.00  0.00      PROB
ATOM   3345  O   PRO P  63      13.052  38.230  -0.646  1.00  0.00      PROB
ATOM   3346  N   SER P  64      11.152  37.933   0.537  1.00  0.00      PROB
ATOM   3347  HN  SER P  64      10.219  37.596   0.628  1.00  0.00      PROB
ATOM   3348  CA  SER P  64      11.736  38.683   1.646  1.00  0.00      PROB
ATOM   3349  HA  SER P  64      12.211  39.565   1.243  1.00  0.00      PROB
ATOM   3350  CB  SER P  64      10.650  39.072   2.647  1.00  0.00      PROB
ATOM   3351  HB1 SER P  64      10.038  39.907   2.243  1.00  0.00      PROB
ATOM   3352  HB2 SER P  64      11.110  39.383   3.609  1.00  0.00      PROB
ATOM   3353  OG  SER P  64       9.811  37.939   2.871  1.00  0.00      PROB
ATOM   3354  HG1 SER P  64       9.030  38.077   2.330  1.00  0.00      PROB
ATOM   3355  C   SER P  64      12.906  37.978   2.321  1.00  0.00      PROB
ATOM   3356  O   SER P  64      14.065  38.344   2.123  1.00  0.00      PROB
ATOM   3357  N   LEU P  65      12.570  36.946   3.113  1.00  0.00      PROB
ATOM   3358  HN  LEU P  65      11.650  36.568   3.183  1.00  0.00      PROB
ATOM   3359  CA  LEU P  65      13.633  36.343   3.923  1.00  0.00      PROB
ATOM   3360  HA  LEU P  65      14.387  37.099   4.085  1.00  0.00      PROB
ATOM   3361  CB  LEU P  65      13.121  35.818   5.276  1.00  0.00      PROB
ATOM   3362  HB1 LEU P  65      12.462  36.599   5.707  1.00  0.00      PROB
ATOM   3363  HB2 LEU P  65      14.003  35.684   5.935  1.00  0.00      PROB
ATOM   3364  CG  LEU P  65      12.337  34.500   5.284  1.00  0.00      PROB
ATOM   3365  HG  LEU P  65      12.728  33.836   4.484  1.00  0.00      PROB
ATOM   3366  CD1 LEU P  65      12.469  33.795   6.635  1.00  0.00      PROB
ATOM   3367 HD11 LEU P  65      12.073  34.444   7.445  1.00  0.00      PROB
ATOM   3368 HD12 LEU P  65      13.538  33.578   6.845  1.00  0.00      PROB
ATOM   3369 HD13 LEU P  65      11.890  32.847   6.625  1.00  0.00      PROB
ATOM   3370  CD2 LEU P  65      10.870  34.669   4.884  1.00  0.00      PROB
ATOM   3371 HD21 LEU P  65      10.800  35.087   3.857  1.00  0.00      PROB
ATOM   3372 HD22 LEU P  65      10.364  35.366   5.586  1.00  0.00      PROB
ATOM   3373 HD23 LEU P  65      10.357  33.683   4.901  1.00  0.00      PROB
ATOM   3374  C   LEU P  65      14.561  35.341   3.247  1.00  0.00      PROB
ATOM   3375  O   LEU P  65      15.601  34.990   3.789  1.00  0.00      PROB
ATOM   3376  N   LYS P  66      14.158  34.932   2.029  1.00  0.00      PROB
ATOM   3377  HN  LYS P  66      13.256  35.179   1.688  1.00  0.00      PROB
ATOM   3378  CA  LYS P  66      14.956  34.114   1.101  1.00  0.00      PROB
ATOM   3379  HA  LYS P  66      14.374  33.245   0.832  1.00  0.00      PROB
ATOM   3380  CB  LYS P  66      15.311  34.934  -0.153  1.00  0.00      PROB
ATOM   3381  HB1 LYS P  66      14.402  35.020  -0.785  1.00  0.00      PROB
ATOM   3382  HB2 LYS P  66      16.094  34.388  -0.720  1.00  0.00      PROB
ATOM   3383  CG  LYS P  66      15.827  36.345   0.150  1.00  0.00      PROB
ATOM   3384  HG1 LYS P  66      16.755  36.254   0.753  1.00  0.00      PROB
ATOM   3385  HG2 LYS P  66      15.058  36.875   0.750  1.00  0.00      PROB
ATOM   3386  CD  LYS P  66      16.139  37.192  -1.081  1.00  0.00      PROB
ATOM   3387  HD1 LYS P  66      15.261  37.184  -1.761  1.00  0.00      PROB
ATOM   3388  HD2 LYS P  66      17.010  36.754  -1.614  1.00  0.00      PROB
ATOM   3389  CE  LYS P  66      16.462  38.638  -0.694  1.00  0.00      PROB
ATOM   3390  HE1 LYS P  66      16.667  39.243  -1.603  1.00  0.00      PROB
ATOM   3391  HE2 LYS P  66      17.337  38.667  -0.010  1.00  0.00      PROB
ATOM   3392  NZ  LYS P  66      15.311  39.228   0.003  1.00  0.00      PROB
ATOM   3393  HZ1 LYS P  66      15.210  38.788   0.940  1.00  0.00      PROB
ATOM   3394  HZ2 LYS P  66      14.447  39.063  -0.553  1.00  0.00      PROB
ATOM   3395  HZ3 LYS P  66      15.461  40.251   0.115  1.00  0.00      PROB
ATOM   3396  C   LYS P  66      16.138  33.293   1.617  1.00  0.00      PROB
ATOM   3397  O   LYS P  66      16.032  32.091   1.804  1.00  0.00      PROB
ATOM   3398  N   SER P  67      17.272  33.975   1.844  1.00  0.00      PROB
ATOM   3399  HN  SER P  67      17.321  34.968   1.765  1.00  0.00      PROB
ATOM   3400  CA  SER P  67      18.510  33.295   2.223  1.00  0.00      PROB
ATOM   3401  HA  SER P  67      18.732  32.540   1.483  1.00  0.00      PROB
ATOM   3402  CB  SER P  67      19.620  34.342   2.286  1.00  0.00      PROB
ATOM   3403  HB1 SER P  67      20.593  33.881   2.014  1.00  0.00      PROB
ATOM   3404  HB2 SER P  67      19.685  34.765   3.311  1.00  0.00      PROB
ATOM   3405  OG  SER P  67      19.325  35.402   1.357  1.00  0.00      PROB
ATOM   3406  HG1 SER P  67      19.591  35.078   0.493  1.00  0.00      PROB
ATOM   3407  C   SER P  67      18.471  32.469   3.504  1.00  0.00      PROB
ATOM   3408  O   SER P  67      19.314  31.617   3.768  1.00  0.00      PROB
ATOM   3409  N   ARG P  68      17.440  32.754   4.309  1.00  0.00      PROB
ATOM   3410  HN  ARG P  68      16.786  33.491   4.165  1.00  0.00      PROB
ATOM   3411  CA  ARG P  68      17.298  31.897   5.475  1.00  0.00      PROB
ATOM   3412  HA  ARG P  68      18.255  31.433   5.663  1.00  0.00      PROB
ATOM   3413  CB  ARG P  68      16.850  32.690   6.699  1.00  0.00      PROB
ATOM   3414  HB1 ARG P  68      16.794  32.007   7.573  1.00  0.00      PROB
ATOM   3415  HB2 ARG P  68      15.841  33.113   6.508  1.00  0.00      PROB
ATOM   3416  CG  ARG P  68      17.819  33.830   7.016  1.00  0.00      PROB
ATOM   3417  HG1 ARG P  68      17.609  34.678   6.330  1.00  0.00      PROB
ATOM   3418  HG2 ARG P  68      18.857  33.475   6.842  1.00  0.00      PROB
ATOM   3419  CD  ARG P  68      17.703  34.323   8.458  1.00  0.00      PROB
ATOM   3420  HD1 ARG P  68      18.347  35.216   8.603  1.00  0.00      PROB
ATOM   3421  HD2 ARG P  68      18.008  33.515   9.157  1.00  0.00      PROB
ATOM   3422  NE  ARG P  68      16.332  34.704   8.787  1.00  0.00      PROB
ATOM   3423  HE  ARG P  68      15.848  35.372   8.222  1.00  0.00      PROB
ATOM   3424  CZ  ARG P  68      15.719  34.152   9.856  1.00  0.00      PROB
ATOM   3425  NH1 ARG P  68      14.502  34.560  10.189  1.00  0.00      PROB
ATOM   3426 HH11 ARG P  68      14.048  35.270   9.650  1.00  0.00      PROB
ATOM   3427 HH12 ARG P  68      14.039  34.158  10.979  1.00  0.00      PROB
ATOM   3428  NH2 ARG P  68      16.309  33.212  10.588  1.00  0.00      PROB
ATOM   3429 HH21 ARG P  68      15.903  32.926  11.456  1.00  0.00      PROB
ATOM   3430 HH22 ARG P  68      17.159  32.791  10.271  1.00  0.00      PROB
ATOM   3431  C   ARG P  68      16.445  30.659   5.276  1.00  0.00      PROB
ATOM   3432  O   ARG P  68      15.991  30.043   6.229  1.00  0.00      PROB
ATOM   3433  N   LEU P  69      16.228  30.322   4.002  1.00  0.00      PROB
ATOM   3434  HN  LEU P  69      16.596  30.821   3.221  1.00  0.00      PROB
ATOM   3435  CA  LEU P  69      15.402  29.154   3.741  1.00  0.00      PROB
ATOM   3436  HA  LEU P  69      15.237  28.641   4.677  1.00  0.00      PROB
ATOM   3437  CB  LEU P  69      14.071  29.582   3.125  1.00  0.00      PROB
ATOM   3438  HB1 LEU P  69      13.438  28.679   2.997  1.00  0.00      PROB
ATOM   3439  HB2 LEU P  69      14.274  30.024   2.127  1.00  0.00      PROB
ATOM   3440  CG  LEU P  69      13.293  30.601   3.953  1.00  0.00      PROB
ATOM   3441  HG  LEU P  69      14.006  31.317   4.415  1.00  0.00      PROB
ATOM   3442  CD1 LEU P  69      12.299  31.371   3.089  1.00  0.00      PROB
ATOM   3443 HD11 LEU P  69      11.688  30.664   2.487  1.00  0.00      PROB
ATOM   3444 HD12 LEU P  69      12.844  32.047   2.396  1.00  0.00      PROB
ATOM   3445 HD13 LEU P  69      11.619  31.967   3.735  1.00  0.00      PROB
ATOM   3446  CD2 LEU P  69      12.654  29.970   5.189  1.00  0.00      PROB
ATOM   3447 HD21 LEU P  69      13.438  29.530   5.842  1.00  0.00      PROB
ATOM   3448 HD22 LEU P  69      11.954  29.164   4.883  1.00  0.00      PROB
ATOM   3449 HD23 LEU P  69      12.104  30.743   5.767  1.00  0.00      PROB
ATOM   3450  C   LEU P  69      16.104  28.201   2.805  1.00  0.00      PROB
ATOM   3451  O   LEU P  69      16.710  28.587   1.812  1.00  0.00      PROB
ATOM   3452  N   THR P  70      15.972  26.924   3.149  1.00  0.00      PROB
ATOM   3453  HN  THR P  70      15.578  26.623   4.014  1.00  0.00      PROB
ATOM   3454  CA  THR P  70      16.424  25.898   2.221  1.00  0.00      PROB
ATOM   3455  HA  THR P  70      16.293  26.274   1.217  1.00  0.00      PROB
ATOM   3456  CB  THR P  70      17.895  25.552   2.472  1.00  0.00      PROB
ATOM   3457  HB  THR P  70      17.985  24.944   3.397  1.00  0.00      PROB
ATOM   3458  OG1 THR P  70      18.664  26.751   2.629  1.00  0.00      PROB
ATOM   3459  HG1 THR P  70      18.144  27.453   2.231  1.00  0.00      PROB
ATOM   3460  CG2 THR P  70      18.475  24.686   1.351  1.00  0.00      PROB
ATOM   3461 HG21 THR P  70      18.410  25.224   0.381  1.00  0.00      PROB
ATOM   3462 HG22 THR P  70      17.901  23.738   1.270  1.00  0.00      PROB
ATOM   3463 HG23 THR P  70      19.542  24.460   1.561  1.00  0.00      PROB
ATOM   3464  C   THR P  70      15.532  24.683   2.334  1.00  0.00      PROB
ATOM   3465  O   THR P  70      15.547  23.951   3.317  1.00  0.00      PROB
ATOM   3466  N   ILE P  71      14.689  24.526   1.314  1.00  0.00      PROB
ATOM   3467  HN  ILE P  71      14.657  25.102   0.502  1.00  0.00      PROB
ATOM   3468  CA  ILE P  71      13.759  23.416   1.432  1.00  0.00      PROB
ATOM   3469  HA  ILE P  71      13.802  23.047   2.446  1.00  0.00      PROB
ATOM   3470  CB  ILE P  71      12.329  23.878   1.089  1.00  0.00      PROB
ATOM   3471  HB  ILE P  71      12.069  24.743   1.735  1.00  0.00      PROB
ATOM   3472  CG2 ILE P  71      12.170  24.293  -0.374  1.00  0.00      PROB
ATOM   3473 HG21 ILE P  71      12.233  23.401  -1.033  1.00  0.00      PROB
ATOM   3474 HG22 ILE P  71      12.979  25.000  -0.656  1.00  0.00      PROB
ATOM   3475 HG23 ILE P  71      11.181  24.776  -0.525  1.00  0.00      PROB
ATOM   3476  CG1 ILE P  71      11.267  22.880   1.554  1.00  0.00      PROB
ATOM   3477 HG11 ILE P  71      11.498  22.562   2.593  1.00  0.00      PROB
ATOM   3478 HG12 ILE P  71      11.292  21.989   0.892  1.00  0.00      PROB
ATOM   3479  CD  ILE P  71       9.866  23.490   1.518  1.00  0.00      PROB
ATOM   3480  HD1 ILE P  71       9.613  23.804   0.483  1.00  0.00      PROB
ATOM   3481  HD2 ILE P  71       9.825  24.382   2.180  1.00  0.00      PROB
ATOM   3482  HD3 ILE P  71       9.118  22.740   1.854  1.00  0.00      PROB
ATOM   3483  C   ILE P  71      14.233  22.213   0.642  1.00  0.00      PROB
ATOM   3484  O   ILE P  71      14.694  22.307  -0.486  1.00  0.00      PROB
ATOM   3485  N   SER P  72      14.134  21.071   1.316  1.00  0.00      PROB
ATOM   3486  HN  SER P  72      13.818  21.004   2.259  1.00  0.00      PROB
ATOM   3487  CA  SER P  72      14.510  19.846   0.632  1.00  0.00      PROB
ATOM   3488  HA  SER P  72      14.653  20.068  -0.415  1.00  0.00      PROB
ATOM   3489  CB  SER P  72      15.803  19.307   1.254  1.00  0.00      PROB
ATOM   3490  HB1 SER P  72      16.644  19.995   1.022  1.00  0.00      PROB
ATOM   3491  HB2 SER P  72      16.025  18.300   0.840  1.00  0.00      PROB
ATOM   3492  OG  SER P  72      15.674  19.201   2.680  1.00  0.00      PROB
ATOM   3493  HG1 SER P  72      15.337  20.049   2.979  1.00  0.00      PROB
ATOM   3494  C   SER P  72      13.358  18.878   0.750  1.00  0.00      PROB
ATOM   3495  O   SER P  72      12.446  19.109   1.537  1.00  0.00      PROB
ATOM   3496  N   LYS P  73      13.422  17.787  -0.023  1.00  0.00      PROB
ATOM   3497  HN  LYS P  73      14.060  17.650  -0.775  1.00  0.00      PROB
ATOM   3498  CA  LYS P  73      12.461  16.740   0.298  1.00  0.00      PROB
ATOM   3499  HA  LYS P  73      12.308  16.760   1.367  1.00  0.00      PROB
ATOM   3500  CB  LYS P  73      11.116  16.910  -0.419  1.00  0.00      PROB
ATOM   3501  HB1 LYS P  73      10.712  17.911  -0.162  1.00  0.00      PROB
ATOM   3502  HB2 LYS P  73      10.421  16.132  -0.038  1.00  0.00      PROB
ATOM   3503  CG  LYS P  73      11.168  16.796  -1.942  1.00  0.00      PROB
ATOM   3504  HG1 LYS P  73      11.673  15.848  -2.224  1.00  0.00      PROB
ATOM   3505  HG2 LYS P  73      11.747  17.649  -2.356  1.00  0.00      PROB
ATOM   3506  CD  LYS P  73       9.764  16.811  -2.522  1.00  0.00      PROB
ATOM   3507  HD1 LYS P  73       9.215  17.680  -2.101  1.00  0.00      PROB
ATOM   3508  HD2 LYS P  73       9.245  15.877  -2.220  1.00  0.00      PROB
ATOM   3509  CE  LYS P  73       9.744  16.911  -4.042  1.00  0.00      PROB
ATOM   3510  HE1 LYS P  73      10.567  17.577  -4.378  1.00  0.00      PROB
ATOM   3511  HE2 LYS P  73       8.764  17.319  -4.371  1.00  0.00      PROB
ATOM   3512  NZ  LYS P  73       9.927  15.617  -4.711  1.00  0.00      PROB
ATOM   3513  HZ1 LYS P  73       9.000  15.172  -4.866  1.00  0.00      PROB
ATOM   3514  HZ2 LYS P  73      10.513  14.998  -4.115  1.00  0.00      PROB
ATOM   3515  HZ3 LYS P  73      10.398  15.764  -5.627  1.00  0.00      PROB
ATOM   3516  C   LYS P  73      12.983  15.345   0.083  1.00  0.00      PROB
ATOM   3517  O   LYS P  73      13.437  14.955  -0.988  1.00  0.00      PROB
ATOM   3518  N   ASP P  74      12.833  14.576   1.160  1.00  0.00      PROB
ATOM   3519  HN  ASP P  74      12.707  14.913   2.089  1.00  0.00      PROB
ATOM   3520  CA  ASP P  74      12.859  13.140   0.930  1.00  0.00      PROB
ATOM   3521  HA  ASP P  74      13.724  12.904   0.328  1.00  0.00      PROB
ATOM   3522  CB  ASP P  74      12.927  12.428   2.280  1.00  0.00      PROB
ATOM   3523  HB1 ASP P  74      12.156  12.853   2.958  1.00  0.00      PROB
ATOM   3524  HB2 ASP P  74      13.932  12.584   2.727  1.00  0.00      PROB
ATOM   3525  CG  ASP P  74      12.683  10.941   2.134  1.00  0.00      PROB
ATOM   3526  OD1 ASP P  74      11.551  10.504   2.291  1.00  0.00      PROB
ATOM   3527  OD2 ASP P  74      13.621  10.189   1.923  1.00  0.00      PROB
ATOM   3528  C   ASP P  74      11.615  12.765   0.147  1.00  0.00      PROB
ATOM   3529  O   ASP P  74      10.497  13.051   0.551  1.00  0.00      PROB
ATOM   3530  N   THR P  75      11.859  12.141  -1.004  1.00  0.00      PROB
ATOM   3531  HN  THR P  75      12.761  11.949  -1.379  1.00  0.00      PROB
ATOM   3532  CA  THR P  75      10.671  11.725  -1.737  1.00  0.00      PROB
ATOM   3533  HA  THR P  75       9.803  12.072  -1.196  1.00  0.00      PROB
ATOM   3534  CB  THR P  75      10.691  12.318  -3.161  1.00  0.00      PROB
ATOM   3535  HB  THR P  75      11.390  11.734  -3.797  1.00  0.00      PROB
ATOM   3536  OG1 THR P  75      11.125  13.698  -3.144  1.00  0.00      PROB
ATOM   3537  HG1 THR P  75      11.839  13.743  -2.504  1.00  0.00      PROB
ATOM   3538  CG2 THR P  75       9.320  12.230  -3.838  1.00  0.00      PROB
ATOM   3539 HG21 THR P  75       8.565  12.790  -3.246  1.00  0.00      PROB
ATOM   3540 HG22 THR P  75       9.000  11.168  -3.907  1.00  0.00      PROB
ATOM   3541 HG23 THR P  75       9.372  12.672  -4.856  1.00  0.00      PROB
ATOM   3542  C   THR P  75      10.473  10.210  -1.692  1.00  0.00      PROB
ATOM   3543  O   THR P  75      10.170   9.545  -2.673  1.00  0.00      PROB
ATOM   3544  N   SER P  76      10.683   9.678  -0.477  1.00  0.00      PROB
ATOM   3545  HN  SER P  76      11.063  10.173   0.300  1.00  0.00      PROB
ATOM   3546  CA  SER P  76      10.323   8.274  -0.303  1.00  0.00      PROB
ATOM   3547  HA  SER P  76       9.826   7.938  -1.201  1.00  0.00      PROB
ATOM   3548  CB  SER P  76      11.594   7.441  -0.043  1.00  0.00      PROB
ATOM   3549  HB1 SER P  76      12.276   7.525  -0.916  1.00  0.00      PROB
ATOM   3550  HB2 SER P  76      11.314   6.376   0.107  1.00  0.00      PROB
ATOM   3551  OG  SER P  76      12.293   7.900   1.130  1.00  0.00      PROB
ATOM   3552  HG1 SER P  76      12.662   8.756   0.900  1.00  0.00      PROB
ATOM   3553  C   SER P  76       9.255   8.132   0.775  1.00  0.00      PROB
ATOM   3554  O   SER P  76       8.076   7.908   0.533  1.00  0.00      PROB
ATOM   3555  N   LYS P  77       9.742   8.373   1.998  1.00  0.00      PROB
ATOM   3556  HN  LYS P  77      10.723   8.429   2.165  1.00  0.00      PROB
ATOM   3557  CA  LYS P  77       8.894   8.571   3.171  1.00  0.00      PROB
ATOM   3558  HA  LYS P  77       8.123   7.815   3.171  1.00  0.00      PROB
ATOM   3559  CB  LYS P  77       9.766   8.458   4.418  1.00  0.00      PROB
ATOM   3560  HB1 LYS P  77       9.117   8.541   5.316  1.00  0.00      PROB
ATOM   3561  HB2 LYS P  77      10.494   9.297   4.422  1.00  0.00      PROB
ATOM   3562  CG  LYS P  77      10.537   7.138   4.489  1.00  0.00      PROB
ATOM   3563  HG1 LYS P  77      10.804   6.831   3.456  1.00  0.00      PROB
ATOM   3564  HG2 LYS P  77       9.874   6.367   4.934  1.00  0.00      PROB
ATOM   3565  CD  LYS P  77      11.823   7.212   5.322  1.00  0.00      PROB
ATOM   3566  HD1 LYS P  77      12.069   6.188   5.673  1.00  0.00      PROB
ATOM   3567  HD2 LYS P  77      11.629   7.859   6.204  1.00  0.00      PROB
ATOM   3568  CE  LYS P  77      13.045   7.771   4.574  1.00  0.00      PROB
ATOM   3569  HE1 LYS P  77      13.188   7.212   3.625  1.00  0.00      PROB
ATOM   3570  HE2 LYS P  77      13.948   7.675   5.213  1.00  0.00      PROB
ATOM   3571  NZ  LYS P  77      12.893   9.190   4.233  1.00  0.00      PROB
ATOM   3572  HZ1 LYS P  77      12.769   9.745   5.104  1.00  0.00      PROB
ATOM   3573  HZ2 LYS P  77      12.060   9.313   3.622  1.00  0.00      PROB
ATOM   3574  HZ3 LYS P  77      13.742   9.519   3.730  1.00  0.00      PROB
ATOM   3575  C   LYS P  77       8.188   9.919   3.157  1.00  0.00      PROB
ATOM   3576  O   LYS P  77       7.332  10.206   3.981  1.00  0.00      PROB
ATOM   3577  N   ASN P  78       8.595  10.730   2.161  1.00  0.00      PROB
ATOM   3578  HN  ASN P  78       9.413  10.536   1.625  1.00  0.00      PROB
ATOM   3579  CA  ASN P  78       7.868  11.946   1.798  1.00  0.00      PROB
ATOM   3580  HA  ASN P  78       8.427  12.446   1.021  1.00  0.00      PROB
ATOM   3581  CB  ASN P  78       6.461  11.627   1.309  1.00  0.00      PROB
ATOM   3582  HB1 ASN P  78       5.777  12.477   1.518  1.00  0.00      PROB
ATOM   3583  HB2 ASN P  78       6.074  10.716   1.813  1.00  0.00      PROB
ATOM   3584  CG  ASN P  78       6.550  11.392  -0.181  1.00  0.00      PROB
ATOM   3585  OD1 ASN P  78       6.723  12.313  -0.969  1.00  0.00      PROB
ATOM   3586  ND2 ASN P  78       6.409  10.120  -0.556  1.00  0.00      PROB
ATOM   3587 HD21 ASN P  78       6.305   9.893  -1.524  1.00  0.00      PROB
ATOM   3588 HD22 ASN P  78       6.408   9.393   0.131  1.00  0.00      PROB
ATOM   3589  C   ASN P  78       7.932  13.030   2.845  1.00  0.00      PROB
ATOM   3590  O   ASN P  78       6.967  13.478   3.456  1.00  0.00      PROB
ATOM   3591  N   GLN P  79       9.203  13.401   3.034  1.00  0.00      PROB
ATOM   3592  HN  GLN P  79       9.949  13.078   2.457  1.00  0.00      PROB
ATOM   3593  CA  GLN P  79       9.558  14.310   4.110  1.00  0.00      PROB
ATOM   3594  HA  GLN P  79       8.655  14.580   4.638  1.00  0.00      PROB
ATOM   3595  CB  GLN P  79      10.549  13.627   5.055  1.00  0.00      PROB
ATOM   3596  HB1 GLN P  79      10.689  14.258   5.959  1.00  0.00      PROB
ATOM   3597  HB2 GLN P  79      11.527  13.513   4.541  1.00  0.00      PROB
ATOM   3598  CG  GLN P  79      10.035  12.247   5.476  1.00  0.00      PROB
ATOM   3599  HG1 GLN P  79       9.909  11.610   4.574  1.00  0.00      PROB
ATOM   3600  HG2 GLN P  79       9.053  12.359   5.983  1.00  0.00      PROB
ATOM   3601  CD  GLN P  79      10.999  11.571   6.421  1.00  0.00      PROB
ATOM   3602  OE1 GLN P  79      11.912  10.845   6.032  1.00  0.00      PROB
ATOM   3603  NE2 GLN P  79      10.730  11.825   7.702  1.00  0.00      PROB
ATOM   3604 HE21 GLN P  79       9.956  12.410   7.944  1.00  0.00      PROB
ATOM   3605 HE22 GLN P  79      11.302  11.430   8.421  1.00  0.00      PROB
ATOM   3606  C   GLN P  79      10.082  15.633   3.592  1.00  0.00      PROB
ATOM   3607  O   GLN P  79      11.266  15.815   3.316  1.00  0.00      PROB
ATOM   3608  N   VAL P  80       9.126  16.560   3.469  1.00  0.00      PROB
ATOM   3609  HN  VAL P  80       8.162  16.352   3.613  1.00  0.00      PROB
ATOM   3610  CA  VAL P  80       9.444  17.942   3.113  1.00  0.00      PROB
ATOM   3611  HA  VAL P  80      10.136  17.929   2.284  1.00  0.00      PROB
ATOM   3612  CB  VAL P  80       8.157  18.679   2.729  1.00  0.00      PROB
ATOM   3613  HB  VAL P  80       7.439  18.601   3.572  1.00  0.00      PROB
ATOM   3614  CG1 VAL P  80       8.377  20.157   2.411  1.00  0.00      PROB
ATOM   3615 HG11 VAL P  80       9.082  20.263   1.559  1.00  0.00      PROB
ATOM   3616 HG12 VAL P  80       8.808  20.674   3.295  1.00  0.00      PROB
ATOM   3617 HG13 VAL P  80       7.412  20.632   2.134  1.00  0.00      PROB
ATOM   3618  CG2 VAL P  80       7.514  17.969   1.541  1.00  0.00      PROB
ATOM   3619 HG21 VAL P  80       7.599  16.868   1.663  1.00  0.00      PROB
ATOM   3620 HG22 VAL P  80       8.028  18.263   0.601  1.00  0.00      PROB
ATOM   3621 HG23 VAL P  80       6.438  18.237   1.478  1.00  0.00      PROB
ATOM   3622  C   VAL P  80      10.216  18.655   4.213  1.00  0.00      PROB
ATOM   3623  O   VAL P  80       9.696  19.215   5.175  1.00  0.00      PROB
ATOM   3624  N   SER P  81      11.524  18.570   4.023  1.00  0.00      PROB
ATOM   3625  HN  SER P  81      11.929  18.200   3.190  1.00  0.00      PROB
ATOM   3626  CA  SER P  81      12.436  19.026   5.050  1.00  0.00      PROB
ATOM   3627  HA  SER P  81      11.901  19.102   5.985  1.00  0.00      PROB
ATOM   3628  CB  SER P  81      13.560  18.001   5.141  1.00  0.00      PROB
ATOM   3629  HB1 SER P  81      14.240  18.254   5.982  1.00  0.00      PROB
ATOM   3630  HB2 SER P  81      14.137  17.983   4.192  1.00  0.00      PROB
ATOM   3631  OG  SER P  81      12.990  16.708   5.370  1.00  0.00      PROB
ATOM   3632  HG1 SER P  81      12.417  16.535   4.620  1.00  0.00      PROB
ATOM   3633  C   SER P  81      12.953  20.435   4.828  1.00  0.00      PROB
ATOM   3634  O   SER P  81      13.962  20.666   4.171  1.00  0.00      PROB
ATOM   3635  N   LEU P  82      12.223  21.387   5.424  1.00  0.00      PROB
ATOM   3636  HN  LEU P  82      11.344  21.231   5.867  1.00  0.00      PROB
ATOM   3637  CA  LEU P  82      12.770  22.743   5.414  1.00  0.00      PROB
ATOM   3638  HA  LEU P  82      13.193  22.930   4.438  1.00  0.00      PROB
ATOM   3639  CB  LEU P  82      11.658  23.754   5.721  1.00  0.00      PROB
ATOM   3640  HB1 LEU P  82      11.264  23.526   6.733  1.00  0.00      PROB
ATOM   3641  HB2 LEU P  82      10.849  23.604   4.976  1.00  0.00      PROB
ATOM   3642  CG  LEU P  82      12.049  25.240   5.694  1.00  0.00      PROB
ATOM   3643  HG  LEU P  82      12.841  25.412   6.453  1.00  0.00      PROB
ATOM   3644  CD1 LEU P  82      12.566  25.704   4.335  1.00  0.00      PROB
ATOM   3645 HD11 LEU P  82      11.735  25.727   3.598  1.00  0.00      PROB
ATOM   3646 HD12 LEU P  82      13.347  25.004   3.968  1.00  0.00      PROB
ATOM   3647 HD13 LEU P  82      12.991  26.727   4.421  1.00  0.00      PROB
ATOM   3648  CD2 LEU P  82      10.910  26.131   6.172  1.00  0.00      PROB
ATOM   3649 HD21 LEU P  82      10.511  25.755   7.138  1.00  0.00      PROB
ATOM   3650 HD22 LEU P  82      10.088  26.128   5.424  1.00  0.00      PROB
ATOM   3651 HD23 LEU P  82      11.278  27.169   6.320  1.00  0.00      PROB
ATOM   3652  C   LEU P  82      13.930  22.869   6.389  1.00  0.00      PROB
ATOM   3653  O   LEU P  82      13.980  22.210   7.424  1.00  0.00      PROB
ATOM   3654  N   LYS P  83      14.872  23.727   6.004  1.00  0.00      PROB
ATOM   3655  HN  LYS P  83      14.907  24.113   5.085  1.00  0.00      PROB
ATOM   3656  CA  LYS P  83      15.912  24.146   6.930  1.00  0.00      PROB
ATOM   3657  HA  LYS P  83      15.666  23.758   7.907  1.00  0.00      PROB
ATOM   3658  CB  LYS P  83      17.284  23.621   6.477  1.00  0.00      PROB
ATOM   3659  HB1 LYS P  83      18.020  23.817   7.285  1.00  0.00      PROB
ATOM   3660  HB2 LYS P  83      17.591  24.179   5.568  1.00  0.00      PROB
ATOM   3661  CG  LYS P  83      17.305  22.118   6.155  1.00  0.00      PROB
ATOM   3662  HG1 LYS P  83      18.321  21.844   5.801  1.00  0.00      PROB
ATOM   3663  HG2 LYS P  83      16.575  21.918   5.343  1.00  0.00      PROB
ATOM   3664  CD  LYS P  83      16.952  21.241   7.359  1.00  0.00      PROB
ATOM   3665  HD1 LYS P  83      16.295  21.820   8.042  1.00  0.00      PROB
ATOM   3666  HD2 LYS P  83      17.888  20.979   7.897  1.00  0.00      PROB
ATOM   3667  CE  LYS P  83      16.233  19.947   6.962  1.00  0.00      PROB
ATOM   3668  HE1 LYS P  83      16.934  19.086   6.996  1.00  0.00      PROB
ATOM   3669  HE2 LYS P  83      15.793  20.042   5.946  1.00  0.00      PROB
ATOM   3670  NZ  LYS P  83      15.145  19.705   7.924  1.00  0.00      PROB
ATOM   3671  HZ1 LYS P  83      14.478  20.503   7.902  1.00  0.00      PROB
ATOM   3672  HZ2 LYS P  83      15.542  19.611   8.881  1.00  0.00      PROB
ATOM   3673  HZ3 LYS P  83      14.646  18.829   7.669  1.00  0.00      PROB
ATOM   3674  C   LYS P  83      15.882  25.659   6.958  1.00  0.00      PROB
ATOM   3675  O   LYS P  83      15.807  26.290   5.912  1.00  0.00      PROB
ATOM   3676  N   ILE P  84      15.892  26.213   8.174  1.00  0.00      PROB
ATOM   3677  HN  ILE P  84      15.877  25.700   9.028  1.00  0.00      PROB
ATOM   3678  CA  ILE P  84      15.928  27.673   8.238  1.00  0.00      PROB
ATOM   3679  HA  ILE P  84      15.846  28.047   7.228  1.00  0.00      PROB
ATOM   3680  CB  ILE P  84      14.791  28.244   9.104  1.00  0.00      PROB
ATOM   3681  HB  ILE P  84      14.859  27.806  10.122  1.00  0.00      PROB
ATOM   3682  CG2 ILE P  84      14.856  29.776   9.216  1.00  0.00      PROB
ATOM   3683 HG21 ILE P  84      14.598  30.241   8.241  1.00  0.00      PROB
ATOM   3684 HG22 ILE P  84      15.883  30.091   9.499  1.00  0.00      PROB
ATOM   3685 HG23 ILE P  84      14.132  30.130   9.981  1.00  0.00      PROB
ATOM   3686  CG1 ILE P  84      13.432  27.794   8.571  1.00  0.00      PROB
ATOM   3687 HG11 ILE P  84      13.364  26.688   8.648  1.00  0.00      PROB
ATOM   3688 HG12 ILE P  84      13.351  28.086   7.502  1.00  0.00      PROB
ATOM   3689  CD  ILE P  84      12.269  28.415   9.343  1.00  0.00      PROB
ATOM   3690  HD1 ILE P  84      12.202  29.502   9.124  1.00  0.00      PROB
ATOM   3691  HD2 ILE P  84      12.426  28.282  10.435  1.00  0.00      PROB
ATOM   3692  HD3 ILE P  84      11.315  27.933   9.041  1.00  0.00      PROB
ATOM   3693  C   ILE P  84      17.268  28.142   8.749  1.00  0.00      PROB
ATOM   3694  O   ILE P  84      17.649  27.864   9.881  1.00  0.00      PROB
ATOM   3695  N   THR P  85      17.972  28.855   7.869  1.00  0.00      PROB
ATOM   3696  HN  THR P  85      17.661  29.032   6.939  1.00  0.00      PROB
ATOM   3697  CA  THR P  85      19.262  29.415   8.256  1.00  0.00      PROB
ATOM   3698  HA  THR P  85      19.907  28.607   8.568  1.00  0.00      PROB
ATOM   3699  CB  THR P  85      19.861  30.154   7.057  1.00  0.00      PROB
ATOM   3700  HB  THR P  85      19.545  31.219   7.076  1.00  0.00      PROB
ATOM   3701  OG1 THR P  85      19.407  29.556   5.832  1.00  0.00      PROB
ATOM   3702  HG1 THR P  85      19.681  30.150   5.130  1.00  0.00      PROB
ATOM   3703  CG2 THR P  85      21.388  30.226   7.114  1.00  0.00      PROB
ATOM   3704 HG21 THR P  85      21.818  29.202   7.125  1.00  0.00      PROB
ATOM   3705 HG22 THR P  85      21.707  30.755   8.037  1.00  0.00      PROB
ATOM   3706 HG23 THR P  85      21.775  30.763   6.222  1.00  0.00      PROB
ATOM   3707  C   THR P  85      19.167  30.337   9.464  1.00  0.00      PROB
ATOM   3708  O   THR P  85      18.376  31.278   9.501  1.00  0.00      PROB
ATOM   3709  N   SER P  86      20.005  30.004  10.457  1.00  0.00      PROB
ATOM   3710  HN  SER P  86      20.540  29.163  10.452  1.00  0.00      PROB
ATOM   3711  CA  SER P  86      20.171  30.883  11.614  1.00  0.00      PROB
ATOM   3712  HA  SER P  86      20.447  30.279  12.466  1.00  0.00      PROB
ATOM   3713  CB  SER P  86      21.257  31.909  11.305  1.00  0.00      PROB
ATOM   3714  HB1 SER P  86      21.495  32.504  12.212  1.00  0.00      PROB
ATOM   3715  HB2 SER P  86      20.925  32.590  10.492  1.00  0.00      PROB
ATOM   3716  OG  SER P  86      22.426  31.196  10.882  1.00  0.00      PROB
ATOM   3717  HG1 SER P  86      22.669  30.627  11.616  1.00  0.00      PROB
ATOM   3718  C   SER P  86      18.921  31.512  12.207  1.00  0.00      PROB
ATOM   3719  O   SER P  86      18.610  32.685  12.027  1.00  0.00      PROB
ATOM   3720  N   VAL P  87      18.202  30.653  12.935  1.00  0.00      PROB
ATOM   3721  HN  VAL P  87      18.426  29.688  13.044  1.00  0.00      PROB
ATOM   3722  CA  VAL P  87      17.015  31.163  13.612  1.00  0.00      PROB
ATOM   3723  HA  VAL P  87      16.475  31.783  12.911  1.00  0.00      PROB
ATOM   3724  CB  VAL P  87      16.120  30.026  14.106  1.00  0.00      PROB
ATOM   3725  HB  VAL P  87      15.409  30.412  14.867  1.00  0.00      PROB
ATOM   3726  CG1 VAL P  87      15.347  29.451  12.926  1.00  0.00      PROB
ATOM   3727 HG11 VAL P  87      16.036  28.900  12.250  1.00  0.00      PROB
ATOM   3728 HG12 VAL P  87      14.868  30.272  12.352  1.00  0.00      PROB
ATOM   3729 HG13 VAL P  87      14.569  28.746  13.291  1.00  0.00      PROB
ATOM   3730  CG2 VAL P  87      16.886  28.958  14.893  1.00  0.00      PROB
ATOM   3731 HG21 VAL P  87      17.641  29.437  15.552  1.00  0.00      PROB
ATOM   3732 HG22 VAL P  87      17.410  28.275  14.191  1.00  0.00      PROB
ATOM   3733 HG23 VAL P  87      16.182  28.377  15.526  1.00  0.00      PROB
ATOM   3734  C   VAL P  87      17.299  32.153  14.724  1.00  0.00      PROB
ATOM   3735  O   VAL P  87      18.368  32.190  15.323  1.00  0.00      PROB
ATOM   3736  N   THR P  88      16.279  32.977  14.944  1.00  0.00      PROB
ATOM   3737  HN  THR P  88      15.414  32.901  14.455  1.00  0.00      PROB
ATOM   3738  CA  THR P  88      16.379  34.045  15.925  1.00  0.00      PROB
ATOM   3739  HA  THR P  88      17.341  33.974  16.411  1.00  0.00      PROB
ATOM   3740  CB  THR P  88      16.230  35.395  15.215  1.00  0.00      PROB
ATOM   3741  HB  THR P  88      16.357  36.220  15.949  1.00  0.00      PROB
ATOM   3742  OG1 THR P  88      14.930  35.507  14.615  1.00  0.00      PROB
ATOM   3743  HG1 THR P  88      14.924  34.889  13.880  1.00  0.00      PROB
ATOM   3744  CG2 THR P  88      17.327  35.636  14.175  1.00  0.00      PROB
ATOM   3745 HG21 THR P  88      17.297  34.843  13.397  1.00  0.00      PROB
ATOM   3746 HG22 THR P  88      18.324  35.614  14.665  1.00  0.00      PROB
ATOM   3747 HG23 THR P  88      17.173  36.621  13.684  1.00  0.00      PROB
ATOM   3748  C   THR P  88      15.257  33.860  16.921  1.00  0.00      PROB
ATOM   3749  O   THR P  88      14.350  33.074  16.684  1.00  0.00      PROB
ATOM   3750  N   ALA P  89      15.298  34.651  18.005  1.00  0.00      PROB
ATOM   3751  HN  ALA P  89      16.058  35.254  18.231  1.00  0.00      PROB
ATOM   3752  CA  ALA P  89      14.144  34.618  18.909  1.00  0.00      PROB
ATOM   3753  HA  ALA P  89      14.050  33.614  19.296  1.00  0.00      PROB
ATOM   3754  CB  ALA P  89      14.333  35.614  20.054  1.00  0.00      PROB
ATOM   3755  HB1 ALA P  89      14.439  36.644  19.651  1.00  0.00      PROB
ATOM   3756  HB2 ALA P  89      15.250  35.361  20.627  1.00  0.00      PROB
ATOM   3757  HB3 ALA P  89      13.451  35.586  20.729  1.00  0.00      PROB
ATOM   3758  C   ALA P  89      12.805  34.894  18.228  1.00  0.00      PROB
ATOM   3759  O   ALA P  89      11.781  34.292  18.529  1.00  0.00      PROB
ATOM   3760  N   ALA P  90      12.874  35.814  17.247  1.00  0.00      PROB
ATOM   3761  HN  ALA P  90      13.711  36.305  17.016  1.00  0.00      PROB
ATOM   3762  CA  ALA P  90      11.675  36.128  16.466  1.00  0.00      PROB
ATOM   3763  HA  ALA P  90      10.890  36.406  17.153  1.00  0.00      PROB
ATOM   3764  CB  ALA P  90      11.958  37.271  15.491  1.00  0.00      PROB
ATOM   3765  HB1 ALA P  90      12.773  36.984  14.792  1.00  0.00      PROB
ATOM   3766  HB2 ALA P  90      12.274  38.177  16.052  1.00  0.00      PROB
ATOM   3767  HB3 ALA P  90      11.046  37.497  14.899  1.00  0.00      PROB
ATOM   3768  C   ALA P  90      11.109  34.951  15.685  1.00  0.00      PROB
ATOM   3769  O   ALA P  90       9.912  34.837  15.456  1.00  0.00      PROB
ATOM   3770  N   ASP P  91      12.034  34.052  15.323  1.00  0.00      PROB
ATOM   3771  HN  ASP P  91      13.007  34.160  15.509  1.00  0.00      PROB
ATOM   3772  CA  ASP P  91      11.614  32.844  14.618  1.00  0.00      PROB
ATOM   3773  HA  ASP P  91      10.835  33.118  13.922  1.00  0.00      PROB
ATOM   3774  CB  ASP P  91      12.796  32.209  13.870  1.00  0.00      PROB
ATOM   3775  HB1 ASP P  91      12.464  31.249  13.420  1.00  0.00      PROB
ATOM   3776  HB2 ASP P  91      13.615  32.009  14.593  1.00  0.00      PROB
ATOM   3777  CG  ASP P  91      13.338  33.102  12.760  1.00  0.00      PROB
ATOM   3778  OD1 ASP P  91      12.585  33.538  11.896  1.00  0.00      PROB
ATOM   3779  OD2 ASP P  91      14.538  33.347  12.720  1.00  0.00      PROB
ATOM   3780  C   ASP P  91      10.910  31.791  15.468  1.00  0.00      PROB
ATOM   3781  O   ASP P  91      10.578  30.713  14.983  1.00  0.00      PROB
ATOM   3782  N   THR P  92      10.673  32.127  16.750  1.00  0.00      PROB
ATOM   3783  HN  THR P  92      11.059  32.932  17.193  1.00  0.00      PROB
ATOM   3784  CA  THR P  92       9.798  31.263  17.546  1.00  0.00      PROB
ATOM   3785  HA  THR P  92      10.169  30.251  17.480  1.00  0.00      PROB
ATOM   3786  CB  THR P  92       9.793  31.741  19.002  1.00  0.00      PROB
ATOM   3787  HB  THR P  92       9.373  32.768  19.062  1.00  0.00      PROB
ATOM   3788  OG1 THR P  92      11.136  31.755  19.504  1.00  0.00      PROB
ATOM   3789  HG1 THR P  92      11.534  32.564  19.173  1.00  0.00      PROB
ATOM   3790  CG2 THR P  92       8.890  30.911  19.919  1.00  0.00      PROB
ATOM   3791 HG21 THR P  92       8.975  29.833  19.664  1.00  0.00      PROB
ATOM   3792 HG22 THR P  92       7.832  31.223  19.791  1.00  0.00      PROB
ATOM   3793 HG23 THR P  92       9.196  31.050  20.978  1.00  0.00      PROB
ATOM   3794  C   THR P  92       8.388  31.206  16.976  1.00  0.00      PROB
ATOM   3795  O   THR P  92       7.699  32.217  16.850  1.00  0.00      PROB
ATOM   3796  N   ALA P  93       8.011  29.980  16.593  1.00  0.00      PROB
ATOM   3797  HN  ALA P  93       8.497  29.142  16.826  1.00  0.00      PROB
ATOM   3798  CA  ALA P  93       6.807  29.881  15.782  1.00  0.00      PROB
ATOM   3799  HA  ALA P  93       6.082  30.581  16.171  1.00  0.00      PROB
ATOM   3800  CB  ALA P  93       7.121  30.197  14.320  1.00  0.00      PROB
ATOM   3801  HB1 ALA P  93       7.731  29.381  13.875  1.00  0.00      PROB
ATOM   3802  HB2 ALA P  93       7.695  31.146  14.253  1.00  0.00      PROB
ATOM   3803  HB3 ALA P  93       6.177  30.290  13.742  1.00  0.00      PROB
ATOM   3804  C   ALA P  93       6.164  28.518  15.821  1.00  0.00      PROB
ATOM   3805  O   ALA P  93       6.789  27.499  16.097  1.00  0.00      PROB
ATOM   3806  N   VAL P  94       4.870  28.567  15.487  1.00  0.00      PROB
ATOM   3807  HN  VAL P  94       4.354  29.418  15.432  1.00  0.00      PROB
ATOM   3808  CA  VAL P  94       4.154  27.335  15.184  1.00  0.00      PROB
ATOM   3809  HA  VAL P  94       4.613  26.532  15.742  1.00  0.00      PROB
ATOM   3810  CB  VAL P  94       2.675  27.476  15.567  1.00  0.00      PROB
ATOM   3811  HB  VAL P  94       2.176  28.163  14.851  1.00  0.00      PROB
ATOM   3812  CG1 VAL P  94       1.968  26.122  15.540  1.00  0.00      PROB
ATOM   3813 HG11 VAL P  94       2.450  25.425  16.259  1.00  0.00      PROB
ATOM   3814 HG12 VAL P  94       2.033  25.682  14.522  1.00  0.00      PROB
ATOM   3815 HG13 VAL P  94       0.902  26.246  15.827  1.00  0.00      PROB
ATOM   3816  CG2 VAL P  94       2.499  28.157  16.927  1.00  0.00      PROB
ATOM   3817 HG21 VAL P  94       2.778  29.230  16.856  1.00  0.00      PROB
ATOM   3818 HG22 VAL P  94       3.153  27.670  17.681  1.00  0.00      PROB
ATOM   3819 HG23 VAL P  94       1.438  28.087  17.250  1.00  0.00      PROB
ATOM   3820  C   VAL P  94       4.313  27.042  13.701  1.00  0.00      PROB
ATOM   3821  O   VAL P  94       3.752  27.712  12.843  1.00  0.00      PROB
ATOM   3822  N   TYR P  95       5.161  26.054  13.433  1.00  0.00      PROB
ATOM   3823  HN  TYR P  95       5.598  25.502  14.139  1.00  0.00      PROB
ATOM   3824  CA  TYR P  95       5.484  25.743  12.046  1.00  0.00      PROB
ATOM   3825  HA  TYR P  95       5.382  26.645  11.461  1.00  0.00      PROB
ATOM   3826  CB  TYR P  95       6.912  25.211  11.971  1.00  0.00      PROB
ATOM   3827  HB1 TYR P  95       7.091  24.755  10.974  1.00  0.00      PROB
ATOM   3828  HB2 TYR P  95       7.074  24.457  12.770  1.00  0.00      PROB
ATOM   3829  CG  TYR P  95       7.925  26.310  12.163  1.00  0.00      PROB
ATOM   3830  CD1 TYR P  95       8.420  26.592  13.453  1.00  0.00      PROB
ATOM   3831  HD1 TYR P  95       8.090  26.018  14.306  1.00  0.00      PROB
ATOM   3832  CE1 TYR P  95       9.350  27.633  13.609  1.00  0.00      PROB
ATOM   3833  HE1 TYR P  95       9.752  27.869  14.583  1.00  0.00      PROB
ATOM   3834  CZ  TYR P  95       9.750  28.365  12.473  1.00  0.00      PROB
ATOM   3835  OH  TYR P  95      10.603  29.441  12.612  1.00  0.00      PROB
ATOM   3836  HH  TYR P  95      10.687  29.634  13.549  1.00  0.00      PROB
ATOM   3837  CD2 TYR P  95       8.353  27.017  11.026  1.00  0.00      PROB
ATOM   3838  HD2 TYR P  95       7.969  26.769  10.048  1.00  0.00      PROB
ATOM   3839  CE2 TYR P  95       9.286  28.049  11.184  1.00  0.00      PROB
ATOM   3840  HE2 TYR P  95       9.645  28.596  10.325  1.00  0.00      PROB
ATOM   3841  C   TYR P  95       4.539  24.726  11.442  1.00  0.00      PROB
ATOM   3842  O   TYR P  95       4.571  23.561  11.814  1.00  0.00      PROB
ATOM   3843  N   PHE P  96       3.716  25.213  10.505  1.00  0.00      PROB
ATOM   3844  HN  PHE P  96       3.658  26.180  10.268  1.00  0.00      PROB
ATOM   3845  CA  PHE P  96       2.851  24.284   9.783  1.00  0.00      PROB
ATOM   3846  HA  PHE P  96       2.735  23.403  10.396  1.00  0.00      PROB
ATOM   3847  CB  PHE P  96       1.474  24.892   9.473  1.00  0.00      PROB
ATOM   3848  HB1 PHE P  96       0.839  24.126   8.979  1.00  0.00      PROB
ATOM   3849  HB2 PHE P  96       1.604  25.769   8.804  1.00  0.00      PROB
ATOM   3850  CG  PHE P  96       0.727  25.370  10.697  1.00  0.00      PROB
ATOM   3851  CD1 PHE P  96      -0.218  24.515  11.303  1.00  0.00      PROB
ATOM   3852  HD1 PHE P  96      -0.382  23.521  10.913  1.00  0.00      PROB
ATOM   3853  CE1 PHE P  96      -0.945  24.969  12.421  1.00  0.00      PROB
ATOM   3854  HE1 PHE P  96      -1.671  24.327  12.898  1.00  0.00      PROB
ATOM   3855  CZ  PHE P  96      -0.714  26.272  12.911  1.00  0.00      PROB
ATOM   3856  HZ  PHE P  96      -1.276  26.623  13.764  1.00  0.00      PROB
ATOM   3857  CD2 PHE P  96       0.962  26.672  11.196  1.00  0.00      PROB
ATOM   3858  HD2 PHE P  96       1.693  27.312  10.725  1.00  0.00      PROB
ATOM   3859  CE2 PHE P  96       0.235  27.127  12.312  1.00  0.00      PROB
ATOM   3860  HE2 PHE P  96       0.402  28.119  12.705  1.00  0.00      PROB
ATOM   3861  C   PHE P  96       3.459  23.890   8.450  1.00  0.00      PROB
ATOM   3862  O   PHE P  96       4.251  24.617   7.854  1.00  0.00      PROB
ATOM   3863  N   CYS P  97       3.003  22.736   7.964  1.00  0.00      PROB
ATOM   3864  HN  CYS P  97       2.611  22.007   8.519  1.00  0.00      PROB
ATOM   3865  CA  CYS P  97       3.089  22.540   6.523  1.00  0.00      PROB
ATOM   3866  HA  CYS P  97       3.493  23.444   6.093  1.00  0.00      PROB
ATOM   3867  CB  CYS P  97       3.976  21.343   6.155  1.00  0.00      PROB
ATOM   3868  HB1 CYS P  97       5.033  21.650   6.298  1.00  0.00      PROB
ATOM   3869  HB2 CYS P  97       3.817  21.124   5.079  1.00  0.00      PROB
ATOM   3870  SG  CYS P  97       3.680  19.827   7.104  1.00  0.00      PROB
ATOM   3871  HG1 CYS P  97       3.507  20.448   8.262  1.00  0.00      PROB
ATOM   3872  C   CYS P  97       1.698  22.414   5.944  1.00  0.00      PROB
ATOM   3873  O   CYS P  97       0.727  22.213   6.664  1.00  0.00      PROB
ATOM   3874  N   ALA P  98       1.628  22.554   4.620  1.00  0.00      PROB
ATOM   3875  HN  ALA P  98       2.413  22.773   4.046  1.00  0.00      PROB
ATOM   3876  CA  ALA P  98       0.339  22.380   3.965  1.00  0.00      PROB
ATOM   3877  HA  ALA P  98      -0.237  21.676   4.547  1.00  0.00      PROB
ATOM   3878  CB  ALA P  98      -0.406  23.706   3.854  1.00  0.00      PROB
ATOM   3879  HB1 ALA P  98       0.191  24.431   3.261  1.00  0.00      PROB
ATOM   3880  HB2 ALA P  98      -0.575  24.130   4.867  1.00  0.00      PROB
ATOM   3881  HB3 ALA P  98      -1.382  23.550   3.346  1.00  0.00      PROB
ATOM   3882  C   ALA P  98       0.577  21.873   2.572  1.00  0.00      PROB
ATOM   3883  O   ALA P  98       1.594  22.173   1.961  1.00  0.00      PROB
ATOM   3884  N   ARG P  99      -0.379  21.081   2.096  1.00  0.00      PROB
ATOM   3885  HN  ARG P  99      -1.177  20.774   2.608  1.00  0.00      PROB
ATOM   3886  CA  ARG P  99      -0.213  20.648   0.714  1.00  0.00      PROB
ATOM   3887  HA  ARG P  99       0.826  20.771   0.446  1.00  0.00      PROB
ATOM   3888  CB  ARG P  99      -0.633  19.187   0.560  1.00  0.00      PROB
ATOM   3889  HB1 ARG P  99       0.062  18.550   1.147  1.00  0.00      PROB
ATOM   3890  HB2 ARG P  99      -0.562  18.904  -0.512  1.00  0.00      PROB
ATOM   3891  CG  ARG P  99      -2.060  18.938   1.044  1.00  0.00      PROB
ATOM   3892  HG1 ARG P  99      -2.755  19.510   0.394  1.00  0.00      PROB
ATOM   3893  HG2 ARG P  99      -2.148  19.314   2.085  1.00  0.00      PROB
ATOM   3894  CD  ARG P  99      -2.480  17.474   1.025  1.00  0.00      PROB
ATOM   3895  HD1 ARG P  99      -3.463  17.364   1.531  1.00  0.00      PROB
ATOM   3896  HD2 ARG P  99      -1.713  16.861   1.545  1.00  0.00      PROB
ATOM   3897  NE  ARG P  99      -2.621  16.945  -0.329  1.00  0.00      PROB
ATOM   3898  HE  ARG P  99      -1.888  17.063  -0.999  1.00  0.00      PROB
ATOM   3899  CZ  ARG P  99      -3.758  16.293  -0.664  1.00  0.00      PROB
ATOM   3900  NH1 ARG P  99      -4.800  16.237   0.161  1.00  0.00      PROB
ATOM   3901 HH11 ARG P  99      -4.816  16.803   0.985  1.00  0.00      PROB
ATOM   3902 HH12 ARG P  99      -5.567  15.629  -0.043  1.00  0.00      PROB
ATOM   3903  NH2 ARG P  99      -3.828  15.693  -1.849  1.00  0.00      PROB
ATOM   3904 HH21 ARG P  99      -3.049  15.729  -2.474  1.00  0.00      PROB
ATOM   3905 HH22 ARG P  99      -4.660  15.206  -2.115  1.00  0.00      PROB
ATOM   3906  C   ARG P  99      -0.992  21.539  -0.222  1.00  0.00      PROB
ATOM   3907  O   ARG P  99      -1.960  22.180   0.166  1.00  0.00      PROB
ATOM   3908  N   ASN P 100      -0.545  21.528  -1.473  1.00  0.00      PROB
ATOM   3909  HN  ASN P 100       0.285  21.050  -1.750  1.00  0.00      PROB
ATOM   3910  CA  ASN P 100      -1.279  22.239  -2.512  1.00  0.00      PROB
ATOM   3911  HA  ASN P 100      -2.313  22.288  -2.204  1.00  0.00      PROB
ATOM   3912  CB  ASN P 100      -0.738  23.660  -2.754  1.00  0.00      PROB
ATOM   3913  HB1 ASN P 100      -0.893  24.268  -1.837  1.00  0.00      PROB
ATOM   3914  HB2 ASN P 100      -1.295  24.122  -3.597  1.00  0.00      PROB
ATOM   3915  CG  ASN P 100       0.742  23.662  -3.093  1.00  0.00      PROB
ATOM   3916  OD1 ASN P 100       1.580  23.317  -2.273  1.00  0.00      PROB
ATOM   3917  ND2 ASN P 100       1.041  24.085  -4.326  1.00  0.00      PROB
ATOM   3918 HD21 ASN P 100       1.994  24.116  -4.626  1.00  0.00      PROB
ATOM   3919 HD22 ASN P 100       0.311  24.370  -4.947  1.00  0.00      PROB
ATOM   3920  C   ASN P 100      -1.228  21.450  -3.791  1.00  0.00      PROB
ATOM   3921  O   ASN P 100      -0.319  20.662  -4.020  1.00  0.00      PROB
ATOM   3922  N   ARG P 101      -2.227  21.702  -4.634  1.00  0.00      PROB
ATOM   3923  HN  ARG P 101      -3.097  22.129  -4.406  1.00  0.00      PROB
ATOM   3924  CA  ARG P 101      -1.950  21.288  -5.998  1.00  0.00      PROB
ATOM   3925  HA  ARG P 101      -0.935  20.921  -6.026  1.00  0.00      PROB
ATOM   3926  CB  ARG P 101      -2.911  20.198  -6.493  1.00  0.00      PROB
ATOM   3927  HB1 ARG P 101      -3.861  20.667  -6.828  1.00  0.00      PROB
ATOM   3928  HB2 ARG P 101      -3.131  19.494  -5.662  1.00  0.00      PROB
ATOM   3929  CG  ARG P 101      -2.282  19.430  -7.660  1.00  0.00      PROB
ATOM   3930  HG1 ARG P 101      -1.305  19.031  -7.317  1.00  0.00      PROB
ATOM   3931  HG2 ARG P 101      -2.109  20.150  -8.487  1.00  0.00      PROB
ATOM   3932  CD  ARG P 101      -3.094  18.262  -8.219  1.00  0.00      PROB
ATOM   3933  HD1 ARG P 101      -4.034  18.633  -8.681  1.00  0.00      PROB
ATOM   3934  HD2 ARG P 101      -3.326  17.534  -7.413  1.00  0.00      PROB
ATOM   3935  NE  ARG P 101      -2.314  17.574  -9.250  1.00  0.00      PROB
ATOM   3936  HE  ARG P 101      -1.363  17.339  -9.053  1.00  0.00      PROB
ATOM   3937  CZ  ARG P 101      -2.824  17.244 -10.454  1.00  0.00      PROB
ATOM   3938  NH1 ARG P 101      -4.095  17.511 -10.749  1.00  0.00      PROB
ATOM   3939 HH11 ARG P 101      -4.681  17.960 -10.075  1.00  0.00      PROB
ATOM   3940 HH12 ARG P 101      -4.463  17.262 -11.645  1.00  0.00      PROB
ATOM   3941  NH2 ARG P 101      -2.035  16.660 -11.348  1.00  0.00      PROB
ATOM   3942 HH21 ARG P 101      -1.079  16.472 -11.124  1.00  0.00      PROB
ATOM   3943 HH22 ARG P 101      -2.397  16.409 -12.246  1.00  0.00      PROB
ATOM   3944  C   ARG P 101      -1.957  22.505  -6.885  1.00  0.00      PROB
ATOM   3945  O   ARG P 101      -2.844  23.342  -6.786  1.00  0.00      PROB
ATOM   3946  N   TYR P 102      -0.918  22.541  -7.727  1.00  0.00      PROB
ATOM   3947  HN  TYR P 102      -0.208  21.842  -7.703  1.00  0.00      PROB
ATOM   3948  CA  TYR P 102      -0.736  23.581  -8.731  1.00  0.00      PROB
ATOM   3949  HA  TYR P 102       0.193  23.384  -9.244  1.00  0.00      PROB
ATOM   3950  CB  TYR P 102      -1.900  23.613  -9.740  1.00  0.00      PROB
ATOM   3951  HB1 TYR P 102      -1.802  24.492 -10.412  1.00  0.00      PROB
ATOM   3952  HB2 TYR P 102      -2.872  23.648  -9.204  1.00  0.00      PROB
ATOM   3953  CG  TYR P 102      -1.870  22.364 -10.587  1.00  0.00      PROB
ATOM   3954  CD1 TYR P 102      -0.657  22.008 -11.204  1.00  0.00      PROB
ATOM   3955  HD1 TYR P 102       0.224  22.620 -11.074  1.00  0.00      PROB
ATOM   3956  CE1 TYR P 102      -0.608  20.853 -11.986  1.00  0.00      PROB
ATOM   3957  HE1 TYR P 102       0.316  20.554 -12.458  1.00  0.00      PROB
ATOM   3958  CZ  TYR P 102      -1.771  20.083 -12.154  1.00  0.00      PROB
ATOM   3959  OH  TYR P 102      -1.700  18.955 -12.950  1.00  0.00      PROB
ATOM   3960  HH  TYR P 102      -0.854  18.965 -13.404  1.00  0.00      PROB
ATOM   3961  CD2 TYR P 102      -3.041  21.595 -10.741  1.00  0.00      PROB
ATOM   3962  HD2 TYR P 102      -3.960  21.889 -10.256  1.00  0.00      PROB
ATOM   3963  CE2 TYR P 102      -2.990  20.438 -11.539  1.00  0.00      PROB
ATOM   3964  HE2 TYR P 102      -3.871  19.830 -11.679  1.00  0.00      PROB
ATOM   3965  C   TYR P 102      -0.421  24.959  -8.208  1.00  0.00      PROB
ATOM   3966  O   TYR P 102      -0.457  25.246  -7.015  1.00  0.00      PROB
ATOM   3967  N   ASP P 103      -0.103  25.786  -9.209  1.00  0.00      PROB
ATOM   3968  HN  ASP P 103       0.226  25.458 -10.091  1.00  0.00      PROB
ATOM   3969  CA  ASP P 103      -0.224  27.227  -9.056  1.00  0.00      PROB
ATOM   3970  HA  ASP P 103      -0.319  27.452  -8.004  1.00  0.00      PROB
ATOM   3971  CB  ASP P 103       1.023  27.899  -9.644  1.00  0.00      PROB
ATOM   3972  HB1 ASP P 103       1.046  27.731 -10.742  1.00  0.00      PROB
ATOM   3973  HB2 ASP P 103       1.930  27.449  -9.187  1.00  0.00      PROB
ATOM   3974  CG  ASP P 103       1.033  29.393  -9.379  1.00  0.00      PROB
ATOM   3975  OD1 ASP P 103       1.998  29.900  -8.816  1.00  0.00      PROB
ATOM   3976  OD2 ASP P 103       0.103  30.077  -9.787  1.00  0.00      PROB
ATOM   3977  C   ASP P 103      -1.512  27.621  -9.773  1.00  0.00      PROB
ATOM   3978  O   ASP P 103      -1.773  27.130 -10.874  1.00  0.00      PROB
ATOM   3979  N   PRO P 104      -2.351  28.466  -9.125  1.00  0.00      PROB
ATOM   3980  CD  PRO P 104      -3.599  28.928  -9.710  1.00  0.00      PROB
ATOM   3981  HD1 PRO P 104      -4.165  28.065 -10.121  1.00  0.00      PROB
ATOM   3982  HD2 PRO P 104      -3.388  29.662 -10.516  1.00  0.00      PROB
ATOM   3983  CA  PRO P 104      -2.114  29.021  -7.782  1.00  0.00      PROB
ATOM   3984  HA  PRO P 104      -1.103  29.384  -7.691  1.00  0.00      PROB
ATOM   3985  CB  PRO P 104      -3.201  30.097  -7.687  1.00  0.00      PROB
ATOM   3986  HB1 PRO P 104      -2.827  31.070  -8.070  1.00  0.00      PROB
ATOM   3987  HB2 PRO P 104      -3.535  30.229  -6.636  1.00  0.00      PROB
ATOM   3988  CG  PRO P 104      -4.340  29.574  -8.555  1.00  0.00      PROB
ATOM   3989  HG1 PRO P 104      -4.959  28.833  -8.007  1.00  0.00      PROB
ATOM   3990  HG2 PRO P 104      -4.994  30.400  -8.905  1.00  0.00      PROB
ATOM   3991  C   PRO P 104      -2.210  27.970  -6.687  1.00  0.00      PROB
ATOM   3992  O   PRO P 104      -3.043  27.072  -6.722  1.00  0.00      PROB
ATOM   3993  N   PRO P 105      -1.290  28.110  -5.706  1.00  0.00      PROB
ATOM   3994  CD  PRO P 105      -0.308  29.178  -5.565  1.00  0.00      PROB
ATOM   3995  HD1 PRO P 105      -0.798  30.166  -5.693  1.00  0.00      PROB
ATOM   3996  HD2 PRO P 105       0.499  29.055  -6.317  1.00  0.00      PROB
ATOM   3997  CA  PRO P 105      -1.179  27.099  -4.653  1.00  0.00      PROB
ATOM   3998  HA  PRO P 105      -1.195  26.107  -5.075  1.00  0.00      PROB
ATOM   3999  CB  PRO P 105       0.131  27.486  -3.963  1.00  0.00      PROB
ATOM   4000  HB1 PRO P 105       0.996  26.978  -4.439  1.00  0.00      PROB
ATOM   4001  HB2 PRO P 105       0.107  27.219  -2.885  1.00  0.00      PROB
ATOM   4002  CG  PRO P 105       0.215  28.994  -4.149  1.00  0.00      PROB
ATOM   4003  HG1 PRO P 105      -0.419  29.529  -3.411  1.00  0.00      PROB
ATOM   4004  HG2 PRO P 105       1.261  29.356  -4.054  1.00  0.00      PROB
ATOM   4005  C   PRO P 105      -2.367  27.067  -3.714  1.00  0.00      PROB
ATOM   4006  O   PRO P 105      -2.399  27.692  -2.661  1.00  0.00      PROB
ATOM   4007  N   TRP P 106      -3.347  26.255  -4.119  1.00  0.00      PROB
ATOM   4008  HN  TRP P 106      -3.383  25.808  -5.009  1.00  0.00      PROB
ATOM   4009  CA  TRP P 106      -4.430  26.021  -3.173  1.00  0.00      PROB
ATOM   4010  HA  TRP P 106      -4.660  26.960  -2.693  1.00  0.00      PROB
ATOM   4011  CB  TRP P 106      -5.672  25.470  -3.880  1.00  0.00      PROB
ATOM   4012  HB1 TRP P 106      -6.484  25.325  -3.136  1.00  0.00      PROB
ATOM   4013  HB2 TRP P 106      -5.426  24.492  -4.347  1.00  0.00      PROB
ATOM   4014  CG  TRP P 106      -6.158  26.418  -4.957  1.00  0.00      PROB
ATOM   4015  CD1 TRP P 106      -6.537  26.058  -6.260  1.00  0.00      PROB
ATOM   4016  HD1 TRP P 106      -6.508  25.049  -6.645  1.00  0.00      PROB
ATOM   4017  NE1 TRP P 106      -6.945  27.139  -6.977  1.00  0.00      PROB
ATOM   4018  HE1 TRP P 106      -7.252  27.124  -7.903  1.00  0.00      PROB
ATOM   4019  CE2 TRP P 106      -6.852  28.268  -6.172  1.00  0.00      PROB
ATOM   4020  CD2 TRP P 106      -6.357  27.850  -4.891  1.00  0.00      PROB
ATOM   4021  CE3 TRP P 106      -6.158  28.808  -3.872  1.00  0.00      PROB
ATOM   4022  HE3 TRP P 106      -5.787  28.519  -2.900  1.00  0.00      PROB
ATOM   4023  CZ3 TRP P 106      -6.445  30.166  -4.119  1.00  0.00      PROB
ATOM   4024  HZ3 TRP P 106      -6.290  30.899  -3.341  1.00  0.00      PROB
ATOM   4025  CZ2 TRP P 106      -7.139  29.629  -6.405  1.00  0.00      PROB
ATOM   4026  HZ2 TRP P 106      -7.515  29.965  -7.360  1.00  0.00      PROB
ATOM   4027  CH2 TRP P 106      -6.934  30.572  -5.378  1.00  0.00      PROB
ATOM   4028  HH2 TRP P 106      -7.153  31.614  -5.557  1.00  0.00      PROB
ATOM   4029  C   TRP P 106      -4.001  25.119  -2.036  1.00  0.00      PROB
ATOM   4030  O   TRP P 106      -4.084  23.899  -2.115  1.00  0.00      PROB
ATOM   4031  N   PHE P 107      -3.523  25.784  -0.972  1.00  0.00      PROB
ATOM   4032  HN  PHE P 107      -3.384  26.771  -0.956  1.00  0.00      PROB
ATOM   4033  CA  PHE P 107      -3.183  25.034   0.235  1.00  0.00      PROB
ATOM   4034  HA  PHE P 107      -2.590  24.181  -0.061  1.00  0.00      PROB
ATOM   4035  CB  PHE P 107      -2.402  25.900   1.228  1.00  0.00      PROB
ATOM   4036  HB1 PHE P 107      -2.269  25.351   2.185  1.00  0.00      PROB
ATOM   4037  HB2 PHE P 107      -2.945  26.853   1.407  1.00  0.00      PROB
ATOM   4038  CG  PHE P 107      -1.028  26.241   0.693  1.00  0.00      PROB
ATOM   4039  CD1 PHE P 107      -0.064  25.221   0.533  1.00  0.00      PROB
ATOM   4040  HD1 PHE P 107      -0.308  24.198   0.780  1.00  0.00      PROB
ATOM   4041  CE1 PHE P 107       1.217  25.548   0.049  1.00  0.00      PROB
ATOM   4042  HE1 PHE P 107       1.965  24.779  -0.078  1.00  0.00      PROB
ATOM   4043  CZ  PHE P 107       1.514  26.890  -0.268  1.00  0.00      PROB
ATOM   4044  HZ  PHE P 107       2.497  27.140  -0.639  1.00  0.00      PROB
ATOM   4045  CD2 PHE P 107      -0.728  27.582   0.372  1.00  0.00      PROB
ATOM   4046  HD2 PHE P 107      -1.476  28.351   0.496  1.00  0.00      PROB
ATOM   4047  CE2 PHE P 107       0.554  27.912  -0.111  1.00  0.00      PROB
ATOM   4048  HE2 PHE P 107       0.799  28.934  -0.358  1.00  0.00      PROB
ATOM   4049  C   PHE P 107      -4.425  24.463   0.883  1.00  0.00      PROB
ATOM   4050  O   PHE P 107      -5.228  25.181   1.470  1.00  0.00      PROB
ATOM   4051  N   VAL P 108      -4.563  23.154   0.681  1.00  0.00      PROB
ATOM   4052  HN  VAL P 108      -3.841  22.588   0.291  1.00  0.00      PROB
ATOM   4053  CA  VAL P 108      -5.807  22.482   1.032  1.00  0.00      PROB
ATOM   4054  HA  VAL P 108      -6.575  23.232   1.150  1.00  0.00      PROB
ATOM   4055  CB  VAL P 108      -6.194  21.479  -0.084  1.00  0.00      PROB
ATOM   4056  HB  VAL P 108      -6.898  20.723   0.324  1.00  0.00      PROB
ATOM   4057  CG1 VAL P 108      -6.857  22.222  -1.241  1.00  0.00      PROB
ATOM   4058 HG11 VAL P 108      -6.235  23.092  -1.542  1.00  0.00      PROB
ATOM   4059 HG12 VAL P 108      -7.857  22.592  -0.929  1.00  0.00      PROB
ATOM   4060 HG13 VAL P 108      -6.965  21.543  -2.114  1.00  0.00      PROB
ATOM   4061  CG2 VAL P 108      -5.021  20.669  -0.654  1.00  0.00      PROB
ATOM   4062 HG21 VAL P 108      -4.541  20.073   0.152  1.00  0.00      PROB
ATOM   4063 HG22 VAL P 108      -4.262  21.356  -1.087  1.00  0.00      PROB
ATOM   4064 HG23 VAL P 108      -5.388  19.974  -1.439  1.00  0.00      PROB
ATOM   4065  C   VAL P 108      -5.827  21.902   2.444  1.00  0.00      PROB
ATOM   4066  O   VAL P 108      -6.452  22.451   3.350  1.00  0.00      PROB
ATOM   4067  N   ASP P 109      -5.095  20.793   2.597  1.00  0.00      PROB
ATOM   4068  HN  ASP P 109      -4.616  20.360   1.837  1.00  0.00      PROB
ATOM   4069  CA  ASP P 109      -4.958  20.152   3.899  1.00  0.00      PROB
ATOM   4070  HA  ASP P 109      -5.844  20.395   4.467  1.00  0.00      PROB
ATOM   4071  CB  ASP P 109      -4.792  18.614   3.838  1.00  0.00      PROB
ATOM   4072  HB1 ASP P 109      -5.224  18.196   4.771  1.00  0.00      PROB
ATOM   4073  HB2 ASP P 109      -3.704  18.398   3.808  1.00  0.00      PROB
ATOM   4074  CG  ASP P 109      -5.431  17.854   2.670  1.00  0.00      PROB
ATOM   4075  OD1 ASP P 109      -5.589  16.642   2.777  1.00  0.00      PROB
ATOM   4076  OD2 ASP P 109      -5.665  18.398   1.594  1.00  0.00      PROB
ATOM   4077  C   ASP P 109      -3.709  20.699   4.555  1.00  0.00      PROB
ATOM   4078  O   ASP P 109      -2.716  20.984   3.889  1.00  0.00      PROB
ATOM   4079  N   TRP P 110      -3.800  20.856   5.878  1.00  0.00      PROB
ATOM   4080  HN  TRP P 110      -4.614  20.637   6.411  1.00  0.00      PROB
ATOM   4081  CA  TRP P 110      -2.637  21.381   6.588  1.00  0.00      PROB
ATOM   4082  HA  TRP P 110      -1.842  21.510   5.868  1.00  0.00      PROB
ATOM   4083  CB  TRP P 110      -2.946  22.716   7.275  1.00  0.00      PROB
ATOM   4084  HB1 TRP P 110      -2.090  22.989   7.928  1.00  0.00      PROB
ATOM   4085  HB2 TRP P 110      -3.857  22.594   7.899  1.00  0.00      PROB
ATOM   4086  CG  TRP P 110      -3.184  23.853   6.302  1.00  0.00      PROB
ATOM   4087  CD1 TRP P 110      -4.105  23.916   5.242  1.00  0.00      PROB
ATOM   4088  HD1 TRP P 110      -4.781  23.116   4.979  1.00  0.00      PROB
ATOM   4089  NE1 TRP P 110      -4.041  25.105   4.588  1.00  0.00      PROB
ATOM   4090  HE1 TRP P 110      -4.584  25.365   3.820  1.00  0.00      PROB
ATOM   4091  CE2 TRP P 110      -3.068  25.890   5.201  1.00  0.00      PROB
ATOM   4092  CD2 TRP P 110      -2.510  25.126   6.282  1.00  0.00      PROB
ATOM   4093  CE3 TRP P 110      -1.491  25.680   7.086  1.00  0.00      PROB
ATOM   4094  HE3 TRP P 110      -1.059  25.122   7.904  1.00  0.00      PROB
ATOM   4095  CZ3 TRP P 110      -1.024  26.983   6.823  1.00  0.00      PROB
ATOM   4096  HZ3 TRP P 110      -0.244  27.409   7.437  1.00  0.00      PROB
ATOM   4097  CZ2 TRP P 110      -2.590  27.193   4.948  1.00  0.00      PROB
ATOM   4098  HZ2 TRP P 110      -2.990  27.788   4.141  1.00  0.00      PROB
ATOM   4099  CH2 TRP P 110      -1.571  27.734   5.761  1.00  0.00      PROB
ATOM   4100  HH2 TRP P 110      -1.206  28.732   5.568  1.00  0.00      PROB
ATOM   4101  C   TRP P 110      -2.188  20.382   7.629  1.00  0.00      PROB
ATOM   4102  O   TRP P 110      -2.864  19.392   7.891  1.00  0.00      PROB
ATOM   4103  N   GLY P 111      -1.029  20.691   8.213  1.00  0.00      PROB
ATOM   4104  HN  GLY P 111      -0.427  21.421   7.900  1.00  0.00      PROB
ATOM   4105  CA  GLY P 111      -0.616  19.920   9.375  1.00  0.00      PROB
ATOM   4106  HA1 GLY P 111       0.460  19.832   9.357  1.00  0.00      PROB
ATOM   4107  HA2 GLY P 111      -1.071  18.942   9.311  1.00  0.00      PROB
ATOM   4108  C   GLY P 111      -1.044  20.590  10.662  1.00  0.00      PROB
ATOM   4109  O   GLY P 111      -1.950  21.419  10.695  1.00  0.00      PROB
ATOM   4110  N   GLN P 112      -0.370  20.163  11.734  1.00  0.00      PROB
ATOM   4111  HN  GLN P 112       0.428  19.567  11.689  1.00  0.00      PROB
ATOM   4112  CA  GLN P 112      -0.828  20.593  13.049  1.00  0.00      PROB
ATOM   4113  HA  GLN P 112      -1.784  21.079  12.927  1.00  0.00      PROB
ATOM   4114  CB  GLN P 112      -0.957  19.397  13.994  1.00  0.00      PROB
ATOM   4115  HB1 GLN P 112      -0.515  19.678  14.973  1.00  0.00      PROB
ATOM   4116  HB2 GLN P 112      -0.377  18.552  13.566  1.00  0.00      PROB
ATOM   4117  CG  GLN P 112      -2.397  18.918  14.237  1.00  0.00      PROB
ATOM   4118  HG1 GLN P 112      -2.360  17.953  14.785  1.00  0.00      PROB
ATOM   4119  HG2 GLN P 112      -2.887  18.761  13.253  1.00  0.00      PROB
ATOM   4120  CD  GLN P 112      -3.258  19.889  15.045  1.00  0.00      PROB
ATOM   4121  OE1 GLN P 112      -4.480  19.806  15.034  1.00  0.00      PROB
ATOM   4122  NE2 GLN P 112      -2.618  20.796  15.796  1.00  0.00      PROB
ATOM   4123 HE21 GLN P 112      -1.630  20.918  15.699  1.00  0.00      PROB
ATOM   4124 HE22 GLN P 112      -3.128  21.351  16.453  1.00  0.00      PROB
ATOM   4125  C   GLN P 112      -0.005  21.676  13.715  1.00  0.00      PROB
ATOM   4126  O   GLN P 112      -0.408  22.222  14.737  1.00  0.00      PROB
ATOM   4127  N   GLY P 113       1.153  21.956  13.113  1.00  0.00      PROB
ATOM   4128  HN  GLY P 113       1.459  21.525  12.268  1.00  0.00      PROB
ATOM   4129  CA  GLY P 113       2.021  22.949  13.724  1.00  0.00      PROB
ATOM   4130  HA1 GLY P 113       1.390  23.682  14.205  1.00  0.00      PROB
ATOM   4131  HA2 GLY P 113       2.593  23.412  12.934  1.00  0.00      PROB
ATOM   4132  C   GLY P 113       2.979  22.383  14.751  1.00  0.00      PROB
ATOM   4133  O   GLY P 113       2.668  22.210  15.924  1.00  0.00      PROB
ATOM   4134  N   THR P 114       4.199  22.133  14.264  1.00  0.00      PROB
ATOM   4135  HN  THR P 114       4.432  22.136  13.295  1.00  0.00      PROB
ATOM   4136  CA  THR P 114       5.251  21.837  15.232  1.00  0.00      PROB
ATOM   4137  HA  THR P 114       4.850  21.170  15.981  1.00  0.00      PROB
ATOM   4138  CB  THR P 114       6.437  21.182  14.496  1.00  0.00      PROB
ATOM   4139  HB  THR P 114       6.095  20.799  13.511  1.00  0.00      PROB
ATOM   4140  OG1 THR P 114       6.979  20.089  15.246  1.00  0.00      PROB
ATOM   4141  HG1 THR P 114       6.497  19.309  14.962  1.00  0.00      PROB
ATOM   4142  CG2 THR P 114       7.530  22.144  14.024  1.00  0.00      PROB
ATOM   4143 HG21 THR P 114       7.713  22.922  14.796  1.00  0.00      PROB
ATOM   4144 HG22 THR P 114       7.213  22.645  13.084  1.00  0.00      PROB
ATOM   4145 HG23 THR P 114       8.475  21.587  13.851  1.00  0.00      PROB
ATOM   4146  C   THR P 114       5.630  23.092  16.019  1.00  0.00      PROB
ATOM   4147  O   THR P 114       5.499  24.207  15.525  1.00  0.00      PROB
ATOM   4148  N   LEU P 115       6.078  22.894  17.265  1.00  0.00      PROB
ATOM   4149  HN  LEU P 115       6.203  22.007  17.701  1.00  0.00      PROB
ATOM   4150  CA  LEU P 115       6.396  24.111  18.007  1.00  0.00      PROB
ATOM   4151  HA  LEU P 115       6.112  24.955  17.397  1.00  0.00      PROB
ATOM   4152  CB  LEU P 115       5.654  24.155  19.349  1.00  0.00      PROB
ATOM   4153  HB1 LEU P 115       6.045  23.341  19.995  1.00  0.00      PROB
ATOM   4154  HB2 LEU P 115       4.574  23.978  19.161  1.00  0.00      PROB
ATOM   4155  CG  LEU P 115       5.808  25.488  20.096  1.00  0.00      PROB
ATOM   4156  HG  LEU P 115       6.877  25.629  20.361  1.00  0.00      PROB
ATOM   4157  CD1 LEU P 115       5.344  26.686  19.264  1.00  0.00      PROB
ATOM   4158 HD11 LEU P 115       4.333  26.492  18.847  1.00  0.00      PROB
ATOM   4159 HD12 LEU P 115       6.048  26.857  18.422  1.00  0.00      PROB
ATOM   4160 HD13 LEU P 115       5.297  27.594  19.902  1.00  0.00      PROB
ATOM   4161  CD2 LEU P 115       5.126  25.458  21.462  1.00  0.00      PROB
ATOM   4162 HD21 LEU P 115       5.571  24.659  22.093  1.00  0.00      PROB
ATOM   4163 HD22 LEU P 115       4.042  25.250  21.339  1.00  0.00      PROB
ATOM   4164 HD23 LEU P 115       5.264  26.434  21.975  1.00  0.00      PROB
ATOM   4165  C   LEU P 115       7.883  24.316  18.190  1.00  0.00      PROB
ATOM   4166  O   LEU P 115       8.564  23.559  18.873  1.00  0.00      PROB
ATOM   4167  N   VAL P 116       8.363  25.384  17.547  1.00  0.00      PROB
ATOM   4168  HN  VAL P 116       7.835  25.967  16.935  1.00  0.00      PROB
ATOM   4169  CA  VAL P 116       9.768  25.693  17.779  1.00  0.00      PROB
ATOM   4170  HA  VAL P 116      10.180  24.920  18.410  1.00  0.00      PROB
ATOM   4171  CB  VAL P 116      10.535  25.762  16.454  1.00  0.00      PROB
ATOM   4172  HB  VAL P 116      10.046  26.507  15.792  1.00  0.00      PROB
ATOM   4173  CG1 VAL P 116      11.995  26.162  16.660  1.00  0.00      PROB
ATOM   4174 HG11 VAL P 116      12.506  25.421  17.312  1.00  0.00      PROB
ATOM   4175 HG12 VAL P 116      12.049  27.159  17.147  1.00  0.00      PROB
ATOM   4176 HG13 VAL P 116      12.520  26.195  15.681  1.00  0.00      PROB
ATOM   4177  CG2 VAL P 116      10.436  24.429  15.707  1.00  0.00      PROB
ATOM   4178 HG21 VAL P 116       9.373  24.191  15.490  1.00  0.00      PROB
ATOM   4179 HG22 VAL P 116      10.862  23.614  16.330  1.00  0.00      PROB
ATOM   4180 HG23 VAL P 116      10.989  24.492  14.746  1.00  0.00      PROB
ATOM   4181  C   VAL P 116       9.936  26.955  18.601  1.00  0.00      PROB
ATOM   4182  O   VAL P 116       9.543  28.049  18.211  1.00  0.00      PROB
ATOM   4183  N   THR P 117      10.544  26.732  19.769  1.00  0.00      PROB
ATOM   4184  HN  THR P 117      10.786  25.823  20.099  1.00  0.00      PROB
ATOM   4185  CA  THR P 117      10.878  27.867  20.617  1.00  0.00      PROB
ATOM   4186  HA  THR P 117      10.349  28.733  20.248  1.00  0.00      PROB
ATOM   4187  CB  THR P 117      10.475  27.566  22.063  1.00  0.00      PROB
ATOM   4188  HB  THR P 117      11.165  26.809  22.494  1.00  0.00      PROB
ATOM   4189  OG1 THR P 117       9.138  27.053  22.111  1.00  0.00      PROB
ATOM   4190  HG1 THR P 117       9.102  26.346  21.462  1.00  0.00      PROB
ATOM   4191  CG2 THR P 117      10.602  28.796  22.969  1.00  0.00      PROB
ATOM   4192 HG21 THR P 117       9.946  29.613  22.598  1.00  0.00      PROB
ATOM   4193 HG22 THR P 117      11.652  29.158  22.971  1.00  0.00      PROB
ATOM   4194 HG23 THR P 117      10.294  28.536  24.004  1.00  0.00      PROB
ATOM   4195  C   THR P 117      12.355  28.207  20.514  1.00  0.00      PROB
ATOM   4196  O   THR P 117      13.224  27.493  21.004  1.00  0.00      PROB
ATOM   4197  N   VAL P 118      12.617  29.332  19.842  1.00  0.00      PROB
ATOM   4198  HN  VAL P 118      11.924  29.928  19.445  1.00  0.00      PROB
ATOM   4199  CA  VAL P 118      14.022  29.697  19.690  1.00  0.00      PROB
ATOM   4200  HA  VAL P 118      14.607  28.792  19.756  1.00  0.00      PROB
ATOM   4201  CB  VAL P 118      14.284  30.395  18.352  1.00  0.00      PROB
ATOM   4202  HB  VAL P 118      13.881  31.429  18.389  1.00  0.00      PROB
ATOM   4203  CG1 VAL P 118      15.788  30.444  18.067  1.00  0.00      PROB
ATOM   4204 HG11 VAL P 118      16.234  29.435  18.198  1.00  0.00      PROB
ATOM   4205 HG12 VAL P 118      16.284  31.145  18.772  1.00  0.00      PROB
ATOM   4206 HG13 VAL P 118      15.964  30.777  17.022  1.00  0.00      PROB
ATOM   4207  CG2 VAL P 118      13.515  29.748  17.197  1.00  0.00      PROB
ATOM   4208 HG21 VAL P 118      12.422  29.794  17.393  1.00  0.00      PROB
ATOM   4209 HG22 VAL P 118      13.813  28.683  17.094  1.00  0.00      PROB
ATOM   4210 HG23 VAL P 118      13.729  30.289  16.250  1.00  0.00      PROB
ATOM   4211  C   VAL P 118      14.533  30.533  20.852  1.00  0.00      PROB
ATOM   4212  O   VAL P 118      14.768  31.732  20.765  1.00  0.00      PROB
ATOM   4213  N   SER P 119      14.690  29.828  21.972  1.00  0.00      PROB
ATOM   4214  HN  SER P 119      14.461  28.864  22.079  1.00  0.00      PROB
ATOM   4215  CA  SER P 119      15.241  30.555  23.105  1.00  0.00      PROB
ATOM   4216  HA  SER P 119      15.370  31.586  22.811  1.00  0.00      PROB
ATOM   4217  CB  SER P 119      14.301  30.458  24.312  1.00  0.00      PROB
ATOM   4218  HB1 SER P 119      14.127  29.390  24.562  1.00  0.00      PROB
ATOM   4219  HB2 SER P 119      13.332  30.943  24.068  1.00  0.00      PROB
ATOM   4220  OG  SER P 119      14.864  31.112  25.460  1.00  0.00      PROB
ATOM   4221  HG1 SER P 119      14.163  31.148  26.114  1.00  0.00      PROB
ATOM   4222  C   SER P 119      16.627  30.065  23.437  1.00  0.00      PROB
ATOM   4223  O   SER P 119      16.948  28.885  23.339  1.00  0.00      PROB
ATOM   4224  N   SER P 120      17.436  31.035  23.872  1.00  0.00      PROB
ATOM   4225  HN  SER P 120      17.188  32.000  23.854  1.00  0.00      PROB
ATOM   4226  CA  SER P 120      18.750  30.697  24.404  1.00  0.00      PROB
ATOM   4227  HA  SER P 120      19.265  30.080  23.683  1.00  0.00      PROB
ATOM   4228  CB  SER P 120      19.517  31.991  24.658  1.00  0.00      PROB
ATOM   4229  HB1 SER P 120      20.611  31.802  24.617  1.00  0.00      PROB
ATOM   4230  HB2 SER P 120      19.251  32.405  25.654  1.00  0.00      PROB
ATOM   4231  OG  SER P 120      19.162  32.940  23.641  1.00  0.00      PROB
ATOM   4232  HG1 SER P 120      19.663  33.736  23.835  1.00  0.00      PROB
ATOM   4233  C   SER P 120      18.724  29.816  25.646  1.00  0.00      PROB
ATOM   4234  O   SER P 120      19.661  29.086  25.937  1.00  0.00      PROB
ATOM   4235  N   ALA P 121      17.591  29.910  26.365  1.00  0.00      PROB
ATOM   4236  HN  ALA P 121      16.829  30.510  26.135  1.00  0.00      PROB
ATOM   4237  CA  ALA P 121      17.478  29.078  27.557  1.00  0.00      PROB
ATOM   4238  HA  ALA P 121      18.421  29.113  28.083  1.00  0.00      PROB
ATOM   4239  CB  ALA P 121      16.347  29.591  28.452  1.00  0.00      PROB
ATOM   4240  HB1 ALA P 121      15.382  29.562  27.902  1.00  0.00      PROB
ATOM   4241  HB2 ALA P 121      16.551  30.640  28.756  1.00  0.00      PROB
ATOM   4242  HB3 ALA P 121      16.260  28.950  29.355  1.00  0.00      PROB
ATOM   4243  C   ALA P 121      17.261  27.605  27.246  1.00  0.00      PROB
ATOM   4244  O   ALA P 121      17.032  27.205  26.103  1.00  0.00      PROB
ATOM   4245  N   SER P 122      17.350  26.828  28.332  1.00  0.00      PROB
ATOM   4246  HN  SER P 122      17.497  27.189  29.250  1.00  0.00      PROB
ATOM   4247  CA  SER P 122      17.231  25.384  28.199  1.00  0.00      PROB
ATOM   4248  HA  SER P 122      16.847  25.163  27.214  1.00  0.00      PROB
ATOM   4249  CB  SER P 122      18.605  24.745  28.398  1.00  0.00      PROB
ATOM   4250  HB1 SER P 122      18.542  23.646  28.245  1.00  0.00      PROB
ATOM   4251  HB2 SER P 122      18.980  24.955  29.422  1.00  0.00      PROB
ATOM   4252  OG  SER P 122      19.512  25.304  27.439  1.00  0.00      PROB
ATOM   4253  HG1 SER P 122      19.657  26.213  27.710  1.00  0.00      PROB
ATOM   4254  C   SER P 122      16.175  24.817  29.129  1.00  0.00      PROB
ATOM   4255  O   SER P 122      15.670  25.499  30.012  1.00  0.00      PROB
ATOM   4256  N   THR P 123      15.848  23.552  28.855  1.00  0.00      PROB
ATOM   4257  HN  THR P 123      16.376  22.990  28.224  1.00  0.00      PROB
ATOM   4258  CA  THR P 123      14.688  22.917  29.471  1.00  0.00      PROB
ATOM   4259  HA  THR P 123      13.816  23.528  29.291  1.00  0.00      PROB
ATOM   4260  CB  THR P 123      14.541  21.540  28.826  1.00  0.00      PROB
ATOM   4261  HB  THR P 123      15.183  20.804  29.355  1.00  0.00      PROB
ATOM   4262  OG1 THR P 123      14.945  21.607  27.446  1.00  0.00      PROB
ATOM   4263  HG1 THR P 123      14.833  20.721  27.094  1.00  0.00      PROB
ATOM   4264  CG2 THR P 123      13.130  20.969  28.961  1.00  0.00      PROB
ATOM   4265 HG21 THR P 123      12.423  21.543  28.324  1.00  0.00      PROB
ATOM   4266 HG22 THR P 123      12.793  21.039  30.017  1.00  0.00      PROB
ATOM   4267 HG23 THR P 123      13.119  19.907  28.635  1.00  0.00      PROB
ATOM   4268  C   THR P 123      14.660  22.816  30.992  1.00  0.00      PROB
ATOM   4269  O   THR P 123      15.439  22.092  31.601  1.00  0.00      PROB
ATOM   4270  N   LYS P 124      13.700  23.539  31.584  1.00  0.00      PROB
ATOM   4271  HN  LYS P 124      13.185  24.272  31.147  1.00  0.00      PROB
ATOM   4272  CA  LYS P 124      13.411  23.203  32.973  1.00  0.00      PROB
ATOM   4273  HA  LYS P 124      14.228  22.597  33.335  1.00  0.00      PROB
ATOM   4274  CB  LYS P 124      13.245  24.440  33.872  1.00  0.00      PROB
ATOM   4275  HB1 LYS P 124      12.357  25.018  33.539  1.00  0.00      PROB
ATOM   4276  HB2 LYS P 124      14.147  25.083  33.781  1.00  0.00      PROB
ATOM   4277  CG  LYS P 124      13.061  24.028  35.342  1.00  0.00      PROB
ATOM   4278  HG1 LYS P 124      14.021  23.598  35.697  1.00  0.00      PROB
ATOM   4279  HG2 LYS P 124      12.277  23.243  35.379  1.00  0.00      PROB
ATOM   4280  CD  LYS P 124      12.658  25.137  36.315  1.00  0.00      PROB
ATOM   4281  HD1 LYS P 124      11.837  25.730  35.859  1.00  0.00      PROB
ATOM   4282  HD2 LYS P 124      13.533  25.801  36.480  1.00  0.00      PROB
ATOM   4283  CE  LYS P 124      12.182  24.600  37.676  1.00  0.00      PROB
ATOM   4284  HE1 LYS P 124      11.983  25.444  38.370  1.00  0.00      PROB
ATOM   4285  HE2 LYS P 124      12.950  23.924  38.108  1.00  0.00      PROB
ATOM   4286  NZ  LYS P 124      10.935  23.834  37.518  1.00  0.00      PROB
ATOM   4287  HZ1 LYS P 124      11.049  23.139  36.753  1.00  0.00      PROB
ATOM   4288  HZ2 LYS P 124      10.157  24.483  37.284  1.00  0.00      PROB
ATOM   4289  HZ3 LYS P 124      10.717  23.339  38.406  1.00  0.00      PROB
ATOM   4290  C   LYS P 124      12.180  22.325  33.076  1.00  0.00      PROB
ATOM   4291  O   LYS P 124      11.073  22.715  32.722  1.00  0.00      PROB
ATOM   4292  N   GLY P 125      12.429  21.129  33.635  1.00  0.00      PROB
ATOM   4293  HN  GLY P 125      13.348  20.774  33.789  1.00  0.00      PROB
ATOM   4294  CA  GLY P 125      11.302  20.290  34.046  1.00  0.00      PROB
ATOM   4295  HA1 GLY P 125      11.700  19.394  34.499  1.00  0.00      PROB
ATOM   4296  HA2 GLY P 125      10.733  20.040  33.163  1.00  0.00      PROB
ATOM   4297  C   GLY P 125      10.391  20.994  35.046  1.00  0.00      PROB
ATOM   4298  O   GLY P 125      10.823  21.829  35.840  1.00  0.00      PROB
ATOM   4299  N   PRO P 126       9.093  20.644  34.956  1.00  0.00      PROB
ATOM   4300  CD  PRO P 126       8.539  19.551  34.172  1.00  0.00      PROB
ATOM   4301  HD1 PRO P 126       9.095  18.614  34.387  1.00  0.00      PROB
ATOM   4302  HD2 PRO P 126       8.607  19.792  33.090  1.00  0.00      PROB
ATOM   4303  CA  PRO P 126       8.073  21.406  35.671  1.00  0.00      PROB
ATOM   4304  HA  PRO P 126       8.241  22.466  35.562  1.00  0.00      PROB
ATOM   4305  CB  PRO P 126       6.779  20.887  35.035  1.00  0.00      PROB
ATOM   4306  HB1 PRO P 126       6.504  21.497  34.149  1.00  0.00      PROB
ATOM   4307  HB2 PRO P 126       5.942  20.916  35.765  1.00  0.00      PROB
ATOM   4308  CG  PRO P 126       7.090  19.451  34.627  1.00  0.00      PROB
ATOM   4309  HG1 PRO P 126       6.982  18.754  35.484  1.00  0.00      PROB
ATOM   4310  HG2 PRO P 126       6.429  19.112  33.802  1.00  0.00      PROB
ATOM   4311  C   PRO P 126       8.129  21.212  37.172  1.00  0.00      PROB
ATOM   4312  O   PRO P 126       8.967  20.518  37.738  1.00  0.00      PROB
ATOM   4313  N   SER P 127       7.171  21.880  37.802  1.00  0.00      PROB
ATOM   4314  HN  SER P 127       6.501  22.441  37.323  1.00  0.00      PROB
ATOM   4315  CA  SER P 127       7.057  21.820  39.248  1.00  0.00      PROB
ATOM   4316  HA  SER P 127       7.372  20.843  39.582  1.00  0.00      PROB
ATOM   4317  CB  SER P 127       7.956  22.919  39.835  1.00  0.00      PROB
ATOM   4318  HB1 SER P 127       8.005  22.826  40.941  1.00  0.00      PROB
ATOM   4319  HB2 SER P 127       7.563  23.922  39.566  1.00  0.00      PROB
ATOM   4320  OG  SER P 127       9.284  22.759  39.280  1.00  0.00      PROB
ATOM   4321  HG1 SER P 127       9.387  21.820  39.107  1.00  0.00      PROB
ATOM   4322  C   SER P 127       5.580  21.906  39.593  1.00  0.00      PROB
ATOM   4323  O   SER P 127       4.985  22.962  39.743  1.00  0.00      PROB
ATOM   4324  N   VAL P 128       4.990  20.703  39.581  1.00  0.00      PROB
ATOM   4325  HN  VAL P 128       5.486  19.839  39.622  1.00  0.00      PROB
ATOM   4326  CA  VAL P 128       3.532  20.651  39.503  1.00  0.00      PROB
ATOM   4327  HA  VAL P 128       3.178  21.610  39.155  1.00  0.00      PROB
ATOM   4328  CB  VAL P 128       3.097  19.538  38.541  1.00  0.00      PROB
ATOM   4329  HB  VAL P 128       3.421  18.558  38.952  1.00  0.00      PROB
ATOM   4330  CG1 VAL P 128       1.582  19.516  38.339  1.00  0.00      PROB
ATOM   4331 HG11 VAL P 128       1.262  20.405  37.755  1.00  0.00      PROB
ATOM   4332 HG12 VAL P 128       1.069  19.535  39.324  1.00  0.00      PROB
ATOM   4333 HG13 VAL P 128       1.288  18.601  37.782  1.00  0.00      PROB
ATOM   4334  CG2 VAL P 128       3.828  19.660  37.206  1.00  0.00      PROB
ATOM   4335 HG21 VAL P 128       4.901  19.403  37.334  1.00  0.00      PROB
ATOM   4336 HG22 VAL P 128       3.755  20.702  36.829  1.00  0.00      PROB
ATOM   4337 HG23 VAL P 128       3.382  18.962  36.466  1.00  0.00      PROB
ATOM   4338  C   VAL P 128       2.863  20.496  40.853  1.00  0.00      PROB
ATOM   4339  O   VAL P 128       2.831  19.418  41.441  1.00  0.00      PROB
ATOM   4340  N   PHE P 129       2.330  21.627  41.311  1.00  0.00      PROB
ATOM   4341  HN  PHE P 129       2.336  22.484  40.802  1.00  0.00      PROB
ATOM   4342  CA  PHE P 129       1.700  21.629  42.627  1.00  0.00      PROB
ATOM   4343  HA  PHE P 129       2.125  20.826  43.211  1.00  0.00      PROB
ATOM   4344  CB  PHE P 129       1.954  22.983  43.302  1.00  0.00      PROB
ATOM   4345  HB1 PHE P 129       1.586  22.964  44.350  1.00  0.00      PROB
ATOM   4346  HB2 PHE P 129       1.449  23.794  42.735  1.00  0.00      PROB
ATOM   4347  CG  PHE P 129       3.439  23.276  43.327  1.00  0.00      PROB
ATOM   4348  CD1 PHE P 129       4.299  22.472  44.108  1.00  0.00      PROB
ATOM   4349  HD1 PHE P 129       3.899  21.662  44.700  1.00  0.00      PROB
ATOM   4350  CE1 PHE P 129       5.683  22.735  44.109  1.00  0.00      PROB
ATOM   4351  HE1 PHE P 129       6.354  22.128  44.699  1.00  0.00      PROB
ATOM   4352  CZ  PHE P 129       6.182  23.800  43.331  1.00  0.00      PROB
ATOM   4353  HZ  PHE P 129       7.243  23.999  43.327  1.00  0.00      PROB
ATOM   4354  CD2 PHE P 129       3.941  24.347  42.556  1.00  0.00      PROB
ATOM   4355  HD2 PHE P 129       3.270  24.958  41.970  1.00  0.00      PROB
ATOM   4356  CE2 PHE P 129       5.325  24.611  42.558  1.00  0.00      PROB
ATOM   4357  HE2 PHE P 129       5.726  25.426  41.974  1.00  0.00      PROB
ATOM   4358  C   PHE P 129       0.218  21.295  42.566  1.00  0.00      PROB
ATOM   4359  O   PHE P 129      -0.551  21.934  41.855  1.00  0.00      PROB
ATOM   4360  N   PRO P 130      -0.169  20.239  43.320  1.00  0.00      PROB
ATOM   4361  CD  PRO P 130       0.689  19.379  44.130  1.00  0.00      PROB
ATOM   4362  HD1 PRO P 130       1.337  20.001  44.782  1.00  0.00      PROB
ATOM   4363  HD2 PRO P 130       1.315  18.743  43.470  1.00  0.00      PROB
ATOM   4364  CA  PRO P 130      -1.585  19.858  43.370  1.00  0.00      PROB
ATOM   4365  HA  PRO P 130      -2.013  19.847  42.380  1.00  0.00      PROB
ATOM   4366  CB  PRO P 130      -1.525  18.494  44.066  1.00  0.00      PROB
ATOM   4367  HB1 PRO P 130      -1.443  17.677  43.318  1.00  0.00      PROB
ATOM   4368  HB2 PRO P 130      -2.436  18.328  44.680  1.00  0.00      PROB
ATOM   4369  CG  PRO P 130      -0.280  18.539  44.952  1.00  0.00      PROB
ATOM   4370  HG1 PRO P 130      -0.499  19.018  45.930  1.00  0.00      PROB
ATOM   4371  HG2 PRO P 130       0.123  17.520  45.133  1.00  0.00      PROB
ATOM   4372  C   PRO P 130      -2.437  20.887  44.103  1.00  0.00      PROB
ATOM   4373  O   PRO P 130      -2.461  20.977  45.327  1.00  0.00      PROB
ATOM   4374  N   LEU P 131      -3.127  21.688  43.290  1.00  0.00      PROB
ATOM   4375  HN  LEU P 131      -3.067  21.634  42.296  1.00  0.00      PROB
ATOM   4376  CA  LEU P 131      -4.020  22.701  43.845  1.00  0.00      PROB
ATOM   4377  HA  LEU P 131      -3.465  23.280  44.568  1.00  0.00      PROB
ATOM   4378  CB  LEU P 131      -4.547  23.601  42.734  1.00  0.00      PROB
ATOM   4379  HB1 LEU P 131      -5.240  24.344  43.183  1.00  0.00      PROB
ATOM   4380  HB2 LEU P 131      -5.111  22.973  42.012  1.00  0.00      PROB
ATOM   4381  CG  LEU P 131      -3.461  24.354  41.973  1.00  0.00      PROB
ATOM   4382  HG  LEU P 131      -2.686  23.635  41.632  1.00  0.00      PROB
ATOM   4383  CD1 LEU P 131      -4.052  25.074  40.761  1.00  0.00      PROB
ATOM   4384 HD11 LEU P 131      -4.824  25.803  41.089  1.00  0.00      PROB
ATOM   4385 HD12 LEU P 131      -4.527  24.338  40.078  1.00  0.00      PROB
ATOM   4386 HD13 LEU P 131      -3.252  25.624  40.220  1.00  0.00      PROB
ATOM   4387  CD2 LEU P 131      -2.650  25.281  42.882  1.00  0.00      PROB
ATOM   4388 HD21 LEU P 131      -2.154  24.692  43.683  1.00  0.00      PROB
ATOM   4389 HD22 LEU P 131      -3.322  26.029  43.355  1.00  0.00      PROB
ATOM   4390 HD23 LEU P 131      -1.868  25.802  42.289  1.00  0.00      PROB
ATOM   4391  C   LEU P 131      -5.184  22.089  44.593  1.00  0.00      PROB
ATOM   4392  O   LEU P 131      -6.025  21.398  44.026  1.00  0.00      PROB
ATOM   4393  N   ALA P 132      -5.166  22.363  45.904  1.00  0.00      PROB
ATOM   4394  HN  ALA P 132      -4.525  22.998  46.328  1.00  0.00      PROB
ATOM   4395  CA  ALA P 132      -6.135  21.700  46.768  1.00  0.00      PROB
ATOM   4396  HA  ALA P 132      -6.105  20.640  46.562  1.00  0.00      PROB
ATOM   4397  CB  ALA P 132      -5.784  21.974  48.234  1.00  0.00      PROB
ATOM   4398  HB1 ALA P 132      -5.286  22.962  48.329  1.00  0.00      PROB
ATOM   4399  HB2 ALA P 132      -5.092  21.190  48.610  1.00  0.00      PROB
ATOM   4400  HB3 ALA P 132      -6.709  21.983  48.849  1.00  0.00      PROB
ATOM   4401  C   ALA P 132      -7.565  22.124  46.470  1.00  0.00      PROB
ATOM   4402  O   ALA P 132      -7.833  23.275  46.143  1.00  0.00      PROB
ATOM   4403  N   PRO P 133      -8.484  21.132  46.563  1.00  0.00      PROB
ATOM   4404  CD  PRO P 133      -8.266  19.740  46.943  1.00  0.00      PROB
ATOM   4405  HD1 PRO P 133      -7.545  19.684  47.786  1.00  0.00      PROB
ATOM   4406  HD2 PRO P 133      -7.881  19.164  46.075  1.00  0.00      PROB
ATOM   4407  CA  PRO P 133      -9.885  21.418  46.245  1.00  0.00      PROB
ATOM   4408  HA  PRO P 133      -9.969  21.833  45.253  1.00  0.00      PROB
ATOM   4409  CB  PRO P 133     -10.568  20.058  46.432  1.00  0.00      PROB
ATOM   4410  HB1 PRO P 133     -10.681  19.539  45.456  1.00  0.00      PROB
ATOM   4411  HB2 PRO P 133     -11.572  20.184  46.890  1.00  0.00      PROB
ATOM   4412  CG  PRO P 133      -9.650  19.265  47.359  1.00  0.00      PROB
ATOM   4413  HG1 PRO P 133      -9.853  19.499  48.425  1.00  0.00      PROB
ATOM   4414  HG2 PRO P 133      -9.765  18.171  47.203  1.00  0.00      PROB
ATOM   4415  C   PRO P 133     -10.503  22.521  47.079  1.00  0.00      PROB
ATOM   4416  O   PRO P 133     -10.226  22.697  48.261  1.00  0.00      PROB
ATOM   4417  N   SER P 134     -11.380  23.260  46.392  1.00  0.00      PROB
ATOM   4418  HN  SER P 134     -11.588  23.118  45.427  1.00  0.00      PROB
ATOM   4419  CA  SER P 134     -12.077  24.336  47.085  1.00  0.00      PROB
ATOM   4420  HA  SER P 134     -11.346  24.937  47.605  1.00  0.00      PROB
ATOM   4421  CB  SER P 134     -12.838  25.176  46.067  1.00  0.00      PROB
ATOM   4422  HB1 SER P 134     -13.207  26.109  46.545  1.00  0.00      PROB
ATOM   4423  HB2 SER P 134     -13.699  24.599  45.667  1.00  0.00      PROB
ATOM   4424  OG  SER P 134     -11.963  25.518  44.988  1.00  0.00      PROB
ATOM   4425  HG1 SER P 134     -11.115  25.721  45.389  1.00  0.00      PROB
ATOM   4426  C   SER P 134     -13.021  23.895  48.188  1.00  0.00      PROB
ATOM   4427  O   SER P 134     -14.185  23.609  47.944  1.00  0.00      PROB
ATOM   4428  N   SER P 135     -12.483  23.908  49.417  1.00  0.00      PROB
ATOM   4429  HN  SER P 135     -11.519  24.109  49.575  1.00  0.00      PROB
ATOM   4430  CA  SER P 135     -13.292  23.624  50.606  1.00  0.00      PROB
ATOM   4431  HA  SER P 135     -13.548  22.575  50.610  1.00  0.00      PROB
ATOM   4432  CB  SER P 135     -12.458  23.990  51.838  1.00  0.00      PROB
ATOM   4433  HB1 SER P 135     -11.624  23.267  51.964  1.00  0.00      PROB
ATOM   4434  HB2 SER P 135     -13.096  23.981  52.748  1.00  0.00      PROB
ATOM   4435  OG  SER P 135     -11.917  25.308  51.653  1.00  0.00      PROB
ATOM   4436  HG1 SER P 135     -11.541  25.561  52.499  1.00  0.00      PROB
ATOM   4437  C   SER P 135     -14.624  24.363  50.618  1.00  0.00      PROB
ATOM   4438  O   SER P 135     -15.714  23.821  50.750  1.00  0.00      PROB
ATOM   4439  N   LYS P 136     -14.468  25.677  50.424  1.00  0.00      PROB
ATOM   4440  HN  LYS P 136     -13.581  26.130  50.392  1.00  0.00      PROB
ATOM   4441  CA  LYS P 136     -15.656  26.500  50.248  1.00  0.00      PROB
ATOM   4442  HA  LYS P 136     -16.452  26.087  50.850  1.00  0.00      PROB
ATOM   4443  CB  LYS P 136     -15.333  27.930  50.682  1.00  0.00      PROB
ATOM   4444  HB1 LYS P 136     -16.200  28.590  50.466  1.00  0.00      PROB
ATOM   4445  HB2 LYS P 136     -14.451  28.301  50.117  1.00  0.00      PROB
ATOM   4446  CG  LYS P 136     -15.029  27.956  52.183  1.00  0.00      PROB
ATOM   4447  HG1 LYS P 136     -14.377  27.089  52.422  1.00  0.00      PROB
ATOM   4448  HG2 LYS P 136     -15.987  27.850  52.735  1.00  0.00      PROB
ATOM   4449  CD  LYS P 136     -14.333  29.229  52.668  1.00  0.00      PROB
ATOM   4450  HD1 LYS P 136     -14.970  30.103  52.415  1.00  0.00      PROB
ATOM   4451  HD2 LYS P 136     -13.361  29.328  52.140  1.00  0.00      PROB
ATOM   4452  CE  LYS P 136     -14.076  29.226  54.181  1.00  0.00      PROB
ATOM   4453  HE1 LYS P 136     -15.040  29.215  54.733  1.00  0.00      PROB
ATOM   4454  HE2 LYS P 136     -13.481  30.118  54.470  1.00  0.00      PROB
ATOM   4455  NZ  LYS P 136     -13.319  28.029  54.560  1.00  0.00      PROB
ATOM   4456  HZ1 LYS P 136     -12.592  27.836  53.841  1.00  0.00      PROB
ATOM   4457  HZ2 LYS P 136     -13.965  27.217  54.627  1.00  0.00      PROB
ATOM   4458  HZ3 LYS P 136     -12.862  28.185  55.481  1.00  0.00      PROB
ATOM   4459  C   LYS P 136     -16.230  26.410  48.844  1.00  0.00      PROB
ATOM   4460  O   LYS P 136     -16.020  27.265  47.984  1.00  0.00      PROB
ATOM   4461  N   SER P 137     -16.986  25.328  48.654  1.00  0.00      PROB
ATOM   4462  HN  SER P 137     -17.098  24.604  49.330  1.00  0.00      PROB
ATOM   4463  CA  SER P 137     -17.691  25.191  47.389  1.00  0.00      PROB
ATOM   4464  HA  SER P 137     -17.937  26.182  47.038  1.00  0.00      PROB
ATOM   4465  CB  SER P 137     -16.834  24.460  46.348  1.00  0.00      PROB
ATOM   4466  HB1 SER P 137     -17.002  23.364  46.417  1.00  0.00      PROB
ATOM   4467  HB2 SER P 137     -15.758  24.680  46.516  1.00  0.00      PROB
ATOM   4468  OG  SER P 137     -17.210  24.914  45.041  1.00  0.00      PROB
ATOM   4469  HG1 SER P 137     -17.660  24.176  44.624  1.00  0.00      PROB
ATOM   4470  C   SER P 137     -19.035  24.523  47.578  1.00  0.00      PROB
ATOM   4471  O   SER P 137     -19.458  24.226  48.690  1.00  0.00      PROB
ATOM   4472  N   THR P 138     -19.689  24.304  46.436  1.00  0.00      PROB
ATOM   4473  HN  THR P 138     -19.343  24.604  45.550  1.00  0.00      PROB
ATOM   4474  CA  THR P 138     -20.966  23.601  46.438  1.00  0.00      PROB
ATOM   4475  HA  THR P 138     -21.615  24.071  47.162  1.00  0.00      PROB
ATOM   4476  CB  THR P 138     -21.574  23.675  45.037  1.00  0.00      PROB
ATOM   4477  HB  THR P 138     -21.480  22.688  44.536  1.00  0.00      PROB
ATOM   4478  OG1 THR P 138     -20.896  24.662  44.242  1.00  0.00      PROB
ATOM   4479  HG1 THR P 138     -20.177  24.201  43.804  1.00  0.00      PROB
ATOM   4480  CG2 THR P 138     -23.081  23.928  45.085  1.00  0.00      PROB
ATOM   4481 HG21 THR P 138     -23.290  24.890  45.601  1.00  0.00      PROB
ATOM   4482 HG22 THR P 138     -23.584  23.109  45.643  1.00  0.00      PROB
ATOM   4483 HG23 THR P 138     -23.488  23.983  44.053  1.00  0.00      PROB
ATOM   4484  C   THR P 138     -20.868  22.151  46.884  1.00  0.00      PROB
ATOM   4485  O   THR P 138     -20.703  21.248  46.072  1.00  0.00      PROB
ATOM   4486  N   SER P 139     -20.990  21.957  48.206  1.00  0.00      PROB
ATOM   4487  HN  SER P 139     -21.071  22.693  48.873  1.00  0.00      PROB
ATOM   4488  CA  SER P 139     -21.005  20.578  48.697  1.00  0.00      PROB
ATOM   4489  HA  SER P 139     -20.083  20.105  48.393  1.00  0.00      PROB
ATOM   4490  CB  SER P 139     -21.140  20.548  50.220  1.00  0.00      PROB
ATOM   4491  HB1 SER P 139     -22.194  20.745  50.510  1.00  0.00      PROB
ATOM   4492  HB2 SER P 139     -20.482  21.320  50.673  1.00  0.00      PROB
ATOM   4493  OG  SER P 139     -20.754  19.260  50.714  1.00  0.00      PROB
ATOM   4494  HG1 SER P 139     -20.858  19.300  51.667  1.00  0.00      PROB
ATOM   4495  C   SER P 139     -22.065  19.727  48.012  1.00  0.00      PROB
ATOM   4496  O   SER P 139     -23.095  20.217  47.559  1.00  0.00      PROB
ATOM   4497  N   GLY P 140     -21.722  18.440  47.874  1.00  0.00      PROB
ATOM   4498  HN  GLY P 140     -20.994  17.997  48.391  1.00  0.00      PROB
ATOM   4499  CA  GLY P 140     -22.464  17.639  46.904  1.00  0.00      PROB
ATOM   4500  HA1 GLY P 140     -23.515  17.853  47.031  1.00  0.00      PROB
ATOM   4501  HA2 GLY P 140     -22.268  16.598  47.114  1.00  0.00      PROB
ATOM   4502  C   GLY P 140     -22.064  17.941  45.466  1.00  0.00      PROB
ATOM   4503  O   GLY P 140     -21.328  17.191  44.826  1.00  0.00      PROB
ATOM   4504  N   GLY P 141     -22.601  19.078  44.997  1.00  0.00      PROB
ATOM   4505  HN  GLY P 141     -23.173  19.672  45.558  1.00  0.00      PROB
ATOM   4506  CA  GLY P 141     -22.369  19.506  43.620  1.00  0.00      PROB
ATOM   4507  HA1 GLY P 141     -23.104  20.262  43.387  1.00  0.00      PROB
ATOM   4508  HA2 GLY P 141     -22.507  18.644  42.985  1.00  0.00      PROB
ATOM   4509  C   GLY P 141     -20.987  20.079  43.366  1.00  0.00      PROB
ATOM   4510  O   GLY P 141     -19.988  19.655  43.930  1.00  0.00      PROB
ATOM   4511  N   THR P 142     -20.966  21.056  42.456  1.00  0.00      PROB
ATOM   4512  HN  THR P 142     -21.785  21.528  42.140  1.00  0.00      PROB
ATOM   4513  CA  THR P 142     -19.690  21.471  41.880  1.00  0.00      PROB
ATOM   4514  HA  THR P 142     -19.168  20.594  41.527  1.00  0.00      PROB
ATOM   4515  CB  THR P 142     -19.978  22.435  40.729  1.00  0.00      PROB
ATOM   4516  HB  THR P 142     -19.978  23.482  41.102  1.00  0.00      PROB
ATOM   4517  OG1 THR P 142     -21.267  22.136  40.170  1.00  0.00      PROB
ATOM   4518  HG1 THR P 142     -21.398  22.765  39.457  1.00  0.00      PROB
ATOM   4519  CG2 THR P 142     -18.891  22.380  39.651  1.00  0.00      PROB
ATOM   4520 HG21 THR P 142     -18.824  21.355  39.229  1.00  0.00      PROB
ATOM   4521 HG22 THR P 142     -17.907  22.647  40.092  1.00  0.00      PROB
ATOM   4522 HG23 THR P 142     -19.137  23.086  38.830  1.00  0.00      PROB
ATOM   4523  C   THR P 142     -18.612  22.013  42.815  1.00  0.00      PROB
ATOM   4524  O   THR P 142     -18.750  23.034  43.490  1.00  0.00      PROB
ATOM   4525  N   ALA P 143     -17.501  21.276  42.782  1.00  0.00      PROB
ATOM   4526  HN  ALA P 143     -17.463  20.366  42.376  1.00  0.00      PROB
ATOM   4527  CA  ALA P 143     -16.271  21.796  43.356  1.00  0.00      PROB
ATOM   4528  HA  ALA P 143     -16.456  22.809  43.681  1.00  0.00      PROB
ATOM   4529  CB  ALA P 143     -15.818  20.934  44.536  1.00  0.00      PROB
ATOM   4530  HB1 ALA P 143     -15.637  19.891  44.199  1.00  0.00      PROB
ATOM   4531  HB2 ALA P 143     -16.605  20.922  45.320  1.00  0.00      PROB
ATOM   4532  HB3 ALA P 143     -14.874  21.339  44.960  1.00  0.00      PROB
ATOM   4533  C   ALA P 143     -15.234  21.788  42.252  1.00  0.00      PROB
ATOM   4534  O   ALA P 143     -15.571  21.584  41.089  1.00  0.00      PROB
ATOM   4535  N   ALA P 144     -13.978  22.013  42.655  1.00  0.00      PROB
ATOM   4536  HN  ALA P 144     -13.736  22.276  43.586  1.00  0.00      PROB
ATOM   4537  CA  ALA P 144     -12.896  21.870  41.693  1.00  0.00      PROB
ATOM   4538  HA  ALA P 144     -13.112  21.010  41.077  1.00  0.00      PROB
ATOM   4539  CB  ALA P 144     -12.756  23.121  40.821  1.00  0.00      PROB
ATOM   4540  HB1 ALA P 144     -12.541  24.007  41.456  1.00  0.00      PROB
ATOM   4541  HB2 ALA P 144     -13.701  23.303  40.267  1.00  0.00      PROB
ATOM   4542  HB3 ALA P 144     -11.920  22.989  40.101  1.00  0.00      PROB
ATOM   4543  C   ALA P 144     -11.604  21.659  42.439  1.00  0.00      PROB
ATOM   4544  O   ALA P 144     -11.500  21.989  43.618  1.00  0.00      PROB
ATOM   4545  N   LEU P 145     -10.642  21.112  41.689  1.00  0.00      PROB
ATOM   4546  HN  LEU P 145     -10.826  20.736  40.784  1.00  0.00      PROB
ATOM   4547  CA  LEU P 145      -9.258  21.031  42.149  1.00  0.00      PROB
ATOM   4548  HA  LEU P 145      -9.065  21.897  42.765  1.00  0.00      PROB
ATOM   4549  CB  LEU P 145      -8.996  19.744  42.952  1.00  0.00      PROB
ATOM   4550  HB1 LEU P 145      -9.414  19.900  43.967  1.00  0.00      PROB
ATOM   4551  HB2 LEU P 145      -7.896  19.623  43.028  1.00  0.00      PROB
ATOM   4552  CG  LEU P 145      -9.564  18.419  42.425  1.00  0.00      PROB
ATOM   4553  HG  LEU P 145     -10.631  18.574  42.158  1.00  0.00      PROB
ATOM   4554  CD1 LEU P 145      -8.832  17.877  41.199  1.00  0.00      PROB
ATOM   4555 HD11 LEU P 145      -7.763  17.696  41.442  1.00  0.00      PROB
ATOM   4556 HD12 LEU P 145      -8.888  18.614  40.369  1.00  0.00      PROB
ATOM   4557 HD13 LEU P 145      -9.290  16.917  40.879  1.00  0.00      PROB
ATOM   4558  CD2 LEU P 145      -9.595  17.370  43.535  1.00  0.00      PROB
ATOM   4559 HD21 LEU P 145      -9.911  17.837  44.492  1.00  0.00      PROB
ATOM   4560 HD22 LEU P 145      -8.583  16.933  43.671  1.00  0.00      PROB
ATOM   4561 HD23 LEU P 145     -10.318  16.567  43.276  1.00  0.00      PROB
ATOM   4562  C   LEU P 145      -8.368  21.170  40.935  1.00  0.00      PROB
ATOM   4563  O   LEU P 145      -8.877  21.346  39.832  1.00  0.00      PROB
ATOM   4564  N   GLY P 146      -7.051  21.080  41.140  1.00  0.00      PROB
ATOM   4565  HN  GLY P 146      -6.599  20.987  42.022  1.00  0.00      PROB
ATOM   4566  CA  GLY P 146      -6.263  21.130  39.916  1.00  0.00      PROB
ATOM   4567  HA1 GLY P 146      -6.444  22.087  39.449  1.00  0.00      PROB
ATOM   4568  HA2 GLY P 146      -6.604  20.332  39.274  1.00  0.00      PROB
ATOM   4569  C   GLY P 146      -4.785  20.972  40.142  1.00  0.00      PROB
ATOM   4570  O   GLY P 146      -4.333  20.507  41.178  1.00  0.00      PROB
ATOM   4571  N   CYS P 147      -4.046  21.418  39.132  1.00  0.00      PROB
ATOM   4572  HN  CYS P 147      -4.433  21.766  38.282  1.00  0.00      PROB
ATOM   4573  CA  CYS P 147      -2.597  21.408  39.250  1.00  0.00      PROB
ATOM   4574  HA  CYS P 147      -2.348  21.392  40.301  1.00  0.00      PROB
ATOM   4575  CB  CYS P 147      -2.005  20.190  38.548  1.00  0.00      PROB
ATOM   4576  HB1 CYS P 147      -0.899  20.283  38.561  1.00  0.00      PROB
ATOM   4577  HB2 CYS P 147      -2.344  20.198  37.491  1.00  0.00      PROB
ATOM   4578  SG  CYS P 147      -2.480  18.627  39.314  1.00  0.00      PROB
ATOM   4579  HG1 CYS P 147      -3.748  18.693  38.934  1.00  0.00      PROB
ATOM   4580  C   CYS P 147      -2.016  22.656  38.643  1.00  0.00      PROB
ATOM   4581  O   CYS P 147      -2.270  22.989  37.491  1.00  0.00      PROB
ATOM   4582  N   LEU P 148      -1.214  23.336  39.465  1.00  0.00      PROB
ATOM   4583  HN  LEU P 148      -1.143  23.182  40.447  1.00  0.00      PROB
ATOM   4584  CA  LEU P 148      -0.395  24.372  38.858  1.00  0.00      PROB
ATOM   4585  HA  LEU P 148      -0.937  24.769  38.013  1.00  0.00      PROB
ATOM   4586  CB  LEU P 148      -0.078  25.491  39.851  1.00  0.00      PROB
ATOM   4587  HB1 LEU P 148       0.589  25.087  40.641  1.00  0.00      PROB
ATOM   4588  HB2 LEU P 148      -1.026  25.830  40.319  1.00  0.00      PROB
ATOM   4589  CG  LEU P 148       0.607  26.697  39.199  1.00  0.00      PROB
ATOM   4590  HG  LEU P 148       1.529  26.352  38.685  1.00  0.00      PROB
ATOM   4591  CD1 LEU P 148      -0.293  27.400  38.181  1.00  0.00      PROB
ATOM   4592 HD11 LEU P 148      -1.217  27.766  38.677  1.00  0.00      PROB
ATOM   4593 HD12 LEU P 148      -0.580  26.690  37.376  1.00  0.00      PROB
ATOM   4594 HD13 LEU P 148       0.241  28.269  37.741  1.00  0.00      PROB
ATOM   4595  CD2 LEU P 148       1.146  27.670  40.244  1.00  0.00      PROB
ATOM   4596 HD21 LEU P 148       1.890  27.160  40.892  1.00  0.00      PROB
ATOM   4597 HD22 LEU P 148       0.314  28.039  40.881  1.00  0.00      PROB
ATOM   4598 HD23 LEU P 148       1.642  28.528  39.742  1.00  0.00      PROB
ATOM   4599  C   LEU P 148       0.873  23.750  38.327  1.00  0.00      PROB
ATOM   4600  O   LEU P 148       1.741  23.295  39.063  1.00  0.00      PROB
ATOM   4601  N   VAL P 149       0.931  23.730  36.999  1.00  0.00      PROB
ATOM   4602  HN  VAL P 149       0.167  23.961  36.402  1.00  0.00      PROB
ATOM   4603  CA  VAL P 149       2.191  23.347  36.382  1.00  0.00      PROB
ATOM   4604  HA  VAL P 149       2.651  22.588  36.998  1.00  0.00      PROB
ATOM   4605  CB  VAL P 149       1.943  22.811  34.967  1.00  0.00      PROB
ATOM   4606  HB  VAL P 149       1.542  23.632  34.336  1.00  0.00      PROB
ATOM   4607  CG1 VAL P 149       3.220  22.269  34.324  1.00  0.00      PROB
ATOM   4608 HG11 VAL P 149       3.532  21.329  34.828  1.00  0.00      PROB
ATOM   4609 HG12 VAL P 149       4.039  23.013  34.424  1.00  0.00      PROB
ATOM   4610 HG13 VAL P 149       3.040  22.053  33.249  1.00  0.00      PROB
ATOM   4611  CG2 VAL P 149       0.846  21.744  34.991  1.00  0.00      PROB
ATOM   4612 HG21 VAL P 149      -0.100  22.178  35.380  1.00  0.00      PROB
ATOM   4613 HG22 VAL P 149       1.150  20.904  35.652  1.00  0.00      PROB
ATOM   4614 HG23 VAL P 149       0.665  21.364  33.963  1.00  0.00      PROB
ATOM   4615  C   VAL P 149       3.124  24.543  36.398  1.00  0.00      PROB
ATOM   4616  O   VAL P 149       3.152  25.381  35.501  1.00  0.00      PROB
ATOM   4617  N   LYS P 150       3.855  24.614  37.514  1.00  0.00      PROB
ATOM   4618  HN  LYS P 150       3.839  23.940  38.248  1.00  0.00      PROB
ATOM   4619  CA  LYS P 150       4.728  25.768  37.643  1.00  0.00      PROB
ATOM   4620  HA  LYS P 150       4.319  26.570  37.047  1.00  0.00      PROB
ATOM   4621  CB  LYS P 150       4.823  26.186  39.114  1.00  0.00      PROB
ATOM   4622  HB1 LYS P 150       5.616  25.581  39.602  1.00  0.00      PROB
ATOM   4623  HB2 LYS P 150       3.851  25.969  39.606  1.00  0.00      PROB
ATOM   4624  CG  LYS P 150       5.149  27.668  39.314  1.00  0.00      PROB
ATOM   4625  HG1 LYS P 150       4.304  28.275  38.924  1.00  0.00      PROB
ATOM   4626  HG2 LYS P 150       6.065  27.913  38.735  1.00  0.00      PROB
ATOM   4627  CD  LYS P 150       5.382  28.035  40.779  1.00  0.00      PROB
ATOM   4628  HD1 LYS P 150       6.113  27.321  41.214  1.00  0.00      PROB
ATOM   4629  HD2 LYS P 150       4.420  27.944  41.327  1.00  0.00      PROB
ATOM   4630  CE  LYS P 150       5.918  29.458  40.958  1.00  0.00      PROB
ATOM   4631  HE1 LYS P 150       6.103  29.664  42.034  1.00  0.00      PROB
ATOM   4632  HE2 LYS P 150       5.193  30.193  40.548  1.00  0.00      PROB
ATOM   4633  NZ  LYS P 150       7.188  29.616  40.237  1.00  0.00      PROB
ATOM   4634  HZ1 LYS P 150       7.015  30.096  39.331  1.00  0.00      PROB
ATOM   4635  HZ2 LYS P 150       7.605  28.680  40.060  1.00  0.00      PROB
ATOM   4636  HZ3 LYS P 150       7.844  30.184  40.811  1.00  0.00      PROB
ATOM   4637  C   LYS P 150       6.081  25.528  37.007  1.00  0.00      PROB
ATOM   4638  O   LYS P 150       6.541  24.397  36.894  1.00  0.00      PROB
ATOM   4639  N   ASP P 151       6.690  26.648  36.593  1.00  0.00      PROB
ATOM   4640  HN  ASP P 151       6.206  27.515  36.502  1.00  0.00      PROB
ATOM   4641  CA  ASP P 151       8.113  26.660  36.249  1.00  0.00      PROB
ATOM   4642  HA  ASP P 151       8.311  27.570  35.702  1.00  0.00      PROB
ATOM   4643  CB  ASP P 151       9.005  26.592  37.500  1.00  0.00      PROB
ATOM   4644  HB1 ASP P 151      10.062  26.736  37.192  1.00  0.00      PROB
ATOM   4645  HB2 ASP P 151       8.893  25.589  37.963  1.00  0.00      PROB
ATOM   4646  CG  ASP P 151       8.669  27.636  38.544  1.00  0.00      PROB
ATOM   4647  OD1 ASP P 151       8.532  28.810  38.220  1.00  0.00      PROB
ATOM   4648  OD2 ASP P 151       8.527  27.279  39.706  1.00  0.00      PROB
ATOM   4649  C   ASP P 151       8.563  25.596  35.265  1.00  0.00      PROB
ATOM   4650  O   ASP P 151       9.449  24.795  35.555  1.00  0.00      PROB
ATOM   4651  N   TYR P 152       7.925  25.612  34.094  1.00  0.00      PROB
ATOM   4652  HN  TYR P 152       7.124  26.168  33.888  1.00  0.00      PROB
ATOM   4653  CA  TYR P 152       8.463  24.739  33.057  1.00  0.00      PROB
ATOM   4654  HA  TYR P 152       9.341  24.255  33.459  1.00  0.00      PROB
ATOM   4655  CB  TYR P 152       7.441  23.683  32.605  1.00  0.00      PROB
ATOM   4656  HB1 TYR P 152       7.068  23.128  33.492  1.00  0.00      PROB
ATOM   4657  HB2 TYR P 152       7.926  22.982  31.893  1.00  0.00      PROB
ATOM   4658  CG  TYR P 152       6.238  24.278  31.905  1.00  0.00      PROB
ATOM   4659  CD1 TYR P 152       6.211  24.279  30.497  1.00  0.00      PROB
ATOM   4660  HD1 TYR P 152       7.048  23.894  29.934  1.00  0.00      PROB
ATOM   4661  CE1 TYR P 152       5.083  24.787  29.835  1.00  0.00      PROB
ATOM   4662  HE1 TYR P 152       5.040  24.804  28.756  1.00  0.00      PROB
ATOM   4663  CZ  TYR P 152       4.007  25.275  30.602  1.00  0.00      PROB
ATOM   4664  OH  TYR P 152       2.870  25.740  29.982  1.00  0.00      PROB
ATOM   4665  HH  TYR P 152       3.093  25.952  29.073  1.00  0.00      PROB
ATOM   4666  CD2 TYR P 152       5.174  24.794  32.671  1.00  0.00      PROB
ATOM   4667  HD2 TYR P 152       5.229  24.804  33.750  1.00  0.00      PROB
ATOM   4668  CE2 TYR P 152       4.043  25.294  32.010  1.00  0.00      PROB
ATOM   4669  HE2 TYR P 152       3.210  25.689  32.573  1.00  0.00      PROB
ATOM   4670  C   TYR P 152       8.980  25.560  31.903  1.00  0.00      PROB
ATOM   4671  O   TYR P 152       8.579  26.704  31.727  1.00  0.00      PROB
ATOM   4672  N   PHE P 153       9.880  24.946  31.136  1.00  0.00      PROB
ATOM   4673  HN  PHE P 153      10.227  24.029  31.314  1.00  0.00      PROB
ATOM   4674  CA  PHE P 153      10.392  25.651  29.966  1.00  0.00      PROB
ATOM   4675  HA  PHE P 153       9.560  26.130  29.472  1.00  0.00      PROB
ATOM   4676  CB  PHE P 153      11.439  26.695  30.387  1.00  0.00      PROB
ATOM   4677  HB1 PHE P 153      12.394  26.191  30.648  1.00  0.00      PROB
ATOM   4678  HB2 PHE P 153      11.066  27.279  31.255  1.00  0.00      PROB
ATOM   4679  CG  PHE P 153      11.712  27.659  29.257  1.00  0.00      PROB
ATOM   4680  CD1 PHE P 153      12.881  27.506  28.480  1.00  0.00      PROB
ATOM   4681  HD1 PHE P 153      13.586  26.720  28.704  1.00  0.00      PROB
ATOM   4682  CE1 PHE P 153      13.117  28.389  27.410  1.00  0.00      PROB
ATOM   4683  HE1 PHE P 153      14.004  28.285  26.803  1.00  0.00      PROB
ATOM   4684  CZ  PHE P 153      12.183  29.411  27.139  1.00  0.00      PROB
ATOM   4685  HZ  PHE P 153      12.362  30.083  26.313  1.00  0.00      PROB
ATOM   4686  CD2 PHE P 153      10.785  28.690  28.991  1.00  0.00      PROB
ATOM   4687  HD2 PHE P 153       9.902  28.799  29.603  1.00  0.00      PROB
ATOM   4688  CE2 PHE P 153      11.021  29.575  27.922  1.00  0.00      PROB
ATOM   4689  HE2 PHE P 153      10.322  30.369  27.704  1.00  0.00      PROB
ATOM   4690  C   PHE P 153      11.015  24.635  29.040  1.00  0.00      PROB
ATOM   4691  O   PHE P 153      11.813  23.834  29.505  1.00  0.00      PROB
ATOM   4692  N   PRO P 154      10.676  24.678  27.730  1.00  0.00      PROB
ATOM   4693  CD  PRO P 154      11.232  23.757  26.747  1.00  0.00      PROB
ATOM   4694  HD1 PRO P 154      10.862  22.729  26.944  1.00  0.00      PROB
ATOM   4695  HD2 PRO P 154      12.341  23.777  26.798  1.00  0.00      PROB
ATOM   4696  CA  PRO P 154       9.766  25.661  27.128  1.00  0.00      PROB
ATOM   4697  HA  PRO P 154       9.760  26.587  27.682  1.00  0.00      PROB
ATOM   4698  CB  PRO P 154      10.370  25.732  25.724  1.00  0.00      PROB
ATOM   4699  HB1 PRO P 154      11.273  26.378  25.711  1.00  0.00      PROB
ATOM   4700  HB2 PRO P 154       9.634  26.129  24.993  1.00  0.00      PROB
ATOM   4701  CG  PRO P 154      10.730  24.279  25.406  1.00  0.00      PROB
ATOM   4702  HG1 PRO P 154       9.842  23.710  25.059  1.00  0.00      PROB
ATOM   4703  HG2 PRO P 154      11.521  24.220  24.629  1.00  0.00      PROB
ATOM   4704  C   PRO P 154       8.329  25.155  27.140  1.00  0.00      PROB
ATOM   4705  O   PRO P 154       7.925  24.389  28.002  1.00  0.00      PROB
ATOM   4706  N   GLU P 155       7.587  25.570  26.110  1.00  0.00      PROB
ATOM   4707  HN  GLU P 155       7.801  26.366  25.550  1.00  0.00      PROB
ATOM   4708  CA  GLU P 155       6.389  24.804  25.791  1.00  0.00      PROB
ATOM   4709  HA  GLU P 155       6.161  24.156  26.624  1.00  0.00      PROB
ATOM   4710  CB  GLU P 155       5.245  25.786  25.535  1.00  0.00      PROB
ATOM   4711  HB1 GLU P 155       4.345  25.233  25.192  1.00  0.00      PROB
ATOM   4712  HB2 GLU P 155       5.542  26.512  24.748  1.00  0.00      PROB
ATOM   4713  CG  GLU P 155       4.932  26.528  26.828  1.00  0.00      PROB
ATOM   4714  HG1 GLU P 155       5.674  27.341  26.980  1.00  0.00      PROB
ATOM   4715  HG2 GLU P 155       4.985  25.822  27.685  1.00  0.00      PROB
ATOM   4716  CD  GLU P 155       3.553  27.124  26.764  1.00  0.00      PROB
ATOM   4717  OE1 GLU P 155       2.625  26.466  27.230  1.00  0.00      PROB
ATOM   4718  OE2 GLU P 155       3.413  28.237  26.267  1.00  0.00      PROB
ATOM   4719  C   GLU P 155       6.705  23.899  24.605  1.00  0.00      PROB
ATOM   4720  O   GLU P 155       7.735  24.090  23.969  1.00  0.00      PROB
ATOM   4721  N   PRO P 156       5.832  22.906  24.291  1.00  0.00      PROB
ATOM   4722  CD  PRO P 156       5.988  22.099  23.085  1.00  0.00      PROB
ATOM   4723  HD1 PRO P 156       6.816  21.373  23.225  1.00  0.00      PROB
ATOM   4724  HD2 PRO P 156       6.205  22.759  22.219  1.00  0.00      PROB
ATOM   4725  CA  PRO P 156       4.610  22.570  25.028  1.00  0.00      PROB
ATOM   4726  HA  PRO P 156       4.246  23.419  25.586  1.00  0.00      PROB
ATOM   4727  CB  PRO P 156       3.708  22.102  23.886  1.00  0.00      PROB
ATOM   4728  HB1 PRO P 156       3.216  22.967  23.393  1.00  0.00      PROB
ATOM   4729  HB2 PRO P 156       2.925  21.409  24.261  1.00  0.00      PROB
ATOM   4730  CG  PRO P 156       4.649  21.384  22.913  1.00  0.00      PROB
ATOM   4731  HG1 PRO P 156       4.739  20.307  23.170  1.00  0.00      PROB
ATOM   4732  HG2 PRO P 156       4.283  21.474  21.868  1.00  0.00      PROB
ATOM   4733  C   PRO P 156       4.784  21.514  26.111  1.00  0.00      PROB
ATOM   4734  O   PRO P 156       5.315  20.422  25.917  1.00  0.00      PROB
ATOM   4735  N   VAL P 157       4.220  21.862  27.273  1.00  0.00      PROB
ATOM   4736  HN  VAL P 157       3.941  22.789  27.508  1.00  0.00      PROB
ATOM   4737  CA  VAL P 157       4.005  20.800  28.255  1.00  0.00      PROB
ATOM   4738  HA  VAL P 157       4.886  20.176  28.291  1.00  0.00      PROB
ATOM   4739  CB  VAL P 157       3.744  21.468  29.624  1.00  0.00      PROB
ATOM   4740  HB  VAL P 157       4.499  22.267  29.781  1.00  0.00      PROB
ATOM   4741  CG1 VAL P 157       2.344  22.084  29.727  1.00  0.00      PROB
ATOM   4742 HG11 VAL P 157       1.576  21.282  29.767  1.00  0.00      PROB
ATOM   4743 HG12 VAL P 157       2.145  22.721  28.839  1.00  0.00      PROB
ATOM   4744 HG13 VAL P 157       2.267  22.696  30.651  1.00  0.00      PROB
ATOM   4745  CG2 VAL P 157       4.138  20.593  30.818  1.00  0.00      PROB
ATOM   4746 HG21 VAL P 157       5.090  20.062  30.604  1.00  0.00      PROB
ATOM   4747 HG22 VAL P 157       3.346  19.838  31.011  1.00  0.00      PROB
ATOM   4748 HG23 VAL P 157       4.280  21.226  31.720  1.00  0.00      PROB
ATOM   4749  C   VAL P 157       2.907  19.833  27.771  1.00  0.00      PROB
ATOM   4750  O   VAL P 157       2.490  19.894  26.615  1.00  0.00      PROB
ATOM   4751  N   THR P 158       2.452  18.942  28.657  1.00  0.00      PROB
ATOM   4752  HN  THR P 158       2.909  18.750  29.522  1.00  0.00      PROB
ATOM   4753  CA  THR P 158       1.229  18.200  28.370  1.00  0.00      PROB
ATOM   4754  HA  THR P 158       0.628  18.794  27.698  1.00  0.00      PROB
ATOM   4755  CB  THR P 158       1.553  16.845  27.736  1.00  0.00      PROB
ATOM   4756  HB  THR P 158       1.706  16.085  28.532  1.00  0.00      PROB
ATOM   4757  OG1 THR P 158       2.749  16.938  26.948  1.00  0.00      PROB
ATOM   4758  HG1 THR P 158       3.469  17.049  27.573  1.00  0.00      PROB
ATOM   4759  CG2 THR P 158       0.388  16.303  26.905  1.00  0.00      PROB
ATOM   4760 HG21 THR P 158       0.142  17.011  26.085  1.00  0.00      PROB
ATOM   4761 HG22 THR P 158      -0.510  16.179  27.548  1.00  0.00      PROB
ATOM   4762 HG23 THR P 158       0.666  15.325  26.458  1.00  0.00      PROB
ATOM   4763  C   THR P 158       0.536  17.969  29.688  1.00  0.00      PROB
ATOM   4764  O   THR P 158       1.210  17.631  30.652  1.00  0.00      PROB
ATOM   4765  N   VAL P 159      -0.786  18.161  29.704  1.00  0.00      PROB
ATOM   4766  HN  VAL P 159      -1.299  18.611  28.977  1.00  0.00      PROB
ATOM   4767  CA  VAL P 159      -1.515  17.674  30.870  1.00  0.00      PROB
ATOM   4768  HA  VAL P 159      -0.872  16.975  31.384  1.00  0.00      PROB
ATOM   4769  CB  VAL P 159      -1.933  18.801  31.832  1.00  0.00      PROB
ATOM   4770  HB  VAL P 159      -2.729  19.416  31.360  1.00  0.00      PROB
ATOM   4771  CG1 VAL P 159      -2.457  18.202  33.139  1.00  0.00      PROB
ATOM   4772 HG11 VAL P 159      -1.738  17.451  33.530  1.00  0.00      PROB
ATOM   4773 HG12 VAL P 159      -3.432  17.700  32.961  1.00  0.00      PROB
ATOM   4774 HG13 VAL P 159      -2.582  19.003  33.899  1.00  0.00      PROB
ATOM   4775  CG2 VAL P 159      -0.829  19.825  32.103  1.00  0.00      PROB
ATOM   4776 HG21 VAL P 159      -0.517  20.310  31.154  1.00  0.00      PROB
ATOM   4777 HG22 VAL P 159       0.054  19.320  32.550  1.00  0.00      PROB
ATOM   4778 HG23 VAL P 159      -1.202  20.609  32.796  1.00  0.00      PROB
ATOM   4779  C   VAL P 159      -2.752  16.959  30.376  1.00  0.00      PROB
ATOM   4780  O   VAL P 159      -3.607  17.565  29.743  1.00  0.00      PROB
ATOM   4781  N   SER P 160      -2.808  15.663  30.667  1.00  0.00      PROB
ATOM   4782  HN  SER P 160      -2.027  15.102  30.929  1.00  0.00      PROB
ATOM   4783  CA  SER P 160      -4.124  15.046  30.587  1.00  0.00      PROB
ATOM   4784  HA  SER P 160      -4.807  15.758  30.149  1.00  0.00      PROB
ATOM   4785  CB  SER P 160      -4.042  13.781  29.731  1.00  0.00      PROB
ATOM   4786  HB1 SER P 160      -4.132  14.049  28.657  1.00  0.00      PROB
ATOM   4787  HB2 SER P 160      -4.863  13.086  30.009  1.00  0.00      PROB
ATOM   4788  OG  SER P 160      -2.787  13.120  29.939  1.00  0.00      PROB
ATOM   4789  HG1 SER P 160      -2.879  12.630  30.759  1.00  0.00      PROB
ATOM   4790  C   SER P 160      -4.578  14.780  32.005  1.00  0.00      PROB
ATOM   4791  O   SER P 160      -3.823  15.018  32.940  1.00  0.00      PROB
ATOM   4792  N   TRP P 161      -5.812  14.294  32.154  1.00  0.00      PROB
ATOM   4793  HN  TRP P 161      -6.488  14.196  31.429  1.00  0.00      PROB
ATOM   4794  CA  TRP P 161      -6.149  13.887  33.512  1.00  0.00      PROB
ATOM   4795  HA  TRP P 161      -5.250  13.943  34.108  1.00  0.00      PROB
ATOM   4796  CB  TRP P 161      -7.231  14.786  34.106  1.00  0.00      PROB
ATOM   4797  HB1 TRP P 161      -7.713  14.259  34.957  1.00  0.00      PROB
ATOM   4798  HB2 TRP P 161      -7.995  14.996  33.327  1.00  0.00      PROB
ATOM   4799  CG  TRP P 161      -6.680  16.099  34.605  1.00  0.00      PROB
ATOM   4800  CD1 TRP P 161      -6.183  17.168  33.845  1.00  0.00      PROB
ATOM   4801  HD1 TRP P 161      -6.106  17.164  32.768  1.00  0.00      PROB
ATOM   4802  NE1 TRP P 161      -5.811  18.210  34.635  1.00  0.00      PROB
ATOM   4803  HE1 TRP P 161      -5.441  19.058  34.324  1.00  0.00      PROB
ATOM   4804  CE2 TRP P 161      -6.047  17.865  35.962  1.00  0.00      PROB
ATOM   4805  CD2 TRP P 161      -6.593  16.538  35.973  1.00  0.00      PROB
ATOM   4806  CE3 TRP P 161      -6.928  15.921  37.197  1.00  0.00      PROB
ATOM   4807  HE3 TRP P 161      -7.339  14.923  37.227  1.00  0.00      PROB
ATOM   4808  CZ3 TRP P 161      -6.724  16.618  38.405  1.00  0.00      PROB
ATOM   4809  HZ3 TRP P 161      -6.977  16.149  39.344  1.00  0.00      PROB
ATOM   4810  CZ2 TRP P 161      -5.852  18.551  37.178  1.00  0.00      PROB
ATOM   4811  HZ2 TRP P 161      -5.446  19.552  37.196  1.00  0.00      PROB
ATOM   4812  CH2 TRP P 161      -6.191  17.925  38.395  1.00  0.00      PROB
ATOM   4813  HH2 TRP P 161      -6.042  18.450  39.327  1.00  0.00      PROB
ATOM   4814  C   TRP P 161      -6.608  12.451  33.521  1.00  0.00      PROB
ATOM   4815  O   TRP P 161      -7.084  11.929  32.517  1.00  0.00      PROB
ATOM   4816  N   ASN P 162      -6.445  11.831  34.700  1.00  0.00      PROB
ATOM   4817  HN  ASN P 162      -5.990  12.275  35.468  1.00  0.00      PROB
ATOM   4818  CA  ASN P 162      -6.921  10.462  34.944  1.00  0.00      PROB
ATOM   4819  HA  ASN P 162      -6.326  10.046  35.743  1.00  0.00      PROB
ATOM   4820  CB  ASN P 162      -8.405  10.424  35.324  1.00  0.00      PROB
ATOM   4821  HB1 ASN P 162      -8.759   9.371  35.329  1.00  0.00      PROB
ATOM   4822  HB2 ASN P 162      -8.993  11.003  34.580  1.00  0.00      PROB
ATOM   4823  CG  ASN P 162      -8.621  11.023  36.696  1.00  0.00      PROB
ATOM   4824  OD1 ASN P 162      -7.895  11.890  37.163  1.00  0.00      PROB
ATOM   4825  ND2 ASN P 162      -9.650  10.490  37.352  1.00  0.00      PROB
ATOM   4826 HD21 ASN P 162      -9.791  10.703  38.319  1.00  0.00      PROB
ATOM   4827 HD22 ASN P 162     -10.282   9.877  36.878  1.00  0.00      PROB
ATOM   4828  C   ASN P 162      -6.656   9.491  33.812  1.00  0.00      PROB
ATOM   4829  O   ASN P 162      -7.556   8.953  33.176  1.00  0.00      PROB
ATOM   4830  N   SER P 163      -5.349   9.335  33.572  1.00  0.00      PROB
ATOM   4831  HN  SER P 163      -4.651   9.814  34.099  1.00  0.00      PROB
ATOM   4832  CA  SER P 163      -4.864   8.447  32.516  1.00  0.00      PROB
ATOM   4833  HA  SER P 163      -3.810   8.636  32.374  1.00  0.00      PROB
ATOM   4834  CB  SER P 163      -5.097   6.985  32.908  1.00  0.00      PROB
ATOM   4835  HB1 SER P 163      -4.515   6.314  32.240  1.00  0.00      PROB
ATOM   4836  HB2 SER P 163      -6.177   6.737  32.831  1.00  0.00      PROB
ATOM   4837  OG  SER P 163      -4.664   6.792  34.264  1.00  0.00      PROB
ATOM   4838  HG1 SER P 163      -4.828   5.868  34.465  1.00  0.00      PROB
ATOM   4839  C   SER P 163      -5.392   8.762  31.125  1.00  0.00      PROB
ATOM   4840  O   SER P 163      -5.593   7.895  30.285  1.00  0.00      PROB
ATOM   4841  N   GLY P 164      -5.616  10.068  30.918  1.00  0.00      PROB
ATOM   4842  HN  GLY P 164      -5.438  10.779  31.593  1.00  0.00      PROB
ATOM   4843  CA  GLY P 164      -6.154  10.470  29.624  1.00  0.00      PROB
ATOM   4844  HA1 GLY P 164      -5.856   9.723  28.904  1.00  0.00      PROB
ATOM   4845  HA2 GLY P 164      -5.715  11.424  29.374  1.00  0.00      PROB
ATOM   4846  C   GLY P 164      -7.667  10.607  29.582  1.00  0.00      PROB
ATOM   4847  O   GLY P 164      -8.212  11.370  28.796  1.00  0.00      PROB
ATOM   4848  N   ALA P 165      -8.335   9.830  30.449  1.00  0.00      PROB
ATOM   4849  HN  ALA P 165      -7.900   9.277  31.155  1.00  0.00      PROB
ATOM   4850  CA  ALA P 165      -9.792   9.797  30.347  1.00  0.00      PROB
ATOM   4851  HA  ALA P 165     -10.053   9.676  29.306  1.00  0.00      PROB
ATOM   4852  CB  ALA P 165     -10.359   8.643  31.176  1.00  0.00      PROB
ATOM   4853  HB1 ALA P 165     -10.080   8.767  32.244  1.00  0.00      PROB
ATOM   4854  HB2 ALA P 165      -9.947   7.678  30.812  1.00  0.00      PROB
ATOM   4855  HB3 ALA P 165     -11.467   8.630  31.098  1.00  0.00      PROB
ATOM   4856  C   ALA P 165     -10.481  11.085  30.761  1.00  0.00      PROB
ATOM   4857  O   ALA P 165     -11.439  11.549  30.149  1.00  0.00      PROB
ATOM   4858  N   LEU P 166      -9.960  11.651  31.859  1.00  0.00      PROB
ATOM   4859  HN  LEU P 166      -9.174  11.307  32.366  1.00  0.00      PROB
ATOM   4860  CA  LEU P 166     -10.627  12.865  32.314  1.00  0.00      PROB
ATOM   4861  HA  LEU P 166     -11.684  12.756  32.124  1.00  0.00      PROB
ATOM   4862  CB  LEU P 166     -10.377  13.095  33.804  1.00  0.00      PROB
ATOM   4863  HB1 LEU P 166      -9.296  13.309  33.940  1.00  0.00      PROB
ATOM   4864  HB2 LEU P 166     -10.630  12.158  34.342  1.00  0.00      PROB
ATOM   4865  CG  LEU P 166     -11.168  14.236  34.447  1.00  0.00      PROB
ATOM   4866  HG  LEU P 166     -10.866  15.193  33.970  1.00  0.00      PROB
ATOM   4867  CD1 LEU P 166     -12.682  14.067  34.297  1.00  0.00      PROB
ATOM   4868 HD11 LEU P 166     -13.010  13.121  34.779  1.00  0.00      PROB
ATOM   4869 HD12 LEU P 166     -12.953  14.029  33.220  1.00  0.00      PROB
ATOM   4870 HD13 LEU P 166     -13.207  14.915  34.785  1.00  0.00      PROB
ATOM   4871  CD2 LEU P 166     -10.759  14.417  35.908  1.00  0.00      PROB
ATOM   4872 HD21 LEU P 166      -9.729  14.829  35.968  1.00  0.00      PROB
ATOM   4873 HD22 LEU P 166     -10.780  13.437  36.431  1.00  0.00      PROB
ATOM   4874 HD23 LEU P 166     -11.454  15.123  36.410  1.00  0.00      PROB
ATOM   4875  C   LEU P 166     -10.269  14.053  31.447  1.00  0.00      PROB
ATOM   4876  O   LEU P 166      -9.139  14.519  31.375  1.00  0.00      PROB
ATOM   4877  N   THR P 167     -11.324  14.466  30.748  1.00  0.00      PROB
ATOM   4878  HN  THR P 167     -12.248  14.137  30.926  1.00  0.00      PROB
ATOM   4879  CA  THR P 167     -11.175  15.435  29.672  1.00  0.00      PROB
ATOM   4880  HA  THR P 167     -10.185  15.864  29.720  1.00  0.00      PROB
ATOM   4881  CB  THR P 167     -11.388  14.682  28.360  1.00  0.00      PROB
ATOM   4882  HB  THR P 167     -11.705  15.387  27.562  1.00  0.00      PROB
ATOM   4883  OG1 THR P 167     -12.416  13.693  28.553  1.00  0.00      PROB
ATOM   4884  HG1 THR P 167     -11.990  12.950  28.987  1.00  0.00      PROB
ATOM   4885  CG2 THR P 167     -10.105  14.024  27.848  1.00  0.00      PROB
ATOM   4886 HG21 THR P 167      -9.725  13.295  28.596  1.00  0.00      PROB
ATOM   4887 HG22 THR P 167      -9.325  14.797  27.678  1.00  0.00      PROB
ATOM   4888 HG23 THR P 167     -10.310  13.484  26.899  1.00  0.00      PROB
ATOM   4889  C   THR P 167     -12.181  16.561  29.831  1.00  0.00      PROB
ATOM   4890  O   THR P 167     -11.862  17.740  29.919  1.00  0.00      PROB
ATOM   4891  N   SER P 168     -13.449  16.129  29.906  1.00  0.00      PROB
ATOM   4892  HN  SER P 168     -13.729  15.182  29.772  1.00  0.00      PROB
ATOM   4893  CA  SER P 168     -14.479  17.120  30.204  1.00  0.00      PROB
ATOM   4894  HA  SER P 168     -14.377  17.934  29.501  1.00  0.00      PROB
ATOM   4895  CB  SER P 168     -15.867  16.487  30.091  1.00  0.00      PROB
ATOM   4896  HB1 SER P 168     -16.096  15.913  31.014  1.00  0.00      PROB
ATOM   4897  HB2 SER P 168     -15.900  15.806  29.214  1.00  0.00      PROB
ATOM   4898  OG  SER P 168     -16.855  17.509  29.923  1.00  0.00      PROB
ATOM   4899  HG1 SER P 168     -17.698  17.054  29.859  1.00  0.00      PROB
ATOM   4900  C   SER P 168     -14.267  17.774  31.561  1.00  0.00      PROB
ATOM   4901  O   SER P 168     -13.865  17.134  32.526  1.00  0.00      PROB
ATOM   4902  N   GLY P 169     -14.513  19.090  31.569  1.00  0.00      PROB
ATOM   4903  HN  GLY P 169     -14.847  19.596  30.778  1.00  0.00      PROB
ATOM   4904  CA  GLY P 169     -14.281  19.835  32.804  1.00  0.00      PROB
ATOM   4905  HA1 GLY P 169     -14.631  19.218  33.618  1.00  0.00      PROB
ATOM   4906  HA2 GLY P 169     -14.866  20.741  32.744  1.00  0.00      PROB
ATOM   4907  C   GLY P 169     -12.833  20.217  33.081  1.00  0.00      PROB
ATOM   4908  O   GLY P 169     -12.540  20.901  34.056  1.00  0.00      PROB
ATOM   4909  N   VAL P 170     -11.934  19.755  32.194  1.00  0.00      PROB
ATOM   4910  HN  VAL P 170     -12.155  19.160  31.426  1.00  0.00      PROB
ATOM   4911  CA  VAL P 170     -10.545  20.161  32.382  1.00  0.00      PROB
ATOM   4912  HA  VAL P 170     -10.398  20.357  33.434  1.00  0.00      PROB
ATOM   4913  CB  VAL P 170      -9.569  19.075  31.907  1.00  0.00      PROB
ATOM   4914  HB  VAL P 170      -9.745  18.876  30.829  1.00  0.00      PROB
ATOM   4915  CG1 VAL P 170      -8.109  19.496  32.105  1.00  0.00      PROB
ATOM   4916 HG11 VAL P 170      -7.910  19.689  33.181  1.00  0.00      PROB
ATOM   4917 HG12 VAL P 170      -7.903  20.426  31.534  1.00  0.00      PROB
ATOM   4918 HG13 VAL P 170      -7.432  18.686  31.758  1.00  0.00      PROB
ATOM   4919  CG2 VAL P 170      -9.853  17.747  32.612  1.00  0.00      PROB
ATOM   4920 HG21 VAL P 170     -10.889  17.412  32.392  1.00  0.00      PROB
ATOM   4921 HG22 VAL P 170      -9.747  17.872  33.711  1.00  0.00      PROB
ATOM   4922 HG23 VAL P 170      -9.145  16.970  32.254  1.00  0.00      PROB
ATOM   4923  C   VAL P 170     -10.247  21.503  31.739  1.00  0.00      PROB
ATOM   4924  O   VAL P 170      -9.944  21.639  30.558  1.00  0.00      PROB
ATOM   4925  N   HSD P 171     -10.347  22.515  32.597  1.00  0.00      PROB
ATOM   4926  HN  HSD P 171     -10.689  22.431  33.529  1.00  0.00      PROB
ATOM   4927  CA  HSD P 171      -9.925  23.827  32.129  1.00  0.00      PROB
ATOM   4928  HA  HSD P 171     -10.103  23.873  31.065  1.00  0.00      PROB
ATOM   4929  CB  HSD P 171     -10.696  24.942  32.844  1.00  0.00      PROB
ATOM   4930  HB1 HSD P 171     -10.281  25.930  32.552  1.00  0.00      PROB
ATOM   4931  HB2 HSD P 171     -10.600  24.817  33.944  1.00  0.00      PROB
ATOM   4932  ND1 HSD P 171     -12.716  25.662  31.514  1.00  0.00      PROB
ATOM   4933  HD1 HSD P 171     -12.236  26.352  30.972  1.00  0.00      PROB
ATOM   4934  CG  HSD P 171     -12.159  24.885  32.463  1.00  0.00      PROB
ATOM   4935  CE1 HSD P 171     -14.043  25.329  31.439  1.00  0.00      PROB
ATOM   4936  HE1 HSD P 171     -14.753  25.791  30.754  1.00  0.00      PROB
ATOM   4937  NE2 HSD P 171     -14.308  24.341  32.351  1.00  0.00      PROB
ATOM   4938  CD2 HSD P 171     -13.149  24.054  32.995  1.00  0.00      PROB
ATOM   4939  HD2 HSD P 171     -13.107  23.297  33.768  1.00  0.00      PROB
ATOM   4940  C   HSD P 171      -8.424  23.997  32.253  1.00  0.00      PROB
ATOM   4941  O   HSD P 171      -7.883  24.408  33.273  1.00  0.00      PROB
ATOM   4942  N   THR P 172      -7.770  23.655  31.143  1.00  0.00      PROB
ATOM   4943  HN  THR P 172      -8.183  23.170  30.377  1.00  0.00      PROB
ATOM   4944  CA  THR P 172      -6.360  24.017  31.050  1.00  0.00      PROB
ATOM   4945  HA  THR P 172      -5.964  24.112  32.050  1.00  0.00      PROB
ATOM   4946  CB  THR P 172      -5.615  22.924  30.273  1.00  0.00      PROB
ATOM   4947  HB  THR P 172      -5.983  22.883  29.226  1.00  0.00      PROB
ATOM   4948  OG1 THR P 172      -5.852  21.658  30.905  1.00  0.00      PROB
ATOM   4949  HG1 THR P 172      -5.665  21.789  31.838  1.00  0.00      PROB
ATOM   4950  CG2 THR P 172      -4.107  23.165  30.150  1.00  0.00      PROB
ATOM   4951 HG21 THR P 172      -3.645  23.214  31.159  1.00  0.00      PROB
ATOM   4952 HG22 THR P 172      -3.919  24.127  29.627  1.00  0.00      PROB
ATOM   4953 HG23 THR P 172      -3.636  22.333  29.584  1.00  0.00      PROB
ATOM   4954  C   THR P 172      -6.196  25.404  30.445  1.00  0.00      PROB
ATOM   4955  O   THR P 172      -6.880  25.792  29.504  1.00  0.00      PROB
ATOM   4956  N   PHE P 173      -5.286  26.151  31.071  1.00  0.00      PROB
ATOM   4957  HN  PHE P 173      -4.717  25.798  31.809  1.00  0.00      PROB
ATOM   4958  CA  PHE P 173      -5.079  27.544  30.697  1.00  0.00      PROB
ATOM   4959  HA  PHE P 173      -5.911  27.862  30.086  1.00  0.00      PROB
ATOM   4960  CB  PHE P 173      -4.985  28.394  31.970  1.00  0.00      PROB
ATOM   4961  HB1 PHE P 173      -4.775  29.453  31.710  1.00  0.00      PROB
ATOM   4962  HB2 PHE P 173      -4.189  28.000  32.637  1.00  0.00      PROB
ATOM   4963  CG  PHE P 173      -6.296  28.341  32.715  1.00  0.00      PROB
ATOM   4964  CD1 PHE P 173      -7.285  29.302  32.426  1.00  0.00      PROB
ATOM   4965  HD1 PHE P 173      -7.095  30.085  31.707  1.00  0.00      PROB
ATOM   4966  CE1 PHE P 173      -8.523  29.226  33.087  1.00  0.00      PROB
ATOM   4967  HE1 PHE P 173      -9.296  29.950  32.876  1.00  0.00      PROB
ATOM   4968  CZ  PHE P 173      -8.751  28.202  34.026  1.00  0.00      PROB
ATOM   4969  HZ  PHE P 173      -9.711  28.139  34.517  1.00  0.00      PROB
ATOM   4970  CD2 PHE P 173      -6.515  27.328  33.674  1.00  0.00      PROB
ATOM   4971  HD2 PHE P 173      -5.738  26.612  33.896  1.00  0.00      PROB
ATOM   4972  CE2 PHE P 173      -7.753  27.258  34.338  1.00  0.00      PROB
ATOM   4973  HE2 PHE P 173      -7.936  26.491  35.076  1.00  0.00      PROB
ATOM   4974  C   PHE P 173      -3.806  27.675  29.895  1.00  0.00      PROB
ATOM   4975  O   PHE P 173      -2.870  26.916  30.103  1.00  0.00      PROB
ATOM   4976  N   PRO P 174      -3.784  28.664  28.969  1.00  0.00      PROB
ATOM   4977  CD  PRO P 174      -4.907  29.466  28.497  1.00  0.00      PROB
ATOM   4978  HD1 PRO P 174      -5.143  30.262  29.235  1.00  0.00      PROB
ATOM   4979  HD2 PRO P 174      -5.796  28.820  28.339  1.00  0.00      PROB
ATOM   4980  CA  PRO P 174      -2.509  29.037  28.344  1.00  0.00      PROB
ATOM   4981  HA  PRO P 174      -2.081  28.195  27.825  1.00  0.00      PROB
ATOM   4982  CB  PRO P 174      -2.906  30.215  27.445  1.00  0.00      PROB
ATOM   4983  HB1 PRO P 174      -2.339  30.185  26.490  1.00  0.00      PROB
ATOM   4984  HB2 PRO P 174      -2.701  31.181  27.954  1.00  0.00      PROB
ATOM   4985  CG  PRO P 174      -4.403  30.052  27.186  1.00  0.00      PROB
ATOM   4986  HG1 PRO P 174      -4.884  31.030  26.970  1.00  0.00      PROB
ATOM   4987  HG2 PRO P 174      -4.593  29.362  26.336  1.00  0.00      PROB
ATOM   4988  C   PRO P 174      -1.482  29.439  29.392  1.00  0.00      PROB
ATOM   4989  O   PRO P 174      -1.837  29.945  30.455  1.00  0.00      PROB
ATOM   4990  N   ALA P 175      -0.210  29.185  29.073  1.00  0.00      PROB
ATOM   4991  HN  ALA P 175       0.100  28.794  28.211  1.00  0.00      PROB
ATOM   4992  CA  ALA P 175       0.771  29.521  30.095  1.00  0.00      PROB
ATOM   4993  HA  ALA P 175       0.370  29.226  31.053  1.00  0.00      PROB
ATOM   4994  CB  ALA P 175       2.087  28.805  29.830  1.00  0.00      PROB
ATOM   4995  HB1 ALA P 175       2.580  29.233  28.931  1.00  0.00      PROB
ATOM   4996  HB2 ALA P 175       1.900  27.725  29.651  1.00  0.00      PROB
ATOM   4997  HB3 ALA P 175       2.767  28.928  30.700  1.00  0.00      PROB
ATOM   4998  C   ALA P 175       1.046  31.003  30.230  1.00  0.00      PROB
ATOM   4999  O   ALA P 175       1.120  31.753  29.265  1.00  0.00      PROB
ATOM   5000  N   VAL P 176       1.214  31.392  31.496  1.00  0.00      PROB
ATOM   5001  HN  VAL P 176       0.933  30.858  32.289  1.00  0.00      PROB
ATOM   5002  CA  VAL P 176       1.850  32.680  31.723  1.00  0.00      PROB
ATOM   5003  HA  VAL P 176       1.596  33.324  30.894  1.00  0.00      PROB
ATOM   5004  CB  VAL P 176       1.388  33.314  33.046  1.00  0.00      PROB
ATOM   5005  HB  VAL P 176       1.997  34.220  33.253  1.00  0.00      PROB
ATOM   5006  CG1 VAL P 176      -0.088  33.703  32.964  1.00  0.00      PROB
ATOM   5007 HG11 VAL P 176      -0.709  32.804  32.764  1.00  0.00      PROB
ATOM   5008 HG12 VAL P 176      -0.242  34.431  32.139  1.00  0.00      PROB
ATOM   5009 HG13 VAL P 176      -0.414  34.153  33.926  1.00  0.00      PROB
ATOM   5010  CG2 VAL P 176       1.676  32.429  34.265  1.00  0.00      PROB
ATOM   5011 HG21 VAL P 176       2.735  32.092  34.251  1.00  0.00      PROB
ATOM   5012 HG22 VAL P 176       1.019  31.534  34.246  1.00  0.00      PROB
ATOM   5013 HG23 VAL P 176       1.499  33.003  35.199  1.00  0.00      PROB
ATOM   5014  C   VAL P 176       3.358  32.524  31.693  1.00  0.00      PROB
ATOM   5015  O   VAL P 176       3.913  31.487  32.044  1.00  0.00      PROB
ATOM   5016  N   LEU P 177       4.003  33.606  31.253  1.00  0.00      PROB
ATOM   5017  HN  LEU P 177       3.569  34.401  30.837  1.00  0.00      PROB
ATOM   5018  CA  LEU P 177       5.449  33.592  31.408  1.00  0.00      PROB
ATOM   5019  HA  LEU P 177       5.759  32.569  31.559  1.00  0.00      PROB
ATOM   5020  CB  LEU P 177       6.134  34.176  30.171  1.00  0.00      PROB
ATOM   5021  HB1 LEU P 177       5.942  35.269  30.144  1.00  0.00      PROB
ATOM   5022  HB2 LEU P 177       5.688  33.710  29.267  1.00  0.00      PROB
ATOM   5023  CG  LEU P 177       7.650  33.947  30.140  1.00  0.00      PROB
ATOM   5024  HG  LEU P 177       8.096  34.355  31.072  1.00  0.00      PROB
ATOM   5025  CD1 LEU P 177       8.001  32.463  30.028  1.00  0.00      PROB
ATOM   5026 HD11 LEU P 177       7.572  32.039  29.095  1.00  0.00      PROB
ATOM   5027 HD12 LEU P 177       7.582  31.909  30.895  1.00  0.00      PROB
ATOM   5028 HD13 LEU P 177       9.104  32.336  30.001  1.00  0.00      PROB
ATOM   5029  CD2 LEU P 177       8.328  34.771  29.046  1.00  0.00      PROB
ATOM   5030 HD21 LEU P 177       8.149  35.854  29.218  1.00  0.00      PROB
ATOM   5031 HD22 LEU P 177       7.912  34.496  28.053  1.00  0.00      PROB
ATOM   5032 HD23 LEU P 177       9.423  34.586  29.057  1.00  0.00      PROB
ATOM   5033  C   LEU P 177       5.829  34.347  32.661  1.00  0.00      PROB
ATOM   5034  O   LEU P 177       5.607  35.545  32.781  1.00  0.00      PROB
ATOM   5035  N   GLN P 178       6.390  33.580  33.598  1.00  0.00      PROB
ATOM   5036  HN  GLN P 178       6.496  32.592  33.521  1.00  0.00      PROB
ATOM   5037  CA  GLN P 178       6.878  34.231  34.811  1.00  0.00      PROB
ATOM   5038  HA  GLN P 178       6.127  34.933  35.141  1.00  0.00      PROB
ATOM   5039  CB  GLN P 178       7.150  33.193  35.898  1.00  0.00      PROB
ATOM   5040  HB1 GLN P 178       7.391  33.724  36.843  1.00  0.00      PROB
ATOM   5041  HB2 GLN P 178       8.027  32.583  35.594  1.00  0.00      PROB
ATOM   5042  CG  GLN P 178       5.970  32.258  36.152  1.00  0.00      PROB
ATOM   5043  HG1 GLN P 178       5.562  31.890  35.186  1.00  0.00      PROB
ATOM   5044  HG2 GLN P 178       5.170  32.796  36.704  1.00  0.00      PROB
ATOM   5045  CD  GLN P 178       6.452  31.091  36.973  1.00  0.00      PROB
ATOM   5046  OE1 GLN P 178       6.458  31.091  38.201  1.00  0.00      PROB
ATOM   5047  NE2 GLN P 178       6.915  30.090  36.229  1.00  0.00      PROB
ATOM   5048 HE21 GLN P 178       7.398  29.328  36.661  1.00  0.00      PROB
ATOM   5049 HE22 GLN P 178       6.780  30.100  35.238  1.00  0.00      PROB
ATOM   5050  C   GLN P 178       8.158  34.989  34.519  1.00  0.00      PROB
ATOM   5051  O   GLN P 178       8.917  34.633  33.623  1.00  0.00      PROB
ATOM   5052  N   SER P 179       8.390  36.022  35.341  1.00  0.00      PROB
ATOM   5053  HN  SER P 179       7.771  36.264  36.084  1.00  0.00      PROB
ATOM   5054  CA  SER P 179       9.582  36.858  35.186  1.00  0.00      PROB
ATOM   5055  HA  SER P 179       9.554  37.323  34.212  1.00  0.00      PROB
ATOM   5056  CB  SER P 179       9.574  37.911  36.293  1.00  0.00      PROB
ATOM   5057  HB1 SER P 179      10.075  38.838  35.941  1.00  0.00      PROB
ATOM   5058  HB2 SER P 179      10.101  37.524  37.191  1.00  0.00      PROB
ATOM   5059  OG  SER P 179       8.211  38.212  36.638  1.00  0.00      PROB
ATOM   5060  HG1 SER P 179       7.847  38.688  35.888  1.00  0.00      PROB
ATOM   5061  C   SER P 179      10.930  36.142  35.118  1.00  0.00      PROB
ATOM   5062  O   SER P 179      11.900  36.644  34.567  1.00  0.00      PROB
ATOM   5063  N   SER P 180      10.937  34.924  35.684  1.00  0.00      PROB
ATOM   5064  HN  SER P 180      10.149  34.561  36.175  1.00  0.00      PROB
ATOM   5065  CA  SER P 180      12.110  34.055  35.612  1.00  0.00      PROB
ATOM   5066  HA  SER P 180      12.995  34.640  35.812  1.00  0.00      PROB
ATOM   5067  CB  SER P 180      11.916  32.967  36.666  1.00  0.00      PROB
ATOM   5068  HB1 SER P 180      12.281  33.325  37.653  1.00  0.00      PROB
ATOM   5069  HB2 SER P 180      12.475  32.052  36.375  1.00  0.00      PROB
ATOM   5070  OG  SER P 180      10.514  32.650  36.769  1.00  0.00      PROB
ATOM   5071  HG1 SER P 180      10.460  31.863  37.317  1.00  0.00      PROB
ATOM   5072  C   SER P 180      12.400  33.430  34.250  1.00  0.00      PROB
ATOM   5073  O   SER P 180      13.300  32.613  34.109  1.00  0.00      PROB
ATOM   5074  N   GLY P 181      11.578  33.806  33.258  1.00  0.00      PROB
ATOM   5075  HN  GLY P 181      10.887  34.518  33.355  1.00  0.00      PROB
ATOM   5076  CA  GLY P 181      11.690  33.145  31.961  1.00  0.00      PROB
ATOM   5077  HA1 GLY P 181      12.741  33.067  31.724  1.00  0.00      PROB
ATOM   5078  HA2 GLY P 181      11.189  33.766  31.234  1.00  0.00      PROB
ATOM   5079  C   GLY P 181      11.076  31.755  31.922  1.00  0.00      PROB
ATOM   5080  O   GLY P 181      11.312  30.970  31.013  1.00  0.00      PROB
ATOM   5081  N   LEU P 182      10.276  31.472  32.961  1.00  0.00      PROB
ATOM   5082  HN  LEU P 182      10.042  32.121  33.680  1.00  0.00      PROB
ATOM   5083  CA  LEU P 182       9.716  30.127  33.039  1.00  0.00      PROB
ATOM   5084  HA  LEU P 182      10.112  29.551  32.216  1.00  0.00      PROB
ATOM   5085  CB  LEU P 182      10.080  29.469  34.372  1.00  0.00      PROB
ATOM   5086  HB1 LEU P 182       9.665  28.439  34.379  1.00  0.00      PROB
ATOM   5087  HB2 LEU P 182       9.609  30.053  35.190  1.00  0.00      PROB
ATOM   5088  CG  LEU P 182      11.584  29.384  34.645  1.00  0.00      PROB
ATOM   5089  HG  LEU P 182      12.049  30.370  34.434  1.00  0.00      PROB
ATOM   5090  CD1 LEU P 182      11.865  28.998  36.096  1.00  0.00      PROB
ATOM   5091 HD11 LEU P 182      11.576  27.940  36.272  1.00  0.00      PROB
ATOM   5092 HD12 LEU P 182      11.276  29.645  36.780  1.00  0.00      PROB
ATOM   5093 HD13 LEU P 182      12.948  29.111  36.314  1.00  0.00      PROB
ATOM   5094  CD2 LEU P 182      12.310  28.469  33.657  1.00  0.00      PROB
ATOM   5095 HD21 LEU P 182      12.179  28.846  32.620  1.00  0.00      PROB
ATOM   5096 HD22 LEU P 182      11.892  27.441  33.716  1.00  0.00      PROB
ATOM   5097 HD23 LEU P 182      13.396  28.446  33.891  1.00  0.00      PROB
ATOM   5098  C   LEU P 182       8.216  30.175  32.894  1.00  0.00      PROB
ATOM   5099  O   LEU P 182       7.542  30.971  33.535  1.00  0.00      PROB
ATOM   5100  N   TYR P 183       7.706  29.298  32.030  1.00  0.00      PROB
ATOM   5101  HN  TYR P 183       8.252  28.688  31.461  1.00  0.00      PROB
ATOM   5102  CA  TYR P 183       6.252  29.233  31.915  1.00  0.00      PROB
ATOM   5103  HA  TYR P 183       5.881  30.240  31.792  1.00  0.00      PROB
ATOM   5104  CB  TYR P 183       5.844  28.371  30.728  1.00  0.00      PROB
ATOM   5105  HB1 TYR P 183       4.753  28.166  30.776  1.00  0.00      PROB
ATOM   5106  HB2 TYR P 183       6.413  27.417  30.750  1.00  0.00      PROB
ATOM   5107  CG  TYR P 183       6.123  29.035  29.405  1.00  0.00      PROB
ATOM   5108  CD1 TYR P 183       7.259  28.640  28.671  1.00  0.00      PROB
ATOM   5109  HD1 TYR P 183       7.977  27.954  29.095  1.00  0.00      PROB
ATOM   5110  CE1 TYR P 183       7.439  29.155  27.377  1.00  0.00      PROB
ATOM   5111  HE1 TYR P 183       8.299  28.872  26.789  1.00  0.00      PROB
ATOM   5112  CZ  TYR P 183       6.479  30.046  26.859  1.00  0.00      PROB
ATOM   5113  OH  TYR P 183       6.600  30.474  25.555  1.00  0.00      PROB
ATOM   5114  HH  TYR P 183       5.719  30.648  25.217  1.00  0.00      PROB
ATOM   5115  CD2 TYR P 183       5.212  29.994  28.920  1.00  0.00      PROB
ATOM   5116  HD2 TYR P 183       4.391  30.332  29.535  1.00  0.00      PROB
ATOM   5117  CE2 TYR P 183       5.388  30.503  27.626  1.00  0.00      PROB
ATOM   5118  HE2 TYR P 183       4.700  31.232  27.224  1.00  0.00      PROB
ATOM   5119  C   TYR P 183       5.588  28.664  33.153  1.00  0.00      PROB
ATOM   5120  O   TYR P 183       6.218  28.029  33.995  1.00  0.00      PROB
ATOM   5121  N   SER P 184       4.274  28.895  33.198  1.00  0.00      PROB
ATOM   5122  HN  SER P 184       3.816  29.528  32.578  1.00  0.00      PROB
ATOM   5123  CA  SER P 184       3.439  28.216  34.177  1.00  0.00      PROB
ATOM   5124  HA  SER P 184       3.783  27.196  34.261  1.00  0.00      PROB
ATOM   5125  CB  SER P 184       3.523  28.919  35.535  1.00  0.00      PROB
ATOM   5126  HB1 SER P 184       2.879  29.824  35.528  1.00  0.00      PROB
ATOM   5127  HB2 SER P 184       4.574  29.215  35.738  1.00  0.00      PROB
ATOM   5128  OG  SER P 184       3.080  28.048  36.581  1.00  0.00      PROB
ATOM   5129  HG1 SER P 184       2.234  27.698  36.293  1.00  0.00      PROB
ATOM   5130  C   SER P 184       2.010  28.191  33.687  1.00  0.00      PROB
ATOM   5131  O   SER P 184       1.485  29.211  33.264  1.00  0.00      PROB
ATOM   5132  N   LEU P 185       1.396  27.005  33.756  1.00  0.00      PROB
ATOM   5133  HN  LEU P 185       1.834  26.142  33.990  1.00  0.00      PROB
ATOM   5134  CA  LEU P 185      -0.031  27.024  33.457  1.00  0.00      PROB
ATOM   5135  HA  LEU P 185      -0.372  28.042  33.572  1.00  0.00      PROB
ATOM   5136  CB  LEU P 185      -0.354  26.524  32.036  1.00  0.00      PROB
ATOM   5137  HB1 LEU P 185       0.154  27.218  31.337  1.00  0.00      PROB
ATOM   5138  HB2 LEU P 185      -1.451  26.620  31.913  1.00  0.00      PROB
ATOM   5139  CG  LEU P 185       0.011  25.102  31.577  1.00  0.00      PROB
ATOM   5140  HG  LEU P 185       1.093  24.943  31.770  1.00  0.00      PROB
ATOM   5141  CD1 LEU P 185      -0.766  23.977  32.264  1.00  0.00      PROB
ATOM   5142 HD11 LEU P 185      -1.856  24.189  32.229  1.00  0.00      PROB
ATOM   5143 HD12 LEU P 185      -0.454  23.896  33.327  1.00  0.00      PROB
ATOM   5144 HD13 LEU P 185      -0.576  23.014  31.744  1.00  0.00      PROB
ATOM   5145  CD2 LEU P 185      -0.185  24.989  30.064  1.00  0.00      PROB
ATOM   5146 HD21 LEU P 185       0.323  25.832  29.549  1.00  0.00      PROB
ATOM   5147 HD22 LEU P 185      -1.268  25.025  29.819  1.00  0.00      PROB
ATOM   5148 HD23 LEU P 185       0.250  24.035  29.697  1.00  0.00      PROB
ATOM   5149  C   LEU P 185      -0.850  26.323  34.506  1.00  0.00      PROB
ATOM   5150  O   LEU P 185      -0.346  25.520  35.283  1.00  0.00      PROB
ATOM   5151  N   SER P 186      -2.142  26.640  34.478  1.00  0.00      PROB
ATOM   5152  HN  SER P 186      -2.539  27.352  33.905  1.00  0.00      PROB
ATOM   5153  CA  SER P 186      -3.017  25.880  35.354  1.00  0.00      PROB
ATOM   5154  HA  SER P 186      -2.407  25.370  36.085  1.00  0.00      PROB
ATOM   5155  CB  SER P 186      -3.998  26.826  36.040  1.00  0.00      PROB
ATOM   5156  HB1 SER P 186      -4.330  26.392  37.007  1.00  0.00      PROB
ATOM   5157  HB2 SER P 186      -4.882  26.994  35.388  1.00  0.00      PROB
ATOM   5158  OG  SER P 186      -3.356  28.082  36.288  1.00  0.00      PROB
ATOM   5159  HG1 SER P 186      -2.708  27.917  36.977  1.00  0.00      PROB
ATOM   5160  C   SER P 186      -3.756  24.822  34.568  1.00  0.00      PROB
ATOM   5161  O   SER P 186      -4.162  25.038  33.433  1.00  0.00      PROB
ATOM   5162  N   SER P 187      -3.927  23.672  35.211  1.00  0.00      PROB
ATOM   5163  HN  SER P 187      -3.464  23.430  36.060  1.00  0.00      PROB
ATOM   5164  CA  SER P 187      -4.851  22.709  34.633  1.00  0.00      PROB
ATOM   5165  HA  SER P 187      -5.425  23.210  33.868  1.00  0.00      PROB
ATOM   5166  CB  SER P 187      -4.077  21.533  34.037  1.00  0.00      PROB
ATOM   5167  HB1 SER P 187      -3.575  20.968  34.851  1.00  0.00      PROB
ATOM   5168  HB2 SER P 187      -3.313  21.914  33.326  1.00  0.00      PROB
ATOM   5169  OG  SER P 187      -4.951  20.642  33.334  1.00  0.00      PROB
ATOM   5170  HG1 SER P 187      -4.423  20.251  32.634  1.00  0.00      PROB
ATOM   5171  C   SER P 187      -5.790  22.282  35.730  1.00  0.00      PROB
ATOM   5172  O   SER P 187      -5.407  21.601  36.673  1.00  0.00      PROB
ATOM   5173  N   VAL P 188      -7.021  22.778  35.618  1.00  0.00      PROB
ATOM   5174  HN  VAL P 188      -7.340  23.345  34.864  1.00  0.00      PROB
ATOM   5175  CA  VAL P 188      -7.948  22.450  36.693  1.00  0.00      PROB
ATOM   5176  HA  VAL P 188      -7.428  21.826  37.404  1.00  0.00      PROB
ATOM   5177  CB  VAL P 188      -8.459  23.726  37.378  1.00  0.00      PROB
ATOM   5178  HB  VAL P 188      -9.234  23.454  38.126  1.00  0.00      PROB
ATOM   5179  CG1 VAL P 188      -7.319  24.467  38.081  1.00  0.00      PROB
ATOM   5180 HG11 VAL P 188      -6.461  24.595  37.386  1.00  0.00      PROB
ATOM   5181 HG12 VAL P 188      -6.977  23.885  38.963  1.00  0.00      PROB
ATOM   5182 HG13 VAL P 188      -7.665  25.471  38.407  1.00  0.00      PROB
ATOM   5183  CG2 VAL P 188      -9.202  24.634  36.398  1.00  0.00      PROB
ATOM   5184 HG21 VAL P 188     -10.240  24.266  36.248  1.00  0.00      PROB
ATOM   5185 HG22 VAL P 188      -8.682  24.637  35.416  1.00  0.00      PROB
ATOM   5186 HG23 VAL P 188      -9.247  25.668  36.801  1.00  0.00      PROB
ATOM   5187  C   VAL P 188      -9.088  21.610  36.171  1.00  0.00      PROB
ATOM   5188  O   VAL P 188      -9.338  21.570  34.974  1.00  0.00      PROB
ATOM   5189  N   VAL P 189      -9.773  20.959  37.112  1.00  0.00      PROB
ATOM   5190  HN  VAL P 189      -9.508  20.918  38.072  1.00  0.00      PROB
ATOM   5191  CA  VAL P 189     -10.984  20.267  36.702  1.00  0.00      PROB
[truncated: 289,707 more chars]
