# Supplementary material for: Integrative Computational Prediction Strategy for Antibody–Antigen Binding: A Case Study on Interleukin‑1 Beta
Source: J Chem Inf Model. 2026 May 27;66(11):6659–75. doi: 10.1021/acs.jcim.6c00781 (PMC13250912; doi:10.1021/acs.jcim.6c00781)
Supplement: Supplementary file 2 [file ci6c00781_si_002.zip › charmm-gui-4g6m-AgESSA-r01/step1_pdbreader.str]

 SET NCHARGE = 5
 SET XMAX = 56.120508
 SET YMAX = 26.0389215
 SET ZMAX = 21.681953
 SET XMIN = -52.8291686
 SET YMIN = -25.0179706
 SET ZMIN = -24.4305668
 SET MOLVOL = 109291.376
