# Supplementary material for: Integrative Computational Prediction Strategy for Antibody–Antigen Binding: A Case Study on Interleukin‑1 Beta
Source: J Chem Inf Model. 2026 May 27;66(11):6659–75. doi: 10.1021/acs.jcim.6c00781 (PMC13250912; doi:10.1021/acs.jcim.6c00781)
Supplement: Supplementary file 2 [file ci6c00781_si_002.zip › charmm-gui-4g6m-AgESSA-r01/step2.1_waterbox.crd]

* EQUILIBRATED WATER
*  DATE:     8/ 8/25      7:51:12      CREATED BY USER: charmm-gui
*
    226821  EXT
         1         1  TIP3      OH2           -54.7343482516      -56.5490883140      -59.6480880602  WZ1       1               0.0000000000
         2         1  TIP3      H1            -54.6452382516      -55.6052683140      -59.7803780602  WZ1       1               0.0000000000
         3         1  TIP3      H2            -55.3725882516      -56.8244483140      -60.3061480602  WZ1       1               0.0000000000
         4         2  TIP3      OH2           -55.8012182516      -57.2940183140      -56.2292680602  WZ1       2               0.0000000000
         5         2  TIP3      H1            -55.8394682516      -57.9403883140      -55.5243080602  WZ1       2               0.0000000000
         6         2  TIP3      H2            -56.1235682516      -57.7605783140      -57.0003980602  WZ1       2               0.0000000000
         7         3  TIP3      OH2           -63.4327182516      -57.6798083140      -54.6362780602  WZ1       3               0.0000000000
         8         3  TIP3      H1            -63.3915082516      -58.3054783140      -53.9130380602  WZ1       3               0.0000000000
         9         3  TIP3      H2            -62.7299482516      -57.0559483140      -54.4542380602  WZ1       3               0.0000000000
        10         4  TIP3      OH2           -52.0951982516      -54.3549783140      -57.9277580602  WZ1       4               0.0000000000
        11         4  TIP3      H1            -52.5359282516      -55.0753783140      -57.4771980602  WZ1       4               0.0000000000
        12         4  TIP3      H2            -52.1082282516      -53.6342583140      -57.2979880602  WZ1       4               0.0000000000
        13         5  TIP3      OH2           -62.5094082516      -53.2299183140      -56.1013680602  WZ1       5               0.0000000000
        14         5  TIP3      H1            -62.8788882516      -54.0318683140      -56.4709380602  WZ1       5               0.0000000000
        15         5  TIP3      H2            -61.5682982516      -53.3984283140      -56.0550280602  WZ1       5               0.0000000000
        16         6  TIP3      OH2           -65.8993582516      -59.5696583140      -60.7084880602  WZ1       6               0.0000000000
        17         6  TIP3      H1            -66.3470182516      -58.7237883140      -60.7268380602  WZ1       6               0.0000000000
        18         6  TIP3      H2            -66.4602382516      -60.1492383140      -61.2239780602  WZ1       6               0.0000000000
        19         7  TIP3      OH2           -65.1887482516      -57.4076983140      -58.5826880602  WZ1       7               0.0000000000
        20         7  TIP3      H1            -64.9753982516      -58.1775383140      -58.0553880602  WZ1       7               0.0000000000
        21         7  TIP3      H2            -64.4509882516      -57.3180283140      -59.1859280602  WZ1       7               0.0000000000
        22         8  TIP3      OH2           -54.9836482516      -49.2508083140      -57.7157180602  WZ1       8               0.0000000000
        23         8  TIP3      H1            -54.3640082516      -49.9273383140      -57.9887980602  WZ1       8               0.0000000000
        24         8  TIP3      H2            -55.1919082516      -49.4687283140      -56.8072280602  WZ1       8               0.0000000000
        25         9  TIP3      OH2           -57.4117782516      -54.8618783140      -55.8231680602  WZ1       9               0.0000000000
        26         9  TIP3      H1            -57.1079882516      -55.5477383140      -56.4177580602  WZ1       9               0.0000000000
        27         9  TIP3      H2            -56.6903782516      -54.7430083140      -55.2053680602  WZ1       9               0.0000000000
        28        10  TIP3      OH2           -48.7487982516      -63.2603483140      -54.9625480602  WZ1       10              0.0000000000
        29        10  TIP3      H1            -48.6995782516      -62.6502283140      -54.2266380602  WZ1       10              0.0000000000
        30        10  TIP3      H2            -48.3232882516      -62.7992583140      -55.6854380602  WZ1       10              0.0000000000
        31        11  TIP3      OH2           -54.2710782516      -60.4676383140      -55.4956880602  WZ1       11              0.0000000000
        32        11  TIP3      H1            -54.1284882516      -61.4139383140      -55.4755280602  WZ1       11              0.0000000000
        33        11  TIP3      H2            -54.3771782516      -60.2606583140      -56.4241980602  WZ1       11              0.0000000000
        34        12  TIP3      OH2           -61.1162482516      -62.3659983140      -58.2232080602  WZ1       12              0.0000000000
        35        12  TIP3      H1            -61.0731382516      -61.5061483140      -58.6415780602  WZ1       12              0.0000000000
        36        12  TIP3      H2            -61.5738382516      -62.9185283140      -58.8568880602  WZ1       12              0.0000000000
        37        13  TIP3      OH2           -53.3939782516      -62.2354383140      -59.8223780602  WZ1       13              0.0000000000
        38        13  TIP3      H1            -52.7475482516      -62.5641183140      -59.1976180602  WZ1       13              0.0000000000
        39        13  TIP3      H2            -52.8840382516      -61.7175383140      -60.4452380602  WZ1       13              0.0000000000
        40        14  TIP3      OH2           -64.4960982516      -59.9694183140      -57.4610680602  WZ1       14              0.0000000000
        41        14  TIP3      H1            -63.8424382516      -60.5192483140      -57.0290580602  WZ1       14              0.0000000000
        42        14  TIP3      H2            -64.4721682516      -60.2435183140      -58.3778680602  WZ1       14              0.0000000000
        43        15  TIP3      OH2           -59.3396482516      -58.4192883140      -58.2459180602  WZ1       15              0.0000000000
        44        15  TIP3      H1            -58.7235482516      -58.9457483140      -57.7365180602  WZ1       15              0.0000000000
        45        15  TIP3      H2            -59.9257682516      -59.0594183140      -58.6495580602  WZ1       15              0.0000000000
        46        16  TIP3      OH2           -48.3573382516      -61.7824283140      -52.7265680602  WZ1       16              0.0000000000
        47        16  TIP3      H1            -49.0458782516      -61.1243583140      -52.8219080602  WZ1       16              0.0000000000
        48        16  TIP3      H2            -48.3418782516      -61.9796383140      -51.7900280602  WZ1       16              0.0000000000
        49        17  TIP3      OH2           -62.3060582516      -63.4481583140      -54.1491280602  WZ1       17              0.0000000000
        50        17  TIP3      H1            -62.5248882516      -62.9180983140      -54.9155280602  WZ1       17              0.0000000000
        51        17  TIP3      H2            -62.9739682516      -63.2216083140      -53.5019880602  WZ1       17              0.0000000000
        52        18  TIP3      OH2           -54.9370782516      -53.9480483140      -60.6052180602  WZ1       18              0.0000000000
        53        18  TIP3      H1            -55.2325682516      -54.2708183140      -61.4565280602  WZ1       18              0.0000000000
        54        18  TIP3      H2            -55.2612982516      -53.0483783140      -60.5639580602  WZ1       18              0.0000000000
        55        19  TIP3      OH2           -59.7369182516      -55.7725883140      -53.8617580602  WZ1       19              0.0000000000
        56        19  TIP3      H1            -60.4770082516      -55.1744383140      -53.7582380602  WZ1       19              0.0000000000
        57        19  TIP3      H2            -59.0229682516      -55.2186283140      -54.1773980602  WZ1       19              0.0000000000
        58        20  TIP3      OH2           -51.6301382516      -62.9445083140      -57.8417880602  WZ1       20              0.0000000000
        59        20  TIP3      H1            -51.8453382516      -63.7101683140      -57.3091880602  WZ1       20              0.0000000000
        60        20  TIP3      H2            -50.9743982516      -62.4720483140      -57.3289380602  WZ1       20              0.0000000000
        61        21  TIP3      OH2           -62.7123282516      -61.5559783140      -56.1969080602  WZ1       21              0.0000000000
        62        21  TIP3      H1            -62.0986982516      -60.9232183140      -55.8236680602  WZ1       21              0.0000000000
        63        21  TIP3      H2            -62.2002582516      -62.0284783140      -56.8532180602  WZ1       21              0.0000000000
        64        22  TIP3      OH2           -61.3294882516      -53.8082883140      -53.0746080602  WZ1       22              0.0000000000
        65        22  TIP3      H1            -61.3347282516      -52.9289383140      -53.4526780602  WZ1       22              0.0000000000
        66        22  TIP3      H2            -62.1830782516      -53.8918783140      -52.6496180602  WZ1       22              0.0000000000
        67        23  TIP3      OH2           -65.2083982516      -54.1374983140      -62.2926780602  WZ1       23              0.0000000000
        68        23  TIP3      H1            -65.4803082516      -53.9083983140      -63.1813880602  WZ1       23              0.0000000000
        69        23  TIP3      H2            -65.1628282516      -53.2996183140      -61.8321480602  WZ1       23              0.0000000000
        70        24  TIP3      OH2           -51.5834282516      -52.5159083140      -55.5798280602  WZ1       24              0.0000000000
        71        24  TIP3      H1            -52.5250582516      -52.4575183140      -55.4181380602  WZ1       24              0.0000000000
        72        24  TIP3      H2            -51.3068182516      -51.6098583140      -55.7168580602  WZ1       24              0.0000000000
        73        25  TIP3      OH2           -51.2827282516      -64.2293783140      -54.1624380602  WZ1       25              0.0000000000
        74        25  TIP3      H1            -52.0188082516      -63.6186683140      -54.2003080602  WZ1       25              0.0000000000
        75        25  TIP3      H2            -50.5993282516      -63.8144783140      -54.6887980602  WZ1       25              0.0000000000
        76        26  TIP3      OH2           -58.2795882516      -66.1426483140      -56.6966380602  WZ1       26              0.0000000000
        77        26  TIP3      H1            -58.3971682516      -67.0910483140      -56.7508080602  WZ1       26              0.0000000000
        78        26  TIP3      H2            -59.1345782516      -65.8100383140      -56.4235280602  WZ1       26              0.0000000000
        79        27  TIP3      OH2           -53.3313082516      -50.7345583140      -58.9546680602  WZ1       27              0.0000000000
        80        27  TIP3      H1            -52.9060782516      -51.4417683140      -59.4397080602  WZ1       27              0.0000000000
        81        27  TIP3      H2            -53.0143082516      -49.9332883140      -59.3714480602  WZ1       27              0.0000000000
        82        28  TIP3      OH2           -52.1716582516      -52.8337083140      -60.4460080602  WZ1       28              0.0000000000
        83        28  TIP3      H1            -52.4291782516      -53.5236983140      -61.0574180602  WZ1       28              0.0000000000
        84        28  TIP3      H2            -52.1005782516      -53.2765883140      -59.6004180602  WZ1       28              0.0000000000
        85        29  TIP3      OH2           -50.4856382516      -54.2670383140      -51.9686580602  WZ1       29              0.0000000000
        86        29  TIP3      H1            -50.3460082516      -54.8587883140      -52.7079580602  WZ1       29              0.0000000000
        87        29  TIP3      H2            -50.3183582516      -53.3944483140      -52.3247780602  WZ1       29              0.0000000000
        88        30  TIP3      OH2           -56.0130982516      -57.3050883140      -62.1960580602  WZ1       30              0.0000000000
        89        30  TIP3      H1            -56.7245482516      -56.7701183140      -62.5480080602  WZ1       30              0.0000000000
        90        30  TIP3      H2            -55.3221382516      -57.2498783140      -62.8561680602  WZ1       30              0.0000000000
        91        31  TIP3      OH2           -55.9591782516      -58.8476583140      -65.1575580602  WZ1       31              0.0000000000
        92        31  TIP3      H1            -55.2581882516      -58.8249683140      -64.5061580602  WZ1       31              0.0000000000
        93        31  TIP3      H2            -55.6568882516      -59.4756883140      -65.8136280602  WZ1       31              0.0000000000
        94        32  TIP3      OH2           -48.6437082516      -57.9272383140      -53.9026180602  WZ1       32              0.0000000000
        95        32  TIP3      H1            -49.2962982516      -57.2326783140      -53.8135280602  WZ1       32              0.0000000000
        96        32  TIP3      H2            -48.1786782516      -57.7171483140      -54.7124580602  WZ1       32              0.0000000000
        97        33  TIP3      OH2           -52.6073282516      -57.0957583140      -61.2444680602  WZ1       33              0.0000000000
        98        33  TIP3      H1            -53.3392282516      -56.8673883140      -60.6714080602  WZ1       33              0.0000000000
        99        33  TIP3      H2            -52.1601082516      -57.8094883140      -60.7897180602  WZ1       33              0.0000000000
       100        34  TIP3      OH2           -52.7099782516      -58.9214983140      -52.1767680602  WZ1       34              0.0000000000
       101        34  TIP3      H1            -52.6300682516      -58.1580583140      -51.6049180602  WZ1       34              0.0000000000
       102        34  TIP3      H2            -53.3112082516      -58.6422583140      -52.8672580602  WZ1       34              0.0000000000
       103        35  TIP3      OH2           -60.9619582516      -56.4651383140      -59.3619680602  WZ1       35              0.0000000000
       104        35  TIP3      H1            -61.2924382516      -56.8357983140      -60.1802680602  WZ1       35              0.0000000000
       105        35  TIP3      H2            -60.3735482516      -57.1357383140      -59.0151380602  WZ1       35              0.0000000000
       106        36  TIP3      OH2           -59.5952082516      -53.0370783140      -56.6807480602  WZ1       36              0.0000000000
       107        36  TIP3      H1            -59.6900782516      -53.6157683140      -57.4372880602  WZ1       36              0.0000000000
       108        36  TIP3      H2            -58.8658482516      -53.4085083140      -56.1844680602  WZ1       36              0.0000000000
       109        37  TIP3      OH2           -60.5954082516      -57.6965783140      -55.7284680602  WZ1       37              0.0000000000
       110        37  TIP3      H1            -60.0301582516      -57.5751583140      -56.4913480602  WZ1       37              0.0000000000
       111        37  TIP3      H2            -60.2765182516      -57.0590783140      -55.0896180602  WZ1       37              0.0000000000
       112        38  TIP3      OH2           -54.2861882516      -52.1933883140      -54.9944180602  WZ1       38              0.0000000000
       113        38  TIP3      H1            -54.5265282516      -51.5310783140      -54.3464980602  WZ1       38              0.0000000000
       114        38  TIP3      H2            -54.4843682516      -53.0278683140      -54.5694580602  WZ1       38              0.0000000000
       115        39  TIP3      OH2           -59.7153382516      -53.2973083140      -51.0112780602  WZ1       39              0.0000000000
       116        39  TIP3      H1            -60.0265882516      -52.5149883140      -50.5559580602  WZ1       39              0.0000000000
       117        39  TIP3      H2            -60.3653182516      -53.4503983140      -51.6970780602  WZ1       39              0.0000000000
       118        40  TIP3      OH2           -53.7363782516      -57.9334683140      -63.5593480602  WZ1       40              0.0000000000
       119        40  TIP3      H1            -53.1568282516      -57.7834383140      -62.8124580602  WZ1       40              0.0000000000
       120        40  TIP3      H2            -53.3223782516      -57.4627283140      -64.2827080602  WZ1       40              0.0000000000
       121        41  TIP3      OH2           -62.7953482516      -57.0991983140      -51.7827080602  WZ1       41              0.0000000000
       122        41  TIP3      H1            -62.7250282516      -56.4485183140      -51.0842080602  WZ1       41              0.0000000000
       123        41  TIP3      H2            -63.6861282516      -56.9964483140      -52.1176180602  WZ1       41              0.0000000000
       124        42  TIP3      OH2           -56.0098882516      -51.1966183140      -60.1240380602  WZ1       42              0.0000000000
       125        42  TIP3      H1            -55.5361282516      -50.9009883140      -59.3466180602  WZ1       42              0.0000000000
       126        42  TIP3      H2            -56.5729582516      -50.4584583140      -60.3570780602  WZ1       42              0.0000000000
       127        43  TIP3      OH2           -61.4757482516      -51.2258083140      -50.2478980602  WZ1       43              0.0000000000
       128        43  TIP3      H1            -61.4682182516      -51.3618383140      -51.1953480602  WZ1       43              0.0000000000
       129        43  TIP3      H2            -62.3917082516      -51.3429983140      -49.9958980602  WZ1       43              0.0000000000
       130        44  TIP3      OH2           -50.0375382516      -66.1834283140      -63.7463780602  WZ1       44              0.0000000000
       131        44  TIP3      H1            -50.9374682516      -66.0445283140      -63.4513180602  WZ1       44              0.0000000000
       132        44  TIP3      H2            -49.7856982516      -65.3519683140      -64.1482080602  WZ1       44              0.0000000000
       133        45  TIP3      OH2           -61.9716882516      -57.3957083140      -61.7726880602  WZ1       45              0.0000000000
       134        45  TIP3      H1            -62.2635582516      -56.6275383140      -62.2635580602  WZ1       45              0.0000000000
       135        45  TIP3      H2            -62.6461682516      -58.0550883140      -61.9355480602  WZ1       45              0.0000000000
       136        46  TIP3      OH2           -48.8483982516      -51.8171883140      -65.3699880602  WZ1       46              0.0000000000
       137        46  TIP3      H1            -48.7750482516      -50.8781683140      -65.1994580602  WZ1       46              0.0000000000
       138        46  TIP3      H2            -47.9428882516      -52.1223283140      -65.4262580602  WZ1       46              0.0000000000
       139        47  TIP3      OH2           -65.8786782516      -55.0327883140      -52.9577080602  WZ1       47              0.0000000000
       140        47  TIP3      H1            -66.3798382516      -55.0608483140      -53.7727380602  WZ1       47              0.0000000000
       141        47  TIP3      H2            -65.8733082516      -55.9384683140      -52.6479780602  WZ1       47              0.0000000000
       142        48  TIP3      OH2           -66.1284082516      -52.2524083140      -56.0736880602  WZ1       48              0.0000000000
       143        48  TIP3      H1            -65.1823482516      -52.3967083140      -56.0927380602  WZ1       48              0.0000000000
       144        48  TIP3      H2            -66.2407782516      -51.4681283140      -55.5365680602  WZ1       48              0.0000000000
       145        49  TIP3      OH2           -47.9305582516      -51.5864383140      -50.3913180602  WZ1       49              0.0000000000
       146        49  TIP3      H1            -47.9798782516      -52.5416283140      -50.4285580602  WZ1       49              0.0000000000
       147        49  TIP3      H2            -48.7573282516      -51.3189083140      -49.9899380602  WZ1       49              0.0000000000
       148        50  TIP3      OH2           -56.9521582516      -52.0125183140      -51.5151780602  WZ1       50              0.0000000000
       149        50  TIP3      H1            -56.8646982516      -51.1860583140      -51.0402680602  WZ1       50              0.0000000000
       150        50  TIP3      H2            -57.8156482516      -52.3421383140      -51.2662480602  WZ1       50              0.0000000000
       151        51  TIP3      OH2           -56.5375782516      -48.2401483140      -61.7091180602  WZ1       51              0.0000000000
       152        51  TIP3      H1            -56.6129782516      -48.3614283140      -62.6555980602  WZ1       51              0.0000000000
       153        51  TIP3      H2            -56.5047082516      -47.2908783140      -61.5906580602  WZ1       51              0.0000000000
       154        52  TIP3      OH2           -62.8841982516      -49.4514483140      -59.9282180602  WZ1       52              0.0000000000
       155        52  TIP3      H1            -62.7321582516      -49.7994083140      -59.0495680602  WZ1       52              0.0000000000
       156        52  TIP3      H2            -63.7351582516      -49.8077183140      -60.1834980602  WZ1       52              0.0000000000
       157        53  TIP3      OH2           -53.4359782516      -49.0861283140      -64.7068780602  WZ1       53              0.0000000000
       158        53  TIP3      H1            -53.0611382516      -49.8305183140      -65.1776180602  WZ1       53              0.0000000000
       159        53  TIP3      H2            -53.4316082516      -49.3560683140      -63.7885480602  WZ1       53              0.0000000000
       160        54  TIP3      OH2           -53.7671682516      -49.1604183140      -61.9576580602  WZ1       54              0.0000000000
       161        54  TIP3      H1            -54.7021882516      -49.0602283140      -61.7789580602  WZ1       54              0.0000000000
       162        54  TIP3      H2            -53.4869782516      -49.8698183140      -61.3793380602  WZ1       54              0.0000000000
       163        55  TIP3      OH2           -50.7785782516      -60.0931883140      -49.9110980602  WZ1       55              0.0000000000
       164        55  TIP3      H1            -51.1858982516      -59.6126283140      -50.6317680602  WZ1       55              0.0000000000
       165        55  TIP3      H2            -50.7380082516      -60.9985883140      -50.2190180602  WZ1       55              0.0000000000
       166        56  TIP3      OH2           -63.6296282516      -53.7092483140      -51.9144280602  WZ1       56              0.0000000000
       167        56  TIP3      H1            -63.4134982516      -54.0706883140      -51.0548480602  WZ1       56              0.0000000000
       168        56  TIP3      H2            -64.4851582516      -54.0838683140      -52.1240780602  WZ1       56              0.0000000000
       169        57  TIP3      OH2           -61.0108282516      -65.2391983140      -55.9190080602  WZ1       57              0.0000000000
       170        57  TIP3      H1            -61.8724582516      -65.3263783140      -56.3267180602  WZ1       57              0.0000000000
       171        57  TIP3      H2            -61.0332582516      -64.3831883140      -55.4912480602  WZ1       57              0.0000000000
       172        58  TIP3      OH2           -56.3480482516      -65.5171583140      -52.5443080602  WZ1       58              0.0000000000
       173        58  TIP3      H1            -55.9277382516      -65.9324483140      -51.7912480602  WZ1       58              0.0000000000
       174        58  TIP3      H2            -57.2810882516      -65.6958283140      -52.4271080602  WZ1       58              0.0000000000
       175        59  TIP3      OH2           -53.0215582516      -61.7616383140      -51.6908580602  WZ1       59              0.0000000000
       176        59  TIP3      H1            -53.5356082516      -61.8874183140      -50.8932580602  WZ1       59              0.0000000000
       177        59  TIP3      H2            -53.1770882516      -60.8493283140      -51.9352380602  WZ1       59              0.0000000000
       178        60  TIP3      OH2           -52.2590682516      -56.9006383140      -65.9295580602  WZ1       60              0.0000000000
       179        60  TIP3      H1            -52.2169882516      -57.1232483140      -66.8595580602  WZ1       60              0.0000000000
       180        60  TIP3      H2            -51.4098582516      -56.5019283140      -65.7395680602  WZ1       60              0.0000000000
       181        61  TIP3      OH2           -56.6863182516      -63.0248183140      -65.2592280602  WZ1       61              0.0000000000
       182        61  TIP3      H1            -56.9398382516      -63.0056583140      -64.3364180602  WZ1       61              0.0000000000
       183        61  TIP3      H2            -56.9431082516      -63.8962783140      -65.5606080602  WZ1       61              0.0000000000
       184        62  TIP3      OH2           -60.9198182516      -60.2737483140      -54.8239880602  WZ1       62              0.0000000000
       185        62  TIP3      H1            -61.5616082516      -60.3140183140      -54.1149780602  WZ1       62              0.0000000000
       186        62  TIP3      H2            -60.8826182516      -59.3472783140      -55.0616880602  WZ1       62              0.0000000000
       187        63  TIP3      OH2           -60.9229082516      -60.0527383140      -59.9119880602  WZ1       63              0.0000000000
       188        63  TIP3      H1            -61.8156182516      -60.3931283140      -59.9706080602  WZ1       63              0.0000000000
       189        63  TIP3      H2            -60.4722482516      -60.4296483140      -60.6676680602  WZ1       63              0.0000000000
       190        64  TIP3      OH2           -55.3873582516      -59.6367083140      -61.0949080602  WZ1       64              0.0000000000
       191        64  TIP3      H1            -55.7963282516      -58.8218483140      -61.3864280602  WZ1       64              0.0000000000
       192        64  TIP3      H2            -54.6667382516      -59.7766983140      -61.7091980602  WZ1       64              0.0000000000
       193        65  TIP3      OH2           -56.2851982516      -59.4610683140      -49.6068380602  WZ1       65              0.0000000000
       194        65  TIP3      H1            -56.8478182516      -60.1659083140      -49.2860580602  WZ1       65              0.0000000000
       195        65  TIP3      H2            -55.4588582516      -59.5818783140      -49.1390780602  WZ1       65              0.0000000000
       196        66  TIP3      OH2           -54.3825882516      -60.1906683140      -58.2809380602  WZ1       66              0.0000000000
       197        66  TIP3      H1            -54.5781382516      -59.5849883140      -58.9958780602  WZ1       66              0.0000000000
       198        66  TIP3      H2            -54.2013282516      -61.0241483140      -58.7153080602  WZ1       66              0.0000000000
       199        67  TIP3      OH2           -63.1697682516      -59.9533983140      -52.9567880602  WZ1       67              0.0000000000
       200        67  TIP3      H1            -63.2078282516      -59.5532383140      -52.0880780602  WZ1       67              0.0000000000
       201        67  TIP3      H2            -63.6606582516      -60.7701583140      -52.8664980602  WZ1       67              0.0000000000
       202        68  TIP3      OH2           -59.8040282516      -62.5791683140      -66.1581880602  WZ1       68              0.0000000000
       203        68  TIP3      H1            -60.2349582516      -63.0241583140      -65.4284480602  WZ1       68              0.0000000000
       204        68  TIP3      H2            -60.5221582516      -62.2075383140      -66.6704380602  WZ1       68              0.0000000000
       205        69  TIP3      OH2           -66.5616882516      -62.8372183140      -59.1063180602  WZ1       69              0.0000000000
       206        69  TIP3      H1            -65.9309182516      -62.8660083140      -58.3869280602  WZ1       69              0.0000000000
       207        69  TIP3      H2            -66.1122582516      -63.2623483140      -59.8367280602  WZ1       69              0.0000000000
       208        70  TIP3      OH2           -65.2874782516      -62.0910183140      -63.6822780602  WZ1       70              0.0000000000
       209        70  TIP3      H1            -64.8133082516      -61.5000283140      -64.2671880602  WZ1       70              0.0000000000
       210        70  TIP3      H2            -66.0048382516      -61.5607283140      -63.3352680602  WZ1       70              0.0000000000
       211        71  TIP3      OH2           -55.1186682516      -58.5525383140      -53.6096980602  WZ1       71              0.0000000000
       212        71  TIP3      H1            -54.7951882516      -59.1835683140      -54.2526480602  WZ1       71              0.0000000000
       213        71  TIP3      H2            -55.5587382516      -59.0873183140      -52.9489580602  WZ1       71              0.0000000000
       214        72  TIP3      OH2           -58.3413782516      -62.6249883140      -58.8255780602  WZ1       72              0.0000000000
       215        72  TIP3      H1            -59.2522682516      -62.5683083140      -58.5369780602  WZ1       72              0.0000000000
       216        72  TIP3      H2            -57.8360882516      -62.6854383140      -58.0148580602  WZ1       72              0.0000000000
       217        73  TIP3      OH2           -63.5130382516      -60.9963583140      -59.9988180602  WZ1       73              0.0000000000
       218        73  TIP3      H1            -64.4022382516      -60.8968083140      -60.3388580602  WZ1       73              0.0000000000
       219        73  TIP3      H2            -63.2165482516      -61.8380583140      -60.3450280602  WZ1       73              0.0000000000
       220        74  TIP3      OH2           -59.8598582516      -60.9960983140      -62.3423580602  WZ1       74              0.0000000000
       221        74  TIP3      H1            -58.9283082516      -60.8670983140      -62.1640480602  WZ1       74              0.0000000000
       222        74  TIP3      H2            -60.0748282516      -60.3266683140      -62.9918880602  WZ1       74              0.0000000000
       223        75  TIP3      OH2           -53.9361882516      -63.3903583140      -55.5613980602  WZ1       75              0.0000000000
       224        75  TIP3      H1            -54.6130282516      -63.2590483140      -54.8974280602  WZ1       75              0.0000000000
       225        75  TIP3      H2            -54.4216982516      -63.5454083140      -56.3716280602  WZ1       75              0.0000000000
       226        76  TIP3      OH2           -61.1858382516      -59.8018783140      -64.7757480602  WZ1       76              0.0000000000
       227        76  TIP3      H1            -61.7283282516      -60.1814983140      -65.4669880602  WZ1       76              0.0000000000
       228        76  TIP3      H2            -60.3523482516      -59.6074083140      -65.2043380602  WZ1       76              0.0000000000
       229        77  TIP3      OH2           -50.6486782516      -47.7188183140      -49.2846380602  WZ1       77              0.0000000000
       230        77  TIP3      H1            -50.4488082516      -47.2946283140      -50.1191080602  WZ1       77              0.0000000000
       231        77  TIP3      H2            -49.9933082516      -47.3749983140      -48.6775980602  WZ1       77              0.0000000000
       232        78  TIP3      OH2           -63.0506982516      -55.2446883140      -49.6765880602  WZ1       78              0.0000000000
       233        78  TIP3      H1            -62.3184582516      -54.9900983140      -49.1151380602  WZ1       78              0.0000000000
       234        78  TIP3      H2            -63.8308282516      -55.0401483140      -49.1610480602  WZ1       78              0.0000000000
       235        79  TIP3      OH2           -57.0214082516      -59.8376883140      -56.9386180602  WZ1       79              0.0000000000
       236        79  TIP3      H1            -56.4570682516      -60.3840283140      -57.4856580602  WZ1       79              0.0000000000
       237        79  TIP3      H2            -57.1690682516      -60.3594983140      -56.1498580602  WZ1       79              0.0000000000
       238        80  TIP3      OH2           -62.0194382516      -63.7010783140      -60.5201380602  WZ1       80              0.0000000000
       239        80  TIP3      H1            -62.3364882516      -64.6035483140      -60.5555980602  WZ1       80              0.0000000000
       240        80  TIP3      H2            -61.2380282516      -63.6993383140      -61.0729780602  WZ1       80              0.0000000000
       241        81  TIP3      OH2           -58.3948182516      -61.4490783140      -54.5245780602  WZ1       81              0.0000000000
       242        81  TIP3      H1            -59.2302882516      -60.9951283140      -54.4143380602  WZ1       81              0.0000000000
       243        81  TIP3      H2            -57.8707582516      -61.1732283140      -53.7725880602  WZ1       81              0.0000000000
       244        82  TIP3      OH2           -57.8505582516      -55.2363083140      -62.8399380602  WZ1       82              0.0000000000
       245        82  TIP3      H1            -58.5954582516      -55.7437783140      -63.1621480602  WZ1       82              0.0000000000
       246        82  TIP3      H2            -57.9848382516      -55.1875083140      -61.8934580602  WZ1       82              0.0000000000
       247        83  TIP3      OH2           -50.7006682516      -56.1034883140      -54.0531780602  WZ1       83              0.0000000000
       248        83  TIP3      H1            -50.0587882516      -55.6468583140      -54.5969580602  WZ1       83              0.0000000000
       249        83  TIP3      H2            -51.5309782516      -55.9902483140      -54.5157680602  WZ1       83              0.0000000000
       250        84  TIP3      OH2           -53.9528782516      -62.4223183140      -64.6406780602  WZ1       84              0.0000000000
       251        84  TIP3      H1            -54.8914582516      -62.3107583140      -64.7917980602  WZ1       84              0.0000000000
       252        84  TIP3      H2            -53.6556682516      -61.5656283140      -64.3341080602  WZ1       84              0.0000000000
       253        85  TIP3      OH2           -56.3313482516      -55.0519783140      -51.6030280602  WZ1       85              0.0000000000
       254        85  TIP3      H1            -56.6767382516      -55.4337383140      -50.7960680602  WZ1       85              0.0000000000
       255        85  TIP3      H2            -56.5313382516      -54.1186183140      -51.5317380602  WZ1       85              0.0000000000
       256        86  TIP3      OH2           -53.2345282516      -60.5550483140      -62.9799380602  WZ1       86              0.0000000000
       257        86  TIP3      H1            -52.3426282516      -60.6925483140      -62.6608180602  WZ1       86              0.0000000000
       258        86  TIP3      H2            -53.1781682516      -59.7644383140      -63.5165880602  WZ1       86              0.0000000000
       259        87  TIP3      OH2           -62.7257282516      -55.9413083140      -57.0701480602  WZ1       87              0.0000000000
       260        87  TIP3      H1            -61.9810082516      -55.9437383140      -57.6714980602  WZ1       87              0.0000000000
       261        87  TIP3      H2            -62.6480682516      -56.7649283140      -56.5886380602  WZ1       87              0.0000000000
       262        88  TIP3      OH2           -55.7251482516      -53.7778783140      -63.8144780602  WZ1       88              0.0000000000
       263        88  TIP3      H1            -56.0203082516      -52.9510883140      -63.4329980602  WZ1       88              0.0000000000
       264        88  TIP3      H2            -56.4281482516      -54.3971883140      -63.6183380602  WZ1       88              0.0000000000
       265        89  TIP3      OH2           -65.7177582516      -57.4806183140      -51.7552980602  WZ1       89              0.0000000000
       266        89  TIP3      H1            -65.4948982516      -57.8986583140      -50.9235480602  WZ1       89              0.0000000000
       267        89  TIP3      H2            -66.3197482516      -58.0931183140      -52.1780180602  WZ1       89              0.0000000000
       268        90  TIP3      OH2           -58.7012682516      -57.9636283140      -49.5423280602  WZ1       90              0.0000000000
       269        90  TIP3      H1            -58.9971882516      -58.1293283140      -50.4374180602  WZ1       90              0.0000000000
       270        90  TIP3      H2            -57.7697482516      -58.1835983140      -49.5529380602  WZ1       90              0.0000000000
       271        91  TIP3      OH2           -54.0809882516      -52.5904283140      -51.6525280602  WZ1       91              0.0000000000
       272        91  TIP3      H1            -54.9815582516      -52.4071683140      -51.9201380602  WZ1       91              0.0000000000
       273        91  TIP3      H2            -54.0468782516      -52.3314983140      -50.7316480602  WZ1       91              0.0000000000
       274        92  TIP3      OH2           -48.3496582516      -60.3456383140      -63.2852680602  WZ1       92              0.0000000000
       275        92  TIP3      H1            -48.9040282516      -60.7418383140      -63.9575180602  WZ1       92              0.0000000000
       276        92  TIP3      H2            -48.2492982516      -59.4351183140      -63.5629380602  WZ1       92              0.0000000000
       277        93  TIP3      OH2           -48.3864582516      -54.5454683140      -50.4481180602  WZ1       93              0.0000000000
       278        93  TIP3      H1            -49.2376082516      -54.3070883140      -50.8154780602  WZ1       93              0.0000000000
       279        93  TIP3      H2            -47.7961182516      -54.5621483140      -51.2014080602  WZ1       93              0.0000000000
       280        94  TIP3      OH2           -50.0544882516      -51.5595983140      -62.8200580602  WZ1       94              0.0000000000
       281        94  TIP3      H1            -50.4273782516      -52.3852183140      -62.5109980602  WZ1       94              0.0000000000
       282        94  TIP3      H2            -49.7771382516      -51.7426583140      -63.7177180602  WZ1       94              0.0000000000
       283        95  TIP3      OH2           -52.8940982516      -56.7516483140      -55.7988680602  WZ1       95              0.0000000000
       284        95  TIP3      H1            -53.8224082516      -56.9834583140      -55.8259380602  WZ1       95              0.0000000000
       285        95  TIP3      H2            -52.4429882516      -57.5286683140      -56.1289880602  WZ1       95              0.0000000000
       286        96  TIP3      OH2           -60.3507882516      -52.4234883140      -59.6659980602  WZ1       96              0.0000000000
       287        96  TIP3      H1            -59.8235682516      -51.6500483140      -59.8661180602  WZ1       96              0.0000000000
       288        96  TIP3      H2            -61.2309382516      -52.1985683140      -59.9675980602  WZ1       96              0.0000000000
       289        97  TIP3      OH2           -64.5960182516      -57.5610783140      -65.0787580602  WZ1       97              0.0000000000
       290        97  TIP3      H1            -63.9800282516      -56.9343583140      -64.6992780602  WZ1       97              0.0000000000
       291        97  TIP3      H2            -65.4577582516      -57.2450983140      -64.8071080602  WZ1       97              0.0000000000
       292        98  TIP3      OH2           -58.9235582516      -54.7604983140      -60.0895680602  WZ1       98              0.0000000000
       293        98  TIP3      H1            -59.1645582516      -53.8350583140      -60.0480380602  WZ1       98              0.0000000000
       294        98  TIP3      H2            -59.6641982516      -55.2193683140      -59.6931780602  WZ1       98              0.0000000000
       295        99  TIP3      OH2           -58.4088982516      -50.6111383140      -53.7744580602  WZ1       99              0.0000000000
       296        99  TIP3      H1            -58.0464282516      -49.7565783140      -54.0080180602  WZ1       99              0.0000000000
       297        99  TIP3      H2            -57.8773782516      -50.9029783140      -53.0338280602  WZ1       99              0.0000000000
       298       100  TIP3      OH2           -60.2404782516      -49.7387383140      -60.5443480602  WZ1       100             0.0000000000
       299       100  TIP3      H1            -61.1904282516      -49.6329983140      -60.4930180602  WZ1       100             0.0000000000
       300       100  TIP3      H2            -59.8886682516      -48.9179983140      -60.1995980602  WZ1       100             0.0000000000
       301       101  TIP3      OH2           -54.8648182516      -54.5120683140      -54.0738980602  WZ1       101             0.0000000000
       302       101  TIP3      H1            -55.2906882516      -54.7398983140      -53.2474980602  WZ1       101             0.0000000000
       303       101  TIP3      H2            -54.2842382516      -55.2508883140      -54.2563680602  WZ1       101             0.0000000000
       304       102  TIP3      OH2           -52.6619282516      -53.5830183140      -64.9999980602  WZ1       102             0.0000000000
       305       102  TIP3      H1            -52.3086182516      -53.9630383140      -64.1956480602  WZ1       102             0.0000000000
       306       102  TIP3      H2            -53.6105782516      -53.6765383140      -64.9130680602  WZ1       102             0.0000000000
       307       103  TIP3      OH2           -52.2063982516      -49.9601183140      -51.6044180602  WZ1       103             0.0000000000
       308       103  TIP3      H1            -52.8080782516      -50.5158283140      -52.0997880602  WZ1       103             0.0000000000
       309       103  TIP3      H2            -51.9250282516      -49.2931383140      -52.2306780602  WZ1       103             0.0000000000
       310       104  TIP3      OH2           -48.1584882516      -49.1037683140      -64.7989780602  WZ1       104             0.0000000000
       311       104  TIP3      H1            -47.4146982516      -48.5177183140      -64.9388180602  WZ1       104             0.0000000000
       312       104  TIP3      H2            -48.8526782516      -48.5351883140      -64.4657380602  WZ1       104             0.0000000000
       313       105  TIP3      OH2           -64.0838082516      -62.7273483140      -52.1971580602  WZ1       105             0.0000000000
       314       105  TIP3      H1            -64.9765782516      -62.3888083140      -52.2647580602  WZ1       105             0.0000000000
       315       105  TIP3      H2            -64.1825282516      -63.5827383140      -51.7790780602  WZ1       105             0.0000000000
       316       106  TIP3      OH2           -51.7959982516      -54.9108183140      -62.7732080602  WZ1       106             0.0000000000
       317       106  TIP3      H1            -52.0732382516      -55.6388883140      -62.2170980602  WZ1       106             0.0000000000
       318       106  TIP3      H2            -50.8686982516      -54.7916183140      -62.5679480602  WZ1       106             0.0000000000
       319       107  TIP3      OH2           -64.4326082516      -50.9229083140      -53.7622180602  WZ1       107             0.0000000000
       320       107  TIP3      H1            -64.2155782516      -51.8546683140      -53.7932480602  WZ1       107             0.0000000000
       321       107  TIP3      H2            -64.1862582516      -50.6484083140      -52.8789380602  WZ1       107             0.0000000000
       322       108  TIP3      OH2           -58.5711482516      -52.4714083140      -66.5529980602  WZ1       108             0.0000000000
       323       108  TIP3      H1            -58.3321682516      -53.2195983140      -67.1001080602  WZ1       108             0.0000000000
       324       108  TIP3      H2            -58.8400182516      -52.8592383140      -65.7202180602  WZ1       108             0.0000000000
       325       109  TIP3      OH2           -59.6340882516      -52.9010283140      -64.0967380602  WZ1       109             0.0000000000
       326       109  TIP3      H1            -59.4872882516      -53.4210483140      -63.3066480602  WZ1       109             0.0000000000
       327       109  TIP3      H2            -59.6369182516      -51.9942683140      -63.7901480602  WZ1       109             0.0000000000
       328       110  TIP3      OH2           -63.1809782516      -55.6486983140      -63.5861980602  WZ1       110             0.0000000000
       329       110  TIP3      H1            -63.8670482516      -55.2964483140      -63.0192280602  WZ1       110             0.0000000000
       330       110  TIP3      H2            -62.6581882516      -54.8857383140      -63.8327680602  WZ1       110             0.0000000000
       331       111  TIP3      OH2           -55.3494682516      -62.9863183140      -53.3072980602  WZ1       111             0.0000000000
       332       111  TIP3      H1            -54.6506782516      -62.9124483140      -52.6573280602  WZ1       111             0.0000000000
       333       111  TIP3      H2            -55.7303282516      -63.8508183140      -53.1530080602  WZ1       111             0.0000000000
       334       112  TIP3      OH2           -54.5649782516      -63.3341483140      -62.2100680602  WZ1       112             0.0000000000
       335       112  TIP3      H1            -54.3451482516      -62.8626083140      -63.0135280602  WZ1       112             0.0000000000
       336       112  TIP3      H2            -54.0065782516      -62.9398883140      -61.5400080602  WZ1       112             0.0000000000
       337       113  TIP3      OH2           -56.8963682516      -51.2036683140      -63.3473180602  WZ1       113             0.0000000000
       338       113  TIP3      H1            -57.7127582516      -50.7066983140      -63.2948880602  WZ1       113             0.0000000000
       339       113  TIP3      H2            -56.3667382516      -50.7283183140      -63.9874380602  WZ1       113             0.0000000000
       340       114  TIP3      OH2           -57.3649882516      -61.6062683140      -61.3752280602  WZ1       114             0.0000000000
       341       114  TIP3      H1            -56.5527282516      -61.1019483140      -61.3290580602  WZ1       114             0.0000000000
       342       114  TIP3      H2            -57.6096882516      -61.7512983140      -60.4612680602  WZ1       114             0.0000000000
       343       115  TIP3      OH2           -56.8293482516      -60.6199983140      -52.1905680602  WZ1       115             0.0000000000
       344       115  TIP3      H1            -56.7103182516      -60.0464583140      -51.4335280602  WZ1       115             0.0000000000
       345       115  TIP3      H2            -56.1738882516      -61.3080583140      -52.0757880602  WZ1       115             0.0000000000
       346       116  TIP3      OH2           -56.4813182516      -64.5249683140      -60.4371180602  WZ1       116             0.0000000000
       347       116  TIP3      H1            -56.8279682516      -63.9079083140      -59.7926880602  WZ1       116             0.0000000000
       348       116  TIP3      H2            -55.8226282516      -64.0243983140      -60.9185680602  WZ1       116             0.0000000000
       349       117  TIP3      OH2           -59.5580582516      -50.1599483140      -63.3656280602  WZ1       117             0.0000000000
       350       117  TIP3      H1            -59.3971882516      -49.3601983140      -63.8663680602  WZ1       117             0.0000000000
       351       117  TIP3      H2            -59.7552782516      -49.8533483140      -62.4805680602  WZ1       117             0.0000000000
       352       118  TIP3      OH2           -60.8236182516      -63.4620283140      -63.7498680602  WZ1       118             0.0000000000
       353       118  TIP3      H1            -60.9071382516      -62.5737183140      -63.4032280602  WZ1       118             0.0000000000
       354       118  TIP3      H2            -59.9335882516      -63.7273583140      -63.5181880602  WZ1       118             0.0000000000
       355       119  TIP3      OH2           -50.6247682516      -62.7129683140      -51.3555980602  WZ1       119             0.0000000000
       356       119  TIP3      H1            -51.5411882516      -62.4507983140      -51.4432280602  WZ1       119             0.0000000000
       357       119  TIP3      H2            -50.2892682516      -62.7160683140      -52.2520680602  WZ1       119             0.0000000000
       358       120  TIP3      OH2           -52.0226682516      -58.9628683140      -57.2598680602  WZ1       120             0.0000000000
       359       120  TIP3      H1            -52.8202282516      -59.3778483140      -57.5883680602  WZ1       120             0.0000000000
       360       120  TIP3      H2            -51.5775582516      -59.6534983140      -56.7688180602  WZ1       120             0.0000000000
       361       121  TIP3      OH2           -62.5650882516      -53.0348083140      -64.6894180602  WZ1       121             0.0000000000
       362       121  TIP3      H1            -61.9729382516      -52.3353283140      -64.4131780602  WZ1       121             0.0000000000
       363       121  TIP3      H2            -62.1057882516      -53.4678583140      -65.4089580602  WZ1       121             0.0000000000
       364       122  TIP3      OH2           -64.2491682516      -60.3705083140      -65.5734780602  WZ1       122             0.0000000000
       365       122  TIP3      H1            -64.2939082516      -59.4311983140      -65.3947780602  WZ1       122             0.0000000000
       366       122  TIP3      H2            -65.1368482516      -60.6060183140      -65.8432680602  WZ1       122             0.0000000000
       367       123  TIP3      OH2           -50.9362082516      -49.7066183140      -55.6375180602  WZ1       123             0.0000000000
       368       123  TIP3      H1            -51.0917782516      -49.0281783140      -56.2945880602  WZ1       123             0.0000000000
       369       123  TIP3      H2            -50.0035682516      -49.6346883140      -55.4344580602  WZ1       123             0.0000000000
       370       124  TIP3      OH2           -63.4409682516      -65.5888483140      -56.9003780602  WZ1       124             0.0000000000
       371       124  TIP3      H1            -63.6699882516      -65.5295983140      -57.8278780602  WZ1       124             0.0000000000
       372       124  TIP3      H2            -63.8836282516      -66.3802983140      -56.5939680602  WZ1       124             0.0000000000
       373       125  TIP3      OH2           -64.5106382516      -51.6481383140      -60.7397980602  WZ1       125             0.0000000000
       374       125  TIP3      H1            -65.3427782516      -51.1758683140      -60.7126580602  WZ1       125             0.0000000000
       375       125  TIP3      H2            -63.9648082516      -51.1383783140      -61.3384880602  WZ1       125             0.0000000000
       376       126  TIP3      OH2           -65.2222682516      -49.0357683140      -49.4099980602  WZ1       126             0.0000000000
       377       126  TIP3      H1            -64.6820482516      -49.2523683140      -48.6500780602  WZ1       126             0.0000000000
       378       126  TIP3      H2            -65.7034682516      -49.8411683140      -49.5997480602  WZ1       126             0.0000000000
       379       127  TIP3      OH2           -60.6249282516      -50.1163283140      -47.7895780602  WZ1       127             0.0000000000
       380       127  TIP3      H1            -59.8572082516      -50.5752483140      -47.4486580602  WZ1       127             0.0000000000
       381       127  TIP3      H2            -60.6463082516      -50.3423483140      -48.7194580602  WZ1       127             0.0000000000
       382       128  TIP3      OH2           -56.5329682516      -50.6082683140      -66.4143980602  WZ1       128             0.0000000000
       383       128  TIP3      H1            -57.1768682516      -51.2394083140      -66.0930280602  WZ1       128             0.0000000000
       384       128  TIP3      H2            -55.7711382516      -51.1394683140      -66.6460480602  WZ1       128             0.0000000000
       385       129  TIP3      OH2           -54.0480582516      -51.7362183140      -49.0604280602  WZ1       129             0.0000000000
       386       129  TIP3      H1            -54.3991082516      -52.5929183140      -48.8173880602  WZ1       129             0.0000000000
       387       129  TIP3      H2            -53.3217382516      -51.5935483140      -48.4535280602  WZ1       129             0.0000000000
       388       130  TIP3      OH2           -51.9286782516      -50.7912783140      -66.1805980602  WZ1       130             0.0000000000
       389       130  TIP3      H1            -51.6456382516      -51.5857583140      -65.7279080602  WZ1       130             0.0000000000
       390       130  TIP3      H2            -51.1888882516      -50.5581783140      -66.7414880602  WZ1       130             0.0000000000
       391       131  TIP3      OH2           -65.3153182516      -55.2253583140      -48.4555680602  WZ1       131             0.0000000000
       392       131  TIP3      H1            -65.1712682516      -56.1272883140      -48.7418980602  WZ1       131             0.0000000000
       393       131  TIP3      H2            -66.0875782516      -54.9391483140      -48.9433380602  WZ1       131             0.0000000000
       394       132  TIP3      OH2           -60.9739482516      -54.8817883140      -66.3231080602  WZ1       132             0.0000000000
       395       132  TIP3      H1            -60.9095382516      -55.6758283140      -65.7924680602  WZ1       132             0.0000000000
       396       132  TIP3      H2            -60.3210282516      -55.0005083140      -67.0129080602  WZ1       132             0.0000000000
       397       133  TIP3      OH2           -58.6597082516      -55.2555483140      -49.0229280602  WZ1       133             0.0000000000
       398       133  TIP3      H1            -58.9883282516      -54.9847383140      -49.8801880602  WZ1       133             0.0000000000
       399       133  TIP3      H2            -58.5078882516      -56.1965683140      -49.1104280602  WZ1       133             0.0000000000
       400       134  TIP3      OH2           -55.6216082516      -53.8346183140      -66.5873080602  WZ1       134             0.0000000000
       401       134  TIP3      H1            -55.8901982516      -53.6544083140      -65.6864180602  WZ1       134             0.0000000000
       402       134  TIP3      H2            -55.8280482516      -54.7599983140      -66.7187280602  WZ1       134             0.0000000000
       403       135  TIP3      OH2           -52.9251882516      -55.3398183140      -51.6396980602  WZ1       135             0.0000000000
       404       135  TIP3      H1            -52.1797082516      -54.7514483140      -51.7592980602  WZ1       135             0.0000000000
       405       135  TIP3      H2            -53.6825082516      -54.7578483140      -51.5763880602  WZ1       135             0.0000000000
       406       136  TIP3      OH2           -64.4826682516      -58.0250283140      -49.0356380602  WZ1       136             0.0000000000
       407       136  TIP3      H1            -64.0745482516      -58.8823683140      -49.1565780602  WZ1       136             0.0000000000
       408       136  TIP3      H2            -64.7429082516      -58.0108983140      -48.1146080602  WZ1       136             0.0000000000
       409       137  TIP3      OH2           -59.8245682516      -56.9091683140      -64.0173080602  WZ1       137             0.0000000000
       410       137  TIP3      H1            -60.2843682516      -57.3933383140      -63.3314580602  WZ1       137             0.0000000000
       411       137  TIP3      H2            -59.5696982516      -57.5776283140      -64.6532580602  WZ1       137             0.0000000000
       412       138  TIP3      OH2           -60.5356382516      -59.0164583140      -51.6613480602  WZ1       138             0.0000000000
       413       138  TIP3      H1            -61.1540282516      -58.3417983140      -51.3808780602  WZ1       138             0.0000000000
       414       138  TIP3      H2            -60.1915182516      -58.6950683140      -52.4947280602  WZ1       138             0.0000000000
       415       139  TIP3      OH2           -58.7535282516      -58.6659883140      -65.7549880602  WZ1       139             0.0000000000
       416       139  TIP3      H1            -58.9340282516      -58.8208683140      -66.6821580602  WZ1       139             0.0000000000
       417       139  TIP3      H2            -57.8034782516      -58.5581183140      -65.7101980602  WZ1       139             0.0000000000
       418       140  TIP3      OH2           -55.5158182516      -56.5449283140      -48.3838680602  WZ1       140             0.0000000000
       419       140  TIP3      H1            -54.5626982516      -56.4610183140      -48.4112680602  WZ1       140             0.0000000000
       420       140  TIP3      H2            -55.6763582516      -57.2567483140      -47.7643780602  WZ1       140             0.0000000000
       421       141  TIP3      OH2           -60.1962682516      -61.6613783140      -50.5790380602  WZ1       142             0.0000000000
       422       141  TIP3      H1            -60.0461782516      -62.3902483140      -51.1810680602  WZ1       142             0.0000000000
       423       141  TIP3      H2            -60.1940282516      -60.8842083140      -51.1378180602  WZ1       142             0.0000000000
       424       142  TIP3      OH2           -59.7836982516      -63.2917983140      -53.0862980602  WZ1       143             0.0000000000
       425       142  TIP3      H1            -59.2479482516      -62.8401283140      -53.7383680602  WZ1       143             0.0000000000
       426       142  TIP3      H2            -60.6357382516      -63.3998183140      -53.5088880602  WZ1       143             0.0000000000
       427       143  TIP3      OH2           -58.2018582516      -57.8521783140      -52.8467780602  WZ1       144             0.0000000000
       428       143  TIP3      H1            -57.4513782516      -58.0084283140      -53.4199980602  WZ1       144             0.0000000000
       429       143  TIP3      H2            -58.5410282516      -57.0005183140      -53.1222280602  WZ1       144             0.0000000000
       430       144  TIP3      OH2           -53.7862382516      -60.0369983140      -47.8182480602  WZ1       145             0.0000000000
       431       144  TIP3      H1            -53.5941082516      -60.9680583140      -47.9297980602  WZ1       145             0.0000000000
       432       144  TIP3      H2            -52.9286082516      -59.6120483140      -47.8287080602  WZ1       145             0.0000000000
       433       145  TIP3      OH2           -52.4695182516      -57.2484783140      -49.7409780602  WZ1       146             0.0000000000
       434       145  TIP3      H1            -52.7510182516      -56.5390183140      -50.3185980602  WZ1       146             0.0000000000
       435       145  TIP3      H2            -51.5270882516      -57.3211783140      -49.8918580602  WZ1       146             0.0000000000
       436       146  TIP3      OH2           -61.7176382516      -60.4630283140      -48.6674780602  WZ1       147             0.0000000000
       437       146  TIP3      H1            -62.4847382516      -60.9955483140      -48.8777180602  WZ1       147             0.0000000000
       438       146  TIP3      H2            -61.0387382516      -60.7729883140      -49.2668480602  WZ1       147             0.0000000000
       439       147  TIP3      OH2           -58.9781482516      -65.8352283140      -52.6549380602  WZ1       148             0.0000000000
       440       147  TIP3      H1            -59.0761882516      -64.8889083140      -52.7603180602  WZ1       148             0.0000000000
       441       147  TIP3      H2            -59.7205282516      -66.2078483140      -53.1305880602  WZ1       148             0.0000000000
       442       148  TIP3      OH2           -57.7140982516      -61.5136883140      -49.0910980602  WZ1       149             0.0000000000
       443       148  TIP3      H1            -57.9495582516      -61.7330183140      -48.1896080602  WZ1       149             0.0000000000
       444       148  TIP3      H2            -58.4974082516      -61.7205683140      -49.6008480602  WZ1       149             0.0000000000
       445       149  TIP3      OH2           -54.9984382516      -62.3863383140      -50.0157480602  WZ1       150             0.0000000000
       446       149  TIP3      H1            -55.9458982516      -62.3543683140      -49.8834180602  WZ1       150             0.0000000000
       447       149  TIP3      H2            -54.6857682516      -63.0116283140      -49.3619280602  WZ1       150             0.0000000000
       448       150  TIP3      OH2           -53.3642882516      -63.7522283140      -48.0105580602  WZ1       151             0.0000000000
       449       150  TIP3      H1            -53.4611082516      -64.7044983140      -48.0163680602  WZ1       151             0.0000000000
       450       150  TIP3      H2            -53.6859782516      -63.4835483140      -47.1500080602  WZ1       151             0.0000000000
       451       151  TIP3      OH2           -63.5373582516      -62.5426483140      -48.9630080602  WZ1       152             0.0000000000
       452       151  TIP3      H1            -63.3256182516      -63.2490383140      -49.5732580602  WZ1       152             0.0000000000
       453       151  TIP3      H2            -63.6486082516      -62.9800483140      -48.1188880602  WZ1       152             0.0000000000
       454       152  TIP3      OH2           -58.4025882516      -64.8586483140      -47.9300280602  WZ1       154             0.0000000000
       455       152  TIP3      H1            -58.5343682516      -65.3342683140      -48.7501780602  WZ1       154             0.0000000000
       456       152  TIP3      H2            -59.0018482516      -64.1142883140      -47.9853180602  WZ1       154             0.0000000000
       457       153  TIP3      OH2           -58.8563582516      -47.9756183140      -64.7536280602  WZ1       155             0.0000000000
       458       153  TIP3      H1            -57.9232882516      -47.8177483140      -64.6097880602  WZ1       155             0.0000000000
       459       153  TIP3      H2            -59.1204782516      -47.3003183140      -65.3784780602  WZ1       155             0.0000000000
       460       154  TIP3      OH2           -65.2878682516      -53.3392383140      -65.2708180602  WZ1       156             0.0000000000
       461       154  TIP3      H1            -64.3739482516      -53.2603483140      -64.9974280602  WZ1       156             0.0000000000
       462       154  TIP3      H2            -65.2805582516      -54.0262783140      -65.9372580602  WZ1       156             0.0000000000
       463       155  TIP3      OH2           -65.7688882516      -49.8656883140      -58.3888080602  WZ1       158             0.0000000000
       464       155  TIP3      H1            -66.1032082516      -50.7459583140      -58.2167880602  WZ1       158             0.0000000000
       465       155  TIP3      H2            -65.5466482516      -49.5201883140      -57.5242480602  WZ1       158             0.0000000000
       466       156  TIP3      OH2           -48.2204082516      -49.0560483140      -55.4083280602  WZ1       159             0.0000000000
       467       156  TIP3      H1            -48.2417382516      -48.8712083140      -54.4693880602  WZ1       159             0.0000000000
       468       156  TIP3      H2            -47.5297882516      -48.4876483140      -55.7491880602  WZ1       159             0.0000000000
       469       157  TIP3      OH2           -48.6571182516      -49.4889383140      -52.4864180602  WZ1       160             0.0000000000
       470       157  TIP3      H1            -49.1442482516      -50.2245283140      -52.8576780602  WZ1       160             0.0000000000
       471       157  TIP3      H2            -48.1078482516      -49.8825483140      -51.8084780602  WZ1       160             0.0000000000
       472       158  TIP3      OH2           -50.2063882516      -53.6991283140      -47.8483880602  WZ1       161             0.0000000000
       473       158  TIP3      H1            -51.0722782516      -53.8041583140      -47.4541580602  WZ1       161             0.0000000000
       474       158  TIP3      H2            -49.8297982516      -52.9407983140      -47.4019180602  WZ1       161             0.0000000000
       475       159  TIP3      OH2           -48.9054182516      -55.4427583140      -62.3341380602  WZ1       162             0.0000000000
       476       159  TIP3      H1            -48.0552782516      -55.0216683140      -62.2069780602  WZ1       162             0.0000000000
       477       159  TIP3      H2            -48.8999082516      -56.1827483140      -61.7269980602  WZ1       162             0.0000000000
       478       160  TIP3      OH2           -48.5108582516      -57.3890183140      -60.5105680602  WZ1       163             0.0000000000
       479       160  TIP3      H1            -49.2373982516      -57.8687583140      -60.1128080602  WZ1       163             0.0000000000
       480       160  TIP3      H2            -47.9295282516      -57.1835483140      -59.7784080602  WZ1       163             0.0000000000
       481       161  TIP3      OH2           -48.7517382516      -54.6042683140      -55.5628080602  WZ1       164             0.0000000000
       482       161  TIP3      H1            -47.9183182516      -54.9822683140      -55.8434480602  WZ1       164             0.0000000000
       483       161  TIP3      H2            -48.6397082516      -53.6611483140      -55.6818980602  WZ1       164             0.0000000000
       484       162  TIP3      OH2           -50.2655082516      -51.7265183140      -53.2559680602  WZ1       165             0.0000000000
       485       162  TIP3      H1            -50.9129782516      -51.4013683140      -52.6304480602  WZ1       165             0.0000000000
       486       162  TIP3      H2            -50.7831082516      -52.1667483140      -53.9301380602  WZ1       165             0.0000000000
       487       163  TIP3      OH2           -48.2425482516      -57.4881683140      -64.1194380602  WZ1       166             0.0000000000
       488       163  TIP3      H1            -48.7644382516      -57.1317583140      -64.8383480602  WZ1       166             0.0000000000
       489       163  TIP3      H2            -48.2756282516      -56.8133883140      -63.4413480602  WZ1       166             0.0000000000
       490       164  TIP3      OH2           -49.8936482516      -60.2486083140      -65.5687280602  WZ1       167             0.0000000000
       491       164  TIP3      H1            -49.7972082516      -59.5819083140      -66.2487580602  WZ1       167             0.0000000000
       492       164  TIP3      H2            -50.0336882516      -61.0639783140      -66.0501780602  WZ1       167             0.0000000000
       493       165  TIP3      OH2           -50.7241782516      -58.8683683140      -59.9476980602  WZ1       168             0.0000000000
       494       165  TIP3      H1            -50.8742982516      -59.8135083140      -59.9679180602  WZ1       168             0.0000000000
       495       165  TIP3      H2            -51.0777282516      -58.5872283140      -59.1037880602  WZ1       168             0.0000000000
       496       166  TIP3      OH2           -65.6889382516      -56.7901483140      -55.9373180602  WZ1       169             0.0000000000
       497       166  TIP3      H1            -65.5046482516      -56.8719783140      -56.8730280602  WZ1       169             0.0000000000
       498       166  TIP3      H2            -64.8396482516      -56.9144483140      -55.5136780602  WZ1       169             0.0000000000
       499       167  TIP3      OH2           -49.8678882516      -56.8980383140      -50.3088680602  WZ1       170             0.0000000000
       500       167  TIP3      H1            -49.2851582516      -57.6328083140      -50.1171480602  WZ1       170             0.0000000000
       501       167  TIP3      H2            -49.3039582516      -56.1260083140      -50.2622880602  WZ1       170             0.0000000000
       502       168  TIP3      OH2           -48.3711782516      -58.9954583140      -49.6243280602  WZ1       171             0.0000000000
       503       168  TIP3      H1            -49.2345082516      -59.3742483140      -49.7898580602  WZ1       171             0.0000000000
       504       168  TIP3      H2            -47.7668082516      -59.7339783140      -49.6987480602  WZ1       171             0.0000000000
       505       169  TIP3      OH2           -50.6462682516      -62.8406283140      -66.4511780602  WZ1       172             0.0000000000
       506       169  TIP3      H1            -50.0356882516      -63.2119483140      -65.8143580602  WZ1       172             0.0000000000
       507       169  TIP3      H2            -51.4831182516      -63.2619383140      -66.2551780602  WZ1       172             0.0000000000
       508       170  TIP3      OH2           -51.0136982516      -61.2857883140      -61.4851880602  WZ1       173             0.0000000000
       509       170  TIP3      H1            -50.7339882516      -62.1927483140      -61.3610180602  WZ1       173             0.0000000000
       510       170  TIP3      H2            -50.2545282516      -60.8516383140      -61.8742680602  WZ1       173             0.0000000000
       511       171  TIP3      OH2           -50.4018682516      -60.7040483140      -56.0492980602  WZ1       174             0.0000000000
       512       171  TIP3      H1            -49.4690682516      -60.4920583140      -56.0836980602  WZ1       174             0.0000000000
       513       171  TIP3      H2            -50.6371182516      -60.6028383140      -55.1269980602  WZ1       174             0.0000000000
       514       172  TIP3      OH2           -50.3726782516      -59.9675183140      -53.2733580602  WZ1       175             0.0000000000
       515       172  TIP3      H1            -51.2155482516      -59.6994783140      -52.9073780602  WZ1       175             0.0000000000
       516       172  TIP3      H2            -49.9302482516      -59.1453283140      -53.4842480602  WZ1       175             0.0000000000
       517       173  TIP3      OH2           -66.0914582516      -61.5196483140      -49.7964380602  WZ1       176             0.0000000000
       518       173  TIP3      H1            -65.1719682516      -61.6418183140      -49.5601280602  WZ1       176             0.0000000000
       519       173  TIP3      H2            -66.5410082516      -62.2696783140      -49.4070880602  WZ1       176             0.0000000000
       520       174  TIP3      OH2           -48.0895182516      -65.9874983140      -47.9198580602  WZ1       177             0.0000000000
       521       174  TIP3      H1            -47.7398182516      -66.6411483140      -48.5253880602  WZ1       177             0.0000000000
       522       174  TIP3      H2            -47.9425682516      -65.1500883140      -48.3595980602  WZ1       177             0.0000000000
       523       175  TIP3      OH2           -50.4002182516      -64.0228583140      -61.4369880602  WZ1       178             0.0000000000
       524       175  TIP3      H1            -50.2177182516      -64.4717083140      -60.6114880602  WZ1       178             0.0000000000
       525       175  TIP3      H2            -50.9999282516      -64.6074183140      -61.9005280602  WZ1       178             0.0000000000
       526       176  TIP3      OH2           -64.8702082516      -63.2074883140      -56.9051480602  WZ1       179             0.0000000000
       527       176  TIP3      H1            -64.4250482516      -63.9992383140      -56.6031780602  WZ1       179             0.0000000000
       528       176  TIP3      H2            -64.4039082516      -62.4909683140      -56.4745880602  WZ1       179             0.0000000000
       529       177  TIP3      OH2           -66.5661782516      -60.2081883140      -55.8361280602  WZ1       180             0.0000000000
       530       177  TIP3      H1            -66.0741982516      -60.4291383140      -56.6269280602  WZ1       180             0.0000000000
       531       177  TIP3      H2            -66.2040882516      -59.3678483140      -55.5551780602  WZ1       180             0.0000000000
       532       178  TIP3      OH2           -48.5697982516      -63.8780383140      -49.5707280602  WZ1       181             0.0000000000
       533       178  TIP3      H1            -49.4872282516      -63.6073283140      -49.6063780602  WZ1       181             0.0000000000
       534       178  TIP3      H2            -48.4468582516      -64.4131983140      -50.3547580602  WZ1       181             0.0000000000
       535       179  TIP3      OH2           -48.5335982516      -63.9550483140      -64.9089580602  WZ1       182             0.0000000000
       536       179  TIP3      H1            -48.1213382516      -64.6764783140      -65.3841580602  WZ1       182             0.0000000000
       537       179  TIP3      H2            -47.8519482516      -63.2855883140      -64.8505280602  WZ1       182             0.0000000000
       538       180  TIP3      OH2           -66.2525282516      -63.9502783140      -61.7818880602  WZ1       183             0.0000000000
       539       180  TIP3      H1            -67.1776882516      -63.7416183140      -61.9113380602  WZ1       183             0.0000000000
       540       180  TIP3      H2            -65.7985382516      -63.4661983140      -62.4716580602  WZ1       183             0.0000000000
       541       181  TIP3      OH2           -51.4818082516      -48.9661083140      -59.8361480602  WZ1       184             0.0000000000
       542       181  TIP3      H1            -50.8295182516      -49.3138983140      -60.4442380602  WZ1       184             0.0000000000
       543       181  TIP3      H2            -50.9714282516      -48.4777883140      -59.1901780602  WZ1       184             0.0000000000
       544       182  TIP3      OH2           -64.0970582516      -52.0369683140      -49.2930580602  WZ1       186             0.0000000000
       545       182  TIP3      H1            -64.9178082516      -51.8623183140      -49.7535880602  WZ1       186             0.0000000000
       546       182  TIP3      H2            -64.3492782516      -52.1104983140      -48.3726180602  WZ1       186             0.0000000000
       547       183  TIP3      OH2           -61.1427682516      -51.0628483140      -53.0346580602  WZ1       187             0.0000000000
       548       183  TIP3      H1            -61.5676582516      -50.2529983140      -53.3171980602  WZ1       187             0.0000000000
       549       183  TIP3      H2            -60.2384882516      -50.9774383140      -53.3366780602  WZ1       187             0.0000000000
       550       184  TIP3      OH2           -56.8316282516      -49.6638483140      -50.0752880602  WZ1       188             0.0000000000
       551       184  TIP3      H1            -56.6468782516      -49.9972383140      -49.1972580602  WZ1       188             0.0000000000
       552       184  TIP3      H2            -55.9851782516      -49.3539883140      -50.3973680602  WZ1       188             0.0000000000
       553       185  TIP3      OH2           -54.4865882516      -48.3779583140      -50.8311480602  WZ1       189             0.0000000000
       554       185  TIP3      H1            -53.8096982516      -49.0107283140      -51.0712280602  WZ1       189             0.0000000000
       555       185  TIP3      H2            -54.1647082516      -47.9769083140      -50.0238180602  WZ1       189             0.0000000000
       556       186  TIP3      OH2           -49.5692082516      -65.7884083140      -51.7516480602  WZ1       190             0.0000000000
       557       186  TIP3      H1            -50.3818582516      -65.4633783140      -52.1391780602  WZ1       190             0.0000000000
       558       186  TIP3      H2            -49.3363582516      -66.5485583140      -52.2847380602  WZ1       190             0.0000000000
       559       187  TIP3      OH2           -63.7410982516      -47.8064583140      -52.9871280602  WZ1       191             0.0000000000
       560       187  TIP3      H1            -64.4614582516      -47.3663583140      -53.4383580602  WZ1       191             0.0000000000
       561       187  TIP3      H2            -64.1066982516      -48.0569883140      -52.1387280602  WZ1       191             0.0000000000
       562       188  TIP3      OH2           -61.2738382516      -48.2060683140      -53.9574080602  WZ1       192             0.0000000000
       563       188  TIP3      H1            -62.1386182516      -48.1342183140      -53.5533980602  WZ1       192             0.0000000000
       564       188  TIP3      H2            -61.3289382516      -47.6593383140      -54.7411580602  WZ1       192             0.0000000000
       565       189  TIP3      OH2           -56.5632782516      -48.3181783140      -54.7818080602  WZ1       193             0.0000000000
       566       189  TIP3      H1            -57.0198782516      -47.7892083140      -55.4359680602  WZ1       193             0.0000000000
       567       189  TIP3      H2            -56.4004782516      -47.7150383140      -54.0565780602  WZ1       193             0.0000000000
       568       190  TIP3      OH2           -54.2356482516      -49.4402183140      -53.8367780602  WZ1       194             0.0000000000
       569       190  TIP3      H1            -55.1402782516      -49.2751983140      -54.1025680602  WZ1       194             0.0000000000
       570       190  TIP3      H2            -53.8067882516      -48.5869983140      -53.9024380602  WZ1       194             0.0000000000
       571       191  TIP3      OH2           -51.6314582516      -47.8703083140      -53.5419980602  WZ1       195             0.0000000000
       572       191  TIP3      H1            -51.8132582516      -46.9544183140      -53.7525080602  WZ1       195             0.0000000000
       573       191  TIP3      H2            -51.4546782516      -48.2805983140      -54.3885380602  WZ1       195             0.0000000000
       574       192  TIP3      OH2           -64.3262882516      -49.1832083140      -56.0769480602  WZ1       196             0.0000000000
       575       192  TIP3      H1            -64.3446882516      -49.6086983140      -55.2197180602  WZ1       196             0.0000000000
       576       192  TIP3      H2            -63.5214982516      -49.5017083140      -56.4857280602  WZ1       196             0.0000000000
       577       193  TIP3      OH2           -62.1849782516      -50.4733383140      -57.4219580602  WZ1       197             0.0000000000
       578       193  TIP3      H1            -62.4039082516      -51.3895983140      -57.2523580602  WZ1       197             0.0000000000
       579       193  TIP3      H2            -61.3607582516      -50.3332983140      -56.9558180602  WZ1       197             0.0000000000
       580       194  TIP3      OH2           -59.6477282516      -50.0034083140      -56.5731580602  WZ1       198             0.0000000000
       581       194  TIP3      H1            -59.4351582516      -50.8915083140      -56.8600680602  WZ1       198             0.0000000000
       582       194  TIP3      H2            -59.5832182516      -50.0376383140      -55.6187580602  WZ1       198             0.0000000000
       583       195  TIP3      OH2           -56.1393582516      -64.3393483140      -57.4288280602  WZ1       199             0.0000000000
       584       195  TIP3      H1            -56.8136782516      -64.9687883140      -57.1732480602  WZ1       199             0.0000000000
       585       195  TIP3      H2            -55.5754382516      -64.8234583140      -58.0320380602  WZ1       199             0.0000000000
       586       196  TIP3      OH2           -50.9966382516      -66.2319483140      -57.3161180602  WZ1       200             0.0000000000
       587       196  TIP3      H1            -50.3928782516      -65.6844083140      -57.8180180602  WZ1       200             0.0000000000
       588       196  TIP3      H2            -51.8664382516      -65.9129083140      -57.5567080602  WZ1       200             0.0000000000
       589       197  TIP3      OH2           -49.2695982516      -65.0930783140      -58.9830280602  WZ1       201             0.0000000000
       590       197  TIP3      H1            -48.6578482516      -65.6075083140      -59.5096680602  WZ1       201             0.0000000000
       591       197  TIP3      H2            -48.8872582516      -64.2158683140      -58.9595880602  WZ1       201             0.0000000000
       592       198  TIP3      OH2           -63.8126082516      -65.7053183140      -59.6068380602  WZ1       202             0.0000000000
       593       198  TIP3      H1            -64.5896282516      -65.9398283140      -60.1142480602  WZ1       202             0.0000000000
       594       198  TIP3      H2            -63.2822482516      -66.5021083140      -59.5980380602  WZ1       202             0.0000000000
       595       199  TIP3      OH2           -64.9762682516      -65.9075083140      -63.8032280602  WZ1       203             0.0000000000
       596       199  TIP3      H1            -64.5371982516      -65.2964583140      -64.3948780602  WZ1       203             0.0000000000
       597       199  TIP3      H2            -65.6100282516      -65.3690983140      -63.3292280602  WZ1       203             0.0000000000
       598       200  TIP3      OH2           -59.2333482516      -65.7786083140      -59.7935280602  WZ1       204             0.0000000000
       599       200  TIP3      H1            -58.3590082516      -65.3901783140      -59.8230980602  WZ1       204             0.0000000000
       600       200  TIP3      H2            -59.3692682516      -65.9938283140      -58.8708080602  WZ1       204             0.0000000000
       601       201  TIP3      OH2           -53.6765082516      -65.7486283140      -58.1443580602  WZ1       205             0.0000000000
       602       201  TIP3      H1            -53.6003482516      -65.6534683140      -59.0937580602  WZ1       205             0.0000000000
       603       201  TIP3      H2            -53.9515882516      -66.6563383140      -58.0154480602  WZ1       205             0.0000000000
       604       202  TIP3      OH2           -52.3232482516      -65.7228483140      -62.4518580602  WZ1       206             0.0000000000
       605       202  TIP3      H1            -53.0261382516      -65.1079283140      -62.6617180602  WZ1       206             0.0000000000
       606       202  TIP3      H2            -52.7681082516      -66.5601783140      -62.3207680602  WZ1       206             0.0000000000
       607       203  TIP3      OH2           -65.0753182516      -49.9592883140      -62.9057180602  WZ1       207             0.0000000000
       608       203  TIP3      H1            -65.7603282516      -49.9973983140      -63.5732080602  WZ1       207             0.0000000000
       609       203  TIP3      H2            -65.0715982516      -49.0465283140      -62.6175080602  WZ1       207             0.0000000000
       610       204  TIP3      OH2           -63.1153582516      -63.9913583140      -65.3608180602  WZ1       208             0.0000000000
       611       204  TIP3      H1            -62.6240182516      -64.6211183140      -65.8882680602  WZ1       208             0.0000000000
       612       204  TIP3      H2            -62.4917282516      -63.6954183140      -64.6976980602  WZ1       208             0.0000000000
       613       205  TIP3      OH2           -58.0893482516      -63.6982083140      -62.9037680602  WZ1       209             0.0000000000
       614       205  TIP3      H1            -57.9112182516      -64.3448883140      -62.2209080602  WZ1       209             0.0000000000
       615       205  TIP3      H2            -58.1427282516      -62.8644383140      -62.4366580602  WZ1       209             0.0000000000
       616       206  TIP3      OH2           -56.2109682516      -48.7497983140      -64.5080980602  WZ1       210             0.0000000000
       617       206  TIP3      H1            -55.3449482516      -48.3830583140      -64.6862780602  WZ1       210             0.0000000000
       618       206  TIP3      H2            -56.4576882516      -49.1889983140      -65.3220180602  WZ1       210             0.0000000000
       619       207  TIP3      OH2           -49.5020082516      -49.1867683140      -61.8289880602  WZ1       211             0.0000000000
       620       207  TIP3      H1            -49.6962982516      -49.9345583140      -62.3940280602  WZ1       211             0.0000000000
       621       207  TIP3      H2            -49.5409982516      -48.4287583140      -62.4121980602  WZ1       211             0.0000000000
       622       208  TIP3      OH2           -63.8548082516      -65.1911283140      -50.0892180602  WZ1       212             0.0000000000
       623       208  TIP3      H1            -64.2209882516      -65.9568683140      -49.6467480602  WZ1       212             0.0000000000
       624       208  TIP3      H2            -62.9419582516      -65.1621083140      -49.8027080602  WZ1       212             0.0000000000
       625       209  TIP3      OH2           -61.8817282516      -65.8406883140      -48.5535080602  WZ1       213             0.0000000000
       626       209  TIP3      H1            -60.9833682516      -66.1146683140      -48.7381680602  WZ1       213             0.0000000000
       627       209  TIP3      H2            -62.2684182516      -66.5830883140      -48.0892480602  WZ1       213             0.0000000000
       628       210  TIP3      OH2           -63.2571982516      -49.0392083140      -65.8805080602  WZ1       214             0.0000000000
       629       210  TIP3      H1            -63.5247382516      -48.7529183140      -65.0071980602  WZ1       214             0.0000000000
       630       210  TIP3      H2            -62.4859382516      -49.5852883140      -65.7282580602  WZ1       214             0.0000000000
       631       211  TIP3      OH2           -50.2843882516      -50.4355283140      -49.6788080602  WZ1       216             0.0000000000
       632       211  TIP3      H1            -51.0661982516      -50.6217283140      -50.1987480602  WZ1       216             0.0000000000
       633       211  TIP3      H2            -50.3563982516      -49.5060983140      -49.4615580602  WZ1       216             0.0000000000
       634       212  TIP3      OH2           -35.8783482516      -56.5490883140      -59.6480880602  WZ1       217             0.0000000000
       635       212  TIP3      H1            -35.7892382516      -55.6052683140      -59.7803780602  WZ1       217             0.0000000000
       636       212  TIP3      H2            -36.5165882516      -56.8244483140      -60.3061480602  WZ1       217             0.0000000000
       637       213  TIP3      OH2           -36.9452182516      -57.2940183140      -56.2292680602  WZ1       218             0.0000000000
       638       213  TIP3      H1            -36.9834682516      -57.9403883140      -55.5243080602  WZ1       218             0.0000000000
       639       213  TIP3      H2            -37.2675682516      -57.7605783140      -57.0003980602  WZ1       218             0.0000000000
       640       214  TIP3      OH2           -44.5767182516      -57.6798083140      -54.6362780602  WZ1       219             0.0000000000
       641       214  TIP3      H1            -44.5355082516      -58.3054783140      -53.9130380602  WZ1       219             0.0000000000
       642       214  TIP3      H2            -43.8739482516      -57.0559483140      -54.4542380602  WZ1       219             0.0000000000
       643       215  TIP3      OH2           -33.2391982516      -54.3549783140      -57.9277580602  WZ1       220             0.0000000000
       644       215  TIP3      H1            -33.6799282516      -55.0753783140      -57.4771980602  WZ1       220             0.0000000000
       645       215  TIP3      H2            -33.2522282516      -53.6342583140      -57.2979880602  WZ1       220             0.0000000000
       646       216  TIP3      OH2           -43.6534082516      -53.2299183140      -56.1013680602  WZ1       221             0.0000000000
       647       216  TIP3      H1            -44.0228882516      -54.0318683140      -56.4709380602  WZ1       221             0.0000000000
       648       216  TIP3      H2            -42.7122982516      -53.3984283140      -56.0550280602  WZ1       221             0.0000000000
       649       217  TIP3      OH2           -47.0433582516      -59.5696583140      -60.7084880602  WZ1       222             0.0000000000
       650       217  TIP3      H1            -47.4910182516      -58.7237883140      -60.7268380602  WZ1       222             0.0000000000
       651       217  TIP3      H2            -47.6042382516      -60.1492383140      -61.2239780602  WZ1       222             0.0000000000
       652       218  TIP3      OH2           -46.3327482516      -57.4076983140      -58.5826880602  WZ1       223             0.0000000000
       653       218  TIP3      H1            -46.1193982516      -58.1775383140      -58.0553880602  WZ1       223             0.0000000000
       654       218  TIP3      H2            -45.5949882516      -57.3180283140      -59.1859280602  WZ1       223             0.0000000000
       655       219  TIP3      OH2           -36.1276482516      -49.2508083140      -57.7157180602  WZ1       224             0.0000000000
       656       219  TIP3      H1            -35.5080082516      -49.9273383140      -57.9887980602  WZ1       224             0.0000000000
       657       219  TIP3      H2            -36.3359082516      -49.4687283140      -56.8072280602  WZ1       224             0.0000000000
       658       220  TIP3      OH2           -38.5557782516      -54.8618783140      -55.8231680602  WZ1       225             0.0000000000
       659       220  TIP3      H1            -38.2519882516      -55.5477383140      -56.4177580602  WZ1       225             0.0000000000
       660       220  TIP3      H2            -37.8343782516      -54.7430083140      -55.2053680602  WZ1       225             0.0000000000
       661       221  TIP3      OH2           -29.8927982516      -63.2603483140      -54.9625480602  WZ1       226             0.0000000000
       662       221  TIP3      H1            -29.8435782516      -62.6502283140      -54.2266380602  WZ1       226             0.0000000000
       663       221  TIP3      H2            -29.4672882516      -62.7992583140      -55.6854380602  WZ1       226             0.0000000000
       664       222  TIP3      OH2           -35.4150782516      -60.4676383140      -55.4956880602  WZ1       227             0.0000000000
       665       222  TIP3      H1            -35.2724882516      -61.4139383140      -55.4755280602  WZ1       227             0.0000000000
       666       222  TIP3      H2            -35.5211782516      -60.2606583140      -56.4241980602  WZ1       227             0.0000000000
       667       223  TIP3      OH2           -42.2602482516      -62.3659983140      -58.2232080602  WZ1       228             0.0000000000
       668       223  TIP3      H1            -42.2171382516      -61.5061483140      -58.6415780602  WZ1       228             0.0000000000
       669       223  TIP3      H2            -42.7178382516      -62.9185283140      -58.8568880602  WZ1       228             0.0000000000
       670       224  TIP3      OH2           -34.5379782516      -62.2354383140      -59.8223780602  WZ1       229             0.0000000000
       671       224  TIP3      H1            -33.8915482516      -62.5641183140      -59.1976180602  WZ1       229             0.0000000000
       672       224  TIP3      H2            -34.0280382516      -61.7175383140      -60.4452380602  WZ1       229             0.0000000000
       673       225  TIP3      OH2           -45.6400982516      -59.9694183140      -57.4610680602  WZ1       230             0.0000000000
       674       225  TIP3      H1            -44.9864382516      -60.5192483140      -57.0290580602  WZ1       230             0.0000000000
       675       225  TIP3      H2            -45.6161682516      -60.2435183140      -58.3778680602  WZ1       230             0.0000000000
       676       226  TIP3      OH2           -40.4836482516      -58.4192883140      -58.2459180602  WZ1       231             0.0000000000
       677       226  TIP3      H1            -39.8675482516      -58.9457483140      -57.7365180602  WZ1       231             0.0000000000
       678       226  TIP3      H2            -41.0697682516      -59.0594183140      -58.6495580602  WZ1       231             0.0000000000
       679       227  TIP3      OH2           -29.5013382516      -61.7824283140      -52.7265680602  WZ1       232             0.0000000000
       680       227  TIP3      H1            -30.1898782516      -61.1243583140      -52.8219080602  WZ1       232             0.0000000000
       681       227  TIP3      H2            -29.4858782516      -61.9796383140      -51.7900280602  WZ1       232             0.0000000000
       682       228  TIP3      OH2           -43.4500582516      -63.4481583140      -54.1491280602  WZ1       233             0.0000000000
       683       228  TIP3      H1            -43.6688882516      -62.9180983140      -54.9155280602  WZ1       233             0.0000000000
       684       228  TIP3      H2            -44.1179682516      -63.2216083140      -53.5019880602  WZ1       233             0.0000000000
       685       229  TIP3      OH2           -36.0810782516      -53.9480483140      -60.6052180602  WZ1       234             0.0000000000
       686       229  TIP3      H1            -36.3765682516      -54.2708183140      -61.4565280602  WZ1       234             0.0000000000
       687       229  TIP3      H2            -36.4052982516      -53.0483783140      -60.5639580602  WZ1       234             0.0000000000
       688       230  TIP3      OH2           -40.8809182516      -55.7725883140      -53.8617580602  WZ1       235             0.0000000000
       689       230  TIP3      H1            -41.6210082516      -55.1744383140      -53.7582380602  WZ1       235             0.0000000000
       690       230  TIP3      H2            -40.1669682516      -55.2186283140      -54.1773980602  WZ1       235             0.0000000000
       691       231  TIP3      OH2           -32.7741382516      -62.9445083140      -57.8417880602  WZ1       236             0.0000000000
       692       231  TIP3      H1            -32.9893382516      -63.7101683140      -57.3091880602  WZ1       236             0.0000000000
       693       231  TIP3      H2            -32.1183982516      -62.4720483140      -57.3289380602  WZ1       236             0.0000000000
       694       232  TIP3      OH2           -43.8563282516      -61.5559783140      -56.1969080602  WZ1       237             0.0000000000
       695       232  TIP3      H1            -43.2426982516      -60.9232183140      -55.8236680602  WZ1       237             0.0000000000
       696       232  TIP3      H2            -43.3442582516      -62.0284783140      -56.8532180602  WZ1       237             0.0000000000
       697       233  TIP3      OH2           -42.4734882516      -53.8082883140      -53.0746080602  WZ1       238             0.0000000000
       698       233  TIP3      H1            -42.4787282516      -52.9289383140      -53.4526780602  WZ1       238             0.0000000000
       699       233  TIP3      H2            -43.3270782516      -53.8918783140      -52.6496180602  WZ1       238             0.0000000000
       700       234  TIP3      OH2           -46.3523982516      -54.1374983140      -62.2926780602  WZ1       239             0.0000000000
       701       234  TIP3      H1            -46.6243082516      -53.9083983140      -63.1813880602  WZ1       239             0.0000000000
       702       234  TIP3      H2            -46.3068282516      -53.2996183140      -61.8321480602  WZ1       239             0.0000000000
       703       235  TIP3      OH2           -32.7274282516      -52.5159083140      -55.5798280602  WZ1       240             0.0000000000
       704       235  TIP3      H1            -33.6690582516      -52.4575183140      -55.4181380602  WZ1       240             0.0000000000
       705       235  TIP3      H2            -32.4508182516      -51.6098583140      -55.7168580602  WZ1       240             0.0000000000
       706       236  TIP3      OH2           -32.4267282516      -64.2293783140      -54.1624380602  WZ1       241             0.0000000000
       707       236  TIP3      H1            -33.1628082516      -63.6186683140      -54.2003080602  WZ1       241             0.0000000000
       708       236  TIP3      H2            -31.7433282516      -63.8144783140      -54.6887980602  WZ1       241             0.0000000000
       709       237  TIP3      OH2           -39.4235882516      -66.1426483140      -56.6966380602  WZ1       242             0.0000000000
       710       237  TIP3      H1            -39.5411682516      -67.0910483140      -56.7508080602  WZ1       242             0.0000000000
       711       237  TIP3      H2            -40.2785782516      -65.8100383140      -56.4235280602  WZ1       242             0.0000000000
       712       238  TIP3      OH2           -34.4753082516      -50.7345583140      -58.9546680602  WZ1       243             0.0000000000
       713       238  TIP3      H1            -34.0500782516      -51.4417683140      -59.4397080602  WZ1       243             0.0000000000
       714       238  TIP3      H2            -34.1583082516      -49.9332883140      -59.3714480602  WZ1       243             0.0000000000
       715       239  TIP3      OH2           -33.3156582516      -52.8337083140      -60.4460080602  WZ1       244             0.0000000000
       716       239  TIP3      H1            -33.5731782516      -53.5236983140      -61.0574180602  WZ1       244             0.0000000000
       717       239  TIP3      H2            -33.2445782516      -53.2765883140      -59.6004180602  WZ1       244             0.0000000000
       718       240  TIP3      OH2           -31.6296382516      -54.2670383140      -51.9686580602  WZ1       245             0.0000000000
       719       240  TIP3      H1            -31.4900082516      -54.8587883140      -52.7079580602  WZ1       245             0.0000000000
       720       240  TIP3      H2            -31.4623582516      -53.3944483140      -52.3247780602  WZ1       245             0.0000000000
       721       241  TIP3      OH2           -37.1570982516      -57.3050883140      -62.1960580602  WZ1       246             0.0000000000
       722       241  TIP3      H1            -37.8685482516      -56.7701183140      -62.5480080602  WZ1       246             0.0000000000
       723       241  TIP3      H2            -36.4661382516      -57.2498783140      -62.8561680602  WZ1       246             0.0000000000
       724       242  TIP3      OH2           -37.1031782516      -58.8476583140      -65.1575580602  WZ1       247             0.0000000000
       725       242  TIP3      H1            -36.4021882516      -58.8249683140      -64.5061580602  WZ1       247             0.0000000000
       726       242  TIP3      H2            -36.8008882516      -59.4756883140      -65.8136280602  WZ1       247             0.0000000000
       727       243  TIP3      OH2           -29.7877082516      -57.9272383140      -53.9026180602  WZ1       248             0.0000000000
       728       243  TIP3      H1            -30.4402982516      -57.2326783140      -53.8135280602  WZ1       248             0.0000000000
       729       243  TIP3      H2            -29.3226782516      -57.7171483140      -54.7124580602  WZ1       248             0.0000000000
       730       244  TIP3      OH2           -33.7513282516      -57.0957583140      -61.2444680602  WZ1       249             0.0000000000
       731       244  TIP3      H1            -34.4832282516      -56.8673883140      -60.6714080602  WZ1       249             0.0000000000
       732       244  TIP3      H2            -33.3041082516      -57.8094883140      -60.7897180602  WZ1       249             0.0000000000
       733       245  TIP3      OH2           -33.8539782516      -58.9214983140      -52.1767680602  WZ1       250             0.0000000000
       734       245  TIP3      H1            -33.7740682516      -58.1580583140      -51.6049180602  WZ1       250             0.0000000000
       735       245  TIP3      H2            -34.4552082516      -58.6422583140      -52.8672580602  WZ1       250             0.0000000000
       736       246  TIP3      OH2           -42.1059582516      -56.4651383140      -59.3619680602  WZ1       251             0.0000000000
       737       246  TIP3      H1            -42.4364382516      -56.8357983140      -60.1802680602  WZ1       251             0.0000000000
       738       246  TIP3      H2            -41.5175482516      -57.1357383140      -59.0151380602  WZ1       251             0.0000000000
       739       247  TIP3      OH2           -40.7392082516      -53.0370783140      -56.6807480602  WZ1       252             0.0000000000
       740       247  TIP3      H1            -40.8340782516      -53.6157683140      -57.4372880602  WZ1       252             0.0000000000
       741       247  TIP3      H2            -40.0098482516      -53.4085083140      -56.1844680602  WZ1       252             0.0000000000
       742       248  TIP3      OH2           -41.7394082516      -57.6965783140      -55.7284680602  WZ1       253             0.0000000000
       743       248  TIP3      H1            -41.1741582516      -57.5751583140      -56.4913480602  WZ1       253             0.0000000000
       744       248  TIP3      H2            -41.4205182516      -57.0590783140      -55.0896180602  WZ1       253             0.0000000000
       745       249  TIP3      OH2           -35.4301882516      -52.1933883140      -54.9944180602  WZ1       254             0.0000000000
       746       249  TIP3      H1            -35.6705282516      -51.5310783140      -54.3464980602  WZ1       254             0.0000000000
       747       249  TIP3      H2            -35.6283682516      -53.0278683140      -54.5694580602  WZ1       254             0.0000000000
       748       250  TIP3      OH2           -40.8593382516      -53.2973083140      -51.0112780602  WZ1       255             0.0000000000
       749       250  TIP3      H1            -41.1705882516      -52.5149883140      -50.5559580602  WZ1       255             0.0000000000
       750       250  TIP3      H2            -41.5093182516      -53.4503983140      -51.6970780602  WZ1       255             0.0000000000
       751       251  TIP3      OH2           -34.8803782516      -57.9334683140      -63.5593480602  WZ1       256             0.0000000000
       752       251  TIP3      H1            -34.3008282516      -57.7834383140      -62.8124580602  WZ1       256             0.0000000000
       753       251  TIP3      H2            -34.4663782516      -57.4627283140      -64.2827080602  WZ1       256             0.0000000000
       754       252  TIP3      OH2           -43.9393482516      -57.0991983140      -51.7827080602  WZ1       257             0.0000000000
       755       252  TIP3      H1            -43.8690282516      -56.4485183140      -51.0842080602  WZ1       257             0.0000000000
       756       252  TIP3      H2            -44.8301282516      -56.9964483140      -52.1176180602  WZ1       257             0.0000000000
       757       253  TIP3      OH2           -37.1538882516      -51.1966183140      -60.1240380602  WZ1       258             0.0000000000
       758       253  TIP3      H1            -36.6801282516      -50.9009883140      -59.3466180602  WZ1       258             0.0000000000
       759       253  TIP3      H2            -37.7169582516      -50.4584583140      -60.3570780602  WZ1       258             0.0000000000
       760       254  TIP3      OH2           -42.6197482516      -51.2258083140      -50.2478980602  WZ1       259             0.0000000000
       761       254  TIP3      H1            -42.6122182516      -51.3618383140      -51.1953480602  WZ1       259             0.0000000000
       762       254  TIP3      H2            -43.5357082516      -51.3429983140      -49.9958980602  WZ1       259             0.0000000000
       763       255  TIP3      OH2           -31.1815382516      -66.1834283140      -63.7463780602  WZ1       260             0.0000000000
       764       255  TIP3      H1            -32.0814682516      -66.0445283140      -63.4513180602  WZ1       260             0.0000000000
       765       255  TIP3      H2            -30.9296982516      -65.3519683140      -64.1482080602  WZ1       260             0.0000000000
       766       256  TIP3      OH2           -43.1156882516      -57.3957083140      -61.7726880602  WZ1       261             0.0000000000
       767       256  TIP3      H1            -43.4075582516      -56.6275383140      -62.2635580602  WZ1       261             0.0000000000
       768       256  TIP3      H2            -43.7901682516      -58.0550883140      -61.9355480602  WZ1       261             0.0000000000
       769       257  TIP3      OH2           -29.9923982516      -51.8171883140      -65.3699880602  WZ1       262             0.0000000000
       770       257  TIP3      H1            -29.9190482516      -50.8781683140      -65.1994580602  WZ1       262             0.0000000000
       771       257  TIP3      H2            -29.0868882516      -52.1223283140      -65.4262580602  WZ1       262             0.0000000000
       772       258  TIP3      OH2           -47.0226782516      -55.0327883140      -52.9577080602  WZ1       263             0.0000000000
       773       258  TIP3      H1            -47.5238382516      -55.0608483140      -53.7727380602  WZ1       263             0.0000000000
       774       258  TIP3      H2            -47.0173082516      -55.9384683140      -52.6479780602  WZ1       263             0.0000000000
       775       259  TIP3      OH2           -47.2724082516      -52.2524083140      -56.0736880602  WZ1       264             0.0000000000
       776       259  TIP3      H1            -46.3263482516      -52.3967083140      -56.0927380602  WZ1       264             0.0000000000
       777       259  TIP3      H2            -47.3847782516      -51.4681283140      -55.5365680602  WZ1       264             0.0000000000
       778       260  TIP3      OH2           -29.0745582516      -51.5864383140      -50.3913180602  WZ1       265             0.0000000000
       779       260  TIP3      H1            -29.1238782516      -52.5416283140      -50.4285580602  WZ1       265             0.0000000000
       780       260  TIP3      H2            -29.9013282516      -51.3189083140      -49.9899380602  WZ1       265             0.0000000000
       781       261  TIP3      OH2           -38.0961582516      -52.0125183140      -51.5151780602  WZ1       266             0.0000000000
       782       261  TIP3      H1            -38.0086982516      -51.1860583140      -51.0402680602  WZ1       266             0.0000000000
       783       261  TIP3      H2            -38.9596482516      -52.3421383140      -51.2662480602  WZ1       266             0.0000000000
       784       262  TIP3      OH2           -37.6815782516      -48.2401483140      -61.7091180602  WZ1       267             0.0000000000
       785       262  TIP3      H1            -37.7569782516      -48.3614283140      -62.6555980602  WZ1       267             0.0000000000
       786       262  TIP3      H2            -37.6487082516      -47.2908783140      -61.5906580602  WZ1       267             0.0000000000
       787       263  TIP3      OH2           -44.0281982516      -49.4514483140      -59.9282180602  WZ1       268             0.0000000000
       788       263  TIP3      H1            -43.8761582516      -49.7994083140      -59.0495680602  WZ1       268             0.0000000000
       789       263  TIP3      H2            -44.8791582516      -49.8077183140      -60.1834980602  WZ1       268             0.0000000000
       790       264  TIP3      OH2           -34.5799782516      -49.0861283140      -64.7068780602  WZ1       269             0.0000000000
       791       264  TIP3      H1            -34.2051382516      -49.8305183140      -65.1776180602  WZ1       269             0.0000000000
       792       264  TIP3      H2            -34.5756082516      -49.3560683140      -63.7885480602  WZ1       269             0.0000000000
       793       265  TIP3      OH2           -34.9111682516      -49.1604183140      -61.9576580602  WZ1       270             0.0000000000
       794       265  TIP3      H1            -35.8461882516      -49.0602283140      -61.7789580602  WZ1       270             0.0000000000
       795       265  TIP3      H2            -34.6309782516      -49.8698183140      -61.3793380602  WZ1       270             0.0000000000
       796       266  TIP3      OH2           -31.9225782516      -60.0931883140      -49.9110980602  WZ1       271             0.0000000000
       797       266  TIP3      H1            -32.3298982516      -59.6126283140      -50.6317680602  WZ1       271             0.0000000000
       798       266  TIP3      H2            -31.8820082516      -60.9985883140      -50.2190180602  WZ1       271             0.0000000000
       799       267  TIP3      OH2           -44.7736282516      -53.7092483140      -51.9144280602  WZ1       272             0.0000000000
       800       267  TIP3      H1            -44.5574982516      -54.0706883140      -51.0548480602  WZ1       272             0.0000000000
       801       267  TIP3      H2            -45.6291582516      -54.0838683140      -52.1240780602  WZ1       272             0.0000000000
       802       268  TIP3      OH2           -42.1548282516      -65.2391983140      -55.9190080602  WZ1       273             0.0000000000
       803       268  TIP3      H1            -43.0164582516      -65.3263783140      -56.3267180602  WZ1       273             0.0000000000
       804       268  TIP3      H2            -42.1772582516      -64.3831883140      -55.4912480602  WZ1       273             0.0000000000
       805       269  TIP3      OH2           -37.4920482516      -65.5171583140      -52.5443080602  WZ1       274             0.0000000000
       806       269  TIP3      H1            -37.0717382516      -65.9324483140      -51.7912480602  WZ1       274             0.0000000000
       807       269  TIP3      H2            -38.4250882516      -65.6958283140      -52.4271080602  WZ1       274             0.0000000000
       808       270  TIP3      OH2           -34.1655582516      -61.7616383140      -51.6908580602  WZ1       275             0.0000000000
       809       270  TIP3      H1            -34.6796082516      -61.8874183140      -50.8932580602  WZ1       275             0.0000000000
       810       270  TIP3      H2            -34.3210882516      -60.8493283140      -51.9352380602  WZ1       275             0.0000000000
       811       271  TIP3      OH2           -33.4030682516      -56.9006383140      -65.9295580602  WZ1       276             0.0000000000
       812       271  TIP3      H1            -33.3609882516      -57.1232483140      -66.8595580602  WZ1       276             0.0000000000
       813       271  TIP3      H2            -32.5538582516      -56.5019283140      -65.7395680602  WZ1       276             0.0000000000
       814       272  TIP3      OH2           -37.8303182516      -63.0248183140      -65.2592280602  WZ1       277             0.0000000000
       815       272  TIP3      H1            -38.0838382516      -63.0056583140      -64.3364180602  WZ1       277             0.0000000000
       816       272  TIP3      H2            -38.0871082516      -63.8962783140      -65.5606080602  WZ1       277             0.0000000000
       817       273  TIP3      OH2           -42.0638182516      -60.2737483140      -54.8239880602  WZ1       278             0.0000000000
       818       273  TIP3      H1            -42.7056082516      -60.3140183140      -54.1149780602  WZ1       278             0.0000000000
       819       273  TIP3      H2            -42.0266182516      -59.3472783140      -55.0616880602  WZ1       278             0.0000000000
       820       274  TIP3      OH2           -42.0669082516      -60.0527383140      -59.9119880602  WZ1       279             0.0000000000
       821       274  TIP3      H1            -42.9596182516      -60.3931283140      -59.9706080602  WZ1       279             0.0000000000
       822       274  TIP3      H2            -41.6162482516      -60.4296483140      -60.6676680602  WZ1       279             0.0000000000
       823       275  TIP3      OH2           -36.5313582516      -59.6367083140      -61.0949080602  WZ1       280             0.0000000000
       824       275  TIP3      H1            -36.9403282516      -58.8218483140      -61.3864280602  WZ1       280             0.0000000000
       825       275  TIP3      H2            -35.8107382516      -59.7766983140      -61.7091980602  WZ1       280             0.0000000000
       826       276  TIP3      OH2           -37.4291982516      -59.4610683140      -49.6068380602  WZ1       281             0.0000000000
       827       276  TIP3      H1            -37.9918182516      -60.1659083140      -49.2860580602  WZ1       281             0.0000000000
       828       276  TIP3      H2            -36.6028582516      -59.5818783140      -49.1390780602  WZ1       281             0.0000000000
       829       277  TIP3      OH2           -35.5265882516      -60.1906683140      -58.2809380602  WZ1       282             0.0000000000
       830       277  TIP3      H1            -35.7221382516      -59.5849883140      -58.9958780602  WZ1       282             0.0000000000
       831       277  TIP3      H2            -35.3453282516      -61.0241483140      -58.7153080602  WZ1       282             0.0000000000
       832       278  TIP3      OH2           -44.3137682516      -59.9533983140      -52.9567880602  WZ1       283             0.0000000000
       833       278  TIP3      H1            -44.3518282516      -59.5532383140      -52.0880780602  WZ1       283             0.0000000000
       834       278  TIP3      H2            -44.8046582516      -60.7701583140      -52.8664980602  WZ1       283             0.0000000000
       835       279  TIP3      OH2           -40.9480282516      -62.5791683140      -66.1581880602  WZ1       284             0.0000000000
       836       279  TIP3      H1            -41.3789582516      -63.0241583140      -65.4284480602  WZ1       284             0.0000000000
       837       279  TIP3      H2            -41.6661582516      -62.2075383140      -66.6704380602  WZ1       284             0.0000000000
       838       280  TIP3      OH2           -47.7056882516      -62.8372183140      -59.1063180602  WZ1       285             0.0000000000
       839       280  TIP3      H1            -47.0749182516      -62.8660083140      -58.3869280602  WZ1       285             0.0000000000
       840       280  TIP3      H2            -47.2562582516      -63.2623483140      -59.8367280602  WZ1       285             0.0000000000
       841       281  TIP3      OH2           -46.4314782516      -62.0910183140      -63.6822780602  WZ1       286             0.0000000000
       842       281  TIP3      H1            -45.9573082516      -61.5000283140      -64.2671880602  WZ1       286             0.0000000000
       843       281  TIP3      H2            -47.1488382516      -61.5607283140      -63.3352680602  WZ1       286             0.0000000000
       844       282  TIP3      OH2           -36.2626682516      -58.5525383140      -53.6096980602  WZ1       287             0.0000000000
       845       282  TIP3      H1            -35.9391882516      -59.1835683140      -54.2526480602  WZ1       287             0.0000000000
       846       282  TIP3      H2            -36.7027382516      -59.0873183140      -52.9489580602  WZ1       287             0.0000000000
       847       283  TIP3      OH2           -39.4853782516      -62.6249883140      -58.8255780602  WZ1       288             0.0000000000
       848       283  TIP3      H1            -40.3962682516      -62.5683083140      -58.5369780602  WZ1       288             0.0000000000
       849       283  TIP3      H2            -38.9800882516      -62.6854383140      -58.0148580602  WZ1       288             0.0000000000
       850       284  TIP3      OH2           -44.6570382516      -60.9963583140      -59.9988180602  WZ1       289             0.0000000000
       851       284  TIP3      H1            -45.5462382516      -60.8968083140      -60.3388580602  WZ1       289             0.0000000000
       852       284  TIP3      H2            -44.3605482516      -61.8380583140      -60.3450280602  WZ1       289             0.0000000000
       853       285  TIP3      OH2           -41.0038582516      -60.9960983140      -62.3423580602  WZ1       290             0.0000000000
       854       285  TIP3      H1            -40.0723082516      -60.8670983140      -62.1640480602  WZ1       290             0.0000000000
       855       285  TIP3      H2            -41.2188282516      -60.3266683140      -62.9918880602  WZ1       290             0.0000000000
       856       286  TIP3      OH2           -35.0801882516      -63.3903583140      -55.5613980602  WZ1       291             0.0000000000
       857       286  TIP3      H1            -35.7570282516      -63.2590483140      -54.8974280602  WZ1       291             0.0000000000
       858       286  TIP3      H2            -35.5656982516      -63.5454083140      -56.3716280602  WZ1       291             0.0000000000
       859       287  TIP3      OH2           -42.3298382516      -59.8018783140      -64.7757480602  WZ1       292             0.0000000000
       860       287  TIP3      H1            -42.8723282516      -60.1814983140      -65.4669880602  WZ1       292             0.0000000000
       861       287  TIP3      H2            -41.4963482516      -59.6074083140      -65.2043380602  WZ1       292             0.0000000000
       862       288  TIP3      OH2           -31.7926782516      -47.7188183140      -49.2846380602  WZ1       293             0.0000000000
       863       288  TIP3      H1            -31.5928082516      -47.2946283140      -50.1191080602  WZ1       293             0.0000000000
       864       288  TIP3      H2            -31.1373082516      -47.3749983140      -48.6775980602  WZ1       293             0.0000000000
       865       289  TIP3      OH2           -44.1946982516      -55.2446883140      -49.6765880602  WZ1       294             0.0000000000
       866       289  TIP3      H1            -43.4624582516      -54.9900983140      -49.1151380602  WZ1       294             0.0000000000
       867       289  TIP3      H2            -44.9748282516      -55.0401483140      -49.1610480602  WZ1       294             0.0000000000
       868       290  TIP3      OH2           -38.1654082516      -59.8376883140      -56.9386180602  WZ1       295             0.0000000000
       869       290  TIP3      H1            -37.6010682516      -60.3840283140      -57.4856580602  WZ1       295             0.0000000000
       870       290  TIP3      H2            -38.3130682516      -60.3594983140      -56.1498580602  WZ1       295             0.0000000000
       871       291  TIP3      OH2           -43.1634382516      -63.7010783140      -60.5201380602  WZ1       296             0.0000000000
       872       291  TIP3      H1            -43.4804882516      -64.6035483140      -60.5555980602  WZ1       296             0.0000000000
       873       291  TIP3      H2            -42.3820282516      -63.6993383140      -61.0729780602  WZ1       296             0.0000000000
       874       292  TIP3      OH2           -39.5388182516      -61.4490783140      -54.5245780602  WZ1       297             0.0000000000
       875       292  TIP3      H1            -40.3742882516      -60.9951283140      -54.4143380602  WZ1       297             0.0000000000
       876       292  TIP3      H2            -39.0147582516      -61.1732283140      -53.7725880602  WZ1       297             0.0000000000
       877       293  TIP3      OH2           -38.9945582516      -55.2363083140      -62.8399380602  WZ1       298             0.0000000000
       878       293  TIP3      H1            -39.7394582516      -55.7437783140      -63.1621480602  WZ1       298             0.0000000000
       879       293  TIP3      H2            -39.1288382516      -55.1875083140      -61.8934580602  WZ1       298             0.0000000000
       880       294  TIP3      OH2           -31.8446682516      -56.1034883140      -54.0531780602  WZ1       299             0.0000000000
       881       294  TIP3      H1            -31.2027882516      -55.6468583140      -54.5969580602  WZ1       299             0.0000000000
       882       294  TIP3      H2            -32.6749782516      -55.9902483140      -54.5157680602  WZ1       299             0.0000000000
       883       295  TIP3      OH2           -35.0968782516      -62.4223183140      -64.6406780602  WZ1       300             0.0000000000
       884       295  TIP3      H1            -36.0354582516      -62.3107583140      -64.7917980602  WZ1       300             0.0000000000
       885       295  TIP3      H2            -34.7996682516      -61.5656283140      -64.3341080602  WZ1       300             0.0000000000
       886       296  TIP3      OH2           -37.4753482516      -55.0519783140      -51.6030280602  WZ1       301             0.0000000000
       887       296  TIP3      H1            -37.8207382516      -55.4337383140      -50.7960680602  WZ1       301             0.0000000000
       888       296  TIP3      H2            -37.6753382516      -54.1186183140      -51.5317380602  WZ1       301             0.0000000000
       889       297  TIP3      OH2           -34.3785282516      -60.5550483140      -62.9799380602  WZ1       302             0.0000000000
       890       297  TIP3      H1            -33.4866282516      -60.6925483140      -62.6608180602  WZ1       302             0.0000000000
       891       297  TIP3      H2            -34.3221682516      -59.7644383140      -63.5165880602  WZ1       302             0.0000000000
       892       298  TIP3      OH2           -43.8697282516      -55.9413083140      -57.0701480602  WZ1       303             0.0000000000
       893       298  TIP3      H1            -43.1250082516      -55.9437383140      -57.6714980602  WZ1       303             0.0000000000
       894       298  TIP3      H2            -43.7920682516      -56.7649283140      -56.5886380602  WZ1       303             0.0000000000
       895       299  TIP3      OH2           -36.8691482516      -53.7778783140      -63.8144780602  WZ1       304             0.0000000000
       896       299  TIP3      H1            -37.1643082516      -52.9510883140      -63.4329980602  WZ1       304             0.0000000000
       897       299  TIP3      H2            -37.5721482516      -54.3971883140      -63.6183380602  WZ1       304             0.0000000000
       898       300  TIP3      OH2           -46.8617582516      -57.4806183140      -51.7552980602  WZ1       305             0.0000000000
       899       300  TIP3      H1            -46.6388982516      -57.8986583140      -50.9235480602  WZ1       305             0.0000000000
       900       300  TIP3      H2            -47.4637482516      -58.0931183140      -52.1780180602  WZ1       305             0.0000000000
       901       301  TIP3      OH2           -39.8452682516      -57.9636283140      -49.5423280602  WZ1       306             0.0000000000
       902       301  TIP3      H1            -40.1411882516      -58.1293283140      -50.4374180602  WZ1       306             0.0000000000
       903       301  TIP3      H2            -38.9137482516      -58.1835983140      -49.5529380602  WZ1       306             0.0000000000
       904       302  TIP3      OH2           -35.2249882516      -52.5904283140      -51.6525280602  WZ1       307             0.0000000000
       905       302  TIP3      H1            -36.1255582516      -52.4071683140      -51.9201380602  WZ1       307             0.0000000000
       906       302  TIP3      H2            -35.1908782516      -52.3314983140      -50.7316480602  WZ1       307             0.0000000000
       907       303  TIP3      OH2           -29.4936582516      -60.3456383140      -63.2852680602  WZ1       308             0.0000000000
       908       303  TIP3      H1            -30.0480282516      -60.7418383140      -63.9575180602  WZ1       308             0.0000000000
       909       303  TIP3      H2            -29.3932982516      -59.4351183140      -63.5629380602  WZ1       308             0.0000000000
       910       304  TIP3      OH2           -29.5304582516      -54.5454683140      -50.4481180602  WZ1       309             0.0000000000
       911       304  TIP3      H1            -30.3816082516      -54.3070883140      -50.8154780602  WZ1       309             0.0000000000
       912       304  TIP3      H2            -28.9401182516      -54.5621483140      -51.2014080602  WZ1       309             0.0000000000
       913       305  TIP3      OH2           -31.1984882516      -51.5595983140      -62.8200580602  WZ1       310             0.0000000000
       914       305  TIP3      H1            -31.5713782516      -52.3852183140      -62.5109980602  WZ1       310             0.0000000000
       915       305  TIP3      H2            -30.9211382516      -51.7426583140      -63.7177180602  WZ1       310             0.0000000000
       916       306  TIP3      OH2           -34.0380982516      -56.7516483140      -55.7988680602  WZ1       311             0.0000000000
       917       306  TIP3      H1            -34.9664082516      -56.9834583140      -55.8259380602  WZ1       311             0.0000000000
       918       306  TIP3      H2            -33.5869882516      -57.5286683140      -56.1289880602  WZ1       311             0.0000000000
       919       307  TIP3      OH2           -41.4947882516      -52.4234883140      -59.6659980602  WZ1       312             0.0000000000
       920       307  TIP3      H1            -40.9675682516      -51.6500483140      -59.8661180602  WZ1       312             0.0000000000
       921       307  TIP3      H2            -42.3749382516      -52.1985683140      -59.9675980602  WZ1       312             0.0000000000
       922       308  TIP3      OH2           -45.7400182516      -57.5610783140      -65.0787580602  WZ1       313             0.0000000000
       923       308  TIP3      H1            -45.1240282516      -56.9343583140      -64.6992780602  WZ1       313             0.0000000000
       924       308  TIP3      H2            -46.6017582516      -57.2450983140      -64.8071080602  WZ1       313             0.0000000000
       925       309  TIP3      OH2           -40.0675582516      -54.7604983140      -60.0895680602  WZ1       314             0.0000000000
       926       309  TIP3      H1            -40.3085582516      -53.8350583140      -60.0480380602  WZ1       314             0.0000000000
       927       309  TIP3      H2            -40.8081982516      -55.2193683140      -59.6931780602  WZ1       314             0.0000000000
       928       310  TIP3      OH2           -39.5528982516      -50.6111383140      -53.7744580602  WZ1       315             0.0000000000
       929       310  TIP3      H1            -39.1904282516      -49.7565783140      -54.0080180602  WZ1       315             0.0000000000
       930       310  TIP3      H2            -39.0213782516      -50.9029783140      -53.0338280602  WZ1       315             0.0000000000
       931       311  TIP3      OH2           -41.3844782516      -49.7387383140      -60.5443480602  WZ1       316             0.0000000000
       932       311  TIP3      H1            -42.3344282516      -49.6329983140      -60.4930180602  WZ1       316             0.0000000000
       933       311  TIP3      H2            -41.0326682516      -48.9179983140      -60.1995980602  WZ1       316             0.0000000000
       934       312  TIP3      OH2           -36.0088182516      -54.5120683140      -54.0738980602  WZ1       317             0.0000000000
       935       312  TIP3      H1            -36.4346882516      -54.7398983140      -53.2474980602  WZ1       317             0.0000000000
       936       312  TIP3      H2            -35.4282382516      -55.2508883140      -54.2563680602  WZ1       317             0.0000000000
       937       313  TIP3      OH2           -33.8059282516      -53.5830183140      -64.9999980602  WZ1       318             0.0000000000
       938       313  TIP3      H1            -33.4526182516      -53.9630383140      -64.1956480602  WZ1       318             0.0000000000
       939       313  TIP3      H2            -34.7545782516      -53.6765383140      -64.9130680602  WZ1       318             0.0000000000
       940       314  TIP3      OH2           -33.3503982516      -49.9601183140      -51.6044180602  WZ1       319             0.0000000000
       941       314  TIP3      H1            -33.9520782516      -50.5158283140      -52.0997880602  WZ1       319             0.0000000000
       942       314  TIP3      H2            -33.0690282516      -49.2931383140      -52.2306780602  WZ1       319             0.0000000000
       943       315  TIP3      OH2           -29.3024882516      -49.1037683140      -64.7989780602  WZ1       320             0.0000000000
       944       315  TIP3      H1            -28.5586982516      -48.5177183140      -64.9388180602  WZ1       320             0.0000000000
       945       315  TIP3      H2            -29.9966782516      -48.5351883140      -64.4657380602  WZ1       320             0.0000000000
       946       316  TIP3      OH2           -45.2278082516      -62.7273483140      -52.1971580602  WZ1       321             0.0000000000
       947       316  TIP3      H1            -46.1205782516      -62.3888083140      -52.2647580602  WZ1       321             0.0000000000
       948       316  TIP3      H2            -45.3265282516      -63.5827383140      -51.7790780602  WZ1       321             0.0000000000
       949       317  TIP3      OH2           -32.9399982516      -54.9108183140      -62.7732080602  WZ1       322             0.0000000000
       950       317  TIP3      H1            -33.2172382516      -55.6388883140      -62.2170980602  WZ1       322             0.0000000000
       951       317  TIP3      H2            -32.0126982516      -54.7916183140      -62.5679480602  WZ1       322             0.0000000000
       952       318  TIP3      OH2           -45.5766082516      -50.9229083140      -53.7622180602  WZ1       323             0.0000000000
       953       318  TIP3      H1            -45.3595782516      -51.8546683140      -53.7932480602  WZ1       323             0.0000000000
       954       318  TIP3      H2            -45.3302582516      -50.6484083140      -52.8789380602  WZ1       323             0.0000000000
       955       319  TIP3      OH2           -39.7151482516      -52.4714083140      -66.5529980602  WZ1       324             0.0000000000
       956       319  TIP3      H1            -39.4761682516      -53.2195983140      -67.1001080602  WZ1       324             0.0000000000
       957       319  TIP3      H2            -39.9840182516      -52.8592383140      -65.7202180602  WZ1       324             0.0000000000
       958       320  TIP3      OH2           -40.7780882516      -52.9010283140      -64.0967380602  WZ1       325             0.0000000000
       959       320  TIP3      H1            -40.6312882516      -53.4210483140      -63.3066480602  WZ1       325             0.0000000000
       960       320  TIP3      H2            -40.7809182516      -51.9942683140      -63.7901480602  WZ1       325             0.0000000000
       961       321  TIP3      OH2           -44.3249782516      -55.6486983140      -63.5861980602  WZ1       326             0.0000000000
       962       321  TIP3      H1            -45.0110482516      -55.2964483140      -63.0192280602  WZ1       326             0.0000000000
       963       321  TIP3      H2            -43.8021882516      -54.8857383140      -63.8327680602  WZ1       326             0.0000000000
       964       322  TIP3      OH2           -36.4934682516      -62.9863183140      -53.3072980602  WZ1       327             0.0000000000
       965       322  TIP3      H1            -35.7946782516      -62.9124483140      -52.6573280602  WZ1       327             0.0000000000
       966       322  TIP3      H2            -36.8743282516      -63.8508183140      -53.1530080602  WZ1       327             0.0000000000
       967       323  TIP3      OH2           -35.7089782516      -63.3341483140      -62.2100680602  WZ1       328             0.0000000000
       968       323  TIP3      H1            -35.4891482516      -62.8626083140      -63.0135280602  WZ1       328             0.0000000000
       969       323  TIP3      H2            -35.1505782516      -62.9398883140      -61.5400080602  WZ1       328             0.0000000000
       970       324  TIP3      OH2           -38.0403682516      -51.2036683140      -63.3473180602  WZ1       329             0.0000000000
       971       324  TIP3      H1            -38.8567582516      -50.7066983140      -63.2948880602  WZ1       329             0.0000000000
       972       324  TIP3      H2            -37.5107382516      -50.7283183140      -63.9874380602  WZ1       329             0.0000000000
       973       325  TIP3      OH2           -38.5089882516      -61.6062683140      -61.3752280602  WZ1       330             0.0000000000
       974       325  TIP3      H1            -37.6967282516      -61.1019483140      -61.3290580602  WZ1       330             0.0000000000
       975       325  TIP3      H2            -38.7536882516      -61.7512983140      -60.4612680602  WZ1       330             0.0000000000
       976       326  TIP3      OH2           -37.9733482516      -60.6199983140      -52.1905680602  WZ1       331             0.0000000000
       977       326  TIP3      H1            -37.8543182516      -60.0464583140      -51.4335280602  WZ1       331             0.0000000000
       978       326  TIP3      H2            -37.3178882516      -61.3080583140      -52.0757880602  WZ1       331             0.0000000000
       979       327  TIP3      OH2           -37.6253182516      -64.5249683140      -60.4371180602  WZ1       332             0.0000000000
       980       327  TIP3      H1            -37.9719682516      -63.9079083140      -59.7926880602  WZ1       332             0.0000000000
       981       327  TIP3      H2            -36.9666282516      -64.0243983140      -60.9185680602  WZ1       332             0.0000000000
       982       328  TIP3      OH2           -40.7020582516      -50.1599483140      -63.3656280602  WZ1       333             0.0000000000
       983       328  TIP3      H1            -40.5411882516      -49.3601983140      -63.8663680602  WZ1       333             0.0000000000
       984       328  TIP3      H2            -40.8992782516      -49.8533483140      -62.4805680602  WZ1       333             0.0000000000
       985       329  TIP3      OH2           -41.9676182516      -63.4620283140      -63.7498680602  WZ1       334             0.0000000000
       986       329  TIP3      H1            -42.0511382516      -62.5737183140      -63.4032280602  WZ1       334             0.0000000000
       987       329  TIP3      H2            -41.0775882516      -63.7273583140      -63.5181880602  WZ1       334             0.0000000000
       988       330  TIP3      OH2           -31.7687682516      -62.7129683140      -51.3555980602  WZ1       335             0.0000000000
       989       330  TIP3      H1            -32.6851882516      -62.4507983140      -51.4432280602  WZ1       335             0.0000000000
       990       330  TIP3      H2            -31.4332682516      -62.7160683140      -52.2520680602  WZ1       335             0.0000000000
       991       331  TIP3      OH2           -33.1666682516      -58.9628683140      -57.2598680602  WZ1       336             0.0000000000
       992       331  TIP3      H1            -33.9642282516      -59.3778483140      -57.5883680602  WZ1       336             0.0000000000
       993       331  TIP3      H2            -32.7215582516      -59.6534983140      -56.7688180602  WZ1       336             0.0000000000
       994       332  TIP3      OH2           -43.7090882516      -53.0348083140      -64.6894180602  WZ1       337             0.0000000000
       995       332  TIP3      H1            -43.1169382516      -52.3353283140      -64.4131780602  WZ1       337             0.0000000000
       996       332  TIP3      H2            -43.2497882516      -53.4678583140      -65.4089580602  WZ1       337             0.0000000000
       997       333  TIP3      OH2           -45.3931682516      -60.3705083140      -65.5734780602  WZ1       338             0.0000000000
       998       333  TIP3      H1            -45.4379082516      -59.4311983140      -65.3947780602  WZ1       338             0.0000000000
       999       333  TIP3      H2            -46.2808482516      -60.6060183140      -65.8432680602  WZ1       338             0.0000000000
      1000       334  TIP3      OH2           -32.0802082516      -49.7066183140      -55.6375180602  WZ1       339             0.0000000000
      1001       334  TIP3      H1            -32.2357782516      -49.0281783140      -56.2945880602  WZ1       339             0.0000000000
      1002       334  TIP3      H2            -31.1475682516      -49.6346883140      -55.4344580602  WZ1       339             0.0000000000
      1003       335  TIP3      OH2           -44.5849682516      -65.5888483140      -56.9003780602  WZ1       340             0.0000000000
      1004       335  TIP3      H1            -44.8139882516      -65.5295983140      -57.8278780602  WZ1       340             0.0000000000
      1005       335  TIP3      H2            -45.0276282516      -66.3802983140      -56.5939680602  WZ1       340             0.0000000000
      1006       336  TIP3      OH2           -45.6546382516      -51.6481383140      -60.7397980602  WZ1       341             0.0000000000
      1007       336  TIP3      H1            -46.4867782516      -51.1758683140      -60.7126580602  WZ1       341             0.0000000000
      1008       336  TIP3      H2            -45.1088082516      -51.1383783140      -61.3384880602  WZ1       341             0.0000000000
      1009       337  TIP3      OH2           -46.3662682516      -49.0357683140      -49.4099980602  WZ1       342             0.0000000000
      1010       337  TIP3      H1            -45.8260482516      -49.2523683140      -48.6500780602  WZ1       342             0.0000000000
      1011       337  TIP3      H2            -46.8474682516      -49.8411683140      -49.5997480602  WZ1       342             0.0000000000
      1012       338  TIP3      OH2           -41.7689282516      -50.1163283140      -47.7895780602  WZ1       343             0.0000000000
      1013       338  TIP3      H1            -41.0012082516      -50.5752483140      -47.4486580602  WZ1       343             0.0000000000
      1014       338  TIP3      H2            -41.7903082516      -50.3423483140      -48.7194580602  WZ1       343             0.0000000000
      1015       339  TIP3      OH2           -37.6769682516      -50.6082683140      -66.4143980602  WZ1       344             0.0000000000
      1016       339  TIP3      H1            -38.3208682516      -51.2394083140      -66.0930280602  WZ1       344             0.0000000000
      1017       339  TIP3      H2            -36.9151382516      -51.1394683140      -66.6460480602  WZ1       344             0.0000000000
      1018       340  TIP3      OH2           -35.1920582516      -51.7362183140      -49.0604280602  WZ1       345             0.0000000000
      1019       340  TIP3      H1            -35.5431082516      -52.5929183140      -48.8173880602  WZ1       345             0.0000000000
      1020       340  TIP3      H2            -34.4657382516      -51.5935483140      -48.4535280602  WZ1       345             0.0000000000
      1021       341  TIP3      OH2           -33.0726782516      -50.7912783140      -66.1805980602  WZ1       346             0.0000000000
      1022       341  TIP3      H1            -32.7896382516      -51.5857583140      -65.7279080602  WZ1       346             0.0000000000
      1023       341  TIP3      H2            -32.3328882516      -50.5581783140      -66.7414880602  WZ1       346             0.0000000000
      1024       342  TIP3      OH2           -46.4593182516      -55.2253583140      -48.4555680602  WZ1       347             0.0000000000
      1025       342  TIP3      H1            -46.3152682516      -56.1272883140      -48.7418980602  WZ1       347             0.0000000000
      1026       342  TIP3      H2            -47.2315782516      -54.9391483140      -48.9433380602  WZ1       347             0.0000000000
      1027       343  TIP3      OH2           -42.1179482516      -54.8817883140      -66.3231080602  WZ1       348             0.0000000000
      1028       343  TIP3      H1            -42.0535382516      -55.6758283140      -65.7924680602  WZ1       348             0.0000000000
      1029       343  TIP3      H2            -41.4650282516      -55.0005083140      -67.0129080602  WZ1       348             0.0000000000
      1030       344  TIP3      OH2           -39.8037082516      -55.2555483140      -49.0229280602  WZ1       349             0.0000000000
      1031       344  TIP3      H1            -40.1323282516      -54.9847383140      -49.8801880602  WZ1       349             0.0000000000
      1032       344  TIP3      H2            -39.6518882516      -56.1965683140      -49.1104280602  WZ1       349             0.0000000000
      1033       345  TIP3      OH2           -36.7656082516      -53.8346183140      -66.5873080602  WZ1       350             0.0000000000
      1034       345  TIP3      H1            -37.0341982516      -53.6544083140      -65.6864180602  WZ1       350             0.0000000000
      1035       345  TIP3      H2            -36.9720482516      -54.7599983140      -66.7187280602  WZ1       350             0.0000000000
      1036       346  TIP3      OH2           -34.0691882516      -55.3398183140      -51.6396980602  WZ1       351             0.0000000000
      1037       346  TIP3      H1            -33.3237082516      -54.7514483140      -51.7592980602  WZ1       351             0.0000000000
      1038       346  TIP3      H2            -34.8265082516      -54.7578483140      -51.5763880602  WZ1       351             0.0000000000
      1039       347  TIP3      OH2           -45.6266682516      -58.0250283140      -49.0356380602  WZ1       352             0.0000000000
      1040       347  TIP3      H1            -45.2185482516      -58.8823683140      -49.1565780602  WZ1       352             0.0000000000
      1041       347  TIP3      H2            -45.8869082516      -58.0108983140      -48.1146080602  WZ1       352             0.0000000000
      1042       348  TIP3      OH2           -40.9685682516      -56.9091683140      -64.0173080602  WZ1       353             0.0000000000
      1043       348  TIP3      H1            -41.4283682516      -57.3933383140      -63.3314580602  WZ1       353             0.0000000000
      1044       348  TIP3      H2            -40.7136982516      -57.5776283140      -64.6532580602  WZ1       353             0.0000000000
      1045       349  TIP3      OH2           -41.6796382516      -59.0164583140      -51.6613480602  WZ1       354             0.0000000000
      1046       349  TIP3      H1            -42.2980282516      -58.3417983140      -51.3808780602  WZ1       354             0.0000000000
      1047       349  TIP3      H2            -41.3355182516      -58.6950683140      -52.4947280602  WZ1       354             0.0000000000
      1048       350  TIP3      OH2           -39.8975282516      -58.6659883140      -65.7549880602  WZ1       355             0.0000000000
      1049       350  TIP3      H1            -40.0780282516      -58.8208683140      -66.6821580602  WZ1       355             0.0000000000
      1050       350  TIP3      H2            -38.9474782516      -58.5581183140      -65.7101980602  WZ1       355             0.0000000000
      1051       351  TIP3      OH2           -36.6598182516      -56.5449283140      -48.3838680602  WZ1       356             0.0000000000
      1052       351  TIP3      H1            -35.7066982516      -56.4610183140      -48.4112680602  WZ1       356             0.0000000000
      1053       351  TIP3      H2            -36.8203582516      -57.2567483140      -47.7643780602  WZ1       356             0.0000000000
      1054       352  TIP3      OH2           -41.3402682516      -61.6613783140      -50.5790380602  WZ1       358             0.0000000000
      1055       352  TIP3      H1            -41.1901782516      -62.3902483140      -51.1810680602  WZ1       358             0.0000000000
      1056       352  TIP3      H2            -41.3380282516      -60.8842083140      -51.1378180602  WZ1       358             0.0000000000
      1057       353  TIP3      OH2           -40.9276982516      -63.2917983140      -53.0862980602  WZ1       359             0.0000000000
      1058       353  TIP3      H1            -40.3919482516      -62.8401283140      -53.7383680602  WZ1       359             0.0000000000
      1059       353  TIP3      H2            -41.7797382516      -63.3998183140      -53.5088880602  WZ1       359             0.0000000000
      1060       354  TIP3      OH2           -39.3458582516      -57.8521783140      -52.8467780602  WZ1       360             0.0000000000
      1061       354  TIP3      H1            -38.5953782516      -58.0084283140      -53.4199980602  WZ1       360             0.0000000000
      1062       354  TIP3      H2            -39.6850282516      -57.0005183140      -53.1222280602  WZ1       360             0.0000000000
      1063       355  TIP3      OH2           -34.9302382516      -60.0369983140      -47.8182480602  WZ1       361             0.0000000000
      1064       355  TIP3      H1            -34.7381082516      -60.9680583140      -47.9297980602  WZ1       361             0.0000000000
      1065       355  TIP3      H2            -34.0726082516      -59.6120483140      -47.8287080602  WZ1       361             0.0000000000
      1066       356  TIP3      OH2           -33.6135182516      -57.2484783140      -49.7409780602  WZ1       362             0.0000000000
      1067       356  TIP3      H1            -33.8950182516      -56.5390183140      -50.3185980602  WZ1       362             0.0000000000
      1068       356  TIP3      H2            -32.6710882516      -57.3211783140      -49.8918580602  WZ1       362             0.0000000000
      1069       357  TIP3      OH2           -42.8616382516      -60.4630283140      -48.6674780602  WZ1       363             0.0000000000
      1070       357  TIP3      H1            -43.6287382516      -60.9955483140      -48.8777180602  WZ1       363             0.0000000000
      1071       357  TIP3      H2            -42.1827382516      -60.7729883140      -49.2668480602  WZ1       363             0.0000000000
      1072       358  TIP3      OH2           -40.1221482516      -65.8352283140      -52.6549380602  WZ1       364             0.0000000000
      1073       358  TIP3      H1            -40.2201882516      -64.8889083140      -52.7603180602  WZ1       364             0.0000000000
      1074       358  TIP3      H2            -40.8645282516      -66.2078483140      -53.1305880602  WZ1       364             0.0000000000
      1075       359  TIP3      OH2           -38.8580982516      -61.5136883140      -49.0910980602  WZ1       365             0.0000000000
      1076       359  TIP3      H1            -39.0935582516      -61.7330183140      -48.1896080602  WZ1       365             0.0000000000
      1077       359  TIP3      H2            -39.6414082516      -61.7205683140      -49.6008480602  WZ1       365             0.0000000000
      1078       360  TIP3      OH2           -36.1424382516      -62.3863383140      -50.0157480602  WZ1       366             0.0000000000
      1079       360  TIP3      H1            -37.0898982516      -62.3543683140      -49.8834180602  WZ1       366             0.0000000000
      1080       360  TIP3      H2            -35.8297682516      -63.0116283140      -49.3619280602  WZ1       366             0.0000000000
      1081       361  TIP3      OH2           -34.5082882516      -63.7522283140      -48.0105580602  WZ1       367             0.0000000000
      1082       361  TIP3      H1            -34.6051082516      -64.7044983140      -48.0163680602  WZ1       367             0.0000000000
      1083       361  TIP3      H2            -34.8299782516      -63.4835483140      -47.1500080602  WZ1       367             0.0000000000
      1084       362  TIP3      OH2           -44.6813582516      -62.5426483140      -48.9630080602  WZ1       368             0.0000000000
      1085       362  TIP3      H1            -44.4696182516      -63.2490383140      -49.5732580602  WZ1       368             0.0000000000
      1086       362  TIP3      H2            -44.7926082516      -62.9800483140      -48.1188880602  WZ1       368             0.0000000000
      1087       363  TIP3      OH2           -39.5465882516      -64.8586483140      -47.9300280602  WZ1       370             0.0000000000
      1088       363  TIP3      H1            -39.6783682516      -65.3342683140      -48.7501780602  WZ1       370             0.0000000000
      1089       363  TIP3      H2            -40.1458482516      -64.1142883140      -47.9853180602  WZ1       370             0.0000000000
      1090       364  TIP3      OH2           -40.0003582516      -47.9756183140      -64.7536280602  WZ1       371             0.0000000000
      1091       364  TIP3      H1            -39.0672882516      -47.8177483140      -64.6097880602  WZ1       371             0.0000000000
      1092       364  TIP3      H2            -40.2644782516      -47.3003183140      -65.3784780602  WZ1       371             0.0000000000
      1093       365  TIP3      OH2           -46.4318682516      -53.3392383140      -65.2708180602  WZ1       372             0.0000000000
      1094       365  TIP3      H1            -45.5179482516      -53.2603483140      -64.9974280602  WZ1       372             0.0000000000
      1095       365  TIP3      H2            -46.4245582516      -54.0262783140      -65.9372580602  WZ1       372             0.0000000000
      1096       366  TIP3      OH2           -47.7828082516      -47.9463883140      -60.1934280602  WZ1       373             0.0000000000
      1097       366  TIP3      H1            -48.4300982516      -48.4082183140      -60.7263080602  WZ1       373             0.0000000000
      1098       366  TIP3      H2            -47.4283482516      -48.6180583140      -59.6108080602  WZ1       373             0.0000000000
      1099       367  TIP3      OH2           -46.9128882516      -49.8656883140      -58.3888080602  WZ1       374             0.0000000000
      1100       367  TIP3      H1            -47.2472082516      -50.7459583140      -58.2167880602  WZ1       374             0.0000000000
      1101       367  TIP3      H2            -46.6906482516      -49.5201883140      -57.5242480602  WZ1       374             0.0000000000
      1102       368  TIP3      OH2           -29.3644082516      -49.0560483140      -55.4083280602  WZ1       375             0.0000000000
      1103       368  TIP3      H1            -29.3857382516      -48.8712083140      -54.4693880602  WZ1       375             0.0000000000
      1104       368  TIP3      H2            -28.6737882516      -48.4876483140      -55.7491880602  WZ1       375             0.0000000000
      1105       369  TIP3      OH2           -29.8011182516      -49.4889383140      -52.4864180602  WZ1       376             0.0000000000
      1106       369  TIP3      H1            -30.2882482516      -50.2245283140      -52.8576780602  WZ1       376             0.0000000000
      1107       369  TIP3      H2            -29.2518482516      -49.8825483140      -51.8084780602  WZ1       376             0.0000000000
      1108       370  TIP3      OH2           -31.3503882516      -53.6991283140      -47.8483880602  WZ1       377             0.0000000000
      1109       370  TIP3      H1            -32.2162782516      -53.8041583140      -47.4541580602  WZ1       377             0.0000000000
      1110       370  TIP3      H2            -30.9737982516      -52.9407983140      -47.4019180602  WZ1       377             0.0000000000
      1111       371  TIP3      OH2           -30.0494182516      -55.4427583140      -62.3341380602  WZ1       378             0.0000000000
      1112       371  TIP3      H1            -29.1992782516      -55.0216683140      -62.2069780602  WZ1       378             0.0000000000
      1113       371  TIP3      H2            -30.0439082516      -56.1827483140      -61.7269980602  WZ1       378             0.0000000000
      1114       372  TIP3      OH2           -29.6548582516      -57.3890183140      -60.5105680602  WZ1       379             0.0000000000
      1115       372  TIP3      H1            -30.3813982516      -57.8687583140      -60.1128080602  WZ1       379             0.0000000000
      1116       372  TIP3      H2            -29.0735282516      -57.1835483140      -59.7784080602  WZ1       379             0.0000000000
      1117       373  TIP3      OH2           -29.8957382516      -54.6042683140      -55.5628080602  WZ1       380             0.0000000000
      1118       373  TIP3      H1            -29.0623182516      -54.9822683140      -55.8434480602  WZ1       380             0.0000000000
      1119       373  TIP3      H2            -29.7837082516      -53.6611483140      -55.6818980602  WZ1       380             0.0000000000
      1120       374  TIP3      OH2           -31.4095082516      -51.7265183140      -53.2559680602  WZ1       381             0.0000000000
      1121       374  TIP3      H1            -32.0569782516      -51.4013683140      -52.6304480602  WZ1       381             0.0000000000
      1122       374  TIP3      H2            -31.9271082516      -52.1667483140      -53.9301380602  WZ1       381             0.0000000000
      1123       375  TIP3      OH2           -29.3865482516      -57.4881683140      -64.1194380602  WZ1       382             0.0000000000
      1124       375  TIP3      H1            -29.9084382516      -57.1317583140      -64.8383480602  WZ1       382             0.0000000000
      1125       375  TIP3      H2            -29.4196282516      -56.8133883140      -63.4413480602  WZ1       382             0.0000000000
      1126       376  TIP3      OH2           -31.0376482516      -60.2486083140      -65.5687280602  WZ1       383             0.0000000000
      1127       376  TIP3      H1            -30.9412082516      -59.5819083140      -66.2487580602  WZ1       383             0.0000000000
      1128       376  TIP3      H2            -31.1776882516      -61.0639783140      -66.0501780602  WZ1       383             0.0000000000
      1129       377  TIP3      OH2           -31.8681782516      -58.8683683140      -59.9476980602  WZ1       384             0.0000000000
      1130       377  TIP3      H1            -32.0182982516      -59.8135083140      -59.9679180602  WZ1       384             0.0000000000
      1131       377  TIP3      H2            -32.2217282516      -58.5872283140      -59.1037880602  WZ1       384             0.0000000000
      1132       378  TIP3      OH2           -46.8329382516      -56.7901483140      -55.9373180602  WZ1       385             0.0000000000
      1133       378  TIP3      H1            -46.6486482516      -56.8719783140      -56.8730280602  WZ1       385             0.0000000000
      1134       378  TIP3      H2            -45.9836482516      -56.9144483140      -55.5136780602  WZ1       385             0.0000000000
      1135       379  TIP3      OH2           -31.0118882516      -56.8980383140      -50.3088680602  WZ1       386             0.0000000000
      1136       379  TIP3      H1            -30.4291582516      -57.6328083140      -50.1171480602  WZ1       386             0.0000000000
      1137       379  TIP3      H2            -30.4479582516      -56.1260083140      -50.2622880602  WZ1       386             0.0000000000
      1138       380  TIP3      OH2           -29.5151782516      -58.9954583140      -49.6243280602  WZ1       387             0.0000000000
      1139       380  TIP3      H1            -30.3785082516      -59.3742483140      -49.7898580602  WZ1       387             0.0000000000
      1140       380  TIP3      H2            -28.9108082516      -59.7339783140      -49.6987480602  WZ1       387             0.0000000000
      1141       381  TIP3      OH2           -31.7902682516      -62.8406283140      -66.4511780602  WZ1       388             0.0000000000
      1142       381  TIP3      H1            -31.1796882516      -63.2119483140      -65.8143580602  WZ1       388             0.0000000000
      1143       381  TIP3      H2            -32.6271182516      -63.2619383140      -66.2551780602  WZ1       388             0.0000000000
      1144       382  TIP3      OH2           -32.1576982516      -61.2857883140      -61.4851880602  WZ1       389             0.0000000000
      1145       382  TIP3      H1            -31.8779882516      -62.1927483140      -61.3610180602  WZ1       389             0.0000000000
      1146       382  TIP3      H2            -31.3985282516      -60.8516383140      -61.8742680602  WZ1       389             0.0000000000
      1147       383  TIP3      OH2           -31.5458682516      -60.7040483140      -56.0492980602  WZ1       390             0.0000000000
      1148       383  TIP3      H1            -30.6130682516      -60.4920583140      -56.0836980602  WZ1       390             0.0000000000
      1149       383  TIP3      H2            -31.7811182516      -60.6028383140      -55.1269980602  WZ1       390             0.0000000000
      1150       384  TIP3      OH2           -31.5166782516      -59.9675183140      -53.2733580602  WZ1       391             0.0000000000
      1151       384  TIP3      H1            -32.3595482516      -59.6994783140      -52.9073780602  WZ1       391             0.0000000000
      1152       384  TIP3      H2            -31.0742482516      -59.1453283140      -53.4842480602  WZ1       391             0.0000000000
      1153       385  TIP3      OH2           -47.2354582516      -61.5196483140      -49.7964380602  WZ1       392             0.0000000000
      1154       385  TIP3      H1            -46.3159682516      -61.6418183140      -49.5601280602  WZ1       392             0.0000000000
      1155       385  TIP3      H2            -47.6850082516      -62.2696783140      -49.4070880602  WZ1       392             0.0000000000
      1156       386  TIP3      OH2           -29.2335182516      -65.9874983140      -47.9198580602  WZ1       393             0.0000000000
      1157       386  TIP3      H1            -28.8838182516      -66.6411483140      -48.5253880602  WZ1       393             0.0000000000
      1158       386  TIP3      H2            -29.0865682516      -65.1500883140      -48.3595980602  WZ1       393             0.0000000000
      1159       387  TIP3      OH2           -31.5442182516      -64.0228583140      -61.4369880602  WZ1       394             0.0000000000
      1160       387  TIP3      H1            -31.3617182516      -64.4717083140      -60.6114880602  WZ1       394             0.0000000000
      1161       387  TIP3      H2            -32.1439282516      -64.6074183140      -61.9005280602  WZ1       394             0.0000000000
      1162       388  TIP3      OH2           -46.0142082516      -63.2074883140      -56.9051480602  WZ1       395             0.0000000000
      1163       388  TIP3      H1            -45.5690482516      -63.9992383140      -56.6031780602  WZ1       395             0.0000000000
      1164       388  TIP3      H2            -45.5479082516      -62.4909683140      -56.4745880602  WZ1       395             0.0000000000
      1165       389  TIP3      OH2           -47.7101782516      -60.2081883140      -55.8361280602  WZ1       396             0.0000000000
      1166       389  TIP3      H1            -47.2181982516      -60.4291383140      -56.6269280602  WZ1       396             0.0000000000
      1167       389  TIP3      H2            -47.3480882516      -59.3678483140      -55.5551780602  WZ1       396             0.0000000000
      1168       390  TIP3      OH2           -29.7137982516      -63.8780383140      -49.5707280602  WZ1       397             0.0000000000
      1169       390  TIP3      H1            -30.6312282516      -63.6073283140      -49.6063780602  WZ1       397             0.0000000000
      1170       390  TIP3      H2            -29.5908582516      -64.4131983140      -50.3547580602  WZ1       397             0.0000000000
      1171       391  TIP3      OH2           -29.6775982516      -63.9550483140      -64.9089580602  WZ1       398             0.0000000000
      1172       391  TIP3      H1            -29.2653382516      -64.6764783140      -65.3841580602  WZ1       398             0.0000000000
      1173       391  TIP3      H2            -28.9959482516      -63.2855883140      -64.8505280602  WZ1       398             0.0000000000
      1174       392  TIP3      OH2           -47.3965282516      -63.9502783140      -61.7818880602  WZ1       399             0.0000000000
      1175       392  TIP3      H1            -48.3216882516      -63.7416183140      -61.9113380602  WZ1       399             0.0000000000
      1176       392  TIP3      H2            -46.9425382516      -63.4661983140      -62.4716580602  WZ1       399             0.0000000000
      1177       393  TIP3      OH2           -32.6258082516      -48.9661083140      -59.8361480602  WZ1       400             0.0000000000
      1178       393  TIP3      H1            -31.9735182516      -49.3138983140      -60.4442380602  WZ1       400             0.0000000000
      1179       393  TIP3      H2            -32.1154282516      -48.4777883140      -59.1901780602  WZ1       400             0.0000000000
      1180       394  TIP3      OH2           -47.4329882516      -65.2123783140      -53.4376380602  WZ1       401             0.0000000000
      1181       394  TIP3      H1            -48.0979382516      -65.4583483140      -52.7945480602  WZ1       401             0.0000000000
      1182       394  TIP3      H2            -47.8758582516      -64.5903383140      -54.0148380602  WZ1       401             0.0000000000
      1183       395  TIP3      OH2           -45.2410582516      -52.0369683140      -49.2930580602  WZ1       402             0.0000000000
      1184       395  TIP3      H1            -46.0618082516      -51.8623183140      -49.7535880602  WZ1       402             0.0000000000
      1185       395  TIP3      H2            -45.4932782516      -52.1104983140      -48.3726180602  WZ1       402             0.0000000000
      1186       396  TIP3      OH2           -42.2867682516      -51.0628483140      -53.0346580602  WZ1       403             0.0000000000
      1187       396  TIP3      H1            -42.7116582516      -50.2529983140      -53.3171980602  WZ1       403             0.0000000000
      1188       396  TIP3      H2            -41.3824882516      -50.9774383140      -53.3366780602  WZ1       403             0.0000000000
      1189       397  TIP3      OH2           -37.9756282516      -49.6638483140      -50.0752880602  WZ1       404             0.0000000000
      1190       397  TIP3      H1            -37.7908782516      -49.9972383140      -49.1972580602  WZ1       404             0.0000000000
      1191       397  TIP3      H2            -37.1291782516      -49.3539883140      -50.3973680602  WZ1       404             0.0000000000
      1192       398  TIP3      OH2           -35.6305882516      -48.3779583140      -50.8311480602  WZ1       405             0.0000000000
      1193       398  TIP3      H1            -34.9536982516      -49.0107283140      -51.0712280602  WZ1       405             0.0000000000
      1194       398  TIP3      H2            -35.3087082516      -47.9769083140      -50.0238180602  WZ1       405             0.0000000000
      1195       399  TIP3      OH2           -30.7132082516      -65.7884083140      -51.7516480602  WZ1       406             0.0000000000
      1196       399  TIP3      H1            -31.5258582516      -65.4633783140      -52.1391780602  WZ1       406             0.0000000000
      1197       399  TIP3      H2            -30.4803582516      -66.5485583140      -52.2847380602  WZ1       406             0.0000000000
      1198       400  TIP3      OH2           -44.8850982516      -47.8064583140      -52.9871280602  WZ1       407             0.0000000000
      1199       400  TIP3      H1            -45.6054582516      -47.3663583140      -53.4383580602  WZ1       407             0.0000000000
      1200       400  TIP3      H2            -45.2506982516      -48.0569883140      -52.1387280602  WZ1       407             0.0000000000
      1201       401  TIP3      OH2           -42.4178382516      -48.2060683140      -53.9574080602  WZ1       408             0.0000000000
      1202       401  TIP3      H1            -43.2826182516      -48.1342183140      -53.5533980602  WZ1       408             0.0000000000
      1203       401  TIP3      H2            -42.4729382516      -47.6593383140      -54.7411580602  WZ1       408             0.0000000000
      1204       402  TIP3      OH2           -37.7072782516      -48.3181783140      -54.7818080602  WZ1       409             0.0000000000
      1205       402  TIP3      H1            -38.1638782516      -47.7892083140      -55.4359680602  WZ1       409             0.0000000000
      1206       402  TIP3      H2            -37.5444782516      -47.7150383140      -54.0565780602  WZ1       409             0.0000000000
      1207       403  TIP3      OH2           -35.3796482516      -49.4402183140      -53.8367780602  WZ1       410             0.0000000000
      1208       403  TIP3      H1            -36.2842782516      -49.2751983140      -54.1025680602  WZ1       410             0.0000000000
      1209       403  TIP3      H2            -34.9507882516      -48.5869983140      -53.9024380602  WZ1       410             0.0000000000
      1210       404  TIP3      OH2           -32.7754582516      -47.8703083140      -53.5419980602  WZ1       411             0.0000000000
      1211       404  TIP3      H1            -32.9572582516      -46.9544183140      -53.7525080602  WZ1       411             0.0000000000
      1212       404  TIP3      H2            -32.5986782516      -48.2805983140      -54.3885380602  WZ1       411             0.0000000000
      1213       405  TIP3      OH2           -45.4702882516      -49.1832083140      -56.0769480602  WZ1       412             0.0000000000
      1214       405  TIP3      H1            -45.4886882516      -49.6086983140      -55.2197180602  WZ1       412             0.0000000000
      1215       405  TIP3      H2            -44.6654982516      -49.5017083140      -56.4857280602  WZ1       412             0.0000000000
      1216       406  TIP3      OH2           -43.3289782516      -50.4733383140      -57.4219580602  WZ1       413             0.0000000000
      1217       406  TIP3      H1            -43.5479082516      -51.3895983140      -57.2523580602  WZ1       413             0.0000000000
      1218       406  TIP3      H2            -42.5047582516      -50.3332983140      -56.9558180602  WZ1       413             0.0000000000
      1219       407  TIP3      OH2           -40.7917282516      -50.0034083140      -56.5731580602  WZ1       414             0.0000000000
      1220       407  TIP3      H1            -40.5791582516      -50.8915083140      -56.8600680602  WZ1       414             0.0000000000
      1221       407  TIP3      H2            -40.7272182516      -50.0376383140      -55.6187580602  WZ1       414             0.0000000000
      1222       408  TIP3      OH2           -37.2833582516      -64.3393483140      -57.4288280602  WZ1       415             0.0000000000
      1223       408  TIP3      H1            -37.9576782516      -64.9687883140      -57.1732480602  WZ1       415             0.0000000000
      1224       408  TIP3      H2            -36.7194382516      -64.8234583140      -58.0320380602  WZ1       415             0.0000000000
      1225       409  TIP3      OH2           -32.1406382516      -66.2319483140      -57.3161180602  WZ1       416             0.0000000000
      1226       409  TIP3      H1            -31.5368782516      -65.6844083140      -57.8180180602  WZ1       416             0.0000000000
      1227       409  TIP3      H2            -33.0104382516      -65.9129083140      -57.5567080602  WZ1       416             0.0000000000
      1228       410  TIP3      OH2           -30.4135982516      -65.0930783140      -58.9830280602  WZ1       417             0.0000000000
      1229       410  TIP3      H1            -29.8018482516      -65.6075083140      -59.5096680602  WZ1       417             0.0000000000
      1230       410  TIP3      H2            -30.0312582516      -64.2158683140      -58.9595880602  WZ1       417             0.0000000000
      1231       411  TIP3      OH2           -44.9566082516      -65.7053183140      -59.6068380602  WZ1       418             0.0000000000
      1232       411  TIP3      H1            -45.7336282516      -65.9398283140      -60.1142480602  WZ1       418             0.0000000000
      1233       411  TIP3      H2            -44.4262482516      -66.5021083140      -59.5980380602  WZ1       418             0.0000000000
      1234       412  TIP3      OH2           -46.1202682516      -65.9075083140      -63.8032280602  WZ1       419             0.0000000000
      1235       412  TIP3      H1            -45.6811982516      -65.2964583140      -64.3948780602  WZ1       419             0.0000000000
      1236       412  TIP3      H2            -46.7540282516      -65.3690983140      -63.3292280602  WZ1       419             0.0000000000
      1237       413  TIP3      OH2           -40.3773482516      -65.7786083140      -59.7935280602  WZ1       420             0.0000000000
      1238       413  TIP3      H1            -39.5030082516      -65.3901783140      -59.8230980602  WZ1       420             0.0000000000
      1239       413  TIP3      H2            -40.5132682516      -65.9938283140      -58.8708080602  WZ1       420             0.0000000000
      1240       414  TIP3      OH2           -34.8205082516      -65.7486283140      -58.1443580602  WZ1       421             0.0000000000
      1241       414  TIP3      H1            -34.7443482516      -65.6534683140      -59.0937580602  WZ1       421             0.0000000000
      1242       414  TIP3      H2            -35.0955882516      -66.6563383140      -58.0154480602  WZ1       421             0.0000000000
      1243       415  TIP3      OH2           -33.4672482516      -65.7228483140      -62.4518580602  WZ1       422             0.0000000000
      1244       415  TIP3      H1            -34.1701382516      -65.1079283140      -62.6617180602  WZ1       422             0.0000000000
      1245       415  TIP3      H2            -33.9121082516      -66.5601783140      -62.3207680602  WZ1       422             0.0000000000
      1246       416  TIP3      OH2           -46.2193182516      -49.9592883140      -62.9057180602  WZ1       423             0.0000000000
      1247       416  TIP3      H1            -46.9043282516      -49.9973983140      -63.5732080602  WZ1       423             0.0000000000
      1248       416  TIP3      H2            -46.2155982516      -49.0465283140      -62.6175080602  WZ1       423             0.0000000000
      1249       417  TIP3      OH2           -44.2593582516      -63.9913583140      -65.3608180602  WZ1       424             0.0000000000
      1250       417  TIP3      H1            -43.7680182516      -64.6211183140      -65.8882680602  WZ1       424             0.0000000000
      1251       417  TIP3      H2            -43.6357282516      -63.6954183140      -64.6976980602  WZ1       424             0.0000000000
      1252       418  TIP3      OH2           -39.2333482516      -63.6982083140      -62.9037680602  WZ1       425             0.0000000000
      1253       418  TIP3      H1            -39.0552182516      -64.3448883140      -62.2209080602  WZ1       425             0.0000000000
      1254       418  TIP3      H2            -39.2867282516      -62.8644383140      -62.4366580602  WZ1       425             0.0000000000
      1255       419  TIP3      OH2           -37.3549682516      -48.7497983140      -64.5080980602  WZ1       426             0.0000000000
      1256       419  TIP3      H1            -36.4889482516      -48.3830583140      -64.6862780602  WZ1       426             0.0000000000
      1257       419  TIP3      H2            -37.6016882516      -49.1889983140      -65.3220180602  WZ1       426             0.0000000000
      1258       420  TIP3      OH2           -30.6460082516      -49.1867683140      -61.8289880602  WZ1       427             0.0000000000
      1259       420  TIP3      H1            -30.8402982516      -49.9345583140      -62.3940280602  WZ1       427             0.0000000000
      1260       420  TIP3      H2            -30.6849982516      -48.4287583140      -62.4121980602  WZ1       427             0.0000000000
      1261       421  TIP3      OH2           -44.9988082516      -65.1911283140      -50.0892180602  WZ1       428             0.0000000000
      1262       421  TIP3      H1            -45.3649882516      -65.9568683140      -49.6467480602  WZ1       428             0.0000000000
      1263       421  TIP3      H2            -44.0859582516      -65.1621083140      -49.8027080602  WZ1       428             0.0000000000
      1264       422  TIP3      OH2           -43.0257282516      -65.8406883140      -48.5535080602  WZ1       429             0.0000000000
      1265       422  TIP3      H1            -42.1273682516      -66.1146683140      -48.7381680602  WZ1       429             0.0000000000
      1266       422  TIP3      H2            -43.4124182516      -66.5830883140      -48.0892480602  WZ1       429             0.0000000000
      1267       423  TIP3      OH2           -44.4011982516      -49.0392083140      -65.8805080602  WZ1       430             0.0000000000
      1268       423  TIP3      H1            -44.6687382516      -48.7529183140      -65.0071980602  WZ1       430             0.0000000000
      1269       423  TIP3      H2            -43.6299382516      -49.5852883140      -65.7282580602  WZ1       430             0.0000000000
      1270       424  TIP3      OH2           -31.4283882516      -50.4355283140      -49.6788080602  WZ1       432             0.0000000000
      1271       424  TIP3      H1            -32.2101982516      -50.6217283140      -50.1987480602  WZ1       432             0.0000000000
      1272       424  TIP3      H2            -31.5003982516      -49.5060983140      -49.4615580602  WZ1       432             0.0000000000
      1273       425  TIP3      OH2           -17.0223482516      -56.5490883140      -59.6480880602  WZ1       433             0.0000000000
      1274       425  TIP3      H1            -16.9332382516      -55.6052683140      -59.7803780602  WZ1       433             0.0000000000
      1275       425  TIP3      H2            -17.6605882516      -56.8244483140      -60.3061480602  WZ1       433             0.0000000000
      1276       426  TIP3      OH2           -18.0892182516      -57.2940183140      -56.2292680602  WZ1       434             0.0000000000
      1277       426  TIP3      H1            -18.1274682516      -57.9403883140      -55.5243080602  WZ1       434             0.0000000000
      1278       426  TIP3      H2            -18.4115682516      -57.7605783140      -57.0003980602  WZ1       434             0.0000000000
      1279       427  TIP3      OH2           -25.7207182516      -57.6798083140      -54.6362780602  WZ1       435             0.0000000000
      1280       427  TIP3      H1            -25.6795082516      -58.3054783140      -53.9130380602  WZ1       435             0.0000000000
      1281       427  TIP3      H2            -25.0179482516      -57.0559483140      -54.4542380602  WZ1       435             0.0000000000
      1282       428  TIP3      OH2           -14.3831982516      -54.3549783140      -57.9277580602  WZ1       436             0.0000000000
      1283       428  TIP3      H1            -14.8239282516      -55.0753783140      -57.4771980602  WZ1       436             0.0000000000
      1284       428  TIP3      H2            -14.3962282516      -53.6342583140      -57.2979880602  WZ1       436             0.0000000000
      1285       429  TIP3      OH2           -24.7974082516      -53.2299183140      -56.1013680602  WZ1       437             0.0000000000
      1286       429  TIP3      H1            -25.1668882516      -54.0318683140      -56.4709380602  WZ1       437             0.0000000000
      1287       429  TIP3      H2            -23.8562982516      -53.3984283140      -56.0550280602  WZ1       437             0.0000000000
      1288       430  TIP3      OH2           -28.1873582516      -59.5696583140      -60.7084880602  WZ1       438             0.0000000000
      1289       430  TIP3      H1            -28.6350182516      -58.7237883140      -60.7268380602  WZ1       438             0.0000000000
      1290       430  TIP3      H2            -28.7482382516      -60.1492383140      -61.2239780602  WZ1       438             0.0000000000
      1291       431  TIP3      OH2           -27.4767482516      -57.4076983140      -58.5826880602  WZ1       439             0.0000000000
      1292       431  TIP3      H1            -27.2633982516      -58.1775383140      -58.0553880602  WZ1       439             0.0000000000
      1293       431  TIP3      H2            -26.7389882516      -57.3180283140      -59.1859280602  WZ1       439             0.0000000000
      1294       432  TIP3      OH2           -17.2716482516      -49.2508083140      -57.7157180602  WZ1       440             0.0000000000
      1295       432  TIP3      H1            -16.6520082516      -49.9273383140      -57.9887980602  WZ1       440             0.0000000000
      1296       432  TIP3      H2            -17.4799082516      -49.4687283140      -56.8072280602  WZ1       440             0.0000000000
      1297       433  TIP3      OH2           -19.6997782516      -54.8618783140      -55.8231680602  WZ1       441             0.0000000000
      1298       433  TIP3      H1            -19.3959882516      -55.5477383140      -56.4177580602  WZ1       441             0.0000000000
      1299       433  TIP3      H2            -18.9783782516      -54.7430083140      -55.2053680602  WZ1       441             0.0000000000
      1300       434  TIP3      OH2           -11.0367982516      -63.2603483140      -54.9625480602  WZ1       442             0.0000000000
      1301       434  TIP3      H1            -10.9875782516      -62.6502283140      -54.2266380602  WZ1       442             0.0000000000
      1302       434  TIP3      H2            -10.6112882516      -62.7992583140      -55.6854380602  WZ1       442             0.0000000000
      1303       435  TIP3      OH2           -16.5590782516      -60.4676383140      -55.4956880602  WZ1       443             0.0000000000
      1304       435  TIP3      H1            -16.4164882516      -61.4139383140      -55.4755280602  WZ1       443             0.0000000000
      1305       435  TIP3      H2            -16.6651782516      -60.2606583140      -56.4241980602  WZ1       443             0.0000000000
      1306       436  TIP3      OH2           -23.4042482516      -62.3659983140      -58.2232080602  WZ1       444             0.0000000000
      1307       436  TIP3      H1            -23.3611382516      -61.5061483140      -58.6415780602  WZ1       444             0.0000000000
      1308       436  TIP3      H2            -23.8618382516      -62.9185283140      -58.8568880602  WZ1       444             0.0000000000
      1309       437  TIP3      OH2           -15.6819782516      -62.2354383140      -59.8223780602  WZ1       445             0.0000000000
      1310       437  TIP3      H1            -15.0355482516      -62.5641183140      -59.1976180602  WZ1       445             0.0000000000
      1311       437  TIP3      H2            -15.1720382516      -61.7175383140      -60.4452380602  WZ1       445             0.0000000000
      1312       438  TIP3      OH2           -26.7840982516      -59.9694183140      -57.4610680602  WZ1       446             0.0000000000
      1313       438  TIP3      H1            -26.1304382516      -60.5192483140      -57.0290580602  WZ1       446             0.0000000000
      1314       438  TIP3      H2            -26.7601682516      -60.2435183140      -58.3778680602  WZ1       446             0.0000000000
      1315       439  TIP3      OH2           -21.6276482516      -58.4192883140      -58.2459180602  WZ1       447             0.0000000000
      1316       439  TIP3      H1            -21.0115482516      -58.9457483140      -57.7365180602  WZ1       447             0.0000000000
      1317       439  TIP3      H2            -22.2137682516      -59.0594183140      -58.6495580602  WZ1       447             0.0000000000
      1318       440  TIP3      OH2           -10.6453382516      -61.7824283140      -52.7265680602  WZ1       448             0.0000000000
      1319       440  TIP3      H1            -11.3338782516      -61.1243583140      -52.8219080602  WZ1       448             0.0000000000
      1320       440  TIP3      H2            -10.6298782516      -61.9796383140      -51.7900280602  WZ1       448             0.0000000000
      1321       441  TIP3      OH2           -24.5940582516      -63.4481583140      -54.1491280602  WZ1       449             0.0000000000
      1322       441  TIP3      H1            -24.8128882516      -62.9180983140      -54.9155280602  WZ1       449             0.0000000000
      1323       441  TIP3      H2            -25.2619682516      -63.2216083140      -53.5019880602  WZ1       449             0.0000000000
      1324       442  TIP3      OH2           -17.2250782516      -53.9480483140      -60.6052180602  WZ1       450             0.0000000000
      1325       442  TIP3      H1            -17.5205682516      -54.2708183140      -61.4565280602  WZ1       450             0.0000000000
      1326       442  TIP3      H2            -17.5492982516      -53.0483783140      -60.5639580602  WZ1       450             0.0000000000
      1327       443  TIP3      OH2           -22.0249182516      -55.7725883140      -53.8617580602  WZ1       451             0.0000000000
      1328       443  TIP3      H1            -22.7650082516      -55.1744383140      -53.7582380602  WZ1       451             0.0000000000
      1329       443  TIP3      H2            -21.3109682516      -55.2186283140      -54.1773980602  WZ1       451             0.0000000000
      1330       444  TIP3      OH2           -13.9181382516      -62.9445083140      -57.8417880602  WZ1       452             0.0000000000
      1331       444  TIP3      H1            -14.1333382516      -63.7101683140      -57.3091880602  WZ1       452             0.0000000000
      1332       444  TIP3      H2            -13.2623982516      -62.4720483140      -57.3289380602  WZ1       452             0.0000000000
      1333       445  TIP3      OH2           -25.0003282516      -61.5559783140      -56.1969080602  WZ1       453             0.0000000000
      1334       445  TIP3      H1            -24.3866982516      -60.9232183140      -55.8236680602  WZ1       453             0.0000000000
      1335       445  TIP3      H2            -24.4882582516      -62.0284783140      -56.8532180602  WZ1       453             0.0000000000
      1336       446  TIP3      OH2           -23.6174882516      -53.8082883140      -53.0746080602  WZ1       454             0.0000000000
      1337       446  TIP3      H1            -23.6227282516      -52.9289383140      -53.4526780602  WZ1       454             0.0000000000
      1338       446  TIP3      H2            -24.4710782516      -53.8918783140      -52.6496180602  WZ1       454             0.0000000000
      1339       447  TIP3      OH2           -27.4963982516      -54.1374983140      -62.2926780602  WZ1       455             0.0000000000
      1340       447  TIP3      H1            -27.7683082516      -53.9083983140      -63.1813880602  WZ1       455             0.0000000000
      1341       447  TIP3      H2            -27.4508282516      -53.2996183140      -61.8321480602  WZ1       455             0.0000000000
      1342       448  TIP3      OH2           -13.8714282516      -52.5159083140      -55.5798280602  WZ1       456             0.0000000000
      1343       448  TIP3      H1            -14.8130582516      -52.4575183140      -55.4181380602  WZ1       456             0.0000000000
      1344       448  TIP3      H2            -13.5948182516      -51.6098583140      -55.7168580602  WZ1       456             0.0000000000
      1345       449  TIP3      OH2           -13.5707282516      -64.2293783140      -54.1624380602  WZ1       457             0.0000000000
      1346       449  TIP3      H1            -14.3068082516      -63.6186683140      -54.2003080602  WZ1       457             0.0000000000
      1347       449  TIP3      H2            -12.8873282516      -63.8144783140      -54.6887980602  WZ1       457             0.0000000000
      1348       450  TIP3      OH2           -20.5675882516      -66.1426483140      -56.6966380602  WZ1       458             0.0000000000
      1349       450  TIP3      H1            -20.6851682516      -67.0910483140      -56.7508080602  WZ1       458             0.0000000000
      1350       450  TIP3      H2            -21.4225782516      -65.8100383140      -56.4235280602  WZ1       458             0.0000000000
      1351       451  TIP3      OH2           -15.6193082516      -50.7345583140      -58.9546680602  WZ1       459             0.0000000000
      1352       451  TIP3      H1            -15.1940782516      -51.4417683140      -59.4397080602  WZ1       459             0.0000000000
      1353       451  TIP3      H2            -15.3023082516      -49.9332883140      -59.3714480602  WZ1       459             0.0000000000
      1354       452  TIP3      OH2           -14.4596582516      -52.8337083140      -60.4460080602  WZ1       460             0.0000000000
      1355       452  TIP3      H1            -14.7171782516      -53.5236983140      -61.0574180602  WZ1       460             0.0000000000
      1356       452  TIP3      H2            -14.3885782516      -53.2765883140      -59.6004180602  WZ1       460             0.0000000000
      1357       453  TIP3      OH2           -12.7736382516      -54.2670383140      -51.9686580602  WZ1       461             0.0000000000
      1358       453  TIP3      H1            -12.6340082516      -54.8587883140      -52.7079580602  WZ1       461             0.0000000000
      1359       453  TIP3      H2            -12.6063582516      -53.3944483140      -52.3247780602  WZ1       461             0.0000000000
      1360       454  TIP3      OH2           -18.3010982516      -57.3050883140      -62.1960580602  WZ1       462             0.0000000000
      1361       454  TIP3      H1            -19.0125482516      -56.7701183140      -62.5480080602  WZ1       462             0.0000000000
      1362       454  TIP3      H2            -17.6101382516      -57.2498783140      -62.8561680602  WZ1       462             0.0000000000
      1363       455  TIP3      OH2           -18.2471782516      -58.8476583140      -65.1575580602  WZ1       463             0.0000000000
      1364       455  TIP3      H1            -17.5461882516      -58.8249683140      -64.5061580602  WZ1       463             0.0000000000
      1365       455  TIP3      H2            -17.9448882516      -59.4756883140      -65.8136280602  WZ1       463             0.0000000000
      1366       456  TIP3      OH2           -10.9317082516      -57.9272383140      -53.9026180602  WZ1       464             0.0000000000
      1367       456  TIP3      H1            -11.5842982516      -57.2326783140      -53.8135280602  WZ1       464             0.0000000000
      1368       456  TIP3      H2            -10.4666782516      -57.7171483140      -54.7124580602  WZ1       464             0.0000000000
      1369       457  TIP3      OH2           -14.8953282516      -57.0957583140      -61.2444680602  WZ1       465             0.0000000000
      1370       457  TIP3      H1            -15.6272282516      -56.8673883140      -60.6714080602  WZ1       465             0.0000000000
      1371       457  TIP3      H2            -14.4481082516      -57.8094883140      -60.7897180602  WZ1       465             0.0000000000
      1372       458  TIP3      OH2           -14.9979782516      -58.9214983140      -52.1767680602  WZ1       466             0.0000000000
      1373       458  TIP3      H1            -14.9180682516      -58.1580583140      -51.6049180602  WZ1       466             0.0000000000
      1374       458  TIP3      H2            -15.5992082516      -58.6422583140      -52.8672580602  WZ1       466             0.0000000000
      1375       459  TIP3      OH2           -23.2499582516      -56.4651383140      -59.3619680602  WZ1       467             0.0000000000
      1376       459  TIP3      H1            -23.5804382516      -56.8357983140      -60.1802680602  WZ1       467             0.0000000000
      1377       459  TIP3      H2            -22.6615482516      -57.1357383140      -59.0151380602  WZ1       467             0.0000000000
      1378       460  TIP3      OH2           -21.8832082516      -53.0370783140      -56.6807480602  WZ1       468             0.0000000000
      1379       460  TIP3      H1            -21.9780782516      -53.6157683140      -57.4372880602  WZ1       468             0.0000000000
      1380       460  TIP3      H2            -21.1538482516      -53.4085083140      -56.1844680602  WZ1       468             0.0000000000
      1381       461  TIP3      OH2           -22.8834082516      -57.6965783140      -55.7284680602  WZ1       469             0.0000000000
      1382       461  TIP3      H1            -22.3181582516      -57.5751583140      -56.4913480602  WZ1       469             0.0000000000
      1383       461  TIP3      H2            -22.5645182516      -57.0590783140      -55.0896180602  WZ1       469             0.0000000000
      1384       462  TIP3      OH2           -16.5741882516      -52.1933883140      -54.9944180602  WZ1       470             0.0000000000
      1385       462  TIP3      H1            -16.8145282516      -51.5310783140      -54.3464980602  WZ1       470             0.0000000000
      1386       462  TIP3      H2            -16.7723682516      -53.0278683140      -54.5694580602  WZ1       470             0.0000000000
      1387       463  TIP3      OH2           -22.0033382516      -53.2973083140      -51.0112780602  WZ1       471             0.0000000000
      1388       463  TIP3      H1            -22.3145882516      -52.5149883140      -50.5559580602  WZ1       471             0.0000000000
      1389       463  TIP3      H2            -22.6533182516      -53.4503983140      -51.6970780602  WZ1       471             0.0000000000
      1390       464  TIP3      OH2           -16.0243782516      -57.9334683140      -63.5593480602  WZ1       472             0.0000000000
      1391       464  TIP3      H1            -15.4448282516      -57.7834383140      -62.8124580602  WZ1       472             0.0000000000
      1392       464  TIP3      H2            -15.6103782516      -57.4627283140      -64.2827080602  WZ1       472             0.0000000000
      1393       465  TIP3      OH2           -25.0833482516      -57.0991983140      -51.7827080602  WZ1       473             0.0000000000
      1394       465  TIP3      H1            -25.0130282516      -56.4485183140      -51.0842080602  WZ1       473             0.0000000000
      1395       465  TIP3      H2            -25.9741282516      -56.9964483140      -52.1176180602  WZ1       473             0.0000000000
      1396       466  TIP3      OH2           -18.2978882516      -51.1966183140      -60.1240380602  WZ1       474             0.0000000000
      1397       466  TIP3      H1            -17.8241282516      -50.9009883140      -59.3466180602  WZ1       474             0.0000000000
      1398       466  TIP3      H2            -18.8609582516      -50.4584583140      -60.3570780602  WZ1       474             0.0000000000
      1399       467  TIP3      OH2           -23.7637482516      -51.2258083140      -50.2478980602  WZ1       475             0.0000000000
      1400       467  TIP3      H1            -23.7562182516      -51.3618383140      -51.1953480602  WZ1       475             0.0000000000
      1401       467  TIP3      H2            -24.6797082516      -51.3429983140      -49.9958980602  WZ1       475             0.0000000000
      1402       468  TIP3      OH2           -12.3255382516      -66.1834283140      -63.7463780602  WZ1       476             0.0000000000
      1403       468  TIP3      H1            -13.2254682516      -66.0445283140      -63.4513180602  WZ1       476             0.0000000000
      1404       468  TIP3      H2            -12.0736982516      -65.3519683140      -64.1482080602  WZ1       476             0.0000000000
      1405       469  TIP3      OH2           -24.2596882516      -57.3957083140      -61.7726880602  WZ1       477             0.0000000000
      1406       469  TIP3      H1            -24.5515582516      -56.6275383140      -62.2635580602  WZ1       477             0.0000000000
      1407       469  TIP3      H2            -24.9341682516      -58.0550883140      -61.9355480602  WZ1       477             0.0000000000
      1408       470  TIP3      OH2           -11.1363982516      -51.8171883140      -65.3699880602  WZ1       478             0.0000000000
      1409       470  TIP3      H1            -11.0630482516      -50.8781683140      -65.1994580602  WZ1       478             0.0000000000
      1410       470  TIP3      H2            -10.2308882516      -52.1223283140      -65.4262580602  WZ1       478             0.0000000000
      1411       471  TIP3      OH2           -28.1666782516      -55.0327883140      -52.9577080602  WZ1       479             0.0000000000
      1412       471  TIP3      H1            -28.6678382516      -55.0608483140      -53.7727380602  WZ1       479             0.0000000000
      1413       471  TIP3      H2            -28.1613082516      -55.9384683140      -52.6479780602  WZ1       479             0.0000000000
      1414       472  TIP3      OH2           -28.4164082516      -52.2524083140      -56.0736880602  WZ1       480             0.0000000000
      1415       472  TIP3      H1            -27.4703482516      -52.3967083140      -56.0927380602  WZ1       480             0.0000000000
      1416       472  TIP3      H2            -28.5287782516      -51.4681283140      -55.5365680602  WZ1       480             0.0000000000
      1417       473  TIP3      OH2           -10.2185582516      -51.5864383140      -50.3913180602  WZ1       481             0.0000000000
      1418       473  TIP3      H1            -10.2678782516      -52.5416283140      -50.4285580602  WZ1       481             0.0000000000
      1419       473  TIP3      H2            -11.0453282516      -51.3189083140      -49.9899380602  WZ1       481             0.0000000000
      1420       474  TIP3      OH2           -19.2401582516      -52.0125183140      -51.5151780602  WZ1       482             0.0000000000
      1421       474  TIP3      H1            -19.1526982516      -51.1860583140      -51.0402680602  WZ1       482             0.0000000000
      1422       474  TIP3      H2            -20.1036482516      -52.3421383140      -51.2662480602  WZ1       482             0.0000000000
      1423       475  TIP3      OH2           -18.8255782516      -48.2401483140      -61.7091180602  WZ1       483             0.0000000000
      1424       475  TIP3      H1            -18.9009782516      -48.3614283140      -62.6555980602  WZ1       483             0.0000000000
      1425       475  TIP3      H2            -18.7927082516      -47.2908783140      -61.5906580602  WZ1       483             0.0000000000
      1426       476  TIP3      OH2           -25.1721982516      -49.4514483140      -59.9282180602  WZ1       484             0.0000000000
      1427       476  TIP3      H1            -25.0201582516      -49.7994083140      -59.0495680602  WZ1       484             0.0000000000
      1428       476  TIP3      H2            -26.0231582516      -49.8077183140      -60.1834980602  WZ1       484             0.0000000000
      1429       477  TIP3      OH2           -15.7239782516      -49.0861283140      -64.7068780602  WZ1       485             0.0000000000
      1430       477  TIP3      H1            -15.3491382516      -49.8305183140      -65.1776180602  WZ1       485             0.0000000000
      1431       477  TIP3      H2            -15.7196082516      -49.3560683140      -63.7885480602  WZ1       485             0.0000000000
      1432       478  TIP3      OH2           -16.0551682516      -49.1604183140      -61.9576580602  WZ1       486             0.0000000000
      1433       478  TIP3      H1            -16.9901882516      -49.0602283140      -61.7789580602  WZ1       486             0.0000000000
      1434       478  TIP3      H2            -15.7749782516      -49.8698183140      -61.3793380602  WZ1       486             0.0000000000
      1435       479  TIP3      OH2           -13.0665782516      -60.0931883140      -49.9110980602  WZ1       487             0.0000000000
      1436       479  TIP3      H1            -13.4738982516      -59.6126283140      -50.6317680602  WZ1       487             0.0000000000
      1437       479  TIP3      H2            -13.0260082516      -60.9985883140      -50.2190180602  WZ1       487             0.0000000000
      1438       480  TIP3      OH2           -25.9176282516      -53.7092483140      -51.9144280602  WZ1       488             0.0000000000
      1439       480  TIP3      H1            -25.7014982516      -54.0706883140      -51.0548480602  WZ1       488             0.0000000000
      1440       480  TIP3      H2            -26.7731582516      -54.0838683140      -52.1240780602  WZ1       488             0.0000000000
      1441       481  TIP3      OH2           -23.2988282516      -65.2391983140      -55.9190080602  WZ1       489             0.0000000000
      1442       481  TIP3      H1            -24.1604582516      -65.3263783140      -56.3267180602  WZ1       489             0.0000000000
      1443       481  TIP3      H2            -23.3212582516      -64.3831883140      -55.4912480602  WZ1       489             0.0000000000
      1444       482  TIP3      OH2           -18.6360482516      -65.5171583140      -52.5443080602  WZ1       490             0.0000000000
      1445       482  TIP3      H1            -18.2157382516      -65.9324483140      -51.7912480602  WZ1       490             0.0000000000
      1446       482  TIP3      H2            -19.5690882516      -65.6958283140      -52.4271080602  WZ1       490             0.0000000000
      1447       483  TIP3      OH2           -15.3095582516      -61.7616383140      -51.6908580602  WZ1       491             0.0000000000
      1448       483  TIP3      H1            -15.8236082516      -61.8874183140      -50.8932580602  WZ1       491             0.0000000000
      1449       483  TIP3      H2            -15.4650882516      -60.8493283140      -51.9352380602  WZ1       491             0.0000000000
      1450       484  TIP3      OH2           -14.5470682516      -56.9006383140      -65.9295580602  WZ1       492             0.0000000000
      1451       484  TIP3      H1            -14.5049882516      -57.1232483140      -66.8595580602  WZ1       492             0.0000000000
      1452       484  TIP3      H2            -13.6978582516      -56.5019283140      -65.7395680602  WZ1       492             0.0000000000
      1453       485  TIP3      OH2           -18.9743182516      -63.0248183140      -65.2592280602  WZ1       493             0.0000000000
      1454       485  TIP3      H1            -19.2278382516      -63.0056583140      -64.3364180602  WZ1       493             0.0000000000
      1455       485  TIP3      H2            -19.2311082516      -63.8962783140      -65.5606080602  WZ1       493             0.0000000000
      1456       486  TIP3      OH2           -23.2078182516      -60.2737483140      -54.8239880602  WZ1       494             0.0000000000
      1457       486  TIP3      H1            -23.8496082516      -60.3140183140      -54.1149780602  WZ1       494             0.0000000000
      1458       486  TIP3      H2            -23.1706182516      -59.3472783140      -55.0616880602  WZ1       494             0.0000000000
      1459       487  TIP3      OH2           -23.2109082516      -60.0527383140      -59.9119880602  WZ1       495             0.0000000000
      1460       487  TIP3      H1            -24.1036182516      -60.3931283140      -59.9706080602  WZ1       495             0.0000000000
      1461       487  TIP3      H2            -22.7602482516      -60.4296483140      -60.6676680602  WZ1       495             0.0000000000
      1462       488  TIP3      OH2           -17.6753582516      -59.6367083140      -61.0949080602  WZ1       496             0.0000000000
      1463       488  TIP3      H1            -18.0843282516      -58.8218483140      -61.3864280602  WZ1       496             0.0000000000
      1464       488  TIP3      H2            -16.9547382516      -59.7766983140      -61.7091980602  WZ1       496             0.0000000000
      1465       489  TIP3      OH2           -18.5731982516      -59.4610683140      -49.6068380602  WZ1       497             0.0000000000
      1466       489  TIP3      H1            -19.1358182516      -60.1659083140      -49.2860580602  WZ1       497             0.0000000000
      1467       489  TIP3      H2            -17.7468582516      -59.5818783140      -49.1390780602  WZ1       497             0.0000000000
      1468       490  TIP3      OH2           -16.6705882516      -60.1906683140      -58.2809380602  WZ1       498             0.0000000000
      1469       490  TIP3      H1            -16.8661382516      -59.5849883140      -58.9958780602  WZ1       498             0.0000000000
      1470       490  TIP3      H2            -16.4893282516      -61.0241483140      -58.7153080602  WZ1       498             0.0000000000
      1471       491  TIP3      OH2           -25.4577682516      -59.9533983140      -52.9567880602  WZ1       499             0.0000000000
      1472       491  TIP3      H1            -25.4958282516      -59.5532383140      -52.0880780602  WZ1       499             0.0000000000
      1473       491  TIP3      H2            -25.9486582516      -60.7701583140      -52.8664980602  WZ1       499             0.0000000000
      1474       492  TIP3      OH2           -22.0920282516      -62.5791683140      -66.1581880602  WZ1       500             0.0000000000
      1475       492  TIP3      H1            -22.5229582516      -63.0241583140      -65.4284480602  WZ1       500             0.0000000000
      1476       492  TIP3      H2            -22.8101582516      -62.2075383140      -66.6704380602  WZ1       500             0.0000000000
      1477       493  TIP3      OH2           -28.8496882516      -62.8372183140      -59.1063180602  WZ1       501             0.0000000000
      1478       493  TIP3      H1            -28.2189182516      -62.8660083140      -58.3869280602  WZ1       501             0.0000000000
      1479       493  TIP3      H2            -28.4002582516      -63.2623483140      -59.8367280602  WZ1       501             0.0000000000
      1480       494  TIP3      OH2           -27.5754782516      -62.0910183140      -63.6822780602  WZ1       502             0.0000000000
      1481       494  TIP3      H1            -27.1013082516      -61.5000283140      -64.2671880602  WZ1       502             0.0000000000
      1482       494  TIP3      H2            -28.2928382516      -61.5607283140      -63.3352680602  WZ1       502             0.0000000000
      1483       495  TIP3      OH2           -17.4066682516      -58.5525383140      -53.6096980602  WZ1       503             0.0000000000
      1484       495  TIP3      H1            -17.0831882516      -59.1835683140      -54.2526480602  WZ1       503             0.0000000000
      1485       495  TIP3      H2            -17.8467382516      -59.0873183140      -52.9489580602  WZ1       503             0.0000000000
      1486       496  TIP3      OH2           -20.6293782516      -62.6249883140      -58.8255780602  WZ1       504             0.0000000000
      1487       496  TIP3      H1            -21.5402682516      -62.5683083140      -58.5369780602  WZ1       504             0.0000000000
      1488       496  TIP3      H2            -20.1240882516      -62.6854383140      -58.0148580602  WZ1       504             0.0000000000
      1489       497  TIP3      OH2           -25.8010382516      -60.9963583140      -59.9988180602  WZ1       505             0.0000000000
      1490       497  TIP3      H1            -26.6902382516      -60.8968083140      -60.3388580602  WZ1       505             0.0000000000
      1491       497  TIP3      H2            -25.5045482516      -61.8380583140      -60.3450280602  WZ1       505             0.0000000000
      1492       498  TIP3      OH2           -22.1478582516      -60.9960983140      -62.3423580602  WZ1       506             0.0000000000
      1493       498  TIP3      H1            -21.2163082516      -60.8670983140      -62.1640480602  WZ1       506             0.0000000000
      1494       498  TIP3      H2            -22.3628282516      -60.3266683140      -62.9918880602  WZ1       506             0.0000000000
      1495       499  TIP3      OH2           -16.2241882516      -63.3903583140      -55.5613980602  WZ1       507             0.0000000000
      1496       499  TIP3      H1            -16.9010282516      -63.2590483140      -54.8974280602  WZ1       507             0.0000000000
      1497       499  TIP3      H2            -16.7096982516      -63.5454083140      -56.3716280602  WZ1       507             0.0000000000
      1498       500  TIP3      OH2           -23.4738382516      -59.8018783140      -64.7757480602  WZ1       508             0.0000000000
      1499       500  TIP3      H1            -24.0163282516      -60.1814983140      -65.4669880602  WZ1       508             0.0000000000
      1500       500  TIP3      H2            -22.6403482516      -59.6074083140      -65.2043380602  WZ1       508             0.0000000000
      1501       501  TIP3      OH2           -12.9366782516      -47.7188183140      -49.2846380602  WZ1       509             0.0000000000
      1502       501  TIP3      H1            -12.7368082516      -47.2946283140      -50.1191080602  WZ1       509             0.0000000000
      1503       501  TIP3      H2            -12.2813082516      -47.3749983140      -48.6775980602  WZ1       509             0.0000000000
      1504       502  TIP3      OH2           -25.3386982516      -55.2446883140      -49.6765880602  WZ1       510             0.0000000000
      1505       502  TIP3      H1            -24.6064582516      -54.9900983140      -49.1151380602  WZ1       510             0.0000000000
      1506       502  TIP3      H2            -26.1188282516      -55.0401483140      -49.1610480602  WZ1       510             0.0000000000
      1507       503  TIP3      OH2           -19.3094082516      -59.8376883140      -56.9386180602  WZ1       511             0.0000000000
      1508       503  TIP3      H1            -18.7450682516      -60.3840283140      -57.4856580602  WZ1       511             0.0000000000
      1509       503  TIP3      H2            -19.4570682516      -60.3594983140      -56.1498580602  WZ1       511             0.0000000000
      1510       504  TIP3      OH2           -24.3074382516      -63.7010783140      -60.5201380602  WZ1       512             0.0000000000
      1511       504  TIP3      H1            -24.6244882516      -64.6035483140      -60.5555980602  WZ1       512             0.0000000000
      1512       504  TIP3      H2            -23.5260282516      -63.6993383140      -61.0729780602  WZ1       512             0.0000000000
      1513       505  TIP3      OH2           -20.6828182516      -61.4490783140      -54.5245780602  WZ1       513             0.0000000000
      1514       505  TIP3      H1            -21.5182882516      -60.9951283140      -54.4143380602  WZ1       513             0.0000000000
      1515       505  TIP3      H2            -20.1587582516      -61.1732283140      -53.7725880602  WZ1       513             0.0000000000
      1516       506  TIP3      OH2           -20.1385582516      -55.2363083140      -62.8399380602  WZ1       514             0.0000000000
      1517       506  TIP3      H1            -20.8834582516      -55.7437783140      -63.1621480602  WZ1       514             0.0000000000
      1518       506  TIP3      H2            -20.2728382516      -55.1875083140      -61.8934580602  WZ1       514             0.0000000000
      1519       507  TIP3      OH2           -12.9886682516      -56.1034883140      -54.0531780602  WZ1       515             0.0000000000
      1520       507  TIP3      H1            -12.3467882516      -55.6468583140      -54.5969580602  WZ1       515             0.0000000000
      1521       507  TIP3      H2            -13.8189782516      -55.9902483140      -54.5157680602  WZ1       515             0.0000000000
      1522       508  TIP3      OH2           -16.2408782516      -62.4223183140      -64.6406780602  WZ1       516             0.0000000000
      1523       508  TIP3      H1            -17.1794582516      -62.3107583140      -64.7917980602  WZ1       516             0.0000000000
      1524       508  TIP3      H2            -15.9436682516      -61.5656283140      -64.3341080602  WZ1       516             0.0000000000
      1525       509  TIP3      OH2           -18.6193482516      -55.0519783140      -51.6030280602  WZ1       517             0.0000000000
      1526       509  TIP3      H1            -18.9647382516      -55.4337383140      -50.7960680602  WZ1       517             0.0000000000
      1527       509  TIP3      H2            -18.8193382516      -54.1186183140      -51.5317380602  WZ1       517             0.0000000000
      1528       510  TIP3      OH2           -15.5225282516      -60.5550483140      -62.9799380602  WZ1       518             0.0000000000
      1529       510  TIP3      H1            -14.6306282516      -60.6925483140      -62.6608180602  WZ1       518             0.0000000000
      1530       510  TIP3      H2            -15.4661682516      -59.7644383140      -63.5165880602  WZ1       518             0.0000000000
      1531       511  TIP3      OH2           -25.0137282516      -55.9413083140      -57.0701480602  WZ1       519             0.0000000000
      1532       511  TIP3      H1            -24.2690082516      -55.9437383140      -57.6714980602  WZ1       519             0.0000000000
      1533       511  TIP3      H2            -24.9360682516      -56.7649283140      -56.5886380602  WZ1       519             0.0000000000
      1534       512  TIP3      OH2           -18.0131482516      -53.7778783140      -63.8144780602  WZ1       520             0.0000000000
      1535       512  TIP3      H1            -18.3083082516      -52.9510883140      -63.4329980602  WZ1       520             0.0000000000
      1536       512  TIP3      H2            -18.7161482516      -54.3971883140      -63.6183380602  WZ1       520             0.0000000000
      1537       513  TIP3      OH2           -28.0057582516      -57.4806183140      -51.7552980602  WZ1       521             0.0000000000
      1538       513  TIP3      H1            -27.7828982516      -57.8986583140      -50.9235480602  WZ1       521             0.0000000000
      1539       513  TIP3      H2            -28.6077482516      -58.0931183140      -52.1780180602  WZ1       521             0.0000000000
      1540       514  TIP3      OH2           -20.9892682516      -57.9636283140      -49.5423280602  WZ1       522             0.0000000000
      1541       514  TIP3      H1            -21.2851882516      -58.1293283140      -50.4374180602  WZ1       522             0.0000000000
      1542       514  TIP3      H2            -20.0577482516      -58.1835983140      -49.5529380602  WZ1       522             0.0000000000
      1543       515  TIP3      OH2           -16.3689882516      -52.5904283140      -51.6525280602  WZ1       523             0.0000000000
      1544       515  TIP3      H1            -17.2695582516      -52.4071683140      -51.9201380602  WZ1       523             0.0000000000
      1545       515  TIP3      H2            -16.3348782516      -52.3314983140      -50.7316480602  WZ1       523             0.0000000000
      1546       516  TIP3      OH2           -10.6376582516      -60.3456383140      -63.2852680602  WZ1       524             0.0000000000
      1547       516  TIP3      H1            -11.1920282516      -60.7418383140      -63.9575180602  WZ1       524             0.0000000000
      1548       516  TIP3      H2            -10.5372982516      -59.4351183140      -63.5629380602  WZ1       524             0.0000000000
      1549       517  TIP3      OH2           -10.6744582516      -54.5454683140      -50.4481180602  WZ1       525             0.0000000000
      1550       517  TIP3      H1            -11.5256082516      -54.3070883140      -50.8154780602  WZ1       525             0.0000000000
      1551       517  TIP3      H2            -10.0841182516      -54.5621483140      -51.2014080602  WZ1       525             0.0000000000
      1552       518  TIP3      OH2           -12.3424882516      -51.5595983140      -62.8200580602  WZ1       526             0.0000000000
      1553       518  TIP3      H1            -12.7153782516      -52.3852183140      -62.5109980602  WZ1       526             0.0000000000
      1554       518  TIP3      H2            -12.0651382516      -51.7426583140      -63.7177180602  WZ1       526             0.0000000000
      1555       519  TIP3      OH2           -15.1820982516      -56.7516483140      -55.7988680602  WZ1       527             0.0000000000
      1556       519  TIP3      H1            -16.1104082516      -56.9834583140      -55.8259380602  WZ1       527             0.0000000000
      1557       519  TIP3      H2            -14.7309882516      -57.5286683140      -56.1289880602  WZ1       527             0.0000000000
      1558       520  TIP3      OH2           -22.6387882516      -52.4234883140      -59.6659980602  WZ1       528             0.0000000000
      1559       520  TIP3      H1            -22.1115682516      -51.6500483140      -59.8661180602  WZ1       528             0.0000000000
      1560       520  TIP3      H2            -23.5189382516      -52.1985683140      -59.9675980602  WZ1       528             0.0000000000
      1561       521  TIP3      OH2           -26.8840182516      -57.5610783140      -65.0787580602  WZ1       529             0.0000000000
      1562       521  TIP3      H1            -26.2680282516      -56.9343583140      -64.6992780602  WZ1       529             0.0000000000
      1563       521  TIP3      H2            -27.7457582516      -57.2450983140      -64.8071080602  WZ1       529             0.0000000000
      1564       522  TIP3      OH2           -21.2115582516      -54.7604983140      -60.0895680602  WZ1       530             0.0000000000
      1565       522  TIP3      H1            -21.4525582516      -53.8350583140      -60.0480380602  WZ1       530             0.0000000000
      1566       522  TIP3      H2            -21.9521982516      -55.2193683140      -59.6931780602  WZ1       530             0.0000000000
      1567       523  TIP3      OH2           -20.6968982516      -50.6111383140      -53.7744580602  WZ1       531             0.0000000000
      1568       523  TIP3      H1            -20.3344282516      -49.7565783140      -54.0080180602  WZ1       531             0.0000000000
      1569       523  TIP3      H2            -20.1653782516      -50.9029783140      -53.0338280602  WZ1       531             0.0000000000
      1570       524  TIP3      OH2           -22.5284782516      -49.7387383140      -60.5443480602  WZ1       532             0.0000000000
      1571       524  TIP3      H1            -23.4784282516      -49.6329983140      -60.4930180602  WZ1       532             0.0000000000
      1572       524  TIP3      H2            -22.1766682516      -48.9179983140      -60.1995980602  WZ1       532             0.0000000000
      1573       525  TIP3      OH2           -17.1528182516      -54.5120683140      -54.0738980602  WZ1       533             0.0000000000
      1574       525  TIP3      H1            -17.5786882516      -54.7398983140      -53.2474980602  WZ1       533             0.0000000000
      1575       525  TIP3      H2            -16.5722382516      -55.2508883140      -54.2563680602  WZ1       533             0.0000000000
      1576       526  TIP3      OH2           -14.9499282516      -53.5830183140      -64.9999980602  WZ1       534             0.0000000000
      1577       526  TIP3      H1            -14.5966182516      -53.9630383140      -64.1956480602  WZ1       534             0.0000000000
      1578       526  TIP3      H2            -15.8985782516      -53.6765383140      -64.9130680602  WZ1       534             0.0000000000
      1579       527  TIP3      OH2           -14.4943982516      -49.9601183140      -51.6044180602  WZ1       535             0.0000000000
      1580       527  TIP3      H1            -15.0960782516      -50.5158283140      -52.0997880602  WZ1       535             0.0000000000
      1581       527  TIP3      H2            -14.2130282516      -49.2931383140      -52.2306780602  WZ1       535             0.0000000000
      1582       528  TIP3      OH2           -10.4464882516      -49.1037683140      -64.7989780602  WZ1       536             0.0000000000
      1583       528  TIP3      H1             -9.7026982516      -48.5177183140      -64.9388180602  WZ1       536             0.0000000000
      1584       528  TIP3      H2            -11.1406782516      -48.5351883140      -64.4657380602  WZ1       536             0.0000000000
      1585       529  TIP3      OH2           -26.3718082516      -62.7273483140      -52.1971580602  WZ1       537             0.0000000000
      1586       529  TIP3      H1            -27.2645782516      -62.3888083140      -52.2647580602  WZ1       537             0.0000000000
      1587       529  TIP3      H2            -26.4705282516      -63.5827383140      -51.7790780602  WZ1       537             0.0000000000
      1588       530  TIP3      OH2           -14.0839982516      -54.9108183140      -62.7732080602  WZ1       538             0.0000000000
      1589       530  TIP3      H1            -14.3612382516      -55.6388883140      -62.2170980602  WZ1       538             0.0000000000
      1590       530  TIP3      H2            -13.1566982516      -54.7916183140      -62.5679480602  WZ1       538             0.0000000000
      1591       531  TIP3      OH2           -26.7206082516      -50.9229083140      -53.7622180602  WZ1       539             0.0000000000
      1592       531  TIP3      H1            -26.5035782516      -51.8546683140      -53.7932480602  WZ1       539             0.0000000000
      1593       531  TIP3      H2            -26.4742582516      -50.6484083140      -52.8789380602  WZ1       539             0.0000000000
      1594       532  TIP3      OH2           -20.8591482516      -52.4714083140      -66.5529980602  WZ1       540             0.0000000000
      1595       532  TIP3      H1            -20.6201682516      -53.2195983140      -67.1001080602  WZ1       540             0.0000000000
      1596       532  TIP3      H2            -21.1280182516      -52.8592383140      -65.7202180602  WZ1       540             0.0000000000
      1597       533  TIP3      OH2           -21.9220882516      -52.9010283140      -64.0967380602  WZ1       541             0.0000000000
      1598       533  TIP3      H1            -21.7752882516      -53.4210483140      -63.3066480602  WZ1       541             0.0000000000
      1599       533  TIP3      H2            -21.9249182516      -51.9942683140      -63.7901480602  WZ1       541             0.0000000000
      1600       534  TIP3      OH2           -25.4689782516      -55.6486983140      -63.5861980602  WZ1       542             0.0000000000
      1601       534  TIP3      H1            -26.1550482516      -55.2964483140      -63.0192280602  WZ1       542             0.0000000000
      1602       534  TIP3      H2            -24.9461882516      -54.8857383140      -63.8327680602  WZ1       542             0.0000000000
      1603       535  TIP3      OH2           -17.6374682516      -62.9863183140      -53.3072980602  WZ1       543             0.0000000000
      1604       535  TIP3      H1            -16.9386782516      -62.9124483140      -52.6573280602  WZ1       543             0.0000000000
      1605       535  TIP3      H2            -18.0183282516      -63.8508183140      -53.1530080602  WZ1       543             0.0000000000
      1606       536  TIP3      OH2           -16.8529782516      -63.3341483140      -62.2100680602  WZ1       544             0.0000000000
      1607       536  TIP3      H1            -16.6331482516      -62.8626083140      -63.0135280602  WZ1       544             0.0000000000
      1608       536  TIP3      H2            -16.2945782516      -62.9398883140      -61.5400080602  WZ1       544             0.0000000000
      1609       537  TIP3      OH2           -19.1843682516      -51.2036683140      -63.3473180602  WZ1       545             0.0000000000
      1610       537  TIP3      H1            -20.0007582516      -50.7066983140      -63.2948880602  WZ1       545             0.0000000000
      1611       537  TIP3      H2            -18.6547382516      -50.7283183140      -63.9874380602  WZ1       545             0.0000000000
      1612       538  TIP3      OH2           -19.6529882516      -61.6062683140      -61.3752280602  WZ1       546             0.0000000000
      1613       538  TIP3      H1            -18.8407282516      -61.1019483140      -61.3290580602  WZ1       546             0.0000000000
      1614       538  TIP3      H2            -19.8976882516      -61.7512983140      -60.4612680602  WZ1       546             0.0000000000
      1615       539  TIP3      OH2           -19.1173482516      -60.6199983140      -52.1905680602  WZ1       547             0.0000000000
      1616       539  TIP3      H1            -18.9983182516      -60.0464583140      -51.4335280602  WZ1       547             0.0000000000
      1617       539  TIP3      H2            -18.4618882516      -61.3080583140      -52.0757880602  WZ1       547             0.0000000000
      1618       540  TIP3      OH2           -18.7693182516      -64.5249683140      -60.4371180602  WZ1       548             0.0000000000
      1619       540  TIP3      H1            -19.1159682516      -63.9079083140      -59.7926880602  WZ1       548             0.0000000000
      1620       540  TIP3      H2            -18.1106282516      -64.0243983140      -60.9185680602  WZ1       548             0.0000000000
      1621       541  TIP3      OH2           -21.8460582516      -50.1599483140      -63.3656280602  WZ1       549             0.0000000000
      1622       541  TIP3      H1            -21.6851882516      -49.3601983140      -63.8663680602  WZ1       549             0.0000000000
      1623       541  TIP3      H2            -22.0432782516      -49.8533483140      -62.4805680602  WZ1       549             0.0000000000
      1624       542  TIP3      OH2           -23.1116182516      -63.4620283140      -63.7498680602  WZ1       550             0.0000000000
      1625       542  TIP3      H1            -23.1951382516      -62.5737183140      -63.4032280602  WZ1       550             0.0000000000
      1626       542  TIP3      H2            -22.2215882516      -63.7273583140      -63.5181880602  WZ1       550             0.0000000000
      1627       543  TIP3      OH2           -12.9127682516      -62.7129683140      -51.3555980602  WZ1       551             0.0000000000
      1628       543  TIP3      H1            -13.8291882516      -62.4507983140      -51.4432280602  WZ1       551             0.0000000000
      1629       543  TIP3      H2            -12.5772682516      -62.7160683140      -52.2520680602  WZ1       551             0.0000000000
      1630       544  TIP3      OH2           -14.3106682516      -58.9628683140      -57.2598680602  WZ1       552             0.0000000000
      1631       544  TIP3      H1            -15.1082282516      -59.3778483140      -57.5883680602  WZ1       552             0.0000000000
      1632       544  TIP3      H2            -13.8655582516      -59.6534983140      -56.7688180602  WZ1       552             0.0000000000
      1633       545  TIP3      OH2           -24.8530882516      -53.0348083140      -64.6894180602  WZ1       553             0.0000000000
      1634       545  TIP3      H1            -24.2609382516      -52.3353283140      -64.4131780602  WZ1       553             0.0000000000
      1635       545  TIP3      H2            -24.3937882516      -53.4678583140      -65.4089580602  WZ1       553             0.0000000000
      1636       546  TIP3      OH2           -26.5371682516      -60.3705083140      -65.5734780602  WZ1       554             0.0000000000
      1637       546  TIP3      H1            -26.5819082516      -59.4311983140      -65.3947780602  WZ1       554             0.0000000000
      1638       546  TIP3      H2            -27.4248482516      -60.6060183140      -65.8432680602  WZ1       554             0.0000000000
      1639       547  TIP3      OH2           -13.2242082516      -49.7066183140      -55.6375180602  WZ1       555             0.0000000000
      1640       547  TIP3      H1            -13.3797782516      -49.0281783140      -56.2945880602  WZ1       555             0.0000000000
      1641       547  TIP3      H2            -12.2915682516      -49.6346883140      -55.4344580602  WZ1       555             0.0000000000
      1642       548  TIP3      OH2           -25.7289682516      -65.5888483140      -56.9003780602  WZ1       556             0.0000000000
      1643       548  TIP3      H1            -25.9579882516      -65.5295983140      -57.8278780602  WZ1       556             0.0000000000
      1644       548  TIP3      H2            -26.1716282516      -66.3802983140      -56.5939680602  WZ1       556             0.0000000000
      1645       549  TIP3      OH2           -26.7986382516      -51.6481383140      -60.7397980602  WZ1       557             0.0000000000
      1646       549  TIP3      H1            -27.6307782516      -51.1758683140      -60.7126580602  WZ1       557             0.0000000000
      1647       549  TIP3      H2            -26.2528082516      -51.1383783140      -61.3384880602  WZ1       557             0.0000000000
      1648       550  TIP3      OH2           -27.5102682516      -49.0357683140      -49.4099980602  WZ1       558             0.0000000000
      1649       550  TIP3      H1            -26.9700482516      -49.2523683140      -48.6500780602  WZ1       558             0.0000000000
      1650       550  TIP3      H2            -27.9914682516      -49.8411683140      -49.5997480602  WZ1       558             0.0000000000
      1651       551  TIP3      OH2           -22.9129282516      -50.1163283140      -47.7895780602  WZ1       559             0.0000000000
      1652       551  TIP3      H1            -22.1452082516      -50.5752483140      -47.4486580602  WZ1       559             0.0000000000
      1653       551  TIP3      H2            -22.9343082516      -50.3423483140      -48.7194580602  WZ1       559             0.0000000000
      1654       552  TIP3      OH2           -18.8209682516      -50.6082683140      -66.4143980602  WZ1       560             0.0000000000
      1655       552  TIP3      H1            -19.4648682516      -51.2394083140      -66.0930280602  WZ1       560             0.0000000000
      1656       552  TIP3      H2            -18.0591382516      -51.1394683140      -66.6460480602  WZ1       560             0.0000000000
      1657       553  TIP3      OH2           -16.3360582516      -51.7362183140      -49.0604280602  WZ1       561             0.0000000000
      1658       553  TIP3      H1            -16.6871082516      -52.5929183140      -48.8173880602  WZ1       561             0.0000000000
      1659       553  TIP3      H2            -15.6097382516      -51.5935483140      -48.4535280602  WZ1       561             0.0000000000
      1660       554  TIP3      OH2           -14.2166782516      -50.7912783140      -66.1805980602  WZ1       562             0.0000000000
      1661       554  TIP3      H1            -13.9336382516      -51.5857583140      -65.7279080602  WZ1       562             0.0000000000
      1662       554  TIP3      H2            -13.4768882516      -50.5581783140      -66.7414880602  WZ1       562             0.0000000000
      1663       555  TIP3      OH2           -27.6033182516      -55.2253583140      -48.4555680602  WZ1       563             0.0000000000
      1664       555  TIP3      H1            -27.4592682516      -56.1272883140      -48.7418980602  WZ1       563             0.0000000000
      1665       555  TIP3      H2            -28.3755782516      -54.9391483140      -48.9433380602  WZ1       563             0.0000000000
      1666       556  TIP3      OH2           -23.2619482516      -54.8817883140      -66.3231080602  WZ1       564             0.0000000000
      1667       556  TIP3      H1            -23.1975382516      -55.6758283140      -65.7924680602  WZ1       564             0.0000000000
      1668       556  TIP3      H2            -22.6090282516      -55.0005083140      -67.0129080602  WZ1       564             0.0000000000
      1669       557  TIP3      OH2           -20.9477082516      -55.2555483140      -49.0229280602  WZ1       565             0.0000000000
      1670       557  TIP3      H1            -21.2763282516      -54.9847383140      -49.8801880602  WZ1       565             0.0000000000
      1671       557  TIP3      H2            -20.7958882516      -56.1965683140      -49.1104280602  WZ1       565             0.0000000000
      1672       558  TIP3      OH2           -17.9096082516      -53.8346183140      -66.5873080602  WZ1       566             0.0000000000
      1673       558  TIP3      H1            -18.1781982516      -53.6544083140      -65.6864180602  WZ1       566             0.0000000000
      1674       558  TIP3      H2            -18.1160482516      -54.7599983140      -66.7187280602  WZ1       566             0.0000000000
      1675       559  TIP3      OH2           -15.2131882516      -55.3398183140      -51.6396980602  WZ1       567             0.0000000000
      1676       559  TIP3      H1            -14.4677082516      -54.7514483140      -51.7592980602  WZ1       567             0.0000000000
      1677       559  TIP3      H2            -15.9705082516      -54.7578483140      -51.5763880602  WZ1       567             0.0000000000
      1678       560  TIP3      OH2           -26.7706682516      -58.0250283140      -49.0356380602  WZ1       568             0.0000000000
      1679       560  TIP3      H1            -26.3625482516      -58.8823683140      -49.1565780602  WZ1       568             0.0000000000
      1680       560  TIP3      H2            -27.0309082516      -58.0108983140      -48.1146080602  WZ1       568             0.0000000000
      1681       561  TIP3      OH2           -22.1125682516      -56.9091683140      -64.0173080602  WZ1       569             0.0000000000
      1682       561  TIP3      H1            -22.5723682516      -57.3933383140      -63.3314580602  WZ1       569             0.0000000000
      1683       561  TIP3      H2            -21.8576982516      -57.5776283140      -64.6532580602  WZ1       569             0.0000000000
      1684       562  TIP3      OH2           -22.8236382516      -59.0164583140      -51.6613480602  WZ1       570             0.0000000000
      1685       562  TIP3      H1            -23.4420282516      -58.3417983140      -51.3808780602  WZ1       570             0.0000000000
      1686       562  TIP3      H2            -22.4795182516      -58.6950683140      -52.4947280602  WZ1       570             0.0000000000
      1687       563  TIP3      OH2           -21.0415282516      -58.6659883140      -65.7549880602  WZ1       571             0.0000000000
      1688       563  TIP3      H1            -21.2220282516      -58.8208683140      -66.6821580602  WZ1       571             0.0000000000
      1689       563  TIP3      H2            -20.0914782516      -58.5581183140      -65.7101980602  WZ1       571             0.0000000000
      1690       564  TIP3      OH2           -17.8038182516      -56.5449283140      -48.3838680602  WZ1       572             0.0000000000
      1691       564  TIP3      H1            -16.8506982516      -56.4610183140      -48.4112680602  WZ1       572             0.0000000000
      1692       564  TIP3      H2            -17.9643582516      -57.2567483140      -47.7643780602  WZ1       572             0.0000000000
      1693       565  TIP3      OH2           -22.4842682516      -61.6613783140      -50.5790380602  WZ1       574             0.0000000000
      1694       565  TIP3      H1            -22.3341782516      -62.3902483140      -51.1810680602  WZ1       574             0.0000000000
      1695       565  TIP3      H2            -22.4820282516      -60.8842083140      -51.1378180602  WZ1       574             0.0000000000
      1696       566  TIP3      OH2           -22.0716982516      -63.2917983140      -53.0862980602  WZ1       575             0.0000000000
      1697       566  TIP3      H1            -21.5359482516      -62.8401283140      -53.7383680602  WZ1       575             0.0000000000
      1698       566  TIP3      H2            -22.9237382516      -63.3998183140      -53.5088880602  WZ1       575             0.0000000000
      1699       567  TIP3      OH2           -20.4898582516      -57.8521783140      -52.8467780602  WZ1       576             0.0000000000
      1700       567  TIP3      H1            -19.7393782516      -58.0084283140      -53.4199980602  WZ1       576             0.0000000000
      1701       567  TIP3      H2            -20.8290282516      -57.0005183140      -53.1222280602  WZ1       576             0.0000000000
      1702       568  TIP3      OH2           -16.0742382516      -60.0369983140      -47.8182480602  WZ1       577             0.0000000000
      1703       568  TIP3      H1            -15.8821082516      -60.9680583140      -47.9297980602  WZ1       577             0.0000000000
      1704       568  TIP3      H2            -15.2166082516      -59.6120483140      -47.8287080602  WZ1       577             0.0000000000
      1705       569  TIP3      OH2           -14.7575182516      -57.2484783140      -49.7409780602  WZ1       578             0.0000000000
      1706       569  TIP3      H1            -15.0390182516      -56.5390183140      -50.3185980602  WZ1       578             0.0000000000
      1707       569  TIP3      H2            -13.8150882516      -57.3211783140      -49.8918580602  WZ1       578             0.0000000000
      1708       570  TIP3      OH2           -24.0056382516      -60.4630283140      -48.6674780602  WZ1       579             0.0000000000
      1709       570  TIP3      H1            -24.7727382516      -60.9955483140      -48.8777180602  WZ1       579             0.0000000000
      1710       570  TIP3      H2            -23.3267382516      -60.7729883140      -49.2668480602  WZ1       579             0.0000000000
      1711       571  TIP3      OH2           -21.2661482516      -65.8352283140      -52.6549380602  WZ1       580             0.0000000000
      1712       571  TIP3      H1            -21.3641882516      -64.8889083140      -52.7603180602  WZ1       580             0.0000000000
      1713       571  TIP3      H2            -22.0085282516      -66.2078483140      -53.1305880602  WZ1       580             0.0000000000
      1714       572  TIP3      OH2           -20.0020982516      -61.5136883140      -49.0910980602  WZ1       581             0.0000000000
      1715       572  TIP3      H1            -20.2375582516      -61.7330183140      -48.1896080602  WZ1       581             0.0000000000
      1716       572  TIP3      H2            -20.7854082516      -61.7205683140      -49.6008480602  WZ1       581             0.0000000000
      1717       573  TIP3      OH2           -17.2864382516      -62.3863383140      -50.0157480602  WZ1       582             0.0000000000
      1718       573  TIP3      H1            -18.2338982516      -62.3543683140      -49.8834180602  WZ1       582             0.0000000000
      1719       573  TIP3      H2            -16.9737682516      -63.0116283140      -49.3619280602  WZ1       582             0.0000000000
      1720       574  TIP3      OH2           -15.6522882516      -63.7522283140      -48.0105580602  WZ1       583             0.0000000000
      1721       574  TIP3      H1            -15.7491082516      -64.7044983140      -48.0163680602  WZ1       583             0.0000000000
      1722       574  TIP3      H2            -15.9739782516      -63.4835483140      -47.1500080602  WZ1       583             0.0000000000
      1723       575  TIP3      OH2           -25.8253582516      -62.5426483140      -48.9630080602  WZ1       584             0.0000000000
      1724       575  TIP3      H1            -25.6136182516      -63.2490383140      -49.5732580602  WZ1       584             0.0000000000
      1725       575  TIP3      H2            -25.9366082516      -62.9800483140      -48.1188880602  WZ1       584             0.0000000000
      1726       576  TIP3      OH2           -20.6905882516      -64.8586483140      -47.9300280602  WZ1       586             0.0000000000
      1727       576  TIP3      H1            -20.8223682516      -65.3342683140      -48.7501780602  WZ1       586             0.0000000000
      1728       576  TIP3      H2            -21.2898482516      -64.1142883140      -47.9853180602  WZ1       586             0.0000000000
      1729       577  TIP3      OH2           -21.1443582516      -47.9756183140      -64.7536280602  WZ1       587             0.0000000000
      1730       577  TIP3      H1            -20.2112882516      -47.8177483140      -64.6097880602  WZ1       587             0.0000000000
      1731       577  TIP3      H2            -21.4084782516      -47.3003183140      -65.3784780602  WZ1       587             0.0000000000
      1732       578  TIP3      OH2           -27.5758682516      -53.3392383140      -65.2708180602  WZ1       588             0.0000000000
      1733       578  TIP3      H1            -26.6619482516      -53.2603483140      -64.9974280602  WZ1       588             0.0000000000
      1734       578  TIP3      H2            -27.5685582516      -54.0262783140      -65.9372580602  WZ1       588             0.0000000000
      1735       579  TIP3      OH2           -28.9268082516      -47.9463883140      -60.1934280602  WZ1       589             0.0000000000
      1736       579  TIP3      H1            -29.5740982516      -48.4082183140      -60.7263080602  WZ1       589             0.0000000000
      1737       579  TIP3      H2            -28.5723482516      -48.6180583140      -59.6108080602  WZ1       589             0.0000000000
      1738       580  TIP3      OH2           -28.0568882516      -49.8656883140      -58.3888080602  WZ1       590             0.0000000000
      1739       580  TIP3      H1            -28.3912082516      -50.7459583140      -58.2167880602  WZ1       590             0.0000000000
      1740       580  TIP3      H2            -27.8346482516      -49.5201883140      -57.5242480602  WZ1       590             0.0000000000
      1741       581  TIP3      OH2           -10.5084082516      -49.0560483140      -55.4083280602  WZ1       591             0.0000000000
      1742       581  TIP3      H1            -10.5297382516      -48.8712083140      -54.4693880602  WZ1       591             0.0000000000
      1743       581  TIP3      H2             -9.8177882516      -48.4876483140      -55.7491880602  WZ1       591             0.0000000000
      1744       582  TIP3      OH2           -10.9451182516      -49.4889383140      -52.4864180602  WZ1       592             0.0000000000
      1745       582  TIP3      H1            -11.4322482516      -50.2245283140      -52.8576780602  WZ1       592             0.0000000000
      1746       582  TIP3      H2            -10.3958482516      -49.8825483140      -51.8084780602  WZ1       592             0.0000000000
      1747       583  TIP3      OH2           -12.4943882516      -53.6991283140      -47.8483880602  WZ1       593             0.0000000000
      1748       583  TIP3      H1            -13.3602782516      -53.8041583140      -47.4541580602  WZ1       593             0.0000000000
      1749       583  TIP3      H2            -12.1177982516      -52.9407983140      -47.4019180602  WZ1       593             0.0000000000
      1750       584  TIP3      OH2           -11.1934182516      -55.4427583140      -62.3341380602  WZ1       594             0.0000000000
      1751       584  TIP3      H1            -10.3432782516      -55.0216683140      -62.2069780602  WZ1       594             0.0000000000
      1752       584  TIP3      H2            -11.1879082516      -56.1827483140      -61.7269980602  WZ1       594             0.0000000000
      1753       585  TIP3      OH2           -10.7988582516      -57.3890183140      -60.5105680602  WZ1       595             0.0000000000
      1754       585  TIP3      H1            -11.5253982516      -57.8687583140      -60.1128080602  WZ1       595             0.0000000000
      1755       585  TIP3      H2            -10.2175282516      -57.1835483140      -59.7784080602  WZ1       595             0.0000000000
      1756       586  TIP3      OH2           -11.0397382516      -54.6042683140      -55.5628080602  WZ1       596             0.0000000000
      1757       586  TIP3      H1            -10.2063182516      -54.9822683140      -55.8434480602  WZ1       596             0.0000000000
      1758       586  TIP3      H2            -10.9277082516      -53.6611483140      -55.6818980602  WZ1       596             0.0000000000
      1759       587  TIP3      OH2           -12.5535082516      -51.7265183140      -53.2559680602  WZ1       597             0.0000000000
      1760       587  TIP3      H1            -13.2009782516      -51.4013683140      -52.6304480602  WZ1       597             0.0000000000
      1761       587  TIP3      H2            -13.0711082516      -52.1667483140      -53.9301380602  WZ1       597             0.0000000000
      1762       588  TIP3      OH2           -10.5305482516      -57.4881683140      -64.1194380602  WZ1       598             0.0000000000
      1763       588  TIP3      H1            -11.0524382516      -57.1317583140      -64.8383480602  WZ1       598             0.0000000000
      1764       588  TIP3      H2            -10.5636282516      -56.8133883140      -63.4413480602  WZ1       598             0.0000000000
      1765       589  TIP3      OH2           -12.1816482516      -60.2486083140      -65.5687280602  WZ1       599             0.0000000000
      1766       589  TIP3      H1            -12.0852082516      -59.5819083140      -66.2487580602  WZ1       599             0.0000000000
      1767       589  TIP3      H2            -12.3216882516      -61.0639783140      -66.0501780602  WZ1       599             0.0000000000
      1768       590  TIP3      OH2           -13.0121782516      -58.8683683140      -59.9476980602  WZ1       600             0.0000000000
      1769       590  TIP3      H1            -13.1622982516      -59.8135083140      -59.9679180602  WZ1       600             0.0000000000
      1770       590  TIP3      H2            -13.3657282516      -58.5872283140      -59.1037880602  WZ1       600             0.0000000000
      1771       591  TIP3      OH2           -27.9769382516      -56.7901483140      -55.9373180602  WZ1       601             0.0000000000
      1772       591  TIP3      H1            -27.7926482516      -56.8719783140      -56.8730280602  WZ1       601             0.0000000000
      1773       591  TIP3      H2            -27.1276482516      -56.9144483140      -55.5136780602  WZ1       601             0.0000000000
      1774       592  TIP3      OH2           -12.1558882516      -56.8980383140      -50.3088680602  WZ1       602             0.0000000000
      1775       592  TIP3      H1            -11.5731582516      -57.6328083140      -50.1171480602  WZ1       602             0.0000000000
      1776       592  TIP3      H2            -11.5919582516      -56.1260083140      -50.2622880602  WZ1       602             0.0000000000
      1777       593  TIP3      OH2           -10.6591782516      -58.9954583140      -49.6243280602  WZ1       603             0.0000000000
      1778       593  TIP3      H1            -11.5225082516      -59.3742483140      -49.7898580602  WZ1       603             0.0000000000
      1779       593  TIP3      H2            -10.0548082516      -59.7339783140      -49.6987480602  WZ1       603             0.0000000000
      1780       594  TIP3      OH2           -12.9342682516      -62.8406283140      -66.4511780602  WZ1       604             0.0000000000
      1781       594  TIP3      H1            -12.3236882516      -63.2119483140      -65.8143580602  WZ1       604             0.0000000000
      1782       594  TIP3      H2            -13.7711182516      -63.2619383140      -66.2551780602  WZ1       604             0.0000000000
      1783       595  TIP3      OH2           -13.3016982516      -61.2857883140      -61.4851880602  WZ1       605             0.0000000000
      1784       595  TIP3      H1            -13.0219882516      -62.1927483140      -61.3610180602  WZ1       605             0.0000000000
      1785       595  TIP3      H2            -12.5425282516      -60.8516383140      -61.8742680602  WZ1       605             0.0000000000
      1786       596  TIP3      OH2           -12.6898682516      -60.7040483140      -56.0492980602  WZ1       606             0.0000000000
      1787       596  TIP3      H1            -11.7570682516      -60.4920583140      -56.0836980602  WZ1       606             0.0000000000
      1788       596  TIP3      H2            -12.9251182516      -60.6028383140      -55.1269980602  WZ1       606             0.0000000000
      1789       597  TIP3      OH2           -12.6606782516      -59.9675183140      -53.2733580602  WZ1       607             0.0000000000
      1790       597  TIP3      H1            -13.5035482516      -59.6994783140      -52.9073780602  WZ1       607             0.0000000000
      1791       597  TIP3      H2            -12.2182482516      -59.1453283140      -53.4842480602  WZ1       607             0.0000000000
      1792       598  TIP3      OH2           -28.3794582516      -61.5196483140      -49.7964380602  WZ1       608             0.0000000000
      1793       598  TIP3      H1            -27.4599682516      -61.6418183140      -49.5601280602  WZ1       608             0.0000000000
      1794       598  TIP3      H2            -28.8290082516      -62.2696783140      -49.4070880602  WZ1       608             0.0000000000
      1795       599  TIP3      OH2           -10.3775182516      -65.9874983140      -47.9198580602  WZ1       609             0.0000000000
      1796       599  TIP3      H1            -10.0278182516      -66.6411483140      -48.5253880602  WZ1       609             0.0000000000
      1797       599  TIP3      H2            -10.2305682516      -65.1500883140      -48.3595980602  WZ1       609             0.0000000000
      1798       600  TIP3      OH2           -12.6882182516      -64.0228583140      -61.4369880602  WZ1       610             0.0000000000
      1799       600  TIP3      H1            -12.5057182516      -64.4717083140      -60.6114880602  WZ1       610             0.0000000000
      1800       600  TIP3      H2            -13.2879282516      -64.6074183140      -61.9005280602  WZ1       610             0.0000000000
      1801       601  TIP3      OH2           -27.1582082516      -63.2074883140      -56.9051480602  WZ1       611             0.0000000000
      1802       601  TIP3      H1            -26.7130482516      -63.9992383140      -56.6031780602  WZ1       611             0.0000000000
      1803       601  TIP3      H2            -26.6919082516      -62.4909683140      -56.4745880602  WZ1       611             0.0000000000
      1804       602  TIP3      OH2           -28.8541782516      -60.2081883140      -55.8361280602  WZ1       612             0.0000000000
      1805       602  TIP3      H1            -28.3621982516      -60.4291383140      -56.6269280602  WZ1       612             0.0000000000
      1806       602  TIP3      H2            -28.4920882516      -59.3678483140      -55.5551780602  WZ1       612             0.0000000000
      1807       603  TIP3      OH2           -10.8577982516      -63.8780383140      -49.5707280602  WZ1       613             0.0000000000
      1808       603  TIP3      H1            -11.7752282516      -63.6073283140      -49.6063780602  WZ1       613             0.0000000000
      1809       603  TIP3      H2            -10.7348582516      -64.4131983140      -50.3547580602  WZ1       613             0.0000000000
      1810       604  TIP3      OH2           -10.8215982516      -63.9550483140      -64.9089580602  WZ1       614             0.0000000000
      1811       604  TIP3      H1            -10.4093382516      -64.6764783140      -65.3841580602  WZ1       614             0.0000000000
      1812       604  TIP3      H2            -10.1399482516      -63.2855883140      -64.8505280602  WZ1       614             0.0000000000
      1813       605  TIP3      OH2           -28.5405282516      -63.9502783140      -61.7818880602  WZ1       615             0.0000000000
      1814       605  TIP3      H1            -29.4656882516      -63.7416183140      -61.9113380602  WZ1       615             0.0000000000
      1815       605  TIP3      H2            -28.0865382516      -63.4661983140      -62.4716580602  WZ1       615             0.0000000000
      1816       606  TIP3      OH2           -13.7698082516      -48.9661083140      -59.8361480602  WZ1       616             0.0000000000
      1817       606  TIP3      H1            -13.1175182516      -49.3138983140      -60.4442380602  WZ1       616             0.0000000000
      1818       606  TIP3      H2            -13.2594282516      -48.4777883140      -59.1901780602  WZ1       616             0.0000000000
      1819       607  TIP3      OH2           -28.5769882516      -65.2123783140      -53.4376380602  WZ1       617             0.0000000000
      1820       607  TIP3      H1            -29.2419382516      -65.4583483140      -52.7945480602  WZ1       617             0.0000000000
      1821       607  TIP3      H2            -29.0198582516      -64.5903383140      -54.0148380602  WZ1       617             0.0000000000
      1822       608  TIP3      OH2           -26.3850582516      -52.0369683140      -49.2930580602  WZ1       618             0.0000000000
      1823       608  TIP3      H1            -27.2058082516      -51.8623183140      -49.7535880602  WZ1       618             0.0000000000
      1824       608  TIP3      H2            -26.6372782516      -52.1104983140      -48.3726180602  WZ1       618             0.0000000000
      1825       609  TIP3      OH2           -23.4307682516      -51.0628483140      -53.0346580602  WZ1       619             0.0000000000
      1826       609  TIP3      H1            -23.8556582516      -50.2529983140      -53.3171980602  WZ1       619             0.0000000000
      1827       609  TIP3      H2            -22.5264882516      -50.9774383140      -53.3366780602  WZ1       619             0.0000000000
      1828       610  TIP3      OH2           -19.1196282516      -49.6638483140      -50.0752880602  WZ1       620             0.0000000000
      1829       610  TIP3      H1            -18.9348782516      -49.9972383140      -49.1972580602  WZ1       620             0.0000000000
      1830       610  TIP3      H2            -18.2731782516      -49.3539883140      -50.3973680602  WZ1       620             0.0000000000
      1831       611  TIP3      OH2           -16.7745882516      -48.3779583140      -50.8311480602  WZ1       621             0.0000000000
      1832       611  TIP3      H1            -16.0976982516      -49.0107283140      -51.0712280602  WZ1       621             0.0000000000
      1833       611  TIP3      H2            -16.4527082516      -47.9769083140      -50.0238180602  WZ1       621             0.0000000000
      1834       612  TIP3      OH2           -11.8572082516      -65.7884083140      -51.7516480602  WZ1       622             0.0000000000
      1835       612  TIP3      H1            -12.6698582516      -65.4633783140      -52.1391780602  WZ1       622             0.0000000000
      1836       612  TIP3      H2            -11.6243582516      -66.5485583140      -52.2847380602  WZ1       622             0.0000000000
      1837       613  TIP3      OH2           -26.0290982516      -47.8064583140      -52.9871280602  WZ1       623             0.0000000000
      1838       613  TIP3      H1            -26.7494582516      -47.3663583140      -53.4383580602  WZ1       623             0.0000000000
      1839       613  TIP3      H2            -26.3946982516      -48.0569883140      -52.1387280602  WZ1       623             0.0000000000
      1840       614  TIP3      OH2           -23.5618382516      -48.2060683140      -53.9574080602  WZ1       624             0.0000000000
      1841       614  TIP3      H1            -24.4266182516      -48.1342183140      -53.5533980602  WZ1       624             0.0000000000
      1842       614  TIP3      H2            -23.6169382516      -47.6593383140      -54.7411580602  WZ1       624             0.0000000000
      1843       615  TIP3      OH2           -18.8512782516      -48.3181783140      -54.7818080602  WZ1       625             0.0000000000
      1844       615  TIP3      H1            -19.3078782516      -47.7892083140      -55.4359680602  WZ1       625             0.0000000000
      1845       615  TIP3      H2            -18.6884782516      -47.7150383140      -54.0565780602  WZ1       625             0.0000000000
      1846       616  TIP3      OH2           -16.5236482516      -49.4402183140      -53.8367780602  WZ1       626             0.0000000000
      1847       616  TIP3      H1            -17.4282782516      -49.2751983140      -54.1025680602  WZ1       626             0.0000000000
      1848       616  TIP3      H2            -16.0947882516      -48.5869983140      -53.9024380602  WZ1       626             0.0000000000
      1849       617  TIP3      OH2           -13.9194582516      -47.8703083140      -53.5419980602  WZ1       627             0.0000000000
      1850       617  TIP3      H1            -14.1012582516      -46.9544183140      -53.7525080602  WZ1       627             0.0000000000
      1851       617  TIP3      H2            -13.7426782516      -48.2805983140      -54.3885380602  WZ1       627             0.0000000000
      1852       618  TIP3      OH2           -26.6142882516      -49.1832083140      -56.0769480602  WZ1       628             0.0000000000
      1853       618  TIP3      H1            -26.6326882516      -49.6086983140      -55.2197180602  WZ1       628             0.0000000000
      1854       618  TIP3      H2            -25.8094982516      -49.5017083140      -56.4857280602  WZ1       628             0.0000000000
      1855       619  TIP3      OH2           -24.4729782516      -50.4733383140      -57.4219580602  WZ1       629             0.0000000000
      1856       619  TIP3      H1            -24.6919082516      -51.3895983140      -57.2523580602  WZ1       629             0.0000000000
      1857       619  TIP3      H2            -23.6487582516      -50.3332983140      -56.9558180602  WZ1       629             0.0000000000
      1858       620  TIP3      OH2           -21.9357282516      -50.0034083140      -56.5731580602  WZ1       630             0.0000000000
      1859       620  TIP3      H1            -21.7231582516      -50.8915083140      -56.8600680602  WZ1       630             0.0000000000
      1860       620  TIP3      H2            -21.8712182516      -50.0376383140      -55.6187580602  WZ1       630             0.0000000000
      1861       621  TIP3      OH2           -18.4273582516      -64.3393483140      -57.4288280602  WZ1       631             0.0000000000
      1862       621  TIP3      H1            -19.1016782516      -64.9687883140      -57.1732480602  WZ1       631             0.0000000000
      1863       621  TIP3      H2            -17.8634382516      -64.8234583140      -58.0320380602  WZ1       631             0.0000000000
      1864       622  TIP3      OH2           -13.2846382516      -66.2319483140      -57.3161180602  WZ1       632             0.0000000000
      1865       622  TIP3      H1            -12.6808782516      -65.6844083140      -57.8180180602  WZ1       632             0.0000000000
      1866       622  TIP3      H2            -14.1544382516      -65.9129083140      -57.5567080602  WZ1       632             0.0000000000
      1867       623  TIP3      OH2           -11.5575982516      -65.0930783140      -58.9830280602  WZ1       633             0.0000000000
      1868       623  TIP3      H1            -10.9458482516      -65.6075083140      -59.5096680602  WZ1       633             0.0000000000
      1869       623  TIP3      H2            -11.1752582516      -64.2158683140      -58.9595880602  WZ1       633             0.0000000000
      1870       624  TIP3      OH2           -26.1006082516      -65.7053183140      -59.6068380602  WZ1       634             0.0000000000
      1871       624  TIP3      H1            -26.8776282516      -65.9398283140      -60.1142480602  WZ1       634             0.0000000000
      1872       624  TIP3      H2            -25.5702482516      -66.5021083140      -59.5980380602  WZ1       634             0.0000000000
      1873       625  TIP3      OH2           -27.2642682516      -65.9075083140      -63.8032280602  WZ1       635             0.0000000000
      1874       625  TIP3      H1            -26.8251982516      -65.2964583140      -64.3948780602  WZ1       635             0.0000000000
      1875       625  TIP3      H2            -27.8980282516      -65.3690983140      -63.3292280602  WZ1       635             0.0000000000
      1876       626  TIP3      OH2           -21.5213482516      -65.7786083140      -59.7935280602  WZ1       636             0.0000000000
      1877       626  TIP3      H1            -20.6470082516      -65.3901783140      -59.8230980602  WZ1       636             0.0000000000
      1878       626  TIP3      H2            -21.6572682516      -65.9938283140      -58.8708080602  WZ1       636             0.0000000000
      1879       627  TIP3      OH2           -15.9645082516      -65.7486283140      -58.1443580602  WZ1       637             0.0000000000
      1880       627  TIP3      H1            -15.8883482516      -65.6534683140      -59.0937580602  WZ1       637             0.0000000000
      1881       627  TIP3      H2            -16.2395882516      -66.6563383140      -58.0154480602  WZ1       637             0.0000000000
      1882       628  TIP3      OH2           -14.6112482516      -65.7228483140      -62.4518580602  WZ1       638             0.0000000000
      1883       628  TIP3      H1            -15.3141382516      -65.1079283140      -62.6617180602  WZ1       638             0.0000000000
      1884       628  TIP3      H2            -15.0561082516      -66.5601783140      -62.3207680602  WZ1       638             0.0000000000
      1885       629  TIP3      OH2           -27.3633182516      -49.9592883140      -62.9057180602  WZ1       639             0.0000000000
      1886       629  TIP3      H1            -28.0483282516      -49.9973983140      -63.5732080602  WZ1       639             0.0000000000
      1887       629  TIP3      H2            -27.3595982516      -49.0465283140      -62.6175080602  WZ1       639             0.0000000000
      1888       630  TIP3      OH2           -25.4033582516      -63.9913583140      -65.3608180602  WZ1       640             0.0000000000
      1889       630  TIP3      H1            -24.9120182516      -64.6211183140      -65.8882680602  WZ1       640             0.0000000000
      1890       630  TIP3      H2            -24.7797282516      -63.6954183140      -64.6976980602  WZ1       640             0.0000000000
      1891       631  TIP3      OH2           -20.3773482516      -63.6982083140      -62.9037680602  WZ1       641             0.0000000000
      1892       631  TIP3      H1            -20.1992182516      -64.3448883140      -62.2209080602  WZ1       641             0.0000000000
      1893       631  TIP3      H2            -20.4307282516      -62.8644383140      -62.4366580602  WZ1       641             0.0000000000
      1894       632  TIP3      OH2           -18.4989682516      -48.7497983140      -64.5080980602  WZ1       642             0.0000000000
      1895       632  TIP3      H1            -17.6329482516      -48.3830583140      -64.6862780602  WZ1       642             0.0000000000
      1896       632  TIP3      H2            -18.7456882516      -49.1889983140      -65.3220180602  WZ1       642             0.0000000000
      1897       633  TIP3      OH2           -11.7900082516      -49.1867683140      -61.8289880602  WZ1       643             0.0000000000
      1898       633  TIP3      H1            -11.9842982516      -49.9345583140      -62.3940280602  WZ1       643             0.0000000000
      1899       633  TIP3      H2            -11.8289982516      -48.4287583140      -62.4121980602  WZ1       643             0.0000000000
      1900       634  TIP3      OH2           -26.1428082516      -65.1911283140      -50.0892180602  WZ1       644             0.0000000000
      1901       634  TIP3      H1            -26.5089882516      -65.9568683140      -49.6467480602  WZ1       644             0.0000000000
      1902       634  TIP3      H2            -25.2299582516      -65.1621083140      -49.8027080602  WZ1       644             0.0000000000
      1903       635  TIP3      OH2           -24.1697282516      -65.8406883140      -48.5535080602  WZ1       645             0.0000000000
      1904       635  TIP3      H1            -23.2713682516      -66.1146683140      -48.7381680602  WZ1       645             0.0000000000
      1905       635  TIP3      H2            -24.5564182516      -66.5830883140      -48.0892480602  WZ1       645             0.0000000000
      1906       636  TIP3      OH2           -25.5451982516      -49.0392083140      -65.8805080602  WZ1       646             0.0000000000
      1907       636  TIP3      H1            -25.8127382516      -48.7529183140      -65.0071980602  WZ1       646             0.0000000000
      1908       636  TIP3      H2            -24.7739382516      -49.5852883140      -65.7282580602  WZ1       646             0.0000000000
      1909       637  TIP3      OH2           -12.5723882516      -50.4355283140      -49.6788080602  WZ1       648             0.0000000000
      1910       637  TIP3      H1            -13.3541982516      -50.6217283140      -50.1987480602  WZ1       648             0.0000000000
      1911       637  TIP3      H2            -12.6443982516      -49.5060983140      -49.4615580602  WZ1       648             0.0000000000
      1912       638  TIP3      OH2             1.8336517484      -56.5490883140      -59.6480880602  WZ1       649             0.0000000000
      1913       638  TIP3      H1              1.9227617484      -55.6052683140      -59.7803780602  WZ1       649             0.0000000000
      1914       638  TIP3      H2              1.1954117484      -56.8244483140      -60.3061480602  WZ1       649             0.0000000000
      1915       639  TIP3      OH2             0.7667817484      -57.2940183140      -56.2292680602  WZ1       650             0.0000000000
      1916       639  TIP3      H1              0.7285317484      -57.9403883140      -55.5243080602  WZ1       650             0.0000000000
      1917       639  TIP3      H2              0.4444317484      -57.7605783140      -57.0003980602  WZ1       650             0.0000000000
      1918       640  TIP3      OH2            -6.8647182516      -57.6798083140      -54.6362780602  WZ1       651             0.0000000000
      1919       640  TIP3      H1             -6.8235082516      -58.3054783140      -53.9130380602  WZ1       651             0.0000000000
      1920       640  TIP3      H2             -6.1619482516      -57.0559483140      -54.4542380602  WZ1       651             0.0000000000
      1921       641  TIP3      OH2             4.4728017484      -54.3549783140      -57.9277580602  WZ1       652             0.0000000000
      1922       641  TIP3      H1              4.0320717484      -55.0753783140      -57.4771980602  WZ1       652             0.0000000000
      1923       641  TIP3      H2              4.4597717484      -53.6342583140      -57.2979880602  WZ1       652             0.0000000000
      1924       642  TIP3      OH2            -5.9414082516      -53.2299183140      -56.1013680602  WZ1       653             0.0000000000
      1925       642  TIP3      H1             -6.3108882516      -54.0318683140      -56.4709380602  WZ1       653             0.0000000000
      1926       642  TIP3      H2             -5.0002982516      -53.3984283140      -56.0550280602  WZ1       653             0.0000000000
      1927       643  TIP3      OH2            -9.3313582516      -59.5696583140      -60.7084880602  WZ1       654             0.0000000000
      1928       643  TIP3      H1             -9.7790182516      -58.7237883140      -60.7268380602  WZ1       654             0.0000000000
      1929       643  TIP3      H2             -9.8922382516      -60.1492383140      -61.2239780602  WZ1       654             0.0000000000
      1930       644  TIP3      OH2            -8.6207482516      -57.4076983140      -58.5826880602  WZ1       655             0.0000000000
      1931       644  TIP3      H1             -8.4073982516      -58.1775383140      -58.0553880602  WZ1       655             0.0000000000
      1932       644  TIP3      H2             -7.8829882516      -57.3180283140      -59.1859280602  WZ1       655             0.0000000000
      1933       645  TIP3      OH2             1.5843517484      -49.2508083140      -57.7157180602  WZ1       656             0.0000000000
      1934       645  TIP3      H1              2.2039917484      -49.9273383140      -57.9887980602  WZ1       656             0.0000000000
      1935       645  TIP3      H2              1.3760917484      -49.4687283140      -56.8072280602  WZ1       656             0.0000000000
      1936       646  TIP3      OH2            -0.8437782516      -54.8618783140      -55.8231680602  WZ1       657             0.0000000000
      1937       646  TIP3      H1             -0.5399882516      -55.5477383140      -56.4177580602  WZ1       657             0.0000000000
      1938       646  TIP3      H2             -0.1223782516      -54.7430083140      -55.2053680602  WZ1       657             0.0000000000
      1939       647  TIP3      OH2             7.8192017484      -63.2603483140      -54.9625480602  WZ1       658             0.0000000000
      1940       647  TIP3      H1              7.8684217484      -62.6502283140      -54.2266380602  WZ1       658             0.0000000000
      1941       647  TIP3      H2              8.2447117484      -62.7992583140      -55.6854380602  WZ1       658             0.0000000000
      1942       648  TIP3      OH2             2.2969217484      -60.4676383140      -55.4956880602  WZ1       659             0.0000000000
      1943       648  TIP3      H1              2.4395117484      -61.4139383140      -55.4755280602  WZ1       659             0.0000000000
      1944       648  TIP3      H2              2.1908217484      -60.2606583140      -56.4241980602  WZ1       659             0.0000000000
      1945       649  TIP3      OH2            -4.5482482516      -62.3659983140      -58.2232080602  WZ1       660             0.0000000000
      1946       649  TIP3      H1             -4.5051382516      -61.5061483140      -58.6415780602  WZ1       660             0.0000000000
      1947       649  TIP3      H2             -5.0058382516      -62.9185283140      -58.8568880602  WZ1       660             0.0000000000
      1948       650  TIP3      OH2             3.1740217484      -62.2354383140      -59.8223780602  WZ1       661             0.0000000000
      1949       650  TIP3      H1              3.8204517484      -62.5641183140      -59.1976180602  WZ1       661             0.0000000000
      1950       650  TIP3      H2              3.6839617484      -61.7175383140      -60.4452380602  WZ1       661             0.0000000000
      1951       651  TIP3      OH2            -7.9280982516      -59.9694183140      -57.4610680602  WZ1       662             0.0000000000
      1952       651  TIP3      H1             -7.2744382516      -60.5192483140      -57.0290580602  WZ1       662             0.0000000000
      1953       651  TIP3      H2             -7.9041682516      -60.2435183140      -58.3778680602  WZ1       662             0.0000000000
      1954       652  TIP3      OH2            -2.7716482516      -58.4192883140      -58.2459180602  WZ1       663             0.0000000000
      1955       652  TIP3      H1             -2.1555482516      -58.9457483140      -57.7365180602  WZ1       663             0.0000000000
      1956       652  TIP3      H2             -3.3577682516      -59.0594183140      -58.6495580602  WZ1       663             0.0000000000
      1957       653  TIP3      OH2             8.2106617484      -61.7824283140      -52.7265680602  WZ1       664             0.0000000000
      1958       653  TIP3      H1              7.5221217484      -61.1243583140      -52.8219080602  WZ1       664             0.0000000000
      1959       653  TIP3      H2              8.2261217484      -61.9796383140      -51.7900280602  WZ1       664             0.0000000000
      1960       654  TIP3      OH2            -5.7380582516      -63.4481583140      -54.1491280602  WZ1       665             0.0000000000
      1961       654  TIP3      H1             -5.9568882516      -62.9180983140      -54.9155280602  WZ1       665             0.0000000000
      1962       654  TIP3      H2             -6.4059682516      -63.2216083140      -53.5019880602  WZ1       665             0.0000000000
      1963       655  TIP3      OH2             1.6309217484      -53.9480483140      -60.6052180602  WZ1       666             0.0000000000
      1964       655  TIP3      H1              1.3354317484      -54.2708183140      -61.4565280602  WZ1       666             0.0000000000
      1965       655  TIP3      H2              1.3067017484      -53.0483783140      -60.5639580602  WZ1       666             0.0000000000
      1966       656  TIP3      OH2            -3.1689182516      -55.7725883140      -53.8617580602  WZ1       667             0.0000000000
      1967       656  TIP3      H1             -3.9090082516      -55.1744383140      -53.7582380602  WZ1       667             0.0000000000
      1968       656  TIP3      H2             -2.4549682516      -55.2186283140      -54.1773980602  WZ1       667             0.0000000000
      1969       657  TIP3      OH2             4.9378617484      -62.9445083140      -57.8417880602  WZ1       668             0.0000000000
      1970       657  TIP3      H1              4.7226617484      -63.7101683140      -57.3091880602  WZ1       668             0.0000000000
      1971       657  TIP3      H2              5.5936017484      -62.4720483140      -57.3289380602  WZ1       668             0.0000000000
      1972       658  TIP3      OH2            -6.1443282516      -61.5559783140      -56.1969080602  WZ1       669             0.0000000000
      1973       658  TIP3      H1             -5.5306982516      -60.9232183140      -55.8236680602  WZ1       669             0.0000000000
      1974       658  TIP3      H2             -5.6322582516      -62.0284783140      -56.8532180602  WZ1       669             0.0000000000
      1975       659  TIP3      OH2            -4.7614882516      -53.8082883140      -53.0746080602  WZ1       670             0.0000000000
      1976       659  TIP3      H1             -4.7667282516      -52.9289383140      -53.4526780602  WZ1       670             0.0000000000
      1977       659  TIP3      H2             -5.6150782516      -53.8918783140      -52.6496180602  WZ1       670             0.0000000000
      1978       660  TIP3      OH2            -8.6403982516      -54.1374983140      -62.2926780602  WZ1       671             0.0000000000
      1979       660  TIP3      H1             -8.9123082516      -53.9083983140      -63.1813880602  WZ1       671             0.0000000000
      1980       660  TIP3      H2             -8.5948282516      -53.2996183140      -61.8321480602  WZ1       671             0.0000000000
      1981       661  TIP3      OH2             4.9845717484      -52.5159083140      -55.5798280602  WZ1       672             0.0000000000
      1982       661  TIP3      H1              4.0429417484      -52.4575183140      -55.4181380602  WZ1       672             0.0000000000
      1983       661  TIP3      H2              5.2611817484      -51.6098583140      -55.7168580602  WZ1       672             0.0000000000
      1984       662  TIP3      OH2             5.2852717484      -64.2293783140      -54.1624380602  WZ1       673             0.0000000000
      1985       662  TIP3      H1              4.5491917484      -63.6186683140      -54.2003080602  WZ1       673             0.0000000000
      1986       662  TIP3      H2              5.9686717484      -63.8144783140      -54.6887980602  WZ1       673             0.0000000000
      1987       663  TIP3      OH2            -1.7115882516      -66.1426483140      -56.6966380602  WZ1       674             0.0000000000
      1988       663  TIP3      H1             -1.8291682516      -67.0910483140      -56.7508080602  WZ1       674             0.0000000000
      1989       663  TIP3      H2             -2.5665782516      -65.8100383140      -56.4235280602  WZ1       674             0.0000000000
      1990       664  TIP3      OH2             3.2366917484      -50.7345583140      -58.9546680602  WZ1       675             0.0000000000
      1991       664  TIP3      H1              3.6619217484      -51.4417683140      -59.4397080602  WZ1       675             0.0000000000
      1992       664  TIP3      H2              3.5536917484      -49.9332883140      -59.3714480602  WZ1       675             0.0000000000
      1993       665  TIP3      OH2             4.3963417484      -52.8337083140      -60.4460080602  WZ1       676             0.0000000000
      1994       665  TIP3      H1              4.1388217484      -53.5236983140      -61.0574180602  WZ1       676             0.0000000000
      1995       665  TIP3      H2              4.4674217484      -53.2765883140      -59.6004180602  WZ1       676             0.0000000000
      1996       666  TIP3      OH2             6.0823617484      -54.2670383140      -51.9686580602  WZ1       677             0.0000000000
      1997       666  TIP3      H1              6.2219917484      -54.8587883140      -52.7079580602  WZ1       677             0.0000000000
      1998       666  TIP3      H2              6.2496417484      -53.3944483140      -52.3247780602  WZ1       677             0.0000000000
      1999       667  TIP3      OH2             0.5549017484      -57.3050883140      -62.1960580602  WZ1       678             0.0000000000
      2000       667  TIP3      H1             -0.1565482516      -56.7701183140      -62.5480080602  WZ1       678             0.0000000000
      2001       667  TIP3      H2              1.2458617484      -57.2498783140      -62.8561680602  WZ1       678             0.0000000000
      2002       668  TIP3      OH2             0.6088217484      -58.8476583140      -65.1575580602  WZ1       679             0.0000000000
      2003       668  TIP3      H1              1.3098117484      -58.8249683140      -64.5061580602  WZ1       679             0.0000000000
      2004       668  TIP3      H2              0.9111117484      -59.4756883140      -65.8136280602  WZ1       679             0.0000000000
      2005       669  TIP3      OH2             7.9242917484      -57.9272383140      -53.9026180602  WZ1       680             0.0000000000
      2006       669  TIP3      H1              7.2717017484      -57.2326783140      -53.8135280602  WZ1       680             0.0000000000
      2007       669  TIP3      H2              8.3893217484      -57.7171483140      -54.7124580602  WZ1       680             0.0000000000
      2008       670  TIP3      OH2             3.9606717484      -57.0957583140      -61.2444680602  WZ1       681             0.0000000000
      2009       670  TIP3      H1              3.2287717484      -56.8673883140      -60.6714080602  WZ1       681             0.0000000000
      2010       670  TIP3      H2              4.4078917484      -57.8094883140      -60.7897180602  WZ1       681             0.0000000000
      2011       671  TIP3      OH2             3.8580217484      -58.9214983140      -52.1767680602  WZ1       682             0.0000000000
      2012       671  TIP3      H1              3.9379317484      -58.1580583140      -51.6049180602  WZ1       682             0.0000000000
      2013       671  TIP3      H2              3.2567917484      -58.6422583140      -52.8672580602  WZ1       682             0.0000000000
      2014       672  TIP3      OH2            -4.3939582516      -56.4651383140      -59.3619680602  WZ1       683             0.0000000000
      2015       672  TIP3      H1             -4.7244382516      -56.8357983140      -60.1802680602  WZ1       683             0.0000000000
      2016       672  TIP3      H2             -3.8055482516      -57.1357383140      -59.0151380602  WZ1       683             0.0000000000
      2017       673  TIP3      OH2            -3.0272082516      -53.0370783140      -56.6807480602  WZ1       684             0.0000000000
      2018       673  TIP3      H1             -3.1220782516      -53.6157683140      -57.4372880602  WZ1       684             0.0000000000
      2019       673  TIP3      H2             -2.2978482516      -53.4085083140      -56.1844680602  WZ1       684             0.0000000000
      2020       674  TIP3      OH2            -4.0274082516      -57.6965783140      -55.7284680602  WZ1       685             0.0000000000
      2021       674  TIP3      H1             -3.4621582516      -57.5751583140      -56.4913480602  WZ1       685             0.0000000000
      2022       674  TIP3      H2             -3.7085182516      -57.0590783140      -55.0896180602  WZ1       685             0.0000000000
      2023       675  TIP3      OH2             2.2818117484      -52.1933883140      -54.9944180602  WZ1       686             0.0000000000
      2024       675  TIP3      H1              2.0414717484      -51.5310783140      -54.3464980602  WZ1       686             0.0000000000
      2025       675  TIP3      H2              2.0836317484      -53.0278683140      -54.5694580602  WZ1       686             0.0000000000
      2026       676  TIP3      OH2            -3.1473382516      -53.2973083140      -51.0112780602  WZ1       687             0.0000000000
      2027       676  TIP3      H1             -3.4585882516      -52.5149883140      -50.5559580602  WZ1       687             0.0000000000
      2028       676  TIP3      H2             -3.7973182516      -53.4503983140      -51.6970780602  WZ1       687             0.0000000000
      2029       677  TIP3      OH2             2.8316217484      -57.9334683140      -63.5593480602  WZ1       688             0.0000000000
      2030       677  TIP3      H1              3.4111717484      -57.7834383140      -62.8124580602  WZ1       688             0.0000000000
      2031       677  TIP3      H2              3.2456217484      -57.4627283140      -64.2827080602  WZ1       688             0.0000000000
      2032       678  TIP3      OH2            -6.2273482516      -57.0991983140      -51.7827080602  WZ1       689             0.0000000000
      2033       678  TIP3      H1             -6.1570282516      -56.4485183140      -51.0842080602  WZ1       689             0.0000000000
      2034       678  TIP3      H2             -7.1181282516      -56.9964483140      -52.1176180602  WZ1       689             0.0000000000
      2035       679  TIP3      OH2             0.5581117484      -51.1966183140      -60.1240380602  WZ1       690             0.0000000000
      2036       679  TIP3      H1              1.0318717484      -50.9009883140      -59.3466180602  WZ1       690             0.0000000000
      2037       679  TIP3      H2             -0.0049582516      -50.4584583140      -60.3570780602  WZ1       690             0.0000000000
      2038       680  TIP3      OH2            -4.9077482516      -51.2258083140      -50.2478980602  WZ1       691             0.0000000000
      2039       680  TIP3      H1             -4.9002182516      -51.3618383140      -51.1953480602  WZ1       691             0.0000000000
      2040       680  TIP3      H2             -5.8237082516      -51.3429983140      -49.9958980602  WZ1       691             0.0000000000
      2041       681  TIP3      OH2             6.5304617484      -66.1834283140      -63.7463780602  WZ1       692             0.0000000000
      2042       681  TIP3      H1              5.6305317484      -66.0445283140      -63.4513180602  WZ1       692             0.0000000000
      2043       681  TIP3      H2              6.7823017484      -65.3519683140      -64.1482080602  WZ1       692             0.0000000000
      2044       682  TIP3      OH2            -5.4036882516      -57.3957083140      -61.7726880602  WZ1       693             0.0000000000
      2045       682  TIP3      H1             -5.6955582516      -56.6275383140      -62.2635580602  WZ1       693             0.0000000000
      2046       682  TIP3      H2             -6.0781682516      -58.0550883140      -61.9355480602  WZ1       693             0.0000000000
      2047       683  TIP3      OH2             7.7196017484      -51.8171883140      -65.3699880602  WZ1       694             0.0000000000
      2048       683  TIP3      H1              7.7929517484      -50.8781683140      -65.1994580602  WZ1       694             0.0000000000
      2049       683  TIP3      H2              8.6251117484      -52.1223283140      -65.4262580602  WZ1       694             0.0000000000
      2050       684  TIP3      OH2            -9.3106782516      -55.0327883140      -52.9577080602  WZ1       695             0.0000000000
      2051       684  TIP3      H1             -9.8118382516      -55.0608483140      -53.7727380602  WZ1       695             0.0000000000
      2052       684  TIP3      H2             -9.3053082516      -55.9384683140      -52.6479780602  WZ1       695             0.0000000000
      2053       685  TIP3      OH2            -9.5604082516      -52.2524083140      -56.0736880602  WZ1       696             0.0000000000
      2054       685  TIP3      H1             -8.6143482516      -52.3967083140      -56.0927380602  WZ1       696             0.0000000000
      2055       685  TIP3      H2             -9.6727782516      -51.4681283140      -55.5365680602  WZ1       696             0.0000000000
      2056       686  TIP3      OH2             8.6374417484      -51.5864383140      -50.3913180602  WZ1       697             0.0000000000
      2057       686  TIP3      H1              8.5881217484      -52.5416283140      -50.4285580602  WZ1       697             0.0000000000
      2058       686  TIP3      H2              7.8106717484      -51.3189083140      -49.9899380602  WZ1       697             0.0000000000
      2059       687  TIP3      OH2            -0.3841582516      -52.0125183140      -51.5151780602  WZ1       698             0.0000000000
      2060       687  TIP3      H1             -0.2966982516      -51.1860583140      -51.0402680602  WZ1       698             0.0000000000
      2061       687  TIP3      H2             -1.2476482516      -52.3421383140      -51.2662480602  WZ1       698             0.0000000000
      2062       688  TIP3      OH2             0.0304217484      -48.2401483140      -61.7091180602  WZ1       699             0.0000000000
      2063       688  TIP3      H1             -0.0449782516      -48.3614283140      -62.6555980602  WZ1       699             0.0000000000
      2064       688  TIP3      H2              0.0632917484      -47.2908783140      -61.5906580602  WZ1       699             0.0000000000
      2065       689  TIP3      OH2            -6.3161982516      -49.4514483140      -59.9282180602  WZ1       700             0.0000000000
      2066       689  TIP3      H1             -6.1641582516      -49.7994083140      -59.0495680602  WZ1       700             0.0000000000
      2067       689  TIP3      H2             -7.1671582516      -49.8077183140      -60.1834980602  WZ1       700             0.0000000000
      2068       690  TIP3      OH2             3.1320217484      -49.0861283140      -64.7068780602  WZ1       701             0.0000000000
      2069       690  TIP3      H1              3.5068617484      -49.8305183140      -65.1776180602  WZ1       701             0.0000000000
      2070       690  TIP3      H2              3.1363917484      -49.3560683140      -63.7885480602  WZ1       701             0.0000000000
      2071       691  TIP3      OH2             2.8008317484      -49.1604183140      -61.9576580602  WZ1       702             0.0000000000
      2072       691  TIP3      H1              1.8658117484      -49.0602283140      -61.7789580602  WZ1       702             0.0000000000
      2073       691  TIP3      H2              3.0810217484      -49.8698183140      -61.3793380602  WZ1       702             0.0000000000
      2074       692  TIP3      OH2             5.7894217484      -60.0931883140      -49.9110980602  WZ1       703             0.0000000000
      2075       692  TIP3      H1              5.3821017484      -59.6126283140      -50.6317680602  WZ1       703             0.0000000000
      2076       692  TIP3      H2              5.8299917484      -60.9985883140      -50.2190180602  WZ1       703             0.0000000000
      2077       693  TIP3      OH2            -7.0616282516      -53.7092483140      -51.9144280602  WZ1       704             0.0000000000
      2078       693  TIP3      H1             -6.8454982516      -54.0706883140      -51.0548480602  WZ1       704             0.0000000000
      2079       693  TIP3      H2             -7.9171582516      -54.0838683140      -52.1240780602  WZ1       704             0.0000000000
      2080       694  TIP3      OH2            -4.4428282516      -65.2391983140      -55.9190080602  WZ1       705             0.0000000000
      2081       694  TIP3      H1             -5.3044582516      -65.3263783140      -56.3267180602  WZ1       705             0.0000000000
      2082       694  TIP3      H2             -4.4652582516      -64.3831883140      -55.4912480602  WZ1       705             0.0000000000
      2083       695  TIP3      OH2             0.2199517484      -65.5171583140      -52.5443080602  WZ1       706             0.0000000000
      2084       695  TIP3      H1              0.6402617484      -65.9324483140      -51.7912480602  WZ1       706             0.0000000000
      2085       695  TIP3      H2             -0.7130882516      -65.6958283140      -52.4271080602  WZ1       706             0.0000000000
      2086       696  TIP3      OH2             3.5464417484      -61.7616383140      -51.6908580602  WZ1       707             0.0000000000
      2087       696  TIP3      H1              3.0323917484      -61.8874183140      -50.8932580602  WZ1       707             0.0000000000
      2088       696  TIP3      H2              3.3909117484      -60.8493283140      -51.9352380602  WZ1       707             0.0000000000
      2089       697  TIP3      OH2             4.3089317484      -56.9006383140      -65.9295580602  WZ1       708             0.0000000000
      2090       697  TIP3      H1              4.3510117484      -57.1232483140      -66.8595580602  WZ1       708             0.0000000000
      2091       697  TIP3      H2              5.1581417484      -56.5019283140      -65.7395680602  WZ1       708             0.0000000000
      2092       698  TIP3      OH2            -0.1183182516      -63.0248183140      -65.2592280602  WZ1       709             0.0000000000
      2093       698  TIP3      H1             -0.3718382516      -63.0056583140      -64.3364180602  WZ1       709             0.0000000000
      2094       698  TIP3      H2             -0.3751082516      -63.8962783140      -65.5606080602  WZ1       709             0.0000000000
      2095       699  TIP3      OH2            -4.3518182516      -60.2737483140      -54.8239880602  WZ1       710             0.0000000000
      2096       699  TIP3      H1             -4.9936082516      -60.3140183140      -54.1149780602  WZ1       710             0.0000000000
      2097       699  TIP3      H2             -4.3146182516      -59.3472783140      -55.0616880602  WZ1       710             0.0000000000
      2098       700  TIP3      OH2            -4.3549082516      -60.0527383140      -59.9119880602  WZ1       711             0.0000000000
      2099       700  TIP3      H1             -5.2476182516      -60.3931283140      -59.9706080602  WZ1       711             0.0000000000
      2100       700  TIP3      H2             -3.9042482516      -60.4296483140      -60.6676680602  WZ1       711             0.0000000000
      2101       701  TIP3      OH2             1.1806417484      -59.6367083140      -61.0949080602  WZ1       712             0.0000000000
      2102       701  TIP3      H1              0.7716717484      -58.8218483140      -61.3864280602  WZ1       712             0.0000000000
      2103       701  TIP3      H2              1.9012617484      -59.7766983140      -61.7091980602  WZ1       712             0.0000000000
      2104       702  TIP3      OH2             0.2828017484      -59.4610683140      -49.6068380602  WZ1       713             0.0000000000
      2105       702  TIP3      H1             -0.2798182516      -60.1659083140      -49.2860580602  WZ1       713             0.0000000000
      2106       702  TIP3      H2              1.1091417484      -59.5818783140      -49.1390780602  WZ1       713             0.0000000000
      2107       703  TIP3      OH2             2.1854117484      -60.1906683140      -58.2809380602  WZ1       714             0.0000000000
      2108       703  TIP3      H1              1.9898617484      -59.5849883140      -58.9958780602  WZ1       714             0.0000000000
      2109       703  TIP3      H2              2.3666717484      -61.0241483140      -58.7153080602  WZ1       714             0.0000000000
      2110       704  TIP3      OH2            -6.6017682516      -59.9533983140      -52.9567880602  WZ1       715             0.0000000000
      2111       704  TIP3      H1             -6.6398282516      -59.5532383140      -52.0880780602  WZ1       715             0.0000000000
      2112       704  TIP3      H2             -7.0926582516      -60.7701583140      -52.8664980602  WZ1       715             0.0000000000
      2113       705  TIP3      OH2            -3.2360282516      -62.5791683140      -66.1581880602  WZ1       716             0.0000000000
      2114       705  TIP3      H1             -3.6669582516      -63.0241583140      -65.4284480602  WZ1       716             0.0000000000
      2115       705  TIP3      H2             -3.9541582516      -62.2075383140      -66.6704380602  WZ1       716             0.0000000000
      2116       706  TIP3      OH2            -9.9936882516      -62.8372183140      -59.1063180602  WZ1       717             0.0000000000
      2117       706  TIP3      H1             -9.3629182516      -62.8660083140      -58.3869280602  WZ1       717             0.0000000000
      2118       706  TIP3      H2             -9.5442582516      -63.2623483140      -59.8367280602  WZ1       717             0.0000000000
      2119       707  TIP3      OH2            -8.7194782516      -62.0910183140      -63.6822780602  WZ1       718             0.0000000000
      2120       707  TIP3      H1             -8.2453082516      -61.5000283140      -64.2671880602  WZ1       718             0.0000000000
      2121       707  TIP3      H2             -9.4368382516      -61.5607283140      -63.3352680602  WZ1       718             0.0000000000
      2122       708  TIP3      OH2             1.4493317484      -58.5525383140      -53.6096980602  WZ1       719             0.0000000000
      2123       708  TIP3      H1              1.7728117484      -59.1835683140      -54.2526480602  WZ1       719             0.0000000000
      2124       708  TIP3      H2              1.0092617484      -59.0873183140      -52.9489580602  WZ1       719             0.0000000000
      2125       709  TIP3      OH2            -1.7733782516      -62.6249883140      -58.8255780602  WZ1       720             0.0000000000
      2126       709  TIP3      H1             -2.6842682516      -62.5683083140      -58.5369780602  WZ1       720             0.0000000000
      2127       709  TIP3      H2             -1.2680882516      -62.6854383140      -58.0148580602  WZ1       720             0.0000000000
      2128       710  TIP3      OH2            -6.9450382516      -60.9963583140      -59.9988180602  WZ1       721             0.0000000000
      2129       710  TIP3      H1             -7.8342382516      -60.8968083140      -60.3388580602  WZ1       721             0.0000000000
      2130       710  TIP3      H2             -6.6485482516      -61.8380583140      -60.3450280602  WZ1       721             0.0000000000
      2131       711  TIP3      OH2            -3.2918582516      -60.9960983140      -62.3423580602  WZ1       722             0.0000000000
      2132       711  TIP3      H1             -2.3603082516      -60.8670983140      -62.1640480602  WZ1       722             0.0000000000
      2133       711  TIP3      H2             -3.5068282516      -60.3266683140      -62.9918880602  WZ1       722             0.0000000000
      2134       712  TIP3      OH2             2.6318117484      -63.3903583140      -55.5613980602  WZ1       723             0.0000000000
      2135       712  TIP3      H1              1.9549717484      -63.2590483140      -54.8974280602  WZ1       723             0.0000000000
      2136       712  TIP3      H2              2.1463017484      -63.5454083140      -56.3716280602  WZ1       723             0.0000000000
      2137       713  TIP3      OH2            -4.6178382516      -59.8018783140      -64.7757480602  WZ1       724             0.0000000000
      2138       713  TIP3      H1             -5.1603282516      -60.1814983140      -65.4669880602  WZ1       724             0.0000000000
      2139       713  TIP3      H2             -3.7843482516      -59.6074083140      -65.2043380602  WZ1       724             0.0000000000
      2140       714  TIP3      OH2             5.9193217484      -47.7188183140      -49.2846380602  WZ1       725             0.0000000000
      2141       714  TIP3      H1              6.1191917484      -47.2946283140      -50.1191080602  WZ1       725             0.0000000000
      2142       714  TIP3      H2              6.5746917484      -47.3749983140      -48.6775980602  WZ1       725             0.0000000000
      2143       715  TIP3      OH2            -6.4826982516      -55.2446883140      -49.6765880602  WZ1       726             0.0000000000
      2144       715  TIP3      H1             -5.7504582516      -54.9900983140      -49.1151380602  WZ1       726             0.0000000000
      2145       715  TIP3      H2             -7.2628282516      -55.0401483140      -49.1610480602  WZ1       726             0.0000000000
      2146       716  TIP3      OH2            -0.4534082516      -59.8376883140      -56.9386180602  WZ1       727             0.0000000000
      2147       716  TIP3      H1              0.1109317484      -60.3840283140      -57.4856580602  WZ1       727             0.0000000000
      2148       716  TIP3      H2             -0.6010682516      -60.3594983140      -56.1498580602  WZ1       727             0.0000000000
      2149       717  TIP3      OH2            -5.4514382516      -63.7010783140      -60.5201380602  WZ1       728             0.0000000000
      2150       717  TIP3      H1             -5.7684882516      -64.6035483140      -60.5555980602  WZ1       728             0.0000000000
      2151       717  TIP3      H2             -4.6700282516      -63.6993383140      -61.0729780602  WZ1       728             0.0000000000
      2152       718  TIP3      OH2            -1.8268182516      -61.4490783140      -54.5245780602  WZ1       729             0.0000000000
      2153       718  TIP3      H1             -2.6622882516      -60.9951283140      -54.4143380602  WZ1       729             0.0000000000
      2154       718  TIP3      H2             -1.3027582516      -61.1732283140      -53.7725880602  WZ1       729             0.0000000000
      2155       719  TIP3      OH2            -1.2825582516      -55.2363083140      -62.8399380602  WZ1       730             0.0000000000
      2156       719  TIP3      H1             -2.0274582516      -55.7437783140      -63.1621480602  WZ1       730             0.0000000000
      2157       719  TIP3      H2             -1.4168382516      -55.1875083140      -61.8934580602  WZ1       730             0.0000000000
      2158       720  TIP3      OH2             5.8673317484      -56.1034883140      -54.0531780602  WZ1       731             0.0000000000
      2159       720  TIP3      H1              6.5092117484      -55.6468583140      -54.5969580602  WZ1       731             0.0000000000
      2160       720  TIP3      H2              5.0370217484      -55.9902483140      -54.5157680602  WZ1       731             0.0000000000
      2161       721  TIP3      OH2             2.6151217484      -62.4223183140      -64.6406780602  WZ1       732             0.0000000000
      2162       721  TIP3      H1              1.6765417484      -62.3107583140      -64.7917980602  WZ1       732             0.0000000000
      2163       721  TIP3      H2              2.9123317484      -61.5656283140      -64.3341080602  WZ1       732             0.0000000000
      2164       722  TIP3      OH2             0.2366517484      -55.0519783140      -51.6030280602  WZ1       733             0.0000000000
      2165       722  TIP3      H1             -0.1087382516      -55.4337383140      -50.7960680602  WZ1       733             0.0000000000
      2166       722  TIP3      H2              0.0366617484      -54.1186183140      -51.5317380602  WZ1       733             0.0000000000
      2167       723  TIP3      OH2             3.3334717484      -60.5550483140      -62.9799380602  WZ1       734             0.0000000000
      2168       723  TIP3      H1              4.2253717484      -60.6925483140      -62.6608180602  WZ1       734             0.0000000000
      2169       723  TIP3      H2              3.3898317484      -59.7644383140      -63.5165880602  WZ1       734             0.0000000000
      2170       724  TIP3      OH2            -6.1577282516      -55.9413083140      -57.0701480602  WZ1       735             0.0000000000
      2171       724  TIP3      H1             -5.4130082516      -55.9437383140      -57.6714980602  WZ1       735             0.0000000000
      2172       724  TIP3      H2             -6.0800682516      -56.7649283140      -56.5886380602  WZ1       735             0.0000000000
      2173       725  TIP3      OH2             0.8428517484      -53.7778783140      -63.8144780602  WZ1       736             0.0000000000
      2174       725  TIP3      H1              0.5476917484      -52.9510883140      -63.4329980602  WZ1       736             0.0000000000
      2175       725  TIP3      H2              0.1398517484      -54.3971883140      -63.6183380602  WZ1       736             0.0000000000
      2176       726  TIP3      OH2            -9.1497582516      -57.4806183140      -51.7552980602  WZ1       737             0.0000000000
      2177       726  TIP3      H1             -8.9268982516      -57.8986583140      -50.9235480602  WZ1       737             0.0000000000
      2178       726  TIP3      H2             -9.7517482516      -58.0931183140      -52.1780180602  WZ1       737             0.0000000000
      2179       727  TIP3      OH2            -2.1332682516      -57.9636283140      -49.5423280602  WZ1       738             0.0000000000
      2180       727  TIP3      H1             -2.4291882516      -58.1293283140      -50.4374180602  WZ1       738             0.0000000000
      2181       727  TIP3      H2             -1.2017482516      -58.1835983140      -49.5529380602  WZ1       738             0.0000000000
      2182       728  TIP3      OH2             2.4870117484      -52.5904283140      -51.6525280602  WZ1       739             0.0000000000
      2183       728  TIP3      H1              1.5864417484      -52.4071683140      -51.9201380602  WZ1       739             0.0000000000
      2184       728  TIP3      H2              2.5211217484      -52.3314983140      -50.7316480602  WZ1       739             0.0000000000
      2185       729  TIP3      OH2             8.2183417484      -60.3456383140      -63.2852680602  WZ1       740             0.0000000000
      2186       729  TIP3      H1              7.6639717484      -60.7418383140      -63.9575180602  WZ1       740             0.0000000000
      2187       729  TIP3      H2              8.3187017484      -59.4351183140      -63.5629380602  WZ1       740             0.0000000000
      2188       730  TIP3      OH2             8.1815417484      -54.5454683140      -50.4481180602  WZ1       741             0.0000000000
      2189       730  TIP3      H1              7.3303917484      -54.3070883140      -50.8154780602  WZ1       741             0.0000000000
      2190       730  TIP3      H2              8.7718817484      -54.5621483140      -51.2014080602  WZ1       741             0.0000000000
      2191       731  TIP3      OH2             6.5135117484      -51.5595983140      -62.8200580602  WZ1       742             0.0000000000
      2192       731  TIP3      H1              6.1406217484      -52.3852183140      -62.5109980602  WZ1       742             0.0000000000
      2193       731  TIP3      H2              6.7908617484      -51.7426583140      -63.7177180602  WZ1       742             0.0000000000
      2194       732  TIP3      OH2             3.6739017484      -56.7516483140      -55.7988680602  WZ1       743             0.0000000000
      2195       732  TIP3      H1              2.7455917484      -56.9834583140      -55.8259380602  WZ1       743             0.0000000000
      2196       732  TIP3      H2              4.1250117484      -57.5286683140      -56.1289880602  WZ1       743             0.0000000000
      2197       733  TIP3      OH2            -3.7827882516      -52.4234883140      -59.6659980602  WZ1       744             0.0000000000
      2198       733  TIP3      H1             -3.2555682516      -51.6500483140      -59.8661180602  WZ1       744             0.0000000000
      2199       733  TIP3      H2             -4.6629382516      -52.1985683140      -59.9675980602  WZ1       744             0.0000000000
      2200       734  TIP3      OH2            -8.0280182516      -57.5610783140      -65.0787580602  WZ1       745             0.0000000000
      2201       734  TIP3      H1             -7.4120282516      -56.9343583140      -64.6992780602  WZ1       745             0.0000000000
      2202       734  TIP3      H2             -8.8897582516      -57.2450983140      -64.8071080602  WZ1       745             0.0000000000
      2203       735  TIP3      OH2            -2.3555582516      -54.7604983140      -60.0895680602  WZ1       746             0.0000000000
      2204       735  TIP3      H1             -2.5965582516      -53.8350583140      -60.0480380602  WZ1       746             0.0000000000
      2205       735  TIP3      H2             -3.0961982516      -55.2193683140      -59.6931780602  WZ1       746             0.0000000000
      2206       736  TIP3      OH2            -1.8408982516      -50.6111383140      -53.7744580602  WZ1       747             0.0000000000
      2207       736  TIP3      H1             -1.4784282516      -49.7565783140      -54.0080180602  WZ1       747             0.0000000000
      2208       736  TIP3      H2             -1.3093782516      -50.9029783140      -53.0338280602  WZ1       747             0.0000000000
      2209       737  TIP3      OH2            -3.6724782516      -49.7387383140      -60.5443480602  WZ1       748             0.0000000000
      2210       737  TIP3      H1             -4.6224282516      -49.6329983140      -60.4930180602  WZ1       748             0.0000000000
      2211       737  TIP3      H2             -3.3206682516      -48.9179983140      -60.1995980602  WZ1       748             0.0000000000
      2212       738  TIP3      OH2             1.7031817484      -54.5120683140      -54.0738980602  WZ1       749             0.0000000000
      2213       738  TIP3      H1              1.2773117484      -54.7398983140      -53.2474980602  WZ1       749             0.0000000000
      2214       738  TIP3      H2              2.2837617484      -55.2508883140      -54.2563680602  WZ1       749             0.0000000000
      2215       739  TIP3      OH2             3.9060717484      -53.5830183140      -64.9999980602  WZ1       750             0.0000000000
      2216       739  TIP3      H1              4.2593817484      -53.9630383140      -64.1956480602  WZ1       750             0.0000000000
      2217       739  TIP3      H2              2.9574217484      -53.6765383140      -64.9130680602  WZ1       750             0.0000000000
      2218       740  TIP3      OH2             4.3616017484      -49.9601183140      -51.6044180602  WZ1       751             0.0000000000
      2219       740  TIP3      H1              3.7599217484      -50.5158283140      -52.0997880602  WZ1       751             0.0000000000
      2220       740  TIP3      H2              4.6429717484      -49.2931383140      -52.2306780602  WZ1       751             0.0000000000
      2221       741  TIP3      OH2             8.4095117484      -49.1037683140      -64.7989780602  WZ1       752             0.0000000000
      2222       741  TIP3      H1              9.1533017484      -48.5177183140      -64.9388180602  WZ1       752             0.0000000000
      2223       741  TIP3      H2              7.7153217484      -48.5351883140      -64.4657380602  WZ1       752             0.0000000000
      2224       742  TIP3      OH2            -7.5158082516      -62.7273483140      -52.1971580602  WZ1       753             0.0000000000
      2225       742  TIP3      H1             -8.4085782516      -62.3888083140      -52.2647580602  WZ1       753             0.0000000000
      2226       742  TIP3      H2             -7.6145282516      -63.5827383140      -51.7790780602  WZ1       753             0.0000000000
      2227       743  TIP3      OH2             4.7720017484      -54.9108183140      -62.7732080602  WZ1       754             0.0000000000
      2228       743  TIP3      H1              4.4947617484      -55.6388883140      -62.2170980602  WZ1       754             0.0000000000
      2229       743  TIP3      H2              5.6993017484      -54.7916183140      -62.5679480602  WZ1       754             0.0000000000
      2230       744  TIP3      OH2            -7.8646082516      -50.9229083140      -53.7622180602  WZ1       755             0.0000000000
      2231       744  TIP3      H1             -7.6475782516      -51.8546683140      -53.7932480602  WZ1       755             0.0000000000
      2232       744  TIP3      H2             -7.6182582516      -50.6484083140      -52.8789380602  WZ1       755             0.0000000000
      2233       745  TIP3      OH2            -2.0031482516      -52.4714083140      -66.5529980602  WZ1       756             0.0000000000
      2234       745  TIP3      H1             -1.7641682516      -53.2195983140      -67.1001080602  WZ1       756             0.0000000000
      2235       745  TIP3      H2             -2.2720182516      -52.8592383140      -65.7202180602  WZ1       756             0.0000000000
      2236       746  TIP3      OH2            -3.0660882516      -52.9010283140      -64.0967380602  WZ1       757             0.0000000000
      2237       746  TIP3      H1             -2.9192882516      -53.4210483140      -63.3066480602  WZ1       757             0.0000000000
      2238       746  TIP3      H2             -3.0689182516      -51.9942683140      -63.7901480602  WZ1       757             0.0000000000
      2239       747  TIP3      OH2            -6.6129782516      -55.6486983140      -63.5861980602  WZ1       758             0.0000000000
      2240       747  TIP3      H1             -7.2990482516      -55.2964483140      -63.0192280602  WZ1       758             0.0000000000
      2241       747  TIP3      H2             -6.0901882516      -54.8857383140      -63.8327680602  WZ1       758             0.0000000000
      2242       748  TIP3      OH2             1.2185317484      -62.9863183140      -53.3072980602  WZ1       759             0.0000000000
      2243       748  TIP3      H1              1.9173217484      -62.9124483140      -52.6573280602  WZ1       759             0.0000000000
      2244       748  TIP3      H2              0.8376717484      -63.8508183140      -53.1530080602  WZ1       759             0.0000000000
      2245       749  TIP3      OH2             2.0030217484      -63.3341483140      -62.2100680602  WZ1       760             0.0000000000
      2246       749  TIP3      H1              2.2228517484      -62.8626083140      -63.0135280602  WZ1       760             0.0000000000
      2247       749  TIP3      H2              2.5614217484      -62.9398883140      -61.5400080602  WZ1       760             0.0000000000
      2248       750  TIP3      OH2            -0.3283682516      -51.2036683140      -63.3473180602  WZ1       761             0.0000000000
      2249       750  TIP3      H1             -1.1447582516      -50.7066983140      -63.2948880602  WZ1       761             0.0000000000
      2250       750  TIP3      H2              0.2012617484      -50.7283183140      -63.9874380602  WZ1       761             0.0000000000
      2251       751  TIP3      OH2            -0.7969882516      -61.6062683140      -61.3752280602  WZ1       762             0.0000000000
      2252       751  TIP3      H1              0.0152717484      -61.1019483140      -61.3290580602  WZ1       762             0.0000000000
      2253       751  TIP3      H2             -1.0416882516      -61.7512983140      -60.4612680602  WZ1       762             0.0000000000
      2254       752  TIP3      OH2            -0.2613482516      -60.6199983140      -52.1905680602  WZ1       763             0.0000000000
      2255       752  TIP3      H1             -0.1423182516      -60.0464583140      -51.4335280602  WZ1       763             0.0000000000
      2256       752  TIP3      H2              0.3941117484      -61.3080583140      -52.0757880602  WZ1       763             0.0000000000
      2257       753  TIP3      OH2             0.0866817484      -64.5249683140      -60.4371180602  WZ1       764             0.0000000000
      2258       753  TIP3      H1             -0.2599682516      -63.9079083140      -59.7926880602  WZ1       764             0.0000000000
      2259       753  TIP3      H2              0.7453717484      -64.0243983140      -60.9185680602  WZ1       764             0.0000000000
      2260       754  TIP3      OH2            -2.9900582516      -50.1599483140      -63.3656280602  WZ1       765             0.0000000000
      2261       754  TIP3      H1             -2.8291882516      -49.3601983140      -63.8663680602  WZ1       765             0.0000000000
      2262       754  TIP3      H2             -3.1872782516      -49.8533483140      -62.4805680602  WZ1       765             0.0000000000
      2263       755  TIP3      OH2            -4.2556182516      -63.4620283140      -63.7498680602  WZ1       766             0.0000000000
      2264       755  TIP3      H1             -4.3391382516      -62.5737183140      -63.4032280602  WZ1       766             0.0000000000
      2265       755  TIP3      H2             -3.3655882516      -63.7273583140      -63.5181880602  WZ1       766             0.0000000000
      2266       756  TIP3      OH2             5.9432317484      -62.7129683140      -51.3555980602  WZ1       767             0.0000000000
      2267       756  TIP3      H1              5.0268117484      -62.4507983140      -51.4432280602  WZ1       767             0.0000000000
      2268       756  TIP3      H2              6.2787317484      -62.7160683140      -52.2520680602  WZ1       767             0.0000000000
      2269       757  TIP3      OH2             4.5453317484      -58.9628683140      -57.2598680602  WZ1       768             0.0000000000
      2270       757  TIP3      H1              3.7477717484      -59.3778483140      -57.5883680602  WZ1       768             0.0000000000
      2271       757  TIP3      H2              4.9904417484      -59.6534983140      -56.7688180602  WZ1       768             0.0000000000
      2272       758  TIP3      OH2            -5.9970882516      -53.0348083140      -64.6894180602  WZ1       769             0.0000000000
      2273       758  TIP3      H1             -5.4049382516      -52.3353283140      -64.4131780602  WZ1       769             0.0000000000
      2274       758  TIP3      H2             -5.5377882516      -53.4678583140      -65.4089580602  WZ1       769             0.0000000000
      2275       759  TIP3      OH2            -7.6811682516      -60.3705083140      -65.5734780602  WZ1       770             0.0000000000
      2276       759  TIP3      H1             -7.7259082516      -59.4311983140      -65.3947780602  WZ1       770             0.0000000000
      2277       759  TIP3      H2             -8.5688482516      -60.6060183140      -65.8432680602  WZ1       770             0.0000000000
      2278       760  TIP3      OH2             5.6317917484      -49.7066183140      -55.6375180602  WZ1       771             0.0000000000
      2279       760  TIP3      H1              5.4762217484      -49.0281783140      -56.2945880602  WZ1       771             0.0000000000
      2280       760  TIP3      H2              6.5644317484      -49.6346883140      -55.4344580602  WZ1       771             0.0000000000
      2281       761  TIP3      OH2            -6.8729682516      -65.5888483140      -56.9003780602  WZ1       772             0.0000000000
      2282       761  TIP3      H1             -7.1019882516      -65.5295983140      -57.8278780602  WZ1       772             0.0000000000
      2283       761  TIP3      H2             -7.3156282516      -66.3802983140      -56.5939680602  WZ1       772             0.0000000000
      2284       762  TIP3      OH2            -7.9426382516      -51.6481383140      -60.7397980602  WZ1       773             0.0000000000
      2285       762  TIP3      H1             -8.7747782516      -51.1758683140      -60.7126580602  WZ1       773             0.0000000000
      2286       762  TIP3      H2             -7.3968082516      -51.1383783140      -61.3384880602  WZ1       773             0.0000000000
      2287       763  TIP3      OH2            -8.6542682516      -49.0357683140      -49.4099980602  WZ1       774             0.0000000000
      2288       763  TIP3      H1             -8.1140482516      -49.2523683140      -48.6500780602  WZ1       774             0.0000000000
      2289       763  TIP3      H2             -9.1354682516      -49.8411683140      -49.5997480602  WZ1       774             0.0000000000
      2290       764  TIP3      OH2            -4.0569282516      -50.1163283140      -47.7895780602  WZ1       775             0.0000000000
      2291       764  TIP3      H1             -3.2892082516      -50.5752483140      -47.4486580602  WZ1       775             0.0000000000
      2292       764  TIP3      H2             -4.0783082516      -50.3423483140      -48.7194580602  WZ1       775             0.0000000000
      2293       765  TIP3      OH2             0.0350317484      -50.6082683140      -66.4143980602  WZ1       776             0.0000000000
      2294       765  TIP3      H1             -0.6088682516      -51.2394083140      -66.0930280602  WZ1       776             0.0000000000
      2295       765  TIP3      H2              0.7968617484      -51.1394683140      -66.6460480602  WZ1       776             0.0000000000
      2296       766  TIP3      OH2             2.5199417484      -51.7362183140      -49.0604280602  WZ1       777             0.0000000000
      2297       766  TIP3      H1              2.1688917484      -52.5929183140      -48.8173880602  WZ1       777             0.0000000000
      2298       766  TIP3      H2              3.2462617484      -51.5935483140      -48.4535280602  WZ1       777             0.0000000000
      2299       767  TIP3      OH2             4.6393217484      -50.7912783140      -66.1805980602  WZ1       778             0.0000000000
      2300       767  TIP3      H1              4.9223617484      -51.5857583140      -65.7279080602  WZ1       778             0.0000000000
      2301       767  TIP3      H2              5.3791117484      -50.5581783140      -66.7414880602  WZ1       778             0.0000000000
      2302       768  TIP3      OH2            -8.7473182516      -55.2253583140      -48.4555680602  WZ1       779             0.0000000000
      2303       768  TIP3      H1             -8.6032682516      -56.1272883140      -48.7418980602  WZ1       779             0.0000000000
      2304       768  TIP3      H2             -9.5195782516      -54.9391483140      -48.9433380602  WZ1       779             0.0000000000
      2305       769  TIP3      OH2            -4.4059482516      -54.8817883140      -66.3231080602  WZ1       780             0.0000000000
      2306       769  TIP3      H1             -4.3415382516      -55.6758283140      -65.7924680602  WZ1       780             0.0000000000
      2307       769  TIP3      H2             -3.7530282516      -55.0005083140      -67.0129080602  WZ1       780             0.0000000000
      2308       770  TIP3      OH2            -2.0917082516      -55.2555483140      -49.0229280602  WZ1       781             0.0000000000
      2309       770  TIP3      H1             -2.4203282516      -54.9847383140      -49.8801880602  WZ1       781             0.0000000000
      2310       770  TIP3      H2             -1.9398882516      -56.1965683140      -49.1104280602  WZ1       781             0.0000000000
      2311       771  TIP3      OH2             0.9463917484      -53.8346183140      -66.5873080602  WZ1       782             0.0000000000
      2312       771  TIP3      H1              0.6778017484      -53.6544083140      -65.6864180602  WZ1       782             0.0000000000
      2313       771  TIP3      H2              0.7399517484      -54.7599983140      -66.7187280602  WZ1       782             0.0000000000
      2314       772  TIP3      OH2             3.6428117484      -55.3398183140      -51.6396980602  WZ1       783             0.0000000000
      2315       772  TIP3      H1              4.3882917484      -54.7514483140      -51.7592980602  WZ1       783             0.0000000000
      2316       772  TIP3      H2              2.8854917484      -54.7578483140      -51.5763880602  WZ1       783             0.0000000000
      2317       773  TIP3      OH2            -7.9146682516      -58.0250283140      -49.0356380602  WZ1       784             0.0000000000
      2318       773  TIP3      H1             -7.5065482516      -58.8823683140      -49.1565780602  WZ1       784             0.0000000000
      2319       773  TIP3      H2             -8.1749082516      -58.0108983140      -48.1146080602  WZ1       784             0.0000000000
      2320       774  TIP3      OH2            -3.2565682516      -56.9091683140      -64.0173080602  WZ1       785             0.0000000000
      2321       774  TIP3      H1             -3.7163682516      -57.3933383140      -63.3314580602  WZ1       785             0.0000000000
      2322       774  TIP3      H2             -3.0016982516      -57.5776283140      -64.6532580602  WZ1       785             0.0000000000
      2323       775  TIP3      OH2            -3.9676382516      -59.0164583140      -51.6613480602  WZ1       786             0.0000000000
      2324       775  TIP3      H1             -4.5860282516      -58.3417983140      -51.3808780602  WZ1       786             0.0000000000
      2325       775  TIP3      H2             -3.6235182516      -58.6950683140      -52.4947280602  WZ1       786             0.0000000000
      2326       776  TIP3      OH2            -2.1855282516      -58.6659883140      -65.7549880602  WZ1       787             0.0000000000
      2327       776  TIP3      H1             -2.3660282516      -58.8208683140      -66.6821580602  WZ1       787             0.0000000000
      2328       776  TIP3      H2             -1.2354782516      -58.5581183140      -65.7101980602  WZ1       787             0.0000000000
      2329       777  TIP3      OH2             1.0521817484      -56.5449283140      -48.3838680602  WZ1       788             0.0000000000
      2330       777  TIP3      H1              2.0053017484      -56.4610183140      -48.4112680602  WZ1       788             0.0000000000
      2331       777  TIP3      H2              0.8916417484      -57.2567483140      -47.7643780602  WZ1       788             0.0000000000
      2332       778  TIP3      OH2            -3.6282682516      -61.6613783140      -50.5790380602  WZ1       790             0.0000000000
      2333       778  TIP3      H1             -3.4781782516      -62.3902483140      -51.1810680602  WZ1       790             0.0000000000
      2334       778  TIP3      H2             -3.6260282516      -60.8842083140      -51.1378180602  WZ1       790             0.0000000000
      2335       779  TIP3      OH2            -3.2156982516      -63.2917983140      -53.0862980602  WZ1       791             0.0000000000
      2336       779  TIP3      H1             -2.6799482516      -62.8401283140      -53.7383680602  WZ1       791             0.0000000000
      2337       779  TIP3      H2             -4.0677382516      -63.3998183140      -53.5088880602  WZ1       791             0.0000000000
      2338       780  TIP3      OH2            -1.6338582516      -57.8521783140      -52.8467780602  WZ1       792             0.0000000000
      2339       780  TIP3      H1             -0.8833782516      -58.0084283140      -53.4199980602  WZ1       792             0.0000000000
      2340       780  TIP3      H2             -1.9730282516      -57.0005183140      -53.1222280602  WZ1       792             0.0000000000
      2341       781  TIP3      OH2             2.7817617484      -60.0369983140      -47.8182480602  WZ1       793             0.0000000000
      2342       781  TIP3      H1              2.9738917484      -60.9680583140      -47.9297980602  WZ1       793             0.0000000000
      2343       781  TIP3      H2              3.6393917484      -59.6120483140      -47.8287080602  WZ1       793             0.0000000000
      2344       782  TIP3      OH2             4.0984817484      -57.2484783140      -49.7409780602  WZ1       794             0.0000000000
      2345       782  TIP3      H1              3.8169817484      -56.5390183140      -50.3185980602  WZ1       794             0.0000000000
      2346       782  TIP3      H2              5.0409117484      -57.3211783140      -49.8918580602  WZ1       794             0.0000000000
      2347       783  TIP3      OH2            -5.1496382516      -60.4630283140      -48.6674780602  WZ1       795             0.0000000000
      2348       783  TIP3      H1             -5.9167382516      -60.9955483140      -48.8777180602  WZ1       795             0.0000000000
      2349       783  TIP3      H2             -4.4707382516      -60.7729883140      -49.2668480602  WZ1       795             0.0000000000
      2350       784  TIP3      OH2            -2.4101482516      -65.8352283140      -52.6549380602  WZ1       796             0.0000000000
      2351       784  TIP3      H1             -2.5081882516      -64.8889083140      -52.7603180602  WZ1       796             0.0000000000
      2352       784  TIP3      H2             -3.1525282516      -66.2078483140      -53.1305880602  WZ1       796             0.0000000000
      2353       785  TIP3      OH2            -1.1460982516      -61.5136883140      -49.0910980602  WZ1       797             0.0000000000
      2354       785  TIP3      H1             -1.3815582516      -61.7330183140      -48.1896080602  WZ1       797             0.0000000000
      2355       785  TIP3      H2             -1.9294082516      -61.7205683140      -49.6008480602  WZ1       797             0.0000000000
      2356       786  TIP3      OH2             1.5695617484      -62.3863383140      -50.0157480602  WZ1       798             0.0000000000
      2357       786  TIP3      H1              0.6221017484      -62.3543683140      -49.8834180602  WZ1       798             0.0000000000
      2358       786  TIP3      H2              1.8822317484      -63.0116283140      -49.3619280602  WZ1       798             0.0000000000
      2359       787  TIP3      OH2             3.2037117484      -63.7522283140      -48.0105580602  WZ1       799             0.0000000000
      2360       787  TIP3      H1              3.1068917484      -64.7044983140      -48.0163680602  WZ1       799             0.0000000000
      2361       787  TIP3      H2              2.8820217484      -63.4835483140      -47.1500080602  WZ1       799             0.0000000000
      2362       788  TIP3      OH2            -6.9693582516      -62.5426483140      -48.9630080602  WZ1       800             0.0000000000
      2363       788  TIP3      H1             -6.7576182516      -63.2490383140      -49.5732580602  WZ1       800             0.0000000000
      2364       788  TIP3      H2             -7.0806082516      -62.9800483140      -48.1188880602  WZ1       800             0.0000000000
      2365       789  TIP3      OH2            -1.8345882516      -64.8586483140      -47.9300280602  WZ1       802             0.0000000000
      2366       789  TIP3      H1             -1.9663682516      -65.3342683140      -48.7501780602  WZ1       802             0.0000000000
      2367       789  TIP3      H2             -2.4338482516      -64.1142883140      -47.9853180602  WZ1       802             0.0000000000
      2368       790  TIP3      OH2            -2.2883582516      -47.9756183140      -64.7536280602  WZ1       803             0.0000000000
      2369       790  TIP3      H1             -1.3552882516      -47.8177483140      -64.6097880602  WZ1       803             0.0000000000
      2370       790  TIP3      H2             -2.5524782516      -47.3003183140      -65.3784780602  WZ1       803             0.0000000000
      2371       791  TIP3      OH2            -8.7198682516      -53.3392383140      -65.2708180602  WZ1       804             0.0000000000
      2372       791  TIP3      H1             -7.8059482516      -53.2603483140      -64.9974280602  WZ1       804             0.0000000000
      2373       791  TIP3      H2             -8.7125582516      -54.0262783140      -65.9372580602  WZ1       804             0.0000000000
      2374       792  TIP3      OH2           -10.0708082516      -47.9463883140      -60.1934280602  WZ1       805             0.0000000000
      2375       792  TIP3      H1            -10.7180982516      -48.4082183140      -60.7263080602  WZ1       805             0.0000000000
      2376       792  TIP3      H2             -9.7163482516      -48.6180583140      -59.6108080602  WZ1       805             0.0000000000
      2377       793  TIP3      OH2            -9.2008882516      -49.8656883140      -58.3888080602  WZ1       806             0.0000000000
      2378       793  TIP3      H1             -9.5352082516      -50.7459583140      -58.2167880602  WZ1       806             0.0000000000
      2379       793  TIP3      H2             -8.9786482516      -49.5201883140      -57.5242480602  WZ1       806             0.0000000000
      2380       794  TIP3      OH2             8.3475917484      -49.0560483140      -55.4083280602  WZ1       807             0.0000000000
      2381       794  TIP3      H1              8.3262617484      -48.8712083140      -54.4693880602  WZ1       807             0.0000000000
      2382       794  TIP3      H2              9.0382117484      -48.4876483140      -55.7491880602  WZ1       807             0.0000000000
      2383       795  TIP3      OH2             7.9108817484      -49.4889383140      -52.4864180602  WZ1       808             0.0000000000
      2384       795  TIP3      H1              7.4237517484      -50.2245283140      -52.8576780602  WZ1       808             0.0000000000
      2385       795  TIP3      H2              8.4601517484      -49.8825483140      -51.8084780602  WZ1       808             0.0000000000
      2386       796  TIP3      OH2             6.3616117484      -53.6991283140      -47.8483880602  WZ1       809             0.0000000000
      2387       796  TIP3      H1              5.4957217484      -53.8041583140      -47.4541580602  WZ1       809             0.0000000000
      2388       796  TIP3      H2              6.7382017484      -52.9407983140      -47.4019180602  WZ1       809             0.0000000000
      2389       797  TIP3      OH2             7.6625817484      -55.4427583140      -62.3341380602  WZ1       810             0.0000000000
      2390       797  TIP3      H1              8.5127217484      -55.0216683140      -62.2069780602  WZ1       810             0.0000000000
      2391       797  TIP3      H2              7.6680917484      -56.1827483140      -61.7269980602  WZ1       810             0.0000000000
      2392       798  TIP3      OH2             8.0571417484      -57.3890183140      -60.5105680602  WZ1       811             0.0000000000
      2393       798  TIP3      H1              7.3306017484      -57.8687583140      -60.1128080602  WZ1       811             0.0000000000
      2394       798  TIP3      H2              8.6384717484      -57.1835483140      -59.7784080602  WZ1       811             0.0000000000
      2395       799  TIP3      OH2             7.8162617484      -54.6042683140      -55.5628080602  WZ1       812             0.0000000000
      2396       799  TIP3      H1              8.6496817484      -54.9822683140      -55.8434480602  WZ1       812             0.0000000000
      2397       799  TIP3      H2              7.9282917484      -53.6611483140      -55.6818980602  WZ1       812             0.0000000000
      2398       800  TIP3      OH2             6.3024917484      -51.7265183140      -53.2559680602  WZ1       813             0.0000000000
      2399       800  TIP3      H1              5.6550217484      -51.4013683140      -52.6304480602  WZ1       813             0.0000000000
      2400       800  TIP3      H2              5.7848917484      -52.1667483140      -53.9301380602  WZ1       813             0.0000000000
      2401       801  TIP3      OH2             8.3254517484      -57.4881683140      -64.1194380602  WZ1       814             0.0000000000
      2402       801  TIP3      H1              7.8035617484      -57.1317583140      -64.8383480602  WZ1       814             0.0000000000
      2403       801  TIP3      H2              8.2923717484      -56.8133883140      -63.4413480602  WZ1       814             0.0000000000
      2404       802  TIP3      OH2             6.6743517484      -60.2486083140      -65.5687280602  WZ1       815             0.0000000000
      2405       802  TIP3      H1              6.7707917484      -59.5819083140      -66.2487580602  WZ1       815             0.0000000000
      2406       802  TIP3      H2              6.5343117484      -61.0639783140      -66.0501780602  WZ1       815             0.0000000000
      2407       803  TIP3      OH2             5.8438217484      -58.8683683140      -59.9476980602  WZ1       816             0.0000000000
      2408       803  TIP3      H1              5.6937017484      -59.8135083140      -59.9679180602  WZ1       816             0.0000000000
      2409       803  TIP3      H2              5.4902717484      -58.5872283140      -59.1037880602  WZ1       816             0.0000000000
      2410       804  TIP3      OH2            -9.1209382516      -56.7901483140      -55.9373180602  WZ1       817             0.0000000000
      2411       804  TIP3      H1             -8.9366482516      -56.8719783140      -56.8730280602  WZ1       817             0.0000000000
      2412       804  TIP3      H2             -8.2716482516      -56.9144483140      -55.5136780602  WZ1       817             0.0000000000
      2413       805  TIP3      OH2             6.7001117484      -56.8980383140      -50.3088680602  WZ1       818             0.0000000000
      2414       805  TIP3      H1              7.2828417484      -57.6328083140      -50.1171480602  WZ1       818             0.0000000000
      2415       805  TIP3      H2              7.2640417484      -56.1260083140      -50.2622880602  WZ1       818             0.0000000000
      2416       806  TIP3      OH2             8.1968217484      -58.9954583140      -49.6243280602  WZ1       819             0.0000000000
      2417       806  TIP3      H1              7.3334917484      -59.3742483140      -49.7898580602  WZ1       819             0.0000000000
      2418       806  TIP3      H2              8.8011917484      -59.7339783140      -49.6987480602  WZ1       819             0.0000000000
      2419       807  TIP3      OH2             5.9217317484      -62.8406283140      -66.4511780602  WZ1       820             0.0000000000
      2420       807  TIP3      H1              6.5323117484      -63.2119483140      -65.8143580602  WZ1       820             0.0000000000
      2421       807  TIP3      H2              5.0848817484      -63.2619383140      -66.2551780602  WZ1       820             0.0000000000
      2422       808  TIP3      OH2             5.5543017484      -61.2857883140      -61.4851880602  WZ1       821             0.0000000000
      2423       808  TIP3      H1              5.8340117484      -62.1927483140      -61.3610180602  WZ1       821             0.0000000000
      2424       808  TIP3      H2              6.3134717484      -60.8516383140      -61.8742680602  WZ1       821             0.0000000000
      2425       809  TIP3      OH2             6.1661317484      -60.7040483140      -56.0492980602  WZ1       822             0.0000000000
      2426       809  TIP3      H1              7.0989317484      -60.4920583140      -56.0836980602  WZ1       822             0.0000000000
      2427       809  TIP3      H2              5.9308817484      -60.6028383140      -55.1269980602  WZ1       822             0.0000000000
      2428       810  TIP3      OH2             6.1953217484      -59.9675183140      -53.2733580602  WZ1       823             0.0000000000
      2429       810  TIP3      H1              5.3524517484      -59.6994783140      -52.9073780602  WZ1       823             0.0000000000
      2430       810  TIP3      H2              6.6377517484      -59.1453283140      -53.4842480602  WZ1       823             0.0000000000
      2431       811  TIP3      OH2            -9.5234582516      -61.5196483140      -49.7964380602  WZ1       824             0.0000000000
      2432       811  TIP3      H1             -8.6039682516      -61.6418183140      -49.5601280602  WZ1       824             0.0000000000
      2433       811  TIP3      H2             -9.9730082516      -62.2696783140      -49.4070880602  WZ1       824             0.0000000000
      2434       812  TIP3      OH2             8.4784817484      -65.9874983140      -47.9198580602  WZ1       825             0.0000000000
      2435       812  TIP3      H1              8.8281817484      -66.6411483140      -48.5253880602  WZ1       825             0.0000000000
      2436       812  TIP3      H2              8.6254317484      -65.1500883140      -48.3595980602  WZ1       825             0.0000000000
      2437       813  TIP3      OH2             6.1677817484      -64.0228583140      -61.4369880602  WZ1       826             0.0000000000
      2438       813  TIP3      H1              6.3502817484      -64.4717083140      -60.6114880602  WZ1       826             0.0000000000
      2439       813  TIP3      H2              5.5680717484      -64.6074183140      -61.9005280602  WZ1       826             0.0000000000
      2440       814  TIP3      OH2            -8.3022082516      -63.2074883140      -56.9051480602  WZ1       827             0.0000000000
      2441       814  TIP3      H1             -7.8570482516      -63.9992383140      -56.6031780602  WZ1       827             0.0000000000
      2442       814  TIP3      H2             -7.8359082516      -62.4909683140      -56.4745880602  WZ1       827             0.0000000000
      2443       815  TIP3      OH2            -9.9981782516      -60.2081883140      -55.8361280602  WZ1       828             0.0000000000
      2444       815  TIP3      H1             -9.5061982516      -60.4291383140      -56.6269280602  WZ1       828             0.0000000000
      2445       815  TIP3      H2             -9.6360882516      -59.3678483140      -55.5551780602  WZ1       828             0.0000000000
      2446       816  TIP3      OH2             7.9982017484      -63.8780383140      -49.5707280602  WZ1       829             0.0000000000
      2447       816  TIP3      H1              7.0807717484      -63.6073283140      -49.6063780602  WZ1       829             0.0000000000
      2448       816  TIP3      H2              8.1211417484      -64.4131983140      -50.3547580602  WZ1       829             0.0000000000
      2449       817  TIP3      OH2             8.0344017484      -63.9550483140      -64.9089580602  WZ1       830             0.0000000000
      2450       817  TIP3      H1              8.4466617484      -64.6764783140      -65.3841580602  WZ1       830             0.0000000000
      2451       817  TIP3      H2              8.7160517484      -63.2855883140      -64.8505280602  WZ1       830             0.0000000000
      2452       818  TIP3      OH2            -9.6845282516      -63.9502783140      -61.7818880602  WZ1       831             0.0000000000
      2453       818  TIP3      H1            -10.6096882516      -63.7416183140      -61.9113380602  WZ1       831             0.0000000000
      2454       818  TIP3      H2             -9.2305382516      -63.4661983140      -62.4716580602  WZ1       831             0.0000000000
      2455       819  TIP3      OH2             5.0861917484      -48.9661083140      -59.8361480602  WZ1       832             0.0000000000
      2456       819  TIP3      H1              5.7384817484      -49.3138983140      -60.4442380602  WZ1       832             0.0000000000
      2457       819  TIP3      H2              5.5965717484      -48.4777883140      -59.1901780602  WZ1       832             0.0000000000
      2458       820  TIP3      OH2            -9.7209882516      -65.2123783140      -53.4376380602  WZ1       833             0.0000000000
      2459       820  TIP3      H1            -10.3859382516      -65.4583483140      -52.7945480602  WZ1       833             0.0000000000
      2460       820  TIP3      H2            -10.1638582516      -64.5903383140      -54.0148380602  WZ1       833             0.0000000000
      2461       821  TIP3      OH2            -7.5290582516      -52.0369683140      -49.2930580602  WZ1       834             0.0000000000
      2462       821  TIP3      H1             -8.3498082516      -51.8623183140      -49.7535880602  WZ1       834             0.0000000000
      2463       821  TIP3      H2             -7.7812782516      -52.1104983140      -48.3726180602  WZ1       834             0.0000000000
      2464       822  TIP3      OH2            -4.5747682516      -51.0628483140      -53.0346580602  WZ1       835             0.0000000000
      2465       822  TIP3      H1             -4.9996582516      -50.2529983140      -53.3171980602  WZ1       835             0.0000000000
      2466       822  TIP3      H2             -3.6704882516      -50.9774383140      -53.3366780602  WZ1       835             0.0000000000
      2467       823  TIP3      OH2            -0.2636282516      -49.6638483140      -50.0752880602  WZ1       836             0.0000000000
      2468       823  TIP3      H1             -0.0788782516      -49.9972383140      -49.1972580602  WZ1       836             0.0000000000
      2469       823  TIP3      H2              0.5828217484      -49.3539883140      -50.3973680602  WZ1       836             0.0000000000
      2470       824  TIP3      OH2             2.0814117484      -48.3779583140      -50.8311480602  WZ1       837             0.0000000000
      2471       824  TIP3      H1              2.7583017484      -49.0107283140      -51.0712280602  WZ1       837             0.0000000000
      2472       824  TIP3      H2              2.4032917484      -47.9769083140      -50.0238180602  WZ1       837             0.0000000000
      2473       825  TIP3      OH2             6.9987917484      -65.7884083140      -51.7516480602  WZ1       838             0.0000000000
      2474       825  TIP3      H1              6.1861417484      -65.4633783140      -52.1391780602  WZ1       838             0.0000000000
      2475       825  TIP3      H2              7.2316417484      -66.5485583140      -52.2847380602  WZ1       838             0.0000000000
      2476       826  TIP3      OH2            -7.1730982516      -47.8064583140      -52.9871280602  WZ1       839             0.0000000000
      2477       826  TIP3      H1             -7.8934582516      -47.3663583140      -53.4383580602  WZ1       839             0.0000000000
      2478       826  TIP3      H2             -7.5386982516      -48.0569883140      -52.1387280602  WZ1       839             0.0000000000
      2479       827  TIP3      OH2            -4.7058382516      -48.2060683140      -53.9574080602  WZ1       840             0.0000000000
      2480       827  TIP3      H1             -5.5706182516      -48.1342183140      -53.5533980602  WZ1       840             0.0000000000
      2481       827  TIP3      H2             -4.7609382516      -47.6593383140      -54.7411580602  WZ1       840             0.0000000000
      2482       828  TIP3      OH2             0.0047217484      -48.3181783140      -54.7818080602  WZ1       841             0.0000000000
      2483       828  TIP3      H1             -0.4518782516      -47.7892083140      -55.4359680602  WZ1       841             0.0000000000
      2484       828  TIP3      H2              0.1675217484      -47.7150383140      -54.0565780602  WZ1       841             0.0000000000
      2485       829  TIP3      OH2             2.3323517484      -49.4402183140      -53.8367780602  WZ1       842             0.0000000000
      2486       829  TIP3      H1              1.4277217484      -49.2751983140      -54.1025680602  WZ1       842             0.0000000000
      2487       829  TIP3      H2              2.7612117484      -48.5869983140      -53.9024380602  WZ1       842             0.0000000000
      2488       830  TIP3      OH2             4.9365417484      -47.8703083140      -53.5419980602  WZ1       843             0.0000000000
      2489       830  TIP3      H1              4.7547417484      -46.9544183140      -53.7525080602  WZ1       843             0.0000000000
      2490       830  TIP3      H2              5.1133217484      -48.2805983140      -54.3885380602  WZ1       843             0.0000000000
      2491       831  TIP3      OH2            -7.7582882516      -49.1832083140      -56.0769480602  WZ1       844             0.0000000000
      2492       831  TIP3      H1             -7.7766882516      -49.6086983140      -55.2197180602  WZ1       844             0.0000000000
      2493       831  TIP3      H2             -6.9534982516      -49.5017083140      -56.4857280602  WZ1       844             0.0000000000
      2494       832  TIP3      OH2            -5.6169782516      -50.4733383140      -57.4219580602  WZ1       845             0.0000000000
      2495       832  TIP3      H1             -5.8359082516      -51.3895983140      -57.2523580602  WZ1       845             0.0000000000
      2496       832  TIP3      H2             -4.7927582516      -50.3332983140      -56.9558180602  WZ1       845             0.0000000000
      2497       833  TIP3      OH2            -3.0797282516      -50.0034083140      -56.5731580602  WZ1       846             0.0000000000
      2498       833  TIP3      H1             -2.8671582516      -50.8915083140      -56.8600680602  WZ1       846             0.0000000000
      2499       833  TIP3      H2             -3.0152182516      -50.0376383140      -55.6187580602  WZ1       846             0.0000000000
      2500       834  TIP3      OH2             0.4286417484      -64.3393483140      -57.4288280602  WZ1       847             0.0000000000
      2501       834  TIP3      H1             -0.2456782516      -64.9687883140      -57.1732480602  WZ1       847             0.0000000000
      2502       834  TIP3      H2              0.9925617484      -64.8234583140      -58.0320380602  WZ1       847             0.0000000000
      2503       835  TIP3      OH2             5.5713617484      -66.2319483140      -57.3161180602  WZ1       848             0.0000000000
      2504       835  TIP3      H1              6.1751217484      -65.6844083140      -57.8180180602  WZ1       848             0.0000000000
      2505       835  TIP3      H2              4.7015617484      -65.9129083140      -57.5567080602  WZ1       848             0.0000000000
      2506       836  TIP3      OH2             7.2984017484      -65.0930783140      -58.9830280602  WZ1       849             0.0000000000
      2507       836  TIP3      H1              7.9101517484      -65.6075083140      -59.5096680602  WZ1       849             0.0000000000
      2508       836  TIP3      H2              7.6807417484      -64.2158683140      -58.9595880602  WZ1       849             0.0000000000
      2509       837  TIP3      OH2            -7.2446082516      -65.7053183140      -59.6068380602  WZ1       850             0.0000000000
      2510       837  TIP3      H1             -8.0216282516      -65.9398283140      -60.1142480602  WZ1       850             0.0000000000
      2511       837  TIP3      H2             -6.7142482516      -66.5021083140      -59.5980380602  WZ1       850             0.0000000000
      2512       838  TIP3      OH2            -8.4082682516      -65.9075083140      -63.8032280602  WZ1       851             0.0000000000
      2513       838  TIP3      H1             -7.9691982516      -65.2964583140      -64.3948780602  WZ1       851             0.0000000000
      2514       838  TIP3      H2             -9.0420282516      -65.3690983140      -63.3292280602  WZ1       851             0.0000000000
      2515       839  TIP3      OH2            -2.6653482516      -65.7786083140      -59.7935280602  WZ1       852             0.0000000000
      2516       839  TIP3      H1             -1.7910082516      -65.3901783140      -59.8230980602  WZ1       852             0.0000000000
      2517       839  TIP3      H2             -2.8012682516      -65.9938283140      -58.8708080602  WZ1       852             0.0000000000
      2518       840  TIP3      OH2             2.8914917484      -65.7486283140      -58.1443580602  WZ1       853             0.0000000000
      2519       840  TIP3      H1              2.9676517484      -65.6534683140      -59.0937580602  WZ1       853             0.0000000000
      2520       840  TIP3      H2              2.6164117484      -66.6563383140      -58.0154480602  WZ1       853             0.0000000000
      2521       841  TIP3      OH2             4.2447517484      -65.7228483140      -62.4518580602  WZ1       854             0.0000000000
      2522       841  TIP3      H1              3.5418617484      -65.1079283140      -62.6617180602  WZ1       854             0.0000000000
      2523       841  TIP3      H2              3.7998917484      -66.5601783140      -62.3207680602  WZ1       854             0.0000000000
      2524       842  TIP3      OH2            -8.5073182516      -49.9592883140      -62.9057180602  WZ1       855             0.0000000000
      2525       842  TIP3      H1             -9.1923282516      -49.9973983140      -63.5732080602  WZ1       855             0.0000000000
      2526       842  TIP3      H2             -8.5035982516      -49.0465283140      -62.6175080602  WZ1       855             0.0000000000
      2527       843  TIP3      OH2            -6.5473582516      -63.9913583140      -65.3608180602  WZ1       856             0.0000000000
      2528       843  TIP3      H1             -6.0560182516      -64.6211183140      -65.8882680602  WZ1       856             0.0000000000
      2529       843  TIP3      H2             -5.9237282516      -63.6954183140      -64.6976980602  WZ1       856             0.0000000000
      2530       844  TIP3      OH2            -1.5213482516      -63.6982083140      -62.9037680602  WZ1       857             0.0000000000
      2531       844  TIP3      H1             -1.3432182516      -64.3448883140      -62.2209080602  WZ1       857             0.0000000000
      2532       844  TIP3      H2             -1.5747282516      -62.8644383140      -62.4366580602  WZ1       857             0.0000000000
      2533       845  TIP3      OH2             0.3570317484      -48.7497983140      -64.5080980602  WZ1       858             0.0000000000
      2534       845  TIP3      H1              1.2230517484      -48.3830583140      -64.6862780602  WZ1       858             0.0000000000
      2535       845  TIP3      H2              0.1103117484      -49.1889983140      -65.3220180602  WZ1       858             0.0000000000
      2536       846  TIP3      OH2             7.0659917484      -49.1867683140      -61.8289880602  WZ1       859             0.0000000000
      2537       846  TIP3      H1              6.8717017484      -49.9345583140      -62.3940280602  WZ1       859             0.0000000000
      2538       846  TIP3      H2              7.0270017484      -48.4287583140      -62.4121980602  WZ1       859             0.0000000000
      2539       847  TIP3      OH2            -7.2868082516      -65.1911283140      -50.0892180602  WZ1       860             0.0000000000
      2540       847  TIP3      H1             -7.6529882516      -65.9568683140      -49.6467480602  WZ1       860             0.0000000000
      2541       847  TIP3      H2             -6.3739582516      -65.1621083140      -49.8027080602  WZ1       860             0.0000000000
      2542       848  TIP3      OH2            -5.3137282516      -65.8406883140      -48.5535080602  WZ1       861             0.0000000000
      2543       848  TIP3      H1             -4.4153682516      -66.1146683140      -48.7381680602  WZ1       861             0.0000000000
      2544       848  TIP3      H2             -5.7004182516      -66.5830883140      -48.0892480602  WZ1       861             0.0000000000
      2545       849  TIP3      OH2            -6.6891982516      -49.0392083140      -65.8805080602  WZ1       862             0.0000000000
      2546       849  TIP3      H1             -6.9567382516      -48.7529183140      -65.0071980602  WZ1       862             0.0000000000
      2547       849  TIP3      H2             -5.9179382516      -49.5852883140      -65.7282580602  WZ1       862             0.0000000000
      2548       850  TIP3      OH2             6.2836117484      -50.4355283140      -49.6788080602  WZ1       864             0.0000000000
      2549       850  TIP3      H1              5.5018017484      -50.6217283140      -50.1987480602  WZ1       864             0.0000000000
      2550       850  TIP3      H2              6.2116017484      -49.5060983140      -49.4615580602  WZ1       864             0.0000000000
      2551       851  TIP3      OH2            20.6896517484      -56.5490883140      -59.6480880602  WZ1       865             0.0000000000
      2552       851  TIP3      H1             20.7787617484      -55.6052683140      -59.7803780602  WZ1       865             0.0000000000
      2553       851  TIP3      H2             20.0514117484      -56.8244483140      -60.3061480602  WZ1       865             0.0000000000
      2554       852  TIP3      OH2            19.6227817484      -57.2940183140      -56.2292680602  WZ1       866             0.0000000000
      2555       852  TIP3      H1             19.5845317484      -57.9403883140      -55.5243080602  WZ1       866             0.0000000000
      2556       852  TIP3      H2             19.3004317484      -57.7605783140      -57.0003980602  WZ1       866             0.0000000000
      2557       853  TIP3      OH2            11.9912817484      -57.6798083140      -54.6362780602  WZ1       867             0.0000000000
      2558       853  TIP3      H1             12.0324917484      -58.3054783140      -53.9130380602  WZ1       867             0.0000000000
      2559       853  TIP3      H2             12.6940517484      -57.0559483140      -54.4542380602  WZ1       867             0.0000000000
      2560       854  TIP3      OH2            23.3288017484      -54.3549783140      -57.9277580602  WZ1       868             0.0000000000
      2561       854  TIP3      H1             22.8880717484      -55.0753783140      -57.4771980602  WZ1       868             0.0000000000
      2562       854  TIP3      H2             23.3157717484      -53.6342583140      -57.2979880602  WZ1       868             0.0000000000
      2563       855  TIP3      OH2            12.9145917484      -53.2299183140      -56.1013680602  WZ1       869             0.0000000000
      2564       855  TIP3      H1             12.5451117484      -54.0318683140      -56.4709380602  WZ1       869             0.0000000000
      2565       855  TIP3      H2             13.8557017484      -53.3984283140      -56.0550280602  WZ1       869             0.0000000000
      2566       856  TIP3      OH2             9.5246417484      -59.5696583140      -60.7084880602  WZ1       870             0.0000000000
      2567       856  TIP3      H1              9.0769817484      -58.7237883140      -60.7268380602  WZ1       870             0.0000000000
      2568       856  TIP3      H2              8.9637617484      -60.1492383140      -61.2239780602  WZ1       870             0.0000000000
      2569       857  TIP3      OH2            10.2352517484      -57.4076983140      -58.5826880602  WZ1       871             0.0000000000
      2570       857  TIP3      H1             10.4486017484      -58.1775383140      -58.0553880602  WZ1       871             0.0000000000
      2571       857  TIP3      H2             10.9730117484      -57.3180283140      -59.1859280602  WZ1       871             0.0000000000
      2572       858  TIP3      OH2            20.4403517484      -49.2508083140      -57.7157180602  WZ1       872             0.0000000000
      2573       858  TIP3      H1             21.0599917484      -49.9273383140      -57.9887980602  WZ1       872             0.0000000000
      2574       858  TIP3      H2             20.2320917484      -49.4687283140      -56.8072280602  WZ1       872             0.0000000000
      2575       859  TIP3      OH2            18.0122217484      -54.8618783140      -55.8231680602  WZ1       873             0.0000000000
      2576       859  TIP3      H1             18.3160117484      -55.5477383140      -56.4177580602  WZ1       873             0.0000000000
      2577       859  TIP3      H2             18.7336217484      -54.7430083140      -55.2053680602  WZ1       873             0.0000000000
      2578       860  TIP3      OH2            26.6752017484      -63.2603483140      -54.9625480602  WZ1       874             0.0000000000
      2579       860  TIP3      H1             26.7244217484      -62.6502283140      -54.2266380602  WZ1       874             0.0000000000
      2580       860  TIP3      H2             27.1007117484      -62.7992583140      -55.6854380602  WZ1       874             0.0000000000
      2581       861  TIP3      OH2            21.1529217484      -60.4676383140      -55.4956880602  WZ1       875             0.0000000000
      2582       861  TIP3      H1             21.2955117484      -61.4139383140      -55.4755280602  WZ1       875             0.0000000000
      2583       861  TIP3      H2             21.0468217484      -60.2606583140      -56.4241980602  WZ1       875             0.0000000000
      2584       862  TIP3      OH2            14.3077517484      -62.3659983140      -58.2232080602  WZ1       876             0.0000000000
      2585       862  TIP3      H1             14.3508617484      -61.5061483140      -58.6415780602  WZ1       876             0.0000000000
      2586       862  TIP3      H2             13.8501617484      -62.9185283140      -58.8568880602  WZ1       876             0.0000000000
      2587       863  TIP3      OH2            22.0300217484      -62.2354383140      -59.8223780602  WZ1       877             0.0000000000
      2588       863  TIP3      H1             22.6764517484      -62.5641183140      -59.1976180602  WZ1       877             0.0000000000
      2589       863  TIP3      H2             22.5399617484      -61.7175383140      -60.4452380602  WZ1       877             0.0000000000
      2590       864  TIP3      OH2            10.9279017484      -59.9694183140      -57.4610680602  WZ1       878             0.0000000000
      2591       864  TIP3      H1             11.5815617484      -60.5192483140      -57.0290580602  WZ1       878             0.0000000000
      2592       864  TIP3      H2             10.9518317484      -60.2435183140      -58.3778680602  WZ1       878             0.0000000000
      2593       865  TIP3      OH2            16.0843517484      -58.4192883140      -58.2459180602  WZ1       879             0.0000000000
      2594       865  TIP3      H1             16.7004517484      -58.9457483140      -57.7365180602  WZ1       879             0.0000000000
      2595       865  TIP3      H2             15.4982317484      -59.0594183140      -58.6495580602  WZ1       879             0.0000000000
      2596       866  TIP3      OH2            27.0666617484      -61.7824283140      -52.7265680602  WZ1       880             0.0000000000
      2597       866  TIP3      H1             26.3781217484      -61.1243583140      -52.8219080602  WZ1       880             0.0000000000
      2598       866  TIP3      H2             27.0821217484      -61.9796383140      -51.7900280602  WZ1       880             0.0000000000
      2599       867  TIP3      OH2            13.1179417484      -63.4481583140      -54.1491280602  WZ1       881             0.0000000000
      2600       867  TIP3      H1             12.8991117484      -62.9180983140      -54.9155280602  WZ1       881             0.0000000000
      2601       867  TIP3      H2             12.4500317484      -63.2216083140      -53.5019880602  WZ1       881             0.0000000000
      2602       868  TIP3      OH2            20.4869217484      -53.9480483140      -60.6052180602  WZ1       882             0.0000000000
      2603       868  TIP3      H1             20.1914317484      -54.2708183140      -61.4565280602  WZ1       882             0.0000000000
      2604       868  TIP3      H2             20.1627017484      -53.0483783140      -60.5639580602  WZ1       882             0.0000000000
      2605       869  TIP3      OH2            15.6870817484      -55.7725883140      -53.8617580602  WZ1       883             0.0000000000
      2606       869  TIP3      H1             14.9469917484      -55.1744383140      -53.7582380602  WZ1       883             0.0000000000
      2607       869  TIP3      H2             16.4010317484      -55.2186283140      -54.1773980602  WZ1       883             0.0000000000
      2608       870  TIP3      OH2            23.7938617484      -62.9445083140      -57.8417880602  WZ1       884             0.0000000000
      2609       870  TIP3      H1             23.5786617484      -63.7101683140      -57.3091880602  WZ1       884             0.0000000000
      2610       870  TIP3      H2             24.4496017484      -62.4720483140      -57.3289380602  WZ1       884             0.0000000000
      2611       871  TIP3      OH2            12.7116717484      -61.5559783140      -56.1969080602  WZ1       885             0.0000000000
      2612       871  TIP3      H1             13.3253017484      -60.9232183140      -55.8236680602  WZ1       885             0.0000000000
      2613       871  TIP3      H2             13.2237417484      -62.0284783140      -56.8532180602  WZ1       885             0.0000000000
      2614       872  TIP3      OH2            14.0945117484      -53.8082883140      -53.0746080602  WZ1       886             0.0000000000
      2615       872  TIP3      H1             14.0892717484      -52.9289383140      -53.4526780602  WZ1       886             0.0000000000
      2616       872  TIP3      H2             13.2409217484      -53.8918783140      -52.6496180602  WZ1       886             0.0000000000
      2617       873  TIP3      OH2            10.2156017484      -54.1374983140      -62.2926780602  WZ1       887             0.0000000000
      2618       873  TIP3      H1              9.9436917484      -53.9083983140      -63.1813880602  WZ1       887             0.0000000000
      2619       873  TIP3      H2             10.2611717484      -53.2996183140      -61.8321480602  WZ1       887             0.0000000000
      2620       874  TIP3      OH2            23.8405717484      -52.5159083140      -55.5798280602  WZ1       888             0.0000000000
      2621       874  TIP3      H1             22.8989417484      -52.4575183140      -55.4181380602  WZ1       888             0.0000000000
      2622       874  TIP3      H2             24.1171817484      -51.6098583140      -55.7168580602  WZ1       888             0.0000000000
      2623       875  TIP3      OH2            24.1412717484      -64.2293783140      -54.1624380602  WZ1       889             0.0000000000
      2624       875  TIP3      H1             23.4051917484      -63.6186683140      -54.2003080602  WZ1       889             0.0000000000
      2625       875  TIP3      H2             24.8246717484      -63.8144783140      -54.6887980602  WZ1       889             0.0000000000
      2626       876  TIP3      OH2            17.1444117484      -66.1426483140      -56.6966380602  WZ1       890             0.0000000000
      2627       876  TIP3      H1             17.0268317484      -67.0910483140      -56.7508080602  WZ1       890             0.0000000000
      2628       876  TIP3      H2             16.2894217484      -65.8100383140      -56.4235280602  WZ1       890             0.0000000000
      2629       877  TIP3      OH2            22.0926917484      -50.7345583140      -58.9546680602  WZ1       891             0.0000000000
      2630       877  TIP3      H1             22.5179217484      -51.4417683140      -59.4397080602  WZ1       891             0.0000000000
      2631       877  TIP3      H2             22.4096917484      -49.9332883140      -59.3714480602  WZ1       891             0.0000000000
      2632       878  TIP3      OH2            23.2523417484      -52.8337083140      -60.4460080602  WZ1       892             0.0000000000
      2633       878  TIP3      H1             22.9948217484      -53.5236983140      -61.0574180602  WZ1       892             0.0000000000
      2634       878  TIP3      H2             23.3234217484      -53.2765883140      -59.6004180602  WZ1       892             0.0000000000
      2635       879  TIP3      OH2            24.9383617484      -54.2670383140      -51.9686580602  WZ1       893             0.0000000000
      2636       879  TIP3      H1             25.0779917484      -54.8587883140      -52.7079580602  WZ1       893             0.0000000000
      2637       879  TIP3      H2             25.1056417484      -53.3944483140      -52.3247780602  WZ1       893             0.0000000000
      2638       880  TIP3      OH2            19.4109017484      -57.3050883140      -62.1960580602  WZ1       894             0.0000000000
      2639       880  TIP3      H1             18.6994517484      -56.7701183140      -62.5480080602  WZ1       894             0.0000000000
      2640       880  TIP3      H2             20.1018617484      -57.2498783140      -62.8561680602  WZ1       894             0.0000000000
      2641       881  TIP3      OH2            19.4648217484      -58.8476583140      -65.1575580602  WZ1       895             0.0000000000
      2642       881  TIP3      H1             20.1658117484      -58.8249683140      -64.5061580602  WZ1       895             0.0000000000
      2643       881  TIP3      H2             19.7671117484      -59.4756883140      -65.8136280602  WZ1       895             0.0000000000
      2644       882  TIP3      OH2            26.7802917484      -57.9272383140      -53.9026180602  WZ1       896             0.0000000000
      2645       882  TIP3      H1             26.1277017484      -57.2326783140      -53.8135280602  WZ1       896             0.0000000000
      2646       882  TIP3      H2             27.2453217484      -57.7171483140      -54.7124580602  WZ1       896             0.0000000000
      2647       883  TIP3      OH2            22.8166717484      -57.0957583140      -61.2444680602  WZ1       897             0.0000000000
      2648       883  TIP3      H1             22.0847717484      -56.8673883140      -60.6714080602  WZ1       897             0.0000000000
      2649       883  TIP3      H2             23.2638917484      -57.8094883140      -60.7897180602  WZ1       897             0.0000000000
      2650       884  TIP3      OH2            22.7140217484      -58.9214983140      -52.1767680602  WZ1       898             0.0000000000
      2651       884  TIP3      H1             22.7939317484      -58.1580583140      -51.6049180602  WZ1       898             0.0000000000
      2652       884  TIP3      H2             22.1127917484      -58.6422583140      -52.8672580602  WZ1       898             0.0000000000
      2653       885  TIP3      OH2            14.4620417484      -56.4651383140      -59.3619680602  WZ1       899             0.0000000000
      2654       885  TIP3      H1             14.1315617484      -56.8357983140      -60.1802680602  WZ1       899             0.0000000000
      2655       885  TIP3      H2             15.0504517484      -57.1357383140      -59.0151380602  WZ1       899             0.0000000000
      2656       886  TIP3      OH2            15.8287917484      -53.0370783140      -56.6807480602  WZ1       900             0.0000000000
      2657       886  TIP3      H1             15.7339217484      -53.6157683140      -57.4372880602  WZ1       900             0.0000000000
      2658       886  TIP3      H2             16.5581517484      -53.4085083140      -56.1844680602  WZ1       900             0.0000000000
      2659       887  TIP3      OH2            14.8285917484      -57.6965783140      -55.7284680602  WZ1       901             0.0000000000
      2660       887  TIP3      H1             15.3938417484      -57.5751583140      -56.4913480602  WZ1       901             0.0000000000
      2661       887  TIP3      H2             15.1474817484      -57.0590783140      -55.0896180602  WZ1       901             0.0000000000
      2662       888  TIP3      OH2            21.1378117484      -52.1933883140      -54.9944180602  WZ1       902             0.0000000000
      2663       888  TIP3      H1             20.8974717484      -51.5310783140      -54.3464980602  WZ1       902             0.0000000000
      2664       888  TIP3      H2             20.9396317484      -53.0278683140      -54.5694580602  WZ1       902             0.0000000000
      2665       889  TIP3      OH2            15.7086617484      -53.2973083140      -51.0112780602  WZ1       903             0.0000000000
      2666       889  TIP3      H1             15.3974117484      -52.5149883140      -50.5559580602  WZ1       903             0.0000000000
      2667       889  TIP3      H2             15.0586817484      -53.4503983140      -51.6970780602  WZ1       903             0.0000000000
      2668       890  TIP3      OH2            21.6876217484      -57.9334683140      -63.5593480602  WZ1       904             0.0000000000
      2669       890  TIP3      H1             22.2671717484      -57.7834383140      -62.8124580602  WZ1       904             0.0000000000
      2670       890  TIP3      H2             22.1016217484      -57.4627283140      -64.2827080602  WZ1       904             0.0000000000
      2671       891  TIP3      OH2            12.6286517484      -57.0991983140      -51.7827080602  WZ1       905             0.0000000000
      2672       891  TIP3      H1             12.6989717484      -56.4485183140      -51.0842080602  WZ1       905             0.0000000000
      2673       891  TIP3      H2             11.7378717484      -56.9964483140      -52.1176180602  WZ1       905             0.0000000000
      2674       892  TIP3      OH2            19.4141117484      -51.1966183140      -60.1240380602  WZ1       906             0.0000000000
      2675       892  TIP3      H1             19.8878717484      -50.9009883140      -59.3466180602  WZ1       906             0.0000000000
      2676       892  TIP3      H2             18.8510417484      -50.4584583140      -60.3570780602  WZ1       906             0.0000000000
      2677       893  TIP3      OH2            13.9482517484      -51.2258083140      -50.2478980602  WZ1       907             0.0000000000
      2678       893  TIP3      H1             13.9557817484      -51.3618383140      -51.1953480602  WZ1       907             0.0000000000
      2679       893  TIP3      H2             13.0322917484      -51.3429983140      -49.9958980602  WZ1       907             0.0000000000
      2680       894  TIP3      OH2            25.3864617484      -66.1834283140      -63.7463780602  WZ1       908             0.0000000000
      2681       894  TIP3      H1             24.4865317484      -66.0445283140      -63.4513180602  WZ1       908             0.0000000000
      2682       894  TIP3      H2             25.6383017484      -65.3519683140      -64.1482080602  WZ1       908             0.0000000000
      2683       895  TIP3      OH2            13.4523117484      -57.3957083140      -61.7726880602  WZ1       909             0.0000000000
      2684       895  TIP3      H1             13.1604417484      -56.6275383140      -62.2635580602  WZ1       909             0.0000000000
      2685       895  TIP3      H2             12.7778317484      -58.0550883140      -61.9355480602  WZ1       909             0.0000000000
      2686       896  TIP3      OH2            26.5756017484      -51.8171883140      -65.3699880602  WZ1       910             0.0000000000
      2687       896  TIP3      H1             26.6489517484      -50.8781683140      -65.1994580602  WZ1       910             0.0000000000
      2688       896  TIP3      H2             27.4811117484      -52.1223283140      -65.4262580602  WZ1       910             0.0000000000
      2689       897  TIP3      OH2             9.5453217484      -55.0327883140      -52.9577080602  WZ1       911             0.0000000000
      2690       897  TIP3      H1              9.0441617484      -55.0608483140      -53.7727380602  WZ1       911             0.0000000000
      2691       897  TIP3      H2              9.5506917484      -55.9384683140      -52.6479780602  WZ1       911             0.0000000000
      2692       898  TIP3      OH2             9.2955917484      -52.2524083140      -56.0736880602  WZ1       912             0.0000000000
      2693       898  TIP3      H1             10.2416517484      -52.3967083140      -56.0927380602  WZ1       912             0.0000000000
      2694       898  TIP3      H2              9.1832217484      -51.4681283140      -55.5365680602  WZ1       912             0.0000000000
      2695       899  TIP3      OH2            27.4934417484      -51.5864383140      -50.3913180602  WZ1       913             0.0000000000
      2696       899  TIP3      H1             27.4441217484      -52.5416283140      -50.4285580602  WZ1       913             0.0000000000
      2697       899  TIP3      H2             26.6666717484      -51.3189083140      -49.9899380602  WZ1       913             0.0000000000
      2698       900  TIP3      OH2            18.4718417484      -52.0125183140      -51.5151780602  WZ1       914             0.0000000000
      2699       900  TIP3      H1             18.5593017484      -51.1860583140      -51.0402680602  WZ1       914             0.0000000000
      2700       900  TIP3      H2             17.6083517484      -52.3421383140      -51.2662480602  WZ1       914             0.0000000000
      2701       901  TIP3      OH2            18.8864217484      -48.2401483140      -61.7091180602  WZ1       915             0.0000000000
      2702       901  TIP3      H1             18.8110217484      -48.3614283140      -62.6555980602  WZ1       915             0.0000000000
      2703       901  TIP3      H2             18.9192917484      -47.2908783140      -61.5906580602  WZ1       915             0.0000000000
      2704       902  TIP3      OH2            12.5398017484      -49.4514483140      -59.9282180602  WZ1       916             0.0000000000
      2705       902  TIP3      H1             12.6918417484      -49.7994083140      -59.0495680602  WZ1       916             0.0000000000
      2706       902  TIP3      H2             11.6888417484      -49.8077183140      -60.1834980602  WZ1       916             0.0000000000
      2707       903  TIP3      OH2            21.9880217484      -49.0861283140      -64.7068780602  WZ1       917             0.0000000000
      2708       903  TIP3      H1             22.3628617484      -49.8305183140      -65.1776180602  WZ1       917             0.0000000000
      2709       903  TIP3      H2             21.9923917484      -49.3560683140      -63.7885480602  WZ1       917             0.0000000000
      2710       904  TIP3      OH2            21.6568317484      -49.1604183140      -61.9576580602  WZ1       918             0.0000000000
      2711       904  TIP3      H1             20.7218117484      -49.0602283140      -61.7789580602  WZ1       918             0.0000000000
      2712       904  TIP3      H2             21.9370217484      -49.8698183140      -61.3793380602  WZ1       918             0.0000000000
      2713       905  TIP3      OH2            24.6454217484      -60.0931883140      -49.9110980602  WZ1       919             0.0000000000
      2714       905  TIP3      H1             24.2381017484      -59.6126283140      -50.6317680602  WZ1       919             0.0000000000
      2715       905  TIP3      H2             24.6859917484      -60.9985883140      -50.2190180602  WZ1       919             0.0000000000
      2716       906  TIP3      OH2            11.7943717484      -53.7092483140      -51.9144280602  WZ1       920             0.0000000000
      2717       906  TIP3      H1             12.0105017484      -54.0706883140      -51.0548480602  WZ1       920             0.0000000000
      2718       906  TIP3      H2             10.9388417484      -54.0838683140      -52.1240780602  WZ1       920             0.0000000000
      2719       907  TIP3      OH2            14.4131717484      -65.2391983140      -55.9190080602  WZ1       921             0.0000000000
      2720       907  TIP3      H1             13.5515417484      -65.3263783140      -56.3267180602  WZ1       921             0.0000000000
      2721       907  TIP3      H2             14.3907417484      -64.3831883140      -55.4912480602  WZ1       921             0.0000000000
      2722       908  TIP3      OH2            19.0759517484      -65.5171583140      -52.5443080602  WZ1       922             0.0000000000
      2723       908  TIP3      H1             19.4962617484      -65.9324483140      -51.7912480602  WZ1       922             0.0000000000
      2724       908  TIP3      H2             18.1429117484      -65.6958283140      -52.4271080602  WZ1       922             0.0000000000
      2725       909  TIP3      OH2            22.4024417484      -61.7616383140      -51.6908580602  WZ1       923             0.0000000000
      2726       909  TIP3      H1             21.8883917484      -61.8874183140      -50.8932580602  WZ1       923             0.0000000000
      2727       909  TIP3      H2             22.2469117484      -60.8493283140      -51.9352380602  WZ1       923             0.0000000000
      2728       910  TIP3      OH2            23.1649317484      -56.9006383140      -65.9295580602  WZ1       924             0.0000000000
      2729       910  TIP3      H1             23.2070117484      -57.1232483140      -66.8595580602  WZ1       924             0.0000000000
      2730       910  TIP3      H2             24.0141417484      -56.5019283140      -65.7395680602  WZ1       924             0.0000000000
      2731       911  TIP3      OH2            18.7376817484      -63.0248183140      -65.2592280602  WZ1       925             0.0000000000
      2732       911  TIP3      H1             18.4841617484      -63.0056583140      -64.3364180602  WZ1       925             0.0000000000
      2733       911  TIP3      H2             18.4808917484      -63.8962783140      -65.5606080602  WZ1       925             0.0000000000
      2734       912  TIP3      OH2            14.5041817484      -60.2737483140      -54.8239880602  WZ1       926             0.0000000000
      2735       912  TIP3      H1             13.8623917484      -60.3140183140      -54.1149780602  WZ1       926             0.0000000000
      2736       912  TIP3      H2             14.5413817484      -59.3472783140      -55.0616880602  WZ1       926             0.0000000000
      2737       913  TIP3      OH2            14.5010917484      -60.0527383140      -59.9119880602  WZ1       927             0.0000000000
      2738       913  TIP3      H1             13.6083817484      -60.3931283140      -59.9706080602  WZ1       927             0.0000000000
      2739       913  TIP3      H2             14.9517517484      -60.4296483140      -60.6676680602  WZ1       927             0.0000000000
      2740       914  TIP3      OH2            20.0366417484      -59.6367083140      -61.0949080602  WZ1       928             0.0000000000
      2741       914  TIP3      H1             19.6276717484      -58.8218483140      -61.3864280602  WZ1       928             0.0000000000
      2742       914  TIP3      H2             20.7572617484      -59.7766983140      -61.7091980602  WZ1       928             0.0000000000
      2743       915  TIP3      OH2            19.1388017484      -59.4610683140      -49.6068380602  WZ1       929             0.0000000000
      2744       915  TIP3      H1             18.5761817484      -60.1659083140      -49.2860580602  WZ1       929             0.0000000000
      2745       915  TIP3      H2             19.9651417484      -59.5818783140      -49.1390780602  WZ1       929             0.0000000000
      2746       916  TIP3      OH2            21.0414117484      -60.1906683140      -58.2809380602  WZ1       930             0.0000000000
      2747       916  TIP3      H1             20.8458617484      -59.5849883140      -58.9958780602  WZ1       930             0.0000000000
      2748       916  TIP3      H2             21.2226717484      -61.0241483140      -58.7153080602  WZ1       930             0.0000000000
      2749       917  TIP3      OH2            12.2542317484      -59.9533983140      -52.9567880602  WZ1       931             0.0000000000
      2750       917  TIP3      H1             12.2161717484      -59.5532383140      -52.0880780602  WZ1       931             0.0000000000
      2751       917  TIP3      H2             11.7633417484      -60.7701583140      -52.8664980602  WZ1       931             0.0000000000
      2752       918  TIP3      OH2            15.6199717484      -62.5791683140      -66.1581880602  WZ1       932             0.0000000000
      2753       918  TIP3      H1             15.1890417484      -63.0241583140      -65.4284480602  WZ1       932             0.0000000000
      2754       918  TIP3      H2             14.9018417484      -62.2075383140      -66.6704380602  WZ1       932             0.0000000000
      2755       919  TIP3      OH2             8.8623117484      -62.8372183140      -59.1063180602  WZ1       933             0.0000000000
      2756       919  TIP3      H1              9.4930817484      -62.8660083140      -58.3869280602  WZ1       933             0.0000000000
      2757       919  TIP3      H2              9.3117417484      -63.2623483140      -59.8367280602  WZ1       933             0.0000000000
      2758       920  TIP3      OH2            10.1365217484      -62.0910183140      -63.6822780602  WZ1       934             0.0000000000
      2759       920  TIP3      H1             10.6106917484      -61.5000283140      -64.2671880602  WZ1       934             0.0000000000
      2760       920  TIP3      H2              9.4191617484      -61.5607283140      -63.3352680602  WZ1       934             0.0000000000
      2761       921  TIP3      OH2            20.3053317484      -58.5525383140      -53.6096980602  WZ1       935             0.0000000000
      2762       921  TIP3      H1             20.6288117484      -59.1835683140      -54.2526480602  WZ1       935             0.0000000000
      2763       921  TIP3      H2             19.8652617484      -59.0873183140      -52.9489580602  WZ1       935             0.0000000000
      2764       922  TIP3      OH2            17.0826217484      -62.6249883140      -58.8255780602  WZ1       936             0.0000000000
      2765       922  TIP3      H1             16.1717317484      -62.5683083140      -58.5369780602  WZ1       936             0.0000000000
      2766       922  TIP3      H2             17.5879117484      -62.6854383140      -58.0148580602  WZ1       936             0.0000000000
      2767       923  TIP3      OH2            11.9109617484      -60.9963583140      -59.9988180602  WZ1       937             0.0000000000
      2768       923  TIP3      H1             11.0217617484      -60.8968083140      -60.3388580602  WZ1       937             0.0000000000
      2769       923  TIP3      H2             12.2074517484      -61.8380583140      -60.3450280602  WZ1       937             0.0000000000
      2770       924  TIP3      OH2            15.5641417484      -60.9960983140      -62.3423580602  WZ1       938             0.0000000000
      2771       924  TIP3      H1             16.4956917484      -60.8670983140      -62.1640480602  WZ1       938             0.0000000000
      2772       924  TIP3      H2             15.3491717484      -60.3266683140      -62.9918880602  WZ1       938             0.0000000000
      2773       925  TIP3      OH2            21.4878117484      -63.3903583140      -55.5613980602  WZ1       939             0.0000000000
      2774       925  TIP3      H1             20.8109717484      -63.2590483140      -54.8974280602  WZ1       939             0.0000000000
      2775       925  TIP3      H2             21.0023017484      -63.5454083140      -56.3716280602  WZ1       939             0.0000000000
      2776       926  TIP3      OH2            14.2381617484      -59.8018783140      -64.7757480602  WZ1       940             0.0000000000
      2777       926  TIP3      H1             13.6956717484      -60.1814983140      -65.4669880602  WZ1       940             0.0000000000
      2778       926  TIP3      H2             15.0716517484      -59.6074083140      -65.2043380602  WZ1       940             0.0000000000
      2779       927  TIP3      OH2            24.7753217484      -47.7188183140      -49.2846380602  WZ1       941             0.0000000000
      2780       927  TIP3      H1             24.9751917484      -47.2946283140      -50.1191080602  WZ1       941             0.0000000000
      2781       927  TIP3      H2             25.4306917484      -47.3749983140      -48.6775980602  WZ1       941             0.0000000000
      2782       928  TIP3      OH2            12.3733017484      -55.2446883140      -49.6765880602  WZ1       942             0.0000000000
      2783       928  TIP3      H1             13.1055417484      -54.9900983140      -49.1151380602  WZ1       942             0.0000000000
      2784       928  TIP3      H2             11.5931717484      -55.0401483140      -49.1610480602  WZ1       942             0.0000000000
      2785       929  TIP3      OH2            18.4025917484      -59.8376883140      -56.9386180602  WZ1       943             0.0000000000
      2786       929  TIP3      H1             18.9669317484      -60.3840283140      -57.4856580602  WZ1       943             0.0000000000
      2787       929  TIP3      H2             18.2549317484      -60.3594983140      -56.1498580602  WZ1       943             0.0000000000
      2788       930  TIP3      OH2            13.4045617484      -63.7010783140      -60.5201380602  WZ1       944             0.0000000000
      2789       930  TIP3      H1             13.0875117484      -64.6035483140      -60.5555980602  WZ1       944             0.0000000000
      2790       930  TIP3      H2             14.1859717484      -63.6993383140      -61.0729780602  WZ1       944             0.0000000000
      2791       931  TIP3      OH2            17.0291817484      -61.4490783140      -54.5245780602  WZ1       945             0.0000000000
      2792       931  TIP3      H1             16.1937117484      -60.9951283140      -54.4143380602  WZ1       945             0.0000000000
      2793       931  TIP3      H2             17.5532417484      -61.1732283140      -53.7725880602  WZ1       945             0.0000000000
      2794       932  TIP3      OH2            17.5734417484      -55.2363083140      -62.8399380602  WZ1       946             0.0000000000
      2795       932  TIP3      H1             16.8285417484      -55.7437783140      -63.1621480602  WZ1       946             0.0000000000
      2796       932  TIP3      H2             17.4391617484      -55.1875083140      -61.8934580602  WZ1       946             0.0000000000
      2797       933  TIP3      OH2            24.7233317484      -56.1034883140      -54.0531780602  WZ1       947             0.0000000000
      2798       933  TIP3      H1             25.3652117484      -55.6468583140      -54.5969580602  WZ1       947             0.0000000000
      2799       933  TIP3      H2             23.8930217484      -55.9902483140      -54.5157680602  WZ1       947             0.0000000000
      2800       934  TIP3      OH2            21.4711217484      -62.4223183140      -64.6406780602  WZ1       948             0.0000000000
      2801       934  TIP3      H1             20.5325417484      -62.3107583140      -64.7917980602  WZ1       948             0.0000000000
      2802       934  TIP3      H2             21.7683317484      -61.5656283140      -64.3341080602  WZ1       948             0.0000000000
      2803       935  TIP3      OH2            19.0926517484      -55.0519783140      -51.6030280602  WZ1       949             0.0000000000
      2804       935  TIP3      H1             18.7472617484      -55.4337383140      -50.7960680602  WZ1       949             0.0000000000
      2805       935  TIP3      H2             18.8926617484      -54.1186183140      -51.5317380602  WZ1       949             0.0000000000
      2806       936  TIP3      OH2            22.1894717484      -60.5550483140      -62.9799380602  WZ1       950             0.0000000000
      2807       936  TIP3      H1             23.0813717484      -60.6925483140      -62.6608180602  WZ1       950             0.0000000000
      2808       936  TIP3      H2             22.2458317484      -59.7644383140      -63.5165880602  WZ1       950             0.0000000000
      2809       937  TIP3      OH2            12.6982717484      -55.9413083140      -57.0701480602  WZ1       951             0.0000000000
      2810       937  TIP3      H1             13.4429917484      -55.9437383140      -57.6714980602  WZ1       951             0.0000000000
      2811       937  TIP3      H2             12.7759317484      -56.7649283140      -56.5886380602  WZ1       951             0.0000000000
      2812       938  TIP3      OH2            19.6988517484      -53.7778783140      -63.8144780602  WZ1       952             0.0000000000
      2813       938  TIP3      H1             19.4036917484      -52.9510883140      -63.4329980602  WZ1       952             0.0000000000
      2814       938  TIP3      H2             18.9958517484      -54.3971883140      -63.6183380602  WZ1       952             0.0000000000
      2815       939  TIP3      OH2             9.7062417484      -57.4806183140      -51.7552980602  WZ1       953             0.0000000000
      2816       939  TIP3      H1              9.9291017484      -57.8986583140      -50.9235480602  WZ1       953             0.0000000000
      2817       939  TIP3      H2              9.1042517484      -58.0931183140      -52.1780180602  WZ1       953             0.0000000000
      2818       940  TIP3      OH2            16.7227317484      -57.9636283140      -49.5423280602  WZ1       954             0.0000000000
      2819       940  TIP3      H1             16.4268117484      -58.1293283140      -50.4374180602  WZ1       954             0.0000000000
      2820       940  TIP3      H2             17.6542517484      -58.1835983140      -49.5529380602  WZ1       954             0.0000000000
      2821       941  TIP3      OH2            21.3430117484      -52.5904283140      -51.6525280602  WZ1       955             0.0000000000
      2822       941  TIP3      H1             20.4424417484      -52.4071683140      -51.9201380602  WZ1       955             0.0000000000
      2823       941  TIP3      H2             21.3771217484      -52.3314983140      -50.7316480602  WZ1       955             0.0000000000
      2824       942  TIP3      OH2            27.0743417484      -60.3456383140      -63.2852680602  WZ1       956             0.0000000000
      2825       942  TIP3      H1             26.5199717484      -60.7418383140      -63.9575180602  WZ1       956             0.0000000000
      2826       942  TIP3      H2             27.1747017484      -59.4351183140      -63.5629380602  WZ1       956             0.0000000000
      2827       943  TIP3      OH2            27.0375417484      -54.5454683140      -50.4481180602  WZ1       957             0.0000000000
      2828       943  TIP3      H1             26.1863917484      -54.3070883140      -50.8154780602  WZ1       957             0.0000000000
      2829       943  TIP3      H2             27.6278817484      -54.5621483140      -51.2014080602  WZ1       957             0.0000000000
      2830       944  TIP3      OH2            25.3695117484      -51.5595983140      -62.8200580602  WZ1       958             0.0000000000
      2831       944  TIP3      H1             24.9966217484      -52.3852183140      -62.5109980602  WZ1       958             0.0000000000
      2832       944  TIP3      H2             25.6468617484      -51.7426583140      -63.7177180602  WZ1       958             0.0000000000
      2833       945  TIP3      OH2            22.5299017484      -56.7516483140      -55.7988680602  WZ1       959             0.0000000000
      2834       945  TIP3      H1             21.6015917484      -56.9834583140      -55.8259380602  WZ1       959             0.0000000000
      2835       945  TIP3      H2             22.9810117484      -57.5286683140      -56.1289880602  WZ1       959             0.0000000000
      2836       946  TIP3      OH2            15.0732117484      -52.4234883140      -59.6659980602  WZ1       960             0.0000000000
[truncated: 31,581,886 more chars]
