# Supplementary material for: Integrative Computational Prediction Strategy for Antibody–Antigen Binding: A Case Study on Interleukin‑1 Beta
Source: J Chem Inf Model. 2026 May 27;66(11):6659–75. doi: 10.1021/acs.jcim.6c00781 (PMC13250912; doi:10.1021/acs.jcim.6c00781)
Supplement: Supplementary file 2 [file ci6c00781_si_002.zip › charmm-gui-4g6m-AgESSA-r01/step2.1_waterbox.inp]

* GENERATED BY CHARMM-GUI (http://www.charmm-gui.org) v3.7 on Aug, 08. 2025. JOBID=5465329178
* GENERATES WATER BOX
*

DIMENS CHSIZE 5000000 MAXRES 3000000

! Read topology and parameter files
stream toppar.str

! Read PSF and Coordinates
open read unit 10 card name step1_pdbreader.psf
read psf  unit 10 card

open read unit 10 card name step1_pdbreader.crd
read coor unit 10 card

! determine the molecular extent
coor orient 
coor stat sele all end

calc Xinit = int ( ( ?Xmax - ?Xmin ) + 2 * 12 ) + 1
calc Yinit = int ( ( ?Ymax - ?Ymin ) + 2 * 12 ) + 1
calc Zinit = int ( ( ?Zmax - ?Zmin ) + 2 * 12 ) + 1
calc Lbox = @Xinit
if Yinit .gt. @Lbox calc Lbox = @Yinit
if Zinit .gt. @Lbox calc Lbox = @Zinit

calc Xinit = @Lbox
calc Yinit = @Lbox
calc Zinit = @Lbox
calc Rinit = @Lbox / 2.0
calc xcen = 0.0
calc ycen = 0.0
calc zcen = 0.0

delete atom sele all end

! parameters for water box & image (crystal) 

calc BoxSizeX = @Xinit
calc BoxSizeY = @Yinit
calc BoxSizeZ = @Zinit 

set XTLtype = ORTHorhombic
if BoxSizeX .eq. @BoxSizeY if BoxSizeX .ne. @BoxSizeZ set XTLtype = TETRagonal
if BoxSizeX .eq. @BoxSizeY if BoxSizeX .eq. @BoxSizeZ set XTLtype = CUBIc
set A = @BoxSizeX 
set B = @BoxSizeY
set C = @BoxSizeZ 
set Alpha = 90.0
set Beta  = 90.0
set Gamma = 90.0

! a pre-equilibrated water cubic box with L=18.8560
set L 18.8560

! number of boxes along XYZ-directions
calc Xnum = int(@BoxSizeX/@L) + 1
calc Ynum = int(@BoxSizeY/@L) + 1
calc Znum = int(@BoxSizeZ/@L) + 1

! base unit of water box
read sequence TIP3 216
generate W000 setup noangle nodihedral

open read unit 10 card name toppar/tip216.crd
read coor unit 10 card 
close unit 10


coor stat sele type OH2 end
calc Lhalf = @L / 2.0
coor trans xdir 1.0 dist @Lhalf
coor trans ydir 1.0 dist @Lhalf
coor trans zdir 1.0 dist @Lhalf
coor stat sele type OH2 end

! planar water box unit (XY)

set J2  1
label DO_2
    set J1  1
    label DO_1

    calc wsegid = ( @J2 - 1 ) * @Xnum + @J1

    read sequence TIP3 216
    generate W@wsegid setup noangle nodihedral

    coor duplicate select segid W000 end select segid W@wsegid end

    calc X = @L * ( @J1 - 1 )  ! mult X by @J1
    calc Y = @L * ( @J2 - 1 )  ! mult Y by @J2

    coor trans xdir @X ydir @Y select segid W@wsegid end

    incr J1 by 1
    if J1 le @Xnum goto DO_1
incr J2 by 1
if J2 le @Ynum goto DO_2

define junk sele .byres. ( ( type OH2 ) .and. -
                           ( prop X .gt. @BoxSizeX .or. -
                             prop Y .gt. @BoxSizeY ) ) end
if ?nsel .gt. 0 delete atoms sele junk end

define solv sele .byres. type OH2 end
if ?nsel .eq. 0 stop ! ABNORMAL TERMINATION: Too small box size 

delete atom sele segid W000 end

open write unit 10 card name water_tmp.crd
write coor unit 10 card

delete atom sele all end

! generate water box by stacking planar water boxes along Z

set J3  1
label DO_3

    open read card unit 10 name water_tmp.crd
    read sequence coor card unit 10
    generate Wz@J3 setup warn noangle nodihedral 

    open read unit 10 card name water_tmp.crd
    read coor unit 10 card append

    calc Z = @L * ( @J3 - 1 )  ! mult Y by @J3
    coor trans zdir @Z select segid Wz@J3 end

incr J3 by 1
if J3 le @Znum goto DO_3

define junk sele .byres. ( ( type OH2 ) .and. -
                           ( prop Z .gt. @BoxSizeZ ) ) end
if ?nsel .gt. 0 delete atoms sele junk end
                           
coor stat sele type OH2 end
coor orient norotation 
coor stat sele type OH2 end

!
!Shaping the box
!

COOR CONVERT ALIGNED SYMMETRIC @A @B @C @alpha @beta @gamma
coor copy comp

CRYSTAL DEFINE @XTLtype @A @B @C @alpha @beta @gamma
CRYSTAL BUILD NOPER 0 CUTOFF 2.0

!Image centering by residue
IMAGE BYRESID XCEN @xcen YCEN @ycen ZCEN @zcen

nbond ctonnb 2.0 ctofnb 3.0 cutnb 3.0 cutim 3.0 wmin 0.001
CRYSTAL FREE

coor diff comp
define junk sele .byres. ( ( prop Xcomp .ne. 0 ) .or. -
                           ( prop Ycomp .ne. 0 ) .or. -
                           ( prop Zcomp .ne. 0 ) ) end
if ?nsel .gt. 0 delete atoms sele junk end

COOR CONVERT SYMMETRIC ALIGNED @A @B @C @alpha @beta @gamma


coor stat sele type OH2 end
set nwater ?nsel

open write unit 10 card name step2.1_waterbox.crd
write coor unit 10 card
* Equilibrated water 
*

open write card unit 2 name step2.1_waterbox.pdb
write coor pdb  unit 2 
* Equilibrated water 
*

open write unit 90 card name step2.1_waterbox.str
write title unit 90
* read sequence TIP3 @nwater
* generate SOLV setup noangle nodihedral
*

open  write unit 90 card name step2.1_waterbox.prm
write title unit 90
* set BoxType  = rect
* set XTLtype  = @XTLtype
* set A = @A
* set B = @B
* set C = @C
* set Alpha = @Alpha
* set Beta  = @Beta
* set Gamma = @Gamma
* set xcen = @xcen
* set ycen = @ycen
* set zcen = @zcen
*

stop
