# Supplementary material for: Integrative Computational Prediction Strategy for Antibody–Antigen Binding: A Case Study on Interleukin‑1 Beta
Source: J Chem Inf Model. 2026 May 27;66(11):6659–75. doi: 10.1021/acs.jcim.6c00781 (PMC13250912; doi:10.1021/acs.jcim.6c00781)
Supplement: Supplementary file 2 [file ci6c00781_si_002.zip › charmm-gui-4g6m-AgESSA-r01/step2.1_waterbox.pdb]

REMARK  EQUILIBRATED WATER                                                            
REMARK   DATE:     8/ 8/25      7:51:14      CREATED BY USER: charmm-gui              
ATOM      1  OH2 TIP3    1     -54.734 -56.549 -59.648  1.00  0.00      WZ1 
ATOM      2  H1  TIP3    1     -54.645 -55.605 -59.780  1.00  0.00      WZ1 
ATOM      3  H2  TIP3    1     -55.373 -56.824 -60.306  1.00  0.00      WZ1 
ATOM      4  OH2 TIP3    2     -55.801 -57.294 -56.229  1.00  0.00      WZ1 
ATOM      5  H1  TIP3    2     -55.839 -57.940 -55.524  1.00  0.00      WZ1 
ATOM      6  H2  TIP3    2     -56.124 -57.761 -57.000  1.00  0.00      WZ1 
ATOM      7  OH2 TIP3    3     -63.433 -57.680 -54.636  1.00  0.00      WZ1 
ATOM      8  H1  TIP3    3     -63.392 -58.305 -53.913  1.00  0.00      WZ1 
ATOM      9  H2  TIP3    3     -62.730 -57.056 -54.454  1.00  0.00      WZ1 
ATOM     10  OH2 TIP3    4     -52.095 -54.355 -57.928  1.00  0.00      WZ1 
ATOM     11  H1  TIP3    4     -52.536 -55.075 -57.477  1.00  0.00      WZ1 
ATOM     12  H2  TIP3    4     -52.108 -53.634 -57.298  1.00  0.00      WZ1 
ATOM     13  OH2 TIP3    5     -62.509 -53.230 -56.101  1.00  0.00      WZ1 
ATOM     14  H1  TIP3    5     -62.879 -54.032 -56.471  1.00  0.00      WZ1 
ATOM     15  H2  TIP3    5     -61.568 -53.398 -56.055  1.00  0.00      WZ1 
ATOM     16  OH2 TIP3    6     -65.899 -59.570 -60.708  1.00  0.00      WZ1 
ATOM     17  H1  TIP3    6     -66.347 -58.724 -60.727  1.00  0.00      WZ1 
ATOM     18  H2  TIP3    6     -66.460 -60.149 -61.224  1.00  0.00      WZ1 
ATOM     19  OH2 TIP3    7     -65.189 -57.408 -58.583  1.00  0.00      WZ1 
ATOM     20  H1  TIP3    7     -64.975 -58.178 -58.055  1.00  0.00      WZ1 
ATOM     21  H2  TIP3    7     -64.451 -57.318 -59.186  1.00  0.00      WZ1 
ATOM     22  OH2 TIP3    8     -54.984 -49.251 -57.716  1.00  0.00      WZ1 
ATOM     23  H1  TIP3    8     -54.364 -49.927 -57.989  1.00  0.00      WZ1 
ATOM     24  H2  TIP3    8     -55.192 -49.469 -56.807  1.00  0.00      WZ1 
ATOM     25  OH2 TIP3    9     -57.412 -54.862 -55.823  1.00  0.00      WZ1 
ATOM     26  H1  TIP3    9     -57.108 -55.548 -56.418  1.00  0.00      WZ1 
ATOM     27  H2  TIP3    9     -56.690 -54.743 -55.205  1.00  0.00      WZ1 
ATOM     28  OH2 TIP3   10     -48.749 -63.260 -54.963  1.00  0.00      WZ1 
ATOM     29  H1  TIP3   10     -48.700 -62.650 -54.227  1.00  0.00      WZ1 
ATOM     30  H2  TIP3   10     -48.323 -62.799 -55.685  1.00  0.00      WZ1 
ATOM     31  OH2 TIP3   11     -54.271 -60.468 -55.496  1.00  0.00      WZ1 
ATOM     32  H1  TIP3   11     -54.128 -61.414 -55.476  1.00  0.00      WZ1 
ATOM     33  H2  TIP3   11     -54.377 -60.261 -56.424  1.00  0.00      WZ1 
ATOM     34  OH2 TIP3   12     -61.116 -62.366 -58.223  1.00  0.00      WZ1 
ATOM     35  H1  TIP3   12     -61.073 -61.506 -58.642  1.00  0.00      WZ1 
ATOM     36  H2  TIP3   12     -61.574 -62.919 -58.857  1.00  0.00      WZ1 
ATOM     37  OH2 TIP3   13     -53.394 -62.235 -59.822  1.00  0.00      WZ1 
ATOM     38  H1  TIP3   13     -52.748 -62.564 -59.198  1.00  0.00      WZ1 
ATOM     39  H2  TIP3   13     -52.884 -61.718 -60.445  1.00  0.00      WZ1 
ATOM     40  OH2 TIP3   14     -64.496 -59.969 -57.461  1.00  0.00      WZ1 
ATOM     41  H1  TIP3   14     -63.842 -60.519 -57.029  1.00  0.00      WZ1 
ATOM     42  H2  TIP3   14     -64.472 -60.244 -58.378  1.00  0.00      WZ1 
ATOM     43  OH2 TIP3   15     -59.340 -58.419 -58.246  1.00  0.00      WZ1 
ATOM     44  H1  TIP3   15     -58.724 -58.946 -57.737  1.00  0.00      WZ1 
ATOM     45  H2  TIP3   15     -59.926 -59.059 -58.650  1.00  0.00      WZ1 
ATOM     46  OH2 TIP3   16     -48.357 -61.782 -52.727  1.00  0.00      WZ1 
ATOM     47  H1  TIP3   16     -49.046 -61.124 -52.822  1.00  0.00      WZ1 
ATOM     48  H2  TIP3   16     -48.342 -61.980 -51.790  1.00  0.00      WZ1 
ATOM     49  OH2 TIP3   17     -62.306 -63.448 -54.149  1.00  0.00      WZ1 
ATOM     50  H1  TIP3   17     -62.525 -62.918 -54.916  1.00  0.00      WZ1 
ATOM     51  H2  TIP3   17     -62.974 -63.222 -53.502  1.00  0.00      WZ1 
ATOM     52  OH2 TIP3   18     -54.937 -53.948 -60.605  1.00  0.00      WZ1 
ATOM     53  H1  TIP3   18     -55.233 -54.271 -61.457  1.00  0.00      WZ1 
ATOM     54  H2  TIP3   18     -55.261 -53.048 -60.564  1.00  0.00      WZ1 
ATOM     55  OH2 TIP3   19     -59.737 -55.773 -53.862  1.00  0.00      WZ1 
ATOM     56  H1  TIP3   19     -60.477 -55.174 -53.758  1.00  0.00      WZ1 
ATOM     57  H2  TIP3   19     -59.023 -55.219 -54.177  1.00  0.00      WZ1 
ATOM     58  OH2 TIP3   20     -51.630 -62.945 -57.842  1.00  0.00      WZ1 
ATOM     59  H1  TIP3   20     -51.845 -63.710 -57.309  1.00  0.00      WZ1 
ATOM     60  H2  TIP3   20     -50.974 -62.472 -57.329  1.00  0.00      WZ1 
ATOM     61  OH2 TIP3   21     -62.712 -61.556 -56.197  1.00  0.00      WZ1 
ATOM     62  H1  TIP3   21     -62.099 -60.923 -55.824  1.00  0.00      WZ1 
ATOM     63  H2  TIP3   21     -62.200 -62.028 -56.853  1.00  0.00      WZ1 
ATOM     64  OH2 TIP3   22     -61.329 -53.808 -53.075  1.00  0.00      WZ1 
ATOM     65  H1  TIP3   22     -61.335 -52.929 -53.453  1.00  0.00      WZ1 
ATOM     66  H2  TIP3   22     -62.183 -53.892 -52.650  1.00  0.00      WZ1 
ATOM     67  OH2 TIP3   23     -65.208 -54.137 -62.293  1.00  0.00      WZ1 
ATOM     68  H1  TIP3   23     -65.480 -53.908 -63.181  1.00  0.00      WZ1 
ATOM     69  H2  TIP3   23     -65.163 -53.300 -61.832  1.00  0.00      WZ1 
ATOM     70  OH2 TIP3   24     -51.583 -52.516 -55.580  1.00  0.00      WZ1 
ATOM     71  H1  TIP3   24     -52.525 -52.458 -55.418  1.00  0.00      WZ1 
ATOM     72  H2  TIP3   24     -51.307 -51.610 -55.717  1.00  0.00      WZ1 
ATOM     73  OH2 TIP3   25     -51.283 -64.229 -54.162  1.00  0.00      WZ1 
ATOM     74  H1  TIP3   25     -52.019 -63.619 -54.200  1.00  0.00      WZ1 
ATOM     75  H2  TIP3   25     -50.599 -63.814 -54.689  1.00  0.00      WZ1 
ATOM     76  OH2 TIP3   26     -58.280 -66.143 -56.697  1.00  0.00      WZ1 
ATOM     77  H1  TIP3   26     -58.397 -67.091 -56.751  1.00  0.00      WZ1 
ATOM     78  H2  TIP3   26     -59.135 -65.810 -56.424  1.00  0.00      WZ1 
ATOM     79  OH2 TIP3   27     -53.331 -50.735 -58.955  1.00  0.00      WZ1 
ATOM     80  H1  TIP3   27     -52.906 -51.442 -59.440  1.00  0.00      WZ1 
ATOM     81  H2  TIP3   27     -53.014 -49.933 -59.371  1.00  0.00      WZ1 
ATOM     82  OH2 TIP3   28     -52.172 -52.834 -60.446  1.00  0.00      WZ1 
ATOM     83  H1  TIP3   28     -52.429 -53.524 -61.057  1.00  0.00      WZ1 
ATOM     84  H2  TIP3   28     -52.101 -53.277 -59.600  1.00  0.00      WZ1 
ATOM     85  OH2 TIP3   29     -50.486 -54.267 -51.969  1.00  0.00      WZ1 
ATOM     86  H1  TIP3   29     -50.346 -54.859 -52.708  1.00  0.00      WZ1 
ATOM     87  H2  TIP3   29     -50.318 -53.394 -52.325  1.00  0.00      WZ1 
ATOM     88  OH2 TIP3   30     -56.013 -57.305 -62.196  1.00  0.00      WZ1 
ATOM     89  H1  TIP3   30     -56.725 -56.770 -62.548  1.00  0.00      WZ1 
ATOM     90  H2  TIP3   30     -55.322 -57.250 -62.856  1.00  0.00      WZ1 
ATOM     91  OH2 TIP3   31     -55.959 -58.848 -65.158  1.00  0.00      WZ1 
ATOM     92  H1  TIP3   31     -55.258 -58.825 -64.506  1.00  0.00      WZ1 
ATOM     93  H2  TIP3   31     -55.657 -59.476 -65.814  1.00  0.00      WZ1 
ATOM     94  OH2 TIP3   32     -48.644 -57.927 -53.903  1.00  0.00      WZ1 
ATOM     95  H1  TIP3   32     -49.296 -57.233 -53.814  1.00  0.00      WZ1 
ATOM     96  H2  TIP3   32     -48.179 -57.717 -54.712  1.00  0.00      WZ1 
ATOM     97  OH2 TIP3   33     -52.607 -57.096 -61.244  1.00  0.00      WZ1 
ATOM     98  H1  TIP3   33     -53.339 -56.867 -60.671  1.00  0.00      WZ1 
ATOM     99  H2  TIP3   33     -52.160 -57.809 -60.790  1.00  0.00      WZ1 
ATOM    100  OH2 TIP3   34     -52.710 -58.921 -52.177  1.00  0.00      WZ1 
ATOM    101  H1  TIP3   34     -52.630 -58.158 -51.605  1.00  0.00      WZ1 
ATOM    102  H2  TIP3   34     -53.311 -58.642 -52.867  1.00  0.00      WZ1 
ATOM    103  OH2 TIP3   35     -60.962 -56.465 -59.362  1.00  0.00      WZ1 
ATOM    104  H1  TIP3   35     -61.292 -56.836 -60.180  1.00  0.00      WZ1 
ATOM    105  H2  TIP3   35     -60.374 -57.136 -59.015  1.00  0.00      WZ1 
ATOM    106  OH2 TIP3   36     -59.595 -53.037 -56.681  1.00  0.00      WZ1 
ATOM    107  H1  TIP3   36     -59.690 -53.616 -57.437  1.00  0.00      WZ1 
ATOM    108  H2  TIP3   36     -58.866 -53.409 -56.184  1.00  0.00      WZ1 
ATOM    109  OH2 TIP3   37     -60.595 -57.697 -55.728  1.00  0.00      WZ1 
ATOM    110  H1  TIP3   37     -60.030 -57.575 -56.491  1.00  0.00      WZ1 
ATOM    111  H2  TIP3   37     -60.277 -57.059 -55.090  1.00  0.00      WZ1 
ATOM    112  OH2 TIP3   38     -54.286 -52.193 -54.994  1.00  0.00      WZ1 
ATOM    113  H1  TIP3   38     -54.527 -51.531 -54.346  1.00  0.00      WZ1 
ATOM    114  H2  TIP3   38     -54.484 -53.028 -54.569  1.00  0.00      WZ1 
ATOM    115  OH2 TIP3   39     -59.715 -53.297 -51.011  1.00  0.00      WZ1 
ATOM    116  H1  TIP3   39     -60.027 -52.515 -50.556  1.00  0.00      WZ1 
ATOM    117  H2  TIP3   39     -60.365 -53.450 -51.697  1.00  0.00      WZ1 
ATOM    118  OH2 TIP3   40     -53.736 -57.933 -63.559  1.00  0.00      WZ1 
ATOM    119  H1  TIP3   40     -53.157 -57.783 -62.812  1.00  0.00      WZ1 
ATOM    120  H2  TIP3   40     -53.322 -57.463 -64.283  1.00  0.00      WZ1 
ATOM    121  OH2 TIP3   41     -62.795 -57.099 -51.783  1.00  0.00      WZ1 
ATOM    122  H1  TIP3   41     -62.725 -56.449 -51.084  1.00  0.00      WZ1 
ATOM    123  H2  TIP3   41     -63.686 -56.996 -52.118  1.00  0.00      WZ1 
ATOM    124  OH2 TIP3   42     -56.010 -51.197 -60.124  1.00  0.00      WZ1 
ATOM    125  H1  TIP3   42     -55.536 -50.901 -59.347  1.00  0.00      WZ1 
ATOM    126  H2  TIP3   42     -56.573 -50.458 -60.357  1.00  0.00      WZ1 
ATOM    127  OH2 TIP3   43     -61.476 -51.226 -50.248  1.00  0.00      WZ1 
ATOM    128  H1  TIP3   43     -61.468 -51.362 -51.195  1.00  0.00      WZ1 
ATOM    129  H2  TIP3   43     -62.392 -51.343 -49.996  1.00  0.00      WZ1 
ATOM    130  OH2 TIP3   44     -50.038 -66.183 -63.746  1.00  0.00      WZ1 
ATOM    131  H1  TIP3   44     -50.937 -66.045 -63.451  1.00  0.00      WZ1 
ATOM    132  H2  TIP3   44     -49.786 -65.352 -64.148  1.00  0.00      WZ1 
ATOM    133  OH2 TIP3   45     -61.972 -57.396 -61.773  1.00  0.00      WZ1 
ATOM    134  H1  TIP3   45     -62.264 -56.628 -62.264  1.00  0.00      WZ1 
ATOM    135  H2  TIP3   45     -62.646 -58.055 -61.936  1.00  0.00      WZ1 
ATOM    136  OH2 TIP3   46     -48.848 -51.817 -65.370  1.00  0.00      WZ1 
ATOM    137  H1  TIP3   46     -48.775 -50.878 -65.199  1.00  0.00      WZ1 
ATOM    138  H2  TIP3   46     -47.943 -52.122 -65.426  1.00  0.00      WZ1 
ATOM    139  OH2 TIP3   47     -65.879 -55.033 -52.958  1.00  0.00      WZ1 
ATOM    140  H1  TIP3   47     -66.380 -55.061 -53.773  1.00  0.00      WZ1 
ATOM    141  H2  TIP3   47     -65.873 -55.938 -52.648  1.00  0.00      WZ1 
ATOM    142  OH2 TIP3   48     -66.128 -52.252 -56.074  1.00  0.00      WZ1 
ATOM    143  H1  TIP3   48     -65.182 -52.397 -56.093  1.00  0.00      WZ1 
ATOM    144  H2  TIP3   48     -66.241 -51.468 -55.537  1.00  0.00      WZ1 
ATOM    145  OH2 TIP3   49     -47.931 -51.586 -50.391  1.00  0.00      WZ1 
ATOM    146  H1  TIP3   49     -47.980 -52.542 -50.429  1.00  0.00      WZ1 
ATOM    147  H2  TIP3   49     -48.757 -51.319 -49.990  1.00  0.00      WZ1 
ATOM    148  OH2 TIP3   50     -56.952 -52.013 -51.515  1.00  0.00      WZ1 
ATOM    149  H1  TIP3   50     -56.865 -51.186 -51.040  1.00  0.00      WZ1 
ATOM    150  H2  TIP3   50     -57.816 -52.342 -51.266  1.00  0.00      WZ1 
ATOM    151  OH2 TIP3   51     -56.538 -48.240 -61.709  1.00  0.00      WZ1 
ATOM    152  H1  TIP3   51     -56.613 -48.361 -62.656  1.00  0.00      WZ1 
ATOM    153  H2  TIP3   51     -56.505 -47.291 -61.591  1.00  0.00      WZ1 
ATOM    154  OH2 TIP3   52     -62.884 -49.451 -59.928  1.00  0.00      WZ1 
ATOM    155  H1  TIP3   52     -62.732 -49.799 -59.050  1.00  0.00      WZ1 
ATOM    156  H2  TIP3   52     -63.735 -49.808 -60.183  1.00  0.00      WZ1 
ATOM    157  OH2 TIP3   53     -53.436 -49.086 -64.707  1.00  0.00      WZ1 
ATOM    158  H1  TIP3   53     -53.061 -49.831 -65.178  1.00  0.00      WZ1 
ATOM    159  H2  TIP3   53     -53.432 -49.356 -63.789  1.00  0.00      WZ1 
ATOM    160  OH2 TIP3   54     -53.767 -49.160 -61.958  1.00  0.00      WZ1 
ATOM    161  H1  TIP3   54     -54.702 -49.060 -61.779  1.00  0.00      WZ1 
ATOM    162  H2  TIP3   54     -53.487 -49.870 -61.379  1.00  0.00      WZ1 
ATOM    163  OH2 TIP3   55     -50.779 -60.093 -49.911  1.00  0.00      WZ1 
ATOM    164  H1  TIP3   55     -51.186 -59.613 -50.632  1.00  0.00      WZ1 
ATOM    165  H2  TIP3   55     -50.738 -60.999 -50.219  1.00  0.00      WZ1 
ATOM    166  OH2 TIP3   56     -63.630 -53.709 -51.914  1.00  0.00      WZ1 
ATOM    167  H1  TIP3   56     -63.413 -54.071 -51.055  1.00  0.00      WZ1 
ATOM    168  H2  TIP3   56     -64.485 -54.084 -52.124  1.00  0.00      WZ1 
ATOM    169  OH2 TIP3   57     -61.011 -65.239 -55.919  1.00  0.00      WZ1 
ATOM    170  H1  TIP3   57     -61.872 -65.326 -56.327  1.00  0.00      WZ1 
ATOM    171  H2  TIP3   57     -61.033 -64.383 -55.491  1.00  0.00      WZ1 
ATOM    172  OH2 TIP3   58     -56.348 -65.517 -52.544  1.00  0.00      WZ1 
ATOM    173  H1  TIP3   58     -55.928 -65.932 -51.791  1.00  0.00      WZ1 
ATOM    174  H2  TIP3   58     -57.281 -65.696 -52.427  1.00  0.00      WZ1 
ATOM    175  OH2 TIP3   59     -53.022 -61.762 -51.691  1.00  0.00      WZ1 
ATOM    176  H1  TIP3   59     -53.536 -61.887 -50.893  1.00  0.00      WZ1 
ATOM    177  H2  TIP3   59     -53.177 -60.849 -51.935  1.00  0.00      WZ1 
ATOM    178  OH2 TIP3   60     -52.259 -56.901 -65.930  1.00  0.00      WZ1 
ATOM    179  H1  TIP3   60     -52.217 -57.123 -66.860  1.00  0.00      WZ1 
ATOM    180  H2  TIP3   60     -51.410 -56.502 -65.740  1.00  0.00      WZ1 
ATOM    181  OH2 TIP3   61     -56.686 -63.025 -65.259  1.00  0.00      WZ1 
ATOM    182  H1  TIP3   61     -56.940 -63.006 -64.336  1.00  0.00      WZ1 
ATOM    183  H2  TIP3   61     -56.943 -63.896 -65.561  1.00  0.00      WZ1 
ATOM    184  OH2 TIP3   62     -60.920 -60.274 -54.824  1.00  0.00      WZ1 
ATOM    185  H1  TIP3   62     -61.562 -60.314 -54.115  1.00  0.00      WZ1 
ATOM    186  H2  TIP3   62     -60.883 -59.347 -55.062  1.00  0.00      WZ1 
ATOM    187  OH2 TIP3   63     -60.923 -60.053 -59.912  1.00  0.00      WZ1 
ATOM    188  H1  TIP3   63     -61.816 -60.393 -59.971  1.00  0.00      WZ1 
ATOM    189  H2  TIP3   63     -60.472 -60.430 -60.668  1.00  0.00      WZ1 
ATOM    190  OH2 TIP3   64     -55.387 -59.637 -61.095  1.00  0.00      WZ1 
ATOM    191  H1  TIP3   64     -55.796 -58.822 -61.386  1.00  0.00      WZ1 
ATOM    192  H2  TIP3   64     -54.667 -59.777 -61.709  1.00  0.00      WZ1 
ATOM    193  OH2 TIP3   65     -56.285 -59.461 -49.607  1.00  0.00      WZ1 
ATOM    194  H1  TIP3   65     -56.848 -60.166 -49.286  1.00  0.00      WZ1 
ATOM    195  H2  TIP3   65     -55.459 -59.582 -49.139  1.00  0.00      WZ1 
ATOM    196  OH2 TIP3   66     -54.383 -60.191 -58.281  1.00  0.00      WZ1 
ATOM    197  H1  TIP3   66     -54.578 -59.585 -58.996  1.00  0.00      WZ1 
ATOM    198  H2  TIP3   66     -54.201 -61.024 -58.715  1.00  0.00      WZ1 
ATOM    199  OH2 TIP3   67     -63.170 -59.953 -52.957  1.00  0.00      WZ1 
ATOM    200  H1  TIP3   67     -63.208 -59.553 -52.088  1.00  0.00      WZ1 
ATOM    201  H2  TIP3   67     -63.661 -60.770 -52.866  1.00  0.00      WZ1 
ATOM    202  OH2 TIP3   68     -59.804 -62.579 -66.158  1.00  0.00      WZ1 
ATOM    203  H1  TIP3   68     -60.235 -63.024 -65.428  1.00  0.00      WZ1 
ATOM    204  H2  TIP3   68     -60.522 -62.208 -66.670  1.00  0.00      WZ1 
ATOM    205  OH2 TIP3   69     -66.562 -62.837 -59.106  1.00  0.00      WZ1 
ATOM    206  H1  TIP3   69     -65.931 -62.866 -58.387  1.00  0.00      WZ1 
ATOM    207  H2  TIP3   69     -66.112 -63.262 -59.837  1.00  0.00      WZ1 
ATOM    208  OH2 TIP3   70     -65.287 -62.091 -63.682  1.00  0.00      WZ1 
ATOM    209  H1  TIP3   70     -64.813 -61.500 -64.267  1.00  0.00      WZ1 
ATOM    210  H2  TIP3   70     -66.005 -61.561 -63.335  1.00  0.00      WZ1 
ATOM    211  OH2 TIP3   71     -55.119 -58.553 -53.610  1.00  0.00      WZ1 
ATOM    212  H1  TIP3   71     -54.795 -59.184 -54.253  1.00  0.00      WZ1 
ATOM    213  H2  TIP3   71     -55.559 -59.087 -52.949  1.00  0.00      WZ1 
ATOM    214  OH2 TIP3   72     -58.341 -62.625 -58.826  1.00  0.00      WZ1 
ATOM    215  H1  TIP3   72     -59.252 -62.568 -58.537  1.00  0.00      WZ1 
ATOM    216  H2  TIP3   72     -57.836 -62.685 -58.015  1.00  0.00      WZ1 
ATOM    217  OH2 TIP3   73     -63.513 -60.996 -59.999  1.00  0.00      WZ1 
ATOM    218  H1  TIP3   73     -64.402 -60.897 -60.339  1.00  0.00      WZ1 
ATOM    219  H2  TIP3   73     -63.217 -61.838 -60.345  1.00  0.00      WZ1 
ATOM    220  OH2 TIP3   74     -59.860 -60.996 -62.342  1.00  0.00      WZ1 
ATOM    221  H1  TIP3   74     -58.928 -60.867 -62.164  1.00  0.00      WZ1 
ATOM    222  H2  TIP3   74     -60.075 -60.327 -62.992  1.00  0.00      WZ1 
ATOM    223  OH2 TIP3   75     -53.936 -63.390 -55.561  1.00  0.00      WZ1 
ATOM    224  H1  TIP3   75     -54.613 -63.259 -54.897  1.00  0.00      WZ1 
ATOM    225  H2  TIP3   75     -54.422 -63.545 -56.372  1.00  0.00      WZ1 
ATOM    226  OH2 TIP3   76     -61.186 -59.802 -64.776  1.00  0.00      WZ1 
ATOM    227  H1  TIP3   76     -61.728 -60.181 -65.467  1.00  0.00      WZ1 
ATOM    228  H2  TIP3   76     -60.352 -59.607 -65.204  1.00  0.00      WZ1 
ATOM    229  OH2 TIP3   77     -50.649 -47.719 -49.285  1.00  0.00      WZ1 
ATOM    230  H1  TIP3   77     -50.449 -47.295 -50.119  1.00  0.00      WZ1 
ATOM    231  H2  TIP3   77     -49.993 -47.375 -48.678  1.00  0.00      WZ1 
ATOM    232  OH2 TIP3   78     -63.051 -55.245 -49.677  1.00  0.00      WZ1 
ATOM    233  H1  TIP3   78     -62.318 -54.990 -49.115  1.00  0.00      WZ1 
ATOM    234  H2  TIP3   78     -63.831 -55.040 -49.161  1.00  0.00      WZ1 
ATOM    235  OH2 TIP3   79     -57.021 -59.838 -56.939  1.00  0.00      WZ1 
ATOM    236  H1  TIP3   79     -56.457 -60.384 -57.486  1.00  0.00      WZ1 
ATOM    237  H2  TIP3   79     -57.169 -60.359 -56.150  1.00  0.00      WZ1 
ATOM    238  OH2 TIP3   80     -62.019 -63.701 -60.520  1.00  0.00      WZ1 
ATOM    239  H1  TIP3   80     -62.336 -64.604 -60.556  1.00  0.00      WZ1 
ATOM    240  H2  TIP3   80     -61.238 -63.699 -61.073  1.00  0.00      WZ1 
ATOM    241  OH2 TIP3   81     -58.395 -61.449 -54.525  1.00  0.00      WZ1 
ATOM    242  H1  TIP3   81     -59.230 -60.995 -54.414  1.00  0.00      WZ1 
ATOM    243  H2  TIP3   81     -57.871 -61.173 -53.773  1.00  0.00      WZ1 
ATOM    244  OH2 TIP3   82     -57.851 -55.236 -62.840  1.00  0.00      WZ1 
ATOM    245  H1  TIP3   82     -58.595 -55.744 -63.162  1.00  0.00      WZ1 
ATOM    246  H2  TIP3   82     -57.985 -55.188 -61.893  1.00  0.00      WZ1 
ATOM    247  OH2 TIP3   83     -50.701 -56.103 -54.053  1.00  0.00      WZ1 
ATOM    248  H1  TIP3   83     -50.059 -55.647 -54.597  1.00  0.00      WZ1 
ATOM    249  H2  TIP3   83     -51.531 -55.990 -54.516  1.00  0.00      WZ1 
ATOM    250  OH2 TIP3   84     -53.953 -62.422 -64.641  1.00  0.00      WZ1 
ATOM    251  H1  TIP3   84     -54.891 -62.311 -64.792  1.00  0.00      WZ1 
ATOM    252  H2  TIP3   84     -53.656 -61.566 -64.334  1.00  0.00      WZ1 
ATOM    253  OH2 TIP3   85     -56.331 -55.052 -51.603  1.00  0.00      WZ1 
ATOM    254  H1  TIP3   85     -56.677 -55.434 -50.796  1.00  0.00      WZ1 
ATOM    255  H2  TIP3   85     -56.531 -54.119 -51.532  1.00  0.00      WZ1 
ATOM    256  OH2 TIP3   86     -53.235 -60.555 -62.980  1.00  0.00      WZ1 
ATOM    257  H1  TIP3   86     -52.343 -60.693 -62.661  1.00  0.00      WZ1 
ATOM    258  H2  TIP3   86     -53.178 -59.764 -63.517  1.00  0.00      WZ1 
ATOM    259  OH2 TIP3   87     -62.726 -55.941 -57.070  1.00  0.00      WZ1 
ATOM    260  H1  TIP3   87     -61.981 -55.944 -57.671  1.00  0.00      WZ1 
ATOM    261  H2  TIP3   87     -62.648 -56.765 -56.589  1.00  0.00      WZ1 
ATOM    262  OH2 TIP3   88     -55.725 -53.778 -63.814  1.00  0.00      WZ1 
ATOM    263  H1  TIP3   88     -56.020 -52.951 -63.433  1.00  0.00      WZ1 
ATOM    264  H2  TIP3   88     -56.428 -54.397 -63.618  1.00  0.00      WZ1 
ATOM    265  OH2 TIP3   89     -65.718 -57.481 -51.755  1.00  0.00      WZ1 
ATOM    266  H1  TIP3   89     -65.495 -57.899 -50.924  1.00  0.00      WZ1 
ATOM    267  H2  TIP3   89     -66.320 -58.093 -52.178  1.00  0.00      WZ1 
ATOM    268  OH2 TIP3   90     -58.701 -57.964 -49.542  1.00  0.00      WZ1 
ATOM    269  H1  TIP3   90     -58.997 -58.129 -50.437  1.00  0.00      WZ1 
ATOM    270  H2  TIP3   90     -57.770 -58.184 -49.553  1.00  0.00      WZ1 
ATOM    271  OH2 TIP3   91     -54.081 -52.590 -51.653  1.00  0.00      WZ1 
ATOM    272  H1  TIP3   91     -54.982 -52.407 -51.920  1.00  0.00      WZ1 
ATOM    273  H2  TIP3   91     -54.047 -52.331 -50.732  1.00  0.00      WZ1 
ATOM    274  OH2 TIP3   92     -48.350 -60.346 -63.285  1.00  0.00      WZ1 
ATOM    275  H1  TIP3   92     -48.904 -60.742 -63.958  1.00  0.00      WZ1 
ATOM    276  H2  TIP3   92     -48.249 -59.435 -63.563  1.00  0.00      WZ1 
ATOM    277  OH2 TIP3   93     -48.386 -54.545 -50.448  1.00  0.00      WZ1 
ATOM    278  H1  TIP3   93     -49.238 -54.307 -50.815  1.00  0.00      WZ1 
ATOM    279  H2  TIP3   93     -47.796 -54.562 -51.201  1.00  0.00      WZ1 
ATOM    280  OH2 TIP3   94     -50.054 -51.560 -62.820  1.00  0.00      WZ1 
ATOM    281  H1  TIP3   94     -50.427 -52.385 -62.511  1.00  0.00      WZ1 
ATOM    282  H2  TIP3   94     -49.777 -51.743 -63.718  1.00  0.00      WZ1 
ATOM    283  OH2 TIP3   95     -52.894 -56.752 -55.799  1.00  0.00      WZ1 
ATOM    284  H1  TIP3   95     -53.822 -56.983 -55.826  1.00  0.00      WZ1 
ATOM    285  H2  TIP3   95     -52.443 -57.529 -56.129  1.00  0.00      WZ1 
ATOM    286  OH2 TIP3   96     -60.351 -52.423 -59.666  1.00  0.00      WZ1 
ATOM    287  H1  TIP3   96     -59.824 -51.650 -59.866  1.00  0.00      WZ1 
ATOM    288  H2  TIP3   96     -61.231 -52.199 -59.968  1.00  0.00      WZ1 
ATOM    289  OH2 TIP3   97     -64.596 -57.561 -65.079  1.00  0.00      WZ1 
ATOM    290  H1  TIP3   97     -63.980 -56.934 -64.699  1.00  0.00      WZ1 
ATOM    291  H2  TIP3   97     -65.458 -57.245 -64.807  1.00  0.00      WZ1 
ATOM    292  OH2 TIP3   98     -58.924 -54.760 -60.090  1.00  0.00      WZ1 
ATOM    293  H1  TIP3   98     -59.165 -53.835 -60.048  1.00  0.00      WZ1 
ATOM    294  H2  TIP3   98     -59.664 -55.219 -59.693  1.00  0.00      WZ1 
ATOM    295  OH2 TIP3   99     -58.409 -50.611 -53.774  1.00  0.00      WZ1 
ATOM    296  H1  TIP3   99     -58.046 -49.757 -54.008  1.00  0.00      WZ1 
ATOM    297  H2  TIP3   99     -57.877 -50.903 -53.034  1.00  0.00      WZ1 
ATOM    298  OH2 TIP3  100     -60.240 -49.739 -60.544  1.00  0.00      WZ1 
ATOM    299  H1  TIP3  100     -61.190 -49.633 -60.493  1.00  0.00      WZ1 
ATOM    300  H2  TIP3  100     -59.889 -48.918 -60.200  1.00  0.00      WZ1 
ATOM    301  OH2 TIP3  101     -54.865 -54.512 -54.074  1.00  0.00      WZ1 
ATOM    302  H1  TIP3  101     -55.291 -54.740 -53.247  1.00  0.00      WZ1 
ATOM    303  H2  TIP3  101     -54.284 -55.251 -54.256  1.00  0.00      WZ1 
ATOM    304  OH2 TIP3  102     -52.662 -53.583 -65.000  1.00  0.00      WZ1 
ATOM    305  H1  TIP3  102     -52.309 -53.963 -64.196  1.00  0.00      WZ1 
ATOM    306  H2  TIP3  102     -53.611 -53.677 -64.913  1.00  0.00      WZ1 
ATOM    307  OH2 TIP3  103     -52.206 -49.960 -51.604  1.00  0.00      WZ1 
ATOM    308  H1  TIP3  103     -52.808 -50.516 -52.100  1.00  0.00      WZ1 
ATOM    309  H2  TIP3  103     -51.925 -49.293 -52.231  1.00  0.00      WZ1 
ATOM    310  OH2 TIP3  104     -48.158 -49.104 -64.799  1.00  0.00      WZ1 
ATOM    311  H1  TIP3  104     -47.415 -48.518 -64.939  1.00  0.00      WZ1 
ATOM    312  H2  TIP3  104     -48.853 -48.535 -64.466  1.00  0.00      WZ1 
ATOM    313  OH2 TIP3  105     -64.084 -62.727 -52.197  1.00  0.00      WZ1 
ATOM    314  H1  TIP3  105     -64.977 -62.389 -52.265  1.00  0.00      WZ1 
ATOM    315  H2  TIP3  105     -64.183 -63.583 -51.779  1.00  0.00      WZ1 
ATOM    316  OH2 TIP3  106     -51.796 -54.911 -62.773  1.00  0.00      WZ1 
ATOM    317  H1  TIP3  106     -52.073 -55.639 -62.217  1.00  0.00      WZ1 
ATOM    318  H2  TIP3  106     -50.869 -54.792 -62.568  1.00  0.00      WZ1 
ATOM    319  OH2 TIP3  107     -64.433 -50.923 -53.762  1.00  0.00      WZ1 
ATOM    320  H1  TIP3  107     -64.216 -51.855 -53.793  1.00  0.00      WZ1 
ATOM    321  H2  TIP3  107     -64.186 -50.648 -52.879  1.00  0.00      WZ1 
ATOM    322  OH2 TIP3  108     -58.571 -52.471 -66.553  1.00  0.00      WZ1 
ATOM    323  H1  TIP3  108     -58.332 -53.220 -67.100  1.00  0.00      WZ1 
ATOM    324  H2  TIP3  108     -58.840 -52.859 -65.720  1.00  0.00      WZ1 
ATOM    325  OH2 TIP3  109     -59.634 -52.901 -64.097  1.00  0.00      WZ1 
ATOM    326  H1  TIP3  109     -59.487 -53.421 -63.307  1.00  0.00      WZ1 
ATOM    327  H2  TIP3  109     -59.637 -51.994 -63.790  1.00  0.00      WZ1 
ATOM    328  OH2 TIP3  110     -63.181 -55.649 -63.586  1.00  0.00      WZ1 
ATOM    329  H1  TIP3  110     -63.867 -55.296 -63.019  1.00  0.00      WZ1 
ATOM    330  H2  TIP3  110     -62.658 -54.886 -63.833  1.00  0.00      WZ1 
ATOM    331  OH2 TIP3  111     -55.349 -62.986 -53.307  1.00  0.00      WZ1 
ATOM    332  H1  TIP3  111     -54.651 -62.912 -52.657  1.00  0.00      WZ1 
ATOM    333  H2  TIP3  111     -55.730 -63.851 -53.153  1.00  0.00      WZ1 
ATOM    334  OH2 TIP3  112     -54.565 -63.334 -62.210  1.00  0.00      WZ1 
ATOM    335  H1  TIP3  112     -54.345 -62.863 -63.014  1.00  0.00      WZ1 
ATOM    336  H2  TIP3  112     -54.007 -62.940 -61.540  1.00  0.00      WZ1 
ATOM    337  OH2 TIP3  113     -56.896 -51.204 -63.347  1.00  0.00      WZ1 
ATOM    338  H1  TIP3  113     -57.713 -50.707 -63.295  1.00  0.00      WZ1 
ATOM    339  H2  TIP3  113     -56.367 -50.728 -63.987  1.00  0.00      WZ1 
ATOM    340  OH2 TIP3  114     -57.365 -61.606 -61.375  1.00  0.00      WZ1 
ATOM    341  H1  TIP3  114     -56.553 -61.102 -61.329  1.00  0.00      WZ1 
ATOM    342  H2  TIP3  114     -57.610 -61.751 -60.461  1.00  0.00      WZ1 
ATOM    343  OH2 TIP3  115     -56.829 -60.620 -52.191  1.00  0.00      WZ1 
ATOM    344  H1  TIP3  115     -56.710 -60.046 -51.434  1.00  0.00      WZ1 
ATOM    345  H2  TIP3  115     -56.174 -61.308 -52.076  1.00  0.00      WZ1 
ATOM    346  OH2 TIP3  116     -56.481 -64.525 -60.437  1.00  0.00      WZ1 
ATOM    347  H1  TIP3  116     -56.828 -63.908 -59.793  1.00  0.00      WZ1 
ATOM    348  H2  TIP3  116     -55.823 -64.024 -60.919  1.00  0.00      WZ1 
ATOM    349  OH2 TIP3  117     -59.558 -50.160 -63.366  1.00  0.00      WZ1 
ATOM    350  H1  TIP3  117     -59.397 -49.360 -63.866  1.00  0.00      WZ1 
ATOM    351  H2  TIP3  117     -59.755 -49.853 -62.481  1.00  0.00      WZ1 
ATOM    352  OH2 TIP3  118     -60.824 -63.462 -63.750  1.00  0.00      WZ1 
ATOM    353  H1  TIP3  118     -60.907 -62.574 -63.403  1.00  0.00      WZ1 
ATOM    354  H2  TIP3  118     -59.934 -63.727 -63.518  1.00  0.00      WZ1 
ATOM    355  OH2 TIP3  119     -50.625 -62.713 -51.356  1.00  0.00      WZ1 
ATOM    356  H1  TIP3  119     -51.541 -62.451 -51.443  1.00  0.00      WZ1 
ATOM    357  H2  TIP3  119     -50.289 -62.716 -52.252  1.00  0.00      WZ1 
ATOM    358  OH2 TIP3  120     -52.023 -58.963 -57.260  1.00  0.00      WZ1 
ATOM    359  H1  TIP3  120     -52.820 -59.378 -57.588  1.00  0.00      WZ1 
ATOM    360  H2  TIP3  120     -51.578 -59.653 -56.769  1.00  0.00      WZ1 
ATOM    361  OH2 TIP3  121     -62.565 -53.035 -64.689  1.00  0.00      WZ1 
ATOM    362  H1  TIP3  121     -61.973 -52.335 -64.413  1.00  0.00      WZ1 
ATOM    363  H2  TIP3  121     -62.106 -53.468 -65.409  1.00  0.00      WZ1 
ATOM    364  OH2 TIP3  122     -64.249 -60.371 -65.573  1.00  0.00      WZ1 
ATOM    365  H1  TIP3  122     -64.294 -59.431 -65.395  1.00  0.00      WZ1 
ATOM    366  H2  TIP3  122     -65.137 -60.606 -65.843  1.00  0.00      WZ1 
ATOM    367  OH2 TIP3  123     -50.936 -49.707 -55.638  1.00  0.00      WZ1 
ATOM    368  H1  TIP3  123     -51.092 -49.028 -56.295  1.00  0.00      WZ1 
ATOM    369  H2  TIP3  123     -50.004 -49.635 -55.434  1.00  0.00      WZ1 
ATOM    370  OH2 TIP3  124     -63.441 -65.589 -56.900  1.00  0.00      WZ1 
ATOM    371  H1  TIP3  124     -63.670 -65.530 -57.828  1.00  0.00      WZ1 
ATOM    372  H2  TIP3  124     -63.884 -66.380 -56.594  1.00  0.00      WZ1 
ATOM    373  OH2 TIP3  125     -64.511 -51.648 -60.740  1.00  0.00      WZ1 
ATOM    374  H1  TIP3  125     -65.343 -51.176 -60.713  1.00  0.00      WZ1 
ATOM    375  H2  TIP3  125     -63.965 -51.138 -61.338  1.00  0.00      WZ1 
ATOM    376  OH2 TIP3  126     -65.222 -49.036 -49.410  1.00  0.00      WZ1 
ATOM    377  H1  TIP3  126     -64.682 -49.252 -48.650  1.00  0.00      WZ1 
ATOM    378  H2  TIP3  126     -65.703 -49.841 -49.600  1.00  0.00      WZ1 
ATOM    379  OH2 TIP3  127     -60.625 -50.116 -47.790  1.00  0.00      WZ1 
ATOM    380  H1  TIP3  127     -59.857 -50.575 -47.449  1.00  0.00      WZ1 
ATOM    381  H2  TIP3  127     -60.646 -50.342 -48.719  1.00  0.00      WZ1 
ATOM    382  OH2 TIP3  128     -56.533 -50.608 -66.414  1.00  0.00      WZ1 
ATOM    383  H1  TIP3  128     -57.177 -51.239 -66.093  1.00  0.00      WZ1 
ATOM    384  H2  TIP3  128     -55.771 -51.139 -66.646  1.00  0.00      WZ1 
ATOM    385  OH2 TIP3  129     -54.048 -51.736 -49.060  1.00  0.00      WZ1 
ATOM    386  H1  TIP3  129     -54.399 -52.593 -48.817  1.00  0.00      WZ1 
ATOM    387  H2  TIP3  129     -53.322 -51.594 -48.454  1.00  0.00      WZ1 
ATOM    388  OH2 TIP3  130     -51.929 -50.791 -66.181  1.00  0.00      WZ1 
ATOM    389  H1  TIP3  130     -51.646 -51.586 -65.728  1.00  0.00      WZ1 
ATOM    390  H2  TIP3  130     -51.189 -50.558 -66.741  1.00  0.00      WZ1 
ATOM    391  OH2 TIP3  131     -65.315 -55.225 -48.456  1.00  0.00      WZ1 
ATOM    392  H1  TIP3  131     -65.171 -56.127 -48.742  1.00  0.00      WZ1 
ATOM    393  H2  TIP3  131     -66.088 -54.939 -48.943  1.00  0.00      WZ1 
ATOM    394  OH2 TIP3  132     -60.974 -54.882 -66.323  1.00  0.00      WZ1 
ATOM    395  H1  TIP3  132     -60.910 -55.676 -65.792  1.00  0.00      WZ1 
ATOM    396  H2  TIP3  132     -60.321 -55.001 -67.013  1.00  0.00      WZ1 
ATOM    397  OH2 TIP3  133     -58.660 -55.256 -49.023  1.00  0.00      WZ1 
ATOM    398  H1  TIP3  133     -58.988 -54.985 -49.880  1.00  0.00      WZ1 
ATOM    399  H2  TIP3  133     -58.508 -56.197 -49.110  1.00  0.00      WZ1 
ATOM    400  OH2 TIP3  134     -55.622 -53.835 -66.587  1.00  0.00      WZ1 
ATOM    401  H1  TIP3  134     -55.890 -53.654 -65.686  1.00  0.00      WZ1 
ATOM    402  H2  TIP3  134     -55.828 -54.760 -66.719  1.00  0.00      WZ1 
ATOM    403  OH2 TIP3  135     -52.925 -55.340 -51.640  1.00  0.00      WZ1 
ATOM    404  H1  TIP3  135     -52.180 -54.751 -51.759  1.00  0.00      WZ1 
ATOM    405  H2  TIP3  135     -53.683 -54.758 -51.576  1.00  0.00      WZ1 
ATOM    406  OH2 TIP3  136     -64.483 -58.025 -49.036  1.00  0.00      WZ1 
ATOM    407  H1  TIP3  136     -64.075 -58.882 -49.157  1.00  0.00      WZ1 
ATOM    408  H2  TIP3  136     -64.743 -58.011 -48.115  1.00  0.00      WZ1 
ATOM    409  OH2 TIP3  137     -59.825 -56.909 -64.017  1.00  0.00      WZ1 
ATOM    410  H1  TIP3  137     -60.284 -57.393 -63.331  1.00  0.00      WZ1 
ATOM    411  H2  TIP3  137     -59.570 -57.578 -64.653  1.00  0.00      WZ1 
ATOM    412  OH2 TIP3  138     -60.536 -59.016 -51.661  1.00  0.00      WZ1 
ATOM    413  H1  TIP3  138     -61.154 -58.342 -51.381  1.00  0.00      WZ1 
ATOM    414  H2  TIP3  138     -60.192 -58.695 -52.495  1.00  0.00      WZ1 
ATOM    415  OH2 TIP3  139     -58.754 -58.666 -65.755  1.00  0.00      WZ1 
ATOM    416  H1  TIP3  139     -58.934 -58.821 -66.682  1.00  0.00      WZ1 
ATOM    417  H2  TIP3  139     -57.803 -58.558 -65.710  1.00  0.00      WZ1 
ATOM    418  OH2 TIP3  140     -55.516 -56.545 -48.384  1.00  0.00      WZ1 
ATOM    419  H1  TIP3  140     -54.563 -56.461 -48.411  1.00  0.00      WZ1 
ATOM    420  H2  TIP3  140     -55.676 -57.257 -47.764  1.00  0.00      WZ1 
ATOM    421  OH2 TIP3  142     -60.196 -61.661 -50.579  1.00  0.00      WZ1 
ATOM    422  H1  TIP3  142     -60.046 -62.390 -51.181  1.00  0.00      WZ1 
ATOM    423  H2  TIP3  142     -60.194 -60.884 -51.138  1.00  0.00      WZ1 
ATOM    424  OH2 TIP3  143     -59.784 -63.292 -53.086  1.00  0.00      WZ1 
ATOM    425  H1  TIP3  143     -59.248 -62.840 -53.738  1.00  0.00      WZ1 
ATOM    426  H2  TIP3  143     -60.636 -63.400 -53.509  1.00  0.00      WZ1 
ATOM    427  OH2 TIP3  144     -58.202 -57.852 -52.847  1.00  0.00      WZ1 
ATOM    428  H1  TIP3  144     -57.451 -58.008 -53.420  1.00  0.00      WZ1 
ATOM    429  H2  TIP3  144     -58.541 -57.001 -53.122  1.00  0.00      WZ1 
ATOM    430  OH2 TIP3  145     -53.786 -60.037 -47.818  1.00  0.00      WZ1 
ATOM    431  H1  TIP3  145     -53.594 -60.968 -47.930  1.00  0.00      WZ1 
ATOM    432  H2  TIP3  145     -52.929 -59.612 -47.829  1.00  0.00      WZ1 
ATOM    433  OH2 TIP3  146     -52.470 -57.248 -49.741  1.00  0.00      WZ1 
ATOM    434  H1  TIP3  146     -52.751 -56.539 -50.319  1.00  0.00      WZ1 
ATOM    435  H2  TIP3  146     -51.527 -57.321 -49.892  1.00  0.00      WZ1 
ATOM    436  OH2 TIP3  147     -61.718 -60.463 -48.667  1.00  0.00      WZ1 
ATOM    437  H1  TIP3  147     -62.485 -60.996 -48.878  1.00  0.00      WZ1 
ATOM    438  H2  TIP3  147     -61.039 -60.773 -49.267  1.00  0.00      WZ1 
ATOM    439  OH2 TIP3  148     -58.978 -65.835 -52.655  1.00  0.00      WZ1 
ATOM    440  H1  TIP3  148     -59.076 -64.889 -52.760  1.00  0.00      WZ1 
ATOM    441  H2  TIP3  148     -59.721 -66.208 -53.131  1.00  0.00      WZ1 
ATOM    442  OH2 TIP3  149     -57.714 -61.514 -49.091  1.00  0.00      WZ1 
ATOM    443  H1  TIP3  149     -57.950 -61.733 -48.190  1.00  0.00      WZ1 
ATOM    444  H2  TIP3  149     -58.497 -61.721 -49.601  1.00  0.00      WZ1 
ATOM    445  OH2 TIP3  150     -54.998 -62.386 -50.016  1.00  0.00      WZ1 
ATOM    446  H1  TIP3  150     -55.946 -62.354 -49.883  1.00  0.00      WZ1 
ATOM    447  H2  TIP3  150     -54.686 -63.012 -49.362  1.00  0.00      WZ1 
ATOM    448  OH2 TIP3  151     -53.364 -63.752 -48.011  1.00  0.00      WZ1 
ATOM    449  H1  TIP3  151     -53.461 -64.704 -48.016  1.00  0.00      WZ1 
ATOM    450  H2  TIP3  151     -53.686 -63.484 -47.150  1.00  0.00      WZ1 
ATOM    451  OH2 TIP3  152     -63.537 -62.543 -48.963  1.00  0.00      WZ1 
ATOM    452  H1  TIP3  152     -63.326 -63.249 -49.573  1.00  0.00      WZ1 
ATOM    453  H2  TIP3  152     -63.649 -62.980 -48.119  1.00  0.00      WZ1 
ATOM    454  OH2 TIP3  154     -58.403 -64.859 -47.930  1.00  0.00      WZ1 
ATOM    455  H1  TIP3  154     -58.534 -65.334 -48.750  1.00  0.00      WZ1 
ATOM    456  H2  TIP3  154     -59.002 -64.114 -47.985  1.00  0.00      WZ1 
ATOM    457  OH2 TIP3  155     -58.856 -47.976 -64.754  1.00  0.00      WZ1 
ATOM    458  H1  TIP3  155     -57.923 -47.818 -64.610  1.00  0.00      WZ1 
ATOM    459  H2  TIP3  155     -59.120 -47.300 -65.378  1.00  0.00      WZ1 
ATOM    460  OH2 TIP3  156     -65.288 -53.339 -65.271  1.00  0.00      WZ1 
ATOM    461  H1  TIP3  156     -64.374 -53.260 -64.997  1.00  0.00      WZ1 
ATOM    462  H2  TIP3  156     -65.281 -54.026 -65.937  1.00  0.00      WZ1 
ATOM    463  OH2 TIP3  158     -65.769 -49.866 -58.389  1.00  0.00      WZ1 
ATOM    464  H1  TIP3  158     -66.103 -50.746 -58.217  1.00  0.00      WZ1 
ATOM    465  H2  TIP3  158     -65.547 -49.520 -57.524  1.00  0.00      WZ1 
ATOM    466  OH2 TIP3  159     -48.220 -49.056 -55.408  1.00  0.00      WZ1 
ATOM    467  H1  TIP3  159     -48.242 -48.871 -54.469  1.00  0.00      WZ1 
ATOM    468  H2  TIP3  159     -47.530 -48.488 -55.749  1.00  0.00      WZ1 
ATOM    469  OH2 TIP3  160     -48.657 -49.489 -52.486  1.00  0.00      WZ1 
ATOM    470  H1  TIP3  160     -49.144 -50.225 -52.858  1.00  0.00      WZ1 
ATOM    471  H2  TIP3  160     -48.108 -49.883 -51.808  1.00  0.00      WZ1 
ATOM    472  OH2 TIP3  161     -50.206 -53.699 -47.848  1.00  0.00      WZ1 
ATOM    473  H1  TIP3  161     -51.072 -53.804 -47.454  1.00  0.00      WZ1 
ATOM    474  H2  TIP3  161     -49.830 -52.941 -47.402  1.00  0.00      WZ1 
ATOM    475  OH2 TIP3  162     -48.905 -55.443 -62.334  1.00  0.00      WZ1 
ATOM    476  H1  TIP3  162     -48.055 -55.022 -62.207  1.00  0.00      WZ1 
ATOM    477  H2  TIP3  162     -48.900 -56.183 -61.727  1.00  0.00      WZ1 
ATOM    478  OH2 TIP3  163     -48.511 -57.389 -60.511  1.00  0.00      WZ1 
ATOM    479  H1  TIP3  163     -49.237 -57.869 -60.113  1.00  0.00      WZ1 
ATOM    480  H2  TIP3  163     -47.930 -57.184 -59.778  1.00  0.00      WZ1 
ATOM    481  OH2 TIP3  164     -48.752 -54.604 -55.563  1.00  0.00      WZ1 
ATOM    482  H1  TIP3  164     -47.918 -54.982 -55.843  1.00  0.00      WZ1 
ATOM    483  H2  TIP3  164     -48.640 -53.661 -55.682  1.00  0.00      WZ1 
ATOM    484  OH2 TIP3  165     -50.266 -51.727 -53.256  1.00  0.00      WZ1 
ATOM    485  H1  TIP3  165     -50.913 -51.401 -52.630  1.00  0.00      WZ1 
ATOM    486  H2  TIP3  165     -50.783 -52.167 -53.930  1.00  0.00      WZ1 
ATOM    487  OH2 TIP3  166     -48.243 -57.488 -64.119  1.00  0.00      WZ1 
ATOM    488  H1  TIP3  166     -48.764 -57.132 -64.838  1.00  0.00      WZ1 
ATOM    489  H2  TIP3  166     -48.276 -56.813 -63.441  1.00  0.00      WZ1 
ATOM    490  OH2 TIP3  167     -49.894 -60.249 -65.569  1.00  0.00      WZ1 
ATOM    491  H1  TIP3  167     -49.797 -59.582 -66.249  1.00  0.00      WZ1 
ATOM    492  H2  TIP3  167     -50.034 -61.064 -66.050  1.00  0.00      WZ1 
ATOM    493  OH2 TIP3  168     -50.724 -58.868 -59.948  1.00  0.00      WZ1 
ATOM    494  H1  TIP3  168     -50.874 -59.814 -59.968  1.00  0.00      WZ1 
ATOM    495  H2  TIP3  168     -51.078 -58.587 -59.104  1.00  0.00      WZ1 
ATOM    496  OH2 TIP3  169     -65.689 -56.790 -55.937  1.00  0.00      WZ1 
ATOM    497  H1  TIP3  169     -65.505 -56.872 -56.873  1.00  0.00      WZ1 
ATOM    498  H2  TIP3  169     -64.840 -56.914 -55.514  1.00  0.00      WZ1 
ATOM    499  OH2 TIP3  170     -49.868 -56.898 -50.309  1.00  0.00      WZ1 
ATOM    500  H1  TIP3  170     -49.285 -57.633 -50.117  1.00  0.00      WZ1 
ATOM    501  H2  TIP3  170     -49.304 -56.126 -50.262  1.00  0.00      WZ1 
ATOM    502  OH2 TIP3  171     -48.371 -58.995 -49.624  1.00  0.00      WZ1 
ATOM    503  H1  TIP3  171     -49.235 -59.374 -49.790  1.00  0.00      WZ1 
ATOM    504  H2  TIP3  171     -47.767 -59.734 -49.699  1.00  0.00      WZ1 
ATOM    505  OH2 TIP3  172     -50.646 -62.841 -66.451  1.00  0.00      WZ1 
ATOM    506  H1  TIP3  172     -50.036 -63.212 -65.814  1.00  0.00      WZ1 
ATOM    507  H2  TIP3  172     -51.483 -63.262 -66.255  1.00  0.00      WZ1 
ATOM    508  OH2 TIP3  173     -51.014 -61.286 -61.485  1.00  0.00      WZ1 
ATOM    509  H1  TIP3  173     -50.734 -62.193 -61.361  1.00  0.00      WZ1 
ATOM    510  H2  TIP3  173     -50.255 -60.852 -61.874  1.00  0.00      WZ1 
ATOM    511  OH2 TIP3  174     -50.402 -60.704 -56.049  1.00  0.00      WZ1 
ATOM    512  H1  TIP3  174     -49.469 -60.492 -56.084  1.00  0.00      WZ1 
ATOM    513  H2  TIP3  174     -50.637 -60.603 -55.127  1.00  0.00      WZ1 
ATOM    514  OH2 TIP3  175     -50.373 -59.968 -53.273  1.00  0.00      WZ1 
ATOM    515  H1  TIP3  175     -51.216 -59.699 -52.907  1.00  0.00      WZ1 
ATOM    516  H2  TIP3  175     -49.930 -59.145 -53.484  1.00  0.00      WZ1 
ATOM    517  OH2 TIP3  176     -66.091 -61.520 -49.796  1.00  0.00      WZ1 
ATOM    518  H1  TIP3  176     -65.172 -61.642 -49.560  1.00  0.00      WZ1 
ATOM    519  H2  TIP3  176     -66.541 -62.270 -49.407  1.00  0.00      WZ1 
ATOM    520  OH2 TIP3  177     -48.090 -65.987 -47.920  1.00  0.00      WZ1 
ATOM    521  H1  TIP3  177     -47.740 -66.641 -48.525  1.00  0.00      WZ1 
ATOM    522  H2  TIP3  177     -47.943 -65.150 -48.360  1.00  0.00      WZ1 
ATOM    523  OH2 TIP3  178     -50.400 -64.023 -61.437  1.00  0.00      WZ1 
ATOM    524  H1  TIP3  178     -50.218 -64.472 -60.611  1.00  0.00      WZ1 
ATOM    525  H2  TIP3  178     -51.000 -64.607 -61.901  1.00  0.00      WZ1 
ATOM    526  OH2 TIP3  179     -64.870 -63.207 -56.905  1.00  0.00      WZ1 
ATOM    527  H1  TIP3  179     -64.425 -63.999 -56.603  1.00  0.00      WZ1 
ATOM    528  H2  TIP3  179     -64.404 -62.491 -56.475  1.00  0.00      WZ1 
ATOM    529  OH2 TIP3  180     -66.566 -60.208 -55.836  1.00  0.00      WZ1 
ATOM    530  H1  TIP3  180     -66.074 -60.429 -56.627  1.00  0.00      WZ1 
ATOM    531  H2  TIP3  180     -66.204 -59.368 -55.555  1.00  0.00      WZ1 
ATOM    532  OH2 TIP3  181     -48.570 -63.878 -49.571  1.00  0.00      WZ1 
ATOM    533  H1  TIP3  181     -49.487 -63.607 -49.606  1.00  0.00      WZ1 
ATOM    534  H2  TIP3  181     -48.447 -64.413 -50.355  1.00  0.00      WZ1 
ATOM    535  OH2 TIP3  182     -48.534 -63.955 -64.909  1.00  0.00      WZ1 
ATOM    536  H1  TIP3  182     -48.121 -64.676 -65.384  1.00  0.00      WZ1 
ATOM    537  H2  TIP3  182     -47.852 -63.286 -64.851  1.00  0.00      WZ1 
ATOM    538  OH2 TIP3  183     -66.253 -63.950 -61.782  1.00  0.00      WZ1 
ATOM    539  H1  TIP3  183     -67.178 -63.742 -61.911  1.00  0.00      WZ1 
ATOM    540  H2  TIP3  183     -65.799 -63.466 -62.472  1.00  0.00      WZ1 
ATOM    541  OH2 TIP3  184     -51.482 -48.966 -59.836  1.00  0.00      WZ1 
ATOM    542  H1  TIP3  184     -50.830 -49.314 -60.444  1.00  0.00      WZ1 
ATOM    543  H2  TIP3  184     -50.971 -48.478 -59.190  1.00  0.00      WZ1 
ATOM    544  OH2 TIP3  186     -64.097 -52.037 -49.293  1.00  0.00      WZ1 
ATOM    545  H1  TIP3  186     -64.918 -51.862 -49.754  1.00  0.00      WZ1 
ATOM    546  H2  TIP3  186     -64.349 -52.110 -48.373  1.00  0.00      WZ1 
ATOM    547  OH2 TIP3  187     -61.143 -51.063 -53.035  1.00  0.00      WZ1 
ATOM    548  H1  TIP3  187     -61.568 -50.253 -53.317  1.00  0.00      WZ1 
ATOM    549  H2  TIP3  187     -60.238 -50.977 -53.337  1.00  0.00      WZ1 
ATOM    550  OH2 TIP3  188     -56.832 -49.664 -50.075  1.00  0.00      WZ1 
ATOM    551  H1  TIP3  188     -56.647 -49.997 -49.197  1.00  0.00      WZ1 
ATOM    552  H2  TIP3  188     -55.985 -49.354 -50.397  1.00  0.00      WZ1 
ATOM    553  OH2 TIP3  189     -54.487 -48.378 -50.831  1.00  0.00      WZ1 
ATOM    554  H1  TIP3  189     -53.810 -49.011 -51.071  1.00  0.00      WZ1 
ATOM    555  H2  TIP3  189     -54.165 -47.977 -50.024  1.00  0.00      WZ1 
ATOM    556  OH2 TIP3  190     -49.569 -65.788 -51.752  1.00  0.00      WZ1 
ATOM    557  H1  TIP3  190     -50.382 -65.463 -52.139  1.00  0.00      WZ1 
ATOM    558  H2  TIP3  190     -49.336 -66.549 -52.285  1.00  0.00      WZ1 
ATOM    559  OH2 TIP3  191     -63.741 -47.806 -52.987  1.00  0.00      WZ1 
ATOM    560  H1  TIP3  191     -64.461 -47.366 -53.438  1.00  0.00      WZ1 
ATOM    561  H2  TIP3  191     -64.107 -48.057 -52.139  1.00  0.00      WZ1 
ATOM    562  OH2 TIP3  192     -61.274 -48.206 -53.957  1.00  0.00      WZ1 
ATOM    563  H1  TIP3  192     -62.139 -48.134 -53.553  1.00  0.00      WZ1 
ATOM    564  H2  TIP3  192     -61.329 -47.659 -54.741  1.00  0.00      WZ1 
ATOM    565  OH2 TIP3  193     -56.563 -48.318 -54.782  1.00  0.00      WZ1 
ATOM    566  H1  TIP3  193     -57.020 -47.789 -55.436  1.00  0.00      WZ1 
ATOM    567  H2  TIP3  193     -56.400 -47.715 -54.057  1.00  0.00      WZ1 
ATOM    568  OH2 TIP3  194     -54.236 -49.440 -53.837  1.00  0.00      WZ1 
ATOM    569  H1  TIP3  194     -55.140 -49.275 -54.103  1.00  0.00      WZ1 
ATOM    570  H2  TIP3  194     -53.807 -48.587 -53.902  1.00  0.00      WZ1 
ATOM    571  OH2 TIP3  195     -51.631 -47.870 -53.542  1.00  0.00      WZ1 
ATOM    572  H1  TIP3  195     -51.813 -46.954 -53.753  1.00  0.00      WZ1 
ATOM    573  H2  TIP3  195     -51.455 -48.281 -54.389  1.00  0.00      WZ1 
ATOM    574  OH2 TIP3  196     -64.326 -49.183 -56.077  1.00  0.00      WZ1 
ATOM    575  H1  TIP3  196     -64.345 -49.609 -55.220  1.00  0.00      WZ1 
ATOM    576  H2  TIP3  196     -63.521 -49.502 -56.486  1.00  0.00      WZ1 
ATOM    577  OH2 TIP3  197     -62.185 -50.473 -57.422  1.00  0.00      WZ1 
ATOM    578  H1  TIP3  197     -62.404 -51.390 -57.252  1.00  0.00      WZ1 
ATOM    579  H2  TIP3  197     -61.361 -50.333 -56.956  1.00  0.00      WZ1 
ATOM    580  OH2 TIP3  198     -59.648 -50.003 -56.573  1.00  0.00      WZ1 
ATOM    581  H1  TIP3  198     -59.435 -50.892 -56.860  1.00  0.00      WZ1 
ATOM    582  H2  TIP3  198     -59.583 -50.038 -55.619  1.00  0.00      WZ1 
ATOM    583  OH2 TIP3  199     -56.139 -64.339 -57.429  1.00  0.00      WZ1 
ATOM    584  H1  TIP3  199     -56.814 -64.969 -57.173  1.00  0.00      WZ1 
ATOM    585  H2  TIP3  199     -55.575 -64.823 -58.032  1.00  0.00      WZ1 
ATOM    586  OH2 TIP3  200     -50.997 -66.232 -57.316  1.00  0.00      WZ1 
ATOM    587  H1  TIP3  200     -50.393 -65.684 -57.818  1.00  0.00      WZ1 
ATOM    588  H2  TIP3  200     -51.866 -65.913 -57.557  1.00  0.00      WZ1 
ATOM    589  OH2 TIP3  201     -49.270 -65.093 -58.983  1.00  0.00      WZ1 
ATOM    590  H1  TIP3  201     -48.658 -65.608 -59.510  1.00  0.00      WZ1 
ATOM    591  H2  TIP3  201     -48.887 -64.216 -58.960  1.00  0.00      WZ1 
ATOM    592  OH2 TIP3  202     -63.813 -65.705 -59.607  1.00  0.00      WZ1 
ATOM    593  H1  TIP3  202     -64.590 -65.940 -60.114  1.00  0.00      WZ1 
ATOM    594  H2  TIP3  202     -63.282 -66.502 -59.598  1.00  0.00      WZ1 
ATOM    595  OH2 TIP3  203     -64.976 -65.908 -63.803  1.00  0.00      WZ1 
ATOM    596  H1  TIP3  203     -64.537 -65.296 -64.395  1.00  0.00      WZ1 
ATOM    597  H2  TIP3  203     -65.610 -65.369 -63.329  1.00  0.00      WZ1 
ATOM    598  OH2 TIP3  204     -59.233 -65.779 -59.794  1.00  0.00      WZ1 
ATOM    599  H1  TIP3  204     -58.359 -65.390 -59.823  1.00  0.00      WZ1 
ATOM    600  H2  TIP3  204     -59.369 -65.994 -58.871  1.00  0.00      WZ1 
ATOM    601  OH2 TIP3  205     -53.677 -65.749 -58.144  1.00  0.00      WZ1 
ATOM    602  H1  TIP3  205     -53.600 -65.653 -59.094  1.00  0.00      WZ1 
ATOM    603  H2  TIP3  205     -53.952 -66.656 -58.015  1.00  0.00      WZ1 
ATOM    604  OH2 TIP3  206     -52.323 -65.723 -62.452  1.00  0.00      WZ1 
ATOM    605  H1  TIP3  206     -53.026 -65.108 -62.662  1.00  0.00      WZ1 
ATOM    606  H2  TIP3  206     -52.768 -66.560 -62.321  1.00  0.00      WZ1 
ATOM    607  OH2 TIP3  207     -65.075 -49.959 -62.906  1.00  0.00      WZ1 
ATOM    608  H1  TIP3  207     -65.760 -49.997 -63.573  1.00  0.00      WZ1 
ATOM    609  H2  TIP3  207     -65.072 -49.047 -62.618  1.00  0.00      WZ1 
ATOM    610  OH2 TIP3  208     -63.115 -63.991 -65.361  1.00  0.00      WZ1 
ATOM    611  H1  TIP3  208     -62.624 -64.621 -65.888  1.00  0.00      WZ1 
ATOM    612  H2  TIP3  208     -62.492 -63.695 -64.698  1.00  0.00      WZ1 
ATOM    613  OH2 TIP3  209     -58.089 -63.698 -62.904  1.00  0.00      WZ1 
ATOM    614  H1  TIP3  209     -57.911 -64.345 -62.221  1.00  0.00      WZ1 
ATOM    615  H2  TIP3  209     -58.143 -62.864 -62.437  1.00  0.00      WZ1 
ATOM    616  OH2 TIP3  210     -56.211 -48.750 -64.508  1.00  0.00      WZ1 
ATOM    617  H1  TIP3  210     -55.345 -48.383 -64.686  1.00  0.00      WZ1 
ATOM    618  H2  TIP3  210     -56.458 -49.189 -65.322  1.00  0.00      WZ1 
ATOM    619  OH2 TIP3  211     -49.502 -49.187 -61.829  1.00  0.00      WZ1 
ATOM    620  H1  TIP3  211     -49.696 -49.935 -62.394  1.00  0.00      WZ1 
ATOM    621  H2  TIP3  211     -49.541 -48.429 -62.412  1.00  0.00      WZ1 
ATOM    622  OH2 TIP3  212     -63.855 -65.191 -50.089  1.00  0.00      WZ1 
ATOM    623  H1  TIP3  212     -64.221 -65.957 -49.647  1.00  0.00      WZ1 
ATOM    624  H2  TIP3  212     -62.942 -65.162 -49.803  1.00  0.00      WZ1 
ATOM    625  OH2 TIP3  213     -61.882 -65.841 -48.554  1.00  0.00      WZ1 
ATOM    626  H1  TIP3  213     -60.983 -66.115 -48.738  1.00  0.00      WZ1 
ATOM    627  H2  TIP3  213     -62.268 -66.583 -48.089  1.00  0.00      WZ1 
ATOM    628  OH2 TIP3  214     -63.257 -49.039 -65.881  1.00  0.00      WZ1 
ATOM    629  H1  TIP3  214     -63.525 -48.753 -65.007  1.00  0.00      WZ1 
ATOM    630  H2  TIP3  214     -62.486 -49.585 -65.728  1.00  0.00      WZ1 
ATOM    631  OH2 TIP3  216     -50.284 -50.436 -49.679  1.00  0.00      WZ1 
ATOM    632  H1  TIP3  216     -51.066 -50.622 -50.199  1.00  0.00      WZ1 
ATOM    633  H2  TIP3  216     -50.356 -49.506 -49.462  1.00  0.00      WZ1 
ATOM    634  OH2 TIP3  217     -35.878 -56.549 -59.648  1.00  0.00      WZ1 
ATOM    635  H1  TIP3  217     -35.789 -55.605 -59.780  1.00  0.00      WZ1 
ATOM    636  H2  TIP3  217     -36.517 -56.824 -60.306  1.00  0.00      WZ1 
ATOM    637  OH2 TIP3  218     -36.945 -57.294 -56.229  1.00  0.00      WZ1 
ATOM    638  H1  TIP3  218     -36.983 -57.940 -55.524  1.00  0.00      WZ1 
ATOM    639  H2  TIP3  218     -37.268 -57.761 -57.000  1.00  0.00      WZ1 
ATOM    640  OH2 TIP3  219     -44.577 -57.680 -54.636  1.00  0.00      WZ1 
ATOM    641  H1  TIP3  219     -44.536 -58.305 -53.913  1.00  0.00      WZ1 
ATOM    642  H2  TIP3  219     -43.874 -57.056 -54.454  1.00  0.00      WZ1 
ATOM    643  OH2 TIP3  220     -33.239 -54.355 -57.928  1.00  0.00      WZ1 
ATOM    644  H1  TIP3  220     -33.680 -55.075 -57.477  1.00  0.00      WZ1 
ATOM    645  H2  TIP3  220     -33.252 -53.634 -57.298  1.00  0.00      WZ1 
ATOM    646  OH2 TIP3  221     -43.653 -53.230 -56.101  1.00  0.00      WZ1 
ATOM    647  H1  TIP3  221     -44.023 -54.032 -56.471  1.00  0.00      WZ1 
ATOM    648  H2  TIP3  221     -42.712 -53.398 -56.055  1.00  0.00      WZ1 
ATOM    649  OH2 TIP3  222     -47.043 -59.570 -60.708  1.00  0.00      WZ1 
ATOM    650  H1  TIP3  222     -47.491 -58.724 -60.727  1.00  0.00      WZ1 
ATOM    651  H2  TIP3  222     -47.604 -60.149 -61.224  1.00  0.00      WZ1 
ATOM    652  OH2 TIP3  223     -46.333 -57.408 -58.583  1.00  0.00      WZ1 
ATOM    653  H1  TIP3  223     -46.119 -58.178 -58.055  1.00  0.00      WZ1 
ATOM    654  H2  TIP3  223     -45.595 -57.318 -59.186  1.00  0.00      WZ1 
ATOM    655  OH2 TIP3  224     -36.128 -49.251 -57.716  1.00  0.00      WZ1 
ATOM    656  H1  TIP3  224     -35.508 -49.927 -57.989  1.00  0.00      WZ1 
ATOM    657  H2  TIP3  224     -36.336 -49.469 -56.807  1.00  0.00      WZ1 
ATOM    658  OH2 TIP3  225     -38.556 -54.862 -55.823  1.00  0.00      WZ1 
ATOM    659  H1  TIP3  225     -38.252 -55.548 -56.418  1.00  0.00      WZ1 
ATOM    660  H2  TIP3  225     -37.834 -54.743 -55.205  1.00  0.00      WZ1 
ATOM    661  OH2 TIP3  226     -29.893 -63.260 -54.963  1.00  0.00      WZ1 
ATOM    662  H1  TIP3  226     -29.844 -62.650 -54.227  1.00  0.00      WZ1 
ATOM    663  H2  TIP3  226     -29.467 -62.799 -55.685  1.00  0.00      WZ1 
ATOM    664  OH2 TIP3  227     -35.415 -60.468 -55.496  1.00  0.00      WZ1 
ATOM    665  H1  TIP3  227     -35.272 -61.414 -55.476  1.00  0.00      WZ1 
ATOM    666  H2  TIP3  227     -35.521 -60.261 -56.424  1.00  0.00      WZ1 
ATOM    667  OH2 TIP3  228     -42.260 -62.366 -58.223  1.00  0.00      WZ1 
ATOM    668  H1  TIP3  228     -42.217 -61.506 -58.642  1.00  0.00      WZ1 
ATOM    669  H2  TIP3  228     -42.718 -62.919 -58.857  1.00  0.00      WZ1 
ATOM    670  OH2 TIP3  229     -34.538 -62.235 -59.822  1.00  0.00      WZ1 
ATOM    671  H1  TIP3  229     -33.892 -62.564 -59.198  1.00  0.00      WZ1 
ATOM    672  H2  TIP3  229     -34.028 -61.718 -60.445  1.00  0.00      WZ1 
ATOM    673  OH2 TIP3  230     -45.640 -59.969 -57.461  1.00  0.00      WZ1 
ATOM    674  H1  TIP3  230     -44.986 -60.519 -57.029  1.00  0.00      WZ1 
ATOM    675  H2  TIP3  230     -45.616 -60.244 -58.378  1.00  0.00      WZ1 
ATOM    676  OH2 TIP3  231     -40.484 -58.419 -58.246  1.00  0.00      WZ1 
ATOM    677  H1  TIP3  231     -39.868 -58.946 -57.737  1.00  0.00      WZ1 
ATOM    678  H2  TIP3  231     -41.070 -59.059 -58.650  1.00  0.00      WZ1 
ATOM    679  OH2 TIP3  232     -29.501 -61.782 -52.727  1.00  0.00      WZ1 
ATOM    680  H1  TIP3  232     -30.190 -61.124 -52.822  1.00  0.00      WZ1 
ATOM    681  H2  TIP3  232     -29.486 -61.980 -51.790  1.00  0.00      WZ1 
ATOM    682  OH2 TIP3  233     -43.450 -63.448 -54.149  1.00  0.00      WZ1 
ATOM    683  H1  TIP3  233     -43.669 -62.918 -54.916  1.00  0.00      WZ1 
ATOM    684  H2  TIP3  233     -44.118 -63.222 -53.502  1.00  0.00      WZ1 
ATOM    685  OH2 TIP3  234     -36.081 -53.948 -60.605  1.00  0.00      WZ1 
ATOM    686  H1  TIP3  234     -36.377 -54.271 -61.457  1.00  0.00      WZ1 
ATOM    687  H2  TIP3  234     -36.405 -53.048 -60.564  1.00  0.00      WZ1 
ATOM    688  OH2 TIP3  235     -40.881 -55.773 -53.862  1.00  0.00      WZ1 
ATOM    689  H1  TIP3  235     -41.621 -55.174 -53.758  1.00  0.00      WZ1 
ATOM    690  H2  TIP3  235     -40.167 -55.219 -54.177  1.00  0.00      WZ1 
ATOM    691  OH2 TIP3  236     -32.774 -62.945 -57.842  1.00  0.00      WZ1 
ATOM    692  H1  TIP3  236     -32.989 -63.710 -57.309  1.00  0.00      WZ1 
ATOM    693  H2  TIP3  236     -32.118 -62.472 -57.329  1.00  0.00      WZ1 
ATOM    694  OH2 TIP3  237     -43.856 -61.556 -56.197  1.00  0.00      WZ1 
ATOM    695  H1  TIP3  237     -43.243 -60.923 -55.824  1.00  0.00      WZ1 
ATOM    696  H2  TIP3  237     -43.344 -62.028 -56.853  1.00  0.00      WZ1 
ATOM    697  OH2 TIP3  238     -42.473 -53.808 -53.075  1.00  0.00      WZ1 
ATOM    698  H1  TIP3  238     -42.479 -52.929 -53.453  1.00  0.00      WZ1 
ATOM    699  H2  TIP3  238     -43.327 -53.892 -52.650  1.00  0.00      WZ1 
ATOM    700  OH2 TIP3  239     -46.352 -54.137 -62.293  1.00  0.00      WZ1 
ATOM    701  H1  TIP3  239     -46.624 -53.908 -63.181  1.00  0.00      WZ1 
ATOM    702  H2  TIP3  239     -46.307 -53.300 -61.832  1.00  0.00      WZ1 
ATOM    703  OH2 TIP3  240     -32.727 -52.516 -55.580  1.00  0.00      WZ1 
ATOM    704  H1  TIP3  240     -33.669 -52.458 -55.418  1.00  0.00      WZ1 
ATOM    705  H2  TIP3  240     -32.451 -51.610 -55.717  1.00  0.00      WZ1 
ATOM    706  OH2 TIP3  241     -32.427 -64.229 -54.162  1.00  0.00      WZ1 
ATOM    707  H1  TIP3  241     -33.163 -63.619 -54.200  1.00  0.00      WZ1 
ATOM    708  H2  TIP3  241     -31.743 -63.814 -54.689  1.00  0.00      WZ1 
ATOM    709  OH2 TIP3  242     -39.424 -66.143 -56.697  1.00  0.00      WZ1 
ATOM    710  H1  TIP3  242     -39.541 -67.091 -56.751  1.00  0.00      WZ1 
ATOM    711  H2  TIP3  242     -40.279 -65.810 -56.424  1.00  0.00      WZ1 
ATOM    712  OH2 TIP3  243     -34.475 -50.735 -58.955  1.00  0.00      WZ1 
ATOM    713  H1  TIP3  243     -34.050 -51.442 -59.440  1.00  0.00      WZ1 
ATOM    714  H2  TIP3  243     -34.158 -49.933 -59.371  1.00  0.00      WZ1 
ATOM    715  OH2 TIP3  244     -33.316 -52.834 -60.446  1.00  0.00      WZ1 
ATOM    716  H1  TIP3  244     -33.573 -53.524 -61.057  1.00  0.00      WZ1 
ATOM    717  H2  TIP3  244     -33.245 -53.277 -59.600  1.00  0.00      WZ1 
ATOM    718  OH2 TIP3  245     -31.630 -54.267 -51.969  1.00  0.00      WZ1 
ATOM    719  H1  TIP3  245     -31.490 -54.859 -52.708  1.00  0.00      WZ1 
ATOM    720  H2  TIP3  245     -31.462 -53.394 -52.325  1.00  0.00      WZ1 
ATOM    721  OH2 TIP3  246     -37.157 -57.305 -62.196  1.00  0.00      WZ1 
ATOM    722  H1  TIP3  246     -37.869 -56.770 -62.548  1.00  0.00      WZ1 
ATOM    723  H2  TIP3  246     -36.466 -57.250 -62.856  1.00  0.00      WZ1 
ATOM    724  OH2 TIP3  247     -37.103 -58.848 -65.158  1.00  0.00      WZ1 
ATOM    725  H1  TIP3  247     -36.402 -58.825 -64.506  1.00  0.00      WZ1 
ATOM    726  H2  TIP3  247     -36.801 -59.476 -65.814  1.00  0.00      WZ1 
ATOM    727  OH2 TIP3  248     -29.788 -57.927 -53.903  1.00  0.00      WZ1 
ATOM    728  H1  TIP3  248     -30.440 -57.233 -53.814  1.00  0.00      WZ1 
ATOM    729  H2  TIP3  248     -29.323 -57.717 -54.712  1.00  0.00      WZ1 
ATOM    730  OH2 TIP3  249     -33.751 -57.096 -61.244  1.00  0.00      WZ1 
ATOM    731  H1  TIP3  249     -34.483 -56.867 -60.671  1.00  0.00      WZ1 
ATOM    732  H2  TIP3  249     -33.304 -57.809 -60.790  1.00  0.00      WZ1 
ATOM    733  OH2 TIP3  250     -33.854 -58.921 -52.177  1.00  0.00      WZ1 
ATOM    734  H1  TIP3  250     -33.774 -58.158 -51.605  1.00  0.00      WZ1 
ATOM    735  H2  TIP3  250     -34.455 -58.642 -52.867  1.00  0.00      WZ1 
ATOM    736  OH2 TIP3  251     -42.106 -56.465 -59.362  1.00  0.00      WZ1 
ATOM    737  H1  TIP3  251     -42.436 -56.836 -60.180  1.00  0.00      WZ1 
ATOM    738  H2  TIP3  251     -41.518 -57.136 -59.015  1.00  0.00      WZ1 
ATOM    739  OH2 TIP3  252     -40.739 -53.037 -56.681  1.00  0.00      WZ1 
ATOM    740  H1  TIP3  252     -40.834 -53.616 -57.437  1.00  0.00      WZ1 
ATOM    741  H2  TIP3  252     -40.010 -53.409 -56.184  1.00  0.00      WZ1 
ATOM    742  OH2 TIP3  253     -41.739 -57.697 -55.728  1.00  0.00      WZ1 
ATOM    743  H1  TIP3  253     -41.174 -57.575 -56.491  1.00  0.00      WZ1 
ATOM    744  H2  TIP3  253     -41.421 -57.059 -55.090  1.00  0.00      WZ1 
ATOM    745  OH2 TIP3  254     -35.430 -52.193 -54.994  1.00  0.00      WZ1 
ATOM    746  H1  TIP3  254     -35.671 -51.531 -54.346  1.00  0.00      WZ1 
ATOM    747  H2  TIP3  254     -35.628 -53.028 -54.569  1.00  0.00      WZ1 
ATOM    748  OH2 TIP3  255     -40.859 -53.297 -51.011  1.00  0.00      WZ1 
ATOM    749  H1  TIP3  255     -41.171 -52.515 -50.556  1.00  0.00      WZ1 
ATOM    750  H2  TIP3  255     -41.509 -53.450 -51.697  1.00  0.00      WZ1 
ATOM    751  OH2 TIP3  256     -34.880 -57.933 -63.559  1.00  0.00      WZ1 
ATOM    752  H1  TIP3  256     -34.301 -57.783 -62.812  1.00  0.00      WZ1 
ATOM    753  H2  TIP3  256     -34.466 -57.463 -64.283  1.00  0.00      WZ1 
ATOM    754  OH2 TIP3  257     -43.939 -57.099 -51.783  1.00  0.00      WZ1 
ATOM    755  H1  TIP3  257     -43.869 -56.449 -51.084  1.00  0.00      WZ1 
ATOM    756  H2  TIP3  257     -44.830 -56.996 -52.118  1.00  0.00      WZ1 
ATOM    757  OH2 TIP3  258     -37.154 -51.197 -60.124  1.00  0.00      WZ1 
ATOM    758  H1  TIP3  258     -36.680 -50.901 -59.347  1.00  0.00      WZ1 
ATOM    759  H2  TIP3  258     -37.717 -50.458 -60.357  1.00  0.00      WZ1 
ATOM    760  OH2 TIP3  259     -42.620 -51.226 -50.248  1.00  0.00      WZ1 
ATOM    761  H1  TIP3  259     -42.612 -51.362 -51.195  1.00  0.00      WZ1 
ATOM    762  H2  TIP3  259     -43.536 -51.343 -49.996  1.00  0.00      WZ1 
ATOM    763  OH2 TIP3  260     -31.182 -66.183 -63.746  1.00  0.00      WZ1 
ATOM    764  H1  TIP3  260     -32.081 -66.045 -63.451  1.00  0.00      WZ1 
ATOM    765  H2  TIP3  260     -30.930 -65.352 -64.148  1.00  0.00      WZ1 
ATOM    766  OH2 TIP3  261     -43.116 -57.396 -61.773  1.00  0.00      WZ1 
ATOM    767  H1  TIP3  261     -43.408 -56.628 -62.264  1.00  0.00      WZ1 
ATOM    768  H2  TIP3  261     -43.790 -58.055 -61.936  1.00  0.00      WZ1 
ATOM    769  OH2 TIP3  262     -29.992 -51.817 -65.370  1.00  0.00      WZ1 
ATOM    770  H1  TIP3  262     -29.919 -50.878 -65.199  1.00  0.00      WZ1 
ATOM    771  H2  TIP3  262     -29.087 -52.122 -65.426  1.00  0.00      WZ1 
ATOM    772  OH2 TIP3  263     -47.023 -55.033 -52.958  1.00  0.00      WZ1 
ATOM    773  H1  TIP3  263     -47.524 -55.061 -53.773  1.00  0.00      WZ1 
ATOM    774  H2  TIP3  263     -47.017 -55.938 -52.648  1.00  0.00      WZ1 
ATOM    775  OH2 TIP3  264     -47.272 -52.252 -56.074  1.00  0.00      WZ1 
ATOM    776  H1  TIP3  264     -46.326 -52.397 -56.093  1.00  0.00      WZ1 
ATOM    777  H2  TIP3  264     -47.385 -51.468 -55.537  1.00  0.00      WZ1 
ATOM    778  OH2 TIP3  265     -29.075 -51.586 -50.391  1.00  0.00      WZ1 
ATOM    779  H1  TIP3  265     -29.124 -52.542 -50.429  1.00  0.00      WZ1 
ATOM    780  H2  TIP3  265     -29.901 -51.319 -49.990  1.00  0.00      WZ1 
ATOM    781  OH2 TIP3  266     -38.096 -52.013 -51.515  1.00  0.00      WZ1 
ATOM    782  H1  TIP3  266     -38.009 -51.186 -51.040  1.00  0.00      WZ1 
ATOM    783  H2  TIP3  266     -38.960 -52.342 -51.266  1.00  0.00      WZ1 
ATOM    784  OH2 TIP3  267     -37.682 -48.240 -61.709  1.00  0.00      WZ1 
ATOM    785  H1  TIP3  267     -37.757 -48.361 -62.656  1.00  0.00      WZ1 
ATOM    786  H2  TIP3  267     -37.649 -47.291 -61.591  1.00  0.00      WZ1 
ATOM    787  OH2 TIP3  268     -44.028 -49.451 -59.928  1.00  0.00      WZ1 
ATOM    788  H1  TIP3  268     -43.876 -49.799 -59.050  1.00  0.00      WZ1 
ATOM    789  H2  TIP3  268     -44.879 -49.808 -60.183  1.00  0.00      WZ1 
ATOM    790  OH2 TIP3  269     -34.580 -49.086 -64.707  1.00  0.00      WZ1 
ATOM    791  H1  TIP3  269     -34.205 -49.831 -65.178  1.00  0.00      WZ1 
ATOM    792  H2  TIP3  269     -34.576 -49.356 -63.789  1.00  0.00      WZ1 
ATOM    793  OH2 TIP3  270     -34.911 -49.160 -61.958  1.00  0.00      WZ1 
ATOM    794  H1  TIP3  270     -35.846 -49.060 -61.779  1.00  0.00      WZ1 
ATOM    795  H2  TIP3  270     -34.631 -49.870 -61.379  1.00  0.00      WZ1 
ATOM    796  OH2 TIP3  271     -31.923 -60.093 -49.911  1.00  0.00      WZ1 
ATOM    797  H1  TIP3  271     -32.330 -59.613 -50.632  1.00  0.00      WZ1 
ATOM    798  H2  TIP3  271     -31.882 -60.999 -50.219  1.00  0.00      WZ1 
ATOM    799  OH2 TIP3  272     -44.774 -53.709 -51.914  1.00  0.00      WZ1 
ATOM    800  H1  TIP3  272     -44.557 -54.071 -51.055  1.00  0.00      WZ1 
ATOM    801  H2  TIP3  272     -45.629 -54.084 -52.124  1.00  0.00      WZ1 
ATOM    802  OH2 TIP3  273     -42.155 -65.239 -55.919  1.00  0.00      WZ1 
ATOM    803  H1  TIP3  273     -43.016 -65.326 -56.327  1.00  0.00      WZ1 
ATOM    804  H2  TIP3  273     -42.177 -64.383 -55.491  1.00  0.00      WZ1 
ATOM    805  OH2 TIP3  274     -37.492 -65.517 -52.544  1.00  0.00      WZ1 
ATOM    806  H1  TIP3  274     -37.072 -65.932 -51.791  1.00  0.00      WZ1 
ATOM    807  H2  TIP3  274     -38.425 -65.696 -52.427  1.00  0.00      WZ1 
ATOM    808  OH2 TIP3  275     -34.166 -61.762 -51.691  1.00  0.00      WZ1 
ATOM    809  H1  TIP3  275     -34.680 -61.887 -50.893  1.00  0.00      WZ1 
ATOM    810  H2  TIP3  275     -34.321 -60.849 -51.935  1.00  0.00      WZ1 
ATOM    811  OH2 TIP3  276     -33.403 -56.901 -65.930  1.00  0.00      WZ1 
ATOM    812  H1  TIP3  276     -33.361 -57.123 -66.860  1.00  0.00      WZ1 
ATOM    813  H2  TIP3  276     -32.554 -56.502 -65.740  1.00  0.00      WZ1 
ATOM    814  OH2 TIP3  277     -37.830 -63.025 -65.259  1.00  0.00      WZ1 
ATOM    815  H1  TIP3  277     -38.084 -63.006 -64.336  1.00  0.00      WZ1 
ATOM    816  H2  TIP3  277     -38.087 -63.896 -65.561  1.00  0.00      WZ1 
ATOM    817  OH2 TIP3  278     -42.064 -60.274 -54.824  1.00  0.00      WZ1 
ATOM    818  H1  TIP3  278     -42.706 -60.314 -54.115  1.00  0.00      WZ1 
ATOM    819  H2  TIP3  278     -42.027 -59.347 -55.062  1.00  0.00      WZ1 
ATOM    820  OH2 TIP3  279     -42.067 -60.053 -59.912  1.00  0.00      WZ1 
ATOM    821  H1  TIP3  279     -42.960 -60.393 -59.971  1.00  0.00      WZ1 
ATOM    822  H2  TIP3  279     -41.616 -60.430 -60.668  1.00  0.00      WZ1 
ATOM    823  OH2 TIP3  280     -36.531 -59.637 -61.095  1.00  0.00      WZ1 
ATOM    824  H1  TIP3  280     -36.940 -58.822 -61.386  1.00  0.00      WZ1 
ATOM    825  H2  TIP3  280     -35.811 -59.777 -61.709  1.00  0.00      WZ1 
ATOM    826  OH2 TIP3  281     -37.429 -59.461 -49.607  1.00  0.00      WZ1 
ATOM    827  H1  TIP3  281     -37.992 -60.166 -49.286  1.00  0.00      WZ1 
ATOM    828  H2  TIP3  281     -36.603 -59.582 -49.139  1.00  0.00      WZ1 
ATOM    829  OH2 TIP3  282     -35.527 -60.191 -58.281  1.00  0.00      WZ1 
ATOM    830  H1  TIP3  282     -35.722 -59.585 -58.996  1.00  0.00      WZ1 
ATOM    831  H2  TIP3  282     -35.345 -61.024 -58.715  1.00  0.00      WZ1 
ATOM    832  OH2 TIP3  283     -44.314 -59.953 -52.957  1.00  0.00      WZ1 
ATOM    833  H1  TIP3  283     -44.352 -59.553 -52.088  1.00  0.00      WZ1 
ATOM    834  H2  TIP3  283     -44.805 -60.770 -52.866  1.00  0.00      WZ1 
ATOM    835  OH2 TIP3  284     -40.948 -62.579 -66.158  1.00  0.00      WZ1 
ATOM    836  H1  TIP3  284     -41.379 -63.024 -65.428  1.00  0.00      WZ1 
ATOM    837  H2  TIP3  284     -41.666 -62.208 -66.670  1.00  0.00      WZ1 
ATOM    838  OH2 TIP3  285     -47.706 -62.837 -59.106  1.00  0.00      WZ1 
ATOM    839  H1  TIP3  285     -47.075 -62.866 -58.387  1.00  0.00      WZ1 
ATOM    840  H2  TIP3  285     -47.256 -63.262 -59.837  1.00  0.00      WZ1 
ATOM    841  OH2 TIP3  286     -46.431 -62.091 -63.682  1.00  0.00      WZ1 
ATOM    842  H1  TIP3  286     -45.957 -61.500 -64.267  1.00  0.00      WZ1 
ATOM    843  H2  TIP3  286     -47.149 -61.561 -63.335  1.00  0.00      WZ1 
ATOM    844  OH2 TIP3  287     -36.263 -58.553 -53.610  1.00  0.00      WZ1 
ATOM    845  H1  TIP3  287     -35.939 -59.184 -54.253  1.00  0.00      WZ1 
ATOM    846  H2  TIP3  287     -36.703 -59.087 -52.949  1.00  0.00      WZ1 
ATOM    847  OH2 TIP3  288     -39.485 -62.625 -58.826  1.00  0.00      WZ1 
ATOM    848  H1  TIP3  288     -40.396 -62.568 -58.537  1.00  0.00      WZ1 
ATOM    849  H2  TIP3  288     -38.980 -62.685 -58.015  1.00  0.00      WZ1 
ATOM    850  OH2 TIP3  289     -44.657 -60.996 -59.999  1.00  0.00      WZ1 
ATOM    851  H1  TIP3  289     -45.546 -60.897 -60.339  1.00  0.00      WZ1 
ATOM    852  H2  TIP3  289     -44.361 -61.838 -60.345  1.00  0.00      WZ1 
ATOM    853  OH2 TIP3  290     -41.004 -60.996 -62.342  1.00  0.00      WZ1 
ATOM    854  H1  TIP3  290     -40.072 -60.867 -62.164  1.00  0.00      WZ1 
ATOM    855  H2  TIP3  290     -41.219 -60.327 -62.992  1.00  0.00      WZ1 
ATOM    856  OH2 TIP3  291     -35.080 -63.390 -55.561  1.00  0.00      WZ1 
ATOM    857  H1  TIP3  291     -35.757 -63.259 -54.897  1.00  0.00      WZ1 
ATOM    858  H2  TIP3  291     -35.566 -63.545 -56.372  1.00  0.00      WZ1 
ATOM    859  OH2 TIP3  292     -42.330 -59.802 -64.776  1.00  0.00      WZ1 
ATOM    860  H1  TIP3  292     -42.872 -60.181 -65.467  1.00  0.00      WZ1 
ATOM    861  H2  TIP3  292     -41.496 -59.607 -65.204  1.00  0.00      WZ1 
ATOM    862  OH2 TIP3  293     -31.793 -47.719 -49.285  1.00  0.00      WZ1 
ATOM    863  H1  TIP3  293     -31.593 -47.295 -50.119  1.00  0.00      WZ1 
ATOM    864  H2  TIP3  293     -31.137 -47.375 -48.678  1.00  0.00      WZ1 
ATOM    865  OH2 TIP3  294     -44.195 -55.245 -49.677  1.00  0.00      WZ1 
ATOM    866  H1  TIP3  294     -43.462 -54.990 -49.115  1.00  0.00      WZ1 
ATOM    867  H2  TIP3  294     -44.975 -55.040 -49.161  1.00  0.00      WZ1 
ATOM    868  OH2 TIP3  295     -38.165 -59.838 -56.939  1.00  0.00      WZ1 
ATOM    869  H1  TIP3  295     -37.601 -60.384 -57.486  1.00  0.00      WZ1 
ATOM    870  H2  TIP3  295     -38.313 -60.359 -56.150  1.00  0.00      WZ1 
ATOM    871  OH2 TIP3  296     -43.163 -63.701 -60.520  1.00  0.00      WZ1 
ATOM    872  H1  TIP3  296     -43.480 -64.604 -60.556  1.00  0.00      WZ1 
ATOM    873  H2  TIP3  296     -42.382 -63.699 -61.073  1.00  0.00      WZ1 
ATOM    874  OH2 TIP3  297     -39.539 -61.449 -54.525  1.00  0.00      WZ1 
ATOM    875  H1  TIP3  297     -40.374 -60.995 -54.414  1.00  0.00      WZ1 
ATOM    876  H2  TIP3  297     -39.015 -61.173 -53.773  1.00  0.00      WZ1 
ATOM    877  OH2 TIP3  298     -38.995 -55.236 -62.840  1.00  0.00      WZ1 
ATOM    878  H1  TIP3  298     -39.739 -55.744 -63.162  1.00  0.00      WZ1 
ATOM    879  H2  TIP3  298     -39.129 -55.188 -61.893  1.00  0.00      WZ1 
ATOM    880  OH2 TIP3  299     -31.845 -56.103 -54.053  1.00  0.00      WZ1 
ATOM    881  H1  TIP3  299     -31.203 -55.647 -54.597  1.00  0.00      WZ1 
ATOM    882  H2  TIP3  299     -32.675 -55.990 -54.516  1.00  0.00      WZ1 
ATOM    883  OH2 TIP3  300     -35.097 -62.422 -64.641  1.00  0.00      WZ1 
ATOM    884  H1  TIP3  300     -36.035 -62.311 -64.792  1.00  0.00      WZ1 
ATOM    885  H2  TIP3  300     -34.800 -61.566 -64.334  1.00  0.00      WZ1 
ATOM    886  OH2 TIP3  301     -37.475 -55.052 -51.603  1.00  0.00      WZ1 
ATOM    887  H1  TIP3  301     -37.821 -55.434 -50.796  1.00  0.00      WZ1 
ATOM    888  H2  TIP3  301     -37.675 -54.119 -51.532  1.00  0.00      WZ1 
ATOM    889  OH2 TIP3  302     -34.379 -60.555 -62.980  1.00  0.00      WZ1 
ATOM    890  H1  TIP3  302     -33.487 -60.693 -62.661  1.00  0.00      WZ1 
ATOM    891  H2  TIP3  302     -34.322 -59.764 -63.517  1.00  0.00      WZ1 
ATOM    892  OH2 TIP3  303     -43.870 -55.941 -57.070  1.00  0.00      WZ1 
ATOM    893  H1  TIP3  303     -43.125 -55.944 -57.671  1.00  0.00      WZ1 
ATOM    894  H2  TIP3  303     -43.792 -56.765 -56.589  1.00  0.00      WZ1 
ATOM    895  OH2 TIP3  304     -36.869 -53.778 -63.814  1.00  0.00      WZ1 
ATOM    896  H1  TIP3  304     -37.164 -52.951 -63.433  1.00  0.00      WZ1 
ATOM    897  H2  TIP3  304     -37.572 -54.397 -63.618  1.00  0.00      WZ1 
ATOM    898  OH2 TIP3  305     -46.862 -57.481 -51.755  1.00  0.00      WZ1 
ATOM    899  H1  TIP3  305     -46.639 -57.899 -50.924  1.00  0.00      WZ1 
ATOM    900  H2  TIP3  305     -47.464 -58.093 -52.178  1.00  0.00      WZ1 
ATOM    901  OH2 TIP3  306     -39.845 -57.964 -49.542  1.00  0.00      WZ1 
ATOM    902  H1  TIP3  306     -40.141 -58.129 -50.437  1.00  0.00      WZ1 
ATOM    903  H2  TIP3  306     -38.914 -58.184 -49.553  1.00  0.00      WZ1 
ATOM    904  OH2 TIP3  307     -35.225 -52.590 -51.653  1.00  0.00      WZ1 
ATOM    905  H1  TIP3  307     -36.126 -52.407 -51.920  1.00  0.00      WZ1 
ATOM    906  H2  TIP3  307     -35.191 -52.331 -50.732  1.00  0.00      WZ1 
ATOM    907  OH2 TIP3  308     -29.494 -60.346 -63.285  1.00  0.00      WZ1 
ATOM    908  H1  TIP3  308     -30.048 -60.742 -63.958  1.00  0.00      WZ1 
ATOM    909  H2  TIP3  308     -29.393 -59.435 -63.563  1.00  0.00      WZ1 
ATOM    910  OH2 TIP3  309     -29.530 -54.545 -50.448  1.00  0.00      WZ1 
ATOM    911  H1  TIP3  309     -30.382 -54.307 -50.815  1.00  0.00      WZ1 
ATOM    912  H2  TIP3  309     -28.940 -54.562 -51.201  1.00  0.00      WZ1 
ATOM    913  OH2 TIP3  310     -31.198 -51.560 -62.820  1.00  0.00      WZ1 
ATOM    914  H1  TIP3  310     -31.571 -52.385 -62.511  1.00  0.00      WZ1 
ATOM    915  H2  TIP3  310     -30.921 -51.743 -63.718  1.00  0.00      WZ1 
ATOM    916  OH2 TIP3  311     -34.038 -56.752 -55.799  1.00  0.00      WZ1 
ATOM    917  H1  TIP3  311     -34.966 -56.983 -55.826  1.00  0.00      WZ1 
ATOM    918  H2  TIP3  311     -33.587 -57.529 -56.129  1.00  0.00      WZ1 
ATOM    919  OH2 TIP3  312     -41.495 -52.423 -59.666  1.00  0.00      WZ1 
ATOM    920  H1  TIP3  312     -40.968 -51.650 -59.866  1.00  0.00      WZ1 
ATOM    921  H2  TIP3  312     -42.375 -52.199 -59.968  1.00  0.00      WZ1 
ATOM    922  OH2 TIP3  313     -45.740 -57.561 -65.079  1.00  0.00      WZ1 
ATOM    923  H1  TIP3  313     -45.124 -56.934 -64.699  1.00  0.00      WZ1 
ATOM    924  H2  TIP3  313     -46.602 -57.245 -64.807  1.00  0.00      WZ1 
ATOM    925  OH2 TIP3  314     -40.068 -54.760 -60.090  1.00  0.00      WZ1 
ATOM    926  H1  TIP3  314     -40.309 -53.835 -60.048  1.00  0.00      WZ1 
ATOM    927  H2  TIP3  314     -40.808 -55.219 -59.693  1.00  0.00      WZ1 
ATOM    928  OH2 TIP3  315     -39.553 -50.611 -53.774  1.00  0.00      WZ1 
ATOM    929  H1  TIP3  315     -39.190 -49.757 -54.008  1.00  0.00      WZ1 
ATOM    930  H2  TIP3  315     -39.021 -50.903 -53.034  1.00  0.00      WZ1 
ATOM    931  OH2 TIP3  316     -41.384 -49.739 -60.544  1.00  0.00      WZ1 
ATOM    932  H1  TIP3  316     -42.334 -49.633 -60.493  1.00  0.00      WZ1 
ATOM    933  H2  TIP3  316     -41.033 -48.918 -60.200  1.00  0.00      WZ1 
ATOM    934  OH2 TIP3  317     -36.009 -54.512 -54.074  1.00  0.00      WZ1 
ATOM    935  H1  TIP3  317     -36.435 -54.740 -53.247  1.00  0.00      WZ1 
ATOM    936  H2  TIP3  317     -35.428 -55.251 -54.256  1.00  0.00      WZ1 
ATOM    937  OH2 TIP3  318     -33.806 -53.583 -65.000  1.00  0.00      WZ1 
ATOM    938  H1  TIP3  318     -33.453 -53.963 -64.196  1.00  0.00      WZ1 
ATOM    939  H2  TIP3  318     -34.755 -53.677 -64.913  1.00  0.00      WZ1 
ATOM    940  OH2 TIP3  319     -33.350 -49.960 -51.604  1.00  0.00      WZ1 
ATOM    941  H1  TIP3  319     -33.952 -50.516 -52.100  1.00  0.00      WZ1 
ATOM    942  H2  TIP3  319     -33.069 -49.293 -52.231  1.00  0.00      WZ1 
ATOM    943  OH2 TIP3  320     -29.302 -49.104 -64.799  1.00  0.00      WZ1 
ATOM    944  H1  TIP3  320     -28.559 -48.518 -64.939  1.00  0.00      WZ1 
ATOM    945  H2  TIP3  320     -29.997 -48.535 -64.466  1.00  0.00      WZ1 
ATOM    946  OH2 TIP3  321     -45.228 -62.727 -52.197  1.00  0.00      WZ1 
ATOM    947  H1  TIP3  321     -46.121 -62.389 -52.265  1.00  0.00      WZ1 
ATOM    948  H2  TIP3  321     -45.327 -63.583 -51.779  1.00  0.00      WZ1 
ATOM    949  OH2 TIP3  322     -32.940 -54.911 -62.773  1.00  0.00      WZ1 
ATOM    950  H1  TIP3  322     -33.217 -55.639 -62.217  1.00  0.00      WZ1 
ATOM    951  H2  TIP3  322     -32.013 -54.792 -62.568  1.00  0.00      WZ1 
ATOM    952  OH2 TIP3  323     -45.577 -50.923 -53.762  1.00  0.00      WZ1 
ATOM    953  H1  TIP3  323     -45.360 -51.855 -53.793  1.00  0.00      WZ1 
ATOM    954  H2  TIP3  323     -45.330 -50.648 -52.879  1.00  0.00      WZ1 
ATOM    955  OH2 TIP3  324     -39.715 -52.471 -66.553  1.00  0.00      WZ1 
ATOM    956  H1  TIP3  324     -39.476 -53.220 -67.100  1.00  0.00      WZ1 
ATOM    957  H2  TIP3  324     -39.984 -52.859 -65.720  1.00  0.00      WZ1 
ATOM    958  OH2 TIP3  325     -40.778 -52.901 -64.097  1.00  0.00      WZ1 
ATOM    959  H1  TIP3  325     -40.631 -53.421 -63.307  1.00  0.00      WZ1 
ATOM    960  H2  TIP3  325     -40.781 -51.994 -63.790  1.00  0.00      WZ1 
ATOM    961  OH2 TIP3  326     -44.325 -55.649 -63.586  1.00  0.00      WZ1 
ATOM    962  H1  TIP3  326     -45.011 -55.296 -63.019  1.00  0.00      WZ1 
ATOM    963  H2  TIP3  326     -43.802 -54.886 -63.833  1.00  0.00      WZ1 
ATOM    964  OH2 TIP3  327     -36.493 -62.986 -53.307  1.00  0.00      WZ1 
ATOM    965  H1  TIP3  327     -35.795 -62.912 -52.657  1.00  0.00      WZ1 
ATOM    966  H2  TIP3  327     -36.874 -63.851 -53.153  1.00  0.00      WZ1 
ATOM    967  OH2 TIP3  328     -35.709 -63.334 -62.210  1.00  0.00      WZ1 
ATOM    968  H1  TIP3  328     -35.489 -62.863 -63.014  1.00  0.00      WZ1 
ATOM    969  H2  TIP3  328     -35.151 -62.940 -61.540  1.00  0.00      WZ1 
ATOM    970  OH2 TIP3  329     -38.040 -51.204 -63.347  1.00  0.00      WZ1 
ATOM    971  H1  TIP3  329     -38.857 -50.707 -63.295  1.00  0.00      WZ1 
ATOM    972  H2  TIP3  329     -37.511 -50.728 -63.987  1.00  0.00      WZ1 
ATOM    973  OH2 TIP3  330     -38.509 -61.606 -61.375  1.00  0.00      WZ1 
ATOM    974  H1  TIP3  330     -37.697 -61.102 -61.329  1.00  0.00      WZ1 
ATOM    975  H2  TIP3  330     -38.754 -61.751 -60.461  1.00  0.00      WZ1 
ATOM    976  OH2 TIP3  331     -37.973 -60.620 -52.191  1.00  0.00      WZ1 
ATOM    977  H1  TIP3  331     -37.854 -60.046 -51.434  1.00  0.00      WZ1 
ATOM    978  H2  TIP3  331     -37.318 -61.308 -52.076  1.00  0.00      WZ1 
ATOM    979  OH2 TIP3  332     -37.625 -64.525 -60.437  1.00  0.00      WZ1 
ATOM    980  H1  TIP3  332     -37.972 -63.908 -59.793  1.00  0.00      WZ1 
ATOM    981  H2  TIP3  332     -36.967 -64.024 -60.919  1.00  0.00      WZ1 
ATOM    982  OH2 TIP3  333     -40.702 -50.160 -63.366  1.00  0.00      WZ1 
ATOM    983  H1  TIP3  333     -40.541 -49.360 -63.866  1.00  0.00      WZ1 
ATOM    984  H2  TIP3  333     -40.899 -49.853 -62.481  1.00  0.00      WZ1 
ATOM    985  OH2 TIP3  334     -41.968 -63.462 -63.750  1.00  0.00      WZ1 
ATOM    986  H1  TIP3  334     -42.051 -62.574 -63.403  1.00  0.00      WZ1 
ATOM    987  H2  TIP3  334     -41.078 -63.727 -63.518  1.00  0.00      WZ1 
ATOM    988  OH2 TIP3  335     -31.769 -62.713 -51.356  1.00  0.00      WZ1 
ATOM    989  H1  TIP3  335     -32.685 -62.451 -51.443  1.00  0.00      WZ1 
ATOM    990  H2  TIP3  335     -31.433 -62.716 -52.252  1.00  0.00      WZ1 
ATOM    991  OH2 TIP3  336     -33.167 -58.963 -57.260  1.00  0.00      WZ1 
ATOM    992  H1  TIP3  336     -33.964 -59.378 -57.588  1.00  0.00      WZ1 
ATOM    993  H2  TIP3  336     -32.722 -59.653 -56.769  1.00  0.00      WZ1 
ATOM    994  OH2 TIP3  337     -43.709 -53.035 -64.689  1.00  0.00      WZ1 
ATOM    995  H1  TIP3  337     -43.117 -52.335 -64.413  1.00  0.00      WZ1 
ATOM    996  H2  TIP3  337     -43.250 -53.468 -65.409  1.00  0.00      WZ1 
ATOM    997  OH2 TIP3  338     -45.393 -60.371 -65.573  1.00  0.00      WZ1 
ATOM    998  H1  TIP3  338     -45.438 -59.431 -65.395  1.00  0.00      WZ1 
ATOM    999  H2  TIP3  338     -46.281 -60.606 -65.843  1.00  0.00      WZ1 
ATOM   1000  OH2 TIP3  339     -32.080 -49.707 -55.638  1.00  0.00      WZ1 
ATOM   1001  H1  TIP3  339     -32.236 -49.028 -56.295  1.00  0.00      WZ1 
ATOM   1002  H2  TIP3  339     -31.148 -49.635 -55.434  1.00  0.00      WZ1 
ATOM   1003  OH2 TIP3  340     -44.585 -65.589 -56.900  1.00  0.00      WZ1 
ATOM   1004  H1  TIP3  340     -44.814 -65.530 -57.828  1.00  0.00      WZ1 
ATOM   1005  H2  TIP3  340     -45.028 -66.380 -56.594  1.00  0.00      WZ1 
ATOM   1006  OH2 TIP3  341     -45.655 -51.648 -60.740  1.00  0.00      WZ1 
ATOM   1007  H1  TIP3  341     -46.487 -51.176 -60.713  1.00  0.00      WZ1 
ATOM   1008  H2  TIP3  341     -45.109 -51.138 -61.338  1.00  0.00      WZ1 
ATOM   1009  OH2 TIP3  342     -46.366 -49.036 -49.410  1.00  0.00      WZ1 
ATOM   1010  H1  TIP3  342     -45.826 -49.252 -48.650  1.00  0.00      WZ1 
ATOM   1011  H2  TIP3  342     -46.847 -49.841 -49.600  1.00  0.00      WZ1 
ATOM   1012  OH2 TIP3  343     -41.769 -50.116 -47.790  1.00  0.00      WZ1 
ATOM   1013  H1  TIP3  343     -41.001 -50.575 -47.449  1.00  0.00      WZ1 
ATOM   1014  H2  TIP3  343     -41.790 -50.342 -48.719  1.00  0.00      WZ1 
ATOM   1015  OH2 TIP3  344     -37.677 -50.608 -66.414  1.00  0.00      WZ1 
ATOM   1016  H1  TIP3  344     -38.321 -51.239 -66.093  1.00  0.00      WZ1 
ATOM   1017  H2  TIP3  344     -36.915 -51.139 -66.646  1.00  0.00      WZ1 
ATOM   1018  OH2 TIP3  345     -35.192 -51.736 -49.060  1.00  0.00      WZ1 
ATOM   1019  H1  TIP3  345     -35.543 -52.593 -48.817  1.00  0.00      WZ1 
ATOM   1020  H2  TIP3  345     -34.466 -51.594 -48.454  1.00  0.00      WZ1 
ATOM   1021  OH2 TIP3  346     -33.073 -50.791 -66.181  1.00  0.00      WZ1 
ATOM   1022  H1  TIP3  346     -32.790 -51.586 -65.728  1.00  0.00      WZ1 
ATOM   1023  H2  TIP3  346     -32.333 -50.558 -66.741  1.00  0.00      WZ1 
ATOM   1024  OH2 TIP3  347     -46.459 -55.225 -48.456  1.00  0.00      WZ1 
ATOM   1025  H1  TIP3  347     -46.315 -56.127 -48.742  1.00  0.00      WZ1 
ATOM   1026  H2  TIP3  347     -47.232 -54.939 -48.943  1.00  0.00      WZ1 
ATOM   1027  OH2 TIP3  348     -42.118 -54.882 -66.323  1.00  0.00      WZ1 
ATOM   1028  H1  TIP3  348     -42.054 -55.676 -65.792  1.00  0.00      WZ1 
ATOM   1029  H2  TIP3  348     -41.465 -55.001 -67.013  1.00  0.00      WZ1 
ATOM   1030  OH2 TIP3  349     -39.804 -55.256 -49.023  1.00  0.00      WZ1 
ATOM   1031  H1  TIP3  349     -40.132 -54.985 -49.880  1.00  0.00      WZ1 
ATOM   1032  H2  TIP3  349     -39.652 -56.197 -49.110  1.00  0.00      WZ1 
ATOM   1033  OH2 TIP3  350     -36.766 -53.835 -66.587  1.00  0.00      WZ1 
ATOM   1034  H1  TIP3  350     -37.034 -53.654 -65.686  1.00  0.00      WZ1 
ATOM   1035  H2  TIP3  350     -36.972 -54.760 -66.719  1.00  0.00      WZ1 
ATOM   1036  OH2 TIP3  351     -34.069 -55.340 -51.640  1.00  0.00      WZ1 
ATOM   1037  H1  TIP3  351     -33.324 -54.751 -51.759  1.00  0.00      WZ1 
ATOM   1038  H2  TIP3  351     -34.827 -54.758 -51.576  1.00  0.00      WZ1 
ATOM   1039  OH2 TIP3  352     -45.627 -58.025 -49.036  1.00  0.00      WZ1 
ATOM   1040  H1  TIP3  352     -45.219 -58.882 -49.157  1.00  0.00      WZ1 
ATOM   1041  H2  TIP3  352     -45.887 -58.011 -48.115  1.00  0.00      WZ1 
ATOM   1042  OH2 TIP3  353     -40.969 -56.909 -64.017  1.00  0.00      WZ1 
ATOM   1043  H1  TIP3  353     -41.428 -57.393 -63.331  1.00  0.00      WZ1 
ATOM   1044  H2  TIP3  353     -40.714 -57.578 -64.653  1.00  0.00      WZ1 
ATOM   1045  OH2 TIP3  354     -41.680 -59.016 -51.661  1.00  0.00      WZ1 
ATOM   1046  H1  TIP3  354     -42.298 -58.342 -51.381  1.00  0.00      WZ1 
ATOM   1047  H2  TIP3  354     -41.336 -58.695 -52.495  1.00  0.00      WZ1 
ATOM   1048  OH2 TIP3  355     -39.898 -58.666 -65.755  1.00  0.00      WZ1 
ATOM   1049  H1  TIP3  355     -40.078 -58.821 -66.682  1.00  0.00      WZ1 
ATOM   1050  H2  TIP3  355     -38.947 -58.558 -65.710  1.00  0.00      WZ1 
ATOM   1051  OH2 TIP3  356     -36.660 -56.545 -48.384  1.00  0.00      WZ1 
ATOM   1052  H1  TIP3  356     -35.707 -56.461 -48.411  1.00  0.00      WZ1 
ATOM   1053  H2  TIP3  356     -36.820 -57.257 -47.764  1.00  0.00      WZ1 
ATOM   1054  OH2 TIP3  358     -41.340 -61.661 -50.579  1.00  0.00      WZ1 
ATOM   1055  H1  TIP3  358     -41.190 -62.390 -51.181  1.00  0.00      WZ1 
ATOM   1056  H2  TIP3  358     -41.338 -60.884 -51.138  1.00  0.00      WZ1 
ATOM   1057  OH2 TIP3  359     -40.928 -63.292 -53.086  1.00  0.00      WZ1 
ATOM   1058  H1  TIP3  359     -40.392 -62.840 -53.738  1.00  0.00      WZ1 
ATOM   1059  H2  TIP3  359     -41.780 -63.400 -53.509  1.00  0.00      WZ1 
ATOM   1060  OH2 TIP3  360     -39.346 -57.852 -52.847  1.00  0.00      WZ1 
ATOM   1061  H1  TIP3  360     -38.595 -58.008 -53.420  1.00  0.00      WZ1 
ATOM   1062  H2  TIP3  360     -39.685 -57.001 -53.122  1.00  0.00      WZ1 
ATOM   1063  OH2 TIP3  361     -34.930 -60.037 -47.818  1.00  0.00      WZ1 
ATOM   1064  H1  TIP3  361     -34.738 -60.968 -47.930  1.00  0.00      WZ1 
ATOM   1065  H2  TIP3  361     -34.073 -59.612 -47.829  1.00  0.00      WZ1 
ATOM   1066  OH2 TIP3  362     -33.614 -57.248 -49.741  1.00  0.00      WZ1 
ATOM   1067  H1  TIP3  362     -33.895 -56.539 -50.319  1.00  0.00      WZ1 
ATOM   1068  H2  TIP3  362     -32.671 -57.321 -49.892  1.00  0.00      WZ1 
ATOM   1069  OH2 TIP3  363     -42.862 -60.463 -48.667  1.00  0.00      WZ1 
ATOM   1070  H1  TIP3  363     -43.629 -60.996 -48.878  1.00  0.00      WZ1 
ATOM   1071  H2  TIP3  363     -42.183 -60.773 -49.267  1.00  0.00      WZ1 
ATOM   1072  OH2 TIP3  364     -40.122 -65.835 -52.655  1.00  0.00      WZ1 
ATOM   1073  H1  TIP3  364     -40.220 -64.889 -52.760  1.00  0.00      WZ1 
ATOM   1074  H2  TIP3  364     -40.865 -66.208 -53.131  1.00  0.00      WZ1 
ATOM   1075  OH2 TIP3  365     -38.858 -61.514 -49.091  1.00  0.00      WZ1 
ATOM   1076  H1  TIP3  365     -39.094 -61.733 -48.190  1.00  0.00      WZ1 
ATOM   1077  H2  TIP3  365     -39.641 -61.721 -49.601  1.00  0.00      WZ1 
ATOM   1078  OH2 TIP3  366     -36.142 -62.386 -50.016  1.00  0.00      WZ1 
ATOM   1079  H1  TIP3  366     -37.090 -62.354 -49.883  1.00  0.00      WZ1 
ATOM   1080  H2  TIP3  366     -35.830 -63.012 -49.362  1.00  0.00      WZ1 
ATOM   1081  OH2 TIP3  367     -34.508 -63.752 -48.011  1.00  0.00      WZ1 
ATOM   1082  H1  TIP3  367     -34.605 -64.704 -48.016  1.00  0.00      WZ1 
ATOM   1083  H2  TIP3  367     -34.830 -63.484 -47.150  1.00  0.00      WZ1 
ATOM   1084  OH2 TIP3  368     -44.681 -62.543 -48.963  1.00  0.00      WZ1 
ATOM   1085  H1  TIP3  368     -44.470 -63.249 -49.573  1.00  0.00      WZ1 
ATOM   1086  H2  TIP3  368     -44.793 -62.980 -48.119  1.00  0.00      WZ1 
ATOM   1087  OH2 TIP3  370     -39.547 -64.859 -47.930  1.00  0.00      WZ1 
ATOM   1088  H1  TIP3  370     -39.678 -65.334 -48.750  1.00  0.00      WZ1 
ATOM   1089  H2  TIP3  370     -40.146 -64.114 -47.985  1.00  0.00      WZ1 
ATOM   1090  OH2 TIP3  371     -40.000 -47.976 -64.754  1.00  0.00      WZ1 
ATOM   1091  H1  TIP3  371     -39.067 -47.818 -64.610  1.00  0.00      WZ1 
ATOM   1092  H2  TIP3  371     -40.264 -47.300 -65.378  1.00  0.00      WZ1 
ATOM   1093  OH2 TIP3  372     -46.432 -53.339 -65.271  1.00  0.00      WZ1 
ATOM   1094  H1  TIP3  372     -45.518 -53.260 -64.997  1.00  0.00      WZ1 
ATOM   1095  H2  TIP3  372     -46.425 -54.026 -65.937  1.00  0.00      WZ1 
ATOM   1096  OH2 TIP3  373     -47.783 -47.946 -60.193  1.00  0.00      WZ1 
ATOM   1097  H1  TIP3  373     -48.430 -48.408 -60.726  1.00  0.00      WZ1 
ATOM   1098  H2  TIP3  373     -47.428 -48.618 -59.611  1.00  0.00      WZ1 
ATOM   1099  OH2 TIP3  374     -46.913 -49.866 -58.389  1.00  0.00      WZ1 
ATOM   1100  H1  TIP3  374     -47.247 -50.746 -58.217  1.00  0.00      WZ1 
ATOM   1101  H2  TIP3  374     -46.691 -49.520 -57.524  1.00  0.00      WZ1 
ATOM   1102  OH2 TIP3  375     -29.364 -49.056 -55.408  1.00  0.00      WZ1 
ATOM   1103  H1  TIP3  375     -29.386 -48.871 -54.469  1.00  0.00      WZ1 
ATOM   1104  H2  TIP3  375     -28.674 -48.488 -55.749  1.00  0.00      WZ1 
ATOM   1105  OH2 TIP3  376     -29.801 -49.489 -52.486  1.00  0.00      WZ1 
ATOM   1106  H1  TIP3  376     -30.288 -50.225 -52.858  1.00  0.00      WZ1 
ATOM   1107  H2  TIP3  376     -29.252 -49.883 -51.808  1.00  0.00      WZ1 
ATOM   1108  OH2 TIP3  377     -31.350 -53.699 -47.848  1.00  0.00      WZ1 
ATOM   1109  H1  TIP3  377     -32.216 -53.804 -47.454  1.00  0.00      WZ1 
ATOM   1110  H2  TIP3  377     -30.974 -52.941 -47.402  1.00  0.00      WZ1 
ATOM   1111  OH2 TIP3  378     -30.049 -55.443 -62.334  1.00  0.00      WZ1 
ATOM   1112  H1  TIP3  378     -29.199 -55.022 -62.207  1.00  0.00      WZ1 
ATOM   1113  H2  TIP3  378     -30.044 -56.183 -61.727  1.00  0.00      WZ1 
ATOM   1114  OH2 TIP3  379     -29.655 -57.389 -60.511  1.00  0.00      WZ1 
ATOM   1115  H1  TIP3  379     -30.381 -57.869 -60.113  1.00  0.00      WZ1 
ATOM   1116  H2  TIP3  379     -29.074 -57.184 -59.778  1.00  0.00      WZ1 
ATOM   1117  OH2 TIP3  380     -29.896 -54.604 -55.563  1.00  0.00      WZ1 
ATOM   1118  H1  TIP3  380     -29.062 -54.982 -55.843  1.00  0.00      WZ1 
ATOM   1119  H2  TIP3  380     -29.784 -53.661 -55.682  1.00  0.00      WZ1 
ATOM   1120  OH2 TIP3  381     -31.410 -51.727 -53.256  1.00  0.00      WZ1 
ATOM   1121  H1  TIP3  381     -32.057 -51.401 -52.630  1.00  0.00      WZ1 
ATOM   1122  H2  TIP3  381     -31.927 -52.167 -53.930  1.00  0.00      WZ1 
ATOM   1123  OH2 TIP3  382     -29.387 -57.488 -64.119  1.00  0.00      WZ1 
ATOM   1124  H1  TIP3  382     -29.908 -57.132 -64.838  1.00  0.00      WZ1 
ATOM   1125  H2  TIP3  382     -29.420 -56.813 -63.441  1.00  0.00      WZ1 
ATOM   1126  OH2 TIP3  383     -31.038 -60.249 -65.569  1.00  0.00      WZ1 
ATOM   1127  H1  TIP3  383     -30.941 -59.582 -66.249  1.00  0.00      WZ1 
ATOM   1128  H2  TIP3  383     -31.178 -61.064 -66.050  1.00  0.00      WZ1 
ATOM   1129  OH2 TIP3  384     -31.868 -58.868 -59.948  1.00  0.00      WZ1 
ATOM   1130  H1  TIP3  384     -32.018 -59.814 -59.968  1.00  0.00      WZ1 
ATOM   1131  H2  TIP3  384     -32.222 -58.587 -59.104  1.00  0.00      WZ1 
ATOM   1132  OH2 TIP3  385     -46.833 -56.790 -55.937  1.00  0.00      WZ1 
ATOM   1133  H1  TIP3  385     -46.649 -56.872 -56.873  1.00  0.00      WZ1 
ATOM   1134  H2  TIP3  385     -45.984 -56.914 -55.514  1.00  0.00      WZ1 
ATOM   1135  OH2 TIP3  386     -31.012 -56.898 -50.309  1.00  0.00      WZ1 
ATOM   1136  H1  TIP3  386     -30.429 -57.633 -50.117  1.00  0.00      WZ1 
ATOM   1137  H2  TIP3  386     -30.448 -56.126 -50.262  1.00  0.00      WZ1 
ATOM   1138  OH2 TIP3  387     -29.515 -58.995 -49.624  1.00  0.00      WZ1 
ATOM   1139  H1  TIP3  387     -30.379 -59.374 -49.790  1.00  0.00      WZ1 
ATOM   1140  H2  TIP3  387     -28.911 -59.734 -49.699  1.00  0.00      WZ1 
ATOM   1141  OH2 TIP3  388     -31.790 -62.841 -66.451  1.00  0.00      WZ1 
ATOM   1142  H1  TIP3  388     -31.180 -63.212 -65.814  1.00  0.00      WZ1 
ATOM   1143  H2  TIP3  388     -32.627 -63.262 -66.255  1.00  0.00      WZ1 
ATOM   1144  OH2 TIP3  389     -32.158 -61.286 -61.485  1.00  0.00      WZ1 
ATOM   1145  H1  TIP3  389     -31.878 -62.193 -61.361  1.00  0.00      WZ1 
ATOM   1146  H2  TIP3  389     -31.399 -60.852 -61.874  1.00  0.00      WZ1 
ATOM   1147  OH2 TIP3  390     -31.546 -60.704 -56.049  1.00  0.00      WZ1 
ATOM   1148  H1  TIP3  390     -30.613 -60.492 -56.084  1.00  0.00      WZ1 
ATOM   1149  H2  TIP3  390     -31.781 -60.603 -55.127  1.00  0.00      WZ1 
ATOM   1150  OH2 TIP3  391     -31.517 -59.968 -53.273  1.00  0.00      WZ1 
ATOM   1151  H1  TIP3  391     -32.360 -59.699 -52.907  1.00  0.00      WZ1 
ATOM   1152  H2  TIP3  391     -31.074 -59.145 -53.484  1.00  0.00      WZ1 
ATOM   1153  OH2 TIP3  392     -47.235 -61.520 -49.796  1.00  0.00      WZ1 
ATOM   1154  H1  TIP3  392     -46.316 -61.642 -49.560  1.00  0.00      WZ1 
ATOM   1155  H2  TIP3  392     -47.685 -62.270 -49.407  1.00  0.00      WZ1 
ATOM   1156  OH2 TIP3  393     -29.234 -65.987 -47.920  1.00  0.00      WZ1 
ATOM   1157  H1  TIP3  393     -28.884 -66.641 -48.525  1.00  0.00      WZ1 
ATOM   1158  H2  TIP3  393     -29.087 -65.150 -48.360  1.00  0.00      WZ1 
ATOM   1159  OH2 TIP3  394     -31.544 -64.023 -61.437  1.00  0.00      WZ1 
ATOM   1160  H1  TIP3  394     -31.362 -64.472 -60.611  1.00  0.00      WZ1 
ATOM   1161  H2  TIP3  394     -32.144 -64.607 -61.901  1.00  0.00      WZ1 
ATOM   1162  OH2 TIP3  395     -46.014 -63.207 -56.905  1.00  0.00      WZ1 
ATOM   1163  H1  TIP3  395     -45.569 -63.999 -56.603  1.00  0.00      WZ1 
ATOM   1164  H2  TIP3  395     -45.548 -62.491 -56.475  1.00  0.00      WZ1 
ATOM   1165  OH2 TIP3  396     -47.710 -60.208 -55.836  1.00  0.00      WZ1 
ATOM   1166  H1  TIP3  396     -47.218 -60.429 -56.627  1.00  0.00      WZ1 
ATOM   1167  H2  TIP3  396     -47.348 -59.368 -55.555  1.00  0.00      WZ1 
ATOM   1168  OH2 TIP3  397     -29.714 -63.878 -49.571  1.00  0.00      WZ1 
ATOM   1169  H1  TIP3  397     -30.631 -63.607 -49.606  1.00  0.00      WZ1 
ATOM   1170  H2  TIP3  397     -29.591 -64.413 -50.355  1.00  0.00      WZ1 
ATOM   1171  OH2 TIP3  398     -29.678 -63.955 -64.909  1.00  0.00      WZ1 
ATOM   1172  H1  TIP3  398     -29.265 -64.676 -65.384  1.00  0.00      WZ1 
ATOM   1173  H2  TIP3  398     -28.996 -63.286 -64.851  1.00  0.00      WZ1 
ATOM   1174  OH2 TIP3  399     -47.397 -63.950 -61.782  1.00  0.00      WZ1 
ATOM   1175  H1  TIP3  399     -48.322 -63.742 -61.911  1.00  0.00      WZ1 
ATOM   1176  H2  TIP3  399     -46.943 -63.466 -62.472  1.00  0.00      WZ1 
ATOM   1177  OH2 TIP3  400     -32.626 -48.966 -59.836  1.00  0.00      WZ1 
ATOM   1178  H1  TIP3  400     -31.974 -49.314 -60.444  1.00  0.00      WZ1 
ATOM   1179  H2  TIP3  400     -32.115 -48.478 -59.190  1.00  0.00      WZ1 
ATOM   1180  OH2 TIP3  401     -47.433 -65.212 -53.438  1.00  0.00      WZ1 
ATOM   1181  H1  TIP3  401     -48.098 -65.458 -52.795  1.00  0.00      WZ1 
ATOM   1182  H2  TIP3  401     -47.876 -64.590 -54.015  1.00  0.00      WZ1 
ATOM   1183  OH2 TIP3  402     -45.241 -52.037 -49.293  1.00  0.00      WZ1 
ATOM   1184  H1  TIP3  402     -46.062 -51.862 -49.754  1.00  0.00      WZ1 
ATOM   1185  H2  TIP3  402     -45.493 -52.110 -48.373  1.00  0.00      WZ1 
ATOM   1186  OH2 TIP3  403     -42.287 -51.063 -53.035  1.00  0.00      WZ1 
ATOM   1187  H1  TIP3  403     -42.712 -50.253 -53.317  1.00  0.00      WZ1 
ATOM   1188  H2  TIP3  403     -41.382 -50.977 -53.337  1.00  0.00      WZ1 
ATOM   1189  OH2 TIP3  404     -37.976 -49.664 -50.075  1.00  0.00      WZ1 
ATOM   1190  H1  TIP3  404     -37.791 -49.997 -49.197  1.00  0.00      WZ1 
ATOM   1191  H2  TIP3  404     -37.129 -49.354 -50.397  1.00  0.00      WZ1 
ATOM   1192  OH2 TIP3  405     -35.631 -48.378 -50.831  1.00  0.00      WZ1 
ATOM   1193  H1  TIP3  405     -34.954 -49.011 -51.071  1.00  0.00      WZ1 
ATOM   1194  H2  TIP3  405     -35.309 -47.977 -50.024  1.00  0.00      WZ1 
ATOM   1195  OH2 TIP3  406     -30.713 -65.788 -51.752  1.00  0.00      WZ1 
ATOM   1196  H1  TIP3  406     -31.526 -65.463 -52.139  1.00  0.00      WZ1 
ATOM   1197  H2  TIP3  406     -30.480 -66.549 -52.285  1.00  0.00      WZ1 
ATOM   1198  OH2 TIP3  407     -44.885 -47.806 -52.987  1.00  0.00      WZ1 
ATOM   1199  H1  TIP3  407     -45.605 -47.366 -53.438  1.00  0.00      WZ1 
ATOM   1200  H2  TIP3  407     -45.251 -48.057 -52.139  1.00  0.00      WZ1 
ATOM   1201  OH2 TIP3  408     -42.418 -48.206 -53.957  1.00  0.00      WZ1 
ATOM   1202  H1  TIP3  408     -43.283 -48.134 -53.553  1.00  0.00      WZ1 
ATOM   1203  H2  TIP3  408     -42.473 -47.659 -54.741  1.00  0.00      WZ1 
ATOM   1204  OH2 TIP3  409     -37.707 -48.318 -54.782  1.00  0.00      WZ1 
ATOM   1205  H1  TIP3  409     -38.164 -47.789 -55.436  1.00  0.00      WZ1 
ATOM   1206  H2  TIP3  409     -37.544 -47.715 -54.057  1.00  0.00      WZ1 
ATOM   1207  OH2 TIP3  410     -35.380 -49.440 -53.837  1.00  0.00      WZ1 
ATOM   1208  H1  TIP3  410     -36.284 -49.275 -54.103  1.00  0.00      WZ1 
ATOM   1209  H2  TIP3  410     -34.951 -48.587 -53.902  1.00  0.00      WZ1 
ATOM   1210  OH2 TIP3  411     -32.775 -47.870 -53.542  1.00  0.00      WZ1 
ATOM   1211  H1  TIP3  411     -32.957 -46.954 -53.753  1.00  0.00      WZ1 
ATOM   1212  H2  TIP3  411     -32.599 -48.281 -54.389  1.00  0.00      WZ1 
ATOM   1213  OH2 TIP3  412     -45.470 -49.183 -56.077  1.00  0.00      WZ1 
ATOM   1214  H1  TIP3  412     -45.489 -49.609 -55.220  1.00  0.00      WZ1 
ATOM   1215  H2  TIP3  412     -44.665 -49.502 -56.486  1.00  0.00      WZ1 
ATOM   1216  OH2 TIP3  413     -43.329 -50.473 -57.422  1.00  0.00      WZ1 
ATOM   1217  H1  TIP3  413     -43.548 -51.390 -57.252  1.00  0.00      WZ1 
ATOM   1218  H2  TIP3  413     -42.505 -50.333 -56.956  1.00  0.00      WZ1 
ATOM   1219  OH2 TIP3  414     -40.792 -50.003 -56.573  1.00  0.00      WZ1 
ATOM   1220  H1  TIP3  414     -40.579 -50.892 -56.860  1.00  0.00      WZ1 
ATOM   1221  H2  TIP3  414     -40.727 -50.038 -55.619  1.00  0.00      WZ1 
ATOM   1222  OH2 TIP3  415     -37.283 -64.339 -57.429  1.00  0.00      WZ1 
ATOM   1223  H1  TIP3  415     -37.958 -64.969 -57.173  1.00  0.00      WZ1 
ATOM   1224  H2  TIP3  415     -36.719 -64.823 -58.032  1.00  0.00      WZ1 
ATOM   1225  OH2 TIP3  416     -32.141 -66.232 -57.316  1.00  0.00      WZ1 
ATOM   1226  H1  TIP3  416     -31.537 -65.684 -57.818  1.00  0.00      WZ1 
ATOM   1227  H2  TIP3  416     -33.010 -65.913 -57.557  1.00  0.00      WZ1 
ATOM   1228  OH2 TIP3  417     -30.414 -65.093 -58.983  1.00  0.00      WZ1 
ATOM   1229  H1  TIP3  417     -29.802 -65.608 -59.510  1.00  0.00      WZ1 
ATOM   1230  H2  TIP3  417     -30.031 -64.216 -58.960  1.00  0.00      WZ1 
ATOM   1231  OH2 TIP3  418     -44.957 -65.705 -59.607  1.00  0.00      WZ1 
ATOM   1232  H1  TIP3  418     -45.734 -65.940 -60.114  1.00  0.00      WZ1 
ATOM   1233  H2  TIP3  418     -44.426 -66.502 -59.598  1.00  0.00      WZ1 
ATOM   1234  OH2 TIP3  419     -46.120 -65.908 -63.803  1.00  0.00      WZ1 
ATOM   1235  H1  TIP3  419     -45.681 -65.296 -64.395  1.00  0.00      WZ1 
ATOM   1236  H2  TIP3  419     -46.754 -65.369 -63.329  1.00  0.00      WZ1 
ATOM   1237  OH2 TIP3  420     -40.377 -65.779 -59.794  1.00  0.00      WZ1 
ATOM   1238  H1  TIP3  420     -39.503 -65.390 -59.823  1.00  0.00      WZ1 
ATOM   1239  H2  TIP3  420     -40.513 -65.994 -58.871  1.00  0.00      WZ1 
ATOM   1240  OH2 TIP3  421     -34.821 -65.749 -58.144  1.00  0.00      WZ1 
ATOM   1241  H1  TIP3  421     -34.744 -65.653 -59.094  1.00  0.00      WZ1 
ATOM   1242  H2  TIP3  421     -35.096 -66.656 -58.015  1.00  0.00      WZ1 
ATOM   1243  OH2 TIP3  422     -33.467 -65.723 -62.452  1.00  0.00      WZ1 
ATOM   1244  H1  TIP3  422     -34.170 -65.108 -62.662  1.00  0.00      WZ1 
ATOM   1245  H2  TIP3  422     -33.912 -66.560 -62.321  1.00  0.00      WZ1 
ATOM   1246  OH2 TIP3  423     -46.219 -49.959 -62.906  1.00  0.00      WZ1 
ATOM   1247  H1  TIP3  423     -46.904 -49.997 -63.573  1.00  0.00      WZ1 
ATOM   1248  H2  TIP3  423     -46.216 -49.047 -62.618  1.00  0.00      WZ1 
ATOM   1249  OH2 TIP3  424     -44.259 -63.991 -65.361  1.00  0.00      WZ1 
ATOM   1250  H1  TIP3  424     -43.768 -64.621 -65.888  1.00  0.00      WZ1 
ATOM   1251  H2  TIP3  424     -43.636 -63.695 -64.698  1.00  0.00      WZ1 
ATOM   1252  OH2 TIP3  425     -39.233 -63.698 -62.904  1.00  0.00      WZ1 
ATOM   1253  H1  TIP3  425     -39.055 -64.345 -62.221  1.00  0.00      WZ1 
ATOM   1254  H2  TIP3  425     -39.287 -62.864 -62.437  1.00  0.00      WZ1 
ATOM   1255  OH2 TIP3  426     -37.355 -48.750 -64.508  1.00  0.00      WZ1 
ATOM   1256  H1  TIP3  426     -36.489 -48.383 -64.686  1.00  0.00      WZ1 
ATOM   1257  H2  TIP3  426     -37.602 -49.189 -65.322  1.00  0.00      WZ1 
ATOM   1258  OH2 TIP3  427     -30.646 -49.187 -61.829  1.00  0.00      WZ1 
ATOM   1259  H1  TIP3  427     -30.840 -49.935 -62.394  1.00  0.00      WZ1 
ATOM   1260  H2  TIP3  427     -30.685 -48.429 -62.412  1.00  0.00      WZ1 
ATOM   1261  OH2 TIP3  428     -44.999 -65.191 -50.089  1.00  0.00      WZ1 
ATOM   1262  H1  TIP3  428     -45.365 -65.957 -49.647  1.00  0.00      WZ1 
ATOM   1263  H2  TIP3  428     -44.086 -65.162 -49.803  1.00  0.00      WZ1 
ATOM   1264  OH2 TIP3  429     -43.026 -65.841 -48.554  1.00  0.00      WZ1 
ATOM   1265  H1  TIP3  429     -42.127 -66.115 -48.738  1.00  0.00      WZ1 
ATOM   1266  H2  TIP3  429     -43.412 -66.583 -48.089  1.00  0.00      WZ1 
ATOM   1267  OH2 TIP3  430     -44.401 -49.039 -65.881  1.00  0.00      WZ1 
ATOM   1268  H1  TIP3  430     -44.669 -48.753 -65.007  1.00  0.00      WZ1 
ATOM   1269  H2  TIP3  430     -43.630 -49.585 -65.728  1.00  0.00      WZ1 
ATOM   1270  OH2 TIP3  432     -31.428 -50.436 -49.679  1.00  0.00      WZ1 
ATOM   1271  H1  TIP3  432     -32.210 -50.622 -50.199  1.00  0.00      WZ1 
ATOM   1272  H2  TIP3  432     -31.500 -49.506 -49.462  1.00  0.00      WZ1 
ATOM   1273  OH2 TIP3  433     -17.022 -56.549 -59.648  1.00  0.00      WZ1 
ATOM   1274  H1  TIP3  433     -16.933 -55.605 -59.780  1.00  0.00      WZ1 
ATOM   1275  H2  TIP3  433     -17.661 -56.824 -60.306  1.00  0.00      WZ1 
ATOM   1276  OH2 TIP3  434     -18.089 -57.294 -56.229  1.00  0.00      WZ1 
ATOM   1277  H1  TIP3  434     -18.127 -57.940 -55.524  1.00  0.00      WZ1 
ATOM   1278  H2  TIP3  434     -18.412 -57.761 -57.000  1.00  0.00      WZ1 
ATOM   1279  OH2 TIP3  435     -25.721 -57.680 -54.636  1.00  0.00      WZ1 
ATOM   1280  H1  TIP3  435     -25.680 -58.305 -53.913  1.00  0.00      WZ1 
ATOM   1281  H2  TIP3  435     -25.018 -57.056 -54.454  1.00  0.00      WZ1 
ATOM   1282  OH2 TIP3  436     -14.383 -54.355 -57.928  1.00  0.00      WZ1 
ATOM   1283  H1  TIP3  436     -14.824 -55.075 -57.477  1.00  0.00      WZ1 
ATOM   1284  H2  TIP3  436     -14.396 -53.634 -57.298  1.00  0.00      WZ1 
ATOM   1285  OH2 TIP3  437     -24.797 -53.230 -56.101  1.00  0.00      WZ1 
ATOM   1286  H1  TIP3  437     -25.167 -54.032 -56.471  1.00  0.00      WZ1 
ATOM   1287  H2  TIP3  437     -23.856 -53.398 -56.055  1.00  0.00      WZ1 
ATOM   1288  OH2 TIP3  438     -28.187 -59.570 -60.708  1.00  0.00      WZ1 
ATOM   1289  H1  TIP3  438     -28.635 -58.724 -60.727  1.00  0.00      WZ1 
ATOM   1290  H2  TIP3  438     -28.748 -60.149 -61.224  1.00  0.00      WZ1 
ATOM   1291  OH2 TIP3  439     -27.477 -57.408 -58.583  1.00  0.00      WZ1 
ATOM   1292  H1  TIP3  439     -27.263 -58.178 -58.055  1.00  0.00      WZ1 
ATOM   1293  H2  TIP3  439     -26.739 -57.318 -59.186  1.00  0.00      WZ1 
ATOM   1294  OH2 TIP3  440     -17.272 -49.251 -57.716  1.00  0.00      WZ1 
ATOM   1295  H1  TIP3  440     -16.652 -49.927 -57.989  1.00  0.00      WZ1 
ATOM   1296  H2  TIP3  440     -17.480 -49.469 -56.807  1.00  0.00      WZ1 
ATOM   1297  OH2 TIP3  441     -19.700 -54.862 -55.823  1.00  0.00      WZ1 
ATOM   1298  H1  TIP3  441     -19.396 -55.548 -56.418  1.00  0.00      WZ1 
ATOM   1299  H2  TIP3  441     -18.978 -54.743 -55.205  1.00  0.00      WZ1 
ATOM   1300  OH2 TIP3  442     -11.037 -63.260 -54.963  1.00  0.00      WZ1 
ATOM   1301  H1  TIP3  442     -10.988 -62.650 -54.227  1.00  0.00      WZ1 
ATOM   1302  H2  TIP3  442     -10.611 -62.799 -55.685  1.00  0.00      WZ1 
ATOM   1303  OH2 TIP3  443     -16.559 -60.468 -55.496  1.00  0.00      WZ1 
ATOM   1304  H1  TIP3  443     -16.416 -61.414 -55.476  1.00  0.00      WZ1 
ATOM   1305  H2  TIP3  443     -16.665 -60.261 -56.424  1.00  0.00      WZ1 
ATOM   1306  OH2 TIP3  444     -23.404 -62.366 -58.223  1.00  0.00      WZ1 
ATOM   1307  H1  TIP3  444     -23.361 -61.506 -58.642  1.00  0.00      WZ1 
ATOM   1308  H2  TIP3  444     -23.862 -62.919 -58.857  1.00  0.00      WZ1 
ATOM   1309  OH2 TIP3  445     -15.682 -62.235 -59.822  1.00  0.00      WZ1 
ATOM   1310  H1  TIP3  445     -15.036 -62.564 -59.198  1.00  0.00      WZ1 
ATOM   1311  H2  TIP3  445     -15.172 -61.718 -60.445  1.00  0.00      WZ1 
ATOM   1312  OH2 TIP3  446     -26.784 -59.969 -57.461  1.00  0.00      WZ1 
ATOM   1313  H1  TIP3  446     -26.130 -60.519 -57.029  1.00  0.00      WZ1 
ATOM   1314  H2  TIP3  446     -26.760 -60.244 -58.378  1.00  0.00      WZ1 
ATOM   1315  OH2 TIP3  447     -21.628 -58.419 -58.246  1.00  0.00      WZ1 
ATOM   1316  H1  TIP3  447     -21.012 -58.946 -57.737  1.00  0.00      WZ1 
ATOM   1317  H2  TIP3  447     -22.214 -59.059 -58.650  1.00  0.00      WZ1 
ATOM   1318  OH2 TIP3  448     -10.645 -61.782 -52.727  1.00  0.00      WZ1 
ATOM   1319  H1  TIP3  448     -11.334 -61.124 -52.822  1.00  0.00      WZ1 
ATOM   1320  H2  TIP3  448     -10.630 -61.980 -51.790  1.00  0.00      WZ1 
ATOM   1321  OH2 TIP3  449     -24.594 -63.448 -54.149  1.00  0.00      WZ1 
ATOM   1322  H1  TIP3  449     -24.813 -62.918 -54.916  1.00  0.00      WZ1 
ATOM   1323  H2  TIP3  449     -25.262 -63.222 -53.502  1.00  0.00      WZ1 
ATOM   1324  OH2 TIP3  450     -17.225 -53.948 -60.605  1.00  0.00      WZ1 
ATOM   1325  H1  TIP3  450     -17.521 -54.271 -61.457  1.00  0.00      WZ1 
ATOM   1326  H2  TIP3  450     -17.549 -53.048 -60.564  1.00  0.00      WZ1 
ATOM   1327  OH2 TIP3  451     -22.025 -55.773 -53.862  1.00  0.00      WZ1 
ATOM   1328  H1  TIP3  451     -22.765 -55.174 -53.758  1.00  0.00      WZ1 
ATOM   1329  H2  TIP3  451     -21.311 -55.219 -54.177  1.00  0.00      WZ1 
ATOM   1330  OH2 TIP3  452     -13.918 -62.945 -57.842  1.00  0.00      WZ1 
ATOM   1331  H1  TIP3  452     -14.133 -63.710 -57.309  1.00  0.00      WZ1 
ATOM   1332  H2  TIP3  452     -13.262 -62.472 -57.329  1.00  0.00      WZ1 
ATOM   1333  OH2 TIP3  453     -25.000 -61.556 -56.197  1.00  0.00      WZ1 
ATOM   1334  H1  TIP3  453     -24.387 -60.923 -55.824  1.00  0.00      WZ1 
ATOM   1335  H2  TIP3  453     -24.488 -62.028 -56.853  1.00  0.00      WZ1 
ATOM   1336  OH2 TIP3  454     -23.617 -53.808 -53.075  1.00  0.00      WZ1 
ATOM   1337  H1  TIP3  454     -23.623 -52.929 -53.453  1.00  0.00      WZ1 
ATOM   1338  H2  TIP3  454     -24.471 -53.892 -52.650  1.00  0.00      WZ1 
ATOM   1339  OH2 TIP3  455     -27.496 -54.137 -62.293  1.00  0.00      WZ1 
ATOM   1340  H1  TIP3  455     -27.768 -53.908 -63.181  1.00  0.00      WZ1 
ATOM   1341  H2  TIP3  455     -27.451 -53.300 -61.832  1.00  0.00      WZ1 
ATOM   1342  OH2 TIP3  456     -13.871 -52.516 -55.580  1.00  0.00      WZ1 
ATOM   1343  H1  TIP3  456     -14.813 -52.458 -55.418  1.00  0.00      WZ1 
ATOM   1344  H2  TIP3  456     -13.595 -51.610 -55.717  1.00  0.00      WZ1 
ATOM   1345  OH2 TIP3  457     -13.571 -64.229 -54.162  1.00  0.00      WZ1 
ATOM   1346  H1  TIP3  457     -14.307 -63.619 -54.200  1.00  0.00      WZ1 
ATOM   1347  H2  TIP3  457     -12.887 -63.814 -54.689  1.00  0.00      WZ1 
ATOM   1348  OH2 TIP3  458     -20.568 -66.143 -56.697  1.00  0.00      WZ1 
ATOM   1349  H1  TIP3  458     -20.685 -67.091 -56.751  1.00  0.00      WZ1 
ATOM   1350  H2  TIP3  458     -21.423 -65.810 -56.424  1.00  0.00      WZ1 
ATOM   1351  OH2 TIP3  459     -15.619 -50.735 -58.955  1.00  0.00      WZ1 
ATOM   1352  H1  TIP3  459     -15.194 -51.442 -59.440  1.00  0.00      WZ1 
ATOM   1353  H2  TIP3  459     -15.302 -49.933 -59.371  1.00  0.00      WZ1 
ATOM   1354  OH2 TIP3  460     -14.460 -52.834 -60.446  1.00  0.00      WZ1 
ATOM   1355  H1  TIP3  460     -14.717 -53.524 -61.057  1.00  0.00      WZ1 
ATOM   1356  H2  TIP3  460     -14.389 -53.277 -59.600  1.00  0.00      WZ1 
ATOM   1357  OH2 TIP3  461     -12.774 -54.267 -51.969  1.00  0.00      WZ1 
ATOM   1358  H1  TIP3  461     -12.634 -54.859 -52.708  1.00  0.00      WZ1 
ATOM   1359  H2  TIP3  461     -12.606 -53.394 -52.325  1.00  0.00      WZ1 
ATOM   1360  OH2 TIP3  462     -18.301 -57.305 -62.196  1.00  0.00      WZ1 
ATOM   1361  H1  TIP3  462     -19.013 -56.770 -62.548  1.00  0.00      WZ1 
ATOM   1362  H2  TIP3  462     -17.610 -57.250 -62.856  1.00  0.00      WZ1 
ATOM   1363  OH2 TIP3  463     -18.247 -58.848 -65.158  1.00  0.00      WZ1 
ATOM   1364  H1  TIP3  463     -17.546 -58.825 -64.506  1.00  0.00      WZ1 
ATOM   1365  H2  TIP3  463     -17.945 -59.476 -65.814  1.00  0.00      WZ1 
ATOM   1366  OH2 TIP3  464     -10.932 -57.927 -53.903  1.00  0.00      WZ1 
ATOM   1367  H1  TIP3  464     -11.584 -57.233 -53.814  1.00  0.00      WZ1 
ATOM   1368  H2  TIP3  464     -10.467 -57.717 -54.712  1.00  0.00      WZ1 
ATOM   1369  OH2 TIP3  465     -14.895 -57.096 -61.244  1.00  0.00      WZ1 
ATOM   1370  H1  TIP3  465     -15.627 -56.867 -60.671  1.00  0.00      WZ1 
ATOM   1371  H2  TIP3  465     -14.448 -57.809 -60.790  1.00  0.00      WZ1 
ATOM   1372  OH2 TIP3  466     -14.998 -58.921 -52.177  1.00  0.00      WZ1 
ATOM   1373  H1  TIP3  466     -14.918 -58.158 -51.605  1.00  0.00      WZ1 
ATOM   1374  H2  TIP3  466     -15.599 -58.642 -52.867  1.00  0.00      WZ1 
ATOM   1375  OH2 TIP3  467     -23.250 -56.465 -59.362  1.00  0.00      WZ1 
ATOM   1376  H1  TIP3  467     -23.580 -56.836 -60.180  1.00  0.00      WZ1 
ATOM   1377  H2  TIP3  467     -22.662 -57.136 -59.015  1.00  0.00      WZ1 
ATOM   1378  OH2 TIP3  468     -21.883 -53.037 -56.681  1.00  0.00      WZ1 
ATOM   1379  H1  TIP3  468     -21.978 -53.616 -57.437  1.00  0.00      WZ1 
ATOM   1380  H2  TIP3  468     -21.154 -53.409 -56.184  1.00  0.00      WZ1 
ATOM   1381  OH2 TIP3  469     -22.883 -57.697 -55.728  1.00  0.00      WZ1 
ATOM   1382  H1  TIP3  469     -22.318 -57.575 -56.491  1.00  0.00      WZ1 
ATOM   1383  H2  TIP3  469     -22.565 -57.059 -55.090  1.00  0.00      WZ1 
ATOM   1384  OH2 TIP3  470     -16.574 -52.193 -54.994  1.00  0.00      WZ1 
ATOM   1385  H1  TIP3  470     -16.815 -51.531 -54.346  1.00  0.00      WZ1 
ATOM   1386  H2  TIP3  470     -16.772 -53.028 -54.569  1.00  0.00      WZ1 
ATOM   1387  OH2 TIP3  471     -22.003 -53.297 -51.011  1.00  0.00      WZ1 
ATOM   1388  H1  TIP3  471     -22.315 -52.515 -50.556  1.00  0.00      WZ1 
ATOM   1389  H2  TIP3  471     -22.653 -53.450 -51.697  1.00  0.00      WZ1 
ATOM   1390  OH2 TIP3  472     -16.024 -57.933 -63.559  1.00  0.00      WZ1 
ATOM   1391  H1  TIP3  472     -15.445 -57.783 -62.812  1.00  0.00      WZ1 
ATOM   1392  H2  TIP3  472     -15.610 -57.463 -64.283  1.00  0.00      WZ1 
ATOM   1393  OH2 TIP3  473     -25.083 -57.099 -51.783  1.00  0.00      WZ1 
ATOM   1394  H1  TIP3  473     -25.013 -56.449 -51.084  1.00  0.00      WZ1 
ATOM   1395  H2  TIP3  473     -25.974 -56.996 -52.118  1.00  0.00      WZ1 
ATOM   1396  OH2 TIP3  474     -18.298 -51.197 -60.124  1.00  0.00      WZ1 
ATOM   1397  H1  TIP3  474     -17.824 -50.901 -59.347  1.00  0.00      WZ1 
ATOM   1398  H2  TIP3  474     -18.861 -50.458 -60.357  1.00  0.00      WZ1 
ATOM   1399  OH2 TIP3  475     -23.764 -51.226 -50.248  1.00  0.00      WZ1 
ATOM   1400  H1  TIP3  475     -23.756 -51.362 -51.195  1.00  0.00      WZ1 
ATOM   1401  H2  TIP3  475     -24.680 -51.343 -49.996  1.00  0.00      WZ1 
ATOM   1402  OH2 TIP3  476     -12.326 -66.183 -63.746  1.00  0.00      WZ1 
ATOM   1403  H1  TIP3  476     -13.225 -66.045 -63.451  1.00  0.00      WZ1 
ATOM   1404  H2  TIP3  476     -12.074 -65.352 -64.148  1.00  0.00      WZ1 
ATOM   1405  OH2 TIP3  477     -24.260 -57.396 -61.773  1.00  0.00      WZ1 
ATOM   1406  H1  TIP3  477     -24.552 -56.628 -62.264  1.00  0.00      WZ1 
ATOM   1407  H2  TIP3  477     -24.934 -58.055 -61.936  1.00  0.00      WZ1 
ATOM   1408  OH2 TIP3  478     -11.136 -51.817 -65.370  1.00  0.00      WZ1 
ATOM   1409  H1  TIP3  478     -11.063 -50.878 -65.199  1.00  0.00      WZ1 
ATOM   1410  H2  TIP3  478     -10.231 -52.122 -65.426  1.00  0.00      WZ1 
ATOM   1411  OH2 TIP3  479     -28.167 -55.033 -52.958  1.00  0.00      WZ1 
ATOM   1412  H1  TIP3  479     -28.668 -55.061 -53.773  1.00  0.00      WZ1 
ATOM   1413  H2  TIP3  479     -28.161 -55.938 -52.648  1.00  0.00      WZ1 
ATOM   1414  OH2 TIP3  480     -28.416 -52.252 -56.074  1.00  0.00      WZ1 
ATOM   1415  H1  TIP3  480     -27.470 -52.397 -56.093  1.00  0.00      WZ1 
ATOM   1416  H2  TIP3  480     -28.529 -51.468 -55.537  1.00  0.00      WZ1 
ATOM   1417  OH2 TIP3  481     -10.219 -51.586 -50.391  1.00  0.00      WZ1 
ATOM   1418  H1  TIP3  481     -10.268 -52.542 -50.429  1.00  0.00      WZ1 
ATOM   1419  H2  TIP3  481     -11.045 -51.319 -49.990  1.00  0.00      WZ1 
ATOM   1420  OH2 TIP3  482     -19.240 -52.013 -51.515  1.00  0.00      WZ1 
ATOM   1421  H1  TIP3  482     -19.153 -51.186 -51.040  1.00  0.00      WZ1 
ATOM   1422  H2  TIP3  482     -20.104 -52.342 -51.266  1.00  0.00      WZ1 
ATOM   1423  OH2 TIP3  483     -18.826 -48.240 -61.709  1.00  0.00      WZ1 
ATOM   1424  H1  TIP3  483     -18.901 -48.361 -62.656  1.00  0.00      WZ1 
ATOM   1425  H2  TIP3  483     -18.793 -47.291 -61.591  1.00  0.00      WZ1 
ATOM   1426  OH2 TIP3  484     -25.172 -49.451 -59.928  1.00  0.00      WZ1 
ATOM   1427  H1  TIP3  484     -25.020 -49.799 -59.050  1.00  0.00      WZ1 
ATOM   1428  H2  TIP3  484     -26.023 -49.808 -60.183  1.00  0.00      WZ1 
ATOM   1429  OH2 TIP3  485     -15.724 -49.086 -64.707  1.00  0.00      WZ1 
ATOM   1430  H1  TIP3  485     -15.349 -49.831 -65.178  1.00  0.00      WZ1 
ATOM   1431  H2  TIP3  485     -15.720 -49.356 -63.789  1.00  0.00      WZ1 
ATOM   1432  OH2 TIP3  486     -16.055 -49.160 -61.958  1.00  0.00      WZ1 
ATOM   1433  H1  TIP3  486     -16.990 -49.060 -61.779  1.00  0.00      WZ1 
ATOM   1434  H2  TIP3  486     -15.775 -49.870 -61.379  1.00  0.00      WZ1 
ATOM   1435  OH2 TIP3  487     -13.067 -60.093 -49.911  1.00  0.00      WZ1 
ATOM   1436  H1  TIP3  487     -13.474 -59.613 -50.632  1.00  0.00      WZ1 
ATOM   1437  H2  TIP3  487     -13.026 -60.999 -50.219  1.00  0.00      WZ1 
ATOM   1438  OH2 TIP3  488     -25.918 -53.709 -51.914  1.00  0.00      WZ1 
ATOM   1439  H1  TIP3  488     -25.701 -54.071 -51.055  1.00  0.00      WZ1 
ATOM   1440  H2  TIP3  488     -26.773 -54.084 -52.124  1.00  0.00      WZ1 
ATOM   1441  OH2 TIP3  489     -23.299 -65.239 -55.919  1.00  0.00      WZ1 
ATOM   1442  H1  TIP3  489     -24.160 -65.326 -56.327  1.00  0.00      WZ1 
ATOM   1443  H2  TIP3  489     -23.321 -64.383 -55.491  1.00  0.00      WZ1 
ATOM   1444  OH2 TIP3  490     -18.636 -65.517 -52.544  1.00  0.00      WZ1 
ATOM   1445  H1  TIP3  490     -18.216 -65.932 -51.791  1.00  0.00      WZ1 
ATOM   1446  H2  TIP3  490     -19.569 -65.696 -52.427  1.00  0.00      WZ1 
ATOM   1447  OH2 TIP3  491     -15.310 -61.762 -51.691  1.00  0.00      WZ1 
ATOM   1448  H1  TIP3  491     -15.824 -61.887 -50.893  1.00  0.00      WZ1 
ATOM   1449  H2  TIP3  491     -15.465 -60.849 -51.935  1.00  0.00      WZ1 
ATOM   1450  OH2 TIP3  492     -14.547 -56.901 -65.930  1.00  0.00      WZ1 
ATOM   1451  H1  TIP3  492     -14.505 -57.123 -66.860  1.00  0.00      WZ1 
ATOM   1452  H2  TIP3  492     -13.698 -56.502 -65.740  1.00  0.00      WZ1 
ATOM   1453  OH2 TIP3  493     -18.974 -63.025 -65.259  1.00  0.00      WZ1 
ATOM   1454  H1  TIP3  493     -19.228 -63.006 -64.336  1.00  0.00      WZ1 
ATOM   1455  H2  TIP3  493     -19.231 -63.896 -65.561  1.00  0.00      WZ1 
ATOM   1456  OH2 TIP3  494     -23.208 -60.274 -54.824  1.00  0.00      WZ1 
ATOM   1457  H1  TIP3  494     -23.850 -60.314 -54.115  1.00  0.00      WZ1 
ATOM   1458  H2  TIP3  494     -23.171 -59.347 -55.062  1.00  0.00      WZ1 
ATOM   1459  OH2 TIP3  495     -23.211 -60.053 -59.912  1.00  0.00      WZ1 
ATOM   1460  H1  TIP3  495     -24.104 -60.393 -59.971  1.00  0.00      WZ1 
ATOM   1461  H2  TIP3  495     -22.760 -60.430 -60.668  1.00  0.00      WZ1 
ATOM   1462  OH2 TIP3  496     -17.675 -59.637 -61.095  1.00  0.00      WZ1 
ATOM   1463  H1  TIP3  496     -18.084 -58.822 -61.386  1.00  0.00      WZ1 
ATOM   1464  H2  TIP3  496     -16.955 -59.777 -61.709  1.00  0.00      WZ1 
ATOM   1465  OH2 TIP3  497     -18.573 -59.461 -49.607  1.00  0.00      WZ1 
ATOM   1466  H1  TIP3  497     -19.136 -60.166 -49.286  1.00  0.00      WZ1 
ATOM   1467  H2  TIP3  497     -17.747 -59.582 -49.139  1.00  0.00      WZ1 
ATOM   1468  OH2 TIP3  498     -16.671 -60.191 -58.281  1.00  0.00      WZ1 
ATOM   1469  H1  TIP3  498     -16.866 -59.585 -58.996  1.00  0.00      WZ1 
ATOM   1470  H2  TIP3  498     -16.489 -61.024 -58.715  1.00  0.00      WZ1 
ATOM   1471  OH2 TIP3  499     -25.458 -59.953 -52.957  1.00  0.00      WZ1 
ATOM   1472  H1  TIP3  499     -25.496 -59.553 -52.088  1.00  0.00      WZ1 
ATOM   1473  H2  TIP3  499     -25.949 -60.770 -52.866  1.00  0.00      WZ1 
ATOM   1474  OH2 TIP3  500     -22.092 -62.579 -66.158  1.00  0.00      WZ1 
ATOM   1475  H1  TIP3  500     -22.523 -63.024 -65.428  1.00  0.00      WZ1 
ATOM   1476  H2  TIP3  500     -22.810 -62.208 -66.670  1.00  0.00      WZ1 
ATOM   1477  OH2 TIP3  501     -28.850 -62.837 -59.106  1.00  0.00      WZ1 
ATOM   1478  H1  TIP3  501     -28.219 -62.866 -58.387  1.00  0.00      WZ1 
ATOM   1479  H2  TIP3  501     -28.400 -63.262 -59.837  1.00  0.00      WZ1 
ATOM   1480  OH2 TIP3  502     -27.575 -62.091 -63.682  1.00  0.00      WZ1 
ATOM   1481  H1  TIP3  502     -27.101 -61.500 -64.267  1.00  0.00      WZ1 
ATOM   1482  H2  TIP3  502     -28.293 -61.561 -63.335  1.00  0.00      WZ1 
ATOM   1483  OH2 TIP3  503     -17.407 -58.553 -53.610  1.00  0.00      WZ1 
ATOM   1484  H1  TIP3  503     -17.083 -59.184 -54.253  1.00  0.00      WZ1 
ATOM   1485  H2  TIP3  503     -17.847 -59.087 -52.949  1.00  0.00      WZ1 
ATOM   1486  OH2 TIP3  504     -20.629 -62.625 -58.826  1.00  0.00      WZ1 
ATOM   1487  H1  TIP3  504     -21.540 -62.568 -58.537  1.00  0.00      WZ1 
ATOM   1488  H2  TIP3  504     -20.124 -62.685 -58.015  1.00  0.00      WZ1 
ATOM   1489  OH2 TIP3  505     -25.801 -60.996 -59.999  1.00  0.00      WZ1 
ATOM   1490  H1  TIP3  505     -26.690 -60.897 -60.339  1.00  0.00      WZ1 
ATOM   1491  H2  TIP3  505     -25.505 -61.838 -60.345  1.00  0.00      WZ1 
ATOM   1492  OH2 TIP3  506     -22.148 -60.996 -62.342  1.00  0.00      WZ1 
ATOM   1493  H1  TIP3  506     -21.216 -60.867 -62.164  1.00  0.00      WZ1 
ATOM   1494  H2  TIP3  506     -22.363 -60.327 -62.992  1.00  0.00      WZ1 
ATOM   1495  OH2 TIP3  507     -16.224 -63.390 -55.561  1.00  0.00      WZ1 
ATOM   1496  H1  TIP3  507     -16.901 -63.259 -54.897  1.00  0.00      WZ1 
ATOM   1497  H2  TIP3  507     -16.710 -63.545 -56.372  1.00  0.00      WZ1 
ATOM   1498  OH2 TIP3  508     -23.474 -59.802 -64.776  1.00  0.00      WZ1 
ATOM   1499  H1  TIP3  508     -24.016 -60.181 -65.467  1.00  0.00      WZ1 
ATOM   1500  H2  TIP3  508     -22.640 -59.607 -65.204  1.00  0.00      WZ1 
ATOM   1501  OH2 TIP3  509     -12.937 -47.719 -49.285  1.00  0.00      WZ1 
ATOM   1502  H1  TIP3  509     -12.737 -47.295 -50.119  1.00  0.00      WZ1 
ATOM   1503  H2  TIP3  509     -12.281 -47.375 -48.678  1.00  0.00      WZ1 
ATOM   1504  OH2 TIP3  510     -25.339 -55.245 -49.677  1.00  0.00      WZ1 
ATOM   1505  H1  TIP3  510     -24.606 -54.990 -49.115  1.00  0.00      WZ1 
ATOM   1506  H2  TIP3  510     -26.119 -55.040 -49.161  1.00  0.00      WZ1 
ATOM   1507  OH2 TIP3  511     -19.309 -59.838 -56.939  1.00  0.00      WZ1 
ATOM   1508  H1  TIP3  511     -18.745 -60.384 -57.486  1.00  0.00      WZ1 
ATOM   1509  H2  TIP3  511     -19.457 -60.359 -56.150  1.00  0.00      WZ1 
ATOM   1510  OH2 TIP3  512     -24.307 -63.701 -60.520  1.00  0.00      WZ1 
ATOM   1511  H1  TIP3  512     -24.624 -64.604 -60.556  1.00  0.00      WZ1 
ATOM   1512  H2  TIP3  512     -23.526 -63.699 -61.073  1.00  0.00      WZ1 
ATOM   1513  OH2 TIP3  513     -20.683 -61.449 -54.525  1.00  0.00      WZ1 
ATOM   1514  H1  TIP3  513     -21.518 -60.995 -54.414  1.00  0.00      WZ1 
ATOM   1515  H2  TIP3  513     -20.159 -61.173 -53.773  1.00  0.00      WZ1 
ATOM   1516  OH2 TIP3  514     -20.139 -55.236 -62.840  1.00  0.00      WZ1 
ATOM   1517  H1  TIP3  514     -20.883 -55.744 -63.162  1.00  0.00      WZ1 
ATOM   1518  H2  TIP3  514     -20.273 -55.188 -61.893  1.00  0.00      WZ1 
ATOM   1519  OH2 TIP3  515     -12.989 -56.103 -54.053  1.00  0.00      WZ1 
ATOM   1520  H1  TIP3  515     -12.347 -55.647 -54.597  1.00  0.00      WZ1 
ATOM   1521  H2  TIP3  515     -13.819 -55.990 -54.516  1.00  0.00      WZ1 
ATOM   1522  OH2 TIP3  516     -16.241 -62.422 -64.641  1.00  0.00      WZ1 
ATOM   1523  H1  TIP3  516     -17.179 -62.311 -64.792  1.00  0.00      WZ1 
ATOM   1524  H2  TIP3  516     -15.944 -61.566 -64.334  1.00  0.00      WZ1 
ATOM   1525  OH2 TIP3  517     -18.619 -55.052 -51.603  1.00  0.00      WZ1 
ATOM   1526  H1  TIP3  517     -18.965 -55.434 -50.796  1.00  0.00      WZ1 
ATOM   1527  H2  TIP3  517     -18.819 -54.119 -51.532  1.00  0.00      WZ1 
ATOM   1528  OH2 TIP3  518     -15.523 -60.555 -62.980  1.00  0.00      WZ1 
ATOM   1529  H1  TIP3  518     -14.631 -60.693 -62.661  1.00  0.00      WZ1 
ATOM   1530  H2  TIP3  518     -15.466 -59.764 -63.517  1.00  0.00      WZ1 
ATOM   1531  OH2 TIP3  519     -25.014 -55.941 -57.070  1.00  0.00      WZ1 
ATOM   1532  H1  TIP3  519     -24.269 -55.944 -57.671  1.00  0.00      WZ1 
ATOM   1533  H2  TIP3  519     -24.936 -56.765 -56.589  1.00  0.00      WZ1 
ATOM   1534  OH2 TIP3  520     -18.013 -53.778 -63.814  1.00  0.00      WZ1 
ATOM   1535  H1  TIP3  520     -18.308 -52.951 -63.433  1.00  0.00      WZ1 
ATOM   1536  H2  TIP3  520     -18.716 -54.397 -63.618  1.00  0.00      WZ1 
ATOM   1537  OH2 TIP3  521     -28.006 -57.481 -51.755  1.00  0.00      WZ1 
ATOM   1538  H1  TIP3  521     -27.783 -57.899 -50.924  1.00  0.00      WZ1 
ATOM   1539  H2  TIP3  521     -28.608 -58.093 -52.178  1.00  0.00      WZ1 
ATOM   1540  OH2 TIP3  522     -20.989 -57.964 -49.542  1.00  0.00      WZ1 
ATOM   1541  H1  TIP3  522     -21.285 -58.129 -50.437  1.00  0.00      WZ1 
ATOM   1542  H2  TIP3  522     -20.058 -58.184 -49.553  1.00  0.00      WZ1 
ATOM   1543  OH2 TIP3  523     -16.369 -52.590 -51.653  1.00  0.00      WZ1 
ATOM   1544  H1  TIP3  523     -17.270 -52.407 -51.920  1.00  0.00      WZ1 
ATOM   1545  H2  TIP3  523     -16.335 -52.331 -50.732  1.00  0.00      WZ1 
ATOM   1546  OH2 TIP3  524     -10.638 -60.346 -63.285  1.00  0.00      WZ1 
ATOM   1547  H1  TIP3  524     -11.192 -60.742 -63.958  1.00  0.00      WZ1 
ATOM   1548  H2  TIP3  524     -10.537 -59.435 -63.563  1.00  0.00      WZ1 
ATOM   1549  OH2 TIP3  525     -10.674 -54.545 -50.448  1.00  0.00      WZ1 
ATOM   1550  H1  TIP3  525     -11.526 -54.307 -50.815  1.00  0.00      WZ1 
ATOM   1551  H2  TIP3  525     -10.084 -54.562 -51.201  1.00  0.00      WZ1 
ATOM   1552  OH2 TIP3  526     -12.342 -51.560 -62.820  1.00  0.00      WZ1 
ATOM   1553  H1  TIP3  526     -12.715 -52.385 -62.511  1.00  0.00      WZ1 
ATOM   1554  H2  TIP3  526     -12.065 -51.743 -63.718  1.00  0.00      WZ1 
ATOM   1555  OH2 TIP3  527     -15.182 -56.752 -55.799  1.00  0.00      WZ1 
ATOM   1556  H1  TIP3  527     -16.110 -56.983 -55.826  1.00  0.00      WZ1 
ATOM   1557  H2  TIP3  527     -14.731 -57.529 -56.129  1.00  0.00      WZ1 
ATOM   1558  OH2 TIP3  528     -22.639 -52.423 -59.666  1.00  0.00      WZ1 
ATOM   1559  H1  TIP3  528     -22.112 -51.650 -59.866  1.00  0.00      WZ1 
ATOM   1560  H2  TIP3  528     -23.519 -52.199 -59.968  1.00  0.00      WZ1 
ATOM   1561  OH2 TIP3  529     -26.884 -57.561 -65.079  1.00  0.00      WZ1 
ATOM   1562  H1  TIP3  529     -26.268 -56.934 -64.699  1.00  0.00      WZ1 
ATOM   1563  H2  TIP3  529     -27.746 -57.245 -64.807  1.00  0.00      WZ1 
ATOM   1564  OH2 TIP3  530     -21.212 -54.760 -60.090  1.00  0.00      WZ1 
ATOM   1565  H1  TIP3  530     -21.453 -53.835 -60.048  1.00  0.00      WZ1 
ATOM   1566  H2  TIP3  530     -21.952 -55.219 -59.693  1.00  0.00      WZ1 
ATOM   1567  OH2 TIP3  531     -20.697 -50.611 -53.774  1.00  0.00      WZ1 
ATOM   1568  H1  TIP3  531     -20.334 -49.757 -54.008  1.00  0.00      WZ1 
ATOM   1569  H2  TIP3  531     -20.165 -50.903 -53.034  1.00  0.00      WZ1 
ATOM   1570  OH2 TIP3  532     -22.528 -49.739 -60.544  1.00  0.00      WZ1 
ATOM   1571  H1  TIP3  532     -23.478 -49.633 -60.493  1.00  0.00      WZ1 
ATOM   1572  H2  TIP3  532     -22.177 -48.918 -60.200  1.00  0.00      WZ1 
ATOM   1573  OH2 TIP3  533     -17.153 -54.512 -54.074  1.00  0.00      WZ1 
ATOM   1574  H1  TIP3  533     -17.579 -54.740 -53.247  1.00  0.00      WZ1 
ATOM   1575  H2  TIP3  533     -16.572 -55.251 -54.256  1.00  0.00      WZ1 
ATOM   1576  OH2 TIP3  534     -14.950 -53.583 -65.000  1.00  0.00      WZ1 
ATOM   1577  H1  TIP3  534     -14.597 -53.963 -64.196  1.00  0.00      WZ1 
ATOM   1578  H2  TIP3  534     -15.899 -53.677 -64.913  1.00  0.00      WZ1 
ATOM   1579  OH2 TIP3  535     -14.494 -49.960 -51.604  1.00  0.00      WZ1 
ATOM   1580  H1  TIP3  535     -15.096 -50.516 -52.100  1.00  0.00      WZ1 
ATOM   1581  H2  TIP3  535     -14.213 -49.293 -52.231  1.00  0.00      WZ1 
ATOM   1582  OH2 TIP3  536     -10.446 -49.104 -64.799  1.00  0.00      WZ1 
ATOM   1583  H1  TIP3  536      -9.703 -48.518 -64.939  1.00  0.00      WZ1 
ATOM   1584  H2  TIP3  536     -11.141 -48.535 -64.466  1.00  0.00      WZ1 
ATOM   1585  OH2 TIP3  537     -26.372 -62.727 -52.197  1.00  0.00      WZ1 
ATOM   1586  H1  TIP3  537     -27.265 -62.389 -52.265  1.00  0.00      WZ1 
ATOM   1587  H2  TIP3  537     -26.471 -63.583 -51.779  1.00  0.00      WZ1 
ATOM   1588  OH2 TIP3  538     -14.084 -54.911 -62.773  1.00  0.00      WZ1 
ATOM   1589  H1  TIP3  538     -14.361 -55.639 -62.217  1.00  0.00      WZ1 
ATOM   1590  H2  TIP3  538     -13.157 -54.792 -62.568  1.00  0.00      WZ1 
ATOM   1591  OH2 TIP3  539     -26.721 -50.923 -53.762  1.00  0.00      WZ1 
ATOM   1592  H1  TIP3  539     -26.504 -51.855 -53.793  1.00  0.00      WZ1 
ATOM   1593  H2  TIP3  539     -26.474 -50.648 -52.879  1.00  0.00      WZ1 
ATOM   1594  OH2 TIP3  540     -20.859 -52.471 -66.553  1.00  0.00      WZ1 
ATOM   1595  H1  TIP3  540     -20.620 -53.220 -67.100  1.00  0.00      WZ1 
ATOM   1596  H2  TIP3  540     -21.128 -52.859 -65.720  1.00  0.00      WZ1 
ATOM   1597  OH2 TIP3  541     -21.922 -52.901 -64.097  1.00  0.00      WZ1 
ATOM   1598  H1  TIP3  541     -21.775 -53.421 -63.307  1.00  0.00      WZ1 
ATOM   1599  H2  TIP3  541     -21.925 -51.994 -63.790  1.00  0.00      WZ1 
ATOM   1600  OH2 TIP3  542     -25.469 -55.649 -63.586  1.00  0.00      WZ1 
ATOM   1601  H1  TIP3  542     -26.155 -55.296 -63.019  1.00  0.00      WZ1 
ATOM   1602  H2  TIP3  542     -24.946 -54.886 -63.833  1.00  0.00      WZ1 
ATOM   1603  OH2 TIP3  543     -17.637 -62.986 -53.307  1.00  0.00      WZ1 
ATOM   1604  H1  TIP3  543     -16.939 -62.912 -52.657  1.00  0.00      WZ1 
ATOM   1605  H2  TIP3  543     -18.018 -63.851 -53.153  1.00  0.00      WZ1 
ATOM   1606  OH2 TIP3  544     -16.853 -63.334 -62.210  1.00  0.00      WZ1 
ATOM   1607  H1  TIP3  544     -16.633 -62.863 -63.014  1.00  0.00      WZ1 
ATOM   1608  H2  TIP3  544     -16.295 -62.940 -61.540  1.00  0.00      WZ1 
ATOM   1609  OH2 TIP3  545     -19.184 -51.204 -63.347  1.00  0.00      WZ1 
ATOM   1610  H1  TIP3  545     -20.001 -50.707 -63.295  1.00  0.00      WZ1 
ATOM   1611  H2  TIP3  545     -18.655 -50.728 -63.987  1.00  0.00      WZ1 
ATOM   1612  OH2 TIP3  546     -19.653 -61.606 -61.375  1.00  0.00      WZ1 
ATOM   1613  H1  TIP3  546     -18.841 -61.102 -61.329  1.00  0.00      WZ1 
ATOM   1614  H2  TIP3  546     -19.898 -61.751 -60.461  1.00  0.00      WZ1 
ATOM   1615  OH2 TIP3  547     -19.117 -60.620 -52.191  1.00  0.00      WZ1 
ATOM   1616  H1  TIP3  547     -18.998 -60.046 -51.434  1.00  0.00      WZ1 
ATOM   1617  H2  TIP3  547     -18.462 -61.308 -52.076  1.00  0.00      WZ1 
ATOM   1618  OH2 TIP3  548     -18.769 -64.525 -60.437  1.00  0.00      WZ1 
ATOM   1619  H1  TIP3  548     -19.116 -63.908 -59.793  1.00  0.00      WZ1 
ATOM   1620  H2  TIP3  548     -18.111 -64.024 -60.919  1.00  0.00      WZ1 
ATOM   1621  OH2 TIP3  549     -21.846 -50.160 -63.366  1.00  0.00      WZ1 
ATOM   1622  H1  TIP3  549     -21.685 -49.360 -63.866  1.00  0.00      WZ1 
ATOM   1623  H2  TIP3  549     -22.043 -49.853 -62.481  1.00  0.00      WZ1 
ATOM   1624  OH2 TIP3  550     -23.112 -63.462 -63.750  1.00  0.00      WZ1 
ATOM   1625  H1  TIP3  550     -23.195 -62.574 -63.403  1.00  0.00      WZ1 
ATOM   1626  H2  TIP3  550     -22.222 -63.727 -63.518  1.00  0.00      WZ1 
ATOM   1627  OH2 TIP3  551     -12.913 -62.713 -51.356  1.00  0.00      WZ1 
ATOM   1628  H1  TIP3  551     -13.829 -62.451 -51.443  1.00  0.00      WZ1 
ATOM   1629  H2  TIP3  551     -12.577 -62.716 -52.252  1.00  0.00      WZ1 
ATOM   1630  OH2 TIP3  552     -14.311 -58.963 -57.260  1.00  0.00      WZ1 
ATOM   1631  H1  TIP3  552     -15.108 -59.378 -57.588  1.00  0.00      WZ1 
ATOM   1632  H2  TIP3  552     -13.866 -59.653 -56.769  1.00  0.00      WZ1 
ATOM   1633  OH2 TIP3  553     -24.853 -53.035 -64.689  1.00  0.00      WZ1 
ATOM   1634  H1  TIP3  553     -24.261 -52.335 -64.413  1.00  0.00      WZ1 
ATOM   1635  H2  TIP3  553     -24.394 -53.468 -65.409  1.00  0.00      WZ1 
ATOM   1636  OH2 TIP3  554     -26.537 -60.371 -65.573  1.00  0.00      WZ1 
ATOM   1637  H1  TIP3  554     -26.582 -59.431 -65.395  1.00  0.00      WZ1 
ATOM   1638  H2  TIP3  554     -27.425 -60.606 -65.843  1.00  0.00      WZ1 
ATOM   1639  OH2 TIP3  555     -13.224 -49.707 -55.638  1.00  0.00      WZ1 
ATOM   1640  H1  TIP3  555     -13.380 -49.028 -56.295  1.00  0.00      WZ1 
ATOM   1641  H2  TIP3  555     -12.292 -49.635 -55.434  1.00  0.00      WZ1 
ATOM   1642  OH2 TIP3  556     -25.729 -65.589 -56.900  1.00  0.00      WZ1 
ATOM   1643  H1  TIP3  556     -25.958 -65.530 -57.828  1.00  0.00      WZ1 
ATOM   1644  H2  TIP3  556     -26.172 -66.380 -56.594  1.00  0.00      WZ1 
ATOM   1645  OH2 TIP3  557     -26.799 -51.648 -60.740  1.00  0.00      WZ1 
ATOM   1646  H1  TIP3  557     -27.631 -51.176 -60.713  1.00  0.00      WZ1 
ATOM   1647  H2  TIP3  557     -26.253 -51.138 -61.338  1.00  0.00      WZ1 
ATOM   1648  OH2 TIP3  558     -27.510 -49.036 -49.410  1.00  0.00      WZ1 
ATOM   1649  H1  TIP3  558     -26.970 -49.252 -48.650  1.00  0.00      WZ1 
ATOM   1650  H2  TIP3  558     -27.991 -49.841 -49.600  1.00  0.00      WZ1 
ATOM   1651  OH2 TIP3  559     -22.913 -50.116 -47.790  1.00  0.00      WZ1 
ATOM   1652  H1  TIP3  559     -22.145 -50.575 -47.449  1.00  0.00      WZ1 
ATOM   1653  H2  TIP3  559     -22.934 -50.342 -48.719  1.00  0.00      WZ1 
ATOM   1654  OH2 TIP3  560     -18.821 -50.608 -66.414  1.00  0.00      WZ1 
ATOM   1655  H1  TIP3  560     -19.465 -51.239 -66.093  1.00  0.00      WZ1 
ATOM   1656  H2  TIP3  560     -18.059 -51.139 -66.646  1.00  0.00      WZ1 
ATOM   1657  OH2 TIP3  561     -16.336 -51.736 -49.060  1.00  0.00      WZ1 
ATOM   1658  H1  TIP3  561     -16.687 -52.593 -48.817  1.00  0.00      WZ1 
ATOM   1659  H2  TIP3  561     -15.610 -51.594 -48.454  1.00  0.00      WZ1 
ATOM   1660  OH2 TIP3  562     -14.217 -50.791 -66.181  1.00  0.00      WZ1 
ATOM   1661  H1  TIP3  562     -13.934 -51.586 -65.728  1.00  0.00      WZ1 
ATOM   1662  H2  TIP3  562     -13.477 -50.558 -66.741  1.00  0.00      WZ1 
ATOM   1663  OH2 TIP3  563     -27.603 -55.225 -48.456  1.00  0.00      WZ1 
ATOM   1664  H1  TIP3  563     -27.459 -56.127 -48.742  1.00  0.00      WZ1 
ATOM   1665  H2  TIP3  563     -28.376 -54.939 -48.943  1.00  0.00      WZ1 
ATOM   1666  OH2 TIP3  564     -23.262 -54.882 -66.323  1.00  0.00      WZ1 
ATOM   1667  H1  TIP3  564     -23.198 -55.676 -65.792  1.00  0.00      WZ1 
ATOM   1668  H2  TIP3  564     -22.609 -55.001 -67.013  1.00  0.00      WZ1 
ATOM   1669  OH2 TIP3  565     -20.948 -55.256 -49.023  1.00  0.00      WZ1 
ATOM   1670  H1  TIP3  565     -21.276 -54.985 -49.880  1.00  0.00      WZ1 
ATOM   1671  H2  TIP3  565     -20.796 -56.197 -49.110  1.00  0.00      WZ1 
ATOM   1672  OH2 TIP3  566     -17.910 -53.835 -66.587  1.00  0.00      WZ1 
ATOM   1673  H1  TIP3  566     -18.178 -53.654 -65.686  1.00  0.00      WZ1 
ATOM   1674  H2  TIP3  566     -18.116 -54.760 -66.719  1.00  0.00      WZ1 
ATOM   1675  OH2 TIP3  567     -15.213 -55.340 -51.640  1.00  0.00      WZ1 
ATOM   1676  H1  TIP3  567     -14.468 -54.751 -51.759  1.00  0.00      WZ1 
ATOM   1677  H2  TIP3  567     -15.971 -54.758 -51.576  1.00  0.00      WZ1 
ATOM   1678  OH2 TIP3  568     -26.771 -58.025 -49.036  1.00  0.00      WZ1 
ATOM   1679  H1  TIP3  568     -26.363 -58.882 -49.157  1.00  0.00      WZ1 
ATOM   1680  H2  TIP3  568     -27.031 -58.011 -48.115  1.00  0.00      WZ1 
ATOM   1681  OH2 TIP3  569     -22.113 -56.909 -64.017  1.00  0.00      WZ1 
ATOM   1682  H1  TIP3  569     -22.572 -57.393 -63.331  1.00  0.00      WZ1 
ATOM   1683  H2  TIP3  569     -21.858 -57.578 -64.653  1.00  0.00      WZ1 
ATOM   1684  OH2 TIP3  570     -22.824 -59.016 -51.661  1.00  0.00      WZ1 
ATOM   1685  H1  TIP3  570     -23.442 -58.342 -51.381  1.00  0.00      WZ1 
ATOM   1686  H2  TIP3  570     -22.480 -58.695 -52.495  1.00  0.00      WZ1 
ATOM   1687  OH2 TIP3  571     -21.042 -58.666 -65.755  1.00  0.00      WZ1 
ATOM   1688  H1  TIP3  571     -21.222 -58.821 -66.682  1.00  0.00      WZ1 
ATOM   1689  H2  TIP3  571     -20.091 -58.558 -65.710  1.00  0.00      WZ1 
ATOM   1690  OH2 TIP3  572     -17.804 -56.545 -48.384  1.00  0.00      WZ1 
ATOM   1691  H1  TIP3  572     -16.851 -56.461 -48.411  1.00  0.00      WZ1 
ATOM   1692  H2  TIP3  572     -17.964 -57.257 -47.764  1.00  0.00      WZ1 
ATOM   1693  OH2 TIP3  574     -22.484 -61.661 -50.579  1.00  0.00      WZ1 
ATOM   1694  H1  TIP3  574     -22.334 -62.390 -51.181  1.00  0.00      WZ1 
ATOM   1695  H2  TIP3  574     -22.482 -60.884 -51.138  1.00  0.00      WZ1 
ATOM   1696  OH2 TIP3  575     -22.072 -63.292 -53.086  1.00  0.00      WZ1 
ATOM   1697  H1  TIP3  575     -21.536 -62.840 -53.738  1.00  0.00      WZ1 
ATOM   1698  H2  TIP3  575     -22.924 -63.400 -53.509  1.00  0.00      WZ1 
ATOM   1699  OH2 TIP3  576     -20.490 -57.852 -52.847  1.00  0.00      WZ1 
ATOM   1700  H1  TIP3  576     -19.739 -58.008 -53.420  1.00  0.00      WZ1 
ATOM   1701  H2  TIP3  576     -20.829 -57.001 -53.122  1.00  0.00      WZ1 
ATOM   1702  OH2 TIP3  577     -16.074 -60.037 -47.818  1.00  0.00      WZ1 
ATOM   1703  H1  TIP3  577     -15.882 -60.968 -47.930  1.00  0.00      WZ1 
ATOM   1704  H2  TIP3  577     -15.217 -59.612 -47.829  1.00  0.00      WZ1 
ATOM   1705  OH2 TIP3  578     -14.758 -57.248 -49.741  1.00  0.00      WZ1 
ATOM   1706  H1  TIP3  578     -15.039 -56.539 -50.319  1.00  0.00      WZ1 
ATOM   1707  H2  TIP3  578     -13.815 -57.321 -49.892  1.00  0.00      WZ1 
ATOM   1708  OH2 TIP3  579     -24.006 -60.463 -48.667  1.00  0.00      WZ1 
ATOM   1709  H1  TIP3  579     -24.773 -60.996 -48.878  1.00  0.00      WZ1 
ATOM   1710  H2  TIP3  579     -23.327 -60.773 -49.267  1.00  0.00      WZ1 
ATOM   1711  OH2 TIP3  580     -21.266 -65.835 -52.655  1.00  0.00      WZ1 
ATOM   1712  H1  TIP3  580     -21.364 -64.889 -52.760  1.00  0.00      WZ1 
ATOM   1713  H2  TIP3  580     -22.009 -66.208 -53.131  1.00  0.00      WZ1 
ATOM   1714  OH2 TIP3  581     -20.002 -61.514 -49.091  1.00  0.00      WZ1 
ATOM   1715  H1  TIP3  581     -20.238 -61.733 -48.190  1.00  0.00      WZ1 
ATOM   1716  H2  TIP3  581     -20.785 -61.721 -49.601  1.00  0.00      WZ1 
ATOM   1717  OH2 TIP3  582     -17.286 -62.386 -50.016  1.00  0.00      WZ1 
ATOM   1718  H1  TIP3  582     -18.234 -62.354 -49.883  1.00  0.00      WZ1 
ATOM   1719  H2  TIP3  582     -16.974 -63.012 -49.362  1.00  0.00      WZ1 
ATOM   1720  OH2 TIP3  583     -15.652 -63.752 -48.011  1.00  0.00      WZ1 
ATOM   1721  H1  TIP3  583     -15.749 -64.704 -48.016  1.00  0.00      WZ1 
ATOM   1722  H2  TIP3  583     -15.974 -63.484 -47.150  1.00  0.00      WZ1 
ATOM   1723  OH2 TIP3  584     -25.825 -62.543 -48.963  1.00  0.00      WZ1 
ATOM   1724  H1  TIP3  584     -25.614 -63.249 -49.573  1.00  0.00      WZ1 
ATOM   1725  H2  TIP3  584     -25.937 -62.980 -48.119  1.00  0.00      WZ1 
ATOM   1726  OH2 TIP3  586     -20.691 -64.859 -47.930  1.00  0.00      WZ1 
ATOM   1727  H1  TIP3  586     -20.822 -65.334 -48.750  1.00  0.00      WZ1 
ATOM   1728  H2  TIP3  586     -21.290 -64.114 -47.985  1.00  0.00      WZ1 
ATOM   1729  OH2 TIP3  587     -21.144 -47.976 -64.754  1.00  0.00      WZ1 
ATOM   1730  H1  TIP3  587     -20.211 -47.818 -64.610  1.00  0.00      WZ1 
ATOM   1731  H2  TIP3  587     -21.408 -47.300 -65.378  1.00  0.00      WZ1 
ATOM   1732  OH2 TIP3  588     -27.576 -53.339 -65.271  1.00  0.00      WZ1 
ATOM   1733  H1  TIP3  588     -26.662 -53.260 -64.997  1.00  0.00      WZ1 
ATOM   1734  H2  TIP3  588     -27.569 -54.026 -65.937  1.00  0.00      WZ1 
ATOM   1735  OH2 TIP3  589     -28.927 -47.946 -60.193  1.00  0.00      WZ1 
ATOM   1736  H1  TIP3  589     -29.574 -48.408 -60.726  1.00  0.00      WZ1 
ATOM   1737  H2  TIP3  589     -28.572 -48.618 -59.611  1.00  0.00      WZ1 
ATOM   1738  OH2 TIP3  590     -28.057 -49.866 -58.389  1.00  0.00      WZ1 
ATOM   1739  H1  TIP3  590     -28.391 -50.746 -58.217  1.00  0.00      WZ1 
ATOM   1740  H2  TIP3  590     -27.835 -49.520 -57.524  1.00  0.00      WZ1 
ATOM   1741  OH2 TIP3  591     -10.508 -49.056 -55.408  1.00  0.00      WZ1 
ATOM   1742  H1  TIP3  591     -10.530 -48.871 -54.469  1.00  0.00      WZ1 
ATOM   1743  H2  TIP3  591      -9.818 -48.488 -55.749  1.00  0.00      WZ1 
ATOM   1744  OH2 TIP3  592     -10.945 -49.489 -52.486  1.00  0.00      WZ1 
ATOM   1745  H1  TIP3  592     -11.432 -50.225 -52.858  1.00  0.00      WZ1 
ATOM   1746  H2  TIP3  592     -10.396 -49.883 -51.808  1.00  0.00      WZ1 
ATOM   1747  OH2 TIP3  593     -12.494 -53.699 -47.848  1.00  0.00      WZ1 
ATOM   1748  H1  TIP3  593     -13.360 -53.804 -47.454  1.00  0.00      WZ1 
ATOM   1749  H2  TIP3  593     -12.118 -52.941 -47.402  1.00  0.00      WZ1 
ATOM   1750  OH2 TIP3  594     -11.193 -55.443 -62.334  1.00  0.00      WZ1 
ATOM   1751  H1  TIP3  594     -10.343 -55.022 -62.207  1.00  0.00      WZ1 
ATOM   1752  H2  TIP3  594     -11.188 -56.183 -61.727  1.00  0.00      WZ1 
ATOM   1753  OH2 TIP3  595     -10.799 -57.389 -60.511  1.00  0.00      WZ1 
ATOM   1754  H1  TIP3  595     -11.525 -57.869 -60.113  1.00  0.00      WZ1 
ATOM   1755  H2  TIP3  595     -10.218 -57.184 -59.778  1.00  0.00      WZ1 
ATOM   1756  OH2 TIP3  596     -11.040 -54.604 -55.563  1.00  0.00      WZ1 
ATOM   1757  H1  TIP3  596     -10.206 -54.982 -55.843  1.00  0.00      WZ1 
ATOM   1758  H2  TIP3  596     -10.928 -53.661 -55.682  1.00  0.00      WZ1 
ATOM   1759  OH2 TIP3  597     -12.554 -51.727 -53.256  1.00  0.00      WZ1 
ATOM   1760  H1  TIP3  597     -13.201 -51.401 -52.630  1.00  0.00      WZ1 
ATOM   1761  H2  TIP3  597     -13.071 -52.167 -53.930  1.00  0.00      WZ1 
ATOM   1762  OH2 TIP3  598     -10.531 -57.488 -64.119  1.00  0.00      WZ1 
ATOM   1763  H1  TIP3  598     -11.052 -57.132 -64.838  1.00  0.00      WZ1 
ATOM   1764  H2  TIP3  598     -10.564 -56.813 -63.441  1.00  0.00      WZ1 
ATOM   1765  OH2 TIP3  599     -12.182 -60.249 -65.569  1.00  0.00      WZ1 
ATOM   1766  H1  TIP3  599     -12.085 -59.582 -66.249  1.00  0.00      WZ1 
ATOM   1767  H2  TIP3  599     -12.322 -61.064 -66.050  1.00  0.00      WZ1 
ATOM   1768  OH2 TIP3  600     -13.012 -58.868 -59.948  1.00  0.00      WZ1 
ATOM   1769  H1  TIP3  600     -13.162 -59.814 -59.968  1.00  0.00      WZ1 
ATOM   1770  H2  TIP3  600     -13.366 -58.587 -59.104  1.00  0.00      WZ1 
ATOM   1771  OH2 TIP3  601     -27.977 -56.790 -55.937  1.00  0.00      WZ1 
ATOM   1772  H1  TIP3  601     -27.793 -56.872 -56.873  1.00  0.00      WZ1 
ATOM   1773  H2  TIP3  601     -27.128 -56.914 -55.514  1.00  0.00      WZ1 
ATOM   1774  OH2 TIP3  602     -12.156 -56.898 -50.309  1.00  0.00      WZ1 
ATOM   1775  H1  TIP3  602     -11.573 -57.633 -50.117  1.00  0.00      WZ1 
ATOM   1776  H2  TIP3  602     -11.592 -56.126 -50.262  1.00  0.00      WZ1 
ATOM   1777  OH2 TIP3  603     -10.659 -58.995 -49.624  1.00  0.00      WZ1 
ATOM   1778  H1  TIP3  603     -11.523 -59.374 -49.790  1.00  0.00      WZ1 
ATOM   1779  H2  TIP3  603     -10.055 -59.734 -49.699  1.00  0.00      WZ1 
ATOM   1780  OH2 TIP3  604     -12.934 -62.841 -66.451  1.00  0.00      WZ1 
ATOM   1781  H1  TIP3  604     -12.324 -63.212 -65.814  1.00  0.00      WZ1 
ATOM   1782  H2  TIP3  604     -13.771 -63.262 -66.255  1.00  0.00      WZ1 
ATOM   1783  OH2 TIP3  605     -13.302 -61.286 -61.485  1.00  0.00      WZ1 
ATOM   1784  H1  TIP3  605     -13.022 -62.193 -61.361  1.00  0.00      WZ1 
ATOM   1785  H2  TIP3  605     -12.543 -60.852 -61.874  1.00  0.00      WZ1 
ATOM   1786  OH2 TIP3  606     -12.690 -60.704 -56.049  1.00  0.00      WZ1 
ATOM   1787  H1  TIP3  606     -11.757 -60.492 -56.084  1.00  0.00      WZ1 
ATOM   1788  H2  TIP3  606     -12.925 -60.603 -55.127  1.00  0.00      WZ1 
ATOM   1789  OH2 TIP3  607     -12.661 -59.968 -53.273  1.00  0.00      WZ1 
ATOM   1790  H1  TIP3  607     -13.504 -59.699 -52.907  1.00  0.00      WZ1 
ATOM   1791  H2  TIP3  607     -12.218 -59.145 -53.484  1.00  0.00      WZ1 
ATOM   1792  OH2 TIP3  608     -28.379 -61.520 -49.796  1.00  0.00      WZ1 
ATOM   1793  H1  TIP3  608     -27.460 -61.642 -49.560  1.00  0.00      WZ1 
ATOM   1794  H2  TIP3  608     -28.829 -62.270 -49.407  1.00  0.00      WZ1 
ATOM   1795  OH2 TIP3  609     -10.378 -65.987 -47.920  1.00  0.00      WZ1 
ATOM   1796  H1  TIP3  609     -10.028 -66.641 -48.525  1.00  0.00      WZ1 
ATOM   1797  H2  TIP3  609     -10.231 -65.150 -48.360  1.00  0.00      WZ1 
ATOM   1798  OH2 TIP3  610     -12.688 -64.023 -61.437  1.00  0.00      WZ1 
ATOM   1799  H1  TIP3  610     -12.506 -64.472 -60.611  1.00  0.00      WZ1 
ATOM   1800  H2  TIP3  610     -13.288 -64.607 -61.901  1.00  0.00      WZ1 
ATOM   1801  OH2 TIP3  611     -27.158 -63.207 -56.905  1.00  0.00      WZ1 
ATOM   1802  H1  TIP3  611     -26.713 -63.999 -56.603  1.00  0.00      WZ1 
ATOM   1803  H2  TIP3  611     -26.692 -62.491 -56.475  1.00  0.00      WZ1 
ATOM   1804  OH2 TIP3  612     -28.854 -60.208 -55.836  1.00  0.00      WZ1 
ATOM   1805  H1  TIP3  612     -28.362 -60.429 -56.627  1.00  0.00      WZ1 
ATOM   1806  H2  TIP3  612     -28.492 -59.368 -55.555  1.00  0.00      WZ1 
ATOM   1807  OH2 TIP3  613     -10.858 -63.878 -49.571  1.00  0.00      WZ1 
ATOM   1808  H1  TIP3  613     -11.775 -63.607 -49.606  1.00  0.00      WZ1 
ATOM   1809  H2  TIP3  613     -10.735 -64.413 -50.355  1.00  0.00      WZ1 
ATOM   1810  OH2 TIP3  614     -10.822 -63.955 -64.909  1.00  0.00      WZ1 
ATOM   1811  H1  TIP3  614     -10.409 -64.676 -65.384  1.00  0.00      WZ1 
ATOM   1812  H2  TIP3  614     -10.140 -63.286 -64.851  1.00  0.00      WZ1 
ATOM   1813  OH2 TIP3  615     -28.541 -63.950 -61.782  1.00  0.00      WZ1 
ATOM   1814  H1  TIP3  615     -29.466 -63.742 -61.911  1.00  0.00      WZ1 
ATOM   1815  H2  TIP3  615     -28.087 -63.466 -62.472  1.00  0.00      WZ1 
ATOM   1816  OH2 TIP3  616     -13.770 -48.966 -59.836  1.00  0.00      WZ1 
ATOM   1817  H1  TIP3  616     -13.118 -49.314 -60.444  1.00  0.00      WZ1 
ATOM   1818  H2  TIP3  616     -13.259 -48.478 -59.190  1.00  0.00      WZ1 
ATOM   1819  OH2 TIP3  617     -28.577 -65.212 -53.438  1.00  0.00      WZ1 
ATOM   1820  H1  TIP3  617     -29.242 -65.458 -52.795  1.00  0.00      WZ1 
ATOM   1821  H2  TIP3  617     -29.020 -64.590 -54.015  1.00  0.00      WZ1 
ATOM   1822  OH2 TIP3  618     -26.385 -52.037 -49.293  1.00  0.00      WZ1 
ATOM   1823  H1  TIP3  618     -27.206 -51.862 -49.754  1.00  0.00      WZ1 
ATOM   1824  H2  TIP3  618     -26.637 -52.110 -48.373  1.00  0.00      WZ1 
ATOM   1825  OH2 TIP3  619     -23.431 -51.063 -53.035  1.00  0.00      WZ1 
ATOM   1826  H1  TIP3  619     -23.856 -50.253 -53.317  1.00  0.00      WZ1 
ATOM   1827  H2  TIP3  619     -22.526 -50.977 -53.337  1.00  0.00      WZ1 
ATOM   1828  OH2 TIP3  620     -19.120 -49.664 -50.075  1.00  0.00      WZ1 
ATOM   1829  H1  TIP3  620     -18.935 -49.997 -49.197  1.00  0.00      WZ1 
ATOM   1830  H2  TIP3  620     -18.273 -49.354 -50.397  1.00  0.00      WZ1 
ATOM   1831  OH2 TIP3  621     -16.775 -48.378 -50.831  1.00  0.00      WZ1 
ATOM   1832  H1  TIP3  621     -16.098 -49.011 -51.071  1.00  0.00      WZ1 
ATOM   1833  H2  TIP3  621     -16.453 -47.977 -50.024  1.00  0.00      WZ1 
ATOM   1834  OH2 TIP3  622     -11.857 -65.788 -51.752  1.00  0.00      WZ1 
ATOM   1835  H1  TIP3  622     -12.670 -65.463 -52.139  1.00  0.00      WZ1 
ATOM   1836  H2  TIP3  622     -11.624 -66.549 -52.285  1.00  0.00      WZ1 
ATOM   1837  OH2 TIP3  623     -26.029 -47.806 -52.987  1.00  0.00      WZ1 
ATOM   1838  H1  TIP3  623     -26.749 -47.366 -53.438  1.00  0.00      WZ1 
ATOM   1839  H2  TIP3  623     -26.395 -48.057 -52.139  1.00  0.00      WZ1 
ATOM   1840  OH2 TIP3  624     -23.562 -48.206 -53.957  1.00  0.00      WZ1 
ATOM   1841  H1  TIP3  624     -24.427 -48.134 -53.553  1.00  0.00      WZ1 
ATOM   1842  H2  TIP3  624     -23.617 -47.659 -54.741  1.00  0.00      WZ1 
ATOM   1843  OH2 TIP3  625     -18.851 -48.318 -54.782  1.00  0.00      WZ1 
ATOM   1844  H1  TIP3  625     -19.308 -47.789 -55.436  1.00  0.00      WZ1 
ATOM   1845  H2  TIP3  625     -18.688 -47.715 -54.057  1.00  0.00      WZ1 
ATOM   1846  OH2 TIP3  626     -16.524 -49.440 -53.837  1.00  0.00      WZ1 
ATOM   1847  H1  TIP3  626     -17.428 -49.275 -54.103  1.00  0.00      WZ1 
ATOM   1848  H2  TIP3  626     -16.095 -48.587 -53.902  1.00  0.00      WZ1 
ATOM   1849  OH2 TIP3  627     -13.919 -47.870 -53.542  1.00  0.00      WZ1 
ATOM   1850  H1  TIP3  627     -14.101 -46.954 -53.753  1.00  0.00      WZ1 
ATOM   1851  H2  TIP3  627     -13.743 -48.281 -54.389  1.00  0.00      WZ1 
ATOM   1852  OH2 TIP3  628     -26.614 -49.183 -56.077  1.00  0.00      WZ1 
ATOM   1853  H1  TIP3  628     -26.633 -49.609 -55.220  1.00  0.00      WZ1 
ATOM   1854  H2  TIP3  628     -25.809 -49.502 -56.486  1.00  0.00      WZ1 
ATOM   1855  OH2 TIP3  629     -24.473 -50.473 -57.422  1.00  0.00      WZ1 
ATOM   1856  H1  TIP3  629     -24.692 -51.390 -57.252  1.00  0.00      WZ1 
ATOM   1857  H2  TIP3  629     -23.649 -50.333 -56.956  1.00  0.00      WZ1 
ATOM   1858  OH2 TIP3  630     -21.936 -50.003 -56.573  1.00  0.00      WZ1 
ATOM   1859  H1  TIP3  630     -21.723 -50.892 -56.860  1.00  0.00      WZ1 
ATOM   1860  H2  TIP3  630     -21.871 -50.038 -55.619  1.00  0.00      WZ1 
ATOM   1861  OH2 TIP3  631     -18.427 -64.339 -57.429  1.00  0.00      WZ1 
ATOM   1862  H1  TIP3  631     -19.102 -64.969 -57.173  1.00  0.00      WZ1 
ATOM   1863  H2  TIP3  631     -17.863 -64.823 -58.032  1.00  0.00      WZ1 
ATOM   1864  OH2 TIP3  632     -13.285 -66.232 -57.316  1.00  0.00      WZ1 
ATOM   1865  H1  TIP3  632     -12.681 -65.684 -57.818  1.00  0.00      WZ1 
ATOM   1866  H2  TIP3  632     -14.154 -65.913 -57.557  1.00  0.00      WZ1 
ATOM   1867  OH2 TIP3  633     -11.558 -65.093 -58.983  1.00  0.00      WZ1 
ATOM   1868  H1  TIP3  633     -10.946 -65.608 -59.510  1.00  0.00      WZ1 
ATOM   1869  H2  TIP3  633     -11.175 -64.216 -58.960  1.00  0.00      WZ1 
ATOM   1870  OH2 TIP3  634     -26.101 -65.705 -59.607  1.00  0.00      WZ1 
ATOM   1871  H1  TIP3  634     -26.878 -65.940 -60.114  1.00  0.00      WZ1 
ATOM   1872  H2  TIP3  634     -25.570 -66.502 -59.598  1.00  0.00      WZ1 
ATOM   1873  OH2 TIP3  635     -27.264 -65.908 -63.803  1.00  0.00      WZ1 
ATOM   1874  H1  TIP3  635     -26.825 -65.296 -64.395  1.00  0.00      WZ1 
ATOM   1875  H2  TIP3  635     -27.898 -65.369 -63.329  1.00  0.00      WZ1 
ATOM   1876  OH2 TIP3  636     -21.521 -65.779 -59.794  1.00  0.00      WZ1 
ATOM   1877  H1  TIP3  636     -20.647 -65.390 -59.823  1.00  0.00      WZ1 
ATOM   1878  H2  TIP3  636     -21.657 -65.994 -58.871  1.00  0.00      WZ1 
ATOM   1879  OH2 TIP3  637     -15.965 -65.749 -58.144  1.00  0.00      WZ1 
ATOM   1880  H1  TIP3  637     -15.888 -65.653 -59.094  1.00  0.00      WZ1 
ATOM   1881  H2  TIP3  637     -16.240 -66.656 -58.015  1.00  0.00      WZ1 
ATOM   1882  OH2 TIP3  638     -14.611 -65.723 -62.452  1.00  0.00      WZ1 
ATOM   1883  H1  TIP3  638     -15.314 -65.108 -62.662  1.00  0.00      WZ1 
ATOM   1884  H2  TIP3  638     -15.056 -66.560 -62.321  1.00  0.00      WZ1 
ATOM   1885  OH2 TIP3  639     -27.363 -49.959 -62.906  1.00  0.00      WZ1 
ATOM   1886  H1  TIP3  639     -28.048 -49.997 -63.573  1.00  0.00      WZ1 
ATOM   1887  H2  TIP3  639     -27.360 -49.047 -62.618  1.00  0.00      WZ1 
ATOM   1888  OH2 TIP3  640     -25.403 -63.991 -65.361  1.00  0.00      WZ1 
ATOM   1889  H1  TIP3  640     -24.912 -64.621 -65.888  1.00  0.00      WZ1 
ATOM   1890  H2  TIP3  640     -24.780 -63.695 -64.698  1.00  0.00      WZ1 
ATOM   1891  OH2 TIP3  641     -20.377 -63.698 -62.904  1.00  0.00      WZ1 
ATOM   1892  H1  TIP3  641     -20.199 -64.345 -62.221  1.00  0.00      WZ1 
ATOM   1893  H2  TIP3  641     -20.431 -62.864 -62.437  1.00  0.00      WZ1 
ATOM   1894  OH2 TIP3  642     -18.499 -48.750 -64.508  1.00  0.00      WZ1 
ATOM   1895  H1  TIP3  642     -17.633 -48.383 -64.686  1.00  0.00      WZ1 
ATOM   1896  H2  TIP3  642     -18.746 -49.189 -65.322  1.00  0.00      WZ1 
ATOM   1897  OH2 TIP3  643     -11.790 -49.187 -61.829  1.00  0.00      WZ1 
ATOM   1898  H1  TIP3  643     -11.984 -49.935 -62.394  1.00  0.00      WZ1 
ATOM   1899  H2  TIP3  643     -11.829 -48.429 -62.412  1.00  0.00      WZ1 
ATOM   1900  OH2 TIP3  644     -26.143 -65.191 -50.089  1.00  0.00      WZ1 
ATOM   1901  H1  TIP3  644     -26.509 -65.957 -49.647  1.00  0.00      WZ1 
ATOM   1902  H2  TIP3  644     -25.230 -65.162 -49.803  1.00  0.00      WZ1 
ATOM   1903  OH2 TIP3  645     -24.170 -65.841 -48.554  1.00  0.00      WZ1 
ATOM   1904  H1  TIP3  645     -23.271 -66.115 -48.738  1.00  0.00      WZ1 
ATOM   1905  H2  TIP3  645     -24.556 -66.583 -48.089  1.00  0.00      WZ1 
ATOM   1906  OH2 TIP3  646     -25.545 -49.039 -65.881  1.00  0.00      WZ1 
ATOM   1907  H1  TIP3  646     -25.813 -48.753 -65.007  1.00  0.00      WZ1 
ATOM   1908  H2  TIP3  646     -24.774 -49.585 -65.728  1.00  0.00      WZ1 
ATOM   1909  OH2 TIP3  648     -12.572 -50.436 -49.679  1.00  0.00      WZ1 
ATOM   1910  H1  TIP3  648     -13.354 -50.622 -50.199  1.00  0.00      WZ1 
ATOM   1911  H2  TIP3  648     -12.644 -49.506 -49.462  1.00  0.00      WZ1 
ATOM   1912  OH2 TIP3  649       1.834 -56.549 -59.648  1.00  0.00      WZ1 
ATOM   1913  H1  TIP3  649       1.923 -55.605 -59.780  1.00  0.00      WZ1 
ATOM   1914  H2  TIP3  649       1.195 -56.824 -60.306  1.00  0.00      WZ1 
ATOM   1915  OH2 TIP3  650       0.767 -57.294 -56.229  1.00  0.00      WZ1 
ATOM   1916  H1  TIP3  650       0.729 -57.940 -55.524  1.00  0.00      WZ1 
ATOM   1917  H2  TIP3  650       0.444 -57.761 -57.000  1.00  0.00      WZ1 
ATOM   1918  OH2 TIP3  651      -6.865 -57.680 -54.636  1.00  0.00      WZ1 
ATOM   1919  H1  TIP3  651      -6.824 -58.305 -53.913  1.00  0.00      WZ1 
ATOM   1920  H2  TIP3  651      -6.162 -57.056 -54.454  1.00  0.00      WZ1 
ATOM   1921  OH2 TIP3  652       4.473 -54.355 -57.928  1.00  0.00      WZ1 
ATOM   1922  H1  TIP3  652       4.032 -55.075 -57.477  1.00  0.00      WZ1 
ATOM   1923  H2  TIP3  652       4.460 -53.634 -57.298  1.00  0.00      WZ1 
ATOM   1924  OH2 TIP3  653      -5.941 -53.230 -56.101  1.00  0.00      WZ1 
ATOM   1925  H1  TIP3  653      -6.311 -54.032 -56.471  1.00  0.00      WZ1 
ATOM   1926  H2  TIP3  653      -5.000 -53.398 -56.055  1.00  0.00      WZ1 
ATOM   1927  OH2 TIP3  654      -9.331 -59.570 -60.708  1.00  0.00      WZ1 
ATOM   1928  H1  TIP3  654      -9.779 -58.724 -60.727  1.00  0.00      WZ1 
ATOM   1929  H2  TIP3  654      -9.892 -60.149 -61.224  1.00  0.00      WZ1 
ATOM   1930  OH2 TIP3  655      -8.621 -57.408 -58.583  1.00  0.00      WZ1 
ATOM   1931  H1  TIP3  655      -8.407 -58.178 -58.055  1.00  0.00      WZ1 
ATOM   1932  H2  TIP3  655      -7.883 -57.318 -59.186  1.00  0.00      WZ1 
ATOM   1933  OH2 TIP3  656       1.584 -49.251 -57.716  1.00  0.00      WZ1 
ATOM   1934  H1  TIP3  656       2.204 -49.927 -57.989  1.00  0.00      WZ1 
ATOM   1935  H2  TIP3  656       1.376 -49.469 -56.807  1.00  0.00      WZ1 
ATOM   1936  OH2 TIP3  657      -0.844 -54.862 -55.823  1.00  0.00      WZ1 
ATOM   1937  H1  TIP3  657      -0.540 -55.548 -56.418  1.00  0.00      WZ1 
ATOM   1938  H2  TIP3  657      -0.122 -54.743 -55.205  1.00  0.00      WZ1 
ATOM   1939  OH2 TIP3  658       7.819 -63.260 -54.963  1.00  0.00      WZ1 
ATOM   1940  H1  TIP3  658       7.868 -62.650 -54.227  1.00  0.00      WZ1 
ATOM   1941  H2  TIP3  658       8.245 -62.799 -55.685  1.00  0.00      WZ1 
ATOM   1942  OH2 TIP3  659       2.297 -60.468 -55.496  1.00  0.00      WZ1 
ATOM   1943  H1  TIP3  659       2.440 -61.414 -55.476  1.00  0.00      WZ1 
ATOM   1944  H2  TIP3  659       2.191 -60.261 -56.424  1.00  0.00      WZ1 
ATOM   1945  OH2 TIP3  660      -4.548 -62.366 -58.223  1.00  0.00      WZ1 
ATOM   1946  H1  TIP3  660      -4.505 -61.506 -58.642  1.00  0.00      WZ1 
ATOM   1947  H2  TIP3  660      -5.006 -62.919 -58.857  1.00  0.00      WZ1 
ATOM   1948  OH2 TIP3  661       3.174 -62.235 -59.822  1.00  0.00      WZ1 
ATOM   1949  H1  TIP3  661       3.820 -62.564 -59.198  1.00  0.00      WZ1 
ATOM   1950  H2  TIP3  661       3.684 -61.718 -60.445  1.00  0.00      WZ1 
ATOM   1951  OH2 TIP3  662      -7.928 -59.969 -57.461  1.00  0.00      WZ1 
ATOM   1952  H1  TIP3  662      -7.274 -60.519 -57.029  1.00  0.00      WZ1 
ATOM   1953  H2  TIP3  662      -7.904 -60.244 -58.378  1.00  0.00      WZ1 
ATOM   1954  OH2 TIP3  663      -2.772 -58.419 -58.246  1.00  0.00      WZ1 
ATOM   1955  H1  TIP3  663      -2.156 -58.946 -57.737  1.00  0.00      WZ1 
ATOM   1956  H2  TIP3  663      -3.358 -59.059 -58.650  1.00  0.00      WZ1 
ATOM   1957  OH2 TIP3  664       8.211 -61.782 -52.727  1.00  0.00      WZ1 
ATOM   1958  H1  TIP3  664       7.522 -61.124 -52.822  1.00  0.00      WZ1 
ATOM   1959  H2  TIP3  664       8.226 -61.980 -51.790  1.00  0.00      WZ1 
ATOM   1960  OH2 TIP3  665      -5.738 -63.448 -54.149  1.00  0.00      WZ1 
ATOM   1961  H1  TIP3  665      -5.957 -62.918 -54.916  1.00  0.00      WZ1 
ATOM   1962  H2  TIP3  665      -6.406 -63.222 -53.502  1.00  0.00      WZ1 
ATOM   1963  OH2 TIP3  666       1.631 -53.948 -60.605  1.00  0.00      WZ1 
ATOM   1964  H1  TIP3  666       1.335 -54.271 -61.457  1.00  0.00      WZ1 
ATOM   1965  H2  TIP3  666       1.307 -53.048 -60.564  1.00  0.00      WZ1 
ATOM   1966  OH2 TIP3  667      -3.169 -55.773 -53.862  1.00  0.00      WZ1 
ATOM   1967  H1  TIP3  667      -3.909 -55.174 -53.758  1.00  0.00      WZ1 
ATOM   1968  H2  TIP3  667      -2.455 -55.219 -54.177  1.00  0.00      WZ1 
ATOM   1969  OH2 TIP3  668       4.938 -62.945 -57.842  1.00  0.00      WZ1 
ATOM   1970  H1  TIP3  668       4.723 -63.710 -57.309  1.00  0.00      WZ1 
ATOM   1971  H2  TIP3  668       5.594 -62.472 -57.329  1.00  0.00      WZ1 
ATOM   1972  OH2 TIP3  669      -6.144 -61.556 -56.197  1.00  0.00      WZ1 
ATOM   1973  H1  TIP3  669      -5.531 -60.923 -55.824  1.00  0.00      WZ1 
ATOM   1974  H2  TIP3  669      -5.632 -62.028 -56.853  1.00  0.00      WZ1 
ATOM   1975  OH2 TIP3  670      -4.761 -53.808 -53.075  1.00  0.00      WZ1 
ATOM   1976  H1  TIP3  670      -4.767 -52.929 -53.453  1.00  0.00      WZ1 
ATOM   1977  H2  TIP3  670      -5.615 -53.892 -52.650  1.00  0.00      WZ1 
ATOM   1978  OH2 TIP3  671      -8.640 -54.137 -62.293  1.00  0.00      WZ1 
ATOM   1979  H1  TIP3  671      -8.912 -53.908 -63.181  1.00  0.00      WZ1 
ATOM   1980  H2  TIP3  671      -8.595 -53.300 -61.832  1.00  0.00      WZ1 
ATOM   1981  OH2 TIP3  672       4.985 -52.516 -55.580  1.00  0.00      WZ1 
ATOM   1982  H1  TIP3  672       4.043 -52.458 -55.418  1.00  0.00      WZ1 
ATOM   1983  H2  TIP3  672       5.261 -51.610 -55.717  1.00  0.00      WZ1 
ATOM   1984  OH2 TIP3  673       5.285 -64.229 -54.162  1.00  0.00      WZ1 
ATOM   1985  H1  TIP3  673       4.549 -63.619 -54.200  1.00  0.00      WZ1 
ATOM   1986  H2  TIP3  673       5.969 -63.814 -54.689  1.00  0.00      WZ1 
ATOM   1987  OH2 TIP3  674      -1.712 -66.143 -56.697  1.00  0.00      WZ1 
ATOM   1988  H1  TIP3  674      -1.829 -67.091 -56.751  1.00  0.00      WZ1 
ATOM   1989  H2  TIP3  674      -2.567 -65.810 -56.424  1.00  0.00      WZ1 
ATOM   1990  OH2 TIP3  675       3.237 -50.735 -58.955  1.00  0.00      WZ1 
ATOM   1991  H1  TIP3  675       3.662 -51.442 -59.440  1.00  0.00      WZ1 
ATOM   1992  H2  TIP3  675       3.554 -49.933 -59.371  1.00  0.00      WZ1 
ATOM   1993  OH2 TIP3  676       4.396 -52.834 -60.446  1.00  0.00      WZ1 
ATOM   1994  H1  TIP3  676       4.139 -53.524 -61.057  1.00  0.00      WZ1 
ATOM   1995  H2  TIP3  676       4.467 -53.277 -59.600  1.00  0.00      WZ1 
ATOM   1996  OH2 TIP3  677       6.082 -54.267 -51.969  1.00  0.00      WZ1 
ATOM   1997  H1  TIP3  677       6.222 -54.859 -52.708  1.00  0.00      WZ1 
ATOM   1998  H2  TIP3  677       6.250 -53.394 -52.325  1.00  0.00      WZ1 
ATOM   1999  OH2 TIP3  678       0.555 -57.305 -62.196  1.00  0.00      WZ1 
ATOM   2000  H1  TIP3  678      -0.157 -56.770 -62.548  1.00  0.00      WZ1 
ATOM   2001  H2  TIP3  678       1.246 -57.250 -62.856  1.00  0.00      WZ1 
ATOM   2002  OH2 TIP3  679       0.609 -58.848 -65.158  1.00  0.00      WZ1 
ATOM   2003  H1  TIP3  679       1.310 -58.825 -64.506  1.00  0.00      WZ1 
ATOM   2004  H2  TIP3  679       0.911 -59.476 -65.814  1.00  0.00      WZ1 
ATOM   2005  OH2 TIP3  680       7.924 -57.927 -53.903  1.00  0.00      WZ1 
ATOM   2006  H1  TIP3  680       7.272 -57.233 -53.814  1.00  0.00      WZ1 
ATOM   2007  H2  TIP3  680       8.389 -57.717 -54.712  1.00  0.00      WZ1 
ATOM   2008  OH2 TIP3  681       3.961 -57.096 -61.244  1.00  0.00      WZ1 
ATOM   2009  H1  TIP3  681       3.229 -56.867 -60.671  1.00  0.00      WZ1 
ATOM   2010  H2  TIP3  681       4.408 -57.809 -60.790  1.00  0.00      WZ1 
ATOM   2011  OH2 TIP3  682       3.858 -58.921 -52.177  1.00  0.00      WZ1 
ATOM   2012  H1  TIP3  682       3.938 -58.158 -51.605  1.00  0.00      WZ1 
ATOM   2013  H2  TIP3  682       3.257 -58.642 -52.867  1.00  0.00      WZ1 
ATOM   2014  OH2 TIP3  683      -4.394 -56.465 -59.362  1.00  0.00      WZ1 
ATOM   2015  H1  TIP3  683      -4.724 -56.836 -60.180  1.00  0.00      WZ1 
ATOM   2016  H2  TIP3  683      -3.806 -57.136 -59.015  1.00  0.00      WZ1 
ATOM   2017  OH2 TIP3  684      -3.027 -53.037 -56.681  1.00  0.00      WZ1 
ATOM   2018  H1  TIP3  684      -3.122 -53.616 -57.437  1.00  0.00      WZ1 
ATOM   2019  H2  TIP3  684      -2.298 -53.409 -56.184  1.00  0.00      WZ1 
ATOM   2020  OH2 TIP3  685      -4.027 -57.697 -55.728  1.00  0.00      WZ1 
ATOM   2021  H1  TIP3  685      -3.462 -57.575 -56.491  1.00  0.00      WZ1 
ATOM   2022  H2  TIP3  685      -3.709 -57.059 -55.090  1.00  0.00      WZ1 
ATOM   2023  OH2 TIP3  686       2.282 -52.193 -54.994  1.00  0.00      WZ1 
ATOM   2024  H1  TIP3  686       2.041 -51.531 -54.346  1.00  0.00      WZ1 
ATOM   2025  H2  TIP3  686       2.084 -53.028 -54.569  1.00  0.00      WZ1 
ATOM   2026  OH2 TIP3  687      -3.147 -53.297 -51.011  1.00  0.00      WZ1 
ATOM   2027  H1  TIP3  687      -3.459 -52.515 -50.556  1.00  0.00      WZ1 
ATOM   2028  H2  TIP3  687      -3.797 -53.450 -51.697  1.00  0.00      WZ1 
ATOM   2029  OH2 TIP3  688       2.832 -57.933 -63.559  1.00  0.00      WZ1 
ATOM   2030  H1  TIP3  688       3.411 -57.783 -62.812  1.00  0.00      WZ1 
ATOM   2031  H2  TIP3  688       3.246 -57.463 -64.283  1.00  0.00      WZ1 
ATOM   2032  OH2 TIP3  689      -6.227 -57.099 -51.783  1.00  0.00      WZ1 
ATOM   2033  H1  TIP3  689      -6.157 -56.449 -51.084  1.00  0.00      WZ1 
ATOM   2034  H2  TIP3  689      -7.118 -56.996 -52.118  1.00  0.00      WZ1 
ATOM   2035  OH2 TIP3  690       0.558 -51.197 -60.124  1.00  0.00      WZ1 
ATOM   2036  H1  TIP3  690       1.032 -50.901 -59.347  1.00  0.00      WZ1 
ATOM   2037  H2  TIP3  690      -0.005 -50.458 -60.357  1.00  0.00      WZ1 
ATOM   2038  OH2 TIP3  691      -4.908 -51.226 -50.248  1.00  0.00      WZ1 
ATOM   2039  H1  TIP3  691      -4.900 -51.362 -51.195  1.00  0.00      WZ1 
ATOM   2040  H2  TIP3  691      -5.824 -51.343 -49.996  1.00  0.00      WZ1 
ATOM   2041  OH2 TIP3  692       6.530 -66.183 -63.746  1.00  0.00      WZ1 
ATOM   2042  H1  TIP3  692       5.631 -66.045 -63.451  1.00  0.00      WZ1 
ATOM   2043  H2  TIP3  692       6.782 -65.352 -64.148  1.00  0.00      WZ1 
ATOM   2044  OH2 TIP3  693      -5.404 -57.396 -61.773  1.00  0.00      WZ1 
ATOM   2045  H1  TIP3  693      -5.696 -56.628 -62.264  1.00  0.00      WZ1 
ATOM   2046  H2  TIP3  693      -6.078 -58.055 -61.936  1.00  0.00      WZ1 
ATOM   2047  OH2 TIP3  694       7.720 -51.817 -65.370  1.00  0.00      WZ1 
ATOM   2048  H1  TIP3  694       7.793 -50.878 -65.199  1.00  0.00      WZ1 
ATOM   2049  H2  TIP3  694       8.625 -52.122 -65.426  1.00  0.00      WZ1 
ATOM   2050  OH2 TIP3  695      -9.311 -55.033 -52.958  1.00  0.00      WZ1 
ATOM   2051  H1  TIP3  695      -9.812 -55.061 -53.773  1.00  0.00      WZ1 
ATOM   2052  H2  TIP3  695      -9.305 -55.938 -52.648  1.00  0.00      WZ1 
ATOM   2053  OH2 TIP3  696      -9.560 -52.252 -56.074  1.00  0.00      WZ1 
ATOM   2054  H1  TIP3  696      -8.614 -52.397 -56.093  1.00  0.00      WZ1 
ATOM   2055  H2  TIP3  696      -9.673 -51.468 -55.537  1.00  0.00      WZ1 
ATOM   2056  OH2 TIP3  697       8.637 -51.586 -50.391  1.00  0.00      WZ1 
ATOM   2057  H1  TIP3  697       8.588 -52.542 -50.429  1.00  0.00      WZ1 
ATOM   2058  H2  TIP3  697       7.811 -51.319 -49.990  1.00  0.00      WZ1 
ATOM   2059  OH2 TIP3  698      -0.384 -52.013 -51.515  1.00  0.00      WZ1 
ATOM   2060  H1  TIP3  698      -0.297 -51.186 -51.040  1.00  0.00      WZ1 
ATOM   2061  H2  TIP3  698      -1.248 -52.342 -51.266  1.00  0.00      WZ1 
ATOM   2062  OH2 TIP3  699       0.030 -48.240 -61.709  1.00  0.00      WZ1 
ATOM   2063  H1  TIP3  699      -0.045 -48.361 -62.656  1.00  0.00      WZ1 
ATOM   2064  H2  TIP3  699       0.063 -47.291 -61.591  1.00  0.00      WZ1 
ATOM   2065  OH2 TIP3  700      -6.316 -49.451 -59.928  1.00  0.00      WZ1 
ATOM   2066  H1  TIP3  700      -6.164 -49.799 -59.050  1.00  0.00      WZ1 
ATOM   2067  H2  TIP3  700      -7.167 -49.808 -60.183  1.00  0.00      WZ1 
ATOM   2068  OH2 TIP3  701       3.132 -49.086 -64.707  1.00  0.00      WZ1 
ATOM   2069  H1  TIP3  701       3.507 -49.831 -65.178  1.00  0.00      WZ1 
ATOM   2070  H2  TIP3  701       3.136 -49.356 -63.789  1.00  0.00      WZ1 
ATOM   2071  OH2 TIP3  702       2.801 -49.160 -61.958  1.00  0.00      WZ1 
ATOM   2072  H1  TIP3  702       1.866 -49.060 -61.779  1.00  0.00      WZ1 
ATOM   2073  H2  TIP3  702       3.081 -49.870 -61.379  1.00  0.00      WZ1 
ATOM   2074  OH2 TIP3  703       5.789 -60.093 -49.911  1.00  0.00      WZ1 
ATOM   2075  H1  TIP3  703       5.382 -59.613 -50.632  1.00  0.00      WZ1 
ATOM   2076  H2  TIP3  703       5.830 -60.999 -50.219  1.00  0.00      WZ1 
ATOM   2077  OH2 TIP3  704      -7.062 -53.709 -51.914  1.00  0.00      WZ1 
ATOM   2078  H1  TIP3  704      -6.845 -54.071 -51.055  1.00  0.00      WZ1 
ATOM   2079  H2  TIP3  704      -7.917 -54.084 -52.124  1.00  0.00      WZ1 
ATOM   2080  OH2 TIP3  705      -4.443 -65.239 -55.919  1.00  0.00      WZ1 
ATOM   2081  H1  TIP3  705      -5.304 -65.326 -56.327  1.00  0.00      WZ1 
ATOM   2082  H2  TIP3  705      -4.465 -64.383 -55.491  1.00  0.00      WZ1 
ATOM   2083  OH2 TIP3  706       0.220 -65.517 -52.544  1.00  0.00      WZ1 
ATOM   2084  H1  TIP3  706       0.640 -65.932 -51.791  1.00  0.00      WZ1 
ATOM   2085  H2  TIP3  706      -0.713 -65.696 -52.427  1.00  0.00      WZ1 
ATOM   2086  OH2 TIP3  707       3.546 -61.762 -51.691  1.00  0.00      WZ1 
ATOM   2087  H1  TIP3  707       3.032 -61.887 -50.893  1.00  0.00      WZ1 
ATOM   2088  H2  TIP3  707       3.391 -60.849 -51.935  1.00  0.00      WZ1 
ATOM   2089  OH2 TIP3  708       4.309 -56.901 -65.930  1.00  0.00      WZ1 
ATOM   2090  H1  TIP3  708       4.351 -57.123 -66.860  1.00  0.00      WZ1 
ATOM   2091  H2  TIP3  708       5.158 -56.502 -65.740  1.00  0.00      WZ1 
ATOM   2092  OH2 TIP3  709      -0.118 -63.025 -65.259  1.00  0.00      WZ1 
ATOM   2093  H1  TIP3  709      -0.372 -63.006 -64.336  1.00  0.00      WZ1 
ATOM   2094  H2  TIP3  709      -0.375 -63.896 -65.561  1.00  0.00      WZ1 
ATOM   2095  OH2 TIP3  710      -4.352 -60.274 -54.824  1.00  0.00      WZ1 
ATOM   2096  H1  TIP3  710      -4.994 -60.314 -54.115  1.00  0.00      WZ1 
ATOM   2097  H2  TIP3  710      -4.315 -59.347 -55.062  1.00  0.00      WZ1 
ATOM   2098  OH2 TIP3  711      -4.355 -60.053 -59.912  1.00  0.00      WZ1 
ATOM   2099  H1  TIP3  711      -5.248 -60.393 -59.971  1.00  0.00      WZ1 
ATOM   2100  H2  TIP3  711      -3.904 -60.430 -60.668  1.00  0.00      WZ1 
ATOM   2101  OH2 TIP3  712       1.181 -59.637 -61.095  1.00  0.00      WZ1 
ATOM   2102  H1  TIP3  712       0.772 -58.822 -61.386  1.00  0.00      WZ1 
ATOM   2103  H2  TIP3  712       1.901 -59.777 -61.709  1.00  0.00      WZ1 
ATOM   2104  OH2 TIP3  713       0.283 -59.461 -49.607  1.00  0.00      WZ1 
ATOM   2105  H1  TIP3  713      -0.280 -60.166 -49.286  1.00  0.00      WZ1 
ATOM   2106  H2  TIP3  713       1.109 -59.582 -49.139  1.00  0.00      WZ1 
ATOM   2107  OH2 TIP3  714       2.185 -60.191 -58.281  1.00  0.00      WZ1 
ATOM   2108  H1  TIP3  714       1.990 -59.585 -58.996  1.00  0.00      WZ1 
ATOM   2109  H2  TIP3  714       2.367 -61.024 -58.715  1.00  0.00      WZ1 
ATOM   2110  OH2 TIP3  715      -6.602 -59.953 -52.957  1.00  0.00      WZ1 
ATOM   2111  H1  TIP3  715      -6.640 -59.553 -52.088  1.00  0.00      WZ1 
ATOM   2112  H2  TIP3  715      -7.093 -60.770 -52.866  1.00  0.00      WZ1 
ATOM   2113  OH2 TIP3  716      -3.236 -62.579 -66.158  1.00  0.00      WZ1 
ATOM   2114  H1  TIP3  716      -3.667 -63.024 -65.428  1.00  0.00      WZ1 
ATOM   2115  H2  TIP3  716      -3.954 -62.208 -66.670  1.00  0.00      WZ1 
ATOM   2116  OH2 TIP3  717      -9.994 -62.837 -59.106  1.00  0.00      WZ1 
ATOM   2117  H1  TIP3  717      -9.363 -62.866 -58.387  1.00  0.00      WZ1 
ATOM   2118  H2  TIP3  717      -9.544 -63.262 -59.837  1.00  0.00      WZ1 
ATOM   2119  OH2 TIP3  718      -8.719 -62.091 -63.682  1.00  0.00      WZ1 
ATOM   2120  H1  TIP3  718      -8.245 -61.500 -64.267  1.00  0.00      WZ1 
ATOM   2121  H2  TIP3  718      -9.437 -61.561 -63.335  1.00  0.00      WZ1 
ATOM   2122  OH2 TIP3  719       1.449 -58.553 -53.610  1.00  0.00      WZ1 
ATOM   2123  H1  TIP3  719       1.773 -59.184 -54.253  1.00  0.00      WZ1 
ATOM   2124  H2  TIP3  719       1.009 -59.087 -52.949  1.00  0.00      WZ1 
ATOM   2125  OH2 TIP3  720      -1.773 -62.625 -58.826  1.00  0.00      WZ1 
ATOM   2126  H1  TIP3  720      -2.684 -62.568 -58.537  1.00  0.00      WZ1 
ATOM   2127  H2  TIP3  720      -1.268 -62.685 -58.015  1.00  0.00      WZ1 
ATOM   2128  OH2 TIP3  721      -6.945 -60.996 -59.999  1.00  0.00      WZ1 
ATOM   2129  H1  TIP3  721      -7.834 -60.897 -60.339  1.00  0.00      WZ1 
ATOM   2130  H2  TIP3  721      -6.649 -61.838 -60.345  1.00  0.00      WZ1 
ATOM   2131  OH2 TIP3  722      -3.292 -60.996 -62.342  1.00  0.00      WZ1 
ATOM   2132  H1  TIP3  722      -2.360 -60.867 -62.164  1.00  0.00      WZ1 
ATOM   2133  H2  TIP3  722      -3.507 -60.327 -62.992  1.00  0.00      WZ1 
ATOM   2134  OH2 TIP3  723       2.632 -63.390 -55.561  1.00  0.00      WZ1 
ATOM   2135  H1  TIP3  723       1.955 -63.259 -54.897  1.00  0.00      WZ1 
ATOM   2136  H2  TIP3  723       2.146 -63.545 -56.372  1.00  0.00      WZ1 
ATOM   2137  OH2 TIP3  724      -4.618 -59.802 -64.776  1.00  0.00      WZ1 
ATOM   2138  H1  TIP3  724      -5.160 -60.181 -65.467  1.00  0.00      WZ1 
ATOM   2139  H2  TIP3  724      -3.784 -59.607 -65.204  1.00  0.00      WZ1 
ATOM   2140  OH2 TIP3  725       5.919 -47.719 -49.285  1.00  0.00      WZ1 
ATOM   2141  H1  TIP3  725       6.119 -47.295 -50.119  1.00  0.00      WZ1 
ATOM   2142  H2  TIP3  725       6.575 -47.375 -48.678  1.00  0.00      WZ1 
ATOM   2143  OH2 TIP3  726      -6.483 -55.245 -49.677  1.00  0.00      WZ1 
ATOM   2144  H1  TIP3  726      -5.750 -54.990 -49.115  1.00  0.00      WZ1 
ATOM   2145  H2  TIP3  726      -7.263 -55.040 -49.161  1.00  0.00      WZ1 
ATOM   2146  OH2 TIP3  727      -0.453 -59.838 -56.939  1.00  0.00      WZ1 
ATOM   2147  H1  TIP3  727       0.111 -60.384 -57.486  1.00  0.00      WZ1 
ATOM   2148  H2  TIP3  727      -0.601 -60.359 -56.150  1.00  0.00      WZ1 
ATOM   2149  OH2 TIP3  728      -5.451 -63.701 -60.520  1.00  0.00      WZ1 
ATOM   2150  H1  TIP3  728      -5.768 -64.604 -60.556  1.00  0.00      WZ1 
ATOM   2151  H2  TIP3  728      -4.670 -63.699 -61.073  1.00  0.00      WZ1 
ATOM   2152  OH2 TIP3  729      -1.827 -61.449 -54.525  1.00  0.00      WZ1 
ATOM   2153  H1  TIP3  729      -2.662 -60.995 -54.414  1.00  0.00      WZ1 
ATOM   2154  H2  TIP3  729      -1.303 -61.173 -53.773  1.00  0.00      WZ1 
ATOM   2155  OH2 TIP3  730      -1.283 -55.236 -62.840  1.00  0.00      WZ1 
ATOM   2156  H1  TIP3  730      -2.027 -55.744 -63.162  1.00  0.00      WZ1 
ATOM   2157  H2  TIP3  730      -1.417 -55.188 -61.893  1.00  0.00      WZ1 
ATOM   2158  OH2 TIP3  731       5.867 -56.103 -54.053  1.00  0.00      WZ1 
ATOM   2159  H1  TIP3  731       6.509 -55.647 -54.597  1.00  0.00      WZ1 
ATOM   2160  H2  TIP3  731       5.037 -55.990 -54.516  1.00  0.00      WZ1 
ATOM   2161  OH2 TIP3  732       2.615 -62.422 -64.641  1.00  0.00      WZ1 
ATOM   2162  H1  TIP3  732       1.677 -62.311 -64.792  1.00  0.00      WZ1 
ATOM   2163  H2  TIP3  732       2.912 -61.566 -64.334  1.00  0.00      WZ1 
ATOM   2164  OH2 TIP3  733       0.237 -55.052 -51.603  1.00  0.00      WZ1 
ATOM   2165  H1  TIP3  733      -0.109 -55.434 -50.796  1.00  0.00      WZ1 
ATOM   2166  H2  TIP3  733       0.037 -54.119 -51.532  1.00  0.00      WZ1 
ATOM   2167  OH2 TIP3  734       3.333 -60.555 -62.980  1.00  0.00      WZ1 
ATOM   2168  H1  TIP3  734       4.225 -60.693 -62.661  1.00  0.00      WZ1 
ATOM   2169  H2  TIP3  734       3.390 -59.764 -63.517  1.00  0.00      WZ1 
ATOM   2170  OH2 TIP3  735      -6.158 -55.941 -57.070  1.00  0.00      WZ1 
ATOM   2171  H1  TIP3  735      -5.413 -55.944 -57.671  1.00  0.00      WZ1 
ATOM   2172  H2  TIP3  735      -6.080 -56.765 -56.589  1.00  0.00      WZ1 
ATOM   2173  OH2 TIP3  736       0.843 -53.778 -63.814  1.00  0.00      WZ1 
ATOM   2174  H1  TIP3  736       0.548 -52.951 -63.433  1.00  0.00      WZ1 
ATOM   2175  H2  TIP3  736       0.140 -54.397 -63.618  1.00  0.00      WZ1 
ATOM   2176  OH2 TIP3  737      -9.150 -57.481 -51.755  1.00  0.00      WZ1 
ATOM   2177  H1  TIP3  737      -8.927 -57.899 -50.924  1.00  0.00      WZ1 
ATOM   2178  H2  TIP3  737      -9.752 -58.093 -52.178  1.00  0.00      WZ1 
ATOM   2179  OH2 TIP3  738      -2.133 -57.964 -49.542  1.00  0.00      WZ1 
ATOM   2180  H1  TIP3  738      -2.429 -58.129 -50.437  1.00  0.00      WZ1 
ATOM   2181  H2  TIP3  738      -1.202 -58.184 -49.553  1.00  0.00      WZ1 
ATOM   2182  OH2 TIP3  739       2.487 -52.590 -51.653  1.00  0.00      WZ1 
ATOM   2183  H1  TIP3  739       1.586 -52.407 -51.920  1.00  0.00      WZ1 
ATOM   2184  H2  TIP3  739       2.521 -52.331 -50.732  1.00  0.00      WZ1 
ATOM   2185  OH2 TIP3  740       8.218 -60.346 -63.285  1.00  0.00      WZ1 
ATOM   2186  H1  TIP3  740       7.664 -60.742 -63.958  1.00  0.00      WZ1 
ATOM   2187  H2  TIP3  740       8.319 -59.435 -63.563  1.00  0.00      WZ1 
ATOM   2188  OH2 TIP3  741       8.182 -54.545 -50.448  1.00  0.00      WZ1 
ATOM   2189  H1  TIP3  741       7.330 -54.307 -50.815  1.00  0.00      WZ1 
ATOM   2190  H2  TIP3  741       8.772 -54.562 -51.201  1.00  0.00      WZ1 
ATOM   2191  OH2 TIP3  742       6.514 -51.560 -62.820  1.00  0.00      WZ1 
ATOM   2192  H1  TIP3  742       6.141 -52.385 -62.511  1.00  0.00      WZ1 
ATOM   2193  H2  TIP3  742       6.791 -51.743 -63.718  1.00  0.00      WZ1 
ATOM   2194  OH2 TIP3  743       3.674 -56.752 -55.799  1.00  0.00      WZ1 
ATOM   2195  H1  TIP3  743       2.746 -56.983 -55.826  1.00  0.00      WZ1 
ATOM   2196  H2  TIP3  743       4.125 -57.529 -56.129  1.00  0.00      WZ1 
ATOM   2197  OH2 TIP3  744      -3.783 -52.423 -59.666  1.00  0.00      WZ1 
ATOM   2198  H1  TIP3  744      -3.256 -51.650 -59.866  1.00  0.00      WZ1 
ATOM   2199  H2  TIP3  744      -4.663 -52.199 -59.968  1.00  0.00      WZ1 
ATOM   2200  OH2 TIP3  745      -8.028 -57.561 -65.079  1.00  0.00      WZ1 
ATOM   2201  H1  TIP3  745      -7.412 -56.934 -64.699  1.00  0.00      WZ1 
ATOM   2202  H2  TIP3  745      -8.890 -57.245 -64.807  1.00  0.00      WZ1 
ATOM   2203  OH2 TIP3  746      -2.356 -54.760 -60.090  1.00  0.00      WZ1 
ATOM   2204  H1  TIP3  746      -2.597 -53.835 -60.048  1.00  0.00      WZ1 
ATOM   2205  H2  TIP3  746      -3.096 -55.219 -59.693  1.00  0.00      WZ1 
ATOM   2206  OH2 TIP3  747      -1.841 -50.611 -53.774  1.00  0.00      WZ1 
ATOM   2207  H1  TIP3  747      -1.478 -49.757 -54.008  1.00  0.00      WZ1 
ATOM   2208  H2  TIP3  747      -1.309 -50.903 -53.034  1.00  0.00      WZ1 
ATOM   2209  OH2 TIP3  748      -3.672 -49.739 -60.544  1.00  0.00      WZ1 
ATOM   2210  H1  TIP3  748      -4.622 -49.633 -60.493  1.00  0.00      WZ1 
ATOM   2211  H2  TIP3  748      -3.321 -48.918 -60.200  1.00  0.00      WZ1 
ATOM   2212  OH2 TIP3  749       1.703 -54.512 -54.074  1.00  0.00      WZ1 
ATOM   2213  H1  TIP3  749       1.277 -54.740 -53.247  1.00  0.00      WZ1 
ATOM   2214  H2  TIP3  749       2.284 -55.251 -54.256  1.00  0.00      WZ1 
ATOM   2215  OH2 TIP3  750       3.906 -53.583 -65.000  1.00  0.00      WZ1 
ATOM   2216  H1  TIP3  750       4.259 -53.963 -64.196  1.00  0.00      WZ1 
ATOM   2217  H2  TIP3  750       2.957 -53.677 -64.913  1.00  0.00      WZ1 
ATOM   2218  OH2 TIP3  751       4.362 -49.960 -51.604  1.00  0.00      WZ1 
ATOM   2219  H1  TIP3  751       3.760 -50.516 -52.100  1.00  0.00      WZ1 
ATOM   2220  H2  TIP3  751       4.643 -49.293 -52.231  1.00  0.00      WZ1 
ATOM   2221  OH2 TIP3  752       8.410 -49.104 -64.799  1.00  0.00      WZ1 
ATOM   2222  H1  TIP3  752       9.153 -48.518 -64.939  1.00  0.00      WZ1 
ATOM   2223  H2  TIP3  752       7.715 -48.535 -64.466  1.00  0.00      WZ1 
ATOM   2224  OH2 TIP3  753      -7.516 -62.727 -52.197  1.00  0.00      WZ1 
ATOM   2225  H1  TIP3  753      -8.409 -62.389 -52.265  1.00  0.00      WZ1 
ATOM   2226  H2  TIP3  753      -7.615 -63.583 -51.779  1.00  0.00      WZ1 
ATOM   2227  OH2 TIP3  754       4.772 -54.911 -62.773  1.00  0.00      WZ1 
ATOM   2228  H1  TIP3  754       4.495 -55.639 -62.217  1.00  0.00      WZ1 
ATOM   2229  H2  TIP3  754       5.699 -54.792 -62.568  1.00  0.00      WZ1 
ATOM   2230  OH2 TIP3  755      -7.865 -50.923 -53.762  1.00  0.00      WZ1 
ATOM   2231  H1  TIP3  755      -7.648 -51.855 -53.793  1.00  0.00      WZ1 
ATOM   2232  H2  TIP3  755      -7.618 -50.648 -52.879  1.00  0.00      WZ1 
ATOM   2233  OH2 TIP3  756      -2.003 -52.471 -66.553  1.00  0.00      WZ1 
ATOM   2234  H1  TIP3  756      -1.764 -53.220 -67.100  1.00  0.00      WZ1 
ATOM   2235  H2  TIP3  756      -2.272 -52.859 -65.720  1.00  0.00      WZ1 
ATOM   2236  OH2 TIP3  757      -3.066 -52.901 -64.097  1.00  0.00      WZ1 
ATOM   2237  H1  TIP3  757      -2.919 -53.421 -63.307  1.00  0.00      WZ1 
ATOM   2238  H2  TIP3  757      -3.069 -51.994 -63.790  1.00  0.00      WZ1 
ATOM   2239  OH2 TIP3  758      -6.613 -55.649 -63.586  1.00  0.00      WZ1 
ATOM   2240  H1  TIP3  758      -7.299 -55.296 -63.019  1.00  0.00      WZ1 
ATOM   2241  H2  TIP3  758      -6.090 -54.886 -63.833  1.00  0.00      WZ1 
ATOM   2242  OH2 TIP3  759       1.219 -62.986 -53.307  1.00  0.00      WZ1 
ATOM   2243  H1  TIP3  759       1.917 -62.912 -52.657  1.00  0.00      WZ1 
ATOM   2244  H2  TIP3  759       0.838 -63.851 -53.153  1.00  0.00      WZ1 
ATOM   2245  OH2 TIP3  760       2.003 -63.334 -62.210  1.00  0.00      WZ1 
ATOM   2246  H1  TIP3  760       2.223 -62.863 -63.014  1.00  0.00      WZ1 
ATOM   2247  H2  TIP3  760       2.561 -62.940 -61.540  1.00  0.00      WZ1 
ATOM   2248  OH2 TIP3  761      -0.328 -51.204 -63.347  1.00  0.00      WZ1 
ATOM   2249  H1  TIP3  761      -1.145 -50.707 -63.295  1.00  0.00      WZ1 
ATOM   2250  H2  TIP3  761       0.201 -50.728 -63.987  1.00  0.00      WZ1 
ATOM   2251  OH2 TIP3  762      -0.797 -61.606 -61.375  1.00  0.00      WZ1 
ATOM   2252  H1  TIP3  762       0.015 -61.102 -61.329  1.00  0.00      WZ1 
ATOM   2253  H2  TIP3  762      -1.042 -61.751 -60.461  1.00  0.00      WZ1 
ATOM   2254  OH2 TIP3  763      -0.261 -60.620 -52.191  1.00  0.00      WZ1 
ATOM   2255  H1  TIP3  763      -0.142 -60.046 -51.434  1.00  0.00      WZ1 
ATOM   2256  H2  TIP3  763       0.394 -61.308 -52.076  1.00  0.00      WZ1 
ATOM   2257  OH2 TIP3  764       0.087 -64.525 -60.437  1.00  0.00      WZ1 
ATOM   2258  H1  TIP3  764      -0.260 -63.908 -59.793  1.00  0.00      WZ1 
ATOM   2259  H2  TIP3  764       0.745 -64.024 -60.919  1.00  0.00      WZ1 
ATOM   2260  OH2 TIP3  765      -2.990 -50.160 -63.366  1.00  0.00      WZ1 
ATOM   2261  H1  TIP3  765      -2.829 -49.360 -63.866  1.00  0.00      WZ1 
ATOM   2262  H2  TIP3  765      -3.187 -49.853 -62.481  1.00  0.00      WZ1 
ATOM   2263  OH2 TIP3  766      -4.256 -63.462 -63.750  1.00  0.00      WZ1 
ATOM   2264  H1  TIP3  766      -4.339 -62.574 -63.403  1.00  0.00      WZ1 
ATOM   2265  H2  TIP3  766      -3.366 -63.727 -63.518  1.00  0.00      WZ1 
ATOM   2266  OH2 TIP3  767       5.943 -62.713 -51.356  1.00  0.00      WZ1 
ATOM   2267  H1  TIP3  767       5.027 -62.451 -51.443  1.00  0.00      WZ1 
ATOM   2268  H2  TIP3  767       6.279 -62.716 -52.252  1.00  0.00      WZ1 
ATOM   2269  OH2 TIP3  768       4.545 -58.963 -57.260  1.00  0.00      WZ1 
ATOM   2270  H1  TIP3  768       3.748 -59.378 -57.588  1.00  0.00      WZ1 
ATOM   2271  H2  TIP3  768       4.990 -59.653 -56.769  1.00  0.00      WZ1 
ATOM   2272  OH2 TIP3  769      -5.997 -53.035 -64.689  1.00  0.00      WZ1 
ATOM   2273  H1  TIP3  769      -5.405 -52.335 -64.413  1.00  0.00      WZ1 
ATOM   2274  H2  TIP3  769      -5.538 -53.468 -65.409  1.00  0.00      WZ1 
ATOM   2275  OH2 TIP3  770      -7.681 -60.371 -65.573  1.00  0.00      WZ1 
ATOM   2276  H1  TIP3  770      -7.726 -59.431 -65.395  1.00  0.00      WZ1 
ATOM   2277  H2  TIP3  770      -8.569 -60.606 -65.843  1.00  0.00      WZ1 
ATOM   2278  OH2 TIP3  771       5.632 -49.707 -55.638  1.00  0.00      WZ1 
ATOM   2279  H1  TIP3  771       5.476 -49.028 -56.295  1.00  0.00      WZ1 
ATOM   2280  H2  TIP3  771       6.564 -49.635 -55.434  1.00  0.00      WZ1 
ATOM   2281  OH2 TIP3  772      -6.873 -65.589 -56.900  1.00  0.00      WZ1 
ATOM   2282  H1  TIP3  772      -7.102 -65.530 -57.828  1.00  0.00      WZ1 
ATOM   2283  H2  TIP3  772      -7.316 -66.380 -56.594  1.00  0.00      WZ1 
ATOM   2284  OH2 TIP3  773      -7.943 -51.648 -60.740  1.00  0.00      WZ1 
ATOM   2285  H1  TIP3  773      -8.775 -51.176 -60.713  1.00  0.00      WZ1 
ATOM   2286  H2  TIP3  773      -7.397 -51.138 -61.338  1.00  0.00      WZ1 
ATOM   2287  OH2 TIP3  774      -8.654 -49.036 -49.410  1.00  0.00      WZ1 
ATOM   2288  H1  TIP3  774      -8.114 -49.252 -48.650  1.00  0.00      WZ1 
ATOM   2289  H2  TIP3  774      -9.135 -49.841 -49.600  1.00  0.00      WZ1 
ATOM   2290  OH2 TIP3  775      -4.057 -50.116 -47.790  1.00  0.00      WZ1 
ATOM   2291  H1  TIP3  775      -3.289 -50.575 -47.449  1.00  0.00      WZ1 
ATOM   2292  H2  TIP3  775      -4.078 -50.342 -48.719  1.00  0.00      WZ1 
ATOM   2293  OH2 TIP3  776       0.035 -50.608 -66.414  1.00  0.00      WZ1 
ATOM   2294  H1  TIP3  776      -0.609 -51.239 -66.093  1.00  0.00      WZ1 
ATOM   2295  H2  TIP3  776       0.797 -51.139 -66.646  1.00  0.00      WZ1 
ATOM   2296  OH2 TIP3  777       2.520 -51.736 -49.060  1.00  0.00      WZ1 
ATOM   2297  H1  TIP3  777       2.169 -52.593 -48.817  1.00  0.00      WZ1 
ATOM   2298  H2  TIP3  777       3.246 -51.594 -48.454  1.00  0.00      WZ1 
ATOM   2299  OH2 TIP3  778       4.639 -50.791 -66.181  1.00  0.00      WZ1 
ATOM   2300  H1  TIP3  778       4.922 -51.586 -65.728  1.00  0.00      WZ1 
ATOM   2301  H2  TIP3  778       5.379 -50.558 -66.741  1.00  0.00      WZ1 
ATOM   2302  OH2 TIP3  779      -8.747 -55.225 -48.456  1.00  0.00      WZ1 
ATOM   2303  H1  TIP3  779      -8.603 -56.127 -48.742  1.00  0.00      WZ1 
ATOM   2304  H2  TIP3  779      -9.520 -54.939 -48.943  1.00  0.00      WZ1 
ATOM   2305  OH2 TIP3  780      -4.406 -54.882 -66.323  1.00  0.00      WZ1 
ATOM   2306  H1  TIP3  780      -4.342 -55.676 -65.792  1.00  0.00      WZ1 
ATOM   2307  H2  TIP3  780      -3.753 -55.001 -67.013  1.00  0.00      WZ1 
ATOM   2308  OH2 TIP3  781      -2.092 -55.256 -49.023  1.00  0.00      WZ1 
ATOM   2309  H1  TIP3  781      -2.420 -54.985 -49.880  1.00  0.00      WZ1 
ATOM   2310  H2  TIP3  781      -1.940 -56.197 -49.110  1.00  0.00      WZ1 
ATOM   2311  OH2 TIP3  782       0.946 -53.835 -66.587  1.00  0.00      WZ1 
ATOM   2312  H1  TIP3  782       0.678 -53.654 -65.686  1.00  0.00      WZ1 
ATOM   2313  H2  TIP3  782       0.740 -54.760 -66.719  1.00  0.00      WZ1 
ATOM   2314  OH2 TIP3  783       3.643 -55.340 -51.640  1.00  0.00      WZ1 
ATOM   2315  H1  TIP3  783       4.388 -54.751 -51.759  1.00  0.00      WZ1 
ATOM   2316  H2  TIP3  783       2.885 -54.758 -51.576  1.00  0.00      WZ1 
ATOM   2317  OH2 TIP3  784      -7.915 -58.025 -49.036  1.00  0.00      WZ1 
ATOM   2318  H1  TIP3  784      -7.507 -58.882 -49.157  1.00  0.00      WZ1 
ATOM   2319  H2  TIP3  784      -8.175 -58.011 -48.115  1.00  0.00      WZ1 
ATOM   2320  OH2 TIP3  785      -3.257 -56.909 -64.017  1.00  0.00      WZ1 
ATOM   2321  H1  TIP3  785      -3.716 -57.393 -63.331  1.00  0.00      WZ1 
ATOM   2322  H2  TIP3  785      -3.002 -57.578 -64.653  1.00  0.00      WZ1 
ATOM   2323  OH2 TIP3  786      -3.968 -59.016 -51.661  1.00  0.00      WZ1 
ATOM   2324  H1  TIP3  786      -4.586 -58.342 -51.381  1.00  0.00      WZ1 
ATOM   2325  H2  TIP3  786      -3.624 -58.695 -52.495  1.00  0.00      WZ1 
ATOM   2326  OH2 TIP3  787      -2.186 -58.666 -65.755  1.00  0.00      WZ1 
ATOM   2327  H1  TIP3  787      -2.366 -58.821 -66.682  1.00  0.00      WZ1 
ATOM   2328  H2  TIP3  787      -1.235 -58.558 -65.710  1.00  0.00      WZ1 
ATOM   2329  OH2 TIP3  788       1.052 -56.545 -48.384  1.00  0.00      WZ1 
ATOM   2330  H1  TIP3  788       2.005 -56.461 -48.411  1.00  0.00      WZ1 
ATOM   2331  H2  TIP3  788       0.892 -57.257 -47.764  1.00  0.00      WZ1 
ATOM   2332  OH2 TIP3  790      -3.628 -61.661 -50.579  1.00  0.00      WZ1 
ATOM   2333  H1  TIP3  790      -3.478 -62.390 -51.181  1.00  0.00      WZ1 
ATOM   2334  H2  TIP3  790      -3.626 -60.884 -51.138  1.00  0.00      WZ1 
ATOM   2335  OH2 TIP3  791      -3.216 -63.292 -53.086  1.00  0.00      WZ1 
ATOM   2336  H1  TIP3  791      -2.680 -62.840 -53.738  1.00  0.00      WZ1 
ATOM   2337  H2  TIP3  791      -4.068 -63.400 -53.509  1.00  0.00      WZ1 
ATOM   2338  OH2 TIP3  792      -1.634 -57.852 -52.847  1.00  0.00      WZ1 
ATOM   2339  H1  TIP3  792      -0.883 -58.008 -53.420  1.00  0.00      WZ1 
ATOM   2340  H2  TIP3  792      -1.973 -57.001 -53.122  1.00  0.00      WZ1 
ATOM   2341  OH2 TIP3  793       2.782 -60.037 -47.818  1.00  0.00      WZ1 
ATOM   2342  H1  TIP3  793       2.974 -60.968 -47.930  1.00  0.00      WZ1 
ATOM   2343  H2  TIP3  793       3.639 -59.612 -47.829  1.00  0.00      WZ1 
ATOM   2344  OH2 TIP3  794       4.098 -57.248 -49.741  1.00  0.00      WZ1 
ATOM   2345  H1  TIP3  794       3.817 -56.539 -50.319  1.00  0.00      WZ1 
ATOM   2346  H2  TIP3  794       5.041 -57.321 -49.892  1.00  0.00      WZ1 
ATOM   2347  OH2 TIP3  795      -5.150 -60.463 -48.667  1.00  0.00      WZ1 
ATOM   2348  H1  TIP3  795      -5.917 -60.996 -48.878  1.00  0.00      WZ1 
ATOM   2349  H2  TIP3  795      -4.471 -60.773 -49.267  1.00  0.00      WZ1 
ATOM   2350  OH2 TIP3  796      -2.410 -65.835 -52.655  1.00  0.00      WZ1 
ATOM   2351  H1  TIP3  796      -2.508 -64.889 -52.760  1.00  0.00      WZ1 
ATOM   2352  H2  TIP3  796      -3.153 -66.208 -53.131  1.00  0.00      WZ1 
ATOM   2353  OH2 TIP3  797      -1.146 -61.514 -49.091  1.00  0.00      WZ1 
ATOM   2354  H1  TIP3  797      -1.382 -61.733 -48.190  1.00  0.00      WZ1 
ATOM   2355  H2  TIP3  797      -1.929 -61.721 -49.601  1.00  0.00      WZ1 
ATOM   2356  OH2 TIP3  798       1.570 -62.386 -50.016  1.00  0.00      WZ1 
ATOM   2357  H1  TIP3  798       0.622 -62.354 -49.883  1.00  0.00      WZ1 
ATOM   2358  H2  TIP3  798       1.882 -63.012 -49.362  1.00  0.00      WZ1 
ATOM   2359  OH2 TIP3  799       3.204 -63.752 -48.011  1.00  0.00      WZ1 
ATOM   2360  H1  TIP3  799       3.107 -64.704 -48.016  1.00  0.00      WZ1 
ATOM   2361  H2  TIP3  799       2.882 -63.484 -47.150  1.00  0.00      WZ1 
ATOM   2362  OH2 TIP3  800      -6.969 -62.543 -48.963  1.00  0.00      WZ1 
ATOM   2363  H1  TIP3  800      -6.758 -63.249 -49.573  1.00  0.00      WZ1 
ATOM   2364  H2  TIP3  800      -7.081 -62.980 -48.119  1.00  0.00      WZ1 
ATOM   2365  OH2 TIP3  802      -1.835 -64.859 -47.930  1.00  0.00      WZ1 
ATOM   2366  H1  TIP3  802      -1.966 -65.334 -48.750  1.00  0.00      WZ1 
ATOM   2367  H2  TIP3  802      -2.434 -64.114 -47.985  1.00  0.00      WZ1 
ATOM   2368  OH2 TIP3  803      -2.288 -47.976 -64.754  1.00  0.00      WZ1 
ATOM   2369  H1  TIP3  803      -1.355 -47.818 -64.610  1.00  0.00      WZ1 
ATOM   2370  H2  TIP3  803      -2.552 -47.300 -65.378  1.00  0.00      WZ1 
ATOM   2371  OH2 TIP3  804      -8.720 -53.339 -65.271  1.00  0.00      WZ1 
ATOM   2372  H1  TIP3  804      -7.806 -53.260 -64.997  1.00  0.00      WZ1 
ATOM   2373  H2  TIP3  804      -8.713 -54.026 -65.937  1.00  0.00      WZ1 
ATOM   2374  OH2 TIP3  805     -10.071 -47.946 -60.193  1.00  0.00      WZ1 
ATOM   2375  H1  TIP3  805     -10.718 -48.408 -60.726  1.00  0.00      WZ1 
ATOM   2376  H2  TIP3  805      -9.716 -48.618 -59.611  1.00  0.00      WZ1 
ATOM   2377  OH2 TIP3  806      -9.201 -49.866 -58.389  1.00  0.00      WZ1 
ATOM   2378  H1  TIP3  806      -9.535 -50.746 -58.217  1.00  0.00      WZ1 
ATOM   2379  H2  TIP3  806      -8.979 -49.520 -57.524  1.00  0.00      WZ1 
ATOM   2380  OH2 TIP3  807       8.348 -49.056 -55.408  1.00  0.00      WZ1 
ATOM   2381  H1  TIP3  807       8.326 -48.871 -54.469  1.00  0.00      WZ1 
ATOM   2382  H2  TIP3  807       9.038 -48.488 -55.749  1.00  0.00      WZ1 
ATOM   2383  OH2 TIP3  808       7.911 -49.489 -52.486  1.00  0.00      WZ1 
ATOM   2384  H1  TIP3  808       7.424 -50.225 -52.858  1.00  0.00      WZ1 
ATOM   2385  H2  TIP3  808       8.460 -49.883 -51.808  1.00  0.00      WZ1 
ATOM   2386  OH2 TIP3  809       6.362 -53.699 -47.848  1.00  0.00      WZ1 
ATOM   2387  H1  TIP3  809       5.496 -53.804 -47.454  1.00  0.00      WZ1 
ATOM   2388  H2  TIP3  809       6.738 -52.941 -47.402  1.00  0.00      WZ1 
ATOM   2389  OH2 TIP3  810       7.663 -55.443 -62.334  1.00  0.00      WZ1 
ATOM   2390  H1  TIP3  810       8.513 -55.022 -62.207  1.00  0.00      WZ1 
ATOM   2391  H2  TIP3  810       7.668 -56.183 -61.727  1.00  0.00      WZ1 
ATOM   2392  OH2 TIP3  811       8.057 -57.389 -60.511  1.00  0.00      WZ1 
ATOM   2393  H1  TIP3  811       7.331 -57.869 -60.113  1.00  0.00      WZ1 
ATOM   2394  H2  TIP3  811       8.638 -57.184 -59.778  1.00  0.00      WZ1 
ATOM   2395  OH2 TIP3  812       7.816 -54.604 -55.563  1.00  0.00      WZ1 
ATOM   2396  H1  TIP3  812       8.650 -54.982 -55.843  1.00  0.00      WZ1 
ATOM   2397  H2  TIP3  812       7.928 -53.661 -55.682  1.00  0.00      WZ1 
ATOM   2398  OH2 TIP3  813       6.302 -51.727 -53.256  1.00  0.00      WZ1 
ATOM   2399  H1  TIP3  813       5.655 -51.401 -52.630  1.00  0.00      WZ1 
ATOM   2400  H2  TIP3  813       5.785 -52.167 -53.930  1.00  0.00      WZ1 
ATOM   2401  OH2 TIP3  814       8.325 -57.488 -64.119  1.00  0.00      WZ1 
ATOM   2402  H1  TIP3  814       7.804 -57.132 -64.838  1.00  0.00      WZ1 
ATOM   2403  H2  TIP3  814       8.292 -56.813 -63.441  1.00  0.00      WZ1 
ATOM   2404  OH2 TIP3  815       6.674 -60.249 -65.569  1.00  0.00      WZ1 
ATOM   2405  H1  TIP3  815       6.771 -59.582 -66.249  1.00  0.00      WZ1 
ATOM   2406  H2  TIP3  815       6.534 -61.064 -66.050  1.00  0.00      WZ1 
ATOM   2407  OH2 TIP3  816       5.844 -58.868 -59.948  1.00  0.00      WZ1 
ATOM   2408  H1  TIP3  816       5.694 -59.814 -59.968  1.00  0.00      WZ1 
ATOM   2409  H2  TIP3  816       5.490 -58.587 -59.104  1.00  0.00      WZ1 
ATOM   2410  OH2 TIP3  817      -9.121 -56.790 -55.937  1.00  0.00      WZ1 
ATOM   2411  H1  TIP3  817      -8.937 -56.872 -56.873  1.00  0.00      WZ1 
ATOM   2412  H2  TIP3  817      -8.272 -56.914 -55.514  1.00  0.00      WZ1 
ATOM   2413  OH2 TIP3  818       6.700 -56.898 -50.309  1.00  0.00      WZ1 
ATOM   2414  H1  TIP3  818       7.283 -57.633 -50.117  1.00  0.00      WZ1 
ATOM   2415  H2  TIP3  818       7.264 -56.126 -50.262  1.00  0.00      WZ1 
ATOM   2416  OH2 TIP3  819       8.197 -58.995 -49.624  1.00  0.00      WZ1 
ATOM   2417  H1  TIP3  819       7.333 -59.374 -49.790  1.00  0.00      WZ1 
ATOM   2418  H2  TIP3  819       8.801 -59.734 -49.699  1.00  0.00      WZ1 
ATOM   2419  OH2 TIP3  820       5.922 -62.841 -66.451  1.00  0.00      WZ1 
ATOM   2420  H1  TIP3  820       6.532 -63.212 -65.814  1.00  0.00      WZ1 
ATOM   2421  H2  TIP3  820       5.085 -63.262 -66.255  1.00  0.00      WZ1 
ATOM   2422  OH2 TIP3  821       5.554 -61.286 -61.485  1.00  0.00      WZ1 
ATOM   2423  H1  TIP3  821       5.834 -62.193 -61.361  1.00  0.00      WZ1 
ATOM   2424  H2  TIP3  821       6.313 -60.852 -61.874  1.00  0.00      WZ1 
ATOM   2425  OH2 TIP3  822       6.166 -60.704 -56.049  1.00  0.00      WZ1 
ATOM   2426  H1  TIP3  822       7.099 -60.492 -56.084  1.00  0.00      WZ1 
ATOM   2427  H2  TIP3  822       5.931 -60.603 -55.127  1.00  0.00      WZ1 
ATOM   2428  OH2 TIP3  823       6.195 -59.968 -53.273  1.00  0.00      WZ1 
ATOM   2429  H1  TIP3  823       5.352 -59.699 -52.907  1.00  0.00      WZ1 
ATOM   2430  H2  TIP3  823       6.638 -59.145 -53.484  1.00  0.00      WZ1 
ATOM   2431  OH2 TIP3  824      -9.523 -61.520 -49.796  1.00  0.00      WZ1 
ATOM   2432  H1  TIP3  824      -8.604 -61.642 -49.560  1.00  0.00      WZ1 
ATOM   2433  H2  TIP3  824      -9.973 -62.270 -49.407  1.00  0.00      WZ1 
ATOM   2434  OH2 TIP3  825       8.478 -65.987 -47.920  1.00  0.00      WZ1 
ATOM   2435  H1  TIP3  825       8.828 -66.641 -48.525  1.00  0.00      WZ1 
ATOM   2436  H2  TIP3  825       8.625 -65.150 -48.360  1.00  0.00      WZ1 
ATOM   2437  OH2 TIP3  826       6.168 -64.023 -61.437  1.00  0.00      WZ1 
ATOM   2438  H1  TIP3  826       6.350 -64.472 -60.611  1.00  0.00      WZ1 
ATOM   2439  H2  TIP3  826       5.568 -64.607 -61.901  1.00  0.00      WZ1 
ATOM   2440  OH2 TIP3  827      -8.302 -63.207 -56.905  1.00  0.00      WZ1 
ATOM   2441  H1  TIP3  827      -7.857 -63.999 -56.603  1.00  0.00      WZ1 
ATOM   2442  H2  TIP3  827      -7.836 -62.491 -56.475  1.00  0.00      WZ1 
ATOM   2443  OH2 TIP3  828      -9.998 -60.208 -55.836  1.00  0.00      WZ1 
ATOM   2444  H1  TIP3  828      -9.506 -60.429 -56.627  1.00  0.00      WZ1 
ATOM   2445  H2  TIP3  828      -9.636 -59.368 -55.555  1.00  0.00      WZ1 
ATOM   2446  OH2 TIP3  829       7.998 -63.878 -49.571  1.00  0.00      WZ1 
ATOM   2447  H1  TIP3  829       7.081 -63.607 -49.606  1.00  0.00      WZ1 
ATOM   2448  H2  TIP3  829       8.121 -64.413 -50.355  1.00  0.00      WZ1 
ATOM   2449  OH2 TIP3  830       8.034 -63.955 -64.909  1.00  0.00      WZ1 
ATOM   2450  H1  TIP3  830       8.447 -64.676 -65.384  1.00  0.00      WZ1 
ATOM   2451  H2  TIP3  830       8.716 -63.286 -64.851  1.00  0.00      WZ1 
ATOM   2452  OH2 TIP3  831      -9.685 -63.950 -61.782  1.00  0.00      WZ1 
ATOM   2453  H1  TIP3  831     -10.610 -63.742 -61.911  1.00  0.00      WZ1 
ATOM   2454  H2  TIP3  831      -9.231 -63.466 -62.472  1.00  0.00      WZ1 
ATOM   2455  OH2 TIP3  832       5.086 -48.966 -59.836  1.00  0.00      WZ1 
ATOM   2456  H1  TIP3  832       5.738 -49.314 -60.444  1.00  0.00      WZ1 
ATOM   2457  H2  TIP3  832       5.597 -48.478 -59.190  1.00  0.00      WZ1 
ATOM   2458  OH2 TIP3  833      -9.721 -65.212 -53.438  1.00  0.00      WZ1 
ATOM   2459  H1  TIP3  833     -10.386 -65.458 -52.795  1.00  0.00      WZ1 
ATOM   2460  H2  TIP3  833     -10.164 -64.590 -54.015  1.00  0.00      WZ1 
ATOM   2461  OH2 TIP3  834      -7.529 -52.037 -49.293  1.00  0.00      WZ1 
ATOM   2462  H1  TIP3  834      -8.350 -51.862 -49.754  1.00  0.00      WZ1 
ATOM   2463  H2  TIP3  834      -7.781 -52.110 -48.373  1.00  0.00      WZ1 
ATOM   2464  OH2 TIP3  835      -4.575 -51.063 -53.035  1.00  0.00      WZ1 
ATOM   2465  H1  TIP3  835      -5.000 -50.253 -53.317  1.00  0.00      WZ1 
ATOM   2466  H2  TIP3  835      -3.670 -50.977 -53.337  1.00  0.00      WZ1 
ATOM   2467  OH2 TIP3  836      -0.264 -49.664 -50.075  1.00  0.00      WZ1 
ATOM   2468  H1  TIP3  836      -0.079 -49.997 -49.197  1.00  0.00      WZ1 
ATOM   2469  H2  TIP3  836       0.583 -49.354 -50.397  1.00  0.00      WZ1 
ATOM   2470  OH2 TIP3  837       2.081 -48.378 -50.831  1.00  0.00      WZ1 
ATOM   2471  H1  TIP3  837       2.758 -49.011 -51.071  1.00  0.00      WZ1 
ATOM   2472  H2  TIP3  837       2.403 -47.977 -50.024  1.00  0.00      WZ1 
ATOM   2473  OH2 TIP3  838       6.999 -65.788 -51.752  1.00  0.00      WZ1 
ATOM   2474  H1  TIP3  838       6.186 -65.463 -52.139  1.00  0.00      WZ1 
ATOM   2475  H2  TIP3  838       7.232 -66.549 -52.285  1.00  0.00      WZ1 
ATOM   2476  OH2 TIP3  839      -7.173 -47.806 -52.987  1.00  0.00      WZ1 
ATOM   2477  H1  TIP3  839      -7.893 -47.366 -53.438  1.00  0.00      WZ1 
ATOM   2478  H2  TIP3  839      -7.539 -48.057 -52.139  1.00  0.00      WZ1 
ATOM   2479  OH2 TIP3  840      -4.706 -48.206 -53.957  1.00  0.00      WZ1 
ATOM   2480  H1  TIP3  840      -5.571 -48.134 -53.553  1.00  0.00      WZ1 
ATOM   2481  H2  TIP3  840      -4.761 -47.659 -54.741  1.00  0.00      WZ1 
ATOM   2482  OH2 TIP3  841       0.005 -48.318 -54.782  1.00  0.00      WZ1 
ATOM   2483  H1  TIP3  841      -0.452 -47.789 -55.436  1.00  0.00      WZ1 
ATOM   2484  H2  TIP3  841       0.168 -47.715 -54.057  1.00  0.00      WZ1 
ATOM   2485  OH2 TIP3  842       2.332 -49.440 -53.837  1.00  0.00      WZ1 
ATOM   2486  H1  TIP3  842       1.428 -49.275 -54.103  1.00  0.00      WZ1 
ATOM   2487  H2  TIP3  842       2.761 -48.587 -53.902  1.00  0.00      WZ1 
ATOM   2488  OH2 TIP3  843       4.937 -47.870 -53.542  1.00  0.00      WZ1 
ATOM   2489  H1  TIP3  843       4.755 -46.954 -53.753  1.00  0.00      WZ1 
ATOM   2490  H2  TIP3  843       5.113 -48.281 -54.389  1.00  0.00      WZ1 
ATOM   2491  OH2 TIP3  844      -7.758 -49.183 -56.077  1.00  0.00      WZ1 
ATOM   2492  H1  TIP3  844      -7.777 -49.609 -55.220  1.00  0.00      WZ1 
ATOM   2493  H2  TIP3  844      -6.953 -49.502 -56.486  1.00  0.00      WZ1 
ATOM   2494  OH2 TIP3  845      -5.617 -50.473 -57.422  1.00  0.00      WZ1 
ATOM   2495  H1  TIP3  845      -5.836 -51.390 -57.252  1.00  0.00      WZ1 
ATOM   2496  H2  TIP3  845      -4.793 -50.333 -56.956  1.00  0.00      WZ1 
ATOM   2497  OH2 TIP3  846      -3.080 -50.003 -56.573  1.00  0.00      WZ1 
ATOM   2498  H1  TIP3  846      -2.867 -50.892 -56.860  1.00  0.00      WZ1 
ATOM   2499  H2  TIP3  846      -3.015 -50.038 -55.619  1.00  0.00      WZ1 
ATOM   2500  OH2 TIP3  847       0.429 -64.339 -57.429  1.00  0.00      WZ1 
ATOM   2501  H1  TIP3  847      -0.246 -64.969 -57.173  1.00  0.00      WZ1 
ATOM   2502  H2  TIP3  847       0.993 -64.823 -58.032  1.00  0.00      WZ1 
ATOM   2503  OH2 TIP3  848       5.571 -66.232 -57.316  1.00  0.00      WZ1 
ATOM   2504  H1  TIP3  848       6.175 -65.684 -57.818  1.00  0.00      WZ1 
ATOM   2505  H2  TIP3  848       4.702 -65.913 -57.557  1.00  0.00      WZ1 
ATOM   2506  OH2 TIP3  849       7.298 -65.093 -58.983  1.00  0.00      WZ1 
ATOM   2507  H1  TIP3  849       7.910 -65.608 -59.510  1.00  0.00      WZ1 
ATOM   2508  H2  TIP3  849       7.681 -64.216 -58.960  1.00  0.00      WZ1 
ATOM   2509  OH2 TIP3  850      -7.245 -65.705 -59.607  1.00  0.00      WZ1 
ATOM   2510  H1  TIP3  850      -8.022 -65.940 -60.114  1.00  0.00      WZ1 
ATOM   2511  H2  TIP3  850      -6.714 -66.502 -59.598  1.00  0.00      WZ1 
ATOM   2512  OH2 TIP3  851      -8.408 -65.908 -63.803  1.00  0.00      WZ1 
ATOM   2513  H1  TIP3  851      -7.969 -65.296 -64.395  1.00  0.00      WZ1 
ATOM   2514  H2  TIP3  851      -9.042 -65.369 -63.329  1.00  0.00      WZ1 
ATOM   2515  OH2 TIP3  852      -2.665 -65.779 -59.794  1.00  0.00      WZ1 
ATOM   2516  H1  TIP3  852      -1.791 -65.390 -59.823  1.00  0.00      WZ1 
ATOM   2517  H2  TIP3  852      -2.801 -65.994 -58.871  1.00  0.00      WZ1 
ATOM   2518  OH2 TIP3  853       2.891 -65.749 -58.144  1.00  0.00      WZ1 
ATOM   2519  H1  TIP3  853       2.968 -65.653 -59.094  1.00  0.00      WZ1 
ATOM   2520  H2  TIP3  853       2.616 -66.656 -58.015  1.00  0.00      WZ1 
ATOM   2521  OH2 TIP3  854       4.245 -65.723 -62.452  1.00  0.00      WZ1 
ATOM   2522  H1  TIP3  854       3.542 -65.108 -62.662  1.00  0.00      WZ1 
ATOM   2523  H2  TIP3  854       3.800 -66.560 -62.321  1.00  0.00      WZ1 
ATOM   2524  OH2 TIP3  855      -8.507 -49.959 -62.906  1.00  0.00      WZ1 
ATOM   2525  H1  TIP3  855      -9.192 -49.997 -63.573  1.00  0.00      WZ1 
ATOM   2526  H2  TIP3  855      -8.504 -49.047 -62.618  1.00  0.00      WZ1 
ATOM   2527  OH2 TIP3  856      -6.547 -63.991 -65.361  1.00  0.00      WZ1 
ATOM   2528  H1  TIP3  856      -6.056 -64.621 -65.888  1.00  0.00      WZ1 
ATOM   2529  H2  TIP3  856      -5.924 -63.695 -64.698  1.00  0.00      WZ1 
ATOM   2530  OH2 TIP3  857      -1.521 -63.698 -62.904  1.00  0.00      WZ1 
ATOM   2531  H1  TIP3  857      -1.343 -64.345 -62.221  1.00  0.00      WZ1 
ATOM   2532  H2  TIP3  857      -1.575 -62.864 -62.437  1.00  0.00      WZ1 
ATOM   2533  OH2 TIP3  858       0.357 -48.750 -64.508  1.00  0.00      WZ1 
ATOM   2534  H1  TIP3  858       1.223 -48.383 -64.686  1.00  0.00      WZ1 
ATOM   2535  H2  TIP3  858       0.110 -49.189 -65.322  1.00  0.00      WZ1 
ATOM   2536  OH2 TIP3  859       7.066 -49.187 -61.829  1.00  0.00      WZ1 
ATOM   2537  H1  TIP3  859       6.872 -49.935 -62.394  1.00  0.00      WZ1 
ATOM   2538  H2  TIP3  859       7.027 -48.429 -62.412  1.00  0.00      WZ1 
ATOM   2539  OH2 TIP3  860      -7.287 -65.191 -50.089  1.00  0.00      WZ1 
ATOM   2540  H1  TIP3  860      -7.653 -65.957 -49.647  1.00  0.00      WZ1 
ATOM   2541  H2  TIP3  860      -6.374 -65.162 -49.803  1.00  0.00      WZ1 
ATOM   2542  OH2 TIP3  861      -5.314 -65.841 -48.554  1.00  0.00      WZ1 
ATOM   2543  H1  TIP3  861      -4.415 -66.115 -48.738  1.00  0.00      WZ1 
ATOM   2544  H2  TIP3  861      -5.700 -66.583 -48.089  1.00  0.00      WZ1 
ATOM   2545  OH2 TIP3  862      -6.689 -49.039 -65.881  1.00  0.00      WZ1 
ATOM   2546  H1  TIP3  862      -6.957 -48.753 -65.007  1.00  0.00      WZ1 
ATOM   2547  H2  TIP3  862      -5.918 -49.585 -65.728  1.00  0.00      WZ1 
ATOM   2548  OH2 TIP3  864       6.284 -50.436 -49.679  1.00  0.00      WZ1 
ATOM   2549  H1  TIP3  864       5.502 -50.622 -50.199  1.00  0.00      WZ1 
ATOM   2550  H2  TIP3  864       6.212 -49.506 -49.462  1.00  0.00      WZ1 
ATOM   2551  OH2 TIP3  865      20.690 -56.549 -59.648  1.00  0.00      WZ1 
ATOM   2552  H1  TIP3  865      20.779 -55.605 -59.780  1.00  0.00      WZ1 
ATOM   2553  H2  TIP3  865      20.051 -56.824 -60.306  1.00  0.00      WZ1 
ATOM   2554  OH2 TIP3  866      19.623 -57.294 -56.229  1.00  0.00      WZ1 
ATOM   2555  H1  TIP3  866      19.585 -57.940 -55.524  1.00  0.00      WZ1 
ATOM   2556  H2  TIP3  866      19.300 -57.761 -57.000  1.00  0.00      WZ1 
ATOM   2557  OH2 TIP3  867      11.991 -57.680 -54.636  1.00  0.00      WZ1 
ATOM   2558  H1  TIP3  867      12.032 -58.305 -53.913  1.00  0.00      WZ1 
ATOM   2559  H2  TIP3  867      12.694 -57.056 -54.454  1.00  0.00      WZ1 
ATOM   2560  OH2 TIP3  868      23.329 -54.355 -57.928  1.00  0.00      WZ1 
ATOM   2561  H1  TIP3  868      22.888 -55.075 -57.477  1.00  0.00      WZ1 
ATOM   2562  H2  TIP3  868      23.316 -53.634 -57.298  1.00  0.00      WZ1 
ATOM   2563  OH2 TIP3  869      12.915 -53.230 -56.101  1.00  0.00      WZ1 
ATOM   2564  H1  TIP3  869      12.545 -54.032 -56.471  1.00  0.00      WZ1 
ATOM   2565  H2  TIP3  869      13.856 -53.398 -56.055  1.00  0.00      WZ1 
ATOM   2566  OH2 TIP3  870       9.525 -59.570 -60.708  1.00  0.00      WZ1 
ATOM   2567  H1  TIP3  870       9.077 -58.724 -60.727  1.00  0.00      WZ1 
ATOM   2568  H2  TIP3  870       8.964 -60.149 -61.224  1.00  0.00      WZ1 
ATOM   2569  OH2 TIP3  871      10.235 -57.408 -58.583  1.00  0.00      WZ1 
ATOM   2570  H1  TIP3  871      10.449 -58.178 -58.055  1.00  0.00      WZ1 
ATOM   2571  H2  TIP3  871      10.973 -57.318 -59.186  1.00  0.00      WZ1 
ATOM   2572  OH2 TIP3  872      20.440 -49.251 -57.716  1.00  0.00      WZ1 
ATOM   2573  H1  TIP3  872      21.060 -49.927 -57.989  1.00  0.00      WZ1 
ATOM   2574  H2  TIP3  872      20.232 -49.469 -56.807  1.00  0.00      WZ1 
ATOM   2575  OH2 TIP3  873      18.012 -54.862 -55.823  1.00  0.00      WZ1 
ATOM   2576  H1  TIP3  873      18.316 -55.548 -56.418  1.00  0.00      WZ1 
ATOM   2577  H2  TIP3  873      18.734 -54.743 -55.205  1.00  0.00      WZ1 
ATOM   2578  OH2 TIP3  874      26.675 -63.260 -54.963  1.00  0.00      WZ1 
ATOM   2579  H1  TIP3  874      26.724 -62.650 -54.227  1.00  0.00      WZ1 
ATOM   2580  H2  TIP3  874      27.101 -62.799 -55.685  1.00  0.00      WZ1 
ATOM   2581  OH2 TIP3  875      21.153 -60.468 -55.496  1.00  0.00      WZ1 
ATOM   2582  H1  TIP3  875      21.296 -61.414 -55.476  1.00  0.00      WZ1 
ATOM   2583  H2  TIP3  875      21.047 -60.261 -56.424  1.00  0.00      WZ1 
ATOM   2584  OH2 TIP3  876      14.308 -62.366 -58.223  1.00  0.00      WZ1 
ATOM   2585  H1  TIP3  876      14.351 -61.506 -58.642  1.00  0.00      WZ1 
ATOM   2586  H2  TIP3  876      13.850 -62.919 -58.857  1.00  0.00      WZ1 
ATOM   2587  OH2 TIP3  877      22.030 -62.235 -59.822  1.00  0.00      WZ1 
ATOM   2588  H1  TIP3  877      22.676 -62.564 -59.198  1.00  0.00      WZ1 
ATOM   2589  H2  TIP3  877      22.540 -61.718 -60.445  1.00  0.00      WZ1 
ATOM   2590  OH2 TIP3  878      10.928 -59.969 -57.461  1.00  0.00      WZ1 
ATOM   2591  H1  TIP3  878      11.582 -60.519 -57.029  1.00  0.00      WZ1 
ATOM   2592  H2  TIP3  878      10.952 -60.244 -58.378  1.00  0.00      WZ1 
ATOM   2593  OH2 TIP3  879      16.084 -58.419 -58.246  1.00  0.00      WZ1 
ATOM   2594  H1  TIP3  879      16.700 -58.946 -57.737  1.00  0.00      WZ1 
ATOM   2595  H2  TIP3  879      15.498 -59.059 -58.650  1.00  0.00      WZ1 
ATOM   2596  OH2 TIP3  880      27.067 -61.782 -52.727  1.00  0.00      WZ1 
ATOM   2597  H1  TIP3  880      26.378 -61.124 -52.822  1.00  0.00      WZ1 
ATOM   2598  H2  TIP3  880      27.082 -61.980 -51.790  1.00  0.00      WZ1 
ATOM   2599  OH2 TIP3  881      13.118 -63.448 -54.149  1.00  0.00      WZ1 
ATOM   2600  H1  TIP3  881      12.899 -62.918 -54.916  1.00  0.00      WZ1 
ATOM   2601  H2  TIP3  881      12.450 -63.222 -53.502  1.00  0.00      WZ1 
ATOM   2602  OH2 TIP3  882      20.487 -53.948 -60.605  1.00  0.00      WZ1 
ATOM   2603  H1  TIP3  882      20.191 -54.271 -61.457  1.00  0.00      WZ1 
ATOM   2604  H2  TIP3  882      20.163 -53.048 -60.564  1.00  0.00      WZ1 
ATOM   2605  OH2 TIP3  883      15.687 -55.773 -53.862  1.00  0.00      WZ1 
ATOM   2606  H1  TIP3  883      14.947 -55.174 -53.758  1.00  0.00      WZ1 
ATOM   2607  H2  TIP3  883      16.401 -55.219 -54.177  1.00  0.00      WZ1 
ATOM   2608  OH2 TIP3  884      23.794 -62.945 -57.842  1.00  0.00      WZ1 
ATOM   2609  H1  TIP3  884      23.579 -63.710 -57.309  1.00  0.00      WZ1 
ATOM   2610  H2  TIP3  884      24.450 -62.472 -57.329  1.00  0.00      WZ1 
ATOM   2611  OH2 TIP3  885      12.712 -61.556 -56.197  1.00  0.00      WZ1 
ATOM   2612  H1  TIP3  885      13.325 -60.923 -55.824  1.00  0.00      WZ1 
ATOM   2613  H2  TIP3  885      13.224 -62.028 -56.853  1.00  0.00      WZ1 
ATOM   2614  OH2 TIP3  886      14.095 -53.808 -53.075  1.00  0.00      WZ1 
ATOM   2615  H1  TIP3  886      14.089 -52.929 -53.453  1.00  0.00      WZ1 
ATOM   2616  H2  TIP3  886      13.241 -53.892 -52.650  1.00  0.00      WZ1 
ATOM   2617  OH2 TIP3  887      10.216 -54.137 -62.293  1.00  0.00      WZ1 
ATOM   2618  H1  TIP3  887       9.944 -53.908 -63.181  1.00  0.00      WZ1 
ATOM   2619  H2  TIP3  887      10.261 -53.300 -61.832  1.00  0.00      WZ1 
ATOM   2620  OH2 TIP3  888      23.841 -52.516 -55.580  1.00  0.00      WZ1 
ATOM   2621  H1  TIP3  888      22.899 -52.458 -55.418  1.00  0.00      WZ1 
ATOM   2622  H2  TIP3  888      24.117 -51.610 -55.717  1.00  0.00      WZ1 
ATOM   2623  OH2 TIP3  889      24.141 -64.229 -54.162  1.00  0.00      WZ1 
ATOM   2624  H1  TIP3  889      23.405 -63.619 -54.200  1.00  0.00      WZ1 
ATOM   2625  H2  TIP3  889      24.825 -63.814 -54.689  1.00  0.00      WZ1 
ATOM   2626  OH2 TIP3  890      17.144 -66.143 -56.697  1.00  0.00      WZ1 
ATOM   2627  H1  TIP3  890      17.027 -67.091 -56.751  1.00  0.00      WZ1 
ATOM   2628  H2  TIP3  890      16.289 -65.810 -56.424  1.00  0.00      WZ1 
ATOM   2629  OH2 TIP3  891      22.093 -50.735 -58.955  1.00  0.00      WZ1 
ATOM   2630  H1  TIP3  891      22.518 -51.442 -59.440  1.00  0.00      WZ1 
ATOM   2631  H2  TIP3  891      22.410 -49.933 -59.371  1.00  0.00      WZ1 
ATOM   2632  OH2 TIP3  892      23.252 -52.834 -60.446  1.00  0.00      WZ1 
ATOM   2633  H1  TIP3  892      22.995 -53.524 -61.057  1.00  0.00      WZ1 
ATOM   2634  H2  TIP3  892      23.323 -53.277 -59.600  1.00  0.00      WZ1 
ATOM   2635  OH2 TIP3  893      24.938 -54.267 -51.969  1.00  0.00      WZ1 
ATOM   2636  H1  TIP3  893      25.078 -54.859 -52.708  1.00  0.00      WZ1 
ATOM   2637  H2  TIP3  893      25.106 -53.394 -52.325  1.00  0.00      WZ1 
ATOM   2638  OH2 TIP3  894      19.411 -57.305 -62.196  1.00  0.00      WZ1 
ATOM   2639  H1  TIP3  894      18.699 -56.770 -62.548  1.00  0.00      WZ1 
ATOM   2640  H2  TIP3  894      20.102 -57.250 -62.856  1.00  0.00      WZ1 
ATOM   2641  OH2 TIP3  895      19.465 -58.848 -65.158  1.00  0.00      WZ1 
ATOM   2642  H1  TIP3  895      20.166 -58.825 -64.506  1.00  0.00      WZ1 
ATOM   2643  H2  TIP3  895      19.767 -59.476 -65.814  1.00  0.00      WZ1 
ATOM   2644  OH2 TIP3  896      26.780 -57.927 -53.903  1.00  0.00      WZ1 
ATOM   2645  H1  TIP3  896      26.128 -57.233 -53.814  1.00  0.00      WZ1 
ATOM   2646  H2  TIP3  896      27.245 -57.717 -54.712  1.00  0.00      WZ1 
ATOM   2647  OH2 TIP3  897      22.817 -57.096 -61.244  1.00  0.00      WZ1 
ATOM   2648  H1  TIP3  897      22.085 -56.867 -60.671  1.00  0.00      WZ1 
ATOM   2649  H2  TIP3  897      23.264 -57.809 -60.790  1.00  0.00      WZ1 
ATOM   2650  OH2 TIP3  898      22.714 -58.921 -52.177  1.00  0.00      WZ1 
ATOM   2651  H1  TIP3  898      22.794 -58.158 -51.605  1.00  0.00      WZ1 
ATOM   2652  H2  TIP3  898      22.113 -58.642 -52.867  1.00  0.00      WZ1 
ATOM   2653  OH2 TIP3  899      14.462 -56.465 -59.362  1.00  0.00      WZ1 
ATOM   2654  H1  TIP3  899      14.132 -56.836 -60.180  1.00  0.00      WZ1 
ATOM   2655  H2  TIP3  899      15.050 -57.136 -59.015  1.00  0.00      WZ1 
ATOM   2656  OH2 TIP3  900      15.829 -53.037 -56.681  1.00  0.00      WZ1 
ATOM   2657  H1  TIP3  900      15.734 -53.616 -57.437  1.00  0.00      WZ1 
ATOM   2658  H2  TIP3  900      16.558 -53.409 -56.184  1.00  0.00      WZ1 
ATOM   2659  OH2 TIP3  901      14.829 -57.697 -55.728  1.00  0.00      WZ1 
ATOM   2660  H1  TIP3  901      15.394 -57.575 -56.491  1.00  0.00      WZ1 
ATOM   2661  H2  TIP3  901      15.147 -57.059 -55.090  1.00  0.00      WZ1 
ATOM   2662  OH2 TIP3  902      21.138 -52.193 -54.994  1.00  0.00      WZ1 
ATOM   2663  H1  TIP3  902      20.897 -51.531 -54.346  1.00  0.00      WZ1 
ATOM   2664  H2  TIP3  902      20.940 -53.028 -54.569  1.00  0.00      WZ1 
ATOM   2665  OH2 TIP3  903      15.709 -53.297 -51.011  1.00  0.00      WZ1 
ATOM   2666  H1  TIP3  903      15.397 -52.515 -50.556  1.00  0.00      WZ1 
ATOM   2667  H2  TIP3  903      15.059 -53.450 -51.697  1.00  0.00      WZ1 
ATOM   2668  OH2 TIP3  904      21.688 -57.933 -63.559  1.00  0.00      WZ1 
ATOM   2669  H1  TIP3  904      22.267 -57.783 -62.812  1.00  0.00      WZ1 
ATOM   2670  H2  TIP3  904      22.102 -57.463 -64.283  1.00  0.00      WZ1 
ATOM   2671  OH2 TIP3  905      12.629 -57.099 -51.783  1.00  0.00      WZ1 
ATOM   2672  H1  TIP3  905      12.699 -56.449 -51.084  1.00  0.00      WZ1 
ATOM   2673  H2  TIP3  905      11.738 -56.996 -52.118  1.00  0.00      WZ1 
ATOM   2674  OH2 TIP3  906      19.414 -51.197 -60.124  1.00  0.00      WZ1 
ATOM   2675  H1  TIP3  906      19.888 -50.901 -59.347  1.00  0.00      WZ1 
ATOM   2676  H2  TIP3  906      18.851 -50.458 -60.357  1.00  0.00      WZ1 
ATOM   2677  OH2 TIP3  907      13.948 -51.226 -50.248  1.00  0.00      WZ1 
ATOM   2678  H1  TIP3  907      13.956 -51.362 -51.195  1.00  0.00      WZ1 
ATOM   2679  H2  TIP3  907      13.032 -51.343 -49.996  1.00  0.00      WZ1 
ATOM   2680  OH2 TIP3  908      25.386 -66.183 -63.746  1.00  0.00      WZ1 
ATOM   2681  H1  TIP3  908      24.487 -66.045 -63.451  1.00  0.00      WZ1 
ATOM   2682  H2  TIP3  908      25.638 -65.352 -64.148  1.00  0.00      WZ1 
ATOM   2683  OH2 TIP3  909      13.452 -57.396 -61.773  1.00  0.00      WZ1 
ATOM   2684  H1  TIP3  909      13.160 -56.628 -62.264  1.00  0.00      WZ1 
ATOM   2685  H2  TIP3  909      12.778 -58.055 -61.936  1.00  0.00      WZ1 
ATOM   2686  OH2 TIP3  910      26.576 -51.817 -65.370  1.00  0.00      WZ1 
ATOM   2687  H1  TIP3  910      26.649 -50.878 -65.199  1.00  0.00      WZ1 
ATOM   2688  H2  TIP3  910      27.481 -52.122 -65.426  1.00  0.00      WZ1 
ATOM   2689  OH2 TIP3  911       9.545 -55.033 -52.958  1.00  0.00      WZ1 
ATOM   2690  H1  TIP3  911       9.044 -55.061 -53.773  1.00  0.00      WZ1 
ATOM   2691  H2  TIP3  911       9.551 -55.938 -52.648  1.00  0.00      WZ1 
ATOM   2692  OH2 TIP3  912       9.296 -52.252 -56.074  1.00  0.00      WZ1 
ATOM   2693  H1  TIP3  912      10.242 -52.397 -56.093  1.00  0.00      WZ1 
ATOM   2694  H2  TIP3  912       9.183 -51.468 -55.537  1.00  0.00      WZ1 
ATOM   2695  OH2 TIP3  913      27.493 -51.586 -50.391  1.00  0.00      WZ1 
ATOM   2696  H1  TIP3  913      27.444 -52.542 -50.429  1.00  0.00      WZ1 
ATOM   2697  H2  TIP3  913      26.667 -51.319 -49.990  1.00  0.00      WZ1 
ATOM   2698  OH2 TIP3  914      18.472 -52.013 -51.515  1.00  0.00      WZ1 
ATOM   2699  H1  TIP3  914      18.559 -51.186 -51.040  1.00  0.00      WZ1 
ATOM   2700  H2  TIP3  914      17.608 -52.342 -51.266  1.00  0.00      WZ1 
ATOM   2701  OH2 TIP3  915      18.886 -48.240 -61.709  1.00  0.00      WZ1 
ATOM   2702  H1  TIP3  915      18.811 -48.361 -62.656  1.00  0.00      WZ1 
ATOM   2703  H2  TIP3  915      18.919 -47.291 -61.591  1.00  0.00      WZ1 
ATOM   2704  OH2 TIP3  916      12.540 -49.451 -59.928  1.00  0.00      WZ1 
ATOM   2705  H1  TIP3  916      12.692 -49.799 -59.050  1.00  0.00      WZ1 
ATOM   2706  H2  TIP3  916      11.689 -49.808 -60.183  1.00  0.00      WZ1 
ATOM   2707  OH2 TIP3  917      21.988 -49.086 -64.707  1.00  0.00      WZ1 
ATOM   2708  H1  TIP3  917      22.363 -49.831 -65.178  1.00  0.00      WZ1 
ATOM   2709  H2  TIP3  917      21.992 -49.356 -63.789  1.00  0.00      WZ1 
ATOM   2710  OH2 TIP3  918      21.657 -49.160 -61.958  1.00  0.00      WZ1 
ATOM   2711  H1  TIP3  918      20.722 -49.060 -61.779  1.00  0.00      WZ1 
ATOM   2712  H2  TIP3  918      21.937 -49.870 -61.379  1.00  0.00      WZ1 
ATOM   2713  OH2 TIP3  919      24.645 -60.093 -49.911  1.00  0.00      WZ1 
ATOM   2714  H1  TIP3  919      24.238 -59.613 -50.632  1.00  0.00      WZ1 
ATOM   2715  H2  TIP3  919      24.686 -60.999 -50.219  1.00  0.00      WZ1 
ATOM   2716  OH2 TIP3  920      11.794 -53.709 -51.914  1.00  0.00      WZ1 
ATOM   2717  H1  TIP3  920      12.011 -54.071 -51.055  1.00  0.00      WZ1 
ATOM   2718  H2  TIP3  920      10.939 -54.084 -52.124  1.00  0.00      WZ1 
ATOM   2719  OH2 TIP3  921      14.413 -65.239 -55.919  1.00  0.00      WZ1 
ATOM   2720  H1  TIP3  921      13.552 -65.326 -56.327  1.00  0.00      WZ1 
ATOM   2721  H2  TIP3  921      14.391 -64.383 -55.491  1.00  0.00      WZ1 
ATOM   2722  OH2 TIP3  922      19.076 -65.517 -52.544  1.00  0.00      WZ1 
ATOM   2723  H1  TIP3  922      19.496 -65.932 -51.791  1.00  0.00      WZ1 
ATOM   2724  H2  TIP3  922      18.143 -65.696 -52.427  1.00  0.00      WZ1 
ATOM   2725  OH2 TIP3  923      22.402 -61.762 -51.691  1.00  0.00      WZ1 
ATOM   2726  H1  TIP3  923      21.888 -61.887 -50.893  1.00  0.00      WZ1 
ATOM   2727  H2  TIP3  923      22.247 -60.849 -51.935  1.00  0.00      WZ1 
ATOM   2728  OH2 TIP3  924      23.165 -56.901 -65.930  1.00  0.00      WZ1 
ATOM   2729  H1  TIP3  924      23.207 -57.123 -66.860  1.00  0.00      WZ1 
ATOM   2730  H2  TIP3  924      24.014 -56.502 -65.740  1.00  0.00      WZ1 
ATOM   2731  OH2 TIP3  925      18.738 -63.025 -65.259  1.00  0.00      WZ1 
ATOM   2732  H1  TIP3  925      18.484 -63.006 -64.336  1.00  0.00      WZ1 
ATOM   2733  H2  TIP3  925      18.481 -63.896 -65.561  1.00  0.00      WZ1 
ATOM   2734  OH2 TIP3  926      14.504 -60.274 -54.824  1.00  0.00      WZ1 
ATOM   2735  H1  TIP3  926      13.862 -60.314 -54.115  1.00  0.00      WZ1 
ATOM   2736  H2  TIP3  926      14.541 -59.347 -55.062  1.00  0.00      WZ1 
ATOM   2737  OH2 TIP3  927      14.501 -60.053 -59.912  1.00  0.00      WZ1 
ATOM   2738  H1  TIP3  927      13.608 -60.393 -59.971  1.00  0.00      WZ1 
ATOM   2739  H2  TIP3  927      14.952 -60.430 -60.668  1.00  0.00      WZ1 
ATOM   2740  OH2 TIP3  928      20.037 -59.637 -61.095  1.00  0.00      WZ1 
ATOM   2741  H1  TIP3  928      19.628 -58.822 -61.386  1.00  0.00      WZ1 
ATOM   2742  H2  TIP3  928      20.757 -59.777 -61.709  1.00  0.00      WZ1 
ATOM   2743  OH2 TIP3  929      19.139 -59.461 -49.607  1.00  0.00      WZ1 
ATOM   2744  H1  TIP3  929      18.576 -60.166 -49.286  1.00  0.00      WZ1 
ATOM   2745  H2  TIP3  929      19.965 -59.582 -49.139  1.00  0.00      WZ1 
ATOM   2746  OH2 TIP3  930      21.041 -60.191 -58.281  1.00  0.00      WZ1 
ATOM   2747  H1  TIP3  930      20.846 -59.585 -58.996  1.00  0.00      WZ1 
ATOM   2748  H2  TIP3  930      21.223 -61.024 -58.715  1.00  0.00      WZ1 
ATOM   2749  OH2 TIP3  931      12.254 -59.953 -52.957  1.00  0.00      WZ1 
ATOM   2750  H1  TIP3  931      12.216 -59.553 -52.088  1.00  0.00      WZ1 
ATOM   2751  H2  TIP3  931      11.763 -60.770 -52.866  1.00  0.00      WZ1 
ATOM   2752  OH2 TIP3  932      15.620 -62.579 -66.158  1.00  0.00      WZ1 
ATOM   2753  H1  TIP3  932      15.189 -63.024 -65.428  1.00  0.00      WZ1 
ATOM   2754  H2  TIP3  932      14.902 -62.208 -66.670  1.00  0.00      WZ1 
ATOM   2755  OH2 TIP3  933       8.862 -62.837 -59.106  1.00  0.00      WZ1 
ATOM   2756  H1  TIP3  933       9.493 -62.866 -58.387  1.00  0.00      WZ1 
ATOM   2757  H2  TIP3  933       9.312 -63.262 -59.837  1.00  0.00      WZ1 
ATOM   2758  OH2 TIP3  934      10.137 -62.091 -63.682  1.00  0.00      WZ1 
ATOM   2759  H1  TIP3  934      10.611 -61.500 -64.267  1.00  0.00      WZ1 
ATOM   2760  H2  TIP3  934       9.419 -61.561 -63.335  1.00  0.00      WZ1 
ATOM   2761  OH2 TIP3  935      20.305 -58.553 -53.610  1.00  0.00      WZ1 
ATOM   2762  H1  TIP3  935      20.629 -59.184 -54.253  1.00  0.00      WZ1 
ATOM   2763  H2  TIP3  935      19.865 -59.087 -52.949  1.00  0.00      WZ1 
ATOM   2764  OH2 TIP3  936      17.083 -62.625 -58.826  1.00  0.00      WZ1 
ATOM   2765  H1  TIP3  936      16.172 -62.568 -58.537  1.00  0.00      WZ1 
ATOM   2766  H2  TIP3  936      17.588 -62.685 -58.015  1.00  0.00      WZ1 
ATOM   2767  OH2 TIP3  937      11.911 -60.996 -59.999  1.00  0.00      WZ1 
ATOM   2768  H1  TIP3  937      11.022 -60.897 -60.339  1.00  0.00      WZ1 
ATOM   2769  H2  TIP3  937      12.207 -61.838 -60.345  1.00  0.00      WZ1 
ATOM   2770  OH2 TIP3  938      15.564 -60.996 -62.342  1.00  0.00      WZ1 
ATOM   2771  H1  TIP3  938      16.496 -60.867 -62.164  1.00  0.00      WZ1 
ATOM   2772  H2  TIP3  938      15.349 -60.327 -62.992  1.00  0.00      WZ1 
ATOM   2773  OH2 TIP3  939      21.488 -63.390 -55.561  1.00  0.00      WZ1 
ATOM   2774  H1  TIP3  939      20.811 -63.259 -54.897  1.00  0.00      WZ1 
ATOM   2775  H2  TIP3  939      21.002 -63.545 -56.372  1.00  0.00      WZ1 
ATOM   2776  OH2 TIP3  940      14.238 -59.802 -64.776  1.00  0.00      WZ1 
ATOM   2777  H1  TIP3  940      13.696 -60.181 -65.467  1.00  0.00      WZ1 
ATOM   2778  H2  TIP3  940      15.072 -59.607 -65.204  1.00  0.00      WZ1 
ATOM   2779  OH2 TIP3  941      24.775 -47.719 -49.285  1.00  0.00      WZ1 
ATOM   2780  H1  TIP3  941      24.975 -47.295 -50.119  1.00  0.00      WZ1 
ATOM   2781  H2  TIP3  941      25.431 -47.375 -48.678  1.00  0.00      WZ1 
ATOM   2782  OH2 TIP3  942      12.373 -55.245 -49.677  1.00  0.00      WZ1 
ATOM   2783  H1  TIP3  942      13.106 -54.990 -49.115  1.00  0.00      WZ1 
ATOM   2784  H2  TIP3  942      11.593 -55.040 -49.161  1.00  0.00      WZ1 
ATOM   2785  OH2 TIP3  943      18.403 -59.838 -56.939  1.00  0.00      WZ1 
ATOM   2786  H1  TIP3  943      18.967 -60.384 -57.486  1.00  0.00      WZ1 
ATOM   2787  H2  TIP3  943      18.255 -60.359 -56.150  1.00  0.00      WZ1 
ATOM   2788  OH2 TIP3  944      13.405 -63.701 -60.520  1.00  0.00      WZ1 
ATOM   2789  H1  TIP3  944      13.088 -64.604 -60.556  1.00  0.00      WZ1 
ATOM   2790  H2  TIP3  944      14.186 -63.699 -61.073  1.00  0.00      WZ1 
ATOM   2791  OH2 TIP3  945      17.029 -61.449 -54.525  1.00  0.00      WZ1 
ATOM   2792  H1  TIP3  945      16.194 -60.995 -54.414  1.00  0.00      WZ1 
ATOM   2793  H2  TIP3  945      17.553 -61.173 -53.773  1.00  0.00      WZ1 
ATOM   2794  OH2 TIP3  946      17.573 -55.236 -62.840  1.00  0.00      WZ1 
ATOM   2795  H1  TIP3  946      16.829 -55.744 -63.162  1.00  0.00      WZ1 
ATOM   2796  H2  TIP3  946      17.439 -55.188 -61.893  1.00  0.00      WZ1 
ATOM   2797  OH2 TIP3  947      24.723 -56.103 -54.053  1.00  0.00      WZ1 
ATOM   2798  H1  TIP3  947      25.365 -55.647 -54.597  1.00  0.00      WZ1 
ATOM   2799  H2  TIP3  947      23.893 -55.990 -54.516  1.00  0.00      WZ1 
ATOM   2800  OH2 TIP3  948      21.471 -62.422 -64.641  1.00  0.00      WZ1 
ATOM   2801  H1  TIP3  948      20.533 -62.311 -64.792  1.00  0.00      WZ1 
ATOM   2802  H2  TIP3  948      21.768 -61.566 -64.334  1.00  0.00      WZ1 
ATOM   2803  OH2 TIP3  949      19.093 -55.052 -51.603  1.00  0.00      WZ1 
ATOM   2804  H1  TIP3  949      18.747 -55.434 -50.796  1.00  0.00      WZ1 
ATOM   2805  H2  TIP3  949      18.893 -54.119 -51.532  1.00  0.00      WZ1 
ATOM   2806  OH2 TIP3  950      22.189 -60.555 -62.980  1.00  0.00      WZ1 
ATOM   2807  H1  TIP3  950      23.081 -60.693 -62.661  1.00  0.00      WZ1 
ATOM   2808  H2  TIP3  950      22.246 -59.764 -63.517  1.00  0.00      WZ1 
ATOM   2809  OH2 TIP3  951      12.698 -55.941 -57.070  1.00  0.00      WZ1 
ATOM   2810  H1  TIP3  951      13.443 -55.944 -57.671  1.00  0.00      WZ1 
ATOM   2811  H2  TIP3  951      12.776 -56.765 -56.589  1.00  0.00      WZ1 
ATOM   2812  OH2 TIP3  952      19.699 -53.778 -63.814  1.00  0.00      WZ1 
ATOM   2813  H1  TIP3  952      19.404 -52.951 -63.433  1.00  0.00      WZ1 
ATOM   2814  H2  TIP3  952      18.996 -54.397 -63.618  1.00  0.00      WZ1 
ATOM   2815  OH2 TIP3  953       9.706 -57.481 -51.755  1.00  0.00      WZ1 
ATOM   2816  H1  TIP3  953       9.929 -57.899 -50.924  1.00  0.00      WZ1 
ATOM   2817  H2  TIP3  953       9.104 -58.093 -52.178  1.00  0.00      WZ1 
ATOM   2818  OH2 TIP3  954      16.723 -57.964 -49.542  1.00  0.00      WZ1 
ATOM   2819  H1  TIP3  954      16.427 -58.129 -50.437  1.00  0.00      WZ1 
ATOM   2820  H2  TIP3  954      17.654 -58.184 -49.553  1.00  0.00      WZ1 
ATOM   2821  OH2 TIP3  955      21.343 -52.590 -51.653  1.00  0.00      WZ1 
ATOM   2822  H1  TIP3  955      20.442 -52.407 -51.920  1.00  0.00      WZ1 
ATOM   2823  H2  TIP3  955      21.377 -52.331 -50.732  1.00  0.00      WZ1 
ATOM   2824  OH2 TIP3  956      27.074 -60.346 -63.285  1.00  0.00      WZ1 
ATOM   2825  H1  TIP3  956      26.520 -60.742 -63.958  1.00  0.00      WZ1 
ATOM   2826  H2  TIP3  956      27.175 -59.435 -63.563  1.00  0.00      WZ1 
ATOM   2827  OH2 TIP3  957      27.038 -54.545 -50.448  1.00  0.00      WZ1 
ATOM   2828  H1  TIP3  957      26.186 -54.307 -50.815  1.00  0.00      WZ1 
ATOM   2829  H2  TIP3  957      27.628 -54.562 -51.201  1.00  0.00      WZ1 
ATOM   2830  OH2 TIP3  958      25.370 -51.560 -62.820  1.00  0.00      WZ1 
ATOM   2831  H1  TIP3  958      24.997 -52.385 -62.511  1.00  0.00      WZ1 
ATOM   2832  H2  TIP3  958      25.647 -51.743 -63.718  1.00  0.00      WZ1 
ATOM   2833  OH2 TIP3  959      22.530 -56.752 -55.799  1.00  0.00      WZ1 
ATOM   2834  H1  TIP3  959      21.602 -56.983 -55.826  1.00  0.00      WZ1 
ATOM   2835  H2  TIP3  959      22.981 -57.529 -56.129  1.00  0.00      WZ1 
ATOM   2836  OH2 TIP3  960      15.073 -52.423 -59.666  1.00  0.00      WZ1 
ATOM   2837  H1  TIP3  960      15.600 -51.650 -59.866  1.00  0.00      WZ1 
ATOM   2838  H2  TIP3  960      14.193 -52.199 -59.968  1.00  0.00      WZ1 
ATOM   2839  OH2 TIP3  961      10.828 -57.561 -65.079  1.00  0.00      WZ1 
ATOM   2840  H1  TIP3  961      11.444 -56.934 -64.699  1.00  0.00      WZ1 
ATOM   2841  H2  TIP3  961       9.966 -57.245 -64.807  1.00  0.00      WZ1 
ATOM   2842  OH2 TIP3  962      16.500 -54.760 -60.090  1.00  0.00      WZ1 
ATOM   2843  H1  TIP3  962      16.259 -53.835 -60.048  1.00  0.00      WZ1 
ATOM   2844  H2  TIP3  962      15.760 -55.219 -59.693  1.00  0.00      WZ1 
ATOM   2845  OH2 TIP3  963      17.015 -50.611 -53.774  1.00  0.00      WZ1 
ATOM   2846  H1  TIP3  963      17.378 -49.757 -54.008  1.00  0.00      WZ1 
ATOM   2847  H2  TIP3  963      17.547 -50.903 -53.034  1.00  0.00      WZ1 
ATOM   2848  OH2 TIP3  964      15.184 -49.739 -60.544  1.00  0.00      WZ1 
ATOM   2849  H1  TIP3  964      14.234 -49.633 -60.493  1.00  0.00      WZ1 
ATOM   2850  H2  TIP3  964      15.535 -48.918 -60.200  1.00  0.00      WZ1 
ATOM   2851  OH2 TIP3  965      20.559 -54.512 -54.074  1.00  0.00      WZ1 
ATOM   2852  H1  TIP3  965      20.133 -54.740 -53.247  1.00  0.00      WZ1 
ATOM   2853  H2  TIP3  965      21.140 -55.251 -54.256  1.00  0.00      WZ1 
ATOM   2854  OH2 TIP3  966      22.762 -53.583 -65.000  1.00  0.00      WZ1 
ATOM   2855  H1  TIP3  966      23.115 -53.963 -64.196  1.00  0.00      WZ1 
ATOM   2856  H2  TIP3  966      21.813 -53.677 -64.913  1.00  0.00      WZ1 
ATOM   2857  OH2 TIP3  967      23.218 -49.960 -51.604  1.00  0.00      WZ1 
ATOM   2858  H1  TIP3  967      22.616 -50.516 -52.100  1.00  0.00      WZ1 
ATOM   2859  H2  TIP3  967      23.499 -49.293 -52.231  1.00  0.00      WZ1 
ATOM   2860  OH2 TIP3  968      27.266 -49.104 -64.799  1.00  0.00      WZ1 
ATOM   2861  H1  TIP3  968      28.009 -48.518 -64.939  1.00  0.00      WZ1 
ATOM   2862  H2  TIP3  968      26.571 -48.535 -64.466  1.00  0.00      WZ1 
ATOM   2863  OH2 TIP3  969      11.340 -62.727 -52.197  1.00  0.00      WZ1 
ATOM   2864  H1  TIP3  969      10.447 -62.389 -52.265  1.00  0.00      WZ1 
ATOM   2865  H2  TIP3  969      11.241 -63.583 -51.779  1.00  0.00      WZ1 
ATOM   2866  OH2 TIP3  970      23.628 -54.911 -62.773  1.00  0.00      WZ1 
ATOM   2867  H1  TIP3  970      23.351 -55.639 -62.217  1.00  0.00      WZ1 
ATOM   2868  H2  TIP3  970      24.555 -54.792 -62.568  1.00  0.00      WZ1 
ATOM   2869  OH2 TIP3  971      10.991 -50.923 -53.762  1.00  0.00      WZ1 
ATOM   2870  H1  TIP3  971      11.208 -51.855 -53.793  1.00  0.00      WZ1 
ATOM   2871  H2  TIP3  971      11.238 -50.648 -52.879  1.00  0.00      WZ1 
ATOM   2872  OH2 TIP3  972      16.853 -52.471 -66.553  1.00  0.00      WZ1 
ATOM   2873  H1  TIP3  972      17.092 -53.220 -67.100  1.00  0.00      WZ1 
ATOM   2874  H2  TIP3  972      16.584 -52.859 -65.720  1.00  0.00      WZ1 
ATOM   2875  OH2 TIP3  973      15.790 -52.901 -64.097  1.00  0.00      WZ1 
ATOM   2876  H1  TIP3  973      15.937 -53.421 -63.307  1.00  0.00      WZ1 
ATOM   2877  H2  TIP3  973      15.787 -51.994 -63.790  1.00  0.00      WZ1 
ATOM   2878  OH2 TIP3  974      12.243 -55.649 -63.586  1.00  0.00      WZ1 
ATOM   2879  H1  TIP3  974      11.557 -55.296 -63.019  1.00  0.00      WZ1 
ATOM   2880  H2  TIP3  974      12.766 -54.886 -63.833  1.00  0.00      WZ1 
ATOM   2881  OH2 TIP3  975      20.075 -62.986 -53.307  1.00  0.00      WZ1 
ATOM   2882  H1  TIP3  975      20.773 -62.912 -52.657  1.00  0.00      WZ1 
ATOM   2883  H2  TIP3  975      19.694 -63.851 -53.153  1.00  0.00      WZ1 
ATOM   2884  OH2 TIP3  976      20.859 -63.334 -62.210  1.00  0.00      WZ1 
ATOM   2885  H1  TIP3  976      21.079 -62.863 -63.014  1.00  0.00      WZ1 
ATOM   2886  H2  TIP3  976      21.417 -62.940 -61.540  1.00  0.00      WZ1 
ATOM   2887  OH2 TIP3  977      18.528 -51.204 -63.347  1.00  0.00      WZ1 
ATOM   2888  H1  TIP3  977      17.711 -50.707 -63.295  1.00  0.00      WZ1 
ATOM   2889  H2  TIP3  977      19.057 -50.728 -63.987  1.00  0.00      WZ1 
ATOM   2890  OH2 TIP3  978      18.059 -61.606 -61.375  1.00  0.00      WZ1 
ATOM   2891  H1  TIP3  978      18.871 -61.102 -61.329  1.00  0.00      WZ1 
ATOM   2892  H2  TIP3  978      17.814 -61.751 -60.461  1.00  0.00      WZ1 
ATOM   2893  OH2 TIP3  979      18.595 -60.620 -52.191  1.00  0.00      WZ1 
ATOM   2894  H1  TIP3  979      18.714 -60.046 -51.434  1.00  0.00      WZ1 
ATOM   2895  H2  TIP3  979      19.250 -61.308 -52.076  1.00  0.00      WZ1 
ATOM   2896  OH2 TIP3  980      18.943 -64.525 -60.437  1.00  0.00      WZ1 
ATOM   2897  H1  TIP3  980      18.596 -63.908 -59.793  1.00  0.00      WZ1 
ATOM   2898  H2  TIP3  980      19.601 -64.024 -60.919  1.00  0.00      WZ1 
ATOM   2899  OH2 TIP3  981      15.866 -50.160 -63.366  1.00  0.00      WZ1 
ATOM   2900  H1  TIP3  981      16.027 -49.360 -63.866  1.00  0.00      WZ1 
ATOM   2901  H2  TIP3  981      15.669 -49.853 -62.481  1.00  0.00      WZ1 
ATOM   2902  OH2 TIP3  982      14.600 -63.462 -63.750  1.00  0.00      WZ1 
ATOM   2903  H1  TIP3  982      14.517 -62.574 -63.403  1.00  0.00      WZ1 
ATOM   2904  H2  TIP3  982      15.490 -63.727 -63.518  1.00  0.00      WZ1 
ATOM   2905  OH2 TIP3  983      24.799 -62.713 -51.356  1.00  0.00      WZ1 
ATOM   2906  H1  TIP3  983      23.883 -62.451 -51.443  1.00  0.00      WZ1 
ATOM   2907  H2  TIP3  983      25.135 -62.716 -52.252  1.00  0.00      WZ1 
ATOM   2908  OH2 TIP3  984      23.401 -58.963 -57.260  1.00  0.00      WZ1 
ATOM   2909  H1  TIP3  984      22.604 -59.378 -57.588  1.00  0.00      WZ1 
ATOM   2910  H2  TIP3  984      23.846 -59.653 -56.769  1.00  0.00      WZ1 
ATOM   2911  OH2 TIP3  985      12.859 -53.035 -64.689  1.00  0.00      WZ1 
ATOM   2912  H1  TIP3  985      13.451 -52.335 -64.413  1.00  0.00      WZ1 
ATOM   2913  H2  TIP3  985      13.318 -53.468 -65.409  1.00  0.00      WZ1 
ATOM   2914  OH2 TIP3  986      11.175 -60.371 -65.573  1.00  0.00      WZ1 
ATOM   2915  H1  TIP3  986      11.130 -59.431 -65.395  1.00  0.00      WZ1 
ATOM   2916  H2  TIP3  986      10.287 -60.606 -65.843  1.00  0.00      WZ1 
ATOM   2917  OH2 TIP3  987      24.488 -49.707 -55.638  1.00  0.00      WZ1 
ATOM   2918  H1  TIP3  987      24.332 -49.028 -56.295  1.00  0.00      WZ1 
ATOM   2919  H2  TIP3  987      25.420 -49.635 -55.434  1.00  0.00      WZ1 
ATOM   2920  OH2 TIP3  988      11.983 -65.589 -56.900  1.00  0.00      WZ1 
ATOM   2921  H1  TIP3  988      11.754 -65.530 -57.828  1.00  0.00      WZ1 
ATOM   2922  H2  TIP3  988      11.540 -66.380 -56.594  1.00  0.00      WZ1 
ATOM   2923  OH2 TIP3  989      10.913 -51.648 -60.740  1.00  0.00      WZ1 
ATOM   2924  H1  TIP3  989      10.081 -51.176 -60.713  1.00  0.00      WZ1 
ATOM   2925  H2  TIP3  989      11.459 -51.138 -61.338  1.00  0.00      WZ1 
ATOM   2926  OH2 TIP3  990      10.202 -49.036 -49.410  1.00  0.00      WZ1 
ATOM   2927  H1  TIP3  990      10.742 -49.252 -48.650  1.00  0.00      WZ1 
ATOM   2928  H2  TIP3  990       9.721 -49.841 -49.600  1.00  0.00      WZ1 
ATOM   2929  OH2 TIP3  991      14.799 -50.116 -47.790  1.00  0.00      WZ1 
ATOM   2930  H1  TIP3  991      15.567 -50.575 -47.449  1.00  0.00      WZ1 
ATOM   2931  H2  TIP3  991      14.778 -50.342 -48.719  1.00  0.00      WZ1 
ATOM   2932  OH2 TIP3  992      18.891 -50.608 -66.414  1.00  0.00      WZ1 
ATOM   2933  H1  TIP3  992      18.247 -51.239 -66.093  1.00  0.00      WZ1 
ATOM   2934  H2  TIP3  992      19.653 -51.139 -66.646  1.00  0.00      WZ1 
ATOM   2935  OH2 TIP3  993      21.376 -51.736 -49.060  1.00  0.00      WZ1 
ATOM   2936  H1  TIP3  993      21.025 -52.593 -48.817  1.00  0.00      WZ1 
ATOM   2937  H2  TIP3  993      22.102 -51.594 -48.454  1.00  0.00      WZ1 
ATOM   2938  OH2 TIP3  994      23.495 -50.791 -66.181  1.00  0.00      WZ1 
ATOM   2939  H1  TIP3  994      23.778 -51.586 -65.728  1.00  0.00      WZ1 
ATOM   2940  H2  TIP3  994      24.235 -50.558 -66.741  1.00  0.00      WZ1 
ATOM   2941  OH2 TIP3  995      10.109 -55.225 -48.456  1.00  0.00      WZ1 
ATOM   2942  H1  TIP3  995      10.253 -56.127 -48.742  1.00  0.00      WZ1 
ATOM   2943  H2  TIP3  995       9.336 -54.939 -48.943  1.00  0.00      WZ1 
ATOM   2944  OH2 TIP3  996      14.450 -54.882 -66.323  1.00  0.00      WZ1 
ATOM   2945  H1  TIP3  996      14.514 -55.676 -65.792  1.00  0.00      WZ1 
ATOM   2946  H2  TIP3  996      15.103 -55.001 -67.013  1.00  0.00      WZ1 
ATOM   2947  OH2 TIP3  997      16.764 -55.256 -49.023  1.00  0.00      WZ1 
ATOM   2948  H1  TIP3  997      16.436 -54.985 -49.880  1.00  0.00      WZ1 
ATOM   2949  H2  TIP3  997      16.916 -56.197 -49.110  1.00  0.00      WZ1 
ATOM   2950  OH2 TIP3  998      19.802 -53.835 -66.587  1.00  0.00      WZ1 
ATOM   2951  H1  TIP3  998      19.534 -53.654 -65.686  1.00  0.00      WZ1 
ATOM   2952  H2  TIP3  998      19.596 -54.760 -66.719  1.00  0.00      WZ1 
ATOM   2953  OH2 TIP3  999      22.499 -55.340 -51.640  1.00  0.00      WZ1 
ATOM   2954  H1  TIP3  999      23.244 -54.751 -51.759  1.00  0.00      WZ1 
ATOM   2955  H2  TIP3  999      21.741 -54.758 -51.576  1.00  0.00      WZ1 
ATOM   2956  OH2 TIP3 1000      10.941 -58.025 -49.036  1.00  0.00      WZ1 
ATOM   2957  H1  TIP3 1000      11.349 -58.882 -49.157  1.00  0.00      WZ1 
ATOM   2958  H2  TIP3 1000      10.681 -58.011 -48.115  1.00  0.00      WZ1 
ATOM   2959  OH2 TIP3 1001      15.599 -56.909 -64.017  1.00  0.00      WZ1 
ATOM   2960  H1  TIP3 1001      15.140 -57.393 -63.331  1.00  0.00      WZ1 
ATOM   2961  H2  TIP3 1001      15.854 -57.578 -64.653  1.00  0.00      WZ1 
ATOM   2962  OH2 TIP3 1002      14.888 -59.016 -51.661  1.00  0.00      WZ1 
ATOM   2963  H1  TIP3 1002      14.270 -58.342 -51.381  1.00  0.00      WZ1 
ATOM   2964  H2  TIP3 1002      15.232 -58.695 -52.495  1.00  0.00      WZ1 
ATOM   2965  OH2 TIP3 1003      16.670 -58.666 -65.755  1.00  0.00      WZ1 
ATOM   2966  H1  TIP3 1003      16.490 -58.821 -66.682  1.00  0.00      WZ1 
ATOM   2967  H2  TIP3 1003      17.621 -58.558 -65.710  1.00  0.00      WZ1 
ATOM   2968  OH2 TIP3 1004      19.908 -56.545 -48.384  1.00  0.00      WZ1 
ATOM   2969  H1  TIP3 1004      20.861 -56.461 -48.411  1.00  0.00      WZ1 
ATOM   2970  H2  TIP3 1004      19.748 -57.257 -47.764  1.00  0.00      WZ1 
ATOM   2971  OH2 TIP3 1006      15.228 -61.661 -50.579  1.00  0.00      WZ1 
ATOM   2972  H1  TIP3 1006      15.378 -62.390 -51.181  1.00  0.00      WZ1 
ATOM   2973  H2  TIP3 1006      15.230 -60.884 -51.138  1.00  0.00      WZ1 
ATOM   2974  OH2 TIP3 1007      15.640 -63.292 -53.086  1.00  0.00      WZ1 
ATOM   2975  H1  TIP3 1007      16.176 -62.840 -53.738  1.00  0.00      WZ1 
ATOM   2976  H2  TIP3 1007      14.788 -63.400 -53.509  1.00  0.00      WZ1 
ATOM   2977  OH2 TIP3 1008      17.222 -57.852 -52.847  1.00  0.00      WZ1 
ATOM   2978  H1  TIP3 1008      17.973 -58.008 -53.420  1.00  0.00      WZ1 
ATOM   2979  H2  TIP3 1008      16.883 -57.001 -53.122  1.00  0.00      WZ1 
ATOM   2980  OH2 TIP3 1009      21.638 -60.037 -47.818  1.00  0.00      WZ1 
ATOM   2981  H1  TIP3 1009      21.830 -60.968 -47.930  1.00  0.00      WZ1 
ATOM   2982  H2  TIP3 1009      22.495 -59.612 -47.829  1.00  0.00      WZ1 
ATOM   2983  OH2 TIP3 1010      22.954 -57.248 -49.741  1.00  0.00      WZ1 
ATOM   2984  H1  TIP3 1010      22.673 -56.539 -50.319  1.00  0.00      WZ1 
ATOM   2985  H2  TIP3 1010      23.897 -57.321 -49.892  1.00  0.00      WZ1 
ATOM   2986  OH2 TIP3 1011      13.706 -60.463 -48.667  1.00  0.00      WZ1 
ATOM   2987  H1  TIP3 1011      12.939 -60.996 -48.878  1.00  0.00      WZ1 
ATOM   2988  H2  TIP3 1011      14.385 -60.773 -49.267  1.00  0.00      WZ1 
ATOM   2989  OH2 TIP3 1012      16.446 -65.835 -52.655  1.00  0.00      WZ1 
ATOM   2990  H1  TIP3 1012      16.348 -64.889 -52.760  1.00  0.00      WZ1 
ATOM   2991  H2  TIP3 1012      15.703 -66.208 -53.131  1.00  0.00      WZ1 
ATOM   2992  OH2 TIP3 1013      17.710 -61.514 -49.091  1.00  0.00      WZ1 
ATOM   2993  H1  TIP3 1013      17.474 -61.733 -48.190  1.00  0.00      WZ1 
ATOM   2994  H2  TIP3 1013      16.927 -61.721 -49.601  1.00  0.00      WZ1 
ATOM   2995  OH2 TIP3 1014      20.426 -62.386 -50.016  1.00  0.00      WZ1 
ATOM   2996  H1  TIP3 1014      19.478 -62.354 -49.883  1.00  0.00      WZ1 
ATOM   2997  H2  TIP3 1014      20.738 -63.012 -49.362  1.00  0.00      WZ1 
ATOM   2998  OH2 TIP3 1015      22.060 -63.752 -48.011  1.00  0.00      WZ1 
ATOM   2999  H1  TIP3 1015      21.963 -64.704 -48.016  1.00  0.00      WZ1 
ATOM   3000  H2  TIP3 1015      21.738 -63.484 -47.150  1.00  0.00      WZ1 
ATOM   3001  OH2 TIP3 1016      11.887 -62.543 -48.963  1.00  0.00      WZ1 
ATOM   3002  H1  TIP3 1016      12.098 -63.249 -49.573  1.00  0.00      WZ1 
ATOM   3003  H2  TIP3 1016      11.775 -62.980 -48.119  1.00  0.00      WZ1 
ATOM   3004  OH2 TIP3 1018      17.021 -64.859 -47.930  1.00  0.00      WZ1 
ATOM   3005  H1  TIP3 1018      16.890 -65.334 -48.750  1.00  0.00      WZ1 
ATOM   3006  H2  TIP3 1018      16.422 -64.114 -47.985  1.00  0.00      WZ1 
ATOM   3007  OH2 TIP3 1019      16.568 -47.976 -64.754  1.00  0.00      WZ1 
ATOM   3008  H1  TIP3 1019      17.501 -47.818 -64.610  1.00  0.00      WZ1 
ATOM   3009  H2  TIP3 1019      16.304 -47.300 -65.378  1.00  0.00      WZ1 
ATOM   3010  OH2 TIP3 1020      10.136 -53.339 -65.271  1.00  0.00      WZ1 
ATOM   3011  H1  TIP3 1020      11.050 -53.260 -64.997  1.00  0.00      WZ1 
ATOM   3012  H2  TIP3 1020      10.143 -54.026 -65.937  1.00  0.00      WZ1 
ATOM   3013  OH2 TIP3 1021       8.785 -47.946 -60.193  1.00  0.00      WZ1 
ATOM   3014  H1  TIP3 1021       8.138 -48.408 -60.726  1.00  0.00      WZ1 
ATOM   3015  H2  TIP3 1021       9.140 -48.618 -59.611  1.00  0.00      WZ1 
ATOM   3016  OH2 TIP3 1022       9.655 -49.866 -58.389  1.00  0.00      WZ1 
ATOM   3017  H1  TIP3 1022       9.321 -50.746 -58.217  1.00  0.00      WZ1 
ATOM   3018  H2  TIP3 1022       9.877 -49.520 -57.524  1.00  0.00      WZ1 
ATOM   3019  OH2 TIP3 1023      27.204 -49.056 -55.408  1.00  0.00      WZ1 
ATOM   3020  H1  TIP3 1023      27.182 -48.871 -54.469  1.00  0.00      WZ1 
ATOM   3021  H2  TIP3 1023      27.894 -48.488 -55.749  1.00  0.00      WZ1 
ATOM   3022  OH2 TIP3 1024      26.767 -49.489 -52.486  1.00  0.00      WZ1 
ATOM   3023  H1  TIP3 1024      26.280 -50.225 -52.858  1.00  0.00      WZ1 
ATOM   3024  H2  TIP3 1024      27.316 -49.883 -51.808  1.00  0.00      WZ1 
ATOM   3025  OH2 TIP3 1025      25.218 -53.699 -47.848  1.00  0.00      WZ1 
ATOM   3026  H1  TIP3 1025      24.352 -53.804 -47.454  1.00  0.00      WZ1 
ATOM   3027  H2  TIP3 1025      25.594 -52.941 -47.402  1.00  0.00      WZ1 
ATOM   3028  OH2 TIP3 1026      26.519 -55.443 -62.334  1.00  0.00      WZ1 
ATOM   3029  H1  TIP3 1026      27.369 -55.022 -62.207  1.00  0.00      WZ1 
ATOM   3030  H2  TIP3 1026      26.524 -56.183 -61.727  1.00  0.00      WZ1 
ATOM   3031  OH2 TIP3 1027      26.913 -57.389 -60.511  1.00  0.00      WZ1 
ATOM   3032  H1  TIP3 1027      26.187 -57.869 -60.113  1.00  0.00      WZ1 
ATOM   3033  H2  TIP3 1027      27.494 -57.184 -59.778  1.00  0.00      WZ1 
ATOM   3034  OH2 TIP3 1028      26.672 -54.604 -55.563  1.00  0.00      WZ1 
ATOM   3035  H1  TIP3 1028      27.506 -54.982 -55.843  1.00  0.00      WZ1 
ATOM   3036  H2  TIP3 1028      26.784 -53.661 -55.682  1.00  0.00      WZ1 
ATOM   3037  OH2 TIP3 1029      25.158 -51.727 -53.256  1.00  0.00      WZ1 
ATOM   3038  H1  TIP3 1029      24.511 -51.401 -52.630  1.00  0.00      WZ1 
ATOM   3039  H2  TIP3 1029      24.641 -52.167 -53.930  1.00  0.00      WZ1 
ATOM   3040  OH2 TIP3 1030      27.181 -57.488 -64.119  1.00  0.00      WZ1 
ATOM   3041  H1  TIP3 1030      26.660 -57.132 -64.838  1.00  0.00      WZ1 
ATOM   3042  H2  TIP3 1030      27.148 -56.813 -63.441  1.00  0.00      WZ1 
ATOM   3043  OH2 TIP3 1031      25.530 -60.249 -65.569  1.00  0.00      WZ1 
ATOM   3044  H1  TIP3 1031      25.627 -59.582 -66.249  1.00  0.00      WZ1 
ATOM   3045  H2  TIP3 1031      25.390 -61.064 -66.050  1.00  0.00      WZ1 
ATOM   3046  OH2 TIP3 1032      24.700 -58.868 -59.948  1.00  0.00      WZ1 
ATOM   3047  H1  TIP3 1032      24.550 -59.814 -59.968  1.00  0.00      WZ1 
ATOM   3048  H2  TIP3 1032      24.346 -58.587 -59.104  1.00  0.00      WZ1 
ATOM   3049  OH2 TIP3 1033       9.735 -56.790 -55.937  1.00  0.00      WZ1 
ATOM   3050  H1  TIP3 1033       9.919 -56.872 -56.873  1.00  0.00      WZ1 
ATOM   3051  H2  TIP3 1033      10.584 -56.914 -55.514  1.00  0.00      WZ1 
ATOM   3052  OH2 TIP3 1034      25.556 -56.898 -50.309  1.00  0.00      WZ1 
ATOM   3053  H1  TIP3 1034      26.139 -57.633 -50.117  1.00  0.00      WZ1 
ATOM   3054  H2  TIP3 1034      26.120 -56.126 -50.262  1.00  0.00      WZ1 
ATOM   3055  OH2 TIP3 1035      27.053 -58.995 -49.624  1.00  0.00      WZ1 
ATOM   3056  H1  TIP3 1035      26.189 -59.374 -49.790  1.00  0.00      WZ1 
ATOM   3057  H2  TIP3 1035      27.657 -59.734 -49.699  1.00  0.00      WZ1 
ATOM   3058  OH2 TIP3 1036      24.778 -62.841 -66.451  1.00  0.00      WZ1 
ATOM   3059  H1  TIP3 1036      25.388 -63.212 -65.814  1.00  0.00      WZ1 
ATOM   3060  H2  TIP3 1036      23.941 -63.262 -66.255  1.00  0.00      WZ1 
ATOM   3061  OH2 TIP3 1037      24.410 -61.286 -61.485  1.00  0.00      WZ1 
ATOM   3062  H1  TIP3 1037      24.690 -62.193 -61.361  1.00  0.00      WZ1 
ATOM   3063  H2  TIP3 1037      25.169 -60.852 -61.874  1.00  0.00      WZ1 
ATOM   3064  OH2 TIP3 1038      25.022 -60.704 -56.049  1.00  0.00      WZ1 
ATOM   3065  H1  TIP3 1038      25.955 -60.492 -56.084  1.00  0.00      WZ1 
ATOM   3066  H2  TIP3 1038      24.787 -60.603 -55.127  1.00  0.00      WZ1 
ATOM   3067  OH2 TIP3 1039      25.051 -59.968 -53.273  1.00  0.00      WZ1 
ATOM   3068  H1  TIP3 1039      24.208 -59.699 -52.907  1.00  0.00      WZ1 
ATOM   3069  H2  TIP3 1039      25.494 -59.145 -53.484  1.00  0.00      WZ1 
ATOM   3070  OH2 TIP3 1040       9.333 -61.520 -49.796  1.00  0.00      WZ1 
ATOM   3071  H1  TIP3 1040      10.252 -61.642 -49.560  1.00  0.00      WZ1 
ATOM   3072  H2  TIP3 1040       8.883 -62.270 -49.407  1.00  0.00      WZ1 
ATOM   3073  OH2 TIP3 1041      27.334 -65.987 -47.920  1.00  0.00      WZ1 
ATOM   3074  H1  TIP3 1041      27.684 -66.641 -48.525  1.00  0.00      WZ1 
ATOM   3075  H2  TIP3 1041      27.481 -65.150 -48.360  1.00  0.00      WZ1 
ATOM   3076  OH2 TIP3 1042      25.024 -64.023 -61.437  1.00  0.00      WZ1 
ATOM   3077  H1  TIP3 1042      25.206 -64.472 -60.611  1.00  0.00      WZ1 
ATOM   3078  H2  TIP3 1042      24.424 -64.607 -61.901  1.00  0.00      WZ1 
ATOM   3079  OH2 TIP3 1043      10.554 -63.207 -56.905  1.00  0.00      WZ1 
ATOM   3080  H1  TIP3 1043      10.999 -63.999 -56.603  1.00  0.00      WZ1 
ATOM   3081  H2  TIP3 1043      11.020 -62.491 -56.475  1.00  0.00      WZ1 
ATOM   3082  OH2 TIP3 1044       8.858 -60.208 -55.836  1.00  0.00      WZ1 
ATOM   3083  H1  TIP3 1044       9.350 -60.429 -56.627  1.00  0.00      WZ1 
ATOM   3084  H2  TIP3 1044       9.220 -59.368 -55.555  1.00  0.00      WZ1 
ATOM   3085  OH2 TIP3 1045      26.854 -63.878 -49.571  1.00  0.00      WZ1 
ATOM   3086  H1  TIP3 1045      25.937 -63.607 -49.606  1.00  0.00      WZ1 
ATOM   3087  H2  TIP3 1045      26.977 -64.413 -50.355  1.00  0.00      WZ1 
ATOM   3088  OH2 TIP3 1046      26.890 -63.955 -64.909  1.00  0.00      WZ1 
ATOM   3089  H1  TIP3 1046      27.303 -64.676 -65.384  1.00  0.00      WZ1 
ATOM   3090  H2  TIP3 1046      27.572 -63.286 -64.851  1.00  0.00      WZ1 
ATOM   3091  OH2 TIP3 1047       9.171 -63.950 -61.782  1.00  0.00      WZ1 
ATOM   3092  H1  TIP3 1047       8.246 -63.742 -61.911  1.00  0.00      WZ1 
ATOM   3093  H2  TIP3 1047       9.625 -63.466 -62.472  1.00  0.00      WZ1 
ATOM   3094  OH2 TIP3 1048      23.942 -48.966 -59.836  1.00  0.00      WZ1 
ATOM   3095  H1  TIP3 1048      24.594 -49.314 -60.444  1.00  0.00      WZ1 
ATOM   3096  H2  TIP3 1048      24.453 -48.478 -59.190  1.00  0.00      WZ1 
ATOM   3097  OH2 TIP3 1049       9.135 -65.212 -53.438  1.00  0.00      WZ1 
ATOM   3098  H1  TIP3 1049       8.470 -65.458 -52.795  1.00  0.00      WZ1 
ATOM   3099  H2  TIP3 1049       8.692 -64.590 -54.015  1.00  0.00      WZ1 
ATOM   3100  OH2 TIP3 1050      11.327 -52.037 -49.293  1.00  0.00      WZ1 
ATOM   3101  H1  TIP3 1050      10.506 -51.862 -49.754  1.00  0.00      WZ1 
ATOM   3102  H2  TIP3 1050      11.075 -52.110 -48.373  1.00  0.00      WZ1 
ATOM   3103  OH2 TIP3 1051      14.281 -51.063 -53.035  1.00  0.00      WZ1 
ATOM   3104  H1  TIP3 1051      13.856 -50.253 -53.317  1.00  0.00      WZ1 
ATOM   3105  H2  TIP3 1051      15.186 -50.977 -53.337  1.00  0.00      WZ1 
ATOM   3106  OH2 TIP3 1052      18.592 -49.664 -50.075  1.00  0.00      WZ1 
ATOM   3107  H1  TIP3 1052      18.777 -49.997 -49.197  1.00  0.00      WZ1 
ATOM   3108  H2  TIP3 1052      19.439 -49.354 -50.397  1.00  0.00      WZ1 
ATOM   3109  OH2 TIP3 1053      20.937 -48.378 -50.831  1.00  0.00      WZ1 
ATOM   3110  H1  TIP3 1053      21.614 -49.011 -51.071  1.00  0.00      WZ1 
ATOM   3111  H2  TIP3 1053      21.259 -47.977 -50.024  1.00  0.00      WZ1 
ATOM   3112  OH2 TIP3 1054      25.855 -65.788 -51.752  1.00  0.00      WZ1 
ATOM   3113  H1  TIP3 1054      25.042 -65.463 -52.139  1.00  0.00      WZ1 
ATOM   3114  H2  TIP3 1054      26.088 -66.549 -52.285  1.00  0.00      WZ1 
ATOM   3115  OH2 TIP3 1055      11.683 -47.806 -52.987  1.00  0.00      WZ1 
ATOM   3116  H1  TIP3 1055      10.963 -47.366 -53.438  1.00  0.00      WZ1 
ATOM   3117  H2  TIP3 1055      11.317 -48.057 -52.139  1.00  0.00      WZ1 
ATOM   3118  OH2 TIP3 1056      14.150 -48.206 -53.957  1.00  0.00      WZ1 
ATOM   3119  H1  TIP3 1056      13.285 -48.134 -53.553  1.00  0.00      WZ1 
ATOM   3120  H2  TIP3 1056      14.095 -47.659 -54.741  1.00  0.00      WZ1 
ATOM   3121  OH2 TIP3 1057      18.861 -48.318 -54.782  1.00  0.00      WZ1 
ATOM   3122  H1  TIP3 1057      18.404 -47.789 -55.436  1.00  0.00      WZ1 
ATOM   3123  H2  TIP3 1057      19.024 -47.715 -54.057  1.00  0.00      WZ1 
ATOM   3124  OH2 TIP3 1058      21.188 -49.440 -53.837  1.00  0.00      WZ1 
ATOM   3125  H1  TIP3 1058      20.284 -49.275 -54.103  1.00  0.00      WZ1 
ATOM   3126  H2  TIP3 1058      21.617 -48.587 -53.902  1.00  0.00      WZ1 
ATOM   3127  OH2 TIP3 1059      23.793 -47.870 -53.542  1.00  0.00      WZ1 
ATOM   3128  H1  TIP3 1059      23.611 -46.954 -53.753  1.00  0.00      WZ1 
ATOM   3129  H2  TIP3 1059      23.969 -48.281 -54.389  1.00  0.00      WZ1 
ATOM   3130  OH2 TIP3 1060      11.098 -49.183 -56.077  1.00  0.00      WZ1 
ATOM   3131  H1  TIP3 1060      11.079 -49.609 -55.220  1.00  0.00      WZ1 
ATOM   3132  H2  TIP3 1060      11.903 -49.502 -56.486  1.00  0.00      WZ1 
ATOM   3133  OH2 TIP3 1061      13.239 -50.473 -57.422  1.00  0.00      WZ1 
ATOM   3134  H1  TIP3 1061      13.020 -51.390 -57.252  1.00  0.00      WZ1 
ATOM   3135  H2  TIP3 1061      14.063 -50.333 -56.956  1.00  0.00      WZ1 
ATOM   3136  OH2 TIP3 1062      15.776 -50.003 -56.573  1.00  0.00      WZ1 
ATOM   3137  H1  TIP3 1062      15.989 -50.892 -56.860  1.00  0.00      WZ1 
ATOM   3138  H2  TIP3 1062      15.841 -50.038 -55.619  1.00  0.00      WZ1 
ATOM   3139  OH2 TIP3 1063      19.285 -64.339 -57.429  1.00  0.00      WZ1 
ATOM   3140  H1  TIP3 1063      18.610 -64.969 -57.173  1.00  0.00      WZ1 
ATOM   3141  H2  TIP3 1063      19.849 -64.823 -58.032  1.00  0.00      WZ1 
ATOM   3142  OH2 TIP3 1064      24.427 -66.232 -57.316  1.00  0.00      WZ1 
ATOM   3143  H1  TIP3 1064      25.031 -65.684 -57.818  1.00  0.00      WZ1 
ATOM   3144  H2  TIP3 1064      23.558 -65.913 -57.557  1.00  0.00      WZ1 
ATOM   3145  OH2 TIP3 1065      26.154 -65.093 -58.983  1.00  0.00      WZ1 
ATOM   3146  H1  TIP3 1065      26.766 -65.608 -59.510  1.00  0.00      WZ1 
ATOM   3147  H2  TIP3 1065      26.537 -64.216 -58.960  1.00  0.00      WZ1 
ATOM   3148  OH2 TIP3 1066      11.611 -65.705 -59.607  1.00  0.00      WZ1 
ATOM   3149  H1  TIP3 1066      10.834 -65.940 -60.114  1.00  0.00      WZ1 
ATOM   3150  H2  TIP3 1066      12.142 -66.502 -59.598  1.00  0.00      WZ1 
ATOM   3151  OH2 TIP3 1067      10.448 -65.908 -63.803  1.00  0.00      WZ1 
ATOM   3152  H1  TIP3 1067      10.887 -65.296 -64.395  1.00  0.00      WZ1 
ATOM   3153  H2  TIP3 1067       9.814 -65.369 -63.329  1.00  0.00      WZ1 
ATOM   3154  OH2 TIP3 1068      16.191 -65.779 -59.794  1.00  0.00      WZ1 
ATOM   3155  H1  TIP3 1068      17.065 -65.390 -59.823  1.00  0.00      WZ1 
ATOM   3156  H2  TIP3 1068      16.055 -65.994 -58.871  1.00  0.00      WZ1 
ATOM   3157  OH2 TIP3 1069      21.747 -65.749 -58.144  1.00  0.00      WZ1 
ATOM   3158  H1  TIP3 1069      21.824 -65.653 -59.094  1.00  0.00      WZ1 
ATOM   3159  H2  TIP3 1069      21.472 -66.656 -58.015  1.00  0.00      WZ1 
ATOM   3160  OH2 TIP3 1070      23.101 -65.723 -62.452  1.00  0.00      WZ1 
ATOM   3161  H1  TIP3 1070      22.398 -65.108 -62.662  1.00  0.00      WZ1 
ATOM   3162  H2  TIP3 1070      22.656 -66.560 -62.321  1.00  0.00      WZ1 
ATOM   3163  OH2 TIP3 1071      10.349 -49.959 -62.906  1.00  0.00      WZ1 
ATOM   3164  H1  TIP3 1071       9.664 -49.997 -63.573  1.00  0.00      WZ1 
ATOM   3165  H2  TIP3 1071      10.352 -49.047 -62.618  1.00  0.00      WZ1 
ATOM   3166  OH2 TIP3 1072      12.309 -63.991 -65.361  1.00  0.00      WZ1 
ATOM   3167  H1  TIP3 1072      12.800 -64.621 -65.888  1.00  0.00      WZ1 
ATOM   3168  H2  TIP3 1072      12.932 -63.695 -64.698  1.00  0.00      WZ1 
ATOM   3169  OH2 TIP3 1073      17.335 -63.698 -62.904  1.00  0.00      WZ1 
ATOM   3170  H1  TIP3 1073      17.513 -64.345 -62.221  1.00  0.00      WZ1 
ATOM   3171  H2  TIP3 1073      17.281 -62.864 -62.437  1.00  0.00      WZ1 
ATOM   3172  OH2 TIP3 1074      19.213 -48.750 -64.508  1.00  0.00      WZ1 
ATOM   3173  H1  TIP3 1074      20.079 -48.383 -64.686  1.00  0.00      WZ1 
ATOM   3174  H2  TIP3 1074      18.966 -49.189 -65.322  1.00  0.00      WZ1 
ATOM   3175  OH2 TIP3 1075      25.922 -49.187 -61.829  1.00  0.00      WZ1 
ATOM   3176  H1  TIP3 1075      25.728 -49.935 -62.394  1.00  0.00      WZ1 
ATOM   3177  H2  TIP3 1075      25.883 -48.429 -62.412  1.00  0.00      WZ1 
ATOM   3178  OH2 TIP3 1076      11.569 -65.191 -50.089  1.00  0.00      WZ1 
ATOM   3179  H1  TIP3 1076      11.203 -65.957 -49.647  1.00  0.00      WZ1 
ATOM   3180  H2  TIP3 1076      12.482 -65.162 -49.803  1.00  0.00      WZ1 
ATOM   3181  OH2 TIP3 1077      13.542 -65.841 -48.554  1.00  0.00      WZ1 
ATOM   3182  H1  TIP3 1077      14.441 -66.115 -48.738  1.00  0.00      WZ1 
ATOM   3183  H2  TIP3 1077      13.156 -66.583 -48.089  1.00  0.00      WZ1 
ATOM   3184  OH2 TIP3 1078      12.167 -49.039 -65.881  1.00  0.00      WZ1 
ATOM   3185  H1  TIP3 1078      11.899 -48.753 -65.007  1.00  0.00      WZ1 
ATOM   3186  H2  TIP3 1078      12.938 -49.585 -65.728  1.00  0.00      WZ1 
ATOM   3187  OH2 TIP3 1080      25.140 -50.436 -49.679  1.00  0.00      WZ1 
ATOM   3188  H1  TIP3 1080      24.358 -50.622 -50.199  1.00  0.00      WZ1 
ATOM   3189  H2  TIP3 1080      25.068 -49.506 -49.462  1.00  0.00      WZ1 
ATOM   3190  OH2 TIP3 1081      39.546 -56.549 -59.648  1.00  0.00      WZ1 
ATOM   3191  H1  TIP3 1081      39.635 -55.605 -59.780  1.00  0.00      WZ1 
ATOM   3192  H2  TIP3 1081      38.907 -56.824 -60.306  1.00  0.00      WZ1 
ATOM   3193  OH2 TIP3 1082      38.479 -57.294 -56.229  1.00  0.00      WZ1 
ATOM   3194  H1  TIP3 1082      38.441 -57.940 -55.524  1.00  0.00      WZ1 
ATOM   3195  H2  TIP3 1082      38.156 -57.761 -57.000  1.00  0.00      WZ1 
ATOM   3196  OH2 TIP3 1083      30.847 -57.680 -54.636  1.00  0.00      WZ1 
ATOM   3197  H1  TIP3 1083      30.888 -58.305 -53.913  1.00  0.00      WZ1 
ATOM   3198  H2  TIP3 1083      31.550 -57.056 -54.454  1.00  0.00      WZ1 
ATOM   3199  OH2 TIP3 1084      42.185 -54.355 -57.928  1.00  0.00      WZ1 
ATOM   3200  H1  TIP3 1084      41.744 -55.075 -57.477  1.00  0.00      WZ1 
ATOM   3201  H2  TIP3 1084      42.172 -53.634 -57.298  1.00  0.00      WZ1 
ATOM   3202  OH2 TIP3 1085      31.771 -53.230 -56.101  1.00  0.00      WZ1 
ATOM   3203  H1  TIP3 1085      31.401 -54.032 -56.471  1.00  0.00      WZ1 
ATOM   3204  H2  TIP3 1085      32.712 -53.398 -56.055  1.00  0.00      WZ1 
ATOM   3205  OH2 TIP3 1086      28.381 -59.570 -60.708  1.00  0.00      WZ1 
ATOM   3206  H1  TIP3 1086      27.933 -58.724 -60.727  1.00  0.00      WZ1 
ATOM   3207  H2  TIP3 1086      27.820 -60.149 -61.224  1.00  0.00      WZ1 
ATOM   3208  OH2 TIP3 1087      29.091 -57.408 -58.583  1.00  0.00      WZ1 
ATOM   3209  H1  TIP3 1087      29.305 -58.178 -58.055  1.00  0.00      WZ1 
ATOM   3210  H2  TIP3 1087      29.829 -57.318 -59.186  1.00  0.00      WZ1 
ATOM   3211  OH2 TIP3 1088      39.296 -49.251 -57.716  1.00  0.00      WZ1 
ATOM   3212  H1  TIP3 1088      39.916 -49.927 -57.989  1.00  0.00      WZ1 
ATOM   3213  H2  TIP3 1088      39.088 -49.469 -56.807  1.00  0.00      WZ1 
ATOM   3214  OH2 TIP3 1089      36.868 -54.862 -55.823  1.00  0.00      WZ1 
ATOM   3215  H1  TIP3 1089      37.172 -55.548 -56.418  1.00  0.00      WZ1 
ATOM   3216  H2  TIP3 1089      37.590 -54.743 -55.205  1.00  0.00      WZ1 
ATOM   3217  OH2 TIP3 1090      45.531 -63.260 -54.963  1.00  0.00      WZ1 
ATOM   3218  H1  TIP3 1090      45.580 -62.650 -54.227  1.00  0.00      WZ1 
ATOM   3219  H2  TIP3 1090      45.957 -62.799 -55.685  1.00  0.00      WZ1 
ATOM   3220  OH2 TIP3 1091      40.009 -60.468 -55.496  1.00  0.00      WZ1 
ATOM   3221  H1  TIP3 1091      40.152 -61.414 -55.476  1.00  0.00      WZ1 
ATOM   3222  H2  TIP3 1091      39.903 -60.261 -56.424  1.00  0.00      WZ1 
ATOM   3223  OH2 TIP3 1092      33.164 -62.366 -58.223  1.00  0.00      WZ1 
ATOM   3224  H1  TIP3 1092      33.207 -61.506 -58.642  1.00  0.00      WZ1 
ATOM   3225  H2  TIP3 1092      32.706 -62.919 -58.857  1.00  0.00      WZ1 
ATOM   3226  OH2 TIP3 1093      40.886 -62.235 -59.822  1.00  0.00      WZ1 
ATOM   3227  H1  TIP3 1093      41.532 -62.564 -59.198  1.00  0.00      WZ1 
ATOM   3228  H2  TIP3 1093      41.396 -61.718 -60.445  1.00  0.00      WZ1 
ATOM   3229  OH2 TIP3 1094      29.784 -59.969 -57.461  1.00  0.00      WZ1 
ATOM   3230  H1  TIP3 1094      30.438 -60.519 -57.029  1.00  0.00      WZ1 
ATOM   3231  H2  TIP3 1094      29.808 -60.244 -58.378  1.00  0.00      WZ1 
ATOM   3232  OH2 TIP3 1095      34.940 -58.419 -58.246  1.00  0.00      WZ1 
ATOM   3233  H1  TIP3 1095      35.556 -58.946 -57.737  1.00  0.00      WZ1 
ATOM   3234  H2  TIP3 1095      34.354 -59.059 -58.650  1.00  0.00      WZ1 
ATOM   3235  OH2 TIP3 1096      45.923 -61.782 -52.727  1.00  0.00      WZ1 
ATOM   3236  H1  TIP3 1096      45.234 -61.124 -52.822  1.00  0.00      WZ1 
ATOM   3237  H2  TIP3 1096      45.938 -61.980 -51.790  1.00  0.00      WZ1 
ATOM   3238  OH2 TIP3 1097      31.974 -63.448 -54.149  1.00  0.00      WZ1 
ATOM   3239  H1  TIP3 1097      31.755 -62.918 -54.916  1.00  0.00      WZ1 
ATOM   3240  H2  TIP3 1097      31.306 -63.222 -53.502  1.00  0.00      WZ1 
ATOM   3241  OH2 TIP3 1098      39.343 -53.948 -60.605  1.00  0.00      WZ1 
ATOM   3242  H1  TIP3 1098      39.047 -54.271 -61.457  1.00  0.00      WZ1 
ATOM   3243  H2  TIP3 1098      39.019 -53.048 -60.564  1.00  0.00      WZ1 
ATOM   3244  OH2 TIP3 1099      34.543 -55.773 -53.862  1.00  0.00      WZ1 
ATOM   3245  H1  TIP3 1099      33.803 -55.174 -53.758  1.00  0.00      WZ1 
ATOM   3246  H2  TIP3 1099      35.257 -55.219 -54.177  1.00  0.00      WZ1 
ATOM   3247  OH2 TIP3 1100      42.650 -62.945 -57.842  1.00  0.00      WZ1 
ATOM   3248  H1  TIP3 1100      42.435 -63.710 -57.309  1.00  0.00      WZ1 
ATOM   3249  H2  TIP3 1100      43.306 -62.472 -57.329  1.00  0.00      WZ1 
ATOM   3250  OH2 TIP3 1101      31.568 -61.556 -56.197  1.00  0.00      WZ1 
ATOM   3251  H1  TIP3 1101      32.181 -60.923 -55.824  1.00  0.00      WZ1 
ATOM   3252  H2  TIP3 1101      32.080 -62.028 -56.853  1.00  0.00      WZ1 
ATOM   3253  OH2 TIP3 1102      32.951 -53.808 -53.075  1.00  0.00      WZ1 
ATOM   3254  H1  TIP3 1102      32.945 -52.929 -53.453  1.00  0.00      WZ1 
ATOM   3255  H2  TIP3 1102      32.097 -53.892 -52.650  1.00  0.00      WZ1 
ATOM   3256  OH2 TIP3 1103      29.072 -54.137 -62.293  1.00  0.00      WZ1 
ATOM   3257  H1  TIP3 1103      28.800 -53.908 -63.181  1.00  0.00      WZ1 
ATOM   3258  H2  TIP3 1103      29.117 -53.300 -61.832  1.00  0.00      WZ1 
ATOM   3259  OH2 TIP3 1104      42.697 -52.516 -55.580  1.00  0.00      WZ1 
ATOM   3260  H1  TIP3 1104      41.755 -52.458 -55.418  1.00  0.00      WZ1 
ATOM   3261  H2  TIP3 1104      42.973 -51.610 -55.717  1.00  0.00      WZ1 
ATOM   3262  OH2 TIP3 1105      42.997 -64.229 -54.162  1.00  0.00      WZ1 
ATOM   3263  H1  TIP3 1105      42.261 -63.619 -54.200  1.00  0.00      WZ1 
ATOM   3264  H2  TIP3 1105      43.681 -63.814 -54.689  1.00  0.00      WZ1 
ATOM   3265  OH2 TIP3 1106      36.000 -66.143 -56.697  1.00  0.00      WZ1 
ATOM   3266  H1  TIP3 1106      35.883 -67.091 -56.751  1.00  0.00      WZ1 
ATOM   3267  H2  TIP3 1106      35.145 -65.810 -56.424  1.00  0.00      WZ1 
ATOM   3268  OH2 TIP3 1107      40.949 -50.735 -58.955  1.00  0.00      WZ1 
ATOM   3269  H1  TIP3 1107      41.374 -51.442 -59.440  1.00  0.00      WZ1 
ATOM   3270  H2  TIP3 1107      41.266 -49.933 -59.371  1.00  0.00      WZ1 
ATOM   3271  OH2 TIP3 1108      42.108 -52.834 -60.446  1.00  0.00      WZ1 
ATOM   3272  H1  TIP3 1108      41.851 -53.524 -61.057  1.00  0.00      WZ1 
ATOM   3273  H2  TIP3 1108      42.179 -53.277 -59.600  1.00  0.00      WZ1 
ATOM   3274  OH2 TIP3 1109      43.794 -54.267 -51.969  1.00  0.00      WZ1 
ATOM   3275  H1  TIP3 1109      43.934 -54.859 -52.708  1.00  0.00      WZ1 
ATOM   3276  H2  TIP3 1109      43.962 -53.394 -52.325  1.00  0.00      WZ1 
ATOM   3277  OH2 TIP3 1110      38.267 -57.305 -62.196  1.00  0.00      WZ1 
ATOM   3278  H1  TIP3 1110      37.555 -56.770 -62.548  1.00  0.00      WZ1 
ATOM   3279  H2  TIP3 1110      38.958 -57.250 -62.856  1.00  0.00      WZ1 
ATOM   3280  OH2 TIP3 1111      38.321 -58.848 -65.158  1.00  0.00      WZ1 
ATOM   3281  H1  TIP3 1111      39.022 -58.825 -64.506  1.00  0.00      WZ1 
ATOM   3282  H2  TIP3 1111      38.623 -59.476 -65.814  1.00  0.00      WZ1 
ATOM   3283  OH2 TIP3 1112      45.636 -57.927 -53.903  1.00  0.00      WZ1 
ATOM   3284  H1  TIP3 1112      44.984 -57.233 -53.814  1.00  0.00      WZ1 
ATOM   3285  H2  TIP3 1112      46.101 -57.717 -54.712  1.00  0.00      WZ1 
ATOM   3286  OH2 TIP3 1113      41.673 -57.096 -61.244  1.00  0.00      WZ1 
ATOM   3287  H1  TIP3 1113      40.941 -56.867 -60.671  1.00  0.00      WZ1 
ATOM   3288  H2  TIP3 1113      42.120 -57.809 -60.790  1.00  0.00      WZ1 
ATOM   3289  OH2 TIP3 1114      41.570 -58.921 -52.177  1.00  0.00      WZ1 
ATOM   3290  H1  TIP3 1114      41.650 -58.158 -51.605  1.00  0.00      WZ1 
ATOM   3291  H2  TIP3 1114      40.969 -58.642 -52.867  1.00  0.00      WZ1 
ATOM   3292  OH2 TIP3 1115      33.318 -56.465 -59.362  1.00  0.00      WZ1 
ATOM   3293  H1  TIP3 1115      32.988 -56.836 -60.180  1.00  0.00      WZ1 
ATOM   3294  H2  TIP3 1115      33.906 -57.136 -59.015  1.00  0.00      WZ1 
ATOM   3295  OH2 TIP3 1116      34.685 -53.037 -56.681  1.00  0.00      WZ1 
ATOM   3296  H1  TIP3 1116      34.590 -53.616 -57.437  1.00  0.00      WZ1 
ATOM   3297  H2  TIP3 1116      35.414 -53.409 -56.184  1.00  0.00      WZ1 
ATOM   3298  OH2 TIP3 1117      33.685 -57.697 -55.728  1.00  0.00      WZ1 
ATOM   3299  H1  TIP3 1117      34.250 -57.575 -56.491  1.00  0.00      WZ1 
ATOM   3300  H2  TIP3 1117      34.003 -57.059 -55.090  1.00  0.00      WZ1 
ATOM   3301  OH2 TIP3 1118      39.994 -52.193 -54.994  1.00  0.00      WZ1 
ATOM   3302  H1  TIP3 1118      39.753 -51.531 -54.346  1.00  0.00      WZ1 
ATOM   3303  H2  TIP3 1118      39.796 -53.028 -54.569  1.00  0.00      WZ1 
ATOM   3304  OH2 TIP3 1119      34.565 -53.297 -51.011  1.00  0.00      WZ1 
ATOM   3305  H1  TIP3 1119      34.253 -52.515 -50.556  1.00  0.00      WZ1 
ATOM   3306  H2  TIP3 1119      33.915 -53.450 -51.697  1.00  0.00      WZ1 
ATOM   3307  OH2 TIP3 1120      40.544 -57.933 -63.559  1.00  0.00      WZ1 
ATOM   3308  H1  TIP3 1120      41.123 -57.783 -62.812  1.00  0.00      WZ1 
ATOM   3309  H2  TIP3 1120      40.958 -57.463 -64.283  1.00  0.00      WZ1 
ATOM   3310  OH2 TIP3 1121      31.485 -57.099 -51.783  1.00  0.00      WZ1 
ATOM   3311  H1  TIP3 1121      31.555 -56.449 -51.084  1.00  0.00      WZ1 
ATOM   3312  H2  TIP3 1121      30.594 -56.996 -52.118  1.00  0.00      WZ1 
ATOM   3313  OH2 TIP3 1122      38.270 -51.197 -60.124  1.00  0.00      WZ1 
ATOM   3314  H1  TIP3 1122      38.744 -50.901 -59.347  1.00  0.00      WZ1 
ATOM   3315  H2  TIP3 1122      37.707 -50.458 -60.357  1.00  0.00      WZ1 
ATOM   3316  OH2 TIP3 1123      32.804 -51.226 -50.248  1.00  0.00      WZ1 
ATOM   3317  H1  TIP3 1123      32.812 -51.362 -51.195  1.00  0.00      WZ1 
ATOM   3318  H2  TIP3 1123      31.888 -51.343 -49.996  1.00  0.00      WZ1 
ATOM   3319  OH2 TIP3 1124      44.242 -66.183 -63.746  1.00  0.00      WZ1 
ATOM   3320  H1  TIP3 1124      43.343 -66.045 -63.451  1.00  0.00      WZ1 
ATOM   3321  H2  TIP3 1124      44.494 -65.352 -64.148  1.00  0.00      WZ1 
ATOM   3322  OH2 TIP3 1125      32.308 -57.396 -61.773  1.00  0.00      WZ1 
ATOM   3323  H1  TIP3 1125      32.016 -56.628 -62.264  1.00  0.00      WZ1 
ATOM   3324  H2  TIP3 1125      31.634 -58.055 -61.936  1.00  0.00      WZ1 
ATOM   3325  OH2 TIP3 1126      45.432 -51.817 -65.370  1.00  0.00      WZ1 
ATOM   3326  H1  TIP3 1126      45.505 -50.878 -65.199  1.00  0.00      WZ1 
ATOM   3327  H2  TIP3 1126      46.337 -52.122 -65.426  1.00  0.00      WZ1 
ATOM   3328  OH2 TIP3 1127      28.401 -55.033 -52.958  1.00  0.00      WZ1 
ATOM   3329  H1  TIP3 1127      27.900 -55.061 -53.773  1.00  0.00      WZ1 
ATOM   3330  H2  TIP3 1127      28.407 -55.938 -52.648  1.00  0.00      WZ1 
ATOM   3331  OH2 TIP3 1128      28.152 -52.252 -56.074  1.00  0.00      WZ1 
ATOM   3332  H1  TIP3 1128      29.098 -52.397 -56.093  1.00  0.00      WZ1 
ATOM   3333  H2  TIP3 1128      28.039 -51.468 -55.537  1.00  0.00      WZ1 
ATOM   3334  OH2 TIP3 1129      46.349 -51.586 -50.391  1.00  0.00      WZ1 
ATOM   3335  H1  TIP3 1129      46.300 -52.542 -50.429  1.00  0.00      WZ1 
ATOM   3336  H2  TIP3 1129      45.523 -51.319 -49.990  1.00  0.00      WZ1 
ATOM   3337  OH2 TIP3 1130      37.328 -52.013 -51.515  1.00  0.00      WZ1 
ATOM   3338  H1  TIP3 1130      37.415 -51.186 -51.040  1.00  0.00      WZ1 
ATOM   3339  H2  TIP3 1130      36.464 -52.342 -51.266  1.00  0.00      WZ1 
ATOM   3340  OH2 TIP3 1131      37.742 -48.240 -61.709  1.00  0.00      WZ1 
ATOM   3341  H1  TIP3 1131      37.667 -48.361 -62.656  1.00  0.00      WZ1 
ATOM   3342  H2  TIP3 1131      37.775 -47.291 -61.591  1.00  0.00      WZ1 
ATOM   3343  OH2 TIP3 1132      31.396 -49.451 -59.928  1.00  0.00      WZ1 
ATOM   3344  H1  TIP3 1132      31.548 -49.799 -59.050  1.00  0.00      WZ1 
ATOM   3345  H2  TIP3 1132      30.545 -49.808 -60.183  1.00  0.00      WZ1 
ATOM   3346  OH2 TIP3 1133      40.844 -49.086 -64.707  1.00  0.00      WZ1 
ATOM   3347  H1  TIP3 1133      41.219 -49.831 -65.178  1.00  0.00      WZ1 
ATOM   3348  H2  TIP3 1133      40.848 -49.356 -63.789  1.00  0.00      WZ1 
ATOM   3349  OH2 TIP3 1134      40.513 -49.160 -61.958  1.00  0.00      WZ1 
ATOM   3350  H1  TIP3 1134      39.578 -49.060 -61.779  1.00  0.00      WZ1 
ATOM   3351  H2  TIP3 1134      40.793 -49.870 -61.379  1.00  0.00      WZ1 
ATOM   3352  OH2 TIP3 1135      43.501 -60.093 -49.911  1.00  0.00      WZ1 
ATOM   3353  H1  TIP3 1135      43.094 -59.613 -50.632  1.00  0.00      WZ1 
ATOM   3354  H2  TIP3 1135      43.542 -60.999 -50.219  1.00  0.00      WZ1 
ATOM   3355  OH2 TIP3 1136      30.650 -53.709 -51.914  1.00  0.00      WZ1 
ATOM   3356  H1  TIP3 1136      30.867 -54.071 -51.055  1.00  0.00      WZ1 
ATOM   3357  H2  TIP3 1136      29.795 -54.084 -52.124  1.00  0.00      WZ1 
ATOM   3358  OH2 TIP3 1137      33.269 -65.239 -55.919  1.00  0.00      WZ1 
ATOM   3359  H1  TIP3 1137      32.408 -65.326 -56.327  1.00  0.00      WZ1 
ATOM   3360  H2  TIP3 1137      33.247 -64.383 -55.491  1.00  0.00      WZ1 
ATOM   3361  OH2 TIP3 1138      37.932 -65.517 -52.544  1.00  0.00      WZ1 
ATOM   3362  H1  TIP3 1138      38.352 -65.932 -51.791  1.00  0.00      WZ1 
ATOM   3363  H2  TIP3 1138      36.999 -65.696 -52.427  1.00  0.00      WZ1 
ATOM   3364  OH2 TIP3 1139      41.258 -61.762 -51.691  1.00  0.00      WZ1 
ATOM   3365  H1  TIP3 1139      40.744 -61.887 -50.893  1.00  0.00      WZ1 
ATOM   3366  H2  TIP3 1139      41.103 -60.849 -51.935  1.00  0.00      WZ1 
ATOM   3367  OH2 TIP3 1140      42.021 -56.901 -65.930  1.00  0.00      WZ1 
ATOM   3368  H1  TIP3 1140      42.063 -57.123 -66.860  1.00  0.00      WZ1 
ATOM   3369  H2  TIP3 1140      42.870 -56.502 -65.740  1.00  0.00      WZ1 
ATOM   3370  OH2 TIP3 1141      37.594 -63.025 -65.259  1.00  0.00      WZ1 
ATOM   3371  H1  TIP3 1141      37.340 -63.006 -64.336  1.00  0.00      WZ1 
ATOM   3372  H2  TIP3 1141      37.337 -63.896 -65.561  1.00  0.00      WZ1 
ATOM   3373  OH2 TIP3 1142      33.360 -60.274 -54.824  1.00  0.00      WZ1 
ATOM   3374  H1  TIP3 1142      32.718 -60.314 -54.115  1.00  0.00      WZ1 
ATOM   3375  H2  TIP3 1142      33.397 -59.347 -55.062  1.00  0.00      WZ1 
ATOM   3376  OH2 TIP3 1143      33.357 -60.053 -59.912  1.00  0.00      WZ1 
ATOM   3377  H1  TIP3 1143      32.464 -60.393 -59.971  1.00  0.00      WZ1 
ATOM   3378  H2  TIP3 1143      33.808 -60.430 -60.668  1.00  0.00      WZ1 
ATOM   3379  OH2 TIP3 1144      38.893 -59.637 -61.095  1.00  0.00      WZ1 
ATOM   3380  H1  TIP3 1144      38.484 -58.822 -61.386  1.00  0.00      WZ1 
ATOM   3381  H2  TIP3 1144      39.613 -59.777 -61.709  1.00  0.00      WZ1 
ATOM   3382  OH2 TIP3 1145      37.995 -59.461 -49.607  1.00  0.00      WZ1 
ATOM   3383  H1  TIP3 1145      37.432 -60.166 -49.286  1.00  0.00      WZ1 
ATOM   3384  H2  TIP3 1145      38.821 -59.582 -49.139  1.00  0.00      WZ1 
ATOM   3385  OH2 TIP3 1146      39.897 -60.191 -58.281  1.00  0.00      WZ1 
ATOM   3386  H1  TIP3 1146      39.702 -59.585 -58.996  1.00  0.00      WZ1 
ATOM   3387  H2  TIP3 1146      40.079 -61.024 -58.715  1.00  0.00      WZ1 
ATOM   3388  OH2 TIP3 1147      31.110 -59.953 -52.957  1.00  0.00      WZ1 
ATOM   3389  H1  TIP3 1147      31.072 -59.553 -52.088  1.00  0.00      WZ1 
ATOM   3390  H2  TIP3 1147      30.619 -60.770 -52.866  1.00  0.00      WZ1 
ATOM   3391  OH2 TIP3 1148      34.476 -62.579 -66.158  1.00  0.00      WZ1 
ATOM   3392  H1  TIP3 1148      34.045 -63.024 -65.428  1.00  0.00      WZ1 
ATOM   3393  H2  TIP3 1148      33.758 -62.208 -66.670  1.00  0.00      WZ1 
ATOM   3394  OH2 TIP3 1149      27.718 -62.837 -59.106  1.00  0.00      WZ1 
ATOM   3395  H1  TIP3 1149      28.349 -62.866 -58.387  1.00  0.00      WZ1 
ATOM   3396  H2  TIP3 1149      28.168 -63.262 -59.837  1.00  0.00      WZ1 
ATOM   3397  OH2 TIP3 1150      28.993 -62.091 -63.682  1.00  0.00      WZ1 
ATOM   3398  H1  TIP3 1150      29.467 -61.500 -64.267  1.00  0.00      WZ1 
ATOM   3399  H2  TIP3 1150      28.275 -61.561 -63.335  1.00  0.00      WZ1 
ATOM   3400  OH2 TIP3 1151      39.161 -58.553 -53.610  1.00  0.00      WZ1 
ATOM   3401  H1  TIP3 1151      39.485 -59.184 -54.253  1.00  0.00      WZ1 
ATOM   3402  H2  TIP3 1151      38.721 -59.087 -52.949  1.00  0.00      WZ1 
ATOM   3403  OH2 TIP3 1152      35.939 -62.625 -58.826  1.00  0.00      WZ1 
ATOM   3404  H1  TIP3 1152      35.028 -62.568 -58.537  1.00  0.00      WZ1 
ATOM   3405  H2  TIP3 1152      36.444 -62.685 -58.015  1.00  0.00      WZ1 
ATOM   3406  OH2 TIP3 1153      30.767 -60.996 -59.999  1.00  0.00      WZ1 
ATOM   3407  H1  TIP3 1153      29.878 -60.897 -60.339  1.00  0.00      WZ1 
ATOM   3408  H2  TIP3 1153      31.063 -61.838 -60.345  1.00  0.00      WZ1 
ATOM   3409  OH2 TIP3 1154      34.420 -60.996 -62.342  1.00  0.00      WZ1 
ATOM   3410  H1  TIP3 1154      35.352 -60.867 -62.164  1.00  0.00      WZ1 
ATOM   3411  H2  TIP3 1154      34.205 -60.327 -62.992  1.00  0.00      WZ1 
ATOM   3412  OH2 TIP3 1155      40.344 -63.390 -55.561  1.00  0.00      WZ1 
ATOM   3413  H1  TIP3 1155      39.667 -63.259 -54.897  1.00  0.00      WZ1 
ATOM   3414  H2  TIP3 1155      39.858 -63.545 -56.372  1.00  0.00      WZ1 
ATOM   3415  OH2 TIP3 1156      33.094 -59.802 -64.776  1.00  0.00      WZ1 
ATOM   3416  H1  TIP3 1156      32.552 -60.181 -65.467  1.00  0.00      WZ1 
ATOM   3417  H2  TIP3 1156      33.928 -59.607 -65.204  1.00  0.00      WZ1 
ATOM   3418  OH2 TIP3 1157      43.631 -47.719 -49.285  1.00  0.00      WZ1 
ATOM   3419  H1  TIP3 1157      43.831 -47.295 -50.119  1.00  0.00      WZ1 
ATOM   3420  H2  TIP3 1157      44.287 -47.375 -48.678  1.00  0.00      WZ1 
ATOM   3421  OH2 TIP3 1158      31.229 -55.245 -49.677  1.00  0.00      WZ1 
ATOM   3422  H1  TIP3 1158      31.962 -54.990 -49.115  1.00  0.00      WZ1 
ATOM   3423  H2  TIP3 1158      30.449 -55.040 -49.161  1.00  0.00      WZ1 
ATOM   3424  OH2 TIP3 1159      37.259 -59.838 -56.939  1.00  0.00      WZ1 
ATOM   3425  H1  TIP3 1159      37.823 -60.384 -57.486  1.00  0.00      WZ1 
ATOM   3426  H2  TIP3 1159      37.111 -60.359 -56.150  1.00  0.00      WZ1 
ATOM   3427  OH2 TIP3 1160      32.261 -63.701 -60.520  1.00  0.00      WZ1 
ATOM   3428  H1  TIP3 1160      31.944 -64.604 -60.556  1.00  0.00      WZ1 
ATOM   3429  H2  TIP3 1160      33.042 -63.699 -61.073  1.00  0.00      WZ1 
ATOM   3430  OH2 TIP3 1161      35.885 -61.449 -54.525  1.00  0.00      WZ1 
ATOM   3431  H1  TIP3 1161      35.050 -60.995 -54.414  1.00  0.00      WZ1 
ATOM   3432  H2  TIP3 1161      36.409 -61.173 -53.773  1.00  0.00      WZ1 
ATOM   3433  OH2 TIP3 1162      36.429 -55.236 -62.840  1.00  0.00      WZ1 
ATOM   3434  H1  TIP3 1162      35.685 -55.744 -63.162  1.00  0.00      WZ1 
ATOM   3435  H2  TIP3 1162      36.295 -55.188 -61.893  1.00  0.00      WZ1 
ATOM   3436  OH2 TIP3 1163      43.579 -56.103 -54.053  1.00  0.00      WZ1 
ATOM   3437  H1  TIP3 1163      44.221 -55.647 -54.597  1.00  0.00      WZ1 
ATOM   3438  H2  TIP3 1163      42.749 -55.990 -54.516  1.00  0.00      WZ1 
ATOM   3439  OH2 TIP3 1164      40.327 -62.422 -64.641  1.00  0.00      WZ1 
ATOM   3440  H1  TIP3 1164      39.389 -62.311 -64.792  1.00  0.00      WZ1 
ATOM   3441  H2  TIP3 1164      40.624 -61.566 -64.334  1.00  0.00      WZ1 
ATOM   3442  OH2 TIP3 1165      37.949 -55.052 -51.603  1.00  0.00      WZ1 
ATOM   3443  H1  TIP3 1165      37.603 -55.434 -50.796  1.00  0.00      WZ1 
ATOM   3444  H2  TIP3 1165      37.749 -54.119 -51.532  1.00  0.00      WZ1 
ATOM   3445  OH2 TIP3 1166      41.045 -60.555 -62.980  1.00  0.00      WZ1 
ATOM   3446  H1  TIP3 1166      41.937 -60.693 -62.661  1.00  0.00      WZ1 
ATOM   3447  H2  TIP3 1166      41.102 -59.764 -63.517  1.00  0.00      WZ1 
ATOM   3448  OH2 TIP3 1167      31.554 -55.941 -57.070  1.00  0.00      WZ1 
ATOM   3449  H1  TIP3 1167      32.299 -55.944 -57.671  1.00  0.00      WZ1 
ATOM   3450  H2  TIP3 1167      31.632 -56.765 -56.589  1.00  0.00      WZ1 
ATOM   3451  OH2 TIP3 1168      38.555 -53.778 -63.814  1.00  0.00      WZ1 
ATOM   3452  H1  TIP3 1168      38.260 -52.951 -63.433  1.00  0.00      WZ1 
ATOM   3453  H2  TIP3 1168      37.852 -54.397 -63.618  1.00  0.00      WZ1 
ATOM   3454  OH2 TIP3 1169      28.562 -57.481 -51.755  1.00  0.00      WZ1 
ATOM   3455  H1  TIP3 1169      28.785 -57.899 -50.924  1.00  0.00      WZ1 
ATOM   3456  H2  TIP3 1169      27.960 -58.093 -52.178  1.00  0.00      WZ1 
ATOM   3457  OH2 TIP3 1170      35.579 -57.964 -49.542  1.00  0.00      WZ1 
ATOM   3458  H1  TIP3 1170      35.283 -58.129 -50.437  1.00  0.00      WZ1 
ATOM   3459  H2  TIP3 1170      36.510 -58.184 -49.553  1.00  0.00      WZ1 
ATOM   3460  OH2 TIP3 1171      40.199 -52.590 -51.653  1.00  0.00      WZ1 
ATOM   3461  H1  TIP3 1171      39.298 -52.407 -51.920  1.00  0.00      WZ1 
ATOM   3462  H2  TIP3 1171      40.233 -52.331 -50.732  1.00  0.00      WZ1 
ATOM   3463  OH2 TIP3 1172      45.930 -60.346 -63.285  1.00  0.00      WZ1 
ATOM   3464  H1  TIP3 1172      45.376 -60.742 -63.958  1.00  0.00      WZ1 
ATOM   3465  H2  TIP3 1172      46.031 -59.435 -63.563  1.00  0.00      WZ1 
ATOM   3466  OH2 TIP3 1173      45.894 -54.545 -50.448  1.00  0.00      WZ1 
ATOM   3467  H1  TIP3 1173      45.042 -54.307 -50.815  1.00  0.00      WZ1 
ATOM   3468  H2  TIP3 1173      46.484 -54.562 -51.201  1.00  0.00      WZ1 
ATOM   3469  OH2 TIP3 1174      44.226 -51.560 -62.820  1.00  0.00      WZ1 
ATOM   3470  H1  TIP3 1174      43.853 -52.385 -62.511  1.00  0.00      WZ1 
ATOM   3471  H2  TIP3 1174      44.503 -51.743 -63.718  1.00  0.00      WZ1 
ATOM   3472  OH2 TIP3 1175      41.386 -56.752 -55.799  1.00  0.00      WZ1 
ATOM   3473  H1  TIP3 1175      40.458 -56.983 -55.826  1.00  0.00      WZ1 
ATOM   3474  H2  TIP3 1175      41.837 -57.529 -56.129  1.00  0.00      WZ1 
ATOM   3475  OH2 TIP3 1176      33.929 -52.423 -59.666  1.00  0.00      WZ1 
ATOM   3476  H1  TIP3 1176      34.456 -51.650 -59.866  1.00  0.00      WZ1 
ATOM   3477  H2  TIP3 1176      33.049 -52.199 -59.968  1.00  0.00      WZ1 
ATOM   3478  OH2 TIP3 1177      29.684 -57.561 -65.079  1.00  0.00      WZ1 
ATOM   3479  H1  TIP3 1177      30.300 -56.934 -64.699  1.00  0.00      WZ1 
ATOM   3480  H2  TIP3 1177      28.822 -57.245 -64.807  1.00  0.00      WZ1 
ATOM   3481  OH2 TIP3 1178      35.356 -54.760 -60.090  1.00  0.00      WZ1 
ATOM   3482  H1  TIP3 1178      35.115 -53.835 -60.048  1.00  0.00      WZ1 
ATOM   3483  H2  TIP3 1178      34.616 -55.219 -59.693  1.00  0.00      WZ1 
ATOM   3484  OH2 TIP3 1179      35.871 -50.611 -53.774  1.00  0.00      WZ1 
ATOM   3485  H1  TIP3 1179      36.234 -49.757 -54.008  1.00  0.00      WZ1 
ATOM   3486  H2  TIP3 1179      36.403 -50.903 -53.034  1.00  0.00      WZ1 
ATOM   3487  OH2 TIP3 1180      34.040 -49.739 -60.544  1.00  0.00      WZ1 
ATOM   3488  H1  TIP3 1180      33.090 -49.633 -60.493  1.00  0.00      WZ1 
ATOM   3489  H2  TIP3 1180      34.391 -48.918 -60.200  1.00  0.00      WZ1 
ATOM   3490  OH2 TIP3 1181      39.415 -54.512 -54.074  1.00  0.00      WZ1 
ATOM   3491  H1  TIP3 1181      38.989 -54.740 -53.247  1.00  0.00      WZ1 
ATOM   3492  H2  TIP3 1181      39.996 -55.251 -54.256  1.00  0.00      WZ1 
ATOM   3493  OH2 TIP3 1182      41.618 -53.583 -65.000  1.00  0.00      WZ1 
ATOM   3494  H1  TIP3 1182      41.971 -53.963 -64.196  1.00  0.00      WZ1 
ATOM   3495  H2  TIP3 1182      40.669 -53.677 -64.913  1.00  0.00      WZ1 
ATOM   3496  OH2 TIP3 1183      42.074 -49.960 -51.604  1.00  0.00      WZ1 
ATOM   3497  H1  TIP3 1183      41.472 -50.516 -52.100  1.00  0.00      WZ1 
ATOM   3498  H2  TIP3 1183      42.355 -49.293 -52.231  1.00  0.00      WZ1 
ATOM   3499  OH2 TIP3 1184      46.122 -49.104 -64.799  1.00  0.00      WZ1 
ATOM   3500  H1  TIP3 1184      46.865 -48.518 -64.939  1.00  0.00      WZ1 
ATOM   3501  H2  TIP3 1184      45.427 -48.535 -64.466  1.00  0.00      WZ1 
ATOM   3502  OH2 TIP3 1185      30.196 -62.727 -52.197  1.00  0.00      WZ1 
ATOM   3503  H1  TIP3 1185      29.303 -62.389 -52.265  1.00  0.00      WZ1 
ATOM   3504  H2  TIP3 1185      30.097 -63.583 -51.779  1.00  0.00      WZ1 
ATOM   3505  OH2 TIP3 1186      42.484 -54.911 -62.773  1.00  0.00      WZ1 
ATOM   3506  H1  TIP3 1186      42.207 -55.639 -62.217  1.00  0.00      WZ1 
ATOM   3507  H2  TIP3 1186      43.411 -54.792 -62.568  1.00  0.00      WZ1 
ATOM   3508  OH2 TIP3 1187      29.847 -50.923 -53.762  1.00  0.00      WZ1 
ATOM   3509  H1  TIP3 1187      30.064 -51.855 -53.793  1.00  0.00      WZ1 
ATOM   3510  H2  TIP3 1187      30.094 -50.648 -52.879  1.00  0.00      WZ1 
ATOM   3511  OH2 TIP3 1188      35.709 -52.471 -66.553  1.00  0.00      WZ1 
ATOM   3512  H1  TIP3 1188      35.948 -53.220 -67.100  1.00  0.00      WZ1 
ATOM   3513  H2  TIP3 1188      35.440 -52.859 -65.720  1.00  0.00      WZ1 
ATOM   3514  OH2 TIP3 1189      34.646 -52.901 -64.097  1.00  0.00      WZ1 
ATOM   3515  H1  TIP3 1189      34.793 -53.421 -63.307  1.00  0.00      WZ1 
ATOM   3516  H2  TIP3 1189      34.643 -51.994 -63.790  1.00  0.00      WZ1 
ATOM   3517  OH2 TIP3 1190      31.099 -55.649 -63.586  1.00  0.00      WZ1 
ATOM   3518  H1  TIP3 1190      30.413 -55.296 -63.019  1.00  0.00      WZ1 
ATOM   3519  H2  TIP3 1190      31.622 -54.886 -63.833  1.00  0.00      WZ1 
ATOM   3520  OH2 TIP3 1191      38.931 -62.986 -53.307  1.00  0.00      WZ1 
ATOM   3521  H1  TIP3 1191      39.629 -62.912 -52.657  1.00  0.00      WZ1 
ATOM   3522  H2  TIP3 1191      38.550 -63.851 -53.153  1.00  0.00      WZ1 
ATOM   3523  OH2 TIP3 1192      39.715 -63.334 -62.210  1.00  0.00      WZ1 
ATOM   3524  H1  TIP3 1192      39.935 -62.863 -63.014  1.00  0.00      WZ1 
ATOM   3525  H2  TIP3 1192      40.273 -62.940 -61.540  1.00  0.00      WZ1 
ATOM   3526  OH2 TIP3 1193      37.384 -51.204 -63.347  1.00  0.00      WZ1 
ATOM   3527  H1  TIP3 1193      36.567 -50.707 -63.295  1.00  0.00      WZ1 
ATOM   3528  H2  TIP3 1193      37.913 -50.728 -63.987  1.00  0.00      WZ1 
ATOM   3529  OH2 TIP3 1194      36.915 -61.606 -61.375  1.00  0.00      WZ1 
ATOM   3530  H1  TIP3 1194      37.727 -61.102 -61.329  1.00  0.00      WZ1 
ATOM   3531  H2  TIP3 1194      36.670 -61.751 -60.461  1.00  0.00      WZ1 
ATOM   3532  OH2 TIP3 1195      37.451 -60.620 -52.191  1.00  0.00      WZ1 
ATOM   3533  H1  TIP3 1195      37.570 -60.046 -51.434  1.00  0.00      WZ1 
ATOM   3534  H2  TIP3 1195      38.106 -61.308 -52.076  1.00  0.00      WZ1 
ATOM   3535  OH2 TIP3 1196      37.799 -64.525 -60.437  1.00  0.00      WZ1 
ATOM   3536  H1  TIP3 1196      37.452 -63.908 -59.793  1.00  0.00      WZ1 
ATOM   3537  H2  TIP3 1196      38.457 -64.024 -60.919  1.00  0.00      WZ1 
ATOM   3538  OH2 TIP3 1197      34.722 -50.160 -63.366  1.00  0.00      WZ1 
ATOM   3539  H1  TIP3 1197      34.883 -49.360 -63.866  1.00  0.00      WZ1 
ATOM   3540  H2  TIP3 1197      34.525 -49.853 -62.481  1.00  0.00      WZ1 
ATOM   3541  OH2 TIP3 1198      33.456 -63.462 -63.750  1.00  0.00      WZ1 
ATOM   3542  H1  TIP3 1198      33.373 -62.574 -63.403  1.00  0.00      WZ1 
ATOM   3543  H2  TIP3 1198      34.346 -63.727 -63.518  1.00  0.00      WZ1 
ATOM   3544  OH2 TIP3 1199      43.655 -62.713 -51.356  1.00  0.00      WZ1 
ATOM   3545  H1  TIP3 1199      42.739 -62.451 -51.443  1.00  0.00      WZ1 
ATOM   3546  H2  TIP3 1199      43.991 -62.716 -52.252  1.00  0.00      WZ1 
ATOM   3547  OH2 TIP3 1200      42.257 -58.963 -57.260  1.00  0.00      WZ1 
ATOM   3548  H1  TIP3 1200      41.460 -59.378 -57.588  1.00  0.00      WZ1 
ATOM   3549  H2  TIP3 1200      42.702 -59.653 -56.769  1.00  0.00      WZ1 
ATOM   3550  OH2 TIP3 1201      31.715 -53.035 -64.689  1.00  0.00      WZ1 
ATOM   3551  H1  TIP3 1201      32.307 -52.335 -64.413  1.00  0.00      WZ1 
ATOM   3552  H2  TIP3 1201      32.174 -53.468 -65.409  1.00  0.00      WZ1 
ATOM   3553  OH2 TIP3 1202      30.031 -60.371 -65.573  1.00  0.00      WZ1 
ATOM   3554  H1  TIP3 1202      29.986 -59.431 -65.395  1.00  0.00      WZ1 
ATOM   3555  H2  TIP3 1202      29.143 -60.606 -65.843  1.00  0.00      WZ1 
ATOM   3556  OH2 TIP3 1203      43.344 -49.707 -55.638  1.00  0.00      WZ1 
ATOM   3557  H1  TIP3 1203      43.188 -49.028 -56.295  1.00  0.00      WZ1 
ATOM   3558  H2  TIP3 1203      44.276 -49.635 -55.434  1.00  0.00      WZ1 
ATOM   3559  OH2 TIP3 1204      30.839 -65.589 -56.900  1.00  0.00      WZ1 
ATOM   3560  H1  TIP3 1204      30.610 -65.530 -57.828  1.00  0.00      WZ1 
ATOM   3561  H2  TIP3 1204      30.396 -66.380 -56.594  1.00  0.00      WZ1 
ATOM   3562  OH2 TIP3 1205      29.769 -51.648 -60.740  1.00  0.00      WZ1 
ATOM   3563  H1  TIP3 1205      28.937 -51.176 -60.713  1.00  0.00      WZ1 
ATOM   3564  H2  TIP3 1205      30.315 -51.138 -61.338  1.00  0.00      WZ1 
ATOM   3565  OH2 TIP3 1206      29.058 -49.036 -49.410  1.00  0.00      WZ1 
ATOM   3566  H1  TIP3 1206      29.598 -49.252 -48.650  1.00  0.00      WZ1 
ATOM   3567  H2  TIP3 1206      28.577 -49.841 -49.600  1.00  0.00      WZ1 
ATOM   3568  OH2 TIP3 1207      33.655 -50.116 -47.790  1.00  0.00      WZ1 
ATOM   3569  H1  TIP3 1207      34.423 -50.575 -47.449  1.00  0.00      WZ1 
ATOM   3570  H2  TIP3 1207      33.634 -50.342 -48.719  1.00  0.00      WZ1 
ATOM   3571  OH2 TIP3 1208      37.747 -50.608 -66.414  1.00  0.00      WZ1 
ATOM   3572  H1  TIP3 1208      37.103 -51.239 -66.093  1.00  0.00      WZ1 
ATOM   3573  H2  TIP3 1208      38.509 -51.139 -66.646  1.00  0.00      WZ1 
ATOM   3574  OH2 TIP3 1209      40.232 -51.736 -49.060  1.00  0.00      WZ1 
ATOM   3575  H1  TIP3 1209      39.881 -52.593 -48.817  1.00  0.00      WZ1 
ATOM   3576  H2  TIP3 1209      40.958 -51.594 -48.454  1.00  0.00      WZ1 
ATOM   3577  OH2 TIP3 1210      42.351 -50.791 -66.181  1.00  0.00      WZ1 
ATOM   3578  H1  TIP3 1210      42.634 -51.586 -65.728  1.00  0.00      WZ1 
ATOM   3579  H2  TIP3 1210      43.091 -50.558 -66.741  1.00  0.00      WZ1 
ATOM   3580  OH2 TIP3 1211      28.965 -55.225 -48.456  1.00  0.00      WZ1 
ATOM   3581  H1  TIP3 1211      29.109 -56.127 -48.742  1.00  0.00      WZ1 
ATOM   3582  H2  TIP3 1211      28.192 -54.939 -48.943  1.00  0.00      WZ1 
ATOM   3583  OH2 TIP3 1212      33.306 -54.882 -66.323  1.00  0.00      WZ1 
ATOM   3584  H1  TIP3 1212      33.370 -55.676 -65.792  1.00  0.00      WZ1 
ATOM   3585  H2  TIP3 1212      33.959 -55.001 -67.013  1.00  0.00      WZ1 
ATOM   3586  OH2 TIP3 1213      35.620 -55.256 -49.023  1.00  0.00      WZ1 
ATOM   3587  H1  TIP3 1213      35.292 -54.985 -49.880  1.00  0.00      WZ1 
ATOM   3588  H2  TIP3 1213      35.772 -56.197 -49.110  1.00  0.00      WZ1 
ATOM   3589  OH2 TIP3 1214      38.658 -53.835 -66.587  1.00  0.00      WZ1 
ATOM   3590  H1  TIP3 1214      38.390 -53.654 -65.686  1.00  0.00      WZ1 
ATOM   3591  H2  TIP3 1214      38.452 -54.760 -66.719  1.00  0.00      WZ1 
ATOM   3592  OH2 TIP3 1215      41.355 -55.340 -51.640  1.00  0.00      WZ1 
ATOM   3593  H1  TIP3 1215      42.100 -54.751 -51.759  1.00  0.00      WZ1 
ATOM   3594  H2  TIP3 1215      40.597 -54.758 -51.576  1.00  0.00      WZ1 
ATOM   3595  OH2 TIP3 1216      29.797 -58.025 -49.036  1.00  0.00      WZ1 
ATOM   3596  H1  TIP3 1216      30.205 -58.882 -49.157  1.00  0.00      WZ1 
ATOM   3597  H2  TIP3 1216      29.537 -58.011 -48.115  1.00  0.00      WZ1 
ATOM   3598  OH2 TIP3 1217      34.455 -56.909 -64.017  1.00  0.00      WZ1 
ATOM   3599  H1  TIP3 1217      33.996 -57.393 -63.331  1.00  0.00      WZ1 
ATOM   3600  H2  TIP3 1217      34.710 -57.578 -64.653  1.00  0.00      WZ1 
ATOM   3601  OH2 TIP3 1218      33.744 -59.016 -51.661  1.00  0.00      WZ1 
ATOM   3602  H1  TIP3 1218      33.126 -58.342 -51.381  1.00  0.00      WZ1 
ATOM   3603  H2  TIP3 1218      34.088 -58.695 -52.495  1.00  0.00      WZ1 
ATOM   3604  OH2 TIP3 1219      35.526 -58.666 -65.755  1.00  0.00      WZ1 
ATOM   3605  H1  TIP3 1219      35.346 -58.821 -66.682  1.00  0.00      WZ1 
ATOM   3606  H2  TIP3 1219      36.477 -58.558 -65.710  1.00  0.00      WZ1 
ATOM   3607  OH2 TIP3 1220      38.764 -56.545 -48.384  1.00  0.00      WZ1 
ATOM   3608  H1  TIP3 1220      39.717 -56.461 -48.411  1.00  0.00      WZ1 
ATOM   3609  H2  TIP3 1220      38.604 -57.257 -47.764  1.00  0.00      WZ1 
ATOM   3610  OH2 TIP3 1222      34.084 -61.661 -50.579  1.00  0.00      WZ1 
ATOM   3611  H1  TIP3 1222      34.234 -62.390 -51.181  1.00  0.00      WZ1 
ATOM   3612  H2  TIP3 1222      34.086 -60.884 -51.138  1.00  0.00      WZ1 
ATOM   3613  OH2 TIP3 1223      34.496 -63.292 -53.086  1.00  0.00      WZ1 
ATOM   3614  H1  TIP3 1223      35.032 -62.840 -53.738  1.00  0.00      WZ1 
ATOM   3615  H2  TIP3 1223      33.644 -63.400 -53.509  1.00  0.00      WZ1 
ATOM   3616  OH2 TIP3 1224      36.078 -57.852 -52.847  1.00  0.00      WZ1 
ATOM   3617  H1  TIP3 1224      36.829 -58.008 -53.420  1.00  0.00      WZ1 
ATOM   3618  H2  TIP3 1224      35.739 -57.001 -53.122  1.00  0.00      WZ1 
ATOM   3619  OH2 TIP3 1225      40.494 -60.037 -47.818  1.00  0.00      WZ1 
ATOM   3620  H1  TIP3 1225      40.686 -60.968 -47.930  1.00  0.00      WZ1 
ATOM   3621  H2  TIP3 1225      41.351 -59.612 -47.829  1.00  0.00      WZ1 
ATOM   3622  OH2 TIP3 1226      41.810 -57.248 -49.741  1.00  0.00      WZ1 
ATOM   3623  H1  TIP3 1226      41.529 -56.539 -50.319  1.00  0.00      WZ1 
ATOM   3624  H2  TIP3 1226      42.753 -57.321 -49.892  1.00  0.00      WZ1 
ATOM   3625  OH2 TIP3 1227      32.562 -60.463 -48.667  1.00  0.00      WZ1 
ATOM   3626  H1  TIP3 1227      31.795 -60.996 -48.878  1.00  0.00      WZ1 
ATOM   3627  H2  TIP3 1227      33.241 -60.773 -49.267  1.00  0.00      WZ1 
ATOM   3628  OH2 TIP3 1228      35.302 -65.835 -52.655  1.00  0.00      WZ1 
ATOM   3629  H1  TIP3 1228      35.204 -64.889 -52.760  1.00  0.00      WZ1 
ATOM   3630  H2  TIP3 1228      34.559 -66.208 -53.131  1.00  0.00      WZ1 
ATOM   3631  OH2 TIP3 1229      36.566 -61.514 -49.091  1.00  0.00      WZ1 
ATOM   3632  H1  TIP3 1229      36.330 -61.733 -48.190  1.00  0.00      WZ1 
ATOM   3633  H2  TIP3 1229      35.783 -61.721 -49.601  1.00  0.00      WZ1 
ATOM   3634  OH2 TIP3 1230      39.282 -62.386 -50.016  1.00  0.00      WZ1 
ATOM   3635  H1  TIP3 1230      38.334 -62.354 -49.883  1.00  0.00      WZ1 
ATOM   3636  H2  TIP3 1230      39.594 -63.012 -49.362  1.00  0.00      WZ1 
ATOM   3637  OH2 TIP3 1231      40.916 -63.752 -48.011  1.00  0.00      WZ1 
ATOM   3638  H1  TIP3 1231      40.819 -64.704 -48.016  1.00  0.00      WZ1 
ATOM   3639  H2  TIP3 1231      40.594 -63.484 -47.150  1.00  0.00      WZ1 
ATOM   3640  OH2 TIP3 1232      30.743 -62.543 -48.963  1.00  0.00      WZ1 
ATOM   3641  H1  TIP3 1232      30.954 -63.249 -49.573  1.00  0.00      WZ1 
ATOM   3642  H2  TIP3 1232      30.631 -62.980 -48.119  1.00  0.00      WZ1 
ATOM   3643  OH2 TIP3 1234      35.877 -64.859 -47.930  1.00  0.00      WZ1 
ATOM   3644  H1  TIP3 1234      35.746 -65.334 -48.750  1.00  0.00      WZ1 
ATOM   3645  H2  TIP3 1234      35.278 -64.114 -47.985  1.00  0.00      WZ1 
ATOM   3646  OH2 TIP3 1235      35.424 -47.976 -64.754  1.00  0.00      WZ1 
ATOM   3647  H1  TIP3 1235      36.357 -47.818 -64.610  1.00  0.00      WZ1 
ATOM   3648  H2  TIP3 1235      35.160 -47.300 -65.378  1.00  0.00      WZ1 
ATOM   3649  OH2 TIP3 1236      28.992 -53.339 -65.271  1.00  0.00      WZ1 
ATOM   3650  H1  TIP3 1236      29.906 -53.260 -64.997  1.00  0.00      WZ1 
ATOM   3651  H2  TIP3 1236      28.999 -54.026 -65.937  1.00  0.00      WZ1 
ATOM   3652  OH2 TIP3 1237      27.641 -47.946 -60.193  1.00  0.00      WZ1 
ATOM   3653  H1  TIP3 1237      26.994 -48.408 -60.726  1.00  0.00      WZ1 
ATOM   3654  H2  TIP3 1237      27.996 -48.618 -59.611  1.00  0.00      WZ1 
ATOM   3655  OH2 TIP3 1238      28.511 -49.866 -58.389  1.00  0.00      WZ1 
ATOM   3656  H1  TIP3 1238      28.177 -50.746 -58.217  1.00  0.00      WZ1 
ATOM   3657  H2  TIP3 1238      28.733 -49.520 -57.524  1.00  0.00      WZ1 
ATOM   3658  OH2 TIP3 1239      46.060 -49.056 -55.408  1.00  0.00      WZ1 
ATOM   3659  H1  TIP3 1239      46.038 -48.871 -54.469  1.00  0.00      WZ1 
ATOM   3660  H2  TIP3 1239      46.750 -48.488 -55.749  1.00  0.00      WZ1 
ATOM   3661  OH2 TIP3 1240      45.623 -49.489 -52.486  1.00  0.00      WZ1 
ATOM   3662  H1  TIP3 1240      45.136 -50.225 -52.858  1.00  0.00      WZ1 
ATOM   3663  H2  TIP3 1240      46.172 -49.883 -51.808  1.00  0.00      WZ1 
ATOM   3664  OH2 TIP3 1241      44.074 -53.699 -47.848  1.00  0.00      WZ1 
ATOM   3665  H1  TIP3 1241      43.208 -53.804 -47.454  1.00  0.00      WZ1 
ATOM   3666  H2  TIP3 1241      44.450 -52.941 -47.402  1.00  0.00      WZ1 
ATOM   3667  OH2 TIP3 1242      45.375 -55.443 -62.334  1.00  0.00      WZ1 
ATOM   3668  H1  TIP3 1242      46.225 -55.022 -62.207  1.00  0.00      WZ1 
ATOM   3669  H2  TIP3 1242      45.380 -56.183 -61.727  1.00  0.00      WZ1 
ATOM   3670  OH2 TIP3 1243      45.769 -57.389 -60.511  1.00  0.00      WZ1 
ATOM   3671  H1  TIP3 1243      45.043 -57.869 -60.113  1.00  0.00      WZ1 
ATOM   3672  H2  TIP3 1243      46.350 -57.184 -59.778  1.00  0.00      WZ1 
ATOM   3673  OH2 TIP3 1244      45.528 -54.604 -55.563  1.00  0.00      WZ1 
ATOM   3674  H1  TIP3 1244      46.362 -54.982 -55.843  1.00  0.00      WZ1 
ATOM   3675  H2  TIP3 1244      45.640 -53.661 -55.682  1.00  0.00      WZ1 
ATOM   3676  OH2 TIP3 1245      44.014 -51.727 -53.256  1.00  0.00      WZ1 
ATOM   3677  H1  TIP3 1245      43.367 -51.401 -52.630  1.00  0.00      WZ1 
ATOM   3678  H2  TIP3 1245      43.497 -52.167 -53.930  1.00  0.00      WZ1 
ATOM   3679  OH2 TIP3 1246      46.037 -57.488 -64.119  1.00  0.00      WZ1 
ATOM   3680  H1  TIP3 1246      45.516 -57.132 -64.838  1.00  0.00      WZ1 
ATOM   3681  H2  TIP3 1246      46.004 -56.813 -63.441  1.00  0.00      WZ1 
ATOM   3682  OH2 TIP3 1247      44.386 -60.249 -65.569  1.00  0.00      WZ1 
ATOM   3683  H1  TIP3 1247      44.483 -59.582 -66.249  1.00  0.00      WZ1 
ATOM   3684  H2  TIP3 1247      44.246 -61.064 -66.050  1.00  0.00      WZ1 
ATOM   3685  OH2 TIP3 1248      43.556 -58.868 -59.948  1.00  0.00      WZ1 
ATOM   3686  H1  TIP3 1248      43.406 -59.814 -59.968  1.00  0.00      WZ1 
ATOM   3687  H2  TIP3 1248      43.202 -58.587 -59.104  1.00  0.00      WZ1 
ATOM   3688  OH2 TIP3 1249      28.591 -56.790 -55.937  1.00  0.00      WZ1 
ATOM   3689  H1  TIP3 1249      28.775 -56.872 -56.873  1.00  0.00      WZ1 
ATOM   3690  H2  TIP3 1249      29.440 -56.914 -55.514  1.00  0.00      WZ1 
ATOM   3691  OH2 TIP3 1250      44.412 -56.898 -50.309  1.00  0.00      WZ1 
ATOM   3692  H1  TIP3 1250      44.995 -57.633 -50.117  1.00  0.00      WZ1 
ATOM   3693  H2  TIP3 1250      44.976 -56.126 -50.262  1.00  0.00      WZ1 
ATOM   3694  OH2 TIP3 1251      45.909 -58.995 -49.624  1.00  0.00      WZ1 
ATOM   3695  H1  TIP3 1251      45.045 -59.374 -49.790  1.00  0.00      WZ1 
ATOM   3696  H2  TIP3 1251      46.513 -59.734 -49.699  1.00  0.00      WZ1 
ATOM   3697  OH2 TIP3 1252      43.634 -62.841 -66.451  1.00  0.00      WZ1 
ATOM   3698  H1  TIP3 1252      44.244 -63.212 -65.814  1.00  0.00      WZ1 
ATOM   3699  H2  TIP3 1252      42.797 -63.262 -66.255  1.00  0.00      WZ1 
ATOM   3700  OH2 TIP3 1253      43.266 -61.286 -61.485  1.00  0.00      WZ1 
ATOM   3701  H1  TIP3 1253      43.546 -62.193 -61.361  1.00  0.00      WZ1 
ATOM   3702  H2  TIP3 1253      44.025 -60.852 -61.874  1.00  0.00      WZ1 
ATOM   3703  OH2 TIP3 1254      43.878 -60.704 -56.049  1.00  0.00      WZ1 
ATOM   3704  H1  TIP3 1254      44.811 -60.492 -56.084  1.00  0.00      WZ1 
ATOM   3705  H2  TIP3 1254      43.643 -60.603 -55.127  1.00  0.00      WZ1 
ATOM   3706  OH2 TIP3 1255      43.907 -59.968 -53.273  1.00  0.00      WZ1 
ATOM   3707  H1  TIP3 1255      43.064 -59.699 -52.907  1.00  0.00      WZ1 
ATOM   3708  H2  TIP3 1255      44.350 -59.145 -53.484  1.00  0.00      WZ1 
ATOM   3709  OH2 TIP3 1256      28.189 -61.520 -49.796  1.00  0.00      WZ1 
ATOM   3710  H1  TIP3 1256      29.108 -61.642 -49.560  1.00  0.00      WZ1 
ATOM   3711  H2  TIP3 1256      27.739 -62.270 -49.407  1.00  0.00      WZ1 
ATOM   3712  OH2 TIP3 1257      46.190 -65.987 -47.920  1.00  0.00      WZ1 
ATOM   3713  H1  TIP3 1257      46.540 -66.641 -48.525  1.00  0.00      WZ1 
ATOM   3714  H2  TIP3 1257      46.337 -65.150 -48.360  1.00  0.00      WZ1 
ATOM   3715  OH2 TIP3 1258      43.880 -64.023 -61.437  1.00  0.00      WZ1 
ATOM   3716  H1  TIP3 1258      44.062 -64.472 -60.611  1.00  0.00      WZ1 
ATOM   3717  H2  TIP3 1258      43.280 -64.607 -61.901  1.00  0.00      WZ1 
ATOM   3718  OH2 TIP3 1259      29.410 -63.207 -56.905  1.00  0.00      WZ1 
ATOM   3719  H1  TIP3 1259      29.855 -63.999 -56.603  1.00  0.00      WZ1 
ATOM   3720  H2  TIP3 1259      29.876 -62.491 -56.475  1.00  0.00      WZ1 
ATOM   3721  OH2 TIP3 1260      27.714 -60.208 -55.836  1.00  0.00      WZ1 
ATOM   3722  H1  TIP3 1260      28.206 -60.429 -56.627  1.00  0.00      WZ1 
ATOM   3723  H2  TIP3 1260      28.076 -59.368 -55.555  1.00  0.00      WZ1 
ATOM   3724  OH2 TIP3 1261      45.710 -63.878 -49.571  1.00  0.00      WZ1 
ATOM   3725  H1  TIP3 1261      44.793 -63.607 -49.606  1.00  0.00      WZ1 
ATOM   3726  H2  TIP3 1261      45.833 -64.413 -50.355  1.00  0.00      WZ1 
ATOM   3727  OH2 TIP3 1262      45.746 -63.955 -64.909  1.00  0.00      WZ1 
ATOM   3728  H1  TIP3 1262      46.159 -64.676 -65.384  1.00  0.00      WZ1 
ATOM   3729  H2  TIP3 1262      46.428 -63.286 -64.851  1.00  0.00      WZ1 
ATOM   3730  OH2 TIP3 1263      28.027 -63.950 -61.782  1.00  0.00      WZ1 
ATOM   3731  H1  TIP3 1263      27.102 -63.742 -61.911  1.00  0.00      WZ1 
ATOM   3732  H2  TIP3 1263      28.481 -63.466 -62.472  1.00  0.00      WZ1 
ATOM   3733  OH2 TIP3 1264      42.798 -48.966 -59.836  1.00  0.00      WZ1 
ATOM   3734  H1  TIP3 1264      43.450 -49.314 -60.444  1.00  0.00      WZ1 
ATOM   3735  H2  TIP3 1264      43.309 -48.478 -59.190  1.00  0.00      WZ1 
ATOM   3736  OH2 TIP3 1265      27.991 -65.212 -53.438  1.00  0.00      WZ1 
ATOM   3737  H1  TIP3 1265      27.326 -65.458 -52.795  1.00  0.00      WZ1 
ATOM   3738  H2  TIP3 1265      27.548 -64.590 -54.015  1.00  0.00      WZ1 
ATOM   3739  OH2 TIP3 1266      30.183 -52.037 -49.293  1.00  0.00      WZ1 
ATOM   3740  H1  TIP3 1266      29.362 -51.862 -49.754  1.00  0.00      WZ1 
ATOM   3741  H2  TIP3 1266      29.931 -52.110 -48.373  1.00  0.00      WZ1 
ATOM   3742  OH2 TIP3 1267      33.137 -51.063 -53.035  1.00  0.00      WZ1 
ATOM   3743  H1  TIP3 1267      32.712 -50.253 -53.317  1.00  0.00      WZ1 
ATOM   3744  H2  TIP3 1267      34.042 -50.977 -53.337  1.00  0.00      WZ1 
ATOM   3745  OH2 TIP3 1268      37.448 -49.664 -50.075  1.00  0.00      WZ1 
ATOM   3746  H1  TIP3 1268      37.633 -49.997 -49.197  1.00  0.00      WZ1 
ATOM   3747  H2  TIP3 1268      38.295 -49.354 -50.397  1.00  0.00      WZ1 
ATOM   3748  OH2 TIP3 1269      39.793 -48.378 -50.831  1.00  0.00      WZ1 
ATOM   3749  H1  TIP3 1269      40.470 -49.011 -51.071  1.00  0.00      WZ1 
ATOM   3750  H2  TIP3 1269      40.115 -47.977 -50.024  1.00  0.00      WZ1 
ATOM   3751  OH2 TIP3 1270      44.711 -65.788 -51.752  1.00  0.00      WZ1 
ATOM   3752  H1  TIP3 1270      43.898 -65.463 -52.139  1.00  0.00      WZ1 
ATOM   3753  H2  TIP3 1270      44.944 -66.549 -52.285  1.00  0.00      WZ1 
ATOM   3754  OH2 TIP3 1271      30.539 -47.806 -52.987  1.00  0.00      WZ1 
ATOM   3755  H1  TIP3 1271      29.819 -47.366 -53.438  1.00  0.00      WZ1 
ATOM   3756  H2  TIP3 1271      30.173 -48.057 -52.139  1.00  0.00      WZ1 
ATOM   3757  OH2 TIP3 1272      33.006 -48.206 -53.957  1.00  0.00      WZ1 
ATOM   3758  H1  TIP3 1272      32.141 -48.134 -53.553  1.00  0.00      WZ1 
ATOM   3759  H2  TIP3 1272      32.951 -47.659 -54.741  1.00  0.00      WZ1 
ATOM   3760  OH2 TIP3 1273      37.717 -48.318 -54.782  1.00  0.00      WZ1 
ATOM   3761  H1  TIP3 1273      37.260 -47.789 -55.436  1.00  0.00      WZ1 
ATOM   3762  H2  TIP3 1273      37.880 -47.715 -54.057  1.00  0.00      WZ1 
ATOM   3763  OH2 TIP3 1274      40.044 -49.440 -53.837  1.00  0.00      WZ1 
ATOM   3764  H1  TIP3 1274      39.140 -49.275 -54.103  1.00  0.00      WZ1 
ATOM   3765  H2  TIP3 1274      40.473 -48.587 -53.902  1.00  0.00      WZ1 
ATOM   3766  OH2 TIP3 1275      42.649 -47.870 -53.542  1.00  0.00      WZ1 
ATOM   3767  H1  TIP3 1275      42.467 -46.954 -53.753  1.00  0.00      WZ1 
ATOM   3768  H2  TIP3 1275      42.825 -48.281 -54.389  1.00  0.00      WZ1 
ATOM   3769  OH2 TIP3 1276      29.954 -49.183 -56.077  1.00  0.00      WZ1 
ATOM   3770  H1  TIP3 1276      29.935 -49.609 -55.220  1.00  0.00      WZ1 
ATOM   3771  H2  TIP3 1276      30.759 -49.502 -56.486  1.00  0.00      WZ1 
ATOM   3772  OH2 TIP3 1277      32.095 -50.473 -57.422  1.00  0.00      WZ1 
ATOM   3773  H1  TIP3 1277      31.876 -51.390 -57.252  1.00  0.00      WZ1 
ATOM   3774  H2  TIP3 1277      32.919 -50.333 -56.956  1.00  0.00      WZ1 
ATOM   3775  OH2 TIP3 1278      34.632 -50.003 -56.573  1.00  0.00      WZ1 
ATOM   3776  H1  TIP3 1278      34.845 -50.892 -56.860  1.00  0.00      WZ1 
ATOM   3777  H2  TIP3 1278      34.697 -50.038 -55.619  1.00  0.00      WZ1 
ATOM   3778  OH2 TIP3 1279      38.141 -64.339 -57.429  1.00  0.00      WZ1 
ATOM   3779  H1  TIP3 1279      37.466 -64.969 -57.173  1.00  0.00      WZ1 
ATOM   3780  H2  TIP3 1279      38.705 -64.823 -58.032  1.00  0.00      WZ1 
ATOM   3781  OH2 TIP3 1280      43.283 -66.232 -57.316  1.00  0.00      WZ1 
ATOM   3782  H1  TIP3 1280      43.887 -65.684 -57.818  1.00  0.00      WZ1 
ATOM   3783  H2  TIP3 1280      42.414 -65.913 -57.557  1.00  0.00      WZ1 
ATOM   3784  OH2 TIP3 1281      45.010 -65.093 -58.983  1.00  0.00      WZ1 
ATOM   3785  H1  TIP3 1281      45.622 -65.608 -59.510  1.00  0.00      WZ1 
ATOM   3786  H2  TIP3 1281      45.393 -64.216 -58.960  1.00  0.00      WZ1 
ATOM   3787  OH2 TIP3 1282      30.467 -65.705 -59.607  1.00  0.00      WZ1 
ATOM   3788  H1  TIP3 1282      29.690 -65.940 -60.114  1.00  0.00      WZ1 
ATOM   3789  H2  TIP3 1282      30.998 -66.502 -59.598  1.00  0.00      WZ1 
ATOM   3790  OH2 TIP3 1283      29.304 -65.908 -63.803  1.00  0.00      WZ1 
ATOM   3791  H1  TIP3 1283      29.743 -65.296 -64.395  1.00  0.00      WZ1 
ATOM   3792  H2  TIP3 1283      28.670 -65.369 -63.329  1.00  0.00      WZ1 
ATOM   3793  OH2 TIP3 1284      35.047 -65.779 -59.794  1.00  0.00      WZ1 
ATOM   3794  H1  TIP3 1284      35.921 -65.390 -59.823  1.00  0.00      WZ1 
ATOM   3795  H2  TIP3 1284      34.911 -65.994 -58.871  1.00  0.00      WZ1 
ATOM   3796  OH2 TIP3 1285      40.603 -65.749 -58.144  1.00  0.00      WZ1 
ATOM   3797  H1  TIP3 1285      40.680 -65.653 -59.094  1.00  0.00      WZ1 
ATOM   3798  H2  TIP3 1285      40.328 -66.656 -58.015  1.00  0.00      WZ1 
ATOM   3799  OH2 TIP3 1286      41.957 -65.723 -62.452  1.00  0.00      WZ1 
ATOM   3800  H1  TIP3 1286      41.254 -65.108 -62.662  1.00  0.00      WZ1 
ATOM   3801  H2  TIP3 1286      41.512 -66.560 -62.321  1.00  0.00      WZ1 
ATOM   3802  OH2 TIP3 1287      29.205 -49.959 -62.906  1.00  0.00      WZ1 
ATOM   3803  H1  TIP3 1287      28.520 -49.997 -63.573  1.00  0.00      WZ1 
ATOM   3804  H2  TIP3 1287      29.208 -49.047 -62.618  1.00  0.00      WZ1 
ATOM   3805  OH2 TIP3 1288      31.165 -63.991 -65.361  1.00  0.00      WZ1 
ATOM   3806  H1  TIP3 1288      31.656 -64.621 -65.888  1.00  0.00      WZ1 
ATOM   3807  H2  TIP3 1288      31.788 -63.695 -64.698  1.00  0.00      WZ1 
ATOM   3808  OH2 TIP3 1289      36.191 -63.698 -62.904  1.00  0.00      WZ1 
ATOM   3809  H1  TIP3 1289      36.369 -64.345 -62.221  1.00  0.00      WZ1 
ATOM   3810  H2  TIP3 1289      36.137 -62.864 -62.437  1.00  0.00      WZ1 
ATOM   3811  OH2 TIP3 1290      38.069 -48.750 -64.508  1.00  0.00      WZ1 
ATOM   3812  H1  TIP3 1290      38.935 -48.383 -64.686  1.00  0.00      WZ1 
ATOM   3813  H2  TIP3 1290      37.822 -49.189 -65.322  1.00  0.00      WZ1 
ATOM   3814  OH2 TIP3 1291      44.778 -49.187 -61.829  1.00  0.00      WZ1 
ATOM   3815  H1  TIP3 1291      44.584 -49.935 -62.394  1.00  0.00      WZ1 
ATOM   3816  H2  TIP3 1291      44.739 -48.429 -62.412  1.00  0.00      WZ1 
ATOM   3817  OH2 TIP3 1292      30.425 -65.191 -50.089  1.00  0.00      WZ1 
ATOM   3818  H1  TIP3 1292      30.059 -65.957 -49.647  1.00  0.00      WZ1 
ATOM   3819  H2  TIP3 1292      31.338 -65.162 -49.803  1.00  0.00      WZ1 
ATOM   3820  OH2 TIP3 1293      32.398 -65.841 -48.554  1.00  0.00      WZ1 
ATOM   3821  H1  TIP3 1293      33.297 -66.115 -48.738  1.00  0.00      WZ1 
ATOM   3822  H2  TIP3 1293      32.012 -66.583 -48.089  1.00  0.00      WZ1 
ATOM   3823  OH2 TIP3 1294      31.023 -49.039 -65.881  1.00  0.00      WZ1 
ATOM   3824  H1  TIP3 1294      30.755 -48.753 -65.007  1.00  0.00      WZ1 
ATOM   3825  H2  TIP3 1294      31.794 -49.585 -65.728  1.00  0.00      WZ1 
ATOM   3826  OH2 TIP3 1296      43.996 -50.436 -49.679  1.00  0.00      WZ1 
ATOM   3827  H1  TIP3 1296      43.214 -50.622 -50.199  1.00  0.00      WZ1 
ATOM   3828  H2  TIP3 1296      43.924 -49.506 -49.462  1.00  0.00      WZ1 
ATOM   3829  OH2 TIP3 1297      58.402 -56.549 -59.648  1.00  0.00      WZ1 
ATOM   3830  H1  TIP3 1297      58.491 -55.605 -59.780  1.00  0.00      WZ1 
ATOM   3831  H2  TIP3 1297      57.763 -56.824 -60.306  1.00  0.00      WZ1 
ATOM   3832  OH2 TIP3 1298      57.335 -57.294 -56.229  1.00  0.00      WZ1 
ATOM   3833  H1  TIP3 1298      57.297 -57.940 -55.524  1.00  0.00      WZ1 
ATOM   3834  H2  TIP3 1298      57.012 -57.761 -57.000  1.00  0.00      WZ1 
ATOM   3835  OH2 TIP3 1299      49.703 -57.680 -54.636  1.00  0.00      WZ1 
ATOM   3836  H1  TIP3 1299      49.744 -58.305 -53.913  1.00  0.00      WZ1 
ATOM   3837  H2  TIP3 1299      50.406 -57.056 -54.454  1.00  0.00      WZ1 
ATOM   3838  OH2 TIP3 1300      61.041 -54.355 -57.928  1.00  0.00      WZ1 
ATOM   3839  H1  TIP3 1300      60.600 -55.075 -57.477  1.00  0.00      WZ1 
ATOM   3840  H2  TIP3 1300      61.028 -53.634 -57.298  1.00  0.00      WZ1 
ATOM   3841  OH2 TIP3 1301      50.627 -53.230 -56.101  1.00  0.00      WZ1 
ATOM   3842  H1  TIP3 1301      50.257 -54.032 -56.471  1.00  0.00      WZ1 
ATOM   3843  H2  TIP3 1301      51.568 -53.398 -56.055  1.00  0.00      WZ1 
ATOM   3844  OH2 TIP3 1302      47.237 -59.570 -60.708  1.00  0.00      WZ1 
ATOM   3845  H1  TIP3 1302      46.789 -58.724 -60.727  1.00  0.00      WZ1 
ATOM   3846  H2  TIP3 1302      46.676 -60.149 -61.224  1.00  0.00      WZ1 
ATOM   3847  OH2 TIP3 1303      47.947 -57.408 -58.583  1.00  0.00      WZ1 
ATOM   3848  H1  TIP3 1303      48.161 -58.178 -58.055  1.00  0.00      WZ1 
ATOM   3849  H2  TIP3 1303      48.685 -57.318 -59.186  1.00  0.00      WZ1 
ATOM   3850  OH2 TIP3 1304      58.152 -49.251 -57.716  1.00  0.00      WZ1 
ATOM   3851  H1  TIP3 1304      58.772 -49.927 -57.989  1.00  0.00      WZ1 
ATOM   3852  H2  TIP3 1304      57.944 -49.469 -56.807  1.00  0.00      WZ1 
ATOM   3853  OH2 TIP3 1305      55.724 -54.862 -55.823  1.00  0.00      WZ1 
ATOM   3854  H1  TIP3 1305      56.028 -55.548 -56.418  1.00  0.00      WZ1 
ATOM   3855  H2  TIP3 1305      56.446 -54.743 -55.205  1.00  0.00      WZ1 
ATOM   3856  OH2 TIP3 1306      64.387 -63.260 -54.963  1.00  0.00      WZ1 
ATOM   3857  H1  TIP3 1306      64.436 -62.650 -54.227  1.00  0.00      WZ1 
ATOM   3858  H2  TIP3 1306      64.813 -62.799 -55.685  1.00  0.00      WZ1 
ATOM   3859  OH2 TIP3 1307      58.865 -60.468 -55.496  1.00  0.00      WZ1 
ATOM   3860  H1  TIP3 1307      59.008 -61.414 -55.476  1.00  0.00      WZ1 
ATOM   3861  H2  TIP3 1307      58.759 -60.261 -56.424  1.00  0.00      WZ1 
ATOM   3862  OH2 TIP3 1308      52.020 -62.366 -58.223  1.00  0.00      WZ1 
ATOM   3863  H1  TIP3 1308      52.063 -61.506 -58.642  1.00  0.00      WZ1 
ATOM   3864  H2  TIP3 1308      51.562 -62.919 -58.857  1.00  0.00      WZ1 
ATOM   3865  OH2 TIP3 1309      59.742 -62.235 -59.822  1.00  0.00      WZ1 
ATOM   3866  H1  TIP3 1309      60.388 -62.564 -59.198  1.00  0.00      WZ1 
ATOM   3867  H2  TIP3 1309      60.252 -61.718 -60.445  1.00  0.00      WZ1 
ATOM   3868  OH2 TIP3 1310      48.640 -59.969 -57.461  1.00  0.00      WZ1 
ATOM   3869  H1  TIP3 1310      49.294 -60.519 -57.029  1.00  0.00      WZ1 
ATOM   3870  H2  TIP3 1310      48.664 -60.244 -58.378  1.00  0.00      WZ1 
ATOM   3871  OH2 TIP3 1311      53.796 -58.419 -58.246  1.00  0.00      WZ1 
ATOM   3872  H1  TIP3 1311      54.412 -58.946 -57.737  1.00  0.00      WZ1 
ATOM   3873  H2  TIP3 1311      53.210 -59.059 -58.650  1.00  0.00      WZ1 
ATOM   3874  OH2 TIP3 1312      64.779 -61.782 -52.727  1.00  0.00      WZ1 
ATOM   3875  H1  TIP3 1312      64.090 -61.124 -52.822  1.00  0.00      WZ1 
ATOM   3876  H2  TIP3 1312      64.794 -61.980 -51.790  1.00  0.00      WZ1 
ATOM   3877  OH2 TIP3 1313      50.830 -63.448 -54.149  1.00  0.00      WZ1 
ATOM   3878  H1  TIP3 1313      50.611 -62.918 -54.916  1.00  0.00      WZ1 
ATOM   3879  H2  TIP3 1313      50.162 -63.222 -53.502  1.00  0.00      WZ1 
ATOM   3880  OH2 TIP3 1314      58.199 -53.948 -60.605  1.00  0.00      WZ1 
ATOM   3881  H1  TIP3 1314      57.903 -54.271 -61.457  1.00  0.00      WZ1 
ATOM   3882  H2  TIP3 1314      57.875 -53.048 -60.564  1.00  0.00      WZ1 
ATOM   3883  OH2 TIP3 1315      53.399 -55.773 -53.862  1.00  0.00      WZ1 
ATOM   3884  H1  TIP3 1315      52.659 -55.174 -53.758  1.00  0.00      WZ1 
ATOM   3885  H2  TIP3 1315      54.113 -55.219 -54.177  1.00  0.00      WZ1 
ATOM   3886  OH2 TIP3 1316      61.506 -62.945 -57.842  1.00  0.00      WZ1 
ATOM   3887  H1  TIP3 1316      61.291 -63.710 -57.309  1.00  0.00      WZ1 
ATOM   3888  H2  TIP3 1316      62.162 -62.472 -57.329  1.00  0.00      WZ1 
ATOM   3889  OH2 TIP3 1317      50.424 -61.556 -56.197  1.00  0.00      WZ1 
ATOM   3890  H1  TIP3 1317      51.037 -60.923 -55.824  1.00  0.00      WZ1 
ATOM   3891  H2  TIP3 1317      50.936 -62.028 -56.853  1.00  0.00      WZ1 
ATOM   3892  OH2 TIP3 1318      51.807 -53.808 -53.075  1.00  0.00      WZ1 
ATOM   3893  H1  TIP3 1318      51.801 -52.929 -53.453  1.00  0.00      WZ1 
ATOM   3894  H2  TIP3 1318      50.953 -53.892 -52.650  1.00  0.00      WZ1 
ATOM   3895  OH2 TIP3 1319      47.928 -54.137 -62.293  1.00  0.00      WZ1 
ATOM   3896  H1  TIP3 1319      47.656 -53.908 -63.181  1.00  0.00      WZ1 
ATOM   3897  H2  TIP3 1319      47.973 -53.300 -61.832  1.00  0.00      WZ1 
ATOM   3898  OH2 TIP3 1320      61.553 -52.516 -55.580  1.00  0.00      WZ1 
ATOM   3899  H1  TIP3 1320      60.611 -52.458 -55.418  1.00  0.00      WZ1 
ATOM   3900  H2  TIP3 1320      61.829 -51.610 -55.717  1.00  0.00      WZ1 
ATOM   3901  OH2 TIP3 1321      61.853 -64.229 -54.162  1.00  0.00      WZ1 
ATOM   3902  H1  TIP3 1321      61.117 -63.619 -54.200  1.00  0.00      WZ1 
ATOM   3903  H2  TIP3 1321      62.537 -63.814 -54.689  1.00  0.00      WZ1 
ATOM   3904  OH2 TIP3 1322      54.856 -66.143 -56.697  1.00  0.00      WZ1 
ATOM   3905  H1  TIP3 1322      54.739 -67.091 -56.751  1.00  0.00      WZ1 
ATOM   3906  H2  TIP3 1322      54.001 -65.810 -56.424  1.00  0.00      WZ1 
ATOM   3907  OH2 TIP3 1323      59.805 -50.735 -58.955  1.00  0.00      WZ1 
ATOM   3908  H1  TIP3 1323      60.230 -51.442 -59.440  1.00  0.00      WZ1 
ATOM   3909  H2  TIP3 1323      60.122 -49.933 -59.371  1.00  0.00      WZ1 
ATOM   3910  OH2 TIP3 1324      60.964 -52.834 -60.446  1.00  0.00      WZ1 
ATOM   3911  H1  TIP3 1324      60.707 -53.524 -61.057  1.00  0.00      WZ1 
ATOM   3912  H2  TIP3 1324      61.035 -53.277 -59.600  1.00  0.00      WZ1 
ATOM   3913  OH2 TIP3 1325      62.650 -54.267 -51.969  1.00  0.00      WZ1 
ATOM   3914  H1  TIP3 1325      62.790 -54.859 -52.708  1.00  0.00      WZ1 
ATOM   3915  H2  TIP3 1325      62.818 -53.394 -52.325  1.00  0.00      WZ1 
ATOM   3916  OH2 TIP3 1326      57.123 -57.305 -62.196  1.00  0.00      WZ1 
ATOM   3917  H1  TIP3 1326      56.411 -56.770 -62.548  1.00  0.00      WZ1 
ATOM   3918  H2  TIP3 1326      57.814 -57.250 -62.856  1.00  0.00      WZ1 
ATOM   3919  OH2 TIP3 1327      57.177 -58.848 -65.158  1.00  0.00      WZ1 
ATOM   3920  H1  TIP3 1327      57.878 -58.825 -64.506  1.00  0.00      WZ1 
ATOM   3921  H2  TIP3 1327      57.479 -59.476 -65.814  1.00  0.00      WZ1 
ATOM   3922  OH2 TIP3 1328      64.492 -57.927 -53.903  1.00  0.00      WZ1 
ATOM   3923  H1  TIP3 1328      63.840 -57.233 -53.814  1.00  0.00      WZ1 
ATOM   3924  H2  TIP3 1328      64.957 -57.717 -54.712  1.00  0.00      WZ1 
ATOM   3925  OH2 TIP3 1329      60.529 -57.096 -61.244  1.00  0.00      WZ1 
ATOM   3926  H1  TIP3 1329      59.797 -56.867 -60.671  1.00  0.00      WZ1 
ATOM   3927  H2  TIP3 1329      60.976 -57.809 -60.790  1.00  0.00      WZ1 
ATOM   3928  OH2 TIP3 1330      60.426 -58.921 -52.177  1.00  0.00      WZ1 
ATOM   3929  H1  TIP3 1330      60.506 -58.158 -51.605  1.00  0.00      WZ1 
ATOM   3930  H2  TIP3 1330      59.825 -58.642 -52.867  1.00  0.00      WZ1 
ATOM   3931  OH2 TIP3 1331      52.174 -56.465 -59.362  1.00  0.00      WZ1 
ATOM   3932  H1  TIP3 1331      51.844 -56.836 -60.180  1.00  0.00      WZ1 
ATOM   3933  H2  TIP3 1331      52.762 -57.136 -59.015  1.00  0.00      WZ1 
ATOM   3934  OH2 TIP3 1332      53.541 -53.037 -56.681  1.00  0.00      WZ1 
ATOM   3935  H1  TIP3 1332      53.446 -53.616 -57.437  1.00  0.00      WZ1 
ATOM   3936  H2  TIP3 1332      54.270 -53.409 -56.184  1.00  0.00      WZ1 
ATOM   3937  OH2 TIP3 1333      52.541 -57.697 -55.728  1.00  0.00      WZ1 
ATOM   3938  H1  TIP3 1333      53.106 -57.575 -56.491  1.00  0.00      WZ1 
ATOM   3939  H2  TIP3 1333      52.859 -57.059 -55.090  1.00  0.00      WZ1 
ATOM   3940  OH2 TIP3 1334      58.850 -52.193 -54.994  1.00  0.00      WZ1 
ATOM   3941  H1  TIP3 1334      58.609 -51.531 -54.346  1.00  0.00      WZ1 
ATOM   3942  H2  TIP3 1334      58.652 -53.028 -54.569  1.00  0.00      WZ1 
ATOM   3943  OH2 TIP3 1335      53.421 -53.297 -51.011  1.00  0.00      WZ1 
ATOM   3944  H1  TIP3 1335      53.109 -52.515 -50.556  1.00  0.00      WZ1 
ATOM   3945  H2  TIP3 1335      52.771 -53.450 -51.697  1.00  0.00      WZ1 
ATOM   3946  OH2 TIP3 1336      59.400 -57.933 -63.559  1.00  0.00      WZ1 
ATOM   3947  H1  TIP3 1336      59.979 -57.783 -62.812  1.00  0.00      WZ1 
ATOM   3948  H2  TIP3 1336      59.814 -57.463 -64.283  1.00  0.00      WZ1 
ATOM   3949  OH2 TIP3 1337      50.341 -57.099 -51.783  1.00  0.00      WZ1 
ATOM   3950  H1  TIP3 1337      50.411 -56.449 -51.084  1.00  0.00      WZ1 
ATOM   3951  H2  TIP3 1337      49.450 -56.996 -52.118  1.00  0.00      WZ1 
ATOM   3952  OH2 TIP3 1338      57.126 -51.197 -60.124  1.00  0.00      WZ1 
ATOM   3953  H1  TIP3 1338      57.600 -50.901 -59.347  1.00  0.00      WZ1 
ATOM   3954  H2  TIP3 1338      56.563 -50.458 -60.357  1.00  0.00      WZ1 
ATOM   3955  OH2 TIP3 1339      51.660 -51.226 -50.248  1.00  0.00      WZ1 
ATOM   3956  H1  TIP3 1339      51.668 -51.362 -51.195  1.00  0.00      WZ1 
ATOM   3957  H2  TIP3 1339      50.744 -51.343 -49.996  1.00  0.00      WZ1 
ATOM   3958  OH2 TIP3 1340      63.098 -66.183 -63.746  1.00  0.00      WZ1 
ATOM   3959  H1  TIP3 1340      62.199 -66.045 -63.451  1.00  0.00      WZ1 
ATOM   3960  H2  TIP3 1340      63.350 -65.352 -64.148  1.00  0.00      WZ1 
ATOM   3961  OH2 TIP3 1341      51.164 -57.396 -61.773  1.00  0.00      WZ1 
ATOM   3962  H1  TIP3 1341      50.872 -56.628 -62.264  1.00  0.00      WZ1 
ATOM   3963  H2  TIP3 1341      50.490 -58.055 -61.936  1.00  0.00      WZ1 
ATOM   3964  OH2 TIP3 1342      64.288 -51.817 -65.370  1.00  0.00      WZ1 
ATOM   3965  H1  TIP3 1342      64.361 -50.878 -65.199  1.00  0.00      WZ1 
ATOM   3966  H2  TIP3 1342      65.193 -52.122 -65.426  1.00  0.00      WZ1 
ATOM   3967  OH2 TIP3 1343      47.257 -55.033 -52.958  1.00  0.00      WZ1 
ATOM   3968  H1  TIP3 1343      46.756 -55.061 -53.773  1.00  0.00      WZ1 
ATOM   3969  H2  TIP3 1343      47.263 -55.938 -52.648  1.00  0.00      WZ1 
ATOM   3970  OH2 TIP3 1344      47.008 -52.252 -56.074  1.00  0.00      WZ1 
ATOM   3971  H1  TIP3 1344      47.954 -52.397 -56.093  1.00  0.00      WZ1 
ATOM   3972  H2  TIP3 1344      46.895 -51.468 -55.537  1.00  0.00      WZ1 
ATOM   3973  OH2 TIP3 1345      65.205 -51.586 -50.391  1.00  0.00      WZ1 
ATOM   3974  H1  TIP3 1345      65.156 -52.542 -50.429  1.00  0.00      WZ1 
ATOM   3975  H2  TIP3 1345      64.379 -51.319 -49.990  1.00  0.00      WZ1 
ATOM   3976  OH2 TIP3 1346      56.184 -52.013 -51.515  1.00  0.00      WZ1 
ATOM   3977  H1  TIP3 1346      56.271 -51.186 -51.040  1.00  0.00      WZ1 
ATOM   3978  H2  TIP3 1346      55.320 -52.342 -51.266  1.00  0.00      WZ1 
ATOM   3979  OH2 TIP3 1347      56.598 -48.240 -61.709  1.00  0.00      WZ1 
ATOM   3980  H1  TIP3 1347      56.523 -48.361 -62.656  1.00  0.00      WZ1 
ATOM   3981  H2  TIP3 1347      56.631 -47.291 -61.591  1.00  0.00      WZ1 
ATOM   3982  OH2 TIP3 1348      50.252 -49.451 -59.928  1.00  0.00      WZ1 
ATOM   3983  H1  TIP3 1348      50.404 -49.799 -59.050  1.00  0.00      WZ1 
ATOM   3984  H2  TIP3 1348      49.401 -49.808 -60.183  1.00  0.00      WZ1 
ATOM   3985  OH2 TIP3 1349      59.700 -49.086 -64.707  1.00  0.00      WZ1 
ATOM   3986  H1  TIP3 1349      60.075 -49.831 -65.178  1.00  0.00      WZ1 
ATOM   3987  H2  TIP3 1349      59.704 -49.356 -63.789  1.00  0.00      WZ1 
ATOM   3988  OH2 TIP3 1350      59.369 -49.160 -61.958  1.00  0.00      WZ1 
ATOM   3989  H1  TIP3 1350      58.434 -49.060 -61.779  1.00  0.00      WZ1 
ATOM   3990  H2  TIP3 1350      59.649 -49.870 -61.379  1.00  0.00      WZ1 
ATOM   3991  OH2 TIP3 1351      62.357 -60.093 -49.911  1.00  0.00      WZ1 
ATOM   3992  H1  TIP3 1351      61.950 -59.613 -50.632  1.00  0.00      WZ1 
ATOM   3993  H2  TIP3 1351      62.398 -60.999 -50.219  1.00  0.00      WZ1 
ATOM   3994  OH2 TIP3 1352      49.506 -53.709 -51.914  1.00  0.00      WZ1 
ATOM   3995  H1  TIP3 1352      49.723 -54.071 -51.055  1.00  0.00      WZ1 
ATOM   3996  H2  TIP3 1352      48.651 -54.084 -52.124  1.00  0.00      WZ1 
ATOM   3997  OH2 TIP3 1353      52.125 -65.239 -55.919  1.00  0.00      WZ1 
ATOM   3998  H1  TIP3 1353      51.264 -65.326 -56.327  1.00  0.00      WZ1 
ATOM   3999  H2  TIP3 1353      52.103 -64.383 -55.491  1.00  0.00      WZ1 
ATOM   4000  OH2 TIP3 1354      56.788 -65.517 -52.544  1.00  0.00      WZ1 
ATOM   4001  H1  TIP3 1354      57.208 -65.932 -51.791  1.00  0.00      WZ1 
ATOM   4002  H2  TIP3 1354      55.855 -65.696 -52.427  1.00  0.00      WZ1 
ATOM   4003  OH2 TIP3 1355      60.114 -61.762 -51.691  1.00  0.00      WZ1 
ATOM   4004  H1  TIP3 1355      59.600 -61.887 -50.893  1.00  0.00      WZ1 
ATOM   4005  H2  TIP3 1355      59.959 -60.849 -51.935  1.00  0.00      WZ1 
ATOM   4006  OH2 TIP3 1356      60.877 -56.901 -65.930  1.00  0.00      WZ1 
ATOM   4007  H1  TIP3 1356      60.919 -57.123 -66.860  1.00  0.00      WZ1 
ATOM   4008  H2  TIP3 1356      61.726 -56.502 -65.740  1.00  0.00      WZ1 
ATOM   4009  OH2 TIP3 1357      56.450 -63.025 -65.259  1.00  0.00      WZ1 
ATOM   4010  H1  TIP3 1357      56.196 -63.006 -64.336  1.00  0.00      WZ1 
ATOM   4011  H2  TIP3 1357      56.193 -63.896 -65.561  1.00  0.00      WZ1 
ATOM   4012  OH2 TIP3 1358      52.216 -60.274 -54.824  1.00  0.00      WZ1 
ATOM   4013  H1  TIP3 1358      51.574 -60.314 -54.115  1.00  0.00      WZ1 
ATOM   4014  H2  TIP3 1358      52.253 -59.347 -55.062  1.00  0.00      WZ1 
ATOM   4015  OH2 TIP3 1359      52.213 -60.053 -59.912  1.00  0.00      WZ1 
ATOM   4016  H1  TIP3 1359      51.320 -60.393 -59.971  1.00  0.00      WZ1 
ATOM   4017  H2  TIP3 1359      52.664 -60.430 -60.668  1.00  0.00      WZ1 
ATOM   4018  OH2 TIP3 1360      57.749 -59.637 -61.095  1.00  0.00      WZ1 
ATOM   4019  H1  TIP3 1360      57.340 -58.822 -61.386  1.00  0.00      WZ1 
ATOM   4020  H2  TIP3 1360      58.469 -59.777 -61.709  1.00  0.00      WZ1 
ATOM   4021  OH2 TIP3 1361      56.851 -59.461 -49.607  1.00  0.00      WZ1 
ATOM   4022  H1  TIP3 1361      56.288 -60.166 -49.286  1.00  0.00      WZ1 
ATOM   4023  H2  TIP3 1361      57.677 -59.582 -49.139  1.00  0.00      WZ1 
ATOM   4024  OH2 TIP3 1362      58.753 -60.191 -58.281  1.00  0.00      WZ1 
ATOM   4025  H1  TIP3 1362      58.558 -59.585 -58.996  1.00  0.00      WZ1 
ATOM   4026  H2  TIP3 1362      58.935 -61.024 -58.715  1.00  0.00      WZ1 
ATOM   4027  OH2 TIP3 1363      49.966 -59.953 -52.957  1.00  0.00      WZ1 
ATOM   4028  H1  TIP3 1363      49.928 -59.553 -52.088  1.00  0.00      WZ1 
ATOM   4029  H2  TIP3 1363      49.475 -60.770 -52.866  1.00  0.00      WZ1 
ATOM   4030  OH2 TIP3 1364      53.332 -62.579 -66.158  1.00  0.00      WZ1 
ATOM   4031  H1  TIP3 1364      52.901 -63.024 -65.428  1.00  0.00      WZ1 
ATOM   4032  H2  TIP3 1364      52.614 -62.208 -66.670  1.00  0.00      WZ1 
ATOM   4033  OH2 TIP3 1365      46.574 -62.837 -59.106  1.00  0.00      WZ1 
ATOM   4034  H1  TIP3 1365      47.205 -62.866 -58.387  1.00  0.00      WZ1 
ATOM   4035  H2  TIP3 1365      47.024 -63.262 -59.837  1.00  0.00      WZ1 
ATOM   4036  OH2 TIP3 1366      47.849 -62.091 -63.682  1.00  0.00      WZ1 
ATOM   4037  H1  TIP3 1366      48.323 -61.500 -64.267  1.00  0.00      WZ1 
ATOM   4038  H2  TIP3 1366      47.131 -61.561 -63.335  1.00  0.00      WZ1 
ATOM   4039  OH2 TIP3 1367      58.017 -58.553 -53.610  1.00  0.00      WZ1 
ATOM   4040  H1  TIP3 1367      58.341 -59.184 -54.253  1.00  0.00      WZ1 
ATOM   4041  H2  TIP3 1367      57.577 -59.087 -52.949  1.00  0.00      WZ1 
ATOM   4042  OH2 TIP3 1368      54.795 -62.625 -58.826  1.00  0.00      WZ1 
ATOM   4043  H1  TIP3 1368      53.884 -62.568 -58.537  1.00  0.00      WZ1 
ATOM   4044  H2  TIP3 1368      55.300 -62.685 -58.015  1.00  0.00      WZ1 
ATOM   4045  OH2 TIP3 1369      49.623 -60.996 -59.999  1.00  0.00      WZ1 
ATOM   4046  H1  TIP3 1369      48.734 -60.897 -60.339  1.00  0.00      WZ1 
ATOM   4047  H2  TIP3 1369      49.919 -61.838 -60.345  1.00  0.00      WZ1 
ATOM   4048  OH2 TIP3 1370      53.276 -60.996 -62.342  1.00  0.00      WZ1 
ATOM   4049  H1  TIP3 1370      54.208 -60.867 -62.164  1.00  0.00      WZ1 
ATOM   4050  H2  TIP3 1370      53.061 -60.327 -62.992  1.00  0.00      WZ1 
ATOM   4051  OH2 TIP3 1371      59.200 -63.390 -55.561  1.00  0.00      WZ1 
ATOM   4052  H1  TIP3 1371      58.523 -63.259 -54.897  1.00  0.00      WZ1 
ATOM   4053  H2  TIP3 1371      58.714 -63.545 -56.372  1.00  0.00      WZ1 
ATOM   4054  OH2 TIP3 1372      51.950 -59.802 -64.776  1.00  0.00      WZ1 
ATOM   4055  H1  TIP3 1372      51.408 -60.181 -65.467  1.00  0.00      WZ1 
ATOM   4056  H2  TIP3 1372      52.784 -59.607 -65.204  1.00  0.00      WZ1 
ATOM   4057  OH2 TIP3 1373      62.487 -47.719 -49.285  1.00  0.00      WZ1 
ATOM   4058  H1  TIP3 1373      62.687 -47.295 -50.119  1.00  0.00      WZ1 
ATOM   4059  H2  TIP3 1373      63.143 -47.375 -48.678  1.00  0.00      WZ1 
ATOM   4060  OH2 TIP3 1374      50.085 -55.245 -49.677  1.00  0.00      WZ1 
ATOM   4061  H1  TIP3 1374      50.818 -54.990 -49.115  1.00  0.00      WZ1 
ATOM   4062  H2  TIP3 1374      49.305 -55.040 -49.161  1.00  0.00      WZ1 
ATOM   4063  OH2 TIP3 1375      56.115 -59.838 -56.939  1.00  0.00      WZ1 
ATOM   4064  H1  TIP3 1375      56.679 -60.384 -57.486  1.00  0.00      WZ1 
ATOM   4065  H2  TIP3 1375      55.967 -60.359 -56.150  1.00  0.00      WZ1 
ATOM   4066  OH2 TIP3 1376      51.117 -63.701 -60.520  1.00  0.00      WZ1 
ATOM   4067  H1  TIP3 1376      50.800 -64.604 -60.556  1.00  0.00      WZ1 
ATOM   4068  H2  TIP3 1376      51.898 -63.699 -61.073  1.00  0.00      WZ1 
ATOM   4069  OH2 TIP3 1377      54.741 -61.449 -54.525  1.00  0.00      WZ1 
ATOM   4070  H1  TIP3 1377      53.906 -60.995 -54.414  1.00  0.00      WZ1 
ATOM   4071  H2  TIP3 1377      55.265 -61.173 -53.773  1.00  0.00      WZ1 
ATOM   4072  OH2 TIP3 1378      55.285 -55.236 -62.840  1.00  0.00      WZ1 
ATOM   4073  H1  TIP3 1378      54.541 -55.744 -63.162  1.00  0.00      WZ1 
ATOM   4074  H2  TIP3 1378      55.151 -55.188 -61.893  1.00  0.00      WZ1 
ATOM   4075  OH2 TIP3 1379      62.435 -56.103 -54.053  1.00  0.00      WZ1 
ATOM   4076  H1  TIP3 1379      63.077 -55.647 -54.597  1.00  0.00      WZ1 
ATOM   4077  H2  TIP3 1379      61.605 -55.990 -54.516  1.00  0.00      WZ1 
ATOM   4078  OH2 TIP3 1380      59.183 -62.422 -64.641  1.00  0.00      WZ1 
ATOM   4079  H1  TIP3 1380      58.245 -62.311 -64.792  1.00  0.00      WZ1 
ATOM   4080  H2  TIP3 1380      59.480 -61.566 -64.334  1.00  0.00      WZ1 
ATOM   4081  OH2 TIP3 1381      56.805 -55.052 -51.603  1.00  0.00      WZ1 
ATOM   4082  H1  TIP3 1381      56.459 -55.434 -50.796  1.00  0.00      WZ1 
ATOM   4083  H2  TIP3 1381      56.605 -54.119 -51.532  1.00  0.00      WZ1 
ATOM   4084  OH2 TIP3 1382      59.901 -60.555 -62.980  1.00  0.00      WZ1 
ATOM   4085  H1  TIP3 1382      60.793 -60.693 -62.661  1.00  0.00      WZ1 
ATOM   4086  H2  TIP3 1382      59.958 -59.764 -63.517  1.00  0.00      WZ1 
ATOM   4087  OH2 TIP3 1383      50.410 -55.941 -57.070  1.00  0.00      WZ1 
ATOM   4088  H1  TIP3 1383      51.155 -55.944 -57.671  1.00  0.00      WZ1 
ATOM   4089  H2  TIP3 1383      50.488 -56.765 -56.589  1.00  0.00      WZ1 
ATOM   4090  OH2 TIP3 1384      57.411 -53.778 -63.814  1.00  0.00      WZ1 
ATOM   4091  H1  TIP3 1384      57.116 -52.951 -63.433  1.00  0.00      WZ1 
ATOM   4092  H2  TIP3 1384      56.708 -54.397 -63.618  1.00  0.00      WZ1 
ATOM   4093  OH2 TIP3 1385      47.418 -57.481 -51.755  1.00  0.00      WZ1 
ATOM   4094  H1  TIP3 1385      47.641 -57.899 -50.924  1.00  0.00      WZ1 
ATOM   4095  H2  TIP3 1385      46.816 -58.093 -52.178  1.00  0.00      WZ1 
ATOM   4096  OH2 TIP3 1386      54.435 -57.964 -49.542  1.00  0.00      WZ1 
ATOM   4097  H1  TIP3 1386      54.139 -58.129 -50.437  1.00  0.00      WZ1 
ATOM   4098  H2  TIP3 1386      55.366 -58.184 -49.553  1.00  0.00      WZ1 
ATOM   4099  OH2 TIP3 1387      59.055 -52.590 -51.653  1.00  0.00      WZ1 
ATOM   4100  H1  TIP3 1387      58.154 -52.407 -51.920  1.00  0.00      WZ1 
ATOM   4101  H2  TIP3 1387      59.089 -52.331 -50.732  1.00  0.00      WZ1 
ATOM   4102  OH2 TIP3 1388      64.786 -60.346 -63.285  1.00  0.00      WZ1 
ATOM   4103  H1  TIP3 1388      64.232 -60.742 -63.958  1.00  0.00      WZ1 
ATOM   4104  H2  TIP3 1388      64.887 -59.435 -63.563  1.00  0.00      WZ1 
ATOM   4105  OH2 TIP3 1389      64.750 -54.545 -50.448  1.00  0.00      WZ1 
ATOM   4106  H1  TIP3 1389      63.898 -54.307 -50.815  1.00  0.00      WZ1 
ATOM   4107  H2  TIP3 1389      65.340 -54.562 -51.201  1.00  0.00      WZ1 
ATOM   4108  OH2 TIP3 1390      63.082 -51.560 -62.820  1.00  0.00      WZ1 
ATOM   4109  H1  TIP3 1390      62.709 -52.385 -62.511  1.00  0.00      WZ1 
ATOM   4110  H2  TIP3 1390      63.359 -51.743 -63.718  1.00  0.00      WZ1 
ATOM   4111  OH2 TIP3 1391      60.242 -56.752 -55.799  1.00  0.00      WZ1 
ATOM   4112  H1  TIP3 1391      59.314 -56.983 -55.826  1.00  0.00      WZ1 
ATOM   4113  H2  TIP3 1391      60.693 -57.529 -56.129  1.00  0.00      WZ1 
ATOM   4114  OH2 TIP3 1392      52.785 -52.423 -59.666  1.00  0.00      WZ1 
ATOM   4115  H1  TIP3 1392      53.312 -51.650 -59.866  1.00  0.00      WZ1 
ATOM   4116  H2  TIP3 1392      51.905 -52.199 -59.968  1.00  0.00      WZ1 
ATOM   4117  OH2 TIP3 1393      48.540 -57.561 -65.079  1.00  0.00      WZ1 
ATOM   4118  H1  TIP3 1393      49.156 -56.934 -64.699  1.00  0.00      WZ1 
ATOM   4119  H2  TIP3 1393      47.678 -57.245 -64.807  1.00  0.00      WZ1 
ATOM   4120  OH2 TIP3 1394      54.212 -54.760 -60.090  1.00  0.00      WZ1 
ATOM   4121  H1  TIP3 1394      53.971 -53.835 -60.048  1.00  0.00      WZ1 
ATOM   4122  H2  TIP3 1394      53.472 -55.219 -59.693  1.00  0.00      WZ1 
ATOM   4123  OH2 TIP3 1395      54.727 -50.611 -53.774  1.00  0.00      WZ1 
ATOM   4124  H1  TIP3 1395      55.090 -49.757 -54.008  1.00  0.00      WZ1 
ATOM   4125  H2  TIP3 1395      55.259 -50.903 -53.034  1.00  0.00      WZ1 
ATOM   4126  OH2 TIP3 1396      52.896 -49.739 -60.544  1.00  0.00      WZ1 
ATOM   4127  H1  TIP3 1396      51.946 -49.633 -60.493  1.00  0.00      WZ1 
ATOM   4128  H2  TIP3 1396      53.247 -48.918 -60.200  1.00  0.00      WZ1 
ATOM   4129  OH2 TIP3 1397      58.271 -54.512 -54.074  1.00  0.00      WZ1 
ATOM   4130  H1  TIP3 1397      57.845 -54.740 -53.247  1.00  0.00      WZ1 
ATOM   4131  H2  TIP3 1397      58.852 -55.251 -54.256  1.00  0.00      WZ1 
ATOM   4132  OH2 TIP3 1398      60.474 -53.583 -65.000  1.00  0.00      WZ1 
ATOM   4133  H1  TIP3 1398      60.827 -53.963 -64.196  1.00  0.00      WZ1 
ATOM   4134  H2  TIP3 1398      59.525 -53.677 -64.913  1.00  0.00      WZ1 
ATOM   4135  OH2 TIP3 1399      60.930 -49.960 -51.604  1.00  0.00      WZ1 
ATOM   4136  H1  TIP3 1399      60.328 -50.516 -52.100  1.00  0.00      WZ1 
ATOM   4137  H2  TIP3 1399      61.211 -49.293 -52.231  1.00  0.00      WZ1 
ATOM   4138  OH2 TIP3 1400      64.978 -49.104 -64.799  1.00  0.00      WZ1 
ATOM   4139  H1  TIP3 1400      65.721 -48.518 -64.939  1.00  0.00      WZ1 
ATOM   4140  H2  TIP3 1400      64.283 -48.535 -64.466  1.00  0.00      WZ1 
ATOM   4141  OH2 TIP3 1401      49.052 -62.727 -52.197  1.00  0.00      WZ1 
ATOM   4142  H1  TIP3 1401      48.159 -62.389 -52.265  1.00  0.00      WZ1 
ATOM   4143  H2  TIP3 1401      48.953 -63.583 -51.779  1.00  0.00      WZ1 
ATOM   4144  OH2 TIP3 1402      61.340 -54.911 -62.773  1.00  0.00      WZ1 
ATOM   4145  H1  TIP3 1402      61.063 -55.639 -62.217  1.00  0.00      WZ1 
ATOM   4146  H2  TIP3 1402      62.267 -54.792 -62.568  1.00  0.00      WZ1 
ATOM   4147  OH2 TIP3 1403      48.703 -50.923 -53.762  1.00  0.00      WZ1 
ATOM   4148  H1  TIP3 1403      48.920 -51.855 -53.793  1.00  0.00      WZ1 
ATOM   4149  H2  TIP3 1403      48.950 -50.648 -52.879  1.00  0.00      WZ1 
ATOM   4150  OH2 TIP3 1404      54.565 -52.471 -66.553  1.00  0.00      WZ1 
ATOM   4151  H1  TIP3 1404      54.804 -53.220 -67.100  1.00  0.00      WZ1 
ATOM   4152  H2  TIP3 1404      54.296 -52.859 -65.720  1.00  0.00      WZ1 
ATOM   4153  OH2 TIP3 1405      53.502 -52.901 -64.097  1.00  0.00      WZ1 
ATOM   4154  H1  TIP3 1405      53.649 -53.421 -63.307  1.00  0.00      WZ1 
ATOM   4155  H2  TIP3 1405      53.499 -51.994 -63.790  1.00  0.00      WZ1 
ATOM   4156  OH2 TIP3 1406      49.955 -55.649 -63.586  1.00  0.00      WZ1 
ATOM   4157  H1  TIP3 1406      49.269 -55.296 -63.019  1.00  0.00      WZ1 
ATOM   4158  H2  TIP3 1406      50.478 -54.886 -63.833  1.00  0.00      WZ1 
ATOM   4159  OH2 TIP3 1407      57.787 -62.986 -53.307  1.00  0.00      WZ1 
ATOM   4160  H1  TIP3 1407      58.485 -62.912 -52.657  1.00  0.00      WZ1 
ATOM   4161  H2  TIP3 1407      57.406 -63.851 -53.153  1.00  0.00      WZ1 
ATOM   4162  OH2 TIP3 1408      58.571 -63.334 -62.210  1.00  0.00      WZ1 
ATOM   4163  H1  TIP3 1408      58.791 -62.863 -63.014  1.00  0.00      WZ1 
ATOM   4164  H2  TIP3 1408      59.129 -62.940 -61.540  1.00  0.00      WZ1 
ATOM   4165  OH2 TIP3 1409      56.240 -51.204 -63.347  1.00  0.00      WZ1 
ATOM   4166  H1  TIP3 1409      55.423 -50.707 -63.295  1.00  0.00      WZ1 
ATOM   4167  H2  TIP3 1409      56.769 -50.728 -63.987  1.00  0.00      WZ1 
ATOM   4168  OH2 TIP3 1410      55.771 -61.606 -61.375  1.00  0.00      WZ1 
ATOM   4169  H1  TIP3 1410      56.583 -61.102 -61.329  1.00  0.00      WZ1 
ATOM   4170  H2  TIP3 1410      55.526 -61.751 -60.461  1.00  0.00      WZ1 
ATOM   4171  OH2 TIP3 1411      56.307 -60.620 -52.191  1.00  0.00      WZ1 
ATOM   4172  H1  TIP3 1411      56.426 -60.046 -51.434  1.00  0.00      WZ1 
ATOM   4173  H2  TIP3 1411      56.962 -61.308 -52.076  1.00  0.00      WZ1 
ATOM   4174  OH2 TIP3 1412      56.655 -64.525 -60.437  1.00  0.00      WZ1 
ATOM   4175  H1  TIP3 1412      56.308 -63.908 -59.793  1.00  0.00      WZ1 
ATOM   4176  H2  TIP3 1412      57.313 -64.024 -60.919  1.00  0.00      WZ1 
ATOM   4177  OH2 TIP3 1413      53.578 -50.160 -63.366  1.00  0.00      WZ1 
ATOM   4178  H1  TIP3 1413      53.739 -49.360 -63.866  1.00  0.00      WZ1 
ATOM   4179  H2  TIP3 1413      53.381 -49.853 -62.481  1.00  0.00      WZ1 
ATOM   4180  OH2 TIP3 1414      52.312 -63.462 -63.750  1.00  0.00      WZ1 
ATOM   4181  H1  TIP3 1414      52.229 -62.574 -63.403  1.00  0.00      WZ1 
ATOM   4182  H2  TIP3 1414      53.202 -63.727 -63.518  1.00  0.00      WZ1 
ATOM   4183  OH2 TIP3 1415      62.511 -62.713 -51.356  1.00  0.00      WZ1 
ATOM   4184  H1  TIP3 1415      61.595 -62.451 -51.443  1.00  0.00      WZ1 
ATOM   4185  H2  TIP3 1415      62.847 -62.716 -52.252  1.00  0.00      WZ1 
ATOM   4186  OH2 TIP3 1416      61.113 -58.963 -57.260  1.00  0.00      WZ1 
ATOM   4187  H1  TIP3 1416      60.316 -59.378 -57.588  1.00  0.00      WZ1 
ATOM   4188  H2  TIP3 1416      61.558 -59.653 -56.769  1.00  0.00      WZ1 
ATOM   4189  OH2 TIP3 1417      50.571 -53.035 -64.689  1.00  0.00      WZ1 
ATOM   4190  H1  TIP3 1417      51.163 -52.335 -64.413  1.00  0.00      WZ1 
ATOM   4191  H2  TIP3 1417      51.030 -53.468 -65.409  1.00  0.00      WZ1 
ATOM   4192  OH2 TIP3 1418      48.887 -60.371 -65.573  1.00  0.00      WZ1 
ATOM   4193  H1  TIP3 1418      48.842 -59.431 -65.395  1.00  0.00      WZ1 
ATOM   4194  H2  TIP3 1418      47.999 -60.606 -65.843  1.00  0.00      WZ1 
ATOM   4195  OH2 TIP3 1419      62.200 -49.707 -55.638  1.00  0.00      WZ1 
ATOM   4196  H1  TIP3 1419      62.044 -49.028 -56.295  1.00  0.00      WZ1 
ATOM   4197  H2  TIP3 1419      63.132 -49.635 -55.434  1.00  0.00      WZ1 
ATOM   4198  OH2 TIP3 1420      49.695 -65.589 -56.900  1.00  0.00      WZ1 
ATOM   4199  H1  TIP3 1420      49.466 -65.530 -57.828  1.00  0.00      WZ1 
ATOM   4200  H2  TIP3 1420      49.252 -66.380 -56.594  1.00  0.00      WZ1 
ATOM   4201  OH2 TIP3 1421      48.625 -51.648 -60.740  1.00  0.00      WZ1 
ATOM   4202  H1  TIP3 1421      47.793 -51.176 -60.713  1.00  0.00      WZ1 
ATOM   4203  H2  TIP3 1421      49.171 -51.138 -61.338  1.00  0.00      WZ1 
ATOM   4204  OH2 TIP3 1422      47.914 -49.036 -49.410  1.00  0.00      WZ1 
ATOM   4205  H1  TIP3 1422      48.454 -49.252 -48.650  1.00  0.00      WZ1 
ATOM   4206  H2  TIP3 1422      47.433 -49.841 -49.600  1.00  0.00      WZ1 
ATOM   4207  OH2 TIP3 1423      52.511 -50.116 -47.790  1.00  0.00      WZ1 
ATOM   4208  H1  TIP3 1423      53.279 -50.575 -47.449  1.00  0.00      WZ1 
ATOM   4209  H2  TIP3 1423      52.490 -50.342 -48.719  1.00  0.00      WZ1 
ATOM   4210  OH2 TIP3 1424      56.603 -50.608 -66.414  1.00  0.00      WZ1 
ATOM   4211  H1  TIP3 1424      55.959 -51.239 -66.093  1.00  0.00      WZ1 
ATOM   4212  H2  TIP3 1424      57.365 -51.139 -66.646  1.00  0.00      WZ1 
ATOM   4213  OH2 TIP3 1425      59.088 -51.736 -49.060  1.00  0.00      WZ1 
ATOM   4214  H1  TIP3 1425      58.737 -52.593 -48.817  1.00  0.00      WZ1 
ATOM   4215  H2  TIP3 1425      59.814 -51.594 -48.454  1.00  0.00      WZ1 
ATOM   4216  OH2 TIP3 1426      61.207 -50.791 -66.181  1.00  0.00      WZ1 
ATOM   4217  H1  TIP3 1426      61.490 -51.586 -65.728  1.00  0.00      WZ1 
ATOM   4218  H2  TIP3 1426      61.947 -50.558 -66.741  1.00  0.00      WZ1 
ATOM   4219  OH2 TIP3 1427      47.821 -55.225 -48.456  1.00  0.00      WZ1 
ATOM   4220  H1  TIP3 1427      47.965 -56.127 -48.742  1.00  0.00      WZ1 
ATOM   4221  H2  TIP3 1427      47.048 -54.939 -48.943  1.00  0.00      WZ1 
ATOM   4222  OH2 TIP3 1428      52.162 -54.882 -66.323  1.00  0.00      WZ1 
ATOM   4223  H1  TIP3 1428      52.226 -55.676 -65.792  1.00  0.00      WZ1 
ATOM   4224  H2  TIP3 1428      52.815 -55.001 -67.013  1.00  0.00      WZ1 
ATOM   4225  OH2 TIP3 1429      54.476 -55.256 -49.023  1.00  0.00      WZ1 
ATOM   4226  H1  TIP3 1429      54.148 -54.985 -49.880  1.00  0.00      WZ1 
ATOM   4227  H2  TIP3 1429      54.628 -56.197 -49.110  1.00  0.00      WZ1 
ATOM   4228  OH2 TIP3 1430      57.514 -53.835 -66.587  1.00  0.00      WZ1 
ATOM   4229  H1  TIP3 1430      57.246 -53.654 -65.686  1.00  0.00      WZ1 
ATOM   4230  H2  TIP3 1430      57.308 -54.760 -66.719  1.00  0.00      WZ1 
ATOM   4231  OH2 TIP3 1431      60.211 -55.340 -51.640  1.00  0.00      WZ1 
ATOM   4232  H1  TIP3 1431      60.956 -54.751 -51.759  1.00  0.00      WZ1 
ATOM   4233  H2  TIP3 1431      59.453 -54.758 -51.576  1.00  0.00      WZ1 
ATOM   4234  OH2 TIP3 1432      48.653 -58.025 -49.036  1.00  0.00      WZ1 
ATOM   4235  H1  TIP3 1432      49.061 -58.882 -49.157  1.00  0.00      WZ1 
ATOM   4236  H2  TIP3 1432      48.393 -58.011 -48.115  1.00  0.00      WZ1 
ATOM   4237  OH2 TIP3 1433      53.311 -56.909 -64.017  1.00  0.00      WZ1 
ATOM   4238  H1  TIP3 1433      52.852 -57.393 -63.331  1.00  0.00      WZ1 
ATOM   4239  H2  TIP3 1433      53.566 -57.578 -64.653  1.00  0.00      WZ1 
ATOM   4240  OH2 TIP3 1434      52.600 -59.016 -51.661  1.00  0.00      WZ1 
ATOM   4241  H1  TIP3 1434      51.982 -58.342 -51.381  1.00  0.00      WZ1 
ATOM   4242  H2  TIP3 1434      52.944 -58.695 -52.495  1.00  0.00      WZ1 
ATOM   4243  OH2 TIP3 1435      54.382 -58.666 -65.755  1.00  0.00      WZ1 
ATOM   4244  H1  TIP3 1435      54.202 -58.821 -66.682  1.00  0.00      WZ1 
ATOM   4245  H2  TIP3 1435      55.333 -58.558 -65.710  1.00  0.00      WZ1 
ATOM   4246  OH2 TIP3 1436      57.620 -56.545 -48.384  1.00  0.00      WZ1 
ATOM   4247  H1  TIP3 1436      58.573 -56.461 -48.411  1.00  0.00      WZ1 
ATOM   4248  H2  TIP3 1436      57.460 -57.257 -47.764  1.00  0.00      WZ1 
ATOM   4249  OH2 TIP3 1438      52.940 -61.661 -50.579  1.00  0.00      WZ1 
ATOM   4250  H1  TIP3 1438      53.090 -62.390 -51.181  1.00  0.00      WZ1 
ATOM   4251  H2  TIP3 1438      52.942 -60.884 -51.138  1.00  0.00      WZ1 
ATOM   4252  OH2 TIP3 1439      53.352 -63.292 -53.086  1.00  0.00      WZ1 
ATOM   4253  H1  TIP3 1439      53.888 -62.840 -53.738  1.00  0.00      WZ1 
ATOM   4254  H2  TIP3 1439      52.500 -63.400 -53.509  1.00  0.00      WZ1 
ATOM   4255  OH2 TIP3 1440      54.934 -57.852 -52.847  1.00  0.00      WZ1 
ATOM   4256  H1  TIP3 1440      55.685 -58.008 -53.420  1.00  0.00      WZ1 
ATOM   4257  H2  TIP3 1440      54.595 -57.001 -53.122  1.00  0.00      WZ1 
ATOM   4258  OH2 TIP3 1441      59.350 -60.037 -47.818  1.00  0.00      WZ1 
ATOM   4259  H1  TIP3 1441      59.542 -60.968 -47.930  1.00  0.00      WZ1 
ATOM   4260  H2  TIP3 1441      60.207 -59.612 -47.829  1.00  0.00      WZ1 
ATOM   4261  OH2 TIP3 1442      60.666 -57.248 -49.741  1.00  0.00      WZ1 
ATOM   4262  H1  TIP3 1442      60.385 -56.539 -50.319  1.00  0.00      WZ1 
ATOM   4263  H2  TIP3 1442      61.609 -57.321 -49.892  1.00  0.00      WZ1 
ATOM   4264  OH2 TIP3 1443      51.418 -60.463 -48.667  1.00  0.00      WZ1 
ATOM   4265  H1  TIP3 1443      50.651 -60.996 -48.878  1.00  0.00      WZ1 
ATOM   4266  H2  TIP3 1443      52.097 -60.773 -49.267  1.00  0.00      WZ1 
ATOM   4267  OH2 TIP3 1444      54.158 -65.835 -52.655  1.00  0.00      WZ1 
ATOM   4268  H1  TIP3 1444      54.060 -64.889 -52.760  1.00  0.00      WZ1 
ATOM   4269  H2  TIP3 1444      53.415 -66.208 -53.131  1.00  0.00      WZ1 
ATOM   4270  OH2 TIP3 1445      55.422 -61.514 -49.091  1.00  0.00      WZ1 
ATOM   4271  H1  TIP3 1445      55.186 -61.733 -48.190  1.00  0.00      WZ1 
ATOM   4272  H2  TIP3 1445      54.639 -61.721 -49.601  1.00  0.00      WZ1 
ATOM   4273  OH2 TIP3 1446      58.138 -62.386 -50.016  1.00  0.00      WZ1 
ATOM   4274  H1  TIP3 1446      57.190 -62.354 -49.883  1.00  0.00      WZ1 
ATOM   4275  H2  TIP3 1446      58.450 -63.012 -49.362  1.00  0.00      WZ1 
ATOM   4276  OH2 TIP3 1447      59.772 -63.752 -48.011  1.00  0.00      WZ1 
ATOM   4277  H1  TIP3 1447      59.675 -64.704 -48.016  1.00  0.00      WZ1 
ATOM   4278  H2  TIP3 1447      59.450 -63.484 -47.150  1.00  0.00      WZ1 
ATOM   4279  OH2 TIP3 1448      49.599 -62.543 -48.963  1.00  0.00      WZ1 
ATOM   4280  H1  TIP3 1448      49.810 -63.249 -49.573  1.00  0.00      WZ1 
ATOM   4281  H2  TIP3 1448      49.487 -62.980 -48.119  1.00  0.00      WZ1 
ATOM   4282  OH2 TIP3 1450      54.733 -64.859 -47.930  1.00  0.00      WZ1 
ATOM   4283  H1  TIP3 1450      54.602 -65.334 -48.750  1.00  0.00      WZ1 
ATOM   4284  H2  TIP3 1450      54.134 -64.114 -47.985  1.00  0.00      WZ1 
ATOM   4285  OH2 TIP3 1451      54.280 -47.976 -64.754  1.00  0.00      WZ1 
ATOM   4286  H1  TIP3 1451      55.213 -47.818 -64.610  1.00  0.00      WZ1 
ATOM   4287  H2  TIP3 1451      54.016 -47.300 -65.378  1.00  0.00      WZ1 
ATOM   4288  OH2 TIP3 1452      47.848 -53.339 -65.271  1.00  0.00      WZ1 
ATOM   4289  H1  TIP3 1452      48.762 -53.260 -64.997  1.00  0.00      WZ1 
ATOM   4290  H2  TIP3 1452      47.855 -54.026 -65.937  1.00  0.00      WZ1 
ATOM   4291  OH2 TIP3 1453      46.497 -47.946 -60.193  1.00  0.00      WZ1 
ATOM   4292  H1  TIP3 1453      45.850 -48.408 -60.726  1.00  0.00      WZ1 
ATOM   4293  H2  TIP3 1453      46.852 -48.618 -59.611  1.00  0.00      WZ1 
ATOM   4294  OH2 TIP3 1454      47.367 -49.866 -58.389  1.00  0.00      WZ1 
ATOM   4295  H1  TIP3 1454      47.033 -50.746 -58.217  1.00  0.00      WZ1 
ATOM   4296  H2  TIP3 1454      47.589 -49.520 -57.524  1.00  0.00      WZ1 
ATOM   4297  OH2 TIP3 1455      64.916 -49.056 -55.408  1.00  0.00      WZ1 
ATOM   4298  H1  TIP3 1455      64.894 -48.871 -54.469  1.00  0.00      WZ1 
ATOM   4299  H2  TIP3 1455      65.606 -48.488 -55.749  1.00  0.00      WZ1 
ATOM   4300  OH2 TIP3 1456      64.479 -49.489 -52.486  1.00  0.00      WZ1 
ATOM   4301  H1  TIP3 1456      63.992 -50.225 -52.858  1.00  0.00      WZ1 
ATOM   4302  H2  TIP3 1456      65.028 -49.883 -51.808  1.00  0.00      WZ1 
ATOM   4303  OH2 TIP3 1457      62.930 -53.699 -47.848  1.00  0.00      WZ1 
ATOM   4304  H1  TIP3 1457      62.064 -53.804 -47.454  1.00  0.00      WZ1 
ATOM   4305  H2  TIP3 1457      63.306 -52.941 -47.402  1.00  0.00      WZ1 
ATOM   4306  OH2 TIP3 1458      64.231 -55.443 -62.334  1.00  0.00      WZ1 
ATOM   4307  H1  TIP3 1458      65.081 -55.022 -62.207  1.00  0.00      WZ1 
ATOM   4308  H2  TIP3 1458      64.236 -56.183 -61.727  1.00  0.00      WZ1 
ATOM   4309  OH2 TIP3 1459      64.625 -57.389 -60.511  1.00  0.00      WZ1 
ATOM   4310  H1  TIP3 1459      63.899 -57.869 -60.113  1.00  0.00      WZ1 
ATOM   4311  H2  TIP3 1459      65.206 -57.184 -59.778  1.00  0.00      WZ1 
ATOM   4312  OH2 TIP3 1460      64.384 -54.604 -55.563  1.00  0.00      WZ1 
ATOM   4313  H1  TIP3 1460      65.218 -54.982 -55.843  1.00  0.00      WZ1 
ATOM   4314  H2  TIP3 1460      64.496 -53.661 -55.682  1.00  0.00      WZ1 
ATOM   4315  OH2 TIP3 1461      62.870 -51.727 -53.256  1.00  0.00      WZ1 
ATOM   4316  H1  TIP3 1461      62.223 -51.401 -52.630  1.00  0.00      WZ1 
ATOM   4317  H2  TIP3 1461      62.353 -52.167 -53.930  1.00  0.00      WZ1 
ATOM   4318  OH2 TIP3 1462      64.893 -57.488 -64.119  1.00  0.00      WZ1 
ATOM   4319  H1  TIP3 1462      64.372 -57.132 -64.838  1.00  0.00      WZ1 
ATOM   4320  H2  TIP3 1462      64.860 -56.813 -63.441  1.00  0.00      WZ1 
ATOM   4321  OH2 TIP3 1463      63.242 -60.249 -65.569  1.00  0.00      WZ1 
ATOM   4322  H1  TIP3 1463      63.339 -59.582 -66.249  1.00  0.00      WZ1 
ATOM   4323  H2  TIP3 1463      63.102 -61.064 -66.050  1.00  0.00      WZ1 
ATOM   4324  OH2 TIP3 1464      62.412 -58.868 -59.948  1.00  0.00      WZ1 
ATOM   4325  H1  TIP3 1464      62.262 -59.814 -59.968  1.00  0.00      WZ1 
ATOM   4326  H2  TIP3 1464      62.058 -58.587 -59.104  1.00  0.00      WZ1 
ATOM   4327  OH2 TIP3 1465      47.447 -56.790 -55.937  1.00  0.00      WZ1 
ATOM   4328  H1  TIP3 1465      47.631 -56.872 -56.873  1.00  0.00      WZ1 
ATOM   4329  H2  TIP3 1465      48.296 -56.914 -55.514  1.00  0.00      WZ1 
ATOM   4330  OH2 TIP3 1466      63.268 -56.898 -50.309  1.00  0.00      WZ1 
ATOM   4331  H1  TIP3 1466      63.851 -57.633 -50.117  1.00  0.00      WZ1 
ATOM   4332  H2  TIP3 1466      63.832 -56.126 -50.262  1.00  0.00      WZ1 
ATOM   4333  OH2 TIP3 1467      64.765 -58.995 -49.624  1.00  0.00      WZ1 
ATOM   4334  H1  TIP3 1467      63.901 -59.374 -49.790  1.00  0.00      WZ1 
ATOM   4335  H2  TIP3 1467      65.369 -59.734 -49.699  1.00  0.00      WZ1 
ATOM   4336  OH2 TIP3 1468      62.490 -62.841 -66.451  1.00  0.00      WZ1 
ATOM   4337  H1  TIP3 1468      63.100 -63.212 -65.814  1.00  0.00      WZ1 
ATOM   4338  H2  TIP3 1468      61.653 -63.262 -66.255  1.00  0.00      WZ1 
ATOM   4339  OH2 TIP3 1469      62.122 -61.286 -61.485  1.00  0.00      WZ1 
ATOM   4340  H1  TIP3 1469      62.402 -62.193 -61.361  1.00  0.00      WZ1 
ATOM   4341  H2  TIP3 1469      62.881 -60.852 -61.874  1.00  0.00      WZ1 
ATOM   4342  OH2 TIP3 1470      62.734 -60.704 -56.049  1.00  0.00      WZ1 
ATOM   4343  H1  TIP3 1470      63.667 -60.492 -56.084  1.00  0.00      WZ1 
ATOM   4344  H2  TIP3 1470      62.499 -60.603 -55.127  1.00  0.00      WZ1 
ATOM   4345  OH2 TIP3 1471      62.763 -59.968 -53.273  1.00  0.00      WZ1 
ATOM   4346  H1  TIP3 1471      61.920 -59.699 -52.907  1.00  0.00      WZ1 
ATOM   4347  H2  TIP3 1471      63.206 -59.145 -53.484  1.00  0.00      WZ1 
ATOM   4348  OH2 TIP3 1472      47.045 -61.520 -49.796  1.00  0.00      WZ1 
ATOM   4349  H1  TIP3 1472      47.964 -61.642 -49.560  1.00  0.00      WZ1 
ATOM   4350  H2  TIP3 1472      46.595 -62.270 -49.407  1.00  0.00      WZ1 
ATOM   4351  OH2 TIP3 1473      65.046 -65.987 -47.920  1.00  0.00      WZ1 
ATOM   4352  H1  TIP3 1473      65.396 -66.641 -48.525  1.00  0.00      WZ1 
ATOM   4353  H2  TIP3 1473      65.193 -65.150 -48.360  1.00  0.00      WZ1 
ATOM   4354  OH2 TIP3 1474      62.736 -64.023 -61.437  1.00  0.00      WZ1 
ATOM   4355  H1  TIP3 1474      62.918 -64.472 -60.611  1.00  0.00      WZ1 
ATOM   4356  H2  TIP3 1474      62.136 -64.607 -61.901  1.00  0.00      WZ1 
ATOM   4357  OH2 TIP3 1475      48.266 -63.207 -56.905  1.00  0.00      WZ1 
ATOM   4358  H1  TIP3 1475      48.711 -63.999 -56.603  1.00  0.00      WZ1 
ATOM   4359  H2  TIP3 1475      48.732 -62.491 -56.475  1.00  0.00      WZ1 
ATOM   4360  OH2 TIP3 1476      46.570 -60.208 -55.836  1.00  0.00      WZ1 
ATOM   4361  H1  TIP3 1476      47.062 -60.429 -56.627  1.00  0.00      WZ1 
ATOM   4362  H2  TIP3 1476      46.932 -59.368 -55.555  1.00  0.00      WZ1 
ATOM   4363  OH2 TIP3 1477      64.566 -63.878 -49.571  1.00  0.00      WZ1 
ATOM   4364  H1  TIP3 1477      63.649 -63.607 -49.606  1.00  0.00      WZ1 
ATOM   4365  H2  TIP3 1477      64.689 -64.413 -50.355  1.00  0.00      WZ1 
ATOM   4366  OH2 TIP3 1478      64.602 -63.955 -64.909  1.00  0.00      WZ1 
ATOM   4367  H1  TIP3 1478      65.015 -64.676 -65.384  1.00  0.00      WZ1 
ATOM   4368  H2  TIP3 1478      65.284 -63.286 -64.851  1.00  0.00      WZ1 
ATOM   4369  OH2 TIP3 1479      46.883 -63.950 -61.782  1.00  0.00      WZ1 
ATOM   4370  H1  TIP3 1479      45.958 -63.742 -61.911  1.00  0.00      WZ1 
ATOM   4371  H2  TIP3 1479      47.337 -63.466 -62.472  1.00  0.00      WZ1 
ATOM   4372  OH2 TIP3 1480      61.654 -48.966 -59.836  1.00  0.00      WZ1 
ATOM   4373  H1  TIP3 1480      62.306 -49.314 -60.444  1.00  0.00      WZ1 
ATOM   4374  H2  TIP3 1480      62.165 -48.478 -59.190  1.00  0.00      WZ1 
ATOM   4375  OH2 TIP3 1481      46.847 -65.212 -53.438  1.00  0.00      WZ1 
ATOM   4376  H1  TIP3 1481      46.182 -65.458 -52.795  1.00  0.00      WZ1 
ATOM   4377  H2  TIP3 1481      46.404 -64.590 -54.015  1.00  0.00      WZ1 
ATOM   4378  OH2 TIP3 1482      49.039 -52.037 -49.293  1.00  0.00      WZ1 
ATOM   4379  H1  TIP3 1482      48.218 -51.862 -49.754  1.00  0.00      WZ1 
ATOM   4380  H2  TIP3 1482      48.787 -52.110 -48.373  1.00  0.00      WZ1 
ATOM   4381  OH2 TIP3 1483      51.993 -51.063 -53.035  1.00  0.00      WZ1 
ATOM   4382  H1  TIP3 1483      51.568 -50.253 -53.317  1.00  0.00      WZ1 
ATOM   4383  H2  TIP3 1483      52.898 -50.977 -53.337  1.00  0.00      WZ1 
ATOM   4384  OH2 TIP3 1484      56.304 -49.664 -50.075  1.00  0.00      WZ1 
ATOM   4385  H1  TIP3 1484      56.489 -49.997 -49.197  1.00  0.00      WZ1 
ATOM   4386  H2  TIP3 1484      57.151 -49.354 -50.397  1.00  0.00      WZ1 
ATOM   4387  OH2 TIP3 1485      58.649 -48.378 -50.831  1.00  0.00      WZ1 
ATOM   4388  H1  TIP3 1485      59.326 -49.011 -51.071  1.00  0.00      WZ1 
ATOM   4389  H2  TIP3 1485      58.971 -47.977 -50.024  1.00  0.00      WZ1 
ATOM   4390  OH2 TIP3 1486      63.567 -65.788 -51.752  1.00  0.00      WZ1 
ATOM   4391  H1  TIP3 1486      62.754 -65.463 -52.139  1.00  0.00      WZ1 
ATOM   4392  H2  TIP3 1486      63.800 -66.549 -52.285  1.00  0.00      WZ1 
ATOM   4393  OH2 TIP3 1487      49.395 -47.806 -52.987  1.00  0.00      WZ1 
ATOM   4394  H1  TIP3 1487      48.675 -47.366 -53.438  1.00  0.00      WZ1 
ATOM   4395  H2  TIP3 1487      49.029 -48.057 -52.139  1.00  0.00      WZ1 
ATOM   4396  OH2 TIP3 1488      51.862 -48.206 -53.957  1.00  0.00      WZ1 
ATOM   4397  H1  TIP3 1488      50.997 -48.134 -53.553  1.00  0.00      WZ1 
ATOM   4398  H2  TIP3 1488      51.807 -47.659 -54.741  1.00  0.00      WZ1 
ATOM   4399  OH2 TIP3 1489      56.573 -48.318 -54.782  1.00  0.00      WZ1 
ATOM   4400  H1  TIP3 1489      56.116 -47.789 -55.436  1.00  0.00      WZ1 
ATOM   4401  H2  TIP3 1489      56.736 -47.715 -54.057  1.00  0.00      WZ1 
ATOM   4402  OH2 TIP3 1490      58.900 -49.440 -53.837  1.00  0.00      WZ1 
ATOM   4403  H1  TIP3 1490      57.996 -49.275 -54.103  1.00  0.00      WZ1 
ATOM   4404  H2  TIP3 1490      59.329 -48.587 -53.902  1.00  0.00      WZ1 
ATOM   4405  OH2 TIP3 1491      61.505 -47.870 -53.542  1.00  0.00      WZ1 
ATOM   4406  H1  TIP3 1491      61.323 -46.954 -53.753  1.00  0.00      WZ1 
ATOM   4407  H2  TIP3 1491      61.681 -48.281 -54.389  1.00  0.00      WZ1 
ATOM   4408  OH2 TIP3 1492      48.810 -49.183 -56.077  1.00  0.00      WZ1 
ATOM   4409  H1  TIP3 1492      48.791 -49.609 -55.220  1.00  0.00      WZ1 
ATOM   4410  H2  TIP3 1492      49.615 -49.502 -56.486  1.00  0.00      WZ1 
ATOM   4411  OH2 TIP3 1493      50.951 -50.473 -57.422  1.00  0.00      WZ1 
ATOM   4412  H1  TIP3 1493      50.732 -51.390 -57.252  1.00  0.00      WZ1 
ATOM   4413  H2  TIP3 1493      51.775 -50.333 -56.956  1.00  0.00      WZ1 
ATOM   4414  OH2 TIP3 1494      53.488 -50.003 -56.573  1.00  0.00      WZ1 
ATOM   4415  H1  TIP3 1494      53.701 -50.892 -56.860  1.00  0.00      WZ1 
ATOM   4416  H2  TIP3 1494      53.553 -50.038 -55.619  1.00  0.00      WZ1 
ATOM   4417  OH2 TIP3 1495      56.997 -64.339 -57.429  1.00  0.00      WZ1 
ATOM   4418  H1  TIP3 1495      56.322 -64.969 -57.173  1.00  0.00      WZ1 
ATOM   4419  H2  TIP3 1495      57.561 -64.823 -58.032  1.00  0.00      WZ1 
ATOM   4420  OH2 TIP3 1496      62.139 -66.232 -57.316  1.00  0.00      WZ1 
ATOM   4421  H1  TIP3 1496      62.743 -65.684 -57.818  1.00  0.00      WZ1 
ATOM   4422  H2  TIP3 1496      61.270 -65.913 -57.557  1.00  0.00      WZ1 
ATOM   4423  OH2 TIP3 1497      63.866 -65.093 -58.983  1.00  0.00      WZ1 
ATOM   4424  H1  TIP3 1497      64.478 -65.608 -59.510  1.00  0.00      WZ1 
ATOM   4425  H2  TIP3 1497      64.249 -64.216 -58.960  1.00  0.00      WZ1 
ATOM   4426  OH2 TIP3 1498      49.323 -65.705 -59.607  1.00  0.00      WZ1 
ATOM   4427  H1  TIP3 1498      48.546 -65.940 -60.114  1.00  0.00      WZ1 
ATOM   4428  H2  TIP3 1498      49.854 -66.502 -59.598  1.00  0.00      WZ1 
ATOM   4429  OH2 TIP3 1499      48.160 -65.908 -63.803  1.00  0.00      WZ1 
ATOM   4430  H1  TIP3 1499      48.599 -65.296 -64.395  1.00  0.00      WZ1 
ATOM   4431  H2  TIP3 1499      47.526 -65.369 -63.329  1.00  0.00      WZ1 
ATOM   4432  OH2 TIP3 1500      53.903 -65.779 -59.794  1.00  0.00      WZ1 
ATOM   4433  H1  TIP3 1500      54.777 -65.390 -59.823  1.00  0.00      WZ1 
ATOM   4434  H2  TIP3 1500      53.767 -65.994 -58.871  1.00  0.00      WZ1 
ATOM   4435  OH2 TIP3 1501      59.459 -65.749 -58.144  1.00  0.00      WZ1 
ATOM   4436  H1  TIP3 1501      59.536 -65.653 -59.094  1.00  0.00      WZ1 
ATOM   4437  H2  TIP3 1501      59.184 -66.656 -58.015  1.00  0.00      WZ1 
ATOM   4438  OH2 TIP3 1502      60.813 -65.723 -62.452  1.00  0.00      WZ1 
ATOM   4439  H1  TIP3 1502      60.110 -65.108 -62.662  1.00  0.00      WZ1 
ATOM   4440  H2  TIP3 1502      60.368 -66.560 -62.321  1.00  0.00      WZ1 
ATOM   4441  OH2 TIP3 1503      48.061 -49.959 -62.906  1.00  0.00      WZ1 
ATOM   4442  H1  TIP3 1503      47.376 -49.997 -63.573  1.00  0.00      WZ1 
ATOM   4443  H2  TIP3 1503      48.064 -49.047 -62.618  1.00  0.00      WZ1 
ATOM   4444  OH2 TIP3 1504      50.021 -63.991 -65.361  1.00  0.00      WZ1 
ATOM   4445  H1  TIP3 1504      50.512 -64.621 -65.888  1.00  0.00      WZ1 
ATOM   4446  H2  TIP3 1504      50.644 -63.695 -64.698  1.00  0.00      WZ1 
ATOM   4447  OH2 TIP3 1505      55.047 -63.698 -62.904  1.00  0.00      WZ1 
ATOM   4448  H1  TIP3 1505      55.225 -64.345 -62.221  1.00  0.00      WZ1 
ATOM   4449  H2  TIP3 1505      54.993 -62.864 -62.437  1.00  0.00      WZ1 
ATOM   4450  OH2 TIP3 1506      56.925 -48.750 -64.508  1.00  0.00      WZ1 
ATOM   4451  H1  TIP3 1506      57.791 -48.383 -64.686  1.00  0.00      WZ1 
ATOM   4452  H2  TIP3 1506      56.678 -49.189 -65.322  1.00  0.00      WZ1 
ATOM   4453  OH2 TIP3 1507      63.634 -49.187 -61.829  1.00  0.00      WZ1 
ATOM   4454  H1  TIP3 1507      63.440 -49.935 -62.394  1.00  0.00      WZ1 
ATOM   4455  H2  TIP3 1507      63.595 -48.429 -62.412  1.00  0.00      WZ1 
ATOM   4456  OH2 TIP3 1508      49.281 -65.191 -50.089  1.00  0.00      WZ1 
ATOM   4457  H1  TIP3 1508      48.915 -65.957 -49.647  1.00  0.00      WZ1 
ATOM   4458  H2  TIP3 1508      50.194 -65.162 -49.803  1.00  0.00      WZ1 
ATOM   4459  OH2 TIP3 1509      51.254 -65.841 -48.554  1.00  0.00      WZ1 
ATOM   4460  H1  TIP3 1509      52.153 -66.115 -48.738  1.00  0.00      WZ1 
ATOM   4461  H2  TIP3 1509      50.868 -66.583 -48.089  1.00  0.00      WZ1 
ATOM   4462  OH2 TIP3 1510      49.879 -49.039 -65.881  1.00  0.00      WZ1 
ATOM   4463  H1  TIP3 1510      49.611 -48.753 -65.007  1.00  0.00      WZ1 
ATOM   4464  H2  TIP3 1510      50.650 -49.585 -65.728  1.00  0.00      WZ1 
ATOM   4465  OH2 TIP3 1512      62.852 -50.436 -49.679  1.00  0.00      WZ1 
ATOM   4466  H1  TIP3 1512      62.070 -50.622 -50.199  1.00  0.00      WZ1 
ATOM   4467  H2  TIP3 1512      62.780 -49.506 -49.462  1.00  0.00      WZ1 
ATOM   4468  OH2 TIP3 1513      66.093 -59.570 -60.708  1.00  0.00      WZ1 
ATOM   4469  H1  TIP3 1513      65.645 -58.724 -60.727  1.00  0.00      WZ1 
ATOM   4470  H2  TIP3 1513      65.532 -60.149 -61.224  1.00  0.00      WZ1 
ATOM   4471  OH2 TIP3 1514      66.113 -55.033 -52.958  1.00  0.00      WZ1 
ATOM   4472  H1  TIP3 1514      65.612 -55.061 -53.773  1.00  0.00      WZ1 
ATOM   4473  H2  TIP3 1514      66.119 -55.938 -52.648  1.00  0.00      WZ1 
ATOM   4474  OH2 TIP3 1515      65.864 -52.252 -56.074  1.00  0.00      WZ1 
ATOM   4475  H1  TIP3 1515      66.810 -52.397 -56.093  1.00  0.00      WZ1 
ATOM   4476  H2  TIP3 1515      65.751 -51.468 -55.537  1.00  0.00      WZ1 
ATOM   4477  OH2 TIP3 1516      65.430 -62.837 -59.106  1.00  0.00      WZ1 
ATOM   4478  H1  TIP3 1516      66.061 -62.866 -58.387  1.00  0.00      WZ1 
ATOM   4479  H2  TIP3 1516      65.880 -63.262 -59.837  1.00  0.00      WZ1 
ATOM   4480  OH2 TIP3 1517      66.274 -57.481 -51.755  1.00  0.00      WZ1 
ATOM   4481  H1  TIP3 1517      66.497 -57.899 -50.924  1.00  0.00      WZ1 
ATOM   4482  H2  TIP3 1517      65.672 -58.093 -52.178  1.00  0.00      WZ1 
ATOM   4483  OH2 TIP3 1518      65.353 -47.946 -60.193  1.00  0.00      WZ1 
ATOM   4484  H1  TIP3 1518      64.706 -48.408 -60.726  1.00  0.00      WZ1 
ATOM   4485  H2  TIP3 1518      65.708 -48.618 -59.611  1.00  0.00      WZ1 
ATOM   4486  OH2 TIP3 1519      66.223 -49.866 -58.389  1.00  0.00      WZ1 
ATOM   4487  H1  TIP3 1519      65.889 -50.746 -58.217  1.00  0.00      WZ1 
ATOM   4488  H2  TIP3 1519      66.445 -49.520 -57.524  1.00  0.00      WZ1 
ATOM   4489  OH2 TIP3 1521      65.901 -61.520 -49.796  1.00  0.00      WZ1 
ATOM   4490  H1  TIP3 1521      66.820 -61.642 -49.560  1.00  0.00      WZ1 
ATOM   4491  H2  TIP3 1521      65.451 -62.270 -49.407  1.00  0.00      WZ1 
ATOM   4492  OH2 TIP3 1522      65.426 -60.208 -55.836  1.00  0.00      WZ1 
ATOM   4493  H1  TIP3 1522      65.918 -60.429 -56.627  1.00  0.00      WZ1 
ATOM   4494  H2  TIP3 1522      65.788 -59.368 -55.555  1.00  0.00      WZ1 
ATOM   4495  OH2 TIP3 1523      65.739 -63.950 -61.782  1.00  0.00      WZ1 
ATOM   4496  H1  TIP3 1523      64.814 -63.742 -61.911  1.00  0.00      WZ1 
ATOM   4497  H2  TIP3 1523      66.193 -63.466 -62.472  1.00  0.00      WZ1 
ATOM   4498  OH2 TIP3 1524      65.703 -65.212 -53.438  1.00  0.00      WZ1 
ATOM   4499  H1  TIP3 1524      65.038 -65.458 -52.795  1.00  0.00      WZ1 
ATOM   4500  H2  TIP3 1524      65.260 -64.590 -54.015  1.00  0.00      WZ1 
ATOM   4501  OH2 TIP3 1525     -54.734 -37.693 -59.648  1.00  0.00      WZ1 
ATOM   4502  H1  TIP3 1525     -54.645 -36.749 -59.780  1.00  0.00      WZ1 
ATOM   4503  H2  TIP3 1525     -55.373 -37.968 -60.306  1.00  0.00      WZ1 
ATOM   4504  OH2 TIP3 1526     -55.801 -38.438 -56.229  1.00  0.00      WZ1 
ATOM   4505  H1  TIP3 1526     -55.839 -39.084 -55.524  1.00  0.00      WZ1 
ATOM   4506  H2  TIP3 1526     -56.124 -38.905 -57.000  1.00  0.00      WZ1 
ATOM   4507  OH2 TIP3 1527     -63.433 -38.824 -54.636  1.00  0.00      WZ1 
ATOM   4508  H1  TIP3 1527     -63.392 -39.449 -53.913  1.00  0.00      WZ1 
ATOM   4509  H2  TIP3 1527     -62.730 -38.200 -54.454  1.00  0.00      WZ1 
ATOM   4510  OH2 TIP3 1528     -52.095 -35.499 -57.928  1.00  0.00      WZ1 
ATOM   4511  H1  TIP3 1528     -52.536 -36.219 -57.477  1.00  0.00      WZ1 
ATOM   4512  H2  TIP3 1528     -52.108 -34.778 -57.298  1.00  0.00      WZ1 
ATOM   4513  OH2 TIP3 1529     -62.509 -34.374 -56.101  1.00  0.00      WZ1 
ATOM   4514  H1  TIP3 1529     -62.879 -35.176 -56.471  1.00  0.00      WZ1 
ATOM   4515  H2  TIP3 1529     -61.568 -34.542 -56.055  1.00  0.00      WZ1 
ATOM   4516  OH2 TIP3 1530     -65.899 -40.714 -60.708  1.00  0.00      WZ1 
ATOM   4517  H1  TIP3 1530     -66.347 -39.868 -60.727  1.00  0.00      WZ1 
ATOM   4518  H2  TIP3 1530     -66.460 -41.293 -61.224  1.00  0.00      WZ1 
ATOM   4519  OH2 TIP3 1531     -65.189 -38.552 -58.583  1.00  0.00      WZ1 
ATOM   4520  H1  TIP3 1531     -64.975 -39.322 -58.055  1.00  0.00      WZ1 
ATOM   4521  H2  TIP3 1531     -64.451 -38.462 -59.186  1.00  0.00      WZ1 
ATOM   4522  OH2 TIP3 1532     -54.984 -30.395 -57.716  1.00  0.00      WZ1 
ATOM   4523  H1  TIP3 1532     -54.364 -31.071 -57.989  1.00  0.00      WZ1 
ATOM   4524  H2  TIP3 1532     -55.192 -30.613 -56.807  1.00  0.00      WZ1 
ATOM   4525  OH2 TIP3 1533     -57.412 -36.006 -55.823  1.00  0.00      WZ1 
ATOM   4526  H1  TIP3 1533     -57.108 -36.692 -56.418  1.00  0.00      WZ1 
ATOM   4527  H2  TIP3 1533     -56.690 -35.887 -55.205  1.00  0.00      WZ1 
ATOM   4528  OH2 TIP3 1534     -48.749 -44.404 -54.963  1.00  0.00      WZ1 
ATOM   4529  H1  TIP3 1534     -48.700 -43.794 -54.227  1.00  0.00      WZ1 
ATOM   4530  H2  TIP3 1534     -48.323 -43.943 -55.685  1.00  0.00      WZ1 
ATOM   4531  OH2 TIP3 1535     -54.271 -41.612 -55.496  1.00  0.00      WZ1 
ATOM   4532  H1  TIP3 1535     -54.128 -42.558 -55.476  1.00  0.00      WZ1 
ATOM   4533  H2  TIP3 1535     -54.377 -41.405 -56.424  1.00  0.00      WZ1 
ATOM   4534  OH2 TIP3 1536     -61.116 -43.510 -58.223  1.00  0.00      WZ1 
ATOM   4535  H1  TIP3 1536     -61.073 -42.650 -58.642  1.00  0.00      WZ1 
ATOM   4536  H2  TIP3 1536     -61.574 -44.063 -58.857  1.00  0.00      WZ1 
ATOM   4537  OH2 TIP3 1537     -53.394 -43.379 -59.822  1.00  0.00      WZ1 
ATOM   4538  H1  TIP3 1537     -52.748 -43.708 -59.198  1.00  0.00      WZ1 
ATOM   4539  H2  TIP3 1537     -52.884 -42.862 -60.445  1.00  0.00      WZ1 
ATOM   4540  OH2 TIP3 1538     -64.496 -41.113 -57.461  1.00  0.00      WZ1 
ATOM   4541  H1  TIP3 1538     -63.842 -41.663 -57.029  1.00  0.00      WZ1 
ATOM   4542  H2  TIP3 1538     -64.472 -41.388 -58.378  1.00  0.00      WZ1 
ATOM   4543  OH2 TIP3 1539     -59.340 -39.563 -58.246  1.00  0.00      WZ1 
ATOM   4544  H1  TIP3 1539     -58.724 -40.090 -57.737  1.00  0.00      WZ1 
ATOM   4545  H2  TIP3 1539     -59.926 -40.203 -58.650  1.00  0.00      WZ1 
ATOM   4546  OH2 TIP3 1540     -48.357 -42.926 -52.727  1.00  0.00      WZ1 
ATOM   4547  H1  TIP3 1540     -49.046 -42.268 -52.822  1.00  0.00      WZ1 
ATOM   4548  H2  TIP3 1540     -48.342 -43.124 -51.790  1.00  0.00      WZ1 
ATOM   4549  OH2 TIP3 1541     -62.306 -44.592 -54.149  1.00  0.00      WZ1 
ATOM   4550  H1  TIP3 1541     -62.525 -44.062 -54.916  1.00  0.00      WZ1 
ATOM   4551  H2  TIP3 1541     -62.974 -44.366 -53.502  1.00  0.00      WZ1 
ATOM   4552  OH2 TIP3 1542     -54.937 -35.092 -60.605  1.00  0.00      WZ1 
ATOM   4553  H1  TIP3 1542     -55.233 -35.415 -61.457  1.00  0.00      WZ1 
ATOM   4554  H2  TIP3 1542     -55.261 -34.192 -60.564  1.00  0.00      WZ1 
ATOM   4555  OH2 TIP3 1543     -59.737 -36.917 -53.862  1.00  0.00      WZ1 
ATOM   4556  H1  TIP3 1543     -60.477 -36.318 -53.758  1.00  0.00      WZ1 
ATOM   4557  H2  TIP3 1543     -59.023 -36.363 -54.177  1.00  0.00      WZ1 
ATOM   4558  OH2 TIP3 1544     -51.630 -44.089 -57.842  1.00  0.00      WZ1 
ATOM   4559  H1  TIP3 1544     -51.845 -44.854 -57.309  1.00  0.00      WZ1 
ATOM   4560  H2  TIP3 1544     -50.974 -43.616 -57.329  1.00  0.00      WZ1 
ATOM   4561  OH2 TIP3 1545     -62.712 -42.700 -56.197  1.00  0.00      WZ1 
ATOM   4562  H1  TIP3 1545     -62.099 -42.067 -55.824  1.00  0.00      WZ1 
ATOM   4563  H2  TIP3 1545     -62.200 -43.172 -56.853  1.00  0.00      WZ1 
ATOM   4564  OH2 TIP3 1546     -61.329 -34.952 -53.075  1.00  0.00      WZ1 
ATOM   4565  H1  TIP3 1546     -61.335 -34.073 -53.453  1.00  0.00      WZ1 
ATOM   4566  H2  TIP3 1546     -62.183 -35.036 -52.650  1.00  0.00      WZ1 
ATOM   4567  OH2 TIP3 1547     -65.208 -35.281 -62.293  1.00  0.00      WZ1 
ATOM   4568  H1  TIP3 1547     -65.480 -35.052 -63.181  1.00  0.00      WZ1 
ATOM   4569  H2  TIP3 1547     -65.163 -34.444 -61.832  1.00  0.00      WZ1 
ATOM   4570  OH2 TIP3 1548     -51.583 -33.660 -55.580  1.00  0.00      WZ1 
ATOM   4571  H1  TIP3 1548     -52.525 -33.602 -55.418  1.00  0.00      WZ1 
ATOM   4572  H2  TIP3 1548     -51.307 -32.754 -55.717  1.00  0.00      WZ1 
ATOM   4573  OH2 TIP3 1549     -51.283 -45.373 -54.162  1.00  0.00      WZ1 
ATOM   4574  H1  TIP3 1549     -52.019 -44.763 -54.200  1.00  0.00      WZ1 
ATOM   4575  H2  TIP3 1549     -50.599 -44.958 -54.689  1.00  0.00      WZ1 
ATOM   4576  OH2 TIP3 1550     -58.280 -47.287 -56.697  1.00  0.00      WZ1 
ATOM   4577  H1  TIP3 1550     -58.397 -48.235 -56.751  1.00  0.00      WZ1 
ATOM   4578  H2  TIP3 1550     -59.135 -46.954 -56.424  1.00  0.00      WZ1 
ATOM   4579  OH2 TIP3 1551     -53.331 -31.879 -58.955  1.00  0.00      WZ1 
ATOM   4580  H1  TIP3 1551     -52.906 -32.586 -59.440  1.00  0.00      WZ1 
ATOM   4581  H2  TIP3 1551     -53.014 -31.077 -59.371  1.00  0.00      WZ1 
ATOM   4582  OH2 TIP3 1552     -52.172 -33.978 -60.446  1.00  0.00      WZ1 
ATOM   4583  H1  TIP3 1552     -52.429 -34.668 -61.057  1.00  0.00      WZ1 
ATOM   4584  H2  TIP3 1552     -52.101 -34.421 -59.600  1.00  0.00      WZ1 
ATOM   4585  OH2 TIP3 1553     -50.486 -35.411 -51.969  1.00  0.00      WZ1 
ATOM   4586  H1  TIP3 1553     -50.346 -36.003 -52.708  1.00  0.00      WZ1 
ATOM   4587  H2  TIP3 1553     -50.318 -34.538 -52.325  1.00  0.00      WZ1 
ATOM   4588  OH2 TIP3 1554     -56.013 -38.449 -62.196  1.00  0.00      WZ1 
ATOM   4589  H1  TIP3 1554     -56.725 -37.914 -62.548  1.00  0.00      WZ1 
ATOM   4590  H2  TIP3 1554     -55.322 -38.394 -62.856  1.00  0.00      WZ1 
ATOM   4591  OH2 TIP3 1555     -55.959 -39.992 -65.158  1.00  0.00      WZ1 
ATOM   4592  H1  TIP3 1555     -55.258 -39.969 -64.506  1.00  0.00      WZ1 
ATOM   4593  H2  TIP3 1555     -55.657 -40.620 -65.814  1.00  0.00      WZ1 
ATOM   4594  OH2 TIP3 1556     -48.644 -39.071 -53.903  1.00  0.00      WZ1 
ATOM   4595  H1  TIP3 1556     -49.296 -38.377 -53.814  1.00  0.00      WZ1 
ATOM   4596  H2  TIP3 1556     -48.179 -38.861 -54.712  1.00  0.00      WZ1 
ATOM   4597  OH2 TIP3 1557     -52.607 -38.240 -61.244  1.00  0.00      WZ1 
ATOM   4598  H1  TIP3 1557     -53.339 -38.011 -60.671  1.00  0.00      WZ1 
ATOM   4599  H2  TIP3 1557     -52.160 -38.953 -60.790  1.00  0.00      WZ1 
ATOM   4600  OH2 TIP3 1558     -52.710 -40.065 -52.177  1.00  0.00      WZ1 
ATOM   4601  H1  TIP3 1558     -52.630 -39.302 -51.605  1.00  0.00      WZ1 
ATOM   4602  H2  TIP3 1558     -53.311 -39.786 -52.867  1.00  0.00      WZ1 
ATOM   4603  OH2 TIP3 1559     -60.962 -37.609 -59.362  1.00  0.00      WZ1 
ATOM   4604  H1  TIP3 1559     -61.292 -37.980 -60.180  1.00  0.00      WZ1 
ATOM   4605  H2  TIP3 1559     -60.374 -38.280 -59.015  1.00  0.00      WZ1 
ATOM   4606  OH2 TIP3 1560     -59.595 -34.181 -56.681  1.00  0.00      WZ1 
ATOM   4607  H1  TIP3 1560     -59.690 -34.760 -57.437  1.00  0.00      WZ1 
ATOM   4608  H2  TIP3 1560     -58.866 -34.553 -56.184  1.00  0.00      WZ1 
ATOM   4609  OH2 TIP3 1561     -60.595 -38.841 -55.728  1.00  0.00      WZ1 
ATOM   4610  H1  TIP3 1561     -60.030 -38.719 -56.491  1.00  0.00      WZ1 
ATOM   4611  H2  TIP3 1561     -60.277 -38.203 -55.090  1.00  0.00      WZ1 
ATOM   4612  OH2 TIP3 1562     -54.286 -33.337 -54.994  1.00  0.00      WZ1 
ATOM   4613  H1  TIP3 1562     -54.527 -32.675 -54.346  1.00  0.00      WZ1 
ATOM   4614  H2  TIP3 1562     -54.484 -34.172 -54.569  1.00  0.00      WZ1 
ATOM   4615  OH2 TIP3 1563     -59.715 -34.441 -51.011  1.00  0.00      WZ1 
ATOM   4616  H1  TIP3 1563     -60.027 -33.659 -50.556  1.00  0.00      WZ1 
ATOM   4617  H2  TIP3 1563     -60.365 -34.594 -51.697  1.00  0.00      WZ1 
ATOM   4618  OH2 TIP3 1564     -53.736 -39.077 -63.559  1.00  0.00      WZ1 
ATOM   4619  H1  TIP3 1564     -53.157 -38.927 -62.812  1.00  0.00      WZ1 
ATOM   4620  H2  TIP3 1564     -53.322 -38.607 -64.283  1.00  0.00      WZ1 
ATOM   4621  OH2 TIP3 1565     -62.795 -38.243 -51.783  1.00  0.00      WZ1 
ATOM   4622  H1  TIP3 1565     -62.725 -37.593 -51.084  1.00  0.00      WZ1 
ATOM   4623  H2  TIP3 1565     -63.686 -38.140 -52.118  1.00  0.00      WZ1 
ATOM   4624  OH2 TIP3 1566     -56.010 -32.341 -60.124  1.00  0.00      WZ1 
ATOM   4625  H1  TIP3 1566     -55.536 -32.045 -59.347  1.00  0.00      WZ1 
ATOM   4626  H2  TIP3 1566     -56.573 -31.602 -60.357  1.00  0.00      WZ1 
ATOM   4627  OH2 TIP3 1567     -61.476 -32.370 -50.248  1.00  0.00      WZ1 
ATOM   4628  H1  TIP3 1567     -61.468 -32.506 -51.195  1.00  0.00      WZ1 
ATOM   4629  H2  TIP3 1567     -62.392 -32.487 -49.996  1.00  0.00      WZ1 
ATOM   4630  OH2 TIP3 1568     -50.038 -47.327 -63.746  1.00  0.00      WZ1 
ATOM   4631  H1  TIP3 1568     -50.937 -47.189 -63.451  1.00  0.00      WZ1 
ATOM   4632  H2  TIP3 1568     -49.786 -46.496 -64.148  1.00  0.00      WZ1 
ATOM   4633  OH2 TIP3 1569     -61.972 -38.540 -61.773  1.00  0.00      WZ1 
ATOM   4634  H1  TIP3 1569     -62.264 -37.772 -62.264  1.00  0.00      WZ1 
ATOM   4635  H2  TIP3 1569     -62.646 -39.199 -61.936  1.00  0.00      WZ1 
ATOM   4636  OH2 TIP3 1570     -48.848 -32.961 -65.370  1.00  0.00      WZ1 
ATOM   4637  H1  TIP3 1570     -48.775 -32.022 -65.199  1.00  0.00      WZ1 
ATOM   4638  H2  TIP3 1570     -47.943 -33.266 -65.426  1.00  0.00      WZ1 
ATOM   4639  OH2 TIP3 1571     -65.879 -36.177 -52.958  1.00  0.00      WZ1 
ATOM   4640  H1  TIP3 1571     -66.380 -36.205 -53.773  1.00  0.00      WZ1 
ATOM   4641  H2  TIP3 1571     -65.873 -37.082 -52.648  1.00  0.00      WZ1 
ATOM   4642  OH2 TIP3 1572     -66.128 -33.396 -56.074  1.00  0.00      WZ1 
ATOM   4643  H1  TIP3 1572     -65.182 -33.541 -56.093  1.00  0.00      WZ1 
ATOM   4644  H2  TIP3 1572     -66.241 -32.612 -55.537  1.00  0.00      WZ1 
ATOM   4645  OH2 TIP3 1573     -47.931 -32.730 -50.391  1.00  0.00      WZ1 
ATOM   4646  H1  TIP3 1573     -47.980 -33.686 -50.429  1.00  0.00      WZ1 
ATOM   4647  H2  TIP3 1573     -48.757 -32.463 -49.990  1.00  0.00      WZ1 
ATOM   4648  OH2 TIP3 1574     -56.952 -33.157 -51.515  1.00  0.00      WZ1 
ATOM   4649  H1  TIP3 1574     -56.865 -32.330 -51.040  1.00  0.00      WZ1 
ATOM   4650  H2  TIP3 1574     -57.816 -33.486 -51.266  1.00  0.00      WZ1 
ATOM   4651  OH2 TIP3 1575     -56.538 -29.384 -61.709  1.00  0.00      WZ1 
ATOM   4652  H1  TIP3 1575     -56.613 -29.505 -62.656  1.00  0.00      WZ1 
ATOM   4653  H2  TIP3 1575     -56.505 -28.435 -61.591  1.00  0.00      WZ1 
ATOM   4654  OH2 TIP3 1576     -62.884 -30.595 -59.928  1.00  0.00      WZ1 
ATOM   4655  H1  TIP3 1576     -62.732 -30.943 -59.050  1.00  0.00      WZ1 
ATOM   4656  H2  TIP3 1576     -63.735 -30.952 -60.183  1.00  0.00      WZ1 
ATOM   4657  OH2 TIP3 1577     -53.436 -30.230 -64.707  1.00  0.00      WZ1 
ATOM   4658  H1  TIP3 1577     -53.061 -30.975 -65.178  1.00  0.00      WZ1 
ATOM   4659  H2  TIP3 1577     -53.432 -30.500 -63.789  1.00  0.00      WZ1 
ATOM   4660  OH2 TIP3 1578     -53.767 -30.304 -61.958  1.00  0.00      WZ1 
ATOM   4661  H1  TIP3 1578     -54.702 -30.204 -61.779  1.00  0.00      WZ1 
ATOM   4662  H2  TIP3 1578     -53.487 -31.014 -61.379  1.00  0.00      WZ1 
ATOM   4663  OH2 TIP3 1579     -50.779 -41.237 -49.911  1.00  0.00      WZ1 
ATOM   4664  H1  TIP3 1579     -51.186 -40.757 -50.632  1.00  0.00      WZ1 
ATOM   4665  H2  TIP3 1579     -50.738 -42.143 -50.219  1.00  0.00      WZ1 
ATOM   4666  OH2 TIP3 1580     -63.630 -34.853 -51.914  1.00  0.00      WZ1 
ATOM   4667  H1  TIP3 1580     -63.413 -35.215 -51.055  1.00  0.00      WZ1 
ATOM   4668  H2  TIP3 1580     -64.485 -35.228 -52.124  1.00  0.00      WZ1 
ATOM   4669  OH2 TIP3 1581     -61.011 -46.383 -55.919  1.00  0.00      WZ1 
ATOM   4670  H1  TIP3 1581     -61.872 -46.470 -56.327  1.00  0.00      WZ1 
ATOM   4671  H2  TIP3 1581     -61.033 -45.527 -55.491  1.00  0.00      WZ1 
ATOM   4672  OH2 TIP3 1582     -56.348 -46.661 -52.544  1.00  0.00      WZ1 
ATOM   4673  H1  TIP3 1582     -55.928 -47.076 -51.791  1.00  0.00      WZ1 
ATOM   4674  H2  TIP3 1582     -57.281 -46.840 -52.427  1.00  0.00      WZ1 
ATOM   4675  OH2 TIP3 1583     -53.022 -42.906 -51.691  1.00  0.00      WZ1 
ATOM   4676  H1  TIP3 1583     -53.536 -43.031 -50.893  1.00  0.00      WZ1 
ATOM   4677  H2  TIP3 1583     -53.177 -41.993 -51.935  1.00  0.00      WZ1 
ATOM   4678  OH2 TIP3 1584     -52.259 -38.045 -65.930  1.00  0.00      WZ1 
ATOM   4679  H1  TIP3 1584     -52.217 -38.267 -66.860  1.00  0.00      WZ1 
ATOM   4680  H2  TIP3 1584     -51.410 -37.646 -65.740  1.00  0.00      WZ1 
ATOM   4681  OH2 TIP3 1585     -56.686 -44.169 -65.259  1.00  0.00      WZ1 
ATOM   4682  H1  TIP3 1585     -56.940 -44.150 -64.336  1.00  0.00      WZ1 
ATOM   4683  H2  TIP3 1585     -56.943 -45.040 -65.561  1.00  0.00      WZ1 
ATOM   4684  OH2 TIP3 1586     -60.920 -41.418 -54.824  1.00  0.00      WZ1 
ATOM   4685  H1  TIP3 1586     -61.562 -41.458 -54.115  1.00  0.00      WZ1 
ATOM   4686  H2  TIP3 1586     -60.883 -40.491 -55.062  1.00  0.00      WZ1 
ATOM   4687  OH2 TIP3 1587     -60.923 -41.197 -59.912  1.00  0.00      WZ1 
ATOM   4688  H1  TIP3 1587     -61.816 -41.537 -59.971  1.00  0.00      WZ1 
ATOM   4689  H2  TIP3 1587     -60.472 -41.574 -60.668  1.00  0.00      WZ1 
ATOM   4690  OH2 TIP3 1588     -55.387 -40.781 -61.095  1.00  0.00      WZ1 
ATOM   4691  H1  TIP3 1588     -55.796 -39.966 -61.386  1.00  0.00      WZ1 
ATOM   4692  H2  TIP3 1588     -54.667 -40.921 -61.709  1.00  0.00      WZ1 
ATOM   4693  OH2 TIP3 1589     -56.285 -40.605 -49.607  1.00  0.00      WZ1 
ATOM   4694  H1  TIP3 1589     -56.848 -41.310 -49.286  1.00  0.00      WZ1 
ATOM   4695  H2  TIP3 1589     -55.459 -40.726 -49.139  1.00  0.00      WZ1 
ATOM   4696  OH2 TIP3 1590     -54.383 -41.335 -58.281  1.00  0.00      WZ1 
ATOM   4697  H1  TIP3 1590     -54.578 -40.729 -58.996  1.00  0.00      WZ1 
ATOM   4698  H2  TIP3 1590     -54.201 -42.168 -58.715  1.00  0.00      WZ1 
ATOM   4699  OH2 TIP3 1591     -63.170 -41.097 -52.957  1.00  0.00      WZ1 
ATOM   4700  H1  TIP3 1591     -63.208 -40.697 -52.088  1.00  0.00      WZ1 
ATOM   4701  H2  TIP3 1591     -63.661 -41.914 -52.866  1.00  0.00      WZ1 
ATOM   4702  OH2 TIP3 1592     -59.804 -43.723 -66.158  1.00  0.00      WZ1 
ATOM   4703  H1  TIP3 1592     -60.235 -44.168 -65.428  1.00  0.00      WZ1 
ATOM   4704  H2  TIP3 1592     -60.522 -43.352 -66.670  1.00  0.00      WZ1 
ATOM   4705  OH2 TIP3 1593     -66.562 -43.981 -59.106  1.00  0.00      WZ1 
ATOM   4706  H1  TIP3 1593     -65.931 -44.010 -58.387  1.00  0.00      WZ1 
ATOM   4707  H2  TIP3 1593     -66.112 -44.406 -59.837  1.00  0.00      WZ1 
ATOM   4708  OH2 TIP3 1594     -65.287 -43.235 -63.682  1.00  0.00      WZ1 
ATOM   4709  H1  TIP3 1594     -64.813 -42.644 -64.267  1.00  0.00      WZ1 
ATOM   4710  H2  TIP3 1594     -66.005 -42.705 -63.335  1.00  0.00      WZ1 
ATOM   4711  OH2 TIP3 1595     -55.119 -39.697 -53.610  1.00  0.00      WZ1 
ATOM   4712  H1  TIP3 1595     -54.795 -40.328 -54.253  1.00  0.00      WZ1 
ATOM   4713  H2  TIP3 1595     -55.559 -40.231 -52.949  1.00  0.00      WZ1 
ATOM   4714  OH2 TIP3 1596     -58.341 -43.769 -58.826  1.00  0.00      WZ1 
ATOM   4715  H1  TIP3 1596     -59.252 -43.712 -58.537  1.00  0.00      WZ1 
ATOM   4716  H2  TIP3 1596     -57.836 -43.829 -58.015  1.00  0.00      WZ1 
ATOM   4717  OH2 TIP3 1597     -63.513 -42.140 -59.999  1.00  0.00      WZ1 
ATOM   4718  H1  TIP3 1597     -64.402 -42.041 -60.339  1.00  0.00      WZ1 
ATOM   4719  H2  TIP3 1597     -63.217 -42.982 -60.345  1.00  0.00      WZ1 
ATOM   4720  OH2 TIP3 1598     -59.860 -42.140 -62.342  1.00  0.00      WZ1 
ATOM   4721  H1  TIP3 1598     -58.928 -42.011 -62.164  1.00  0.00      WZ1 
ATOM   4722  H2  TIP3 1598     -60.075 -41.471 -62.992  1.00  0.00      WZ1 
ATOM   4723  OH2 TIP3 1599     -53.936 -44.534 -55.561  1.00  0.00      WZ1 
ATOM   4724  H1  TIP3 1599     -54.613 -44.403 -54.897  1.00  0.00      WZ1 
ATOM   4725  H2  TIP3 1599     -54.422 -44.689 -56.372  1.00  0.00      WZ1 
ATOM   4726  OH2 TIP3 1600     -61.186 -40.946 -64.776  1.00  0.00      WZ1 
ATOM   4727  H1  TIP3 1600     -61.728 -41.325 -65.467  1.00  0.00      WZ1 
ATOM   4728  H2  TIP3 1600     -60.352 -40.751 -65.204  1.00  0.00      WZ1 
ATOM   4729  OH2 TIP3 1601     -50.649 -28.863 -49.285  1.00  0.00      WZ1 
ATOM   4730  H1  TIP3 1601     -50.449 -28.439 -50.119  1.00  0.00      WZ1 
ATOM   4731  H2  TIP3 1601     -49.993 -28.519 -48.678  1.00  0.00      WZ1 
ATOM   4732  OH2 TIP3 1602     -63.051 -36.389 -49.677  1.00  0.00      WZ1 
ATOM   4733  H1  TIP3 1602     -62.318 -36.134 -49.115  1.00  0.00      WZ1 
ATOM   4734  H2  TIP3 1602     -63.831 -36.184 -49.161  1.00  0.00      WZ1 
ATOM   4735  OH2 TIP3 1603     -57.021 -40.982 -56.939  1.00  0.00      WZ1 
ATOM   4736  H1  TIP3 1603     -56.457 -41.528 -57.486  1.00  0.00      WZ1 
ATOM   4737  H2  TIP3 1603     -57.169 -41.503 -56.150  1.00  0.00      WZ1 
ATOM   4738  OH2 TIP3 1604     -62.019 -44.845 -60.520  1.00  0.00      WZ1 
ATOM   4739  H1  TIP3 1604     -62.336 -45.748 -60.556  1.00  0.00      WZ1 
ATOM   4740  H2  TIP3 1604     -61.238 -44.843 -61.073  1.00  0.00      WZ1 
ATOM   4741  OH2 TIP3 1605     -58.395 -42.593 -54.525  1.00  0.00      WZ1 
ATOM   4742  H1  TIP3 1605     -59.230 -42.139 -54.414  1.00  0.00      WZ1 
ATOM   4743  H2  TIP3 1605     -57.871 -42.317 -53.773  1.00  0.00      WZ1 
ATOM   4744  OH2 TIP3 1606     -57.851 -36.380 -62.840  1.00  0.00      WZ1 
ATOM   4745  H1  TIP3 1606     -58.595 -36.888 -63.162  1.00  0.00      WZ1 
ATOM   4746  H2  TIP3 1606     -57.985 -36.332 -61.893  1.00  0.00      WZ1 
ATOM   4747  OH2 TIP3 1607     -50.701 -37.247 -54.053  1.00  0.00      WZ1 
ATOM   4748  H1  TIP3 1607     -50.059 -36.791 -54.597  1.00  0.00      WZ1 
ATOM   4749  H2  TIP3 1607     -51.531 -37.134 -54.516  1.00  0.00      WZ1 
ATOM   4750  OH2 TIP3 1608     -53.953 -43.566 -64.641  1.00  0.00      WZ1 
ATOM   4751  H1  TIP3 1608     -54.891 -43.455 -64.792  1.00  0.00      WZ1 
ATOM   4752  H2  TIP3 1608     -53.656 -42.710 -64.334  1.00  0.00      WZ1 
ATOM   4753  OH2 TIP3 1609     -56.331 -36.196 -51.603  1.00  0.00      WZ1 
ATOM   4754  H1  TIP3 1609     -56.677 -36.578 -50.796  1.00  0.00      WZ1 
ATOM   4755  H2  TIP3 1609     -56.531 -35.263 -51.532  1.00  0.00      WZ1 
ATOM   4756  OH2 TIP3 1610     -53.235 -41.699 -62.980  1.00  0.00      WZ1 
ATOM   4757  H1  TIP3 1610     -52.343 -41.837 -62.661  1.00  0.00      WZ1 
ATOM   4758  H2  TIP3 1610     -53.178 -40.908 -63.517  1.00  0.00      WZ1 
ATOM   4759  OH2 TIP3 1611     -62.726 -37.085 -57.070  1.00  0.00      WZ1 
ATOM   4760  H1  TIP3 1611     -61.981 -37.088 -57.671  1.00  0.00      WZ1 
ATOM   4761  H2  TIP3 1611     -62.648 -37.909 -56.589  1.00  0.00      WZ1 
ATOM   4762  OH2 TIP3 1612     -55.725 -34.922 -63.814  1.00  0.00      WZ1 
ATOM   4763  H1  TIP3 1612     -56.020 -34.095 -63.433  1.00  0.00      WZ1 
ATOM   4764  H2  TIP3 1612     -56.428 -35.541 -63.618  1.00  0.00      WZ1 
ATOM   4765  OH2 TIP3 1613     -65.718 -38.625 -51.755  1.00  0.00      WZ1 
ATOM   4766  H1  TIP3 1613     -65.495 -39.043 -50.924  1.00  0.00      WZ1 
ATOM   4767  H2  TIP3 1613     -66.320 -39.237 -52.178  1.00  0.00      WZ1 
ATOM   4768  OH2 TIP3 1614     -58.701 -39.108 -49.542  1.00  0.00      WZ1 
ATOM   4769  H1  TIP3 1614     -58.997 -39.273 -50.437  1.00  0.00      WZ1 
ATOM   4770  H2  TIP3 1614     -57.770 -39.328 -49.553  1.00  0.00      WZ1 
ATOM   4771  OH2 TIP3 1615     -54.081 -33.734 -51.653  1.00  0.00      WZ1 
ATOM   4772  H1  TIP3 1615     -54.982 -33.551 -51.920  1.00  0.00      WZ1 
ATOM   4773  H2  TIP3 1615     -54.047 -33.475 -50.732  1.00  0.00      WZ1 
ATOM   4774  OH2 TIP3 1616     -48.350 -41.490 -63.285  1.00  0.00      WZ1 
ATOM   4775  H1  TIP3 1616     -48.904 -41.886 -63.958  1.00  0.00      WZ1 
ATOM   4776  H2  TIP3 1616     -48.249 -40.579 -63.563  1.00  0.00      WZ1 
ATOM   4777  OH2 TIP3 1617     -48.386 -35.689 -50.448  1.00  0.00      WZ1 
ATOM   4778  H1  TIP3 1617     -49.238 -35.451 -50.815  1.00  0.00      WZ1 
ATOM   4779  H2  TIP3 1617     -47.796 -35.706 -51.201  1.00  0.00      WZ1 
ATOM   4780  OH2 TIP3 1618     -50.054 -32.704 -62.820  1.00  0.00      WZ1 
ATOM   4781  H1  TIP3 1618     -50.427 -33.529 -62.511  1.00  0.00      WZ1 
ATOM   4782  H2  TIP3 1618     -49.777 -32.887 -63.718  1.00  0.00      WZ1 
ATOM   4783  OH2 TIP3 1619     -52.894 -37.896 -55.799  1.00  0.00      WZ1 
ATOM   4784  H1  TIP3 1619     -53.822 -38.127 -55.826  1.00  0.00      WZ1 
ATOM   4785  H2  TIP3 1619     -52.443 -38.673 -56.129  1.00  0.00      WZ1 
ATOM   4786  OH2 TIP3 1620     -60.351 -33.567 -59.666  1.00  0.00      WZ1 
ATOM   4787  H1  TIP3 1620     -59.824 -32.794 -59.866  1.00  0.00      WZ1 
ATOM   4788  H2  TIP3 1620     -61.231 -33.343 -59.968  1.00  0.00      WZ1 
ATOM   4789  OH2 TIP3 1621     -64.596 -38.705 -65.079  1.00  0.00      WZ1 
ATOM   4790  H1  TIP3 1621     -63.980 -38.078 -64.699  1.00  0.00      WZ1 
ATOM   4791  H2  TIP3 1621     -65.458 -38.389 -64.807  1.00  0.00      WZ1 
ATOM   4792  OH2 TIP3 1622     -58.924 -35.904 -60.090  1.00  0.00      WZ1 
ATOM   4793  H1  TIP3 1622     -59.165 -34.979 -60.048  1.00  0.00      WZ1 
ATOM   4794  H2  TIP3 1622     -59.664 -36.363 -59.693  1.00  0.00      WZ1 
ATOM   4795  OH2 TIP3 1623     -58.409 -31.755 -53.774  1.00  0.00      WZ1 
ATOM   4796  H1  TIP3 1623     -58.046 -30.901 -54.008  1.00  0.00      WZ1 
ATOM   4797  H2  TIP3 1623     -57.877 -32.047 -53.034  1.00  0.00      WZ1 
ATOM   4798  OH2 TIP3 1624     -60.240 -30.883 -60.544  1.00  0.00      WZ1 
ATOM   4799  H1  TIP3 1624     -61.190 -30.777 -60.493  1.00  0.00      WZ1 
ATOM   4800  H2  TIP3 1624     -59.889 -30.062 -60.200  1.00  0.00      WZ1 
ATOM   4801  OH2 TIP3 1625     -54.865 -35.656 -54.074  1.00  0.00      WZ1 
ATOM   4802  H1  TIP3 1625     -55.291 -35.884 -53.247  1.00  0.00      WZ1 
ATOM   4803  H2  TIP3 1625     -54.284 -36.395 -54.256  1.00  0.00      WZ1 
ATOM   4804  OH2 TIP3 1626     -52.662 -34.727 -65.000  1.00  0.00      WZ1 
ATOM   4805  H1  TIP3 1626     -52.309 -35.107 -64.196  1.00  0.00      WZ1 
ATOM   4806  H2  TIP3 1626     -53.611 -34.821 -64.913  1.00  0.00      WZ1 
ATOM   4807  OH2 TIP3 1627     -52.206 -31.104 -51.604  1.00  0.00      WZ1 
ATOM   4808  H1  TIP3 1627     -52.808 -31.660 -52.100  1.00  0.00      WZ1 
ATOM   4809  H2  TIP3 1627     -51.925 -30.437 -52.231  1.00  0.00      WZ1 
ATOM   4810  OH2 TIP3 1628     -48.158 -30.248 -64.799  1.00  0.00      WZ1 
ATOM   4811  H1  TIP3 1628     -47.415 -29.662 -64.939  1.00  0.00      WZ1 
ATOM   4812  H2  TIP3 1628     -48.853 -29.679 -64.466  1.00  0.00      WZ1 
ATOM   4813  OH2 TIP3 1629     -64.084 -43.871 -52.197  1.00  0.00      WZ1 
ATOM   4814  H1  TIP3 1629     -64.977 -43.533 -52.265  1.00  0.00      WZ1 
ATOM   4815  H2  TIP3 1629     -64.183 -44.727 -51.779  1.00  0.00      WZ1 
ATOM   4816  OH2 TIP3 1630     -51.796 -36.055 -62.773  1.00  0.00      WZ1 
ATOM   4817  H1  TIP3 1630     -52.073 -36.783 -62.217  1.00  0.00      WZ1 
ATOM   4818  H2  TIP3 1630     -50.869 -35.936 -62.568  1.00  0.00      WZ1 
ATOM   4819  OH2 TIP3 1631     -64.433 -32.067 -53.762  1.00  0.00      WZ1 
ATOM   4820  H1  TIP3 1631     -64.216 -32.999 -53.793  1.00  0.00      WZ1 
ATOM   4821  H2  TIP3 1631     -64.186 -31.792 -52.879  1.00  0.00      WZ1 
ATOM   4822  OH2 TIP3 1632     -58.571 -33.615 -66.553  1.00  0.00      WZ1 
ATOM   4823  H1  TIP3 1632     -58.332 -34.364 -67.100  1.00  0.00      WZ1 
ATOM   4824  H2  TIP3 1632     -58.840 -34.003 -65.720  1.00  0.00      WZ1 
ATOM   4825  OH2 TIP3 1633     -59.634 -34.045 -64.097  1.00  0.00      WZ1 
ATOM   4826  H1  TIP3 1633     -59.487 -34.565 -63.307  1.00  0.00      WZ1 
ATOM   4827  H2  TIP3 1633     -59.637 -33.138 -63.790  1.00  0.00      WZ1 
ATOM   4828  OH2 TIP3 1634     -63.181 -36.793 -63.586  1.00  0.00      WZ1 
ATOM   4829  H1  TIP3 1634     -63.867 -36.440 -63.019  1.00  0.00      WZ1 
ATOM   4830  H2  TIP3 1634     -62.658 -36.030 -63.833  1.00  0.00      WZ1 
ATOM   4831  OH2 TIP3 1635     -55.349 -44.130 -53.307  1.00  0.00      WZ1 
ATOM   4832  H1  TIP3 1635     -54.651 -44.056 -52.657  1.00  0.00      WZ1 
ATOM   4833  H2  TIP3 1635     -55.730 -44.995 -53.153  1.00  0.00      WZ1 
ATOM   4834  OH2 TIP3 1636     -54.565 -44.478 -62.210  1.00  0.00      WZ1 
ATOM   4835  H1  TIP3 1636     -54.345 -44.007 -63.014  1.00  0.00      WZ1 
ATOM   4836  H2  TIP3 1636     -54.007 -44.084 -61.540  1.00  0.00      WZ1 
ATOM   4837  OH2 TIP3 1637     -56.896 -32.348 -63.347  1.00  0.00      WZ1 
ATOM   4838  H1  TIP3 1637     -57.713 -31.851 -63.295  1.00  0.00      WZ1 
ATOM   4839  H2  TIP3 1637     -56.367 -31.872 -63.987  1.00  0.00      WZ1 
ATOM   4840  OH2 TIP3 1638     -57.365 -42.750 -61.375  1.00  0.00      WZ1 
ATOM   4841  H1  TIP3 1638     -56.553 -42.246 -61.329  1.00  0.00      WZ1 
ATOM   4842  H2  TIP3 1638     -57.610 -42.895 -60.461  1.00  0.00      WZ1 
ATOM   4843  OH2 TIP3 1639     -56.829 -41.764 -52.191  1.00  0.00      WZ1 
ATOM   4844  H1  TIP3 1639     -56.710 -41.190 -51.434  1.00  0.00      WZ1 
ATOM   4845  H2  TIP3 1639     -56.174 -42.452 -52.076  1.00  0.00      WZ1 
ATOM   4846  OH2 TIP3 1640     -56.481 -45.669 -60.437  1.00  0.00      WZ1 
ATOM   4847  H1  TIP3 1640     -56.828 -45.052 -59.793  1.00  0.00      WZ1 
ATOM   4848  H2  TIP3 1640     -55.823 -45.168 -60.919  1.00  0.00      WZ1 
ATOM   4849  OH2 TIP3 1641     -59.558 -31.304 -63.366  1.00  0.00      WZ1 
ATOM   4850  H1  TIP3 1641     -59.397 -30.504 -63.866  1.00  0.00      WZ1 
ATOM   4851  H2  TIP3 1641     -59.755 -30.997 -62.481  1.00  0.00      WZ1 
ATOM   4852  OH2 TIP3 1642     -60.824 -44.606 -63.750  1.00  0.00      WZ1 
ATOM   4853  H1  TIP3 1642     -60.907 -43.718 -63.403  1.00  0.00      WZ1 
ATOM   4854  H2  TIP3 1642     -59.934 -44.871 -63.518  1.00  0.00      WZ1 
ATOM   4855  OH2 TIP3 1643     -50.625 -43.857 -51.356  1.00  0.00      WZ1 
ATOM   4856  H1  TIP3 1643     -51.541 -43.595 -51.443  1.00  0.00      WZ1 
ATOM   4857  H2  TIP3 1643     -50.289 -43.860 -52.252  1.00  0.00      WZ1 
ATOM   4858  OH2 TIP3 1644     -52.023 -40.107 -57.260  1.00  0.00      WZ1 
ATOM   4859  H1  TIP3 1644     -52.820 -40.522 -57.588  1.00  0.00      WZ1 
ATOM   4860  H2  TIP3 1644     -51.578 -40.797 -56.769  1.00  0.00      WZ1 
ATOM   4861  OH2 TIP3 1645     -62.565 -34.179 -64.689  1.00  0.00      WZ1 
ATOM   4862  H1  TIP3 1645     -61.973 -33.479 -64.413  1.00  0.00      WZ1 
ATOM   4863  H2  TIP3 1645     -62.106 -34.612 -65.409  1.00  0.00      WZ1 
ATOM   4864  OH2 TIP3 1646     -64.249 -41.515 -65.573  1.00  0.00      WZ1 
ATOM   4865  H1  TIP3 1646     -64.294 -40.575 -65.395  1.00  0.00      WZ1 
ATOM   4866  H2  TIP3 1646     -65.137 -41.750 -65.843  1.00  0.00      WZ1 
ATOM   4867  OH2 TIP3 1647     -50.936 -30.851 -55.638  1.00  0.00      WZ1 
ATOM   4868  H1  TIP3 1647     -51.092 -30.172 -56.295  1.00  0.00      WZ1 
ATOM   4869  H2  TIP3 1647     -50.004 -30.779 -55.434  1.00  0.00      WZ1 
ATOM   4870  OH2 TIP3 1648     -63.441 -46.733 -56.900  1.00  0.00      WZ1 
ATOM   4871  H1  TIP3 1648     -63.670 -46.674 -57.828  1.00  0.00      WZ1 
ATOM   4872  H2  TIP3 1648     -63.884 -47.524 -56.594  1.00  0.00      WZ1 
ATOM   4873  OH2 TIP3 1649     -64.511 -32.792 -60.740  1.00  0.00      WZ1 
ATOM   4874  H1  TIP3 1649     -65.343 -32.320 -60.713  1.00  0.00      WZ1 
ATOM   4875  H2  TIP3 1649     -63.965 -32.282 -61.338  1.00  0.00      WZ1 
ATOM   4876  OH2 TIP3 1650     -65.222 -30.180 -49.410  1.00  0.00      WZ1 
ATOM   4877  H1  TIP3 1650     -64.682 -30.396 -48.650  1.00  0.00      WZ1 
ATOM   4878  H2  TIP3 1650     -65.703 -30.985 -49.600  1.00  0.00      WZ1 
ATOM   4879  OH2 TIP3 1651     -60.625 -31.260 -47.790  1.00  0.00      WZ1 
ATOM   4880  H1  TIP3 1651     -59.857 -31.719 -47.449  1.00  0.00      WZ1 
ATOM   4881  H2  TIP3 1651     -60.646 -31.486 -48.719  1.00  0.00      WZ1 
ATOM   4882  OH2 TIP3 1652     -56.533 -31.752 -66.414  1.00  0.00      WZ1 
ATOM   4883  H1  TIP3 1652     -57.177 -32.383 -66.093  1.00  0.00      WZ1 
ATOM   4884  H2  TIP3 1652     -55.771 -32.283 -66.646  1.00  0.00      WZ1 
ATOM   4885  OH2 TIP3 1653     -54.048 -32.880 -49.060  1.00  0.00      WZ1 
ATOM   4886  H1  TIP3 1653     -54.399 -33.737 -48.817  1.00  0.00      WZ1 
ATOM   4887  H2  TIP3 1653     -53.322 -32.738 -48.454  1.00  0.00      WZ1 
ATOM   4888  OH2 TIP3 1654     -51.929 -31.935 -66.181  1.00  0.00      WZ1 
ATOM   4889  H1  TIP3 1654     -51.646 -32.730 -65.728  1.00  0.00      WZ1 
ATOM   4890  H2  TIP3 1654     -51.189 -31.702 -66.741  1.00  0.00      WZ1 
ATOM   4891  OH2 TIP3 1655     -65.315 -36.369 -48.456  1.00  0.00      WZ1 
ATOM   4892  H1  TIP3 1655     -65.171 -37.271 -48.742  1.00  0.00      WZ1 
ATOM   4893  H2  TIP3 1655     -66.088 -36.083 -48.943  1.00  0.00      WZ1 
ATOM   4894  OH2 TIP3 1656     -60.974 -36.026 -66.323  1.00  0.00      WZ1 
ATOM   4895  H1  TIP3 1656     -60.910 -36.820 -65.792  1.00  0.00      WZ1 
ATOM   4896  H2  TIP3 1656     -60.321 -36.145 -67.013  1.00  0.00      WZ1 
ATOM   4897  OH2 TIP3 1657     -58.660 -36.400 -49.023  1.00  0.00      WZ1 
ATOM   4898  H1  TIP3 1657     -58.988 -36.129 -49.880  1.00  0.00      WZ1 
ATOM   4899  H2  TIP3 1657     -58.508 -37.341 -49.110  1.00  0.00      WZ1 
ATOM   4900  OH2 TIP3 1658     -55.622 -34.979 -66.587  1.00  0.00      WZ1 
ATOM   4901  H1  TIP3 1658     -55.890 -34.798 -65.686  1.00  0.00      WZ1 
ATOM   4902  H2  TIP3 1658     -55.828 -35.904 -66.719  1.00  0.00      WZ1 
ATOM   4903  OH2 TIP3 1659     -52.925 -36.484 -51.640  1.00  0.00      WZ1 
ATOM   4904  H1  TIP3 1659     -52.180 -35.895 -51.759  1.00  0.00      WZ1 
ATOM   4905  H2  TIP3 1659     -53.683 -35.902 -51.576  1.00  0.00      WZ1 
ATOM   4906  OH2 TIP3 1660     -64.483 -39.169 -49.036  1.00  0.00      WZ1 
ATOM   4907  H1  TIP3 1660     -64.075 -40.026 -49.157  1.00  0.00      WZ1 
ATOM   4908  H2  TIP3 1660     -64.743 -39.155 -48.115  1.00  0.00      WZ1 
ATOM   4909  OH2 TIP3 1661     -59.825 -38.053 -64.017  1.00  0.00      WZ1 
ATOM   4910  H1  TIP3 1661     -60.284 -38.537 -63.331  1.00  0.00      WZ1 
ATOM   4911  H2  TIP3 1661     -59.570 -38.722 -64.653  1.00  0.00      WZ1 
ATOM   4912  OH2 TIP3 1662     -60.536 -40.160 -51.661  1.00  0.00      WZ1 
ATOM   4913  H1  TIP3 1662     -61.154 -39.486 -51.381  1.00  0.00      WZ1 
ATOM   4914  H2  TIP3 1662     -60.192 -39.839 -52.495  1.00  0.00      WZ1 
ATOM   4915  OH2 TIP3 1663     -58.754 -39.810 -65.755  1.00  0.00      WZ1 
ATOM   4916  H1  TIP3 1663     -58.934 -39.965 -66.682  1.00  0.00      WZ1 
ATOM   4917  H2  TIP3 1663     -57.803 -39.702 -65.710  1.00  0.00      WZ1 
ATOM   4918  OH2 TIP3 1664     -55.516 -37.689 -48.384  1.00  0.00      WZ1 
ATOM   4919  H1  TIP3 1664     -54.563 -37.605 -48.411  1.00  0.00      WZ1 
ATOM   4920  H2  TIP3 1664     -55.676 -38.401 -47.764  1.00  0.00      WZ1 
ATOM   4921  OH2 TIP3 1666     -60.196 -42.805 -50.579  1.00  0.00      WZ1 
ATOM   4922  H1  TIP3 1666     -60.046 -43.534 -51.181  1.00  0.00      WZ1 
ATOM   4923  H2  TIP3 1666     -60.194 -42.028 -51.138  1.00  0.00      WZ1 
ATOM   4924  OH2 TIP3 1667     -59.784 -44.436 -53.086  1.00  0.00      WZ1 
ATOM   4925  H1  TIP3 1667     -59.248 -43.984 -53.738  1.00  0.00      WZ1 
ATOM   4926  H2  TIP3 1667     -60.636 -44.544 -53.509  1.00  0.00      WZ1 
ATOM   4927  OH2 TIP3 1668     -58.202 -38.996 -52.847  1.00  0.00      WZ1 
ATOM   4928  H1  TIP3 1668     -57.451 -39.152 -53.420  1.00  0.00      WZ1 
ATOM   4929  H2  TIP3 1668     -58.541 -38.145 -53.122  1.00  0.00      WZ1 
ATOM   4930  OH2 TIP3 1669     -53.786 -41.181 -47.818  1.00  0.00      WZ1 
ATOM   4931  H1  TIP3 1669     -53.594 -42.112 -47.930  1.00  0.00      WZ1 
ATOM   4932  H2  TIP3 1669     -52.929 -40.756 -47.829  1.00  0.00      WZ1 
ATOM   4933  OH2 TIP3 1670     -52.470 -38.392 -49.741  1.00  0.00      WZ1 
ATOM   4934  H1  TIP3 1670     -52.751 -37.683 -50.319  1.00  0.00      WZ1 
ATOM   4935  H2  TIP3 1670     -51.527 -38.465 -49.892  1.00  0.00      WZ1 
ATOM   4936  OH2 TIP3 1671     -61.718 -41.607 -48.667  1.00  0.00      WZ1 
ATOM   4937  H1  TIP3 1671     -62.485 -42.140 -48.878  1.00  0.00      WZ1 
ATOM   4938  H2  TIP3 1671     -61.039 -41.917 -49.267  1.00  0.00      WZ1 
ATOM   4939  OH2 TIP3 1672     -58.978 -46.979 -52.655  1.00  0.00      WZ1 
ATOM   4940  H1  TIP3 1672     -59.076 -46.033 -52.760  1.00  0.00      WZ1 
ATOM   4941  H2  TIP3 1672     -59.721 -47.352 -53.131  1.00  0.00      WZ1 
ATOM   4942  OH2 TIP3 1673     -57.714 -42.658 -49.091  1.00  0.00      WZ1 
ATOM   4943  H1  TIP3 1673     -57.950 -42.877 -48.190  1.00  0.00      WZ1 
ATOM   4944  H2  TIP3 1673     -58.497 -42.865 -49.601  1.00  0.00      WZ1 
ATOM   4945  OH2 TIP3 1674     -54.998 -43.530 -50.016  1.00  0.00      WZ1 
ATOM   4946  H1  TIP3 1674     -55.946 -43.498 -49.883  1.00  0.00      WZ1 
ATOM   4947  H2  TIP3 1674     -54.686 -44.156 -49.362  1.00  0.00      WZ1 
ATOM   4948  OH2 TIP3 1675     -53.364 -44.896 -48.011  1.00  0.00      WZ1 
ATOM   4949  H1  TIP3 1675     -53.461 -45.848 -48.016  1.00  0.00      WZ1 
ATOM   4950  H2  TIP3 1675     -53.686 -44.628 -47.150  1.00  0.00      WZ1 
ATOM   4951  OH2 TIP3 1676     -63.537 -43.687 -48.963  1.00  0.00      WZ1 
ATOM   4952  H1  TIP3 1676     -63.326 -44.393 -49.573  1.00  0.00      WZ1 
ATOM   4953  H2  TIP3 1676     -63.649 -44.124 -48.119  1.00  0.00      WZ1 
ATOM   4954  OH2 TIP3 1677     -58.756 -47.685 -49.984  1.00  0.00      WZ1 
ATOM   4955  H1  TIP3 1677     -58.044 -48.325 -49.998  1.00  0.00      WZ1 
ATOM   4956  H2  TIP3 1677     -58.857 -47.419 -50.897  1.00  0.00      WZ1 
ATOM   4957  OH2 TIP3 1678     -58.403 -46.003 -47.930  1.00  0.00      WZ1 
ATOM   4958  H1  TIP3 1678     -58.534 -46.478 -48.750  1.00  0.00      WZ1 
ATOM   4959  H2  TIP3 1678     -59.002 -45.258 -47.985  1.00  0.00      WZ1 
ATOM   4960  OH2 TIP3 1679     -58.856 -29.120 -64.754  1.00  0.00      WZ1 
ATOM   4961  H1  TIP3 1679     -57.923 -28.962 -64.610  1.00  0.00      WZ1 
ATOM   4962  H2  TIP3 1679     -59.120 -28.444 -65.378  1.00  0.00      WZ1 
ATOM   4963  OH2 TIP3 1680     -65.288 -34.483 -65.271  1.00  0.00      WZ1 
ATOM   4964  H1  TIP3 1680     -64.374 -34.404 -64.997  1.00  0.00      WZ1 
ATOM   4965  H2  TIP3 1680     -65.281 -35.170 -65.937  1.00  0.00      WZ1 
ATOM   4966  OH2 TIP3 1682     -65.769 -31.010 -58.389  1.00  0.00      WZ1 
ATOM   4967  H1  TIP3 1682     -66.103 -31.890 -58.217  1.00  0.00      WZ1 
ATOM   4968  H2  TIP3 1682     -65.547 -30.664 -57.524  1.00  0.00      WZ1 
ATOM   4969  OH2 TIP3 1683     -48.220 -30.200 -55.408  1.00  0.00      WZ1 
ATOM   4970  H1  TIP3 1683     -48.242 -30.015 -54.469  1.00  0.00      WZ1 
ATOM   4971  H2  TIP3 1683     -47.530 -29.632 -55.749  1.00  0.00      WZ1 
ATOM   4972  OH2 TIP3 1684     -48.657 -30.633 -52.486  1.00  0.00      WZ1 
ATOM   4973  H1  TIP3 1684     -49.144 -31.369 -52.858  1.00  0.00      WZ1 
ATOM   4974  H2  TIP3 1684     -48.108 -31.027 -51.808  1.00  0.00      WZ1 
ATOM   4975  OH2 TIP3 1685     -50.206 -34.843 -47.848  1.00  0.00      WZ1 
ATOM   4976  H1  TIP3 1685     -51.072 -34.948 -47.454  1.00  0.00      WZ1 
ATOM   4977  H2  TIP3 1685     -49.830 -34.085 -47.402  1.00  0.00      WZ1 
ATOM   4978  OH2 TIP3 1686     -48.905 -36.587 -62.334  1.00  0.00      WZ1 
ATOM   4979  H1  TIP3 1686     -48.055 -36.166 -62.207  1.00  0.00      WZ1 
ATOM   4980  H2  TIP3 1686     -48.900 -37.327 -61.727  1.00  0.00      WZ1 
ATOM   4981  OH2 TIP3 1687     -48.511 -38.533 -60.511  1.00  0.00      WZ1 
ATOM   4982  H1  TIP3 1687     -49.237 -39.013 -60.113  1.00  0.00      WZ1 
ATOM   4983  H2  TIP3 1687     -47.930 -38.328 -59.778  1.00  0.00      WZ1 
ATOM   4984  OH2 TIP3 1688     -48.752 -35.748 -55.563  1.00  0.00      WZ1 
ATOM   4985  H1  TIP3 1688     -47.918 -36.126 -55.843  1.00  0.00      WZ1 
ATOM   4986  H2  TIP3 1688     -48.640 -34.805 -55.682  1.00  0.00      WZ1 
ATOM   4987  OH2 TIP3 1689     -50.266 -32.871 -53.256  1.00  0.00      WZ1 
ATOM   4988  H1  TIP3 1689     -50.913 -32.545 -52.630  1.00  0.00      WZ1 
ATOM   4989  H2  TIP3 1689     -50.783 -33.311 -53.930  1.00  0.00      WZ1 
ATOM   4990  OH2 TIP3 1690     -48.243 -38.632 -64.119  1.00  0.00      WZ1 
ATOM   4991  H1  TIP3 1690     -48.764 -38.276 -64.838  1.00  0.00      WZ1 
ATOM   4992  H2  TIP3 1690     -48.276 -37.957 -63.441  1.00  0.00      WZ1 
ATOM   4993  OH2 TIP3 1691     -49.894 -41.393 -65.569  1.00  0.00      WZ1 
ATOM   4994  H1  TIP3 1691     -49.797 -40.726 -66.249  1.00  0.00      WZ1 
ATOM   4995  H2  TIP3 1691     -50.034 -42.208 -66.050  1.00  0.00      WZ1 
ATOM   4996  OH2 TIP3 1692     -50.724 -40.012 -59.948  1.00  0.00      WZ1 
ATOM   4997  H1  TIP3 1692     -50.874 -40.958 -59.968  1.00  0.00      WZ1 
ATOM   4998  H2  TIP3 1692     -51.078 -39.731 -59.104  1.00  0.00      WZ1 
ATOM   4999  OH2 TIP3 1693     -65.689 -37.934 -55.937  1.00  0.00      WZ1 
ATOM   5000  H1  TIP3 1693     -65.505 -38.016 -56.873  1.00  0.00      WZ1 
ATOM   5001  H2  TIP3 1693     -64.840 -38.058 -55.514  1.00  0.00      WZ1 
ATOM   5002  OH2 TIP3 1694     -49.868 -38.042 -50.309  1.00  0.00      WZ1 
ATOM   5003  H1  TIP3 1694     -49.285 -38.777 -50.117  1.00  0.00      WZ1 
ATOM   5004  H2  TIP3 1694     -49.304 -37.270 -50.262  1.00  0.00      WZ1 
ATOM   5005  OH2 TIP3 1695     -48.371 -40.139 -49.624  1.00  0.00      WZ1 
ATOM   5006  H1  TIP3 1695     -49.235 -40.518 -49.790  1.00  0.00      WZ1 
ATOM   5007  H2  TIP3 1695     -47.767 -40.878 -49.699  1.00  0.00      WZ1 
ATOM   5008  OH2 TIP3 1696     -50.646 -43.985 -66.451  1.00  0.00      WZ1 
ATOM   5009  H1  TIP3 1696     -50.036 -44.356 -65.814  1.00  0.00      WZ1 
ATOM   5010  H2  TIP3 1696     -51.483 -44.406 -66.255  1.00  0.00      WZ1 
ATOM   5011  OH2 TIP3 1697     -51.014 -42.430 -61.485  1.00  0.00      WZ1 
ATOM   5012  H1  TIP3 1697     -50.734 -43.337 -61.361  1.00  0.00      WZ1 
ATOM   5013  H2  TIP3 1697     -50.255 -41.996 -61.874  1.00  0.00      WZ1 
ATOM   5014  OH2 TIP3 1698     -50.402 -41.848 -56.049  1.00  0.00      WZ1 
ATOM   5015  H1  TIP3 1698     -49.469 -41.636 -56.084  1.00  0.00      WZ1 
ATOM   5016  H2  TIP3 1698     -50.637 -41.747 -55.127  1.00  0.00      WZ1 
ATOM   5017  OH2 TIP3 1699     -50.373 -41.112 -53.273  1.00  0.00      WZ1 
ATOM   5018  H1  TIP3 1699     -51.216 -40.843 -52.907  1.00  0.00      WZ1 
ATOM   5019  H2  TIP3 1699     -49.930 -40.289 -53.484  1.00  0.00      WZ1 
ATOM   5020  OH2 TIP3 1700     -66.091 -42.664 -49.796  1.00  0.00      WZ1 
ATOM   5021  H1  TIP3 1700     -65.172 -42.786 -49.560  1.00  0.00      WZ1 
ATOM   5022  H2  TIP3 1700     -66.541 -43.414 -49.407  1.00  0.00      WZ1 
ATOM   5023  OH2 TIP3 1701     -48.090 -47.131 -47.920  1.00  0.00      WZ1 
ATOM   5024  H1  TIP3 1701     -47.740 -47.785 -48.525  1.00  0.00      WZ1 
ATOM   5025  H2  TIP3 1701     -47.943 -46.294 -48.360  1.00  0.00      WZ1 
ATOM   5026  OH2 TIP3 1702     -50.400 -45.167 -61.437  1.00  0.00      WZ1 
ATOM   5027  H1  TIP3 1702     -50.218 -45.616 -60.611  1.00  0.00      WZ1 
ATOM   5028  H2  TIP3 1702     -51.000 -45.751 -61.901  1.00  0.00      WZ1 
ATOM   5029  OH2 TIP3 1703     -64.870 -44.351 -56.905  1.00  0.00      WZ1 
ATOM   5030  H1  TIP3 1703     -64.425 -45.143 -56.603  1.00  0.00      WZ1 
ATOM   5031  H2  TIP3 1703     -64.404 -43.635 -56.475  1.00  0.00      WZ1 
ATOM   5032  OH2 TIP3 1704     -66.566 -41.352 -55.836  1.00  0.00      WZ1 
ATOM   5033  H1  TIP3 1704     -66.074 -41.573 -56.627  1.00  0.00      WZ1 
ATOM   5034  H2  TIP3 1704     -66.204 -40.512 -55.555  1.00  0.00      WZ1 
ATOM   5035  OH2 TIP3 1705     -48.570 -45.022 -49.571  1.00  0.00      WZ1 
ATOM   5036  H1  TIP3 1705     -49.487 -44.751 -49.606  1.00  0.00      WZ1 
ATOM   5037  H2  TIP3 1705     -48.447 -45.557 -50.355  1.00  0.00      WZ1 
ATOM   5038  OH2 TIP3 1706     -48.534 -45.099 -64.909  1.00  0.00      WZ1 
ATOM   5039  H1  TIP3 1706     -48.121 -45.820 -65.384  1.00  0.00      WZ1 
ATOM   5040  H2  TIP3 1706     -47.852 -44.430 -64.851  1.00  0.00      WZ1 
ATOM   5041  OH2 TIP3 1707     -66.253 -45.094 -61.782  1.00  0.00      WZ1 
ATOM   5042  H1  TIP3 1707     -67.178 -44.886 -61.911  1.00  0.00      WZ1 
ATOM   5043  H2  TIP3 1707     -65.799 -44.610 -62.472  1.00  0.00      WZ1 
ATOM   5044  OH2 TIP3 1708     -51.482 -30.110 -59.836  1.00  0.00      WZ1 
ATOM   5045  H1  TIP3 1708     -50.830 -30.458 -60.444  1.00  0.00      WZ1 
ATOM   5046  H2  TIP3 1708     -50.971 -29.622 -59.190  1.00  0.00      WZ1 
ATOM   5047  OH2 TIP3 1710     -64.097 -33.181 -49.293  1.00  0.00      WZ1 
ATOM   5048  H1  TIP3 1710     -64.918 -33.006 -49.754  1.00  0.00      WZ1 
ATOM   5049  H2  TIP3 1710     -64.349 -33.254 -48.373  1.00  0.00      WZ1 
ATOM   5050  OH2 TIP3 1711     -61.143 -32.207 -53.035  1.00  0.00      WZ1 
ATOM   5051  H1  TIP3 1711     -61.568 -31.397 -53.317  1.00  0.00      WZ1 
ATOM   5052  H2  TIP3 1711     -60.238 -32.121 -53.337  1.00  0.00      WZ1 
ATOM   5053  OH2 TIP3 1712     -56.832 -30.808 -50.075  1.00  0.00      WZ1 
ATOM   5054  H1  TIP3 1712     -56.647 -31.141 -49.197  1.00  0.00      WZ1 
ATOM   5055  H2  TIP3 1712     -55.985 -30.498 -50.397  1.00  0.00      WZ1 
ATOM   5056  OH2 TIP3 1713     -54.487 -29.522 -50.831  1.00  0.00      WZ1 
ATOM   5057  H1  TIP3 1713     -53.810 -30.155 -51.071  1.00  0.00      WZ1 
ATOM   5058  H2  TIP3 1713     -54.165 -29.121 -50.024  1.00  0.00      WZ1 
ATOM   5059  OH2 TIP3 1714     -49.569 -46.932 -51.752  1.00  0.00      WZ1 
ATOM   5060  H1  TIP3 1714     -50.382 -46.607 -52.139  1.00  0.00      WZ1 
ATOM   5061  H2  TIP3 1714     -49.336 -47.693 -52.285  1.00  0.00      WZ1 
ATOM   5062  OH2 TIP3 1715     -63.741 -28.950 -52.987  1.00  0.00      WZ1 
ATOM   5063  H1  TIP3 1715     -64.461 -28.510 -53.438  1.00  0.00      WZ1 
ATOM   5064  H2  TIP3 1715     -64.107 -29.201 -52.139  1.00  0.00      WZ1 
ATOM   5065  OH2 TIP3 1716     -61.274 -29.350 -53.957  1.00  0.00      WZ1 
ATOM   5066  H1  TIP3 1716     -62.139 -29.278 -53.553  1.00  0.00      WZ1 
ATOM   5067  H2  TIP3 1716     -61.329 -28.803 -54.741  1.00  0.00      WZ1 
ATOM   5068  OH2 TIP3 1717     -56.563 -29.462 -54.782  1.00  0.00      WZ1 
ATOM   5069  H1  TIP3 1717     -57.020 -28.933 -55.436  1.00  0.00      WZ1 
ATOM   5070  H2  TIP3 1717     -56.400 -28.859 -54.057  1.00  0.00      WZ1 
ATOM   5071  OH2 TIP3 1718     -54.236 -30.584 -53.837  1.00  0.00      WZ1 
ATOM   5072  H1  TIP3 1718     -55.140 -30.419 -54.103  1.00  0.00      WZ1 
ATOM   5073  H2  TIP3 1718     -53.807 -29.731 -53.902  1.00  0.00      WZ1 
ATOM   5074  OH2 TIP3 1719     -51.631 -29.014 -53.542  1.00  0.00      WZ1 
ATOM   5075  H1  TIP3 1719     -51.813 -28.098 -53.753  1.00  0.00      WZ1 
ATOM   5076  H2  TIP3 1719     -51.455 -29.425 -54.389  1.00  0.00      WZ1 
ATOM   5077  OH2 TIP3 1720     -64.326 -30.327 -56.077  1.00  0.00      WZ1 
ATOM   5078  H1  TIP3 1720     -64.345 -30.753 -55.220  1.00  0.00      WZ1 
ATOM   5079  H2  TIP3 1720     -63.521 -30.646 -56.486  1.00  0.00      WZ1 
ATOM   5080  OH2 TIP3 1721     -62.185 -31.617 -57.422  1.00  0.00      WZ1 
ATOM   5081  H1  TIP3 1721     -62.404 -32.534 -57.252  1.00  0.00      WZ1 
ATOM   5082  H2  TIP3 1721     -61.361 -31.477 -56.956  1.00  0.00      WZ1 
ATOM   5083  OH2 TIP3 1722     -59.648 -31.147 -56.573  1.00  0.00      WZ1 
ATOM   5084  H1  TIP3 1722     -59.435 -32.036 -56.860  1.00  0.00      WZ1 
ATOM   5085  H2  TIP3 1722     -59.583 -31.182 -55.619  1.00  0.00      WZ1 
ATOM   5086  OH2 TIP3 1723     -56.139 -45.483 -57.429  1.00  0.00      WZ1 
ATOM   5087  H1  TIP3 1723     -56.814 -46.113 -57.173  1.00  0.00      WZ1 
ATOM   5088  H2  TIP3 1723     -55.575 -45.967 -58.032  1.00  0.00      WZ1 
ATOM   5089  OH2 TIP3 1724     -50.997 -47.376 -57.316  1.00  0.00      WZ1 
ATOM   5090  H1  TIP3 1724     -50.393 -46.828 -57.818  1.00  0.00      WZ1 
ATOM   5091  H2  TIP3 1724     -51.866 -47.057 -57.557  1.00  0.00      WZ1 
ATOM   5092  OH2 TIP3 1725     -49.270 -46.237 -58.983  1.00  0.00      WZ1 
ATOM   5093  H1  TIP3 1725     -48.658 -46.752 -59.510  1.00  0.00      WZ1 
ATOM   5094  H2  TIP3 1725     -48.887 -45.360 -58.960  1.00  0.00      WZ1 
ATOM   5095  OH2 TIP3 1726     -63.813 -46.849 -59.607  1.00  0.00      WZ1 
ATOM   5096  H1  TIP3 1726     -64.590 -47.084 -60.114  1.00  0.00      WZ1 
ATOM   5097  H2  TIP3 1726     -63.282 -47.646 -59.598  1.00  0.00      WZ1 
ATOM   5098  OH2 TIP3 1727     -64.976 -47.052 -63.803  1.00  0.00      WZ1 
ATOM   5099  H1  TIP3 1727     -64.537 -46.440 -64.395  1.00  0.00      WZ1 
ATOM   5100  H2  TIP3 1727     -65.610 -46.513 -63.329  1.00  0.00      WZ1 
ATOM   5101  OH2 TIP3 1728     -59.233 -46.923 -59.794  1.00  0.00      WZ1 
ATOM   5102  H1  TIP3 1728     -58.359 -46.534 -59.823  1.00  0.00      WZ1 
ATOM   5103  H2  TIP3 1728     -59.369 -47.138 -58.871  1.00  0.00      WZ1 
ATOM   5104  OH2 TIP3 1729     -53.677 -46.893 -58.144  1.00  0.00      WZ1 
ATOM   5105  H1  TIP3 1729     -53.600 -46.797 -59.094  1.00  0.00      WZ1 
ATOM   5106  H2  TIP3 1729     -53.952 -47.800 -58.015  1.00  0.00      WZ1 
ATOM   5107  OH2 TIP3 1730     -52.323 -46.867 -62.452  1.00  0.00      WZ1 
ATOM   5108  H1  TIP3 1730     -53.026 -46.252 -62.662  1.00  0.00      WZ1 
ATOM   5109  H2  TIP3 1730     -52.768 -47.704 -62.321  1.00  0.00      WZ1 
ATOM   5110  OH2 TIP3 1731     -65.075 -31.103 -62.906  1.00  0.00      WZ1 
ATOM   5111  H1  TIP3 1731     -65.760 -31.141 -63.573  1.00  0.00      WZ1 
ATOM   5112  H2  TIP3 1731     -65.072 -30.191 -62.618  1.00  0.00      WZ1 
ATOM   5113  OH2 TIP3 1732     -63.115 -45.135 -65.361  1.00  0.00      WZ1 
ATOM   5114  H1  TIP3 1732     -62.624 -45.765 -65.888  1.00  0.00      WZ1 
ATOM   5115  H2  TIP3 1732     -62.492 -44.839 -64.698  1.00  0.00      WZ1 
ATOM   5116  OH2 TIP3 1733     -58.089 -44.842 -62.904  1.00  0.00      WZ1 
ATOM   5117  H1  TIP3 1733     -57.911 -45.489 -62.221  1.00  0.00      WZ1 
ATOM   5118  H2  TIP3 1733     -58.143 -44.008 -62.437  1.00  0.00      WZ1 
ATOM   5119  OH2 TIP3 1734     -56.211 -29.894 -64.508  1.00  0.00      WZ1 
ATOM   5120  H1  TIP3 1734     -55.345 -29.527 -64.686  1.00  0.00      WZ1 
ATOM   5121  H2  TIP3 1734     -56.458 -30.333 -65.322  1.00  0.00      WZ1 
ATOM   5122  OH2 TIP3 1735     -49.502 -30.331 -61.829  1.00  0.00      WZ1 
ATOM   5123  H1  TIP3 1735     -49.696 -31.079 -62.394  1.00  0.00      WZ1 
ATOM   5124  H2  TIP3 1735     -49.541 -29.573 -62.412  1.00  0.00      WZ1 
ATOM   5125  OH2 TIP3 1736     -63.855 -46.335 -50.089  1.00  0.00      WZ1 
ATOM   5126  H1  TIP3 1736     -64.221 -47.101 -49.647  1.00  0.00      WZ1 
ATOM   5127  H2  TIP3 1736     -62.942 -46.306 -49.803  1.00  0.00      WZ1 
ATOM   5128  OH2 TIP3 1737     -61.882 -46.985 -48.554  1.00  0.00      WZ1 
ATOM   5129  H1  TIP3 1737     -60.983 -47.259 -48.738  1.00  0.00      WZ1 
ATOM   5130  H2  TIP3 1737     -62.268 -47.727 -48.089  1.00  0.00      WZ1 
ATOM   5131  OH2 TIP3 1738     -63.257 -30.183 -65.881  1.00  0.00      WZ1 
ATOM   5132  H1  TIP3 1738     -63.525 -29.897 -65.007  1.00  0.00      WZ1 
ATOM   5133  H2  TIP3 1738     -62.486 -30.729 -65.728  1.00  0.00      WZ1 
ATOM   5134  OH2 TIP3 1739     -53.460 -47.652 -48.371  1.00  0.00      WZ1 
ATOM   5135  H1  TIP3 1739     -53.384 -48.078 -47.517  1.00  0.00      WZ1 
ATOM   5136  H2  TIP3 1739     -52.567 -47.639 -48.714  1.00  0.00      WZ1 
ATOM   5137  OH2 TIP3 1740     -50.284 -31.580 -49.679  1.00  0.00      WZ1 
ATOM   5138  H1  TIP3 1740     -51.066 -31.766 -50.199  1.00  0.00      WZ1 
ATOM   5139  H2  TIP3 1740     -50.356 -30.650 -49.462  1.00  0.00      WZ1 
ATOM   5140  OH2 TIP3 1741     -35.878 -37.693 -59.648  1.00  0.00      WZ1 
ATOM   5141  H1  TIP3 1741     -35.789 -36.749 -59.780  1.00  0.00      WZ1 
ATOM   5142  H2  TIP3 1741     -36.517 -37.968 -60.306  1.00  0.00      WZ1 
ATOM   5143  OH2 TIP3 1742     -36.945 -38.438 -56.229  1.00  0.00      WZ1 
ATOM   5144  H1  TIP3 1742     -36.983 -39.084 -55.524  1.00  0.00      WZ1 
ATOM   5145  H2  TIP3 1742     -37.268 -38.905 -57.000  1.00  0.00      WZ1 
ATOM   5146  OH2 TIP3 1743     -44.577 -38.824 -54.636  1.00  0.00      WZ1 
ATOM   5147  H1  TIP3 1743     -44.536 -39.449 -53.913  1.00  0.00      WZ1 
ATOM   5148  H2  TIP3 1743     -43.874 -38.200 -54.454  1.00  0.00      WZ1 
ATOM   5149  OH2 TIP3 1744     -33.239 -35.499 -57.928  1.00  0.00      WZ1 
ATOM   5150  H1  TIP3 1744     -33.680 -36.219 -57.477  1.00  0.00      WZ1 
ATOM   5151  H2  TIP3 1744     -33.252 -34.778 -57.298  1.00  0.00      WZ1 
ATOM   5152  OH2 TIP3 1745     -43.653 -34.374 -56.101  1.00  0.00      WZ1 
ATOM   5153  H1  TIP3 1745     -44.023 -35.176 -56.471  1.00  0.00      WZ1 
ATOM   5154  H2  TIP3 1745     -42.712 -34.542 -56.055  1.00  0.00      WZ1 
ATOM   5155  OH2 TIP3 1746     -47.043 -40.714 -60.708  1.00  0.00      WZ1 
ATOM   5156  H1  TIP3 1746     -47.491 -39.868 -60.727  1.00  0.00      WZ1 
ATOM   5157  H2  TIP3 1746     -47.604 -41.293 -61.224  1.00  0.00      WZ1 
ATOM   5158  OH2 TIP3 1747     -46.333 -38.552 -58.583  1.00  0.00      WZ1 
ATOM   5159  H1  TIP3 1747     -46.119 -39.322 -58.055  1.00  0.00      WZ1 
ATOM   5160  H2  TIP3 1747     -45.595 -38.462 -59.186  1.00  0.00      WZ1 
ATOM   5161  OH2 TIP3 1748     -36.128 -30.395 -57.716  1.00  0.00      WZ1 
ATOM   5162  H1  TIP3 1748     -35.508 -31.071 -57.989  1.00  0.00      WZ1 
ATOM   5163  H2  TIP3 1748     -36.336 -30.613 -56.807  1.00  0.00      WZ1 
ATOM   5164  OH2 TIP3 1749     -38.556 -36.006 -55.823  1.00  0.00      WZ1 
ATOM   5165  H1  TIP3 1749     -38.252 -36.692 -56.418  1.00  0.00      WZ1 
ATOM   5166  H2  TIP3 1749     -37.834 -35.887 -55.205  1.00  0.00      WZ1 
ATOM   5167  OH2 TIP3 1750     -29.893 -44.404 -54.963  1.00  0.00      WZ1 
ATOM   5168  H1  TIP3 1750     -29.844 -43.794 -54.227  1.00  0.00      WZ1 
ATOM   5169  H2  TIP3 1750     -29.467 -43.943 -55.685  1.00  0.00      WZ1 
ATOM   5170  OH2 TIP3 1751     -35.415 -41.612 -55.496  1.00  0.00      WZ1 
ATOM   5171  H1  TIP3 1751     -35.272 -42.558 -55.476  1.00  0.00      WZ1 
ATOM   5172  H2  TIP3 1751     -35.521 -41.405 -56.424  1.00  0.00      WZ1 
ATOM   5173  OH2 TIP3 1752     -42.260 -43.510 -58.223  1.00  0.00      WZ1 
ATOM   5174  H1  TIP3 1752     -42.217 -42.650 -58.642  1.00  0.00      WZ1 
ATOM   5175  H2  TIP3 1752     -42.718 -44.063 -58.857  1.00  0.00      WZ1 
ATOM   5176  OH2 TIP3 1753     -34.538 -43.379 -59.822  1.00  0.00      WZ1 
ATOM   5177  H1  TIP3 1753     -33.892 -43.708 -59.198  1.00  0.00      WZ1 
ATOM   5178  H2  TIP3 1753     -34.028 -42.862 -60.445  1.00  0.00      WZ1 
ATOM   5179  OH2 TIP3 1754     -45.640 -41.113 -57.461  1.00  0.00      WZ1 
ATOM   5180  H1  TIP3 1754     -44.986 -41.663 -57.029  1.00  0.00      WZ1 
ATOM   5181  H2  TIP3 1754     -45.616 -41.388 -58.378  1.00  0.00      WZ1 
ATOM   5182  OH2 TIP3 1755     -40.484 -39.563 -58.246  1.00  0.00      WZ1 
ATOM   5183  H1  TIP3 1755     -39.868 -40.090 -57.737  1.00  0.00      WZ1 
ATOM   5184  H2  TIP3 1755     -41.070 -40.203 -58.650  1.00  0.00      WZ1 
ATOM   5185  OH2 TIP3 1756     -29.501 -42.926 -52.727  1.00  0.00      WZ1 
ATOM   5186  H1  TIP3 1756     -30.190 -42.268 -52.822  1.00  0.00      WZ1 
ATOM   5187  H2  TIP3 1756     -29.486 -43.124 -51.790  1.00  0.00      WZ1 
ATOM   5188  OH2 TIP3 1757     -43.450 -44.592 -54.149  1.00  0.00      WZ1 
ATOM   5189  H1  TIP3 1757     -43.669 -44.062 -54.916  1.00  0.00      WZ1 
ATOM   5190  H2  TIP3 1757     -44.118 -44.366 -53.502  1.00  0.00      WZ1 
ATOM   5191  OH2 TIP3 1758     -36.081 -35.092 -60.605  1.00  0.00      WZ1 
ATOM   5192  H1  TIP3 1758     -36.377 -35.415 -61.457  1.00  0.00      WZ1
[truncated: 17,065,466 more chars]
