# Supplementary material for: Integrative Computational Prediction Strategy for Antibody–Antigen Binding: A Case Study on Interleukin‑1 Beta
Source: J Chem Inf Model. 2026 May 27;66(11):6659–75. doi: 10.1021/acs.jcim.6c00781 (PMC13250912; doi:10.1021/acs.jcim.6c00781)
Supplement: Supplementary file 2 [file ci6c00781_si_002.zip › charmm-gui-4g6m-AgESSA-r01/step2.2_ions.crd]

* SET NIONTYPES = 1
* SET NPOSTOT = 202
* SET NNEGTOT = 207
* SET NIONTOT = 409
*  DATE:     8/ 8/25      8: 4:57      CREATED BY USER: charmm-gui
*
       409  EXT
         1         1  POT       POT           -47.6417519992       31.7255465938       -7.1962618968  IONS      1               1.0000000000
         2         2  POT       POT            -8.2165879725       53.0090561346        7.5725200531  IONS      2               1.0000000000
         3         3  POT       POT            64.8280930157       -5.6759910753       -6.4291823890  IONS      3               1.0000000000
         4         4  POT       POT           -31.6945146891       -4.5672057371       54.7362411702  IONS      4               1.0000000000
         5         5  POT       POT            23.7903033167       49.5102009095       -4.8391597634  IONS      5               1.0000000000
         6         6  POT       POT           -50.9475378224       40.6324746159       -5.2079855406  IONS      6               1.0000000000
         7         7  POT       POT            -3.1465272806        1.3312043398      -22.8090382364  IONS      7               1.0000000000
         8         8  POT       POT           -34.7803114219      -13.4470497017      -47.4764205942  IONS      8               1.0000000000
         9         9  POT       POT            41.9376559886       61.7103331933      -49.1216045754  IONS      9               1.0000000000
        10        10  POT       POT           -58.3913664886       23.9290039442       49.5349591786  IONS      10              1.0000000000
        11        11  POT       POT             0.6244479781       62.1178899395      -11.1259637889  IONS      11              1.0000000000
        12        12  POT       POT            21.0962948613       27.2953887784       60.5329862079  IONS      12              1.0000000000
        13        13  POT       POT            18.4471131889       40.5452031231       29.7752123160  IONS      13              1.0000000000
        14        14  POT       POT             3.7191181422       26.0065371994       21.4180166587  IONS      14              1.0000000000
        15        15  POT       POT            51.4378585647       28.2979054985      -46.3021038289  IONS      15              1.0000000000
        16        16  POT       POT            22.3399493711        8.6372057550      -49.7731338719  IONS      16              1.0000000000
        17        17  POT       POT           -43.7669374364        0.5890705767      -52.0283944955  IONS      17              1.0000000000
        18        18  POT       POT           -30.3107268539       -6.2081605876      -63.8855311771  IONS      18              1.0000000000
        19        19  POT       POT            -7.7976702344       54.8212288317      -47.1290235882  IONS      19              1.0000000000
        20        20  POT       POT            58.9957475853       -4.4834492257       60.2659950658  IONS      20              1.0000000000
        21        21  POT       POT           -53.0692117950      -20.1774363132      -49.4346342938  IONS      21              1.0000000000
        22        22  POT       POT           -56.3380068282        3.5477051722        6.6867177241  IONS      22              1.0000000000
        23        23  POT       POT            45.3838253707       56.1078634993       61.8130424371  IONS      23              1.0000000000
        24        24  POT       POT           -46.4381841000       48.8010932000       10.4846172000  IONS      24              1.0000000000
        25        25  POT       POT           -31.7673825737      -39.9027683990       53.5402107097  IONS      25              1.0000000000
        26        26  POT       POT           -33.8381274534       17.4057349490       19.3109214062  IONS      26              1.0000000000
        27        27  POT       POT           -57.0176354233       11.0664189583       54.3886251339  IONS      27              1.0000000000
        28        28  POT       POT           -12.7280315741       61.8247457721      -22.6175603611  IONS      28              1.0000000000
        29        29  POT       POT           -12.5210632008       18.4198691983       59.1642014969  IONS      29              1.0000000000
        30        30  POT       POT           -41.5155228394       -4.8577941531       38.5818102781  IONS      30              1.0000000000
        31        31  POT       POT             9.2614028997      -50.1681095062      -57.6698985724  IONS      31              1.0000000000
        32        32  POT       POT            37.8921198481       19.8616015123        8.5058889045  IONS      32              1.0000000000
        33        33  POT       POT             9.1566051689       14.1102078891      -20.4974178405  IONS      33              1.0000000000
        34        34  POT       POT           -37.9365991994      -47.1547687943       45.2487472792  IONS      34              1.0000000000
        35        35  POT       POT            -7.4368422574       57.1537953359      -16.4296575674  IONS      35              1.0000000000
        36        36  POT       POT            -9.2334235467       32.8123552770       35.4572606930  IONS      36              1.0000000000
        37        37  POT       POT            33.9154472954      -29.7150423203      -62.8347362546  IONS      37              1.0000000000
        38        38  POT       POT            17.7799234630       15.7902194547      -41.9087030249  IONS      38              1.0000000000
        39        39  POT       POT            16.5299998301      -23.4966645131      -59.3261556798  IONS      39              1.0000000000
        40        40  POT       POT           -52.2286007000      -14.7565145000      -48.1926674000  IONS      40              1.0000000000
        41        41  POT       POT            57.7981777973       18.3576343396      -49.5993887473  IONS      41              1.0000000000
        42        42  POT       POT           -20.0348515210      -41.6058700493       52.1574165027  IONS      42              1.0000000000
        43        43  POT       POT           -55.3869856811       -8.1125599282      -42.0277717720  IONS      43              1.0000000000
        44        44  POT       POT            21.7698639928      -38.3684982231      -41.4658155338  IONS      44              1.0000000000
        45        45  POT       POT            59.5259569388       -9.7255490902       38.2798962982  IONS      45              1.0000000000
        46        46  POT       POT           -14.8208744000      -35.0918798000       28.8754917000  IONS      46              1.0000000000
        47        47  POT       POT           -62.0905154633       15.3403880466       43.4756320057  IONS      47              1.0000000000
        48        48  POT       POT            49.6000230223       33.4724246626      -59.5869335846  IONS      48              1.0000000000
        49        49  POT       POT           -47.2644454436      -46.2923562843      -30.6421066532  IONS      49              1.0000000000
        50        50  POT       POT           -22.6681903912       44.7932623712      -43.7367364572  IONS      50              1.0000000000
        51        51  POT       POT           -37.3710817205       11.3780229916      -32.5028831427  IONS      51              1.0000000000
        52        52  POT       POT           -56.6691673199      -52.8665234799        6.5624190966  IONS      52              1.0000000000
        53        53  POT       POT             7.7342620159        5.1127729933       44.1032691926  IONS      53              1.0000000000
        54        54  POT       POT           -65.4867234161       20.2647134548        9.9435594933  IONS      54              1.0000000000
        55        55  POT       POT             2.9468153557       -0.6413522111       58.0741618716  IONS      55              1.0000000000
        56        56  POT       POT            26.5626463697      -57.5460726233      -42.7826133085  IONS      56              1.0000000000
        57        57  POT       POT             8.0434925000      -11.1921205000      -24.7016191000  IONS      57              1.0000000000
        58        58  POT       POT            52.2949482311       56.5175292543      -51.9516602040  IONS      58              1.0000000000
        59        59  POT       POT           -35.4199784534       -4.8516491701      -60.0656790032  IONS      59              1.0000000000
        60        60  POT       POT           -66.0580443346       27.4562760646       47.2741455991  IONS      60              1.0000000000
        61        61  POT       POT            56.7546161078       43.9728792601       40.1624643405  IONS      61              1.0000000000
        62        62  POT       POT           -55.9979909289      -65.9039190986      -30.1435355503  IONS      62              1.0000000000
        63        63  POT       POT           -15.4359301616      -11.8632396956       14.0133172927  IONS      63              1.0000000000
        64        64  POT       POT           -32.2149584140      -39.2529912432      -21.9872562082  IONS      64              1.0000000000
        65        65  POT       POT            14.2544845985       40.2580553866      -23.0950742741  IONS      65              1.0000000000
        66        66  POT       POT           -17.4274518038       47.8280751400      -22.8583993301  IONS      66              1.0000000000
        67        67  POT       POT           -56.9903872872      -44.8232683746      -34.5662383957  IONS      67              1.0000000000
        68        68  POT       POT           -49.4119242693       40.4293348765      -58.6027964278  IONS      68              1.0000000000
        69        69  POT       POT           -36.8238539857       39.1282223542       -0.6435892465  IONS      69              1.0000000000
        70        70  POT       POT            -9.1251681632       24.0567796687      -61.9569663638  IONS      70              1.0000000000
        71        71  POT       POT           -49.8644018000       36.4006188000       41.5887769000  IONS      71              1.0000000000
        72        72  POT       POT             3.6217446741      -48.8704401176       34.7983276888  IONS      72              1.0000000000
        73        73  POT       POT            66.0628234101      -57.2410999440       45.6990615169  IONS      73              1.0000000000
        74        74  POT       POT           -58.7107115767       14.5465985921       30.6831240921  IONS      74              1.0000000000
        75        75  POT       POT           -59.4829898619       44.2582325806       39.5788919790  IONS      75              1.0000000000
        76        76  POT       POT            64.1417281273      -26.3111982799       25.3630150985  IONS      76              1.0000000000
        77        77  POT       POT           -41.3740647966       46.5749144427       64.7759524531  IONS      77              1.0000000000
        78        78  POT       POT           -58.5654934972      -38.1870508513       27.7949961858  IONS      78              1.0000000000
        79        79  POT       POT            66.4115573397       -4.2768320242      -60.0587696838  IONS      79              1.0000000000
        80        80  POT       POT            -6.5714007148       62.6397146066       49.0249965249  IONS      80              1.0000000000
        81        81  POT       POT            -3.8549624585       44.8529215939      -17.1145338253  IONS      81              1.0000000000
        82        82  POT       POT           -36.5011317505      -28.2533311565       39.4539192918  IONS      82              1.0000000000
        83        83  POT       POT            40.5259093436       -0.1236077791      -41.4121584073  IONS      83              1.0000000000
        84        84  POT       POT            20.4211610005       13.2287706624      -18.9671292947  IONS      84              1.0000000000
        85        85  POT       POT            54.8163740945       -3.6335542760       18.0287151999  IONS      85              1.0000000000
        86        86  POT       POT            64.2790386000      -55.5585870000       17.7067772000  IONS      86              1.0000000000
        87        87  POT       POT           -34.3523968428       64.4620540928       37.7744169115  IONS      87              1.0000000000
        88        88  POT       POT            16.3979173968      -32.3614548409      -40.7403243205  IONS      88              1.0000000000
        89        89  POT       POT            57.9052285161       46.6464794911      -48.5428874215  IONS      89              1.0000000000
        90        90  POT       POT            24.5727641012       63.7654259561      -17.3805242812  IONS      90              1.0000000000
        91        91  POT       POT           -18.2656137958       19.3392614575       28.6731368062  IONS      91              1.0000000000
        92        92  POT       POT           -48.5104006238      -41.3375614360      -16.9710518849  IONS      92              1.0000000000
        93        93  POT       POT           -46.9355235699      -52.7827069259        0.2538006618  IONS      93              1.0000000000
        94        94  POT       POT            39.0446284593      -56.4106006725        4.2852574835  IONS      94              1.0000000000
        95        95  POT       POT           -44.1494367316       33.0069588683       25.6646343757  IONS      95              1.0000000000
        96        96  POT       POT            23.7914058198        9.8975557211       47.3536031875  IONS      96              1.0000000000
        97        97  POT       POT            49.5581672027      -50.8291335267       18.2827949195  IONS      97              1.0000000000
        98        98  POT       POT            -3.9779915480      -43.0956457027      -52.8061492757  IONS      98              1.0000000000
        99        99  POT       POT            66.3370960000      -10.9198930000       49.3707375000  IONS      99              1.0000000000
       100       100  POT       POT           -50.0069265475      -47.7784701839       48.8046132601  IONS      100             1.0000000000
       101       101  POT       POT           -12.5856352000      -47.1432254000      -56.7311052000  IONS      101             1.0000000000
       102       102  POT       POT           -10.3866768330      -46.7128777700      -12.8861021209  IONS      102             1.0000000000
       103       103  POT       POT           -30.2919396569       17.3635914237       45.4776805031  IONS      103             1.0000000000
       104       104  POT       POT            50.3053952971       49.4165494048       28.4748618593  IONS      104             1.0000000000
       105       105  POT       POT             5.8110252168       37.5583441276       34.2583069932  IONS      105             1.0000000000
       106       106  POT       POT             6.2540054536      -37.0751926063       53.8898579835  IONS      106             1.0000000000
       107       107  POT       POT            31.6937862769       49.7806010776       33.7396078225  IONS      107             1.0000000000
       108       108  POT       POT           -56.5068080237       49.7825306342       43.7620059799  IONS      108             1.0000000000
       109       109  POT       POT           -27.6408435152       25.4269462906      -47.4228524503  IONS      109             1.0000000000
       110       110  POT       POT            27.5271606352       45.2163207734       41.1334686938  IONS      110             1.0000000000
       111       111  POT       POT            15.1094939660       46.9489378150        1.1526003370  IONS      111             1.0000000000
       112       112  POT       POT           -57.0411325207       20.4001949314       42.8289328677  IONS      112             1.0000000000
       113       113  POT       POT           -48.9960311487       -9.4365848899       -2.2222024625  IONS      113             1.0000000000
       114       114  POT       POT            27.5300132797       33.9912214017      -19.2507238396  IONS      114             1.0000000000
       115       115  POT       POT            46.4430725499      -34.8853869518       66.0359753126  IONS      115             1.0000000000
       116       116  POT       POT           -53.7685585374      -31.8314155867      -12.6355791941  IONS      116             1.0000000000
       117       117  POT       POT           -37.3974954097       -0.6524231388      -41.6331474959  IONS      117             1.0000000000
       118       118  POT       POT            20.8919145376        3.1741177274      -32.3622189100  IONS      118             1.0000000000
       119       119  POT       POT           -63.2150137687       40.3082623272       25.5148553981  IONS      119             1.0000000000
       120       120  POT       POT            47.3478670067       -6.1885001202      -24.8303547074  IONS      120             1.0000000000
       121       121  POT       POT           -64.4710456634        1.0670908984      -42.4516463528  IONS      121             1.0000000000
       122       122  POT       POT            33.7029364327       51.3052693977       60.6076083427  IONS      122             1.0000000000
       123       123  POT       POT            59.4987896673       25.8856476142      -59.4591685640  IONS      123             1.0000000000
       124       124  POT       POT           -47.8013579180       52.8559411381       35.4221682495  IONS      124             1.0000000000
       125       125  POT       POT           -64.1001142371      -20.9196695949       45.8259243071  IONS      125             1.0000000000
       126       126  POT       POT           -15.5802476339       -4.5784496032      -16.2845287742  IONS      126             1.0000000000
       127       127  POT       POT           -66.0273677919      -27.1021379856      -16.8266728091  IONS      127             1.0000000000
       128       128  POT       POT           -17.9619420718       45.6525951602       62.5327954458  IONS      128             1.0000000000
       129       129  POT       POT            -4.3463324222      -62.1061270707      -39.6956533038  IONS      129             1.0000000000
       130       130  POT       POT           -33.3160106405      -63.1859451804       50.4796605705  IONS      130             1.0000000000
       131       131  POT       POT            45.9371840922       40.3345432831      -22.7225837502  IONS      131             1.0000000000
       132       132  POT       POT             2.8860831448      -15.1871849781       49.8732673194  IONS      132             1.0000000000
       133       133  POT       POT            42.7198685072      -61.1277361990       61.9631640969  IONS      133             1.0000000000
       134       134  POT       POT           -13.0755887790       50.9850602474       16.5424055199  IONS      134             1.0000000000
       135       135  POT       POT            47.0126413819      -37.5861589538       35.6370617002  IONS      135             1.0000000000
       136       136  POT       POT            15.4900822903      -19.5565288409        3.3210391421  IONS      136             1.0000000000
       137       137  POT       POT             8.4001200819       48.7723626974      -35.4420182895  IONS      137             1.0000000000
       138       138  POT       POT            30.3553920646       60.6472168476       62.9478918976  IONS      138             1.0000000000
       139       139  POT       POT            60.6723861901      -32.6634545673      -59.6719235117  IONS      139             1.0000000000
       140       140  POT       POT           -50.5087841482       -3.3566896370       21.8082126642  IONS      140             1.0000000000
       141       141  POT       POT           -20.9044750340      -62.4929352036      -13.5000759992  IONS      141             1.0000000000
       142       142  POT       POT            14.9346663050       27.5703234220       23.0409917265  IONS      142             1.0000000000
       143       143  POT       POT           -62.6349667718       -8.5423034342       29.8912082100  IONS      143             1.0000000000
       144       144  POT       POT            19.6244347063       25.1029317963       56.0944152538  IONS      144             1.0000000000
       145       145  POT       POT           -19.3728394762       41.4619838809      -56.8944512904  IONS      145             1.0000000000
       146       146  POT       POT            12.7238921200        1.1614249305       28.9186112288  IONS      146             1.0000000000
       147       147  POT       POT            38.4899205823      -17.7462788088       36.7289580201  IONS      147             1.0000000000
       148       148  POT       POT            45.3256886000       17.3133952000      -20.7810489000  IONS      148             1.0000000000
       149       149  POT       POT            19.4765469184       23.2980831462      -11.9086337090  IONS      149             1.0000000000
       150       150  POT       POT           -49.2352042239       55.7509113535      -19.5935059162  IONS      150             1.0000000000
       151       151  POT       POT           -18.2000082664        8.0733638818      -34.9137701034  IONS      151             1.0000000000
       152       152  POT       POT            54.6699851966      -15.3532748884      -40.1506585684  IONS      152             1.0000000000
       153       153  POT       POT           -31.6911496004      -51.5456046316       -1.3087106540  IONS      153             1.0000000000
       154       154  POT       POT            -9.2423182639       44.0018455769       46.4966588101  IONS      154             1.0000000000
       155       155  POT       POT            31.5622016000       27.0837151000       19.9915161000  IONS      155             1.0000000000
       156       156  POT       POT            12.2283246557       52.8796636721       45.7641586528  IONS      156             1.0000000000
       157       157  POT       POT            54.3658079129      -44.1081200101      -44.9948969737  IONS      157             1.0000000000
       158       158  POT       POT            37.9845266027       12.6785292720       52.1878933953  IONS      158             1.0000000000
       159       159  POT       POT            23.6098634390      -29.0360898032      -18.2257138171  IONS      159             1.0000000000
       160       160  POT       POT            58.4334866893       39.7106334171       54.5033649268  IONS      160             1.0000000000
       161       161  POT       POT            43.9933552662      -62.6182093283      -33.8335877980  IONS      161             1.0000000000
       162       162  POT       POT             1.3873043044      -49.0029676972       55.2618456109  IONS      162             1.0000000000
       163       163  POT       POT           -32.3186393557       36.0576285091       -9.2775142609  IONS      163             1.0000000000
       164       164  POT       POT            10.5278559130       57.0019800487        6.0082631978  IONS      164             1.0000000000
       165       165  POT       POT            52.3080934093       20.3680984751        5.2728872684  IONS      165             1.0000000000
       166       166  POT       POT            50.0294376051       17.5044447693       30.3182030929  IONS      166             1.0000000000
       167       167  POT       POT           -50.5318310207        8.3502393597       54.6138091821  IONS      167             1.0000000000
       168       168  POT       POT            56.4152178083       59.2787123299      -23.3314236647  IONS      168             1.0000000000
       169       169  POT       POT            21.6594703912       24.5418546932       12.1422723440  IONS      169             1.0000000000
       170       170  POT       POT           -47.1957038083      -57.8275284851       41.4427601208  IONS      170             1.0000000000
       171       171  POT       POT            48.1055627276      -41.9627911944      -31.2248545684  IONS      171             1.0000000000
       172       172  POT       POT           -33.4686480798      -61.6983907108      -53.6372959752  IONS      172             1.0000000000
       173       173  POT       POT            44.5587207847      -64.2204106903       24.4473490949  IONS      173             1.0000000000
       174       174  POT       POT            14.1969435779       46.4530867639       55.2436235050  IONS      174             1.0000000000
       175       175  POT       POT           -53.4925013991       60.9411832637        4.3845629437  IONS      175             1.0000000000
       176       176  POT       POT            17.2553114000       47.3567720000       44.0917223000  IONS      176             1.0000000000
       177       177  POT       POT             6.3858023125       46.5361777182       27.1753047692  IONS      177             1.0000000000
       178       178  POT       POT           -11.3394157000      -26.1644267000      -12.2068636000  IONS      178             1.0000000000
       179       179  POT       POT            66.3442191624        9.2573366822       54.0298187075  IONS      179             1.0000000000
       180       180  POT       POT            47.5983372044      -60.8593572734      -45.8526768480  IONS      180             1.0000000000
       181       181  POT       POT           -60.6277628314      -34.8554748892       24.5174555123  IONS      181             1.0000000000
       182       182  POT       POT            10.7802984169      -49.8549354853       26.2745703690  IONS      182             1.0000000000
       183       183  POT       POT           -34.3390912292      -49.3511426031       33.1737662611  IONS      183             1.0000000000
       184       184  POT       POT            58.0871921026      -64.4996667493      -34.8882221915  IONS      184             1.0000000000
       185       185  POT       POT            53.0176736114      -17.8580696161       32.5931914507  IONS      185             1.0000000000
       186       186  POT       POT            45.7491538804       39.6647989125      -37.6489582469  IONS      186             1.0000000000
       187       187  POT       POT            13.0995917302      -39.4027357044       33.7558329734  IONS      187             1.0000000000
       188       188  POT       POT            24.6861445290       -7.4082340840       40.1667978864  IONS      188             1.0000000000
       189       189  POT       POT            24.7883664659       24.3490963357      -59.8193773110  IONS      189             1.0000000000
       190       190  POT       POT            17.0682482055       50.6159241065      -20.7663101276  IONS      190             1.0000000000
       191       191  POT       POT           -20.1667795425        3.0977814772       15.2347041702  IONS      191             1.0000000000
       192       192  POT       POT            21.6660356912      -63.7789548110       41.9384540830  IONS      192             1.0000000000
       193       193  POT       POT            60.7970885214       53.2755139200        7.5805528685  IONS      193             1.0000000000
       194       194  POT       POT            -4.5263076000      -11.8780046000       62.9248172000  IONS      194             1.0000000000
       195       195  POT       POT            19.0451664062      -44.1761059340      -11.6433654496  IONS      195             1.0000000000
       196       196  POT       POT             5.0986349299      -60.5098046251      -17.7605758266  IONS      196             1.0000000000
       197       197  POT       POT            -2.9223527441       33.9830480907      -40.1058545447  IONS      197             1.0000000000
       198       198  POT       POT           -21.6504058487       21.9588835845       50.9221919135  IONS      198             1.0000000000
       199       199  POT       POT           -61.6756247000      -34.3103857000      -44.2730091000  IONS      199             1.0000000000
       200       200  POT       POT           -47.3688547058      -19.7756357748      -29.8989650403  IONS      200             1.0000000000
       201       201  POT       POT           -64.5595758161      -10.5306305849      -45.8320930765  IONS      201             1.0000000000
       202       202  POT       POT           -26.3742965373       36.5172391886       40.7790018016  IONS      202             1.0000000000
       203       203  CLA       CLA            10.0465035207      -30.2298352273       37.2089214794  IONS      203            -1.0000000000
       204       204  CLA       CLA           -17.6025521435       42.8712113076       -3.8196610777  IONS      204            -1.0000000000
       205       205  CLA       CLA           -54.8680383634      -42.5337775048      -29.1727597513  IONS      205            -1.0000000000
       206       206  CLA       CLA           -36.4056193036       51.9568931997        9.8196470275  IONS      206            -1.0000000000
       207       207  CLA       CLA            62.2220291000      -40.5081035000       35.1981261000  IONS      207            -1.0000000000
       208       208  CLA       CLA           -35.7747997828       38.1685590895       46.9185644871  IONS      208            -1.0000000000
       209       209  CLA       CLA            52.8860575623       65.3466682105      -17.6817648882  IONS      209            -1.0000000000
       210       210  CLA       CLA           -29.3103413849       27.9881549901       19.5830103433  IONS      210            -1.0000000000
       211       211  CLA       CLA            -3.4412590242       -7.9687087029      -40.7553930980  IONS      211            -1.0000000000
       212       212  CLA       CLA            -0.3201252839       41.5068879897      -38.6694779843  IONS      212            -1.0000000000
       213       213  CLA       CLA            14.4065678000       13.6625516000      -46.1196500000  IONS      213            -1.0000000000
       214       214  CLA       CLA             3.1803056920      -31.6220138183       60.6905509816  IONS      214            -1.0000000000
       215       215  CLA       CLA           -64.3925036550      -36.8429068134       29.1074118226  IONS      215            -1.0000000000
       216       216  CLA       CLA            33.6703720037      -52.0526529589      -32.3569071269  IONS      216            -1.0000000000
       217       217  CLA       CLA           -53.6316306000       26.6496814000      -20.3138700000  IONS      217            -1.0000000000
       218       218  CLA       CLA            19.5677149159      -49.1764937796      -46.0694161885  IONS      218            -1.0000000000
       219       219  CLA       CLA            45.8756422539       53.4828444266      -56.7433891154  IONS      219            -1.0000000000
       220       220  CLA       CLA           -62.8036559596       31.3194557225       28.8480020868  IONS      220            -1.0000000000
       221       221  CLA       CLA           -46.4518916411       46.3098959746       39.9279157995  IONS      221            -1.0000000000
       222       222  CLA       CLA            17.5063256077      -24.1885620947      -16.3256145170  IONS      222            -1.0000000000
       223       223  CLA       CLA            51.6532824739      -36.8021744642      -48.1592755056  IONS      223            -1.0000000000
       224       224  CLA       CLA           -57.2919475163      -39.8795082831       50.6349569158  IONS      224            -1.0000000000
       225       225  CLA       CLA           -61.6990705787      -59.2366412532      -29.0520118343  IONS      225            -1.0000000000
       226       226  CLA       CLA            49.6390404063        4.4600920887       51.8273006923  IONS      226            -1.0000000000
       227       227  CLA       CLA            58.3390442333       28.7096577741       -9.5099789380  IONS      227            -1.0000000000
       228       228  CLA       CLA            54.2939188750      -28.7587816398      -60.1611878261  IONS      228            -1.0000000000
       229       229  CLA       CLA           -57.6073096071       32.8065988304       51.5258942731  IONS      229            -1.0000000000
       230       230  CLA       CLA           -42.9600227632       62.8432661204       41.7142448830  IONS      230            -1.0000000000
       231       231  CLA       CLA            -8.8119087305       57.2794860443       -3.3049643433  IONS      231            -1.0000000000
       232       232  CLA       CLA           -57.3310699000       32.9377221000       36.5521612000  IONS      232            -1.0000000000
       233       233  CLA       CLA            21.2710317000      -59.0138853000       39.7908613000  IONS      233            -1.0000000000
       234       234  CLA       CLA           -61.0158939345       -0.9211706407      -50.9199820979  IONS      234            -1.0000000000
       235       235  CLA       CLA           -18.6018012395      -35.2084726900       44.7430748044  IONS      235            -1.0000000000
       236       236  CLA       CLA           -43.7267094137       22.6547375826       -5.3404306906  IONS      236            -1.0000000000
       237       237  CLA       CLA            29.7159768395        7.6910764836      -29.7952272268  IONS      237            -1.0000000000
       238       238  CLA       CLA            -8.5525061894       47.3730365452       52.5218803220  IONS      238            -1.0000000000
       239       239  CLA       CLA             4.1424734835        2.6788341747       26.5509551446  IONS      239            -1.0000000000
       240       240  CLA       CLA            12.1007389169      -43.4719238189      -11.0743517871  IONS      240            -1.0000000000
       241       241  CLA       CLA             1.5613056041       56.8463227512        9.1967986515  IONS      241            -1.0000000000
       242       242  CLA       CLA             3.4456497465       30.1353842967       38.5420359498  IONS      242            -1.0000000000
       243       243  CLA       CLA           -13.6457178002       18.5711657201       12.8661954733  IONS      243            -1.0000000000
       244       244  CLA       CLA           -33.9851297479      -42.4461484234      -27.4842473279  IONS      244            -1.0000000000
       245       245  CLA       CLA           -19.0960830201       49.1069285548      -66.1303703475  IONS      245            -1.0000000000
       246       246  CLA       CLA           -55.4616069060       -1.8116108111       33.8396434276  IONS      246            -1.0000000000
       247       247  CLA       CLA           -17.5314332962       50.0718356811      -58.2937068228  IONS      247            -1.0000000000
       248       248  CLA       CLA           -60.2236789748       42.0336157766      -19.4793464174  IONS      248            -1.0000000000
       249       249  CLA       CLA             9.8797713753      -56.1693325378       65.4621134890  IONS      249            -1.0000000000
       250       250  CLA       CLA            17.7770892209      -55.4407813933      -43.0392923467  IONS      250            -1.0000000000
       251       251  CLA       CLA            50.7751669000        9.6619463300       35.3053638000  IONS      251            -1.0000000000
       252       252  CLA       CLA             1.3494181267      -13.8405760982      -17.8844668731  IONS      252            -1.0000000000
       253       253  CLA       CLA            48.3889088573      -56.7537943295      -26.2808527784  IONS      253            -1.0000000000
       254       254  CLA       CLA            31.4460724728      -31.3707956501      -20.5157577447  IONS      254            -1.0000000000
       255       255  CLA       CLA            -4.4879889878      -45.8530401730      -56.3645675877  IONS      255            -1.0000000000
       256       256  CLA       CLA           -33.6825054266      -10.5034191819      -53.5292433810  IONS      256            -1.0000000000
       257       257  CLA       CLA            39.6970804401       34.7145728977      -21.8020853990  IONS      257            -1.0000000000
       258       258  CLA       CLA            39.6450532000       38.9804259000      -37.2179499000  IONS      258            -1.0000000000
       259       259  CLA       CLA            60.6398314827       54.3528557178      -40.3298805780  IONS      259            -1.0000000000
       260       260  CLA       CLA            34.6733696660       52.6680958441       41.6915732693  IONS      260            -1.0000000000
       261       261  CLA       CLA           -58.8105460797       55.8767246625       -9.8581005791  IONS      261            -1.0000000000
       262       262  CLA       CLA            34.3693789560       26.5193327907        5.8660486748  IONS      262            -1.0000000000
       263       263  CLA       CLA           -20.8043809935      -17.3662327416      -65.8270025586  IONS      263            -1.0000000000
       264       264  CLA       CLA            64.4980577318        6.8094740647      -63.6936769423  IONS      264            -1.0000000000
       265       265  CLA       CLA           -36.8694801822       31.1728635980       38.2798818074  IONS      265            -1.0000000000
       266       266  CLA       CLA           -12.3563696488       46.8257388665      -42.1675608096  IONS      266            -1.0000000000
       267       267  CLA       CLA             4.7819375700        5.0852783784      -62.7710204523  IONS      267            -1.0000000000
       268       268  CLA       CLA            64.7973443175      -29.7696449805      -11.3313457567  IONS      268            -1.0000000000
       269       269  CLA       CLA            34.7300033431       42.5217899239       60.1178183913  IONS      269            -1.0000000000
       270       270  CLA       CLA           -21.8558569963       26.0967108245        7.3759391176  IONS      270            -1.0000000000
       271       271  CLA       CLA            -5.5919454296      -38.5882258148      -28.6559982995  IONS      271            -1.0000000000
       272       272  CLA       CLA           -51.2321936999      -10.7178369008      -64.4971347000  IONS      272            -1.0000000000
       273       273  CLA       CLA            31.2334076674      -20.3837751073       33.2783681859  IONS      273            -1.0000000000
       274       274  CLA       CLA           -24.9640834057       47.7490397954       11.6498181865  IONS      274            -1.0000000000
       275       275  CLA       CLA            63.5985734888       10.8965480250       50.7968030235  IONS      275            -1.0000000000
       276       276  CLA       CLA            55.2625664622       35.7910129664      -53.5657861187  IONS      276            -1.0000000000
       277       277  CLA       CLA           -59.8118682184      -19.5262631297       -3.8053129987  IONS      277            -1.0000000000
       278       278  CLA       CLA           -30.8749297151      -56.0080273610      -55.2088636392  IONS      278            -1.0000000000
       279       279  CLA       CLA             3.2827774187      -51.1268245995      -59.0970456200  IONS      279            -1.0000000000
       280       280  CLA       CLA            47.7258671109        4.0836382843      -45.7316803559  IONS      280            -1.0000000000
       281       281  CLA       CLA            64.0609102000      -35.3002882000      -55.8077039000  IONS      281            -1.0000000000
       282       282  CLA       CLA           -50.0001162570      -25.7046006239       -6.4262030353  IONS      282            -1.0000000000
       283       283  CLA       CLA            15.2301193360       -0.3609986648       20.5714945580  IONS      283            -1.0000000000
       284       284  CLA       CLA            -5.1824784371       52.9017949734      -12.0635997375  IONS      284            -1.0000000000
       285       285  CLA       CLA            34.7231396853      -49.6616718790        8.4623955194  IONS      285            -1.0000000000
       286       286  CLA       CLA           -66.4224407781       21.9374572335       44.9115414678  IONS      286            -1.0000000000
       287       287  CLA       CLA            53.9026480420        3.7564925839      -52.0442231268  IONS      287            -1.0000000000
       288       288  CLA       CLA           -59.2912738665      -56.4105748361      -17.3515049260  IONS      288            -1.0000000000
       289       289  CLA       CLA             5.7643770533       16.9154806062      -63.4522044678  IONS      289            -1.0000000000
       290       290  CLA       CLA             5.2109538280       47.6875141399       41.2746952790  IONS      290            -1.0000000000
       291       291  CLA       CLA            32.3324531951      -35.3946210006       -3.7879129095  IONS      291            -1.0000000000
       292       292  CLA       CLA           -29.9587646000       43.1368810000       62.4688827000  IONS      292            -1.0000000000
       293       293  CLA       CLA            65.4260819000       26.1015894000      -38.7090507000  IONS      293            -1.0000000000
       294       294  CLA       CLA           -16.9615033909       28.4021612439       60.8222731112  IONS      294            -1.0000000000
       295       295  CLA       CLA            -8.9433029571       -7.0610573089       14.1528289759  IONS      295            -1.0000000000
       296       296  CLA       CLA           -51.8814472549       54.6138052295        7.6167296034  IONS      296            -1.0000000000
       297       297  CLA       CLA           -63.4316334003      -40.2312687571      -25.3482859024  IONS      297            -1.0000000000
       298       298  CLA       CLA           -32.9387792997        5.3217236029      -56.1890182753  IONS      298            -1.0000000000
       299       299  CLA       CLA           -66.1451964471       66.4943887124       48.0638185815  IONS      299            -1.0000000000
       300       300  CLA       CLA            42.1108588981        7.6249802398       33.3592638017  IONS      300            -1.0000000000
       301       301  CLA       CLA           -37.6786622559       13.3674381827       24.4906520954  IONS      301            -1.0000000000
       302       302  CLA       CLA            48.1473518332       40.5485140185      -12.6839327409  IONS      302            -1.0000000000
       303       303  CLA       CLA            22.2447133998      -42.6632145130       38.7928987042  IONS      303            -1.0000000000
       304       304  CLA       CLA           -64.4593657094       52.3381939472      -49.2829605888  IONS      304            -1.0000000000
       305       305  CLA       CLA           -56.6437132087        1.0096230881      -28.8841713004  IONS      305            -1.0000000000
       306       306  CLA       CLA            15.7088701720       17.4407318278      -22.3820096412  IONS      306            -1.0000000000
       307       307  CLA       CLA           -28.6955420361      -27.5483258218      -65.4465909624  IONS      307            -1.0000000000
       308       308  CLA       CLA             5.5995657671       29.6639678878       62.3819601086  IONS      308            -1.0000000000
       309       309  CLA       CLA           -42.9799586964      -20.9112711876      -52.7062269960  IONS      309            -1.0000000000
       310       310  CLA       CLA           -25.6117826893      -36.2703408620       47.0141799996  IONS      310            -1.0000000000
       311       311  CLA       CLA            13.4015131736       20.8032019644       50.2554217587  IONS      311            -1.0000000000
       312       312  CLA       CLA           -64.4057087518       24.7161057106        1.5328724682  IONS      312            -1.0000000000
       313       313  CLA       CLA           -23.1459554215       56.0524180839      -42.2132146588  IONS      313            -1.0000000000
       314       314  CLA       CLA            56.8413920113       60.4571114139      -46.5926263160  IONS      314            -1.0000000000
       315       315  CLA       CLA           -40.9803491213        3.3938314091      -48.3236970197  IONS      315            -1.0000000000
       316       316  CLA       CLA            46.5435193356      -28.4126218960        2.7723957479  IONS      316            -1.0000000000
       317       317  CLA       CLA           -37.7210336166      -24.2839672999      -19.9149416715  IONS      317            -1.0000000000
       318       318  CLA       CLA           -21.4912926748      -44.0504845641       60.5755326941  IONS      318            -1.0000000000
       319       319  CLA       CLA             5.7648842984      -39.9176217788      -56.3187703909  IONS      319            -1.0000000000
       320       320  CLA       CLA           -14.6450194082       29.5860080917       35.8810833999  IONS      320            -1.0000000000
       321       321  CLA       CLA           -17.6716719846      -10.4974694314      -14.6630148990  IONS      321            -1.0000000000
       322       322  CLA       CLA            46.8338763025      -29.7896547808      -35.0301479314  IONS      322            -1.0000000000
       323       323  CLA       CLA             9.4283112337        6.8154106591      -23.5295118722  IONS      323            -1.0000000000
       324       324  CLA       CLA            -3.8842183384       50.4046745578      -49.8720445194  IONS      324            -1.0000000000
       325       325  CLA       CLA           -19.6300653141       11.7314825222       50.0881102232  IONS      325            -1.0000000000
       326       326  CLA       CLA            57.8033302202       -8.4702422726       32.7804369017  IONS      326            -1.0000000000
       327       327  CLA       CLA            41.0549603140      -16.4223180850        5.7460074713  IONS      327            -1.0000000000
       328       328  CLA       CLA           -64.6369738873      -32.8300921868      -47.7698899617  IONS      328            -1.0000000000
       329       329  CLA       CLA            17.4459940737      -30.2722398689      -62.9267215886  IONS      329            -1.0000000000
       330       330  CLA       CLA             7.8115891202       -3.1695647403      -27.3156172409  IONS      330            -1.0000000000
       331       331  CLA       CLA           -11.0406221495      -63.0710664285       56.2594219853  IONS      331            -1.0000000000
       332       332  CLA       CLA           -12.3747726592       10.0288951929       16.2870757309  IONS      332            -1.0000000000
       333       333  CLA       CLA            55.6092446620       18.1257659354       32.4975329971  IONS      333            -1.0000000000
       334       334  CLA       CLA           -10.9705875150      -63.4869350753      -56.0864072586  IONS      334            -1.0000000000
       335       335  CLA       CLA            56.4120514951       22.3224055640      -45.0357573433  IONS      335            -1.0000000000
       336       336  CLA       CLA           -53.6427788984       45.2243364750       36.4416209466  IONS      336            -1.0000000000
       337       337  CLA       CLA           -49.7479399728       11.9558964263       60.2672886222  IONS      337            -1.0000000000
       338       338  CLA       CLA           -26.0469037018      -46.7974154009      -34.7726303969  IONS      338            -1.0000000000
       339       339  CLA       CLA             5.7987752771       51.3797064735       25.6973969727  IONS      339            -1.0000000000
       340       340  CLA       CLA           -34.4439538123      -33.9162944451       30.3869690303  IONS      340            -1.0000000000
       341       341  CLA       CLA           -49.1359184937       25.5770392890       12.8898344083  IONS      341            -1.0000000000
       342       342  CLA       CLA            38.4868082613       25.5481578183      -61.8378600067  IONS      342            -1.0000000000
       343       343  CLA       CLA             2.0399476327      -65.2036282193       61.0266206577  IONS      343            -1.0000000000
       344       344  CLA       CLA           -42.9667438668       19.8440354465      -34.2287783750  IONS      344            -1.0000000000
       345       345  CLA       CLA           -41.1255977680       39.9416887113       -8.9309134116  IONS      345            -1.0000000000
       346       346  CLA       CLA            56.5030572903      -21.0680402397      -38.2163535249  IONS      346            -1.0000000000
       347       347  CLA       CLA           -41.8593149576      -59.1814882049       43.6172676836  IONS      347            -1.0000000000
       348       348  CLA       CLA            48.8348851283       12.5648398669      -25.9076260874  IONS      348            -1.0000000000
       349       349  CLA       CLA             1.3670014174      -29.1408676018       54.1955527243  IONS      349            -1.0000000000
       350       350  CLA       CLA           -27.7991864940       -0.4403181614       23.6307003469  IONS      350            -1.0000000000
       351       351  CLA       CLA            31.3715362034      -57.1955794130       46.9479238851  IONS      351            -1.0000000000
       352       352  CLA       CLA           -31.8119819000      -63.6477936000      -15.2242401000  IONS      352            -1.0000000000
       353       353  CLA       CLA            27.5395874285       45.5242753459       60.4101562043  IONS      353            -1.0000000000
       354       354  CLA       CLA            41.7463376209       15.8140191811      -19.7857727334  IONS      354            -1.0000000000
       355       355  CLA       CLA             5.3084606909      -65.4886349322      -12.9080723136  IONS      355            -1.0000000000
       356       356  CLA       CLA           -53.6599472362       42.9257057974       51.2196126343  IONS      356            -1.0000000000
       357       357  CLA       CLA            49.9848198177       -8.2159241837       60.5710583085  IONS      357            -1.0000000000
       358       358  CLA       CLA            10.7272068847      -36.9394945172       38.5726220624  IONS      358            -1.0000000000
       359       359  CLA       CLA            52.5004202863        2.6171453595       41.9238551365  IONS      359            -1.0000000000
       360       360  CLA       CLA           -10.1319319176        5.0645748423      -14.2129930683  IONS      360            -1.0000000000
       361       361  CLA       CLA            50.6670899808       66.1335358319       20.2081310499  IONS      361            -1.0000000000
       362       362  CLA       CLA            56.0170240770       20.6536849302       -1.4382764607  IONS      362            -1.0000000000
       363       363  CLA       CLA            39.1777608145       56.4539745328      -64.1655242839  IONS      363            -1.0000000000
       364       364  CLA       CLA            19.9633307160       47.1277996975       -6.8537057323  IONS      364            -1.0000000000
       365       365  CLA       CLA           -65.5391737817      -30.7905590772       -8.5715086843  IONS      365            -1.0000000000
       366       366  CLA       CLA            59.3547686385      -42.4633921185      -18.1442112142  IONS      366            -1.0000000000
       367       367  CLA       CLA            54.9779477000       16.7756713000       51.5110319000  IONS      367            -1.0000000000
       368       368  CLA       CLA           -45.2521966167       60.7348176859       18.2878878343  IONS      368            -1.0000000000
       369       369  CLA       CLA            60.0602741927       -0.3414681940       24.2885303871  IONS      369            -1.0000000000
       370       370  CLA       CLA           -12.7615602830      -35.1495106956       55.2835142268  IONS      370            -1.0000000000
       371       371  CLA       CLA            64.5977918983       18.9125376681       12.6258089998  IONS      371            -1.0000000000
       372       372  CLA       CLA           -16.9802241713      -55.6171735687      -59.8605325260  IONS      372            -1.0000000000
       373       373  CLA       CLA           -24.1881258927       43.1950015206      -51.3182129570  IONS      373            -1.0000000000
       374       374  CLA       CLA            11.6932777742      -56.9728379125      -13.1012785649  IONS      374            -1.0000000000
       375       375  CLA       CLA            35.4356328000       19.9568917000       14.1387084000  IONS      375            -1.0000000000
       376       376  CLA       CLA           -52.2788697565      -14.6475564736      -53.2369836511  IONS      376            -1.0000000000
       377       377  CLA       CLA            63.5495203879      -46.8784522767       13.3568930088  IONS      377            -1.0000000000
       378       378  CLA       CLA            14.7119399729      -23.8312016496       27.1770972137  IONS      378            -1.0000000000
       379       379  CLA       CLA            29.3392178812       23.3126201958      -53.9180591280  IONS      379            -1.0000000000
       380       380  CLA       CLA           -18.4421267472      -24.3116996005       -7.3409288928  IONS      380            -1.0000000000
       381       381  CLA       CLA           -50.7992968369      -38.3036561634        0.7203182077  IONS      381            -1.0000000000
       382       382  CLA       CLA           -44.5308758805        5.4969902836      -52.4067087023  IONS      382            -1.0000000000
       383       383  CLA       CLA            -5.2308636696       24.6583365749      -48.7556793433  IONS      383            -1.0000000000
       384       384  CLA       CLA             8.6774820401       42.6283196488        1.4155159146  IONS      384            -1.0000000000
       385       385  CLA       CLA             0.8169708613        9.9146370636       19.9069736293  IONS      385            -1.0000000000
       386       386  CLA       CLA            -5.0157853734        8.5516038506      -31.3327711775  IONS      386            -1.0000000000
       387       387  CLA       CLA           -64.4558625938        1.4310686815      -37.6018019981  IONS      387            -1.0000000000
       388       388  CLA       CLA           -31.2708637110       56.7577698254       38.6225286978  IONS      388            -1.0000000000
       389       389  CLA       CLA           -10.6084103890       56.6140761834      -23.0138488993  IONS      389            -1.0000000000
       390       390  CLA       CLA            60.1472106143       19.8507635305       31.5502400502  IONS      390            -1.0000000000
       391       391  CLA       CLA            27.4845423397       64.4224756161      -57.5335961350  IONS      391            -1.0000000000
       392       392  CLA       CLA           -60.6802274009       20.0347766568       35.2958884739  IONS      392            -1.0000000000
       393       393  CLA       CLA            25.0310176310       -0.7487351773      -28.2398087446  IONS      393            -1.0000000000
       394       394  CLA       CLA            35.3540200150      -19.1124723731      -47.8282564739  IONS      394            -1.0000000000
       395       395  CLA       CLA             5.3986123814       -3.7161440634       47.7341549320  IONS      395            -1.0000000000
       396       396  CLA       CLA            15.0559268208       65.7237471880       -1.2654814296  IONS      396            -1.0000000000
       397       397  CLA       CLA            37.7293878712      -25.9485031875      -64.0960593155  IONS      397            -1.0000000000
       398       398  CLA       CLA           -19.5591450775       20.9168821301      -11.5940788236  IONS      398            -1.0000000000
       399       399  CLA       CLA            17.0258697972      -11.6459245943       42.7844860062  IONS      399            -1.0000000000
       400       400  CLA       CLA           -41.0318125354      -65.3086362727        7.1406029359  IONS      400            -1.0000000000
       401       401  CLA       CLA            57.1139785035       36.4157399015       48.9608664504  IONS      401            -1.0000000000
       402       402  CLA       CLA           -22.6865409954      -11.8852915150      -21.6299592799  IONS      402            -1.0000000000
       403       403  CLA       CLA            42.9694488893        1.4965241701      -28.9732484852  IONS      403            -1.0000000000
       404       404  CLA       CLA            22.0105683000      -65.9132629000       46.0859188000  IONS      404            -1.0000000000
       405       405  CLA       CLA             0.8427681904      -12.9946635026       23.5881308750  IONS      405            -1.0000000000
       406       406  CLA       CLA           -47.9164996697       40.1265587880      -12.2688962105  IONS      406            -1.0000000000
       407       407  CLA       CLA            59.9868246694       54.9094780139      -21.1355885978  IONS      407            -1.0000000000
       408       408  CLA       CLA            -6.9924415623       58.5623581014       20.7234563820  IONS      408            -1.0000000000
       409       409  CLA       CLA            17.3249303090      -54.4092296793       18.1209973140  IONS      409            -1.0000000000
