# Supplementary material for: Integrative Computational Prediction Strategy for Antibody–Antigen Binding: A Case Study on Interleukin‑1 Beta
Source: J Chem Inf Model. 2026 May 27;66(11):6659–75. doi: 10.1021/acs.jcim.6c00781 (PMC13250912; doi:10.1021/acs.jcim.6c00781)
Supplement: Supplementary file 2 [file ci6c00781_si_002.zip › charmm-gui-4g6m-AgESSA-r01/step2.2_ions.out]

1
                 Chemistry at HARvard Macromolecular Mechanics
           (CHARMM) - Developmental Version 47a2   February 15, 2021            
                                Revision unknown                                
       Copyright(c) 1984-2020  President and Fellows of Harvard College
                              All Rights Reserved
             Current operating system: Linux-6.1.0-30-amd64(x86_64)             
                 Created on  8/8/25 at  7:51:18 by user: charmm-gui  

            Maximum number of ATOMS:    360720, and RESidues:      120240
 RDTITL> * GENERATED BY CHARMM-GUI (HTTP://WWW.CHARMM-GUI.ORG) V3.7 ON AUG, 08. 2025. JOBID=5465329178
 RDTITL> * GENERATES IONS
 RDTITL> *
  
 CHARMM>     
  
 CHARMM>    DIMENS CHSIZE 5000000 MAXRES 3000000
Size      Original         New
MAXA        360720     5000000
MAXB        360720     5000000
MAXT        721440    10000000
MAXP       1082160    15000000
MAXIMP      180360     2500000
MAXNB        90180     1250000
MAXPAD      360720     5000000
MAXRES      120240     3000000
MAXSEG       45090      625000
MAXATC        1400
MAXCB         3000
MAXCT        50000
MAXCP        50000
MAXCI         1200
MAXCH         6400
MAXCN       502503
MAXCRT      120240     1666666
  
 CHARMM>     
  
 CHARMM>    ! Read topology and parameter files
 CHARMM>    stream toppar.str
 VOPEN> Attempting to open::toppar.str::
 OPNLGU> Unit 99 opened for READONLY access to toppar.str

                    INPUT STREAM SWITCHING TO UNIT    99
 RDTITL> * GENERATED BY CHARMM-GUI (HTTP://WWW.CHARMM-GUI.ORG) V3.7 ON AUG, 08. 2025. JOBID=5465329178
 RDTITL> * STREAM FILE FOR TOPOLOGY AND PARAMETER READING
 RDTITL> *
 Parameter: IN1 <- "" <empty>
  
 CHARMM>     
  
 CHARMM>    ! protein topology and parameter
 CHARMM>    open read card unit 10 name toppar/top_all36_prot.rtf
 VOPEN> Attempting to open::toppar/top_all36_prot.rtf::
 OPNLGU> Unit 10 opened for READONLY access to toppar/top_all36_prot.rtf
  
 CHARMM>    read  rtf card unit 10
 MAINIO> Residue topology file being read from unit  10.
 TITLE> *>>>>>>>>CHARMM36 ALL-HYDROGEN TOPOLOGY FILE FOR PROTEINS <<<<<<
 TITLE> *>>>>> INCLUDES PHI, PSI CROSS TERM MAP (CMAP) CORRECTION <<<<<<<
 TITLE> *>>>>>>>>>>>>>>>>>>>>>>>>>> MAY 2011 <<<<<<<<<<<<<<<<<<<<<<<<<<<<
 TITLE> * ALL COMMENTS TO THE CHARMM WEB SITE: WWW.CHARMM.ORG
 TITLE> *             PARAMETER SET DISCUSSION FORUM
 TITLE> *
  
 CHARMM>     
  
 CHARMM>    open read card unit 20 name toppar/par_all36m_prot.prm
 VOPEN> Attempting to open::toppar/par_all36m_prot.prm::
 OPNLGU> Unit 20 opened for READONLY access to toppar/par_all36m_prot.prm
  
 CHARMM>    read para card unit 20 flex

          PARAMETER FILE BEING READ FROM UNIT 20
 TITLE> *>>>> CHARMM36 ALL-HYDROGEN PARAMETER FILE FOR PROTEINS <<<<<<<<<<
 TITLE> *>>>>> INCLUDES PHI, PSI CROSS TERM MAP (CMAP) CORRECTION <<<<<<<<
 TITLE> *>>>>>>>>>>>>>>>>>>>>>>>>>> JAN. 2016 <<<<<<<<<<<<<<<<<<<<<<<<<<<<
 TITLE> * ALL COMMENTS TO THE CHARMM WEB SITE: WWW.CHARMM.ORG
 TITLE> *             PARAMETER SET DISCUSSION FORUM
 TITLE> *
 PARMIO> NONBOND, HBOND lists and IMAGE atoms cleared.
  
 CHARMM>     
  
 CHARMM>    ! nucleic acids
 CHARMM>    open read card unit 10 name toppar/top_all36_na.rtf
 OPNLGU> Unit already open. The old file will be closed first.
 VCLOSE: Closing unit   10 with status "KEEP"
 VOPEN> Attempting to open::toppar/top_all36_na.rtf::
 OPNLGU> Unit 10 opened for READONLY access to toppar/top_all36_na.rtf
  
 CHARMM>    read  rtf card unit 10 append
 MAINIO> Residue topology file being read from unit  10.
 TITLE> *  \\\\ CHARMM36 ALL-HYDROGEN NUCLEIC ACID TOPOLOGY FILE ////
 TITLE> *   ALEXANDER D. MACKERELL JR. AND COWORKERS
 TITLE> *                      APRIL 2011
 TITLE> * ALL COMMENTS TO THE CHARMM WEB SITE: WWW.CHARMM.ORG
 TITLE> *           PARAMETER SET DISCUSSION FORUM
 TITLE> *
  
 CHARMM>     
  
 CHARMM>    open read card unit 20 name toppar/par_all36_na.prm
 OPNLGU> Unit already open. The old file will be closed first.
 VCLOSE: Closing unit   20 with status "KEEP"
 VOPEN> Attempting to open::toppar/par_all36_na.prm::
 OPNLGU> Unit 20 opened for READONLY access to toppar/par_all36_na.prm
  
 CHARMM>    read para card unit 20 append flex

          PARAMETER FILE BEING READ FROM UNIT 20
 TITLE> * \\\\ CHARMM36 ALL-HYDROGEN NUCLEIC ACID PARAMETER FILE ////
 TITLE> *         ALEXANDER D. MACKERELL JR. AND COWORKERS
 TITLE> *                        APRIL 2011
 TITLE> * ALL COMMENTS TO THE CHARMM WEB SITE: WWW.CHARMM.ORG PARAMETER
 TITLE> *                     SET DISCUSSION FORUM
 TITLE> *
 PARMIO> NONBOND, HBOND lists and IMAGE atoms cleared.
  
 CHARMM>     
  
 CHARMM>    ! carbohydrates
 CHARMM>    open read card unit 10 name toppar/top_all36_carb.rtf
 OPNLGU> Unit already open. The old file will be closed first.
 VCLOSE: Closing unit   10 with status "KEEP"
 VOPEN> Attempting to open::toppar/top_all36_carb.rtf::
 OPNLGU> Unit 10 opened for READONLY access to toppar/top_all36_carb.rtf
  
 CHARMM>    read  rtf card unit 10 append
 MAINIO> Residue topology file being read from unit  10.
 TITLE> * $ID: TOP_ALLXX_SUGAR.INP,V 1.106 2014/08/19 19:07:43 ALEX EXP $
 TITLE> *>>>>>>>>>>>> ALL-HYDROGEN TOPOLOGIES USED IN THE <<<<<<<<<<<<<<<<
 TITLE> *>>>>> DEVELOPMENT OF THE CHARMM CARBOHYDRATE  FORCE FIELD<<<<<<<<
 TITLE> *>>>>>>>>>>>>>>>>>>>>>>>>> JUNE 2009 <<<<<<<<<<<<<<<<<<<<<<<<<<<<<
 TITLE> *>>>>>>>> DIRECT COMMENTS TO ALEXANDER D. MACKERELL JR. <<<<<<<<<<
 TITLE> *>>>>>>>>>> VIA THE CHARMM WEB SITE: WWW.CHARMM.ORG <<<<<<<<<<<<<<
 TITLE> *>>>>>>>>>>>>>>> PARAMETER SET DISCUSSION FORUM <<<<<<<<<<<<<<<<<<
 TITLE> *
  
 CHARMM>     
  
 CHARMM>    open read card unit 20 name toppar/par_all36_carb.prm
 OPNLGU> Unit already open. The old file will be closed first.
 VCLOSE: Closing unit   20 with status "KEEP"
 VOPEN> Attempting to open::toppar/par_all36_carb.prm::
 OPNLGU> Unit 20 opened for READONLY access to toppar/par_all36_carb.prm
  
 CHARMM>    read para card unit 20 append flex

          PARAMETER FILE BEING READ FROM UNIT 20
 TITLE> * $ID: PAR_ALLXX_SUGAR.INP,V 1.132 2014/08/19 19:03:21 ALEX EXP $
 TITLE> *>>>>>>>>>>>> ALL-HYDROGEN PARAMETERS USED IN THE <<<<<<<<<<<<<<<<
 TITLE> *>>>>> DEVELOPMENT OF THE CHARMM CARBOHYDRATE  FORCE FIELD<<<<<<<<
 TITLE> *>>>>>>>>>>>>>>>>>>>>>>>>> JUNE 2009 <<<<<<<<<<<<<<<<<<<<<<<<<<<<<
 TITLE> *>>>>>>>> DIRECT COMMENTS TO ALEXANDER D. MACKERELL JR. <<<<<<<<<<
 TITLE> *>>>>>>>>>> VIA THE CHARMM WEB SITE: WWW.CHARMM.ORG <<<<<<<<<<<<<<
 TITLE> *>>>>>>>>>>>>>>> PARAMETER SET DISCUSSION FORUM <<<<<<<<<<<<<<<<<<
 TITLE> *
 PARMIO> NONBOND, HBOND lists and IMAGE atoms cleared.
  
 CHARMM>     
  
 CHARMM>    ! lipids
 CHARMM>    open read card unit 10 name toppar/top_all36_lipid.rtf
 OPNLGU> Unit already open. The old file will be closed first.
 VCLOSE: Closing unit   10 with status "KEEP"
 VOPEN> Attempting to open::toppar/top_all36_lipid.rtf::
 OPNLGU> Unit 10 opened for READONLY access to toppar/top_all36_lipid.rtf
  
 CHARMM>    read  rtf card unit 10 append
 MAINIO> Residue topology file being read from unit  10.
 TITLE> *  \\\\\\\ CHARMM36 ALL-HYDROGEN LIPID TOPOLOGY FILE ///////
 TITLE> *  ALL COMMENTS AND QUESTIONS SHOULD BE SUBMITTED TO THE
 TITLE> *  PARAMETER FORUM AT THE CHARMM WEBSITE: WWW.CHARMM.ORG
 TITLE> *
  
 CHARMM>     
  
 CHARMM>    open read card unit 20 name toppar/par_all36_lipid.prm
 OPNLGU> Unit already open. The old file will be closed first.
 VCLOSE: Closing unit   20 with status "KEEP"
 VOPEN> Attempting to open::toppar/par_all36_lipid.prm::
 OPNLGU> Unit 20 opened for READONLY access to toppar/par_all36_lipid.prm
  
 CHARMM>    read para card unit 20 append flex

          PARAMETER FILE BEING READ FROM UNIT 20
 TITLE> *  \\\\\\\ CHARMM36 ALL-HYDROGEN LIPID PARAMETER FILE ///////
 TITLE> *  ALL COMMENTS AND QUESTIONS SHOULD BE SUBMITTED TO THE
 TITLE> *  PARAMETER FORUM AT THE CHARMM WEBSITE: WWW.CHARMM.ORG
 TITLE> *
 PARMIO> NONBOND, HBOND lists and IMAGE atoms cleared.
  
 CHARMM>     
  
 CHARMM>    ! CGENFF
 CHARMM>    open read card unit 10 name toppar/top_all36_cgenff.rtf
 OPNLGU> Unit already open. The old file will be closed first.
 VCLOSE: Closing unit   10 with status "KEEP"
 VOPEN> Attempting to open::toppar/top_all36_cgenff.rtf::
 OPNLGU> Unit 10 opened for READONLY access to toppar/top_all36_cgenff.rtf
  
 CHARMM>    read  rtf card unit 10 append
 MAINIO> Residue topology file being read from unit  10.
 TITLE> *  --------------------------------------------------------------------------  *
 TITLE> *          CGENFF: TOPOLOGY FOR THE CHARMM GENERAL FORCE FIELD V. 4.6          *
 TITLE> *                    FOR SMALL MOLECULE DRUG DESIGN                            *
 TITLE> *  --------------------------------------------------------------------------  *
 TITLE> *

 DRUDES PARTICLES WILL BE GENERATED AUTOMATICALLY FOR ALL ATOMS WITH NON-ZERO ALPHA
 Thole-type dipole screening, Slater-Delta shape {S(u) = 1 - (1+u/2)*exp(-u)}, default radius =  1.300000
  
 CHARMM>     
  
 CHARMM>    open read card unit 20 name toppar/par_all36_cgenff.prm
 OPNLGU> Unit already open. The old file will be closed first.
 VCLOSE: Closing unit   20 with status "KEEP"
 VOPEN> Attempting to open::toppar/par_all36_cgenff.prm::
 OPNLGU> Unit 20 opened for READONLY access to toppar/par_all36_cgenff.prm
  
 CHARMM>    read para card unit 20 append flex

          PARAMETER FILE BEING READ FROM UNIT 20
 TITLE> *  --------------------------------------------------------------------------  *
 TITLE> *         CGENFF: PARAMETERS FOR THE CHARMM GENERAL FORCE FIELD V. 4.6         *
 TITLE> *                    FOR SMALL MOLECULE DRUG DESIGN                            *
 TITLE> *  --------------------------------------------------------------------------  *
 TITLE> *  2017/8: IF PROTEIN, NUCLEIC ACID AND CARBOHYDRATE TOPOLOGY AND PARAMETER FILES
 TITLE> *  ARE NOT READ PRIOR TO THE CGENFF FILES "WARNING: ATOMS IN NBFIX ' errors will
 TITLE> *  BE ENCOUNTERED.  THESE CAN BE PASSED BY SETTING BOMLEV ( -2) PRIOR TO READING
 TITLE> *  THIS FILE. IN ADDITION, WHEN GENERATING AROMATIC HALOGENS (CL, BR, I) WITH
 TITLE> *  PRE C41B/C42A VERSIONS OF CHARMM "MISSING PARAMETER" ERRORS WILL BE
 TITLE> *  ENCOUNTERED THAT ALSO REQUIRE SETTING BOMLEV ( -2).
 TITLE> *
 PARMIO> NONBOND, HBOND lists and IMAGE atoms cleared.
  
 CHARMM>     
  
 CHARMM>    ! Phosphates and Sulfates
 CHARMM>    stream toppar/toppar_all36_moreions.str
 VOPEN> Attempting to open::toppar/toppar_all36_moreions.str::
 OPNLGU> Unit 98 opened for READONLY access to toppar/toppar_all36_moreions.str

                    INPUT STREAM SWITCHING TO UNIT    98
 RDTITL> * ADDITIONAL IONS GENERATED USING CGENFF
 RDTITL> *
 Parameter: IN1 <- "" <empty>
  
 CHARMM>     
  
 CHARMM>    set nat ?NATC
 RDCMND substituted energy or value "?NATC" to "345"
 Parameter: NAT <- "345"
  
 CHARMM>    set app
 Parameter: APP <- "" <empty>
  
 CHARMM>     
  
 CHARMM>    if "@NAT" ne "?NATC" if @nat ne 0 set app append
 Parameter: NAT -> "345"
 Parameter: NAT -> "345"
 RDCMND: can not substitute energy "?NATC""
 Comparing ""345"" and ""?NATC"".
 IF test evaluated as true.  Performing command
 Comparing "345" and "0".
 IF test evaluated as true.  Performing command
 Parameter: APP <- "APPEND"
  
 CHARMM>     
  
 CHARMM>    read rtf card @app
 Parameter: APP -> "APPEND"
 MAINIO> Residue topology file being read from unit  98.
 RDTITL> * TOPOLOGIES GENERATED BY
 RDTITL> * CHARMM GENERAL FORCE FIELD (CGENFF) PROGRAM VERSION 2.4.0
 RDTITL> *
  
 CHARMM>     
  
 CHARMM>    read para card flex @app
 Parameter: APP -> "APPEND"

          PARAMETER FILE BEING READ FROM UNIT 98
 RDTITL> * PARAMETERS GENERATED BY ANALOGY BY
 RDTITL> * CHARMM GENERAL FORCE FIELD (CGENFF) PROGRAM VERSION 2.4.0
 RDTITL> *
 PARMIO> NONBOND, HBOND lists and IMAGE atoms cleared.
  
 CHARMM>     
  
 VCLOSE: Closing unit   98 with status "KEEP"

                    RETURNING TO INPUT STREAM    99
  
 CHARMM>     
  
 CHARMM>    ! Interface FF
 CHARMM>    open read card unit 10 name toppar/top_interface.rtf
 OPNLGU> Unit already open. The old file will be closed first.
 VCLOSE: Closing unit   10 with status "KEEP"
 VOPEN> Attempting to open::toppar/top_interface.rtf::
 OPNLGU> Unit 10 opened for READONLY access to toppar/top_interface.rtf
  
 CHARMM>    read  rtf card unit 10 append
 MAINIO> Residue topology file being read from unit  10.
 TITLE> * INTERFACE FF
 TITLE> * TOPOLOGY FOR NANOMATERIALS
 TITLE> *
*** WARNING **** residue TSHO already exists (old one deleted)

      ***** LEVEL  1 WARNING FROM <RTFRDR> *****
      ***** Residue already exists.
      ******************************************
      BOMLEV (  0) IS NOT REACHED. WRNLEV IS  5

          PRES TSHO17      -1.050
*** WARNING **** residue TSHO already exists (old one deleted)

      ***** LEVEL  1 WARNING FROM <RTFRDR> *****
      ***** Residue already exists.
      ******************************************
      BOMLEV (  0) IS NOT REACHED. WRNLEV IS  5

          PRES TSHO21      -1.050
 There were   2 warning(s) from RTFRDR.
  
 CHARMM>     
  
 CHARMM>    open read card unit 10 name toppar/par_interface.prm
 OPNLGU> Unit already open. The old file will be closed first.
 VCLOSE: Closing unit   10 with status "KEEP"
 VOPEN> Attempting to open::toppar/par_interface.prm::
 OPNLGU> Unit 10 opened for READONLY access to toppar/par_interface.prm
  
 CHARMM>    read para card unit 10 append flex

          PARAMETER FILE BEING READ FROM UNIT 10
 TITLE> * INTERFACE FF
 TITLE> * TOPOLOGY AND PARAMETER FOR CALY MINERALS, CEMENT MINERALS
 TITLE> *
 PARRDR> Error: Repeated DIHE parameter ( 10947): HGR6  ICG1  ICG1  ICGE is replaced
 PARMIO> NONBOND, HBOND lists and IMAGE atoms cleared.
  
 CHARMM>     
  
 CHARMM>    stream toppar/toppar_all36_nano_lig.str
 VOPEN> Attempting to open::toppar/toppar_all36_nano_lig.str::
 OPNLGU> Unit 98 opened for READONLY access to toppar/toppar_all36_nano_lig.str

                    INPUT STREAM SWITCHING TO UNIT    98
 RDTITL> READ RTF CARD APPEND
 RDTITL> No title read.
 Parameter: IN1 <- "" <empty>
  
 CHARMM>    read rtf card append
 MAINIO> Residue topology file being read from unit  98.
 RDTITL> * TOPOLOGY FOR NANO-LIGAND
 RDTITL> *
  
 CHARMM>     
  
 CHARMM>    read param card flex append

          PARAMETER FILE BEING READ FROM UNIT 98
 RDTITL> * SYNTHETIC POLYMER PARAMETER
 RDTITL> *
 PARMIO> NONBOND, HBOND lists and IMAGE atoms cleared.
  
 CHARMM>    RETURN
 VCLOSE: Closing unit   98 with status "KEEP"

                    RETURNING TO INPUT STREAM    99
  
 CHARMM>    stream toppar/toppar_all36_nano_lig_patch.str
 VOPEN> Attempting to open::toppar/toppar_all36_nano_lig_patch.str::
 OPNLGU> Unit 98 opened for READONLY access to toppar/toppar_all36_nano_lig_patch.str

                    INPUT STREAM SWITCHING TO UNIT    98
 RDTITL> READ RTF CARD APPEND
 RDTITL> No title read.
 Parameter: IN1 <- "" <empty>
  
 CHARMM>    read rtf card append
 MAINIO> Residue topology file being read from unit  98.
 RDTITL> * TOPOLOGY FOR SYNTHETIC_POLYMER
 RDTITL> *
  
 CHARMM>    RETURN
 VCLOSE: Closing unit   98 with status "KEEP"

                    RETURNING TO INPUT STREAM    99
  
 CHARMM>     
  
 CHARMM>    ! Additional topologies and parameters for synthetic polymer
 CHARMM>    stream toppar/toppar_all36_synthetic_polymer.str
 VOPEN> Attempting to open::toppar/toppar_all36_synthetic_polymer.str::
 OPNLGU> Unit 98 opened for READONLY access to toppar/toppar_all36_synthetic_polymer.str

                    INPUT STREAM SWITCHING TO UNIT    98
 RDTITL> READ RTF CARD APPEND
 RDTITL> No title read.
 Parameter: IN1 <- "" <empty>
  
 CHARMM>    read rtf card append
 MAINIO> Residue topology file being read from unit  98.
 RDTITL> * TOPOLOGY FOR SYNTHETIC_POLYMER
 RDTITL> *
  
 CHARMM>     
  
 CHARMM>    read param card flex append

          PARAMETER FILE BEING READ FROM UNIT 98
 RDTITL> * SYNTHETIC POLYMER PARAMETER
 RDTITL> *
 PARMIO> NONBOND, HBOND lists and IMAGE atoms cleared.
  
 CHARMM>    RETURN
 VCLOSE: Closing unit   98 with status "KEEP"

                    RETURNING TO INPUT STREAM    99
  
 CHARMM>    stream toppar/toppar_all36_synthetic_polymer_patch.str
 VOPEN> Attempting to open::toppar/toppar_all36_synthetic_polymer_patch.str::
 OPNLGU> Unit 98 opened for READONLY access to toppar/toppar_all36_synthetic_polymer_patch.str

                    INPUT STREAM SWITCHING TO UNIT    98
 RDTITL> READ RTF CARD APPEND
 RDTITL> No title read.
 Parameter: IN1 <- "" <empty>
  
 CHARMM>    read rtf card append
 MAINIO> Residue topology file being read from unit  98.
 RDTITL> * TOPOLOGY FOR SYNTHETIC_POLYMER
 RDTITL> *
  
 CHARMM>     
  
 CHARMM>    return
 VCLOSE: Closing unit   98 with status "KEEP"

                    RETURNING TO INPUT STREAM    99
  
 CHARMM>    stream toppar/toppar_all36_polymer_solvent.str
 VOPEN> Attempting to open::toppar/toppar_all36_polymer_solvent.str::
 OPNLGU> Unit 98 opened for READONLY access to toppar/toppar_all36_polymer_solvent.str

                    INPUT STREAM SWITCHING TO UNIT    98
 RDTITL> READ RTF CARD APPEND
 RDTITL> No title read.
 Parameter: IN1 <- "" <empty>
  
 CHARMM>    read rtf card append
 MAINIO> Residue topology file being read from unit  98.
 RDTITL> * TOPOLOGY FOR SYNTHETIC_POLYMER
 RDTITL> *
  
 CHARMM>    read param card flex append

          PARAMETER FILE BEING READ FROM UNIT 98
 RDTITL> * SYNTHETIC POLYMER PARAMETER
 RDTITL> *
 PARMIO> NONBOND, HBOND lists and IMAGE atoms cleared.
  
 CHARMM>     
  
 CHARMM>    RETURN
 VCLOSE: Closing unit   98 with status "KEEP"

                    RETURNING TO INPUT STREAM    99
  
 CHARMM>     
  
 CHARMM>    ! Additional topologies and parameters for water and ions
 CHARMM>    stream toppar/toppar_water_ions.str
 VOPEN> Attempting to open::toppar/toppar_water_ions.str::
 OPNLGU> Unit 98 opened for READONLY access to toppar/toppar_water_ions.str

                    INPUT STREAM SWITCHING TO UNIT    98
 RDTITL> * TOPLOGY AND PARAMETER INFORMATION FOR WATER AND IONS.
 RDTITL> *
 Parameter: IN1 <- "" <empty>
  
 CHARMM>     
  
 CHARMM>    !Testcase
 CHARMM>    !test_water_ions.inp
 CHARMM>     
  
 CHARMM>    ! IMPORTANT NOTE: this file contains NBFixes between carboxylates and sodium,
 CHARMM>    ! which will only apply if the main files containing carboxylate atom types
 CHARMM>    ! have been read in first!
 CHARMM>     
  
 CHARMM>    !references
 CHARMM>    !
 CHARMM>    !TIP3P water model
 CHARMM>    !
 CHARMM>    !W.L. Jorgensen; J.Chandrasekhar; J.D. Madura; R.W. Impey;
 CHARMM>    !M.L. Klein; "Comparison of simple potential functions for
 CHARMM>    !simulating liquid water", J. Chem. Phys. 79 926-935 (1983).
 CHARMM>    !
 CHARMM>    !IONS
 CHARMM>    !
 CHARMM>    !Ions from Roux and coworkers
 CHARMM>    !
 CHARMM>    !Beglov, D. and Roux, B., Finite Representation of an Infinite
 CHARMM>    !Bulk System: Solvent Boundary Potential for Computer Simulations,
 CHARMM>    !Journal of Chemical Physics, 1994, 100: 9050-9063
 CHARMM>    !
 CHARMM>    !ZINC
 CHARMM>    !
 CHARMM>    !Stote, R.H. and Karplus, M. Zinc Binding in Proteins and
 CHARMM>    !Solution: A Simple but Accurate Nonbonded Representation, PROTEINS:
 CHARMM>    !Structure, Function, and Genetics 23:12-31 (1995)
 CHARMM>     
  
 CHARMM>    !test "append" to determine if previous toppar files have been read and
 CHARMM>    !add append to "read rtf card" if true
 CHARMM>    set nat ?NATC
 RDCMND substituted energy or value "?NATC" to "468"
 Parameter: NAT <- "468"
  
 CHARMM>    set app
 Parameter: APP <- "" <empty>
  
 CHARMM>    !We're exploiting what is arguably a bug in the parser. On the left hand side,
 CHARMM>    !the quotes have priority, so NAT is correctly substituted. On the right hand
 CHARMM>    !side, the ? has priority and NATC" (sic) is not a valid substitution...
 CHARMM>    if "@NAT" ne "?NATC" if @nat ne 0 set app append
 Parameter: NAT -> "468"
 Parameter: NAT -> "468"
 RDCMND: can not substitute energy "?NATC""
 Comparing ""468"" and ""?NATC"".
 IF test evaluated as true.  Performing command
 Comparing "468" and "0".
 IF test evaluated as true.  Performing command
 Parameter: APP <- "APPEND"
  
 CHARMM>     
  
 CHARMM>    read rtf card @app
 Parameter: APP -> "APPEND"
 MAINIO> Residue topology file being read from unit  98.
 RDTITL> * TOPOLOGY FOR WATER AND IONS
 RDTITL> *
  
 CHARMM>     
  
 CHARMM>    read para card flex @app
 Parameter: APP -> "APPEND"

          PARAMETER FILE BEING READ FROM UNIT 98
 RDTITL> * PARAMETERS FOR WATER AND IONS
 RDTITL> *
 PARMIO> NONBOND, HBOND lists and IMAGE atoms cleared.
  
 CHARMM>     
  
 CHARMM>    ! The following section contains NBFixes for sodium interacting with
 CHARMM>    ! carboxylate oxygens of various CHARMM force fields. It will generate
 CHARMM>    ! level -1 warnings whenever any of these force fields have not been
 CHARMM>    ! read prior to the current stream file. Since we don't want to force
 CHARMM>    ! the user to always read all the force fields, we're suppressing the
 CHARMM>    ! warnings. The only side effect is that you will have "most severe
 CHARMM>    ! warning was at level 0" at the end of your output. Also note that
 CHARMM>    ! the user is responsible for reading the current file last if they
 CHARMM>    ! want the NBFixes to apply. A more elegant solution would require new
 CHARMM>    ! features to be added to CHARMM.
 CHARMM>    ! parallel fix, to avoid duplicated messages in the log
 CHARMM>    set para
 Parameter: PARA <- "" <empty>
  
 CHARMM>    if ?NUMNODE gt 1 set para node 0
 RDCMND substituted energy or value "?NUMNODE" to "1"
 Comparing "1" and "1".
 IF test evaluated as false.  Skipping command
  
 CHARMM>     
  
 CHARMM>    set wrn ?WRNLEV
 RDCMND substituted energy or value "?WRNLEV" to "5"
 Parameter: WRN <- "5"
  
 CHARMM>    ! Some versions of CHARMM don't seem to initialize wrnlev...
 CHARMM>    if "@WRN" eq "?WRNLEV" set wrn 5
 Parameter: WRN -> "5"
 RDCMND: can not substitute energy "?WRNLEV""
 Comparing ""5"" and ""?WRNLEV"".
 IF test evaluated as false.  Skipping command
  
 CHARMM>    set bom ?bomlev
 RDCMND substituted energy or value "?BOMLEV" to "0"
 Parameter: BOM <- "0"
  
 CHARMM>    WRNLEV -1 @PARA
 Parameter: PARA -> "" <empty>
  
 CHARMM>    BOMLEV -1 @PARA
 Parameter: PARA -> "" <empty>
  
 CHARMM>    read para card flex append

          PARAMETER FILE BEING READ FROM UNIT 98
 RDTITL> * NBFIX BETWEEN CARBOXYLATE AND SODIUM
 RDTITL> *
 PARMIO> NONBOND, HBOND lists and IMAGE atoms cleared.
  
 CHARMM>    BOMLEV @bom @PARA
 Parameter: BOM -> "0"
 Parameter: PARA -> "" <empty>
  
 CHARMM>    WRNLEV @wrn @PARA
 Parameter: WRN -> "5"
 Parameter: PARA -> "" <empty>
  
 CHARMM>     
  
 CHARMM>    return
 VCLOSE: Closing unit   98 with status "KEEP"

                    RETURNING TO INPUT STREAM    99
  
 CHARMM>    stream toppar/toppar_dum_noble_gases.str
 VOPEN> Attempting to open::toppar/toppar_dum_noble_gases.str::
 OPNLGU> Unit 98 opened for READONLY access to toppar/toppar_dum_noble_gases.str

                    INPUT STREAM SWITCHING TO UNIT    98
 RDTITL> * TOPLOGY AND PARAMETER INFORMATION FOR HELIUM, NEON AND A DUMMY ATOM.
 RDTITL> *
 Parameter: IN1 <- "" <empty>
  
 CHARMM>     
  
 CHARMM>    !Testcase
 CHARMM>    !test_dum_nobel_gases.inp
 CHARMM>     
  
 CHARMM>    !test "append" to determine if previous	toppar files have been read and
 CHARMM>    !add append to "read rtf card" if true
 CHARMM>    set nat ?NATC
 RDCMND substituted energy or value "?NATC" to "485"
 Parameter: NAT <- "485"
  
 CHARMM>    set app
 Parameter: APP <- "" <empty>
  
 CHARMM>    !We're exploiting what is arguably a bug in the parser. On the left hand side,
 CHARMM>    !the quotes have proirity, so NAT is correctly substituted. On the right hand
 CHARMM>    !side, the ? has priority and NATC" (sic) is not a valid substitution...
 CHARMM>    if "@NAT" ne "?NATC" if @nat ne 0 set app append
 Parameter: NAT -> "485"
 Parameter: NAT -> "485"
 RDCMND: can not substitute energy "?NATC""
 Comparing ""485"" and ""?NATC"".
 IF test evaluated as true.  Performing command
 Comparing "485" and "0".
 IF test evaluated as true.  Performing command
 Parameter: APP <- "APPEND"
  
 CHARMM>     
  
 CHARMM>    read rtf card @app
 Parameter: APP -> "APPEND"
 MAINIO> Residue topology file being read from unit  98.
 RDTITL> * TOPOLOGY FOR HELIUM, NEON AND A DUMMY ATOM.
 RDTITL> *
  
 CHARMM>     
  
 CHARMM>    read para card flex @app
 Parameter: APP -> "APPEND"

          PARAMETER FILE BEING READ FROM UNIT 98
 RDTITL> * PARAMETERS FOR HELIUM, NEON AND A DUMMY ATOM.
 RDTITL> *
 PARMIO> NONBOND, HBOND lists and IMAGE atoms cleared.
  
 CHARMM>     
  
 CHARMM>    return
 VCLOSE: Closing unit   98 with status "KEEP"

                    RETURNING TO INPUT STREAM    99
  
 CHARMM>    stream toppar/toppar_ions_won.str
 VOPEN> Attempting to open::toppar/toppar_ions_won.str::
 OPNLGU> Unit 98 opened for READONLY access to toppar/toppar_ions_won.str

                    INPUT STREAM SWITCHING TO UNIT    98
 RDTITL> * TOP_IONS_WON.STR: GENERAL MODEL FOR MONO-, DI-, AND TRIVALENT CATIONS
 RDTITL> *
 Parameter: IN1 <- "" <empty>
  
 CHARMM>     
  
 CHARMM>    !This is a comprehensive set of ions developed using stochastic boundary
 CHARMM>    !conditions. It is strongly recommended that ion parameters in
 CHARMM>    !toppar_water_ions.str be used if available, as they are more highly
 CHARMM>    !optimized.  Accordingly, those ions have been commented in this
 CHARMM>    !file.
 CHARMM>    !
 CHARMM>    !reference
 CHARMM>    !Won, Y., "Force Field for Monovalent, Divalent, and Trivalent Cations
 CHARMM>    !Developed under the Solvent Boundary Potential," Journal of Physical
 CHARMM>    !Chemistry A., 116: 11763-11767, 2012.
 CHARMM>     
  
 CHARMM>     
  
 CHARMM>    !test "append" to determine if previous toppar files have been read and
 CHARMM>    !add append to "read rtf card" if true
 CHARMM>    set nat ?NATC
 RDCMND substituted energy or value "?NATC" to "488"
 Parameter: NAT <- "488"
  
 CHARMM>    set app
 Parameter: APP <- "" <empty>
  
 CHARMM>    !We're exploiting what is arguably a bug in the parser. On the left hand side,
 CHARMM>    !the quotes have priority, so NAT is correctly substituted. On the right hand
 CHARMM>    !side, the ? has priority and NATC" (sic) is not a valid substitution...
 CHARMM>    if "@NAT" ne "?NATC" if @nat ne 0 set app append
 Parameter: NAT -> "488"
 Parameter: NAT -> "488"
 RDCMND: can not substitute energy "?NATC""
 Comparing ""488"" and ""?NATC"".
 IF test evaluated as true.  Performing command
 Comparing "488" and "0".
 IF test evaluated as true.  Performing command
 Parameter: APP <- "APPEND"
  
 CHARMM>     
  
 CHARMM>    read rtf card @app
 Parameter: APP -> "APPEND"
 MAINIO> Residue topology file being read from unit  98.
 RDTITL> * TOPOLOGY FOR WATER AND IONS
 RDTITL> *
  
 CHARMM>     
  
 CHARMM>    read para card flex @app
 Parameter: APP -> "APPEND"

          PARAMETER FILE BEING READ FROM UNIT 98
 RDTITL> * PAR_CATION.PRM FOR MONO-, DI-, AND TRIVALENT CATIONS
 RDTITL> *
 PARMIO> NONBOND, HBOND lists and IMAGE atoms cleared.
  
 VCLOSE: Closing unit   98 with status "KEEP"

                    RETURNING TO INPUT STREAM    99
  
 CHARMM>    stream toppar/cam.str
 VOPEN> Attempting to open::toppar/cam.str::
 OPNLGU> Unit 98 opened for READONLY access to toppar/cam.str

                    INPUT STREAM SWITCHING TO UNIT    98
 RDTITL> READ RTF CARD APPEND
 RDTITL> No title read.
 Parameter: IN1 <- "" <empty>
  
 CHARMM>    read rtf card append
 MAINIO> Residue topology file being read from unit  98.
 RDTITL> * TOPOLOGY GENERATED BY PARMED
 RDTITL> *

      ***** LEVEL  1 WARNING FROM <rtfrdr> *****
      ***** No AUTOgen defaults specified in appended RTF. Potential conflict with prior RTF autogen options. Check.
      ******************************************
      BOMLEV (  0) IS NOT REACHED. WRNLEV IS  5

  
 CHARMM>     
  
 CHARMM>    read para card flex append

          PARAMETER FILE BEING READ FROM UNIT 98
 RDTITL> * PARAMETERS GENERATED BY PARMED
 RDTITL> *
 PARMIO> NONBOND, HBOND lists and IMAGE atoms cleared.
  
 CHARMM>     
  
 CHARMM>    ! The following section contains NBFixes for CAM interacting with
 CHARMM>    ! water.
 CHARMM>    set para
 Parameter: PARA <- "" <empty>
  
 CHARMM>    if ?NUMNODE gt 1 set para node 0
 RDCMND substituted energy or value "?NUMNODE" to "1"
 Comparing "1" and "1".
 IF test evaluated as false.  Skipping command
  
 CHARMM>     
  
 CHARMM>    set wrn ?WRNLEV
 RDCMND substituted energy or value "?WRNLEV" to "5"
 Parameter: WRN <- "5"
  
 CHARMM>    ! Some versions of CHARMM don't seem to initialize wrnlev...
 CHARMM>    if "@WRN" eq "?WRNLEV" set wrn 5
 Parameter: WRN -> "5"
 RDCMND: can not substitute energy "?WRNLEV""
 Comparing ""5"" and ""?WRNLEV"".
 IF test evaluated as false.  Skipping command
  
 CHARMM>    set bom ?bomlev
 RDCMND substituted energy or value "?BOMLEV" to "0"
 Parameter: BOM <- "0"
  
 CHARMM>    WRNLEV -1 @PARA
 Parameter: PARA -> "" <empty>
  
 CHARMM>    BOMLEV -1 @PARA
 Parameter: PARA -> "" <empty>
  
 CHARMM>     
  
 CHARMM>    read para card flex append

          PARAMETER FILE BEING READ FROM UNIT 98
 RDTITL> * NBFIX BETWEEN CAM AND WATER
 RDTITL> *
 PARMIO> NONBOND, HBOND lists and IMAGE atoms cleared.
  
 CHARMM>    BOMLEV @bom @PARA
 Parameter: BOM -> "0"
 Parameter: PARA -> "" <empty>
  
 CHARMM>    WRNLEV @wrn @PARA
 Parameter: WRN -> "5"
 Parameter: PARA -> "" <empty>
  
 CHARMM>     
  
 CHARMM>    return
 VCLOSE: Closing unit   98 with status "KEEP"

                    RETURNING TO INPUT STREAM    99
  
 CHARMM>     
  
 CHARMM>    ! Additional topologies and parameters for protein
 CHARMM>    stream toppar/toppar_all36_prot_arg0.str
 VOPEN> Attempting to open::toppar/toppar_all36_prot_arg0.str::
 OPNLGU> Unit 98 opened for READONLY access to toppar/toppar_all36_prot_arg0.str

                    INPUT STREAM SWITCHING TO UNIT    98
 RDTITL> *>>>>>> ALL-HYDROGEN TOPOLOGY FOR NEUTRAL ARG <<<<<<<<<<<<<<<<<<<<
 RDTITL> *>>>>>>>>>>>>>>>>>>>>>>> 2007 <<<<<<<<<<<<<<<<<<<<<<<<<<<<<<<<<<<<
 RDTITL> *>>>>>>>> DIRECT COMMENTS TO ALEXANDER D. MACKERELL JR. <<<<<<<<<<
 RDTITL> *>>>>>>>>>>>>>>> PARAMETER FORUM, WWW.CHARMM.ORG <<<<<<<<<<<<<<<<<
 RDTITL> *
 Parameter: IN1 <- "" <empty>
  
 CHARMM>     
  
 CHARMM>    ! Atom names include "R" (for Arg) as the second letter. The
 CHARMM>    ! only other atom types in the additive FF with this second
 CHARMM>    ! letter are histidine [HN]R[123] in the protein FF and CRL[12]
 CHARMM>    ! in toppar_all36_lipid_cholesterol.str , so no more conflicts.
 CHARMM>     
  
 CHARMM>    !Parent files that have to be read prior to streaming this file
 CHARMM>    !top_all36_prot.rtf
 CHARMM>    !par_all36_prot.rtf
 CHARMM>    !
 CHARMM>    !Testcase
 CHARMM>    !test_all36_prot_arg0.inp
 CHARMM>     
  
 CHARMM>    !Li, L., Vorobyov, I.V., MacKerell, Jr., A.D., Allen, T.W., "Is
 CHARMM>    !arginine charged in a membrane?" Biophysical Journal, 94: L11-L13,
 CHARMM>    !2008, PMCID: PMC2157258
 CHARMM>     
  
 CHARMM>    read rtf card append
 MAINIO> Residue topology file being read from unit  98.
 RDTITL> * TOPOLOGY FOR PROTEIN RELATED MODEL COMPOUNDS
 RDTITL> *
*** WARNING **** residue MGU1 already exists (old one deleted)

      ***** LEVEL  1 WARNING FROM <RTFRDR> *****
      ***** Residue already exists.
      ******************************************
      BOMLEV (  0) IS NOT REACHED. WRNLEV IS  5

          RESI MGU1          0.00
*** WARNING **** residue MGU2 already exists (old one deleted)

      ***** LEVEL  1 WARNING FROM <RTFRDR> *****
      ***** Residue already exists.
      ******************************************
      BOMLEV (  0) IS NOT REACHED. WRNLEV IS  5

          RESI MGU2          0.00
 There were   2 warning(s) from RTFRDR.
  
 CHARMM>     
  
 CHARMM>    read param card flex append

          PARAMETER FILE BEING READ FROM UNIT 98
 RDTITL>  
 RDTITL> No title read.
 PARMIO> NONBOND, HBOND lists and IMAGE atoms cleared.
  
 CHARMM>     
  
 CHARMM>    return
 VCLOSE: Closing unit   98 with status "KEEP"

                    RETURNING TO INPUT STREAM    99
  
 CHARMM>    stream toppar/toppar_all36_prot_c36m_d_aminoacids.str
 VOPEN> Attempting to open::toppar/toppar_all36_prot_c36m_d_aminoacids.str::
 OPNLGU> Unit 98 opened for READONLY access to toppar/toppar_all36_prot_c36m_d_aminoacids.str

                    INPUT STREAM SWITCHING TO UNIT    98
 RDTITL> *>>>>>>CHARMM36 ALL-HYDROGEN TOPPAR FILE FOR D-PROTEINS <<<<<<<
 RDTITL> *>>>>>>>>>>>>>>>>>>>>>>>>>> JAN. 2016 <<<<<<<<<<<<<<<<<<<<<<<<<<<<
 RDTITL> * ALL COMMENTS TO THE CHARMM WEB SITE: WWW.CHARMM.ORG
 RDTITL> *             PARAMETER SET DISCUSSION FORUM
 RDTITL> *
 Parameter: IN1 <- "" <empty>
  
 CHARMM>     
  
 CHARMM>    !update 2016/2. use directly inverted CMAPs
 CHARMM>     
  
 CHARMM>    !toppar stream file for D-amino acids. Includes new residue
 CHARMM>    !names, inverted CMAP and additional parameters.
 CHARMM>     
  
 CHARMM>    !Parent files that have to be read prior to streaming this file
 CHARMM>    !top_all36_prot.rtf
 CHARMM>    !par_all36m_prot.prm
 CHARMM>    !
 CHARMM>    !Testcase
 CHARMM>    !test_all36_d_amino_acid.inp
 CHARMM>     
  
 CHARMM>    !test "append" to determine if previous toppar files have been read and
 CHARMM>    !add append to "read rtf card" if true
 CHARMM>    set nat ?NATC
 RDCMND substituted energy or value "?NATC" to "554"
 Parameter: NAT <- "554"
  
 CHARMM>    set app
 Parameter: APP <- "" <empty>
  
 CHARMM>    !We're exploiting what is arguably a bug in the parser. On the left hand side,
 CHARMM>    !the quotes have priority, so NAT is correctly substituted. On the right hand
 CHARMM>    !side, the ? has priority and NATC" (sic) is not a valid substitution...
 CHARMM>    if "@NAT" ne "?NATC" if @nat ne 0 set app append
 Parameter: NAT -> "554"
 Parameter: NAT -> "554"
 RDCMND: can not substitute energy "?NATC""
 Comparing ""554"" and ""?NATC"".
 IF test evaluated as true.  Performing command
 Comparing "554" and "0".
 IF test evaluated as true.  Performing command
 Parameter: APP <- "APPEND"
  
 CHARMM>     
  
 CHARMM>    read rtf card @app
 Parameter: APP -> "APPEND"
 MAINIO> Residue topology file being read from unit  98.
 RDTITL> * TOPOLOGY FOR D- AMINOACIDS
 RDTITL> *
  
 CHARMM>     
  
 CHARMM>    read para card flex @app
 Parameter: APP -> "APPEND"

          PARAMETER FILE BEING READ FROM UNIT 98
 RDTITL> * PARAMETERS FOR D- AMINOACIDS
 RDTITL> *
 PARMIO> NONBOND, HBOND lists and IMAGE atoms cleared.
  
 VCLOSE: Closing unit   98 with status "KEEP"

                    RETURNING TO INPUT STREAM    99
  
 CHARMM>    stream toppar/toppar_all36_prot_fluoro_alkanes.str
 VOPEN> Attempting to open::toppar/toppar_all36_prot_fluoro_alkanes.str::
 OPNLGU> Unit 98 opened for READONLY access to toppar/toppar_all36_prot_fluoro_alkanes.str

                    INPUT STREAM SWITCHING TO UNIT    98
 RDTITL> * TOPOLOGY AND PARAMETERS FOR FLUORINATED ALKANES.
 RDTITL> *
 Parameter: IN1 <- "" <empty>
  
 CHARMM>     
  
 CHARMM>    !These parameters are maintained for historic reasons.  The CGenFF
 CHARMM>    !halogen parameters are a significant improvement over these
 CHARMM>    !parameters.
 CHARMM>     
  
 CHARMM>    !Parent files that have to be read prior to streaming this file
 CHARMM>    !top_all36_prot.rtf
 CHARMM>    !par_all36_prot.prm
 CHARMM>     
  
 CHARMM>    !Testcase
 CHARMM>    !test_all36_prot_fluoro_alkanes.inp
 CHARMM>     
  
 CHARMM>    !Reference
 CHARMM>    !Chen, I.-J., Yin, D. and MacKerell, Jr., A.D., "Combined Ab
 CHARMM>    !initio/Empirical Approach for Optimization of Lennard-Jones Parameters
 CHARMM>    !for Polar-Neutral Compounds," Journal of Computational Chemistry,
 CHARMM>    !2002, 23:199-213.
 CHARMM>    !
 CHARMM>    !Note that these parameters are higly optimized to reproduce the
 CHARMM>    !corresponding condensed phase properties and have not been incorporated
 CHARMM>    !into the CHARMM22 or CHARMM27 biomolecular force fields
 CHARMM>     
  
 CHARMM>    read rtf card append
 MAINIO> Residue topology file being read from unit  98.
 RDTITL> * TOPOLOGY FOR FLUOROALKANES
 RDTITL> *
*** WARNING **** residue ETHA already exists (old one deleted)

      ***** LEVEL  1 WARNING FROM <RTFRDR> *****
      ***** Residue already exists.
      ******************************************
      BOMLEV (  0) IS NOT REACHED. WRNLEV IS  5

          RESI ETHA  0.0
*** WARNING **** residue FETH already exists (old one deleted)

      ***** LEVEL  1 WARNING FROM <RTFRDR> *****
      ***** Residue already exists.
      ******************************************
      BOMLEV (  0) IS NOT REACHED. WRNLEV IS  5

          RESI FETH  0.0
*** WARNING **** residue DFET already exists (old one deleted)

      ***** LEVEL  1 WARNING FROM <RTFRDR> *****
      ***** Residue already exists.
      ******************************************
      BOMLEV (  0) IS NOT REACHED. WRNLEV IS  5

          RESI DFET 0.0
*** WARNING **** residue TFET already exists (old one deleted)

      ***** LEVEL  1 WARNING FROM <RTFRDR> *****
      ***** Residue already exists.
      ******************************************
      BOMLEV (  0) IS NOT REACHED. WRNLEV IS  5

          RESI TFET  0.0
*** WARNING **** residue TFE  already exists (old one deleted)

      ***** LEVEL  1 WARNING FROM <RTFRDR> *****
      ***** Residue already exists.
      ******************************************
      BOMLEV (  0) IS NOT REACHED. WRNLEV IS  5

          RESI TFE   0.0
 There were   5 warning(s) from RTFRDR.
  
 CHARMM>     
  
 CHARMM>    read para card flex append

          PARAMETER FILE BEING READ FROM UNIT 98
 RDTITL> * FLUOROALKANE PARAMETERS
 RDTITL> *
 PARMIO> NONBOND, HBOND lists and IMAGE atoms cleared.
  
 CHARMM>     
  
 CHARMM>    return
 VCLOSE: Closing unit   98 with status "KEEP"

                    RETURNING TO INPUT STREAM    99
  
 CHARMM>    stream toppar/toppar_all36_prot_heme.str
 VOPEN> Attempting to open::toppar/toppar_all36_prot_heme.str::
 OPNLGU> Unit 98 opened for READONLY access to toppar/toppar_all36_prot_heme.str

                    INPUT STREAM SWITCHING TO UNIT    98
 RDTITL> * TOPOLOGY AND PARAMETER STREAM FILE FOR HEME AND RELATED
 RDTITL> * LIGANDS AND PATCHES.
 RDTITL> *
 Parameter: IN1 <- "" <empty>
  
 CHARMM>     
  
 CHARMM>    !updated 2016/2, allow for use of AUTOGENERATE ANGLE DIHEDRAl PATCH
 CHARMM>     
  
 CHARMM>    !Parent files that have to be read prior to streaming this file
 CHARMM>    !top_all36_prot.rtf
 CHARMM>    !par_all36_prot.prm
 CHARMM>     
  
 CHARMM>    !Testcase
 CHARMM>    !test_all36_prot_heme.inp
 CHARMM>     
  
 CHARMM>    read rtf card append
 MAINIO> Residue topology file being read from unit  98.
 RDTITL> * TOPOLOGY FOR HEME AND RELATED COMPOUNDS AND PATCHES
 RDTITL> *
*** WARNING **** residue CO2  already exists (old one deleted)

      ***** LEVEL  1 WARNING FROM <RTFRDR> *****
      ***** Residue already exists.
      ******************************************
      BOMLEV (  0) IS NOT REACHED. WRNLEV IS  5

          RESI CO2             0.00
 There were   1 warning(s) from RTFRDR.
  
 CHARMM>     
  
 CHARMM>    read para card flex append

          PARAMETER FILE BEING READ FROM UNIT 98
 RDTITL> * ADDITIONAL PARAMETERS FOR HEME
 RDTITL> *
 PARMIO> NONBOND, HBOND lists and IMAGE atoms cleared.
  
 CHARMM>     
  
 CHARMM>    return
 VCLOSE: Closing unit   98 with status "KEEP"

                    RETURNING TO INPUT STREAM    99
  
 CHARMM>    stream toppar/toppar_all36_prot_na_combined.str
 VOPEN> Attempting to open::toppar/toppar_all36_prot_na_combined.str::
 OPNLGU> Unit 98 opened for READONLY access to toppar/toppar_all36_prot_na_combined.str

                    INPUT STREAM SWITCHING TO UNIT    98
 RDTITL> * TOPOLOGY AND PARAMETER STREAM FILE FOR PATCHES TO CREATE
 RDTITL> * MODEL COMPOUNDS AND PATCHES THAT REQUIRE BOTH PROTEIN AND
 RDTITL> * NUCLEIC ACID TOPOLOGY AND PARAMETER INFORMATION
 RDTITL> *
 Parameter: IN1 <- "" <empty>
  
 CHARMM>     
  
 CHARMM>    !Parent files that have to be read prior to streaming this file
 CHARMM>    !top_all36_prot.rtf
 CHARMM>    !par_all36_prot.prm
 CHARMM>    !top_all36_na.rtf
 CHARMM>    !par_all36_na.prm
 CHARMM>    !stream/toppar_all36_prot_fluoro_alkanes.str ! atom types an parameters for fluorinated compounds
 CHARMM>     
  
 CHARMM>    !Testcase
 CHARMM>    !test_all36_prot_na_combined.inp
 CHARMM>     
  
 CHARMM>    !all patches must be followed by AUTOGENERATE ANGLES DIHEDRALS
 CHARMM>     
  
 CHARMM>    !PHOSPHOTYROSINE
 CHARMM>    !
 CHARMM>    !Feng, M.-H., Philippopoulos, M., MacKerell, Jr., A.D. and Lim, C.
 CHARMM>    !Structural Characterization of the Phosphotyrosine Binding Region of a
 CHARMM>    !High-Affinity aSH2 Domain-Phosphopeptide Complex by Molecular Dynamics
 CHARMM>    !Simulation and Chemical Shift Calculations. Journal of the American
 CHARMM>    !Chemical Society, 1996, 118: 11265-11277.
 CHARMM>     
  
 CHARMM>    read rtf card append
 MAINIO> Residue topology file being read from unit  98.
 RDTITL> * TOPOLOGY FOR PHOSPHORYLATED AMINO ACIDS
 RDTITL> *
*** WARNING **** residue THFI already exists (old one deleted)

      ***** LEVEL  1 WARNING FROM <RTFRDR> *****
      ***** Residue already exists.
      ******************************************
      BOMLEV (  0) IS NOT REACHED. WRNLEV IS  5

          RESI THFI       0.00
*** WARNING **** residue THMI already exists (old one deleted)

      ***** LEVEL  1 WARNING FROM <RTFRDR> *****
      ***** Residue already exists.
      ******************************************
      BOMLEV (  0) IS NOT REACHED. WRNLEV IS  5

          RESI THMI       0.00
*** WARNING **** residue THFA already exists (old one deleted)

      ***** LEVEL  1 WARNING FROM <RTFRDR> *****
      ***** Residue already exists.
      ******************************************
      BOMLEV (  0) IS NOT REACHED. WRNLEV IS  5

          RESI THFA        0.00
*** WARNING **** residue THAO already exists (old one deleted)

      ***** LEVEL  1 WARNING FROM <RTFRDR> *****
      ***** Residue already exists.
      ******************************************
      BOMLEV (  0) IS NOT REACHED. WRNLEV IS  5

          RESI THAO         0.00
*** WARNING **** residue RNUS already exists (old one deleted)

      ***** LEVEL  1 WARNING FROM <RTFRDR> *****
      ***** Residue already exists.
      ******************************************
      BOMLEV (  0) IS NOT REACHED. WRNLEV IS  5

          RESI RNUS         0.00
*** WARNING **** residue NUCL already exists (old one deleted)

      ***** LEVEL  1 WARNING FROM <RTFRDR> *****
      ***** Residue already exists.
      ******************************************
      BOMLEV (  0) IS NOT REACHED. WRNLEV IS  5

          RESI NUCL        -1.00
*** WARNING **** residue PPH1 already exists (old one deleted)

      ***** LEVEL  1 WARNING FROM <RTFRDR> *****
      ***** Residue already exists.
      ******************************************
      BOMLEV (  0) IS NOT REACHED. WRNLEV IS  5

          RESI PPH1      -1.00
*** WARNING **** residue BMPH already exists (old one deleted)

      ***** LEVEL  1 WARNING FROM <RTFRDR> *****
      ***** Residue already exists.
      ******************************************
      BOMLEV (  0) IS NOT REACHED. WRNLEV IS  5

          RESI BMPH      -1.00
*** WARNING **** residue BMPD already exists (old one deleted)

      ***** LEVEL  1 WARNING FROM <RTFRDR> *****
      ***** Residue already exists.
      ******************************************
      BOMLEV (  0) IS NOT REACHED. WRNLEV IS  5

          RESI BMPD      -2.00
*** WARNING **** residue BDFP already exists (old one deleted)

      ***** LEVEL  1 WARNING FROM <RTFRDR> *****
      ***** Residue already exists.
      ******************************************
      BOMLEV (  0) IS NOT REACHED. WRNLEV IS  5

          RESI BDFP      -1.00
*** WARNING **** residue BDFD already exists (old one deleted)

      ***** LEVEL  1 WARNING FROM <RTFRDR> *****
      ***** Residue already exists.
      ******************************************
      BOMLEV (  0) IS NOT REACHED. WRNLEV IS  5

          RESI BDFD -2.00
*** WARNING **** residue EP_2 already exists (old one deleted)

      ***** LEVEL  1 WARNING FROM <RTFRDR> *****
      ***** Residue already exists.
      ******************************************
      BOMLEV (  0) IS NOT REACHED. WRNLEV IS  5

          RESI EP_2        -2.00
*** WARNING **** residue IP_2 already exists (old one deleted)

      ***** LEVEL  1 WARNING FROM <RTFRDR> *****
      ***** Residue already exists.
      ******************************************
      BOMLEV (  0) IS NOT REACHED. WRNLEV IS  5

          RESI IP_2        -2.00
 There were  13 warning(s) from RTFRDR.
  
 CHARMM>     
  
 CHARMM>    read para card flex append

          PARAMETER FILE BEING READ FROM UNIT 98
 RDTITL> * ADDITIONAL PARAMETERS FOR PHOSPHORYLATED AMINO ACIDS
 RDTITL> *
 PARMIO> NONBOND, HBOND lists and IMAGE atoms cleared.
  
 VCLOSE: Closing unit   98 with status "KEEP"

                    RETURNING TO INPUT STREAM    99
  
 CHARMM>    stream toppar/toppar_all36_prot_retinol.str
 VOPEN> Attempting to open::toppar/toppar_all36_prot_retinol.str::
 OPNLGU> Unit 98 opened for READONLY access to toppar/toppar_all36_prot_retinol.str

                    INPUT STREAM SWITCHING TO UNIT    98
 RDTITL> * TOPPAR STREAM FILE FOR RETINOL AND RETINAL PARAMETERS
 RDTITL> * A. LOCCISANO, A.M.W., J. EVANSECK AND A.D. MACKERELL, JR.
 RDTITL> * APRIL, 2005
 RDTITL> *
 Parameter: IN1 <- "" <empty>
  
 CHARMM>     
  
 CHARMM>    !use with c36 protein force fields
 CHARMM>    !top_all36_prot.rtf
 CHARMM>    !par_all36_prot.prm
 CHARMM>     
  
 CHARMM>    read rtf card append
 MAINIO> Residue topology file being read from unit  98.
 RDTITL> * RETINAL/RETINOL AND RELATED MODEL COMPOUNDS
 RDTITL> *
*** WARNING **** residue BTE2 already exists (old one deleted)

      ***** LEVEL  1 WARNING FROM <RTFRDR> *****
      ***** Residue already exists.
      ******************************************
      BOMLEV (  0) IS NOT REACHED. WRNLEV IS  5

          RESI BTE2       0.00
*** WARNING **** residue 13DB already exists (old one deleted)

      ***** LEVEL  1 WARNING FROM <RTFRDR> *****
      ***** Residue already exists.
      ******************************************
      BOMLEV (  0) IS NOT REACHED. WRNLEV IS  5

          RESI 13DB       0.00
*** WARNING **** residue 13DP already exists (old one deleted)

      ***** LEVEL  1 WARNING FROM <RTFRDR> *****
      ***** Residue already exists.
      ******************************************
      BOMLEV (  0) IS NOT REACHED. WRNLEV IS  5

          RESI 13DP       0.00
*** WARNING **** residue DMB1 already exists (old one deleted)

      ***** LEVEL  1 WARNING FROM <RTFRDR> *****
      ***** Residue already exists.
      ******************************************
      BOMLEV (  0) IS NOT REACHED. WRNLEV IS  5

          RESI DMB1       0.00
*** WARNING **** residue DMP1 already exists (old one deleted)

      ***** LEVEL  1 WARNING FROM <RTFRDR> *****
      ***** Residue already exists.
      ******************************************
      BOMLEV (  0) IS NOT REACHED. WRNLEV IS  5

          RESI DMP1       0.00
*** WARNING **** residue DMP2 already exists (old one deleted)

      ***** LEVEL  1 WARNING FROM <RTFRDR> *****
      ***** Residue already exists.
      ******************************************
      BOMLEV (  0) IS NOT REACHED. WRNLEV IS  5

          RESI DMP2       0.00
*** WARNING **** residue CROT already exists (old one deleted)

      ***** LEVEL  1 WARNING FROM <RTFRDR> *****
      ***** Residue already exists.
      ******************************************
      BOMLEV (  0) IS NOT REACHED. WRNLEV IS  5

          RESI CROT       0.00
*** WARNING **** residue PACP already exists (old one deleted)

      ***** LEVEL  1 WARNING FROM <RTFRDR> *****
      ***** Residue already exists.
      ******************************************
      BOMLEV (  0) IS NOT REACHED. WRNLEV IS  5

          RESI PACP       0.00
*** WARNING **** residue MECH already exists (old one deleted)

      ***** LEVEL  1 WARNING FROM <RTFRDR> *****
      ***** Residue already exists.
      ******************************************
      BOMLEV (  0) IS NOT REACHED. WRNLEV IS  5

          RESI MECH       0.00
*** WARNING **** residue TMCH already exists (old one deleted)

      ***** LEVEL  1 WARNING FROM <RTFRDR> *****
      ***** Residue already exists.
      ******************************************
      BOMLEV (  0) IS NOT REACHED. WRNLEV IS  5

          RESI TMCH       0.00
*** WARNING **** residue FRET already exists (old one deleted)

      ***** LEVEL  1 WARNING FROM <RTFRDR> *****
      ***** Residue already exists.
      ******************************************
      BOMLEV (  0) IS NOT REACHED. WRNLEV IS  5

          RESI FRET       0.00
*** WARNING **** residue RTOL already exists (old one deleted)

      ***** LEVEL  1 WARNING FROM <RTFRDR> *****
      ***** Residue already exists.
      ******************************************
      BOMLEV (  0) IS NOT REACHED. WRNLEV IS  5

          RESI RTOL       0.00
*** WARNING **** residue RTAL already exists (old one deleted)

      ***** LEVEL  1 WARNING FROM <RTFRDR> *****
      ***** Residue already exists.
      ******************************************
      BOMLEV (  0) IS NOT REACHED. WRNLEV IS  5

          RESI RTAL       0.00
*** WARNING **** residue RTAC already exists (old one deleted)

      ***** LEVEL  1 WARNING FROM <RTFRDR> *****
      ***** Residue already exists.
      ******************************************
      BOMLEV (  0) IS NOT REACHED. WRNLEV IS  5

          RESI RTAC      -1.00
*** WARNING **** residue PRAC already exists (old one deleted)

      ***** LEVEL  1 WARNING FROM <RTFRDR> *****
      ***** Residue already exists.
      ******************************************
      BOMLEV (  0) IS NOT REACHED. WRNLEV IS  5

          RESI PRAC      -1.00
*** WARNING **** residue PROL already exists (old one deleted)

      ***** LEVEL  1 WARNING FROM <RTFRDR> *****
      ***** Residue already exists.
      ******************************************
      BOMLEV (  0) IS NOT REACHED. WRNLEV IS  5

          RESI PROL       0.00
*** WARNING **** residue PRAL already exists (old one deleted)

      ***** LEVEL  1 WARNING FROM <RTFRDR> *****
      ***** Residue already exists.
      ******************************************
      BOMLEV (  0) IS NOT REACHED. WRNLEV IS  5

          RESI PRAL       0.00
*** WARNING **** residue SCH1 already exists (old one deleted)

      ***** LEVEL  1 WARNING FROM <RTFRDR> *****
      ***** Residue already exists.
      ******************************************
      BOMLEV (  0) IS NOT REACHED. WRNLEV IS  5

          RESI SCH1       0.00
*** WARNING **** residue SCH2 already exists (old one deleted)

      ***** LEVEL  1 WARNING FROM <RTFRDR> *****
      ***** Residue already exists.
      ******************************************
      BOMLEV (  0) IS NOT REACHED. WRNLEV IS  5

          RESI SCH2       1.00
*** WARNING **** residue SCH3 already exists (old one deleted)

      ***** LEVEL  1 WARNING FROM <RTFRDR> *****
      ***** Residue already exists.
      ******************************************
      BOMLEV (  0) IS NOT REACHED. WRNLEV IS  5

          RESI SCH3       1.00
 There were  20 warning(s) from RTFRDR.
  
 CHARMM>     
  
 CHARMM>    read para card flex append

          PARAMETER FILE BEING READ FROM UNIT 98
 RDTITL> * RETINAL/RETINOL AND RELATED PARAMETERS
 RDTITL> *
 PARMIO> NONBOND, HBOND lists and IMAGE atoms cleared.
  
 CHARMM>     
  
 VCLOSE: Closing unit   98 with status "KEEP"

                    RETURNING TO INPUT STREAM    99
  
 CHARMM>    stream toppar/toppar_all36_prot_model.str
 VOPEN> Attempting to open::toppar/toppar_all36_prot_model.str::
 OPNLGU> Unit 98 opened for READONLY access to toppar/toppar_all36_prot_model.str

                    INPUT STREAM SWITCHING TO UNIT    98
 RDTITL> *>> ALL-HYDROGEN TOPOLOGY FOR SMALL MODEL COMPOUNDS USED IN THE <<
 RDTITL> *>> DEVELOPMENT OF THE CHARMM22 PROTEIN ALL-HYDROGEN PARAMETERS <<
 RDTITL> *>>>>>>>>>>>>>>>>>>>>>>> JULY 1997 <<<<<<<<<<<<<<<<<<<<<<<<<<<<<<<
 RDTITL> *>>>>>>>> DIRECT COMMENTS TO ALEXANDER D. MACKERELL JR. <<<<<<<<<<
 RDTITL> *>>>>>>>>>>>>>>> PARAMETER FORUM, WWW.CHARMM.ORG <<<<<<<<<<<<<<<<<
 RDTITL> *CONVERTED TO STREAM FORMAT, DECEMBER 2003
 RDTITL> *CONVERTED TO CHARMM36 PROTEIN ATOM TYPES, MAY 2011
 RDTITL> *
 Parameter: IN1 <- "" <empty>
  
 CHARMM>     
  
 CHARMM>    !Parent files that have to be read prior to streaming this file
 CHARMM>    !top_all36_prot.rtf
 CHARMM>    !par_all36_prot.prm
 CHARMM>    !
 CHARMM>    !Testcase
 CHARMM>    !test_all36_prot_model.inp
 CHARMM>     
  
 CHARMM>    !changes after 9/98
 CHARMM>    !
 CHARMM>    !change alkene HA1 and HA2 to HE1 and HE2
 CHARMM>    !
 CHARMM>    !improper atom ordering corrected
 CHARMM>    !
 CHARMM>    !version b5i to be consistent with protein toppar files
 CHARMM>    !
 CHARMM>    !Heme vinyl groups upgraded based on new butene parameters
 CHARMM>    !
 CHARMM>     
  
 CHARMM>    ! references
 CHARMM>    !
 CHARMM>    !PROTEINS
 CHARMM>    !
 CHARMM>    !MacKerell, Jr., A. D.; Bashford, D.; Bellott, M.; Dunbrack Jr., R.L.;
 CHARMM>    !Evanseck, J.D.; Field, M.J.; Fischer, S.; Gao, J.; Guo, H.; Ha, S.;
 CHARMM>    !Joseph-McCarthy, D.; Kuchnir, L.; Kuczera, K.; Lau, F.T.K.; Mattos,
 CHARMM>    !C.; Michnick, S.; Ngo, T.; Nguyen, D.T.; Prodhom, B.; Reiher, III,
 CHARMM>    !W.E.; Roux, B.; Schlenkrich, M.; Smith, J.C.; Stote, R.; Straub, J.;
 CHARMM>    !Watanabe, M.; Wiorkiewicz-Kuczera, J.; Yin, D.; Karplus, M.  All-atom
 CHARMM>    !empirical potential for molecular modeling and dynamics Studies of
 CHARMM>    !proteins.  Journal of Physical Chemistry B, 1998, 102, 3586-3616.
 CHARMM>     
  
 CHARMM>    read rtf card append
 MAINIO> Residue topology file being read from unit  98.
 RDTITL> * TOPOLOGY FOR PROTEIN RELATED MODEL COMPOUNDS
 RDTITL> *
*** WARNING **** residue ACET already exists (old one deleted)

      ***** LEVEL  1 WARNING FROM <RTFRDR> *****
      ***** Residue already exists.
      ******************************************
      BOMLEV (  0) IS NOT REACHED. WRNLEV IS  5

          RESI ACET       -1.00
*** WARNING **** residue PROA already exists (old one deleted)

      ***** LEVEL  1 WARNING FROM <RTFRDR> *****
      ***** Residue already exists.
      ******************************************
      BOMLEV (  0) IS NOT REACHED. WRNLEV IS  5

          RESI PROA       -1.00
*** WARNING **** residue GUAN already exists (old one deleted)

      ***** LEVEL  1 WARNING FROM <RTFRDR> *****
      ***** Residue already exists.
      ******************************************
      BOMLEV (  0) IS NOT REACHED. WRNLEV IS  5

          RESI GUAN        1.00
*** WARNING **** residue MGUA already exists (old one deleted)

      ***** LEVEL  1 WARNING FROM <RTFRDR> *****
      ***** Residue already exists.
      ******************************************
      BOMLEV (  0) IS NOT REACHED. WRNLEV IS  5

          RESI MGUA        1.00
*** WARNING **** residue GLYN already exists (old one deleted)

      ***** LEVEL  1 WARNING FROM <RTFRDR> *****
      ***** Residue already exists.
      ******************************************
      BOMLEV (  0) IS NOT REACHED. WRNLEV IS  5

          RESI GLYN         0.00
*** WARNING **** residue MAMM already exists (old one deleted)

      ***** LEVEL  1 WARNING FROM <RTFRDR> *****
      ***** Residue already exists.
      ******************************************
      BOMLEV (  0) IS NOT REACHED. WRNLEV IS  5

          RESI MAMM        1.00
*** WARNING **** residue EAMM already exists (old one deleted)

      ***** LEVEL  1 WARNING FROM <RTFRDR> *****
      ***** Residue already exists.
      ******************************************
      BOMLEV (  0) IS NOT REACHED. WRNLEV IS  5

          RESI EAMM        1.00
*** WARNING **** residue ACEH already exists (old one deleted)

      ***** LEVEL  1 WARNING FROM <RTFRDR> *****
      ***** Residue already exists.
      ******************************************
      BOMLEV (  0) IS NOT REACHED. WRNLEV IS  5

          RESI ACEH        0.00
*** WARNING **** residue MEOH already exists (old one deleted)

      ***** LEVEL  1 WARNING FROM <RTFRDR> *****
      ***** Residue already exists.
      ******************************************
      BOMLEV (  0) IS NOT REACHED. WRNLEV IS  5

          RESI MEOH        0.00
*** WARNING **** residue METO already exists (old one deleted)

      ***** LEVEL  1 WARNING FROM <RTFRDR> *****
      ***** Residue already exists.
      ******************************************
      BOMLEV (  0) IS NOT REACHED. WRNLEV IS  5

          RESI METO       -1.00
*** WARNING **** residue ETOH already exists (old one deleted)

      ***** LEVEL  1 WARNING FROM <RTFRDR> *****
      ***** Residue already exists.
      ******************************************
      BOMLEV (  0) IS NOT REACHED. WRNLEV IS  5

          RESI ETOH        0.00
*** WARNING **** residue ETO  already exists (old one deleted)

      ***** LEVEL  1 WARNING FROM <RTFRDR> *****
      ***** Residue already exists.
      ******************************************
      BOMLEV (  0) IS NOT REACHED. WRNLEV IS  5

          RESI ETO        -1.00
*** WARNING **** residue PRO2 already exists (old one deleted)

      ***** LEVEL  1 WARNING FROM <RTFRDR> *****
      ***** Residue already exists.
      ******************************************
      BOMLEV (  0) IS NOT REACHED. WRNLEV IS  5

          RESI PRO2        0.00
*** WARNING **** residue FORM already exists (old one deleted)

      ***** LEVEL  1 WARNING FROM <RTFRDR> *****
      ***** Residue already exists.
      ******************************************
      BOMLEV (  0) IS NOT REACHED. WRNLEV IS  5

          RESI FORM        0.00
*** WARNING **** residue ACEM already exists (old one deleted)

      ***** LEVEL  1 WARNING FROM <RTFRDR> *****
      ***** Residue already exists.
      ******************************************
      BOMLEV (  0) IS NOT REACHED. WRNLEV IS  5

          RESI ACEM        0.00
*** WARNING **** residue NMA  already exists (old one deleted)

      ***** LEVEL  1 WARNING FROM <RTFRDR> *****
      ***** Residue already exists.
      ******************************************
      BOMLEV (  0) IS NOT REACHED. WRNLEV IS  5

          RESI NMA         0.00
*** WARNING **** residue MESH already exists (old one deleted)

      ***** LEVEL  1 WARNING FROM <RTFRDR> *****
      ***** Residue already exists.
      ******************************************
      BOMLEV (  0) IS NOT REACHED. WRNLEV IS  5

          RESI MESH        0.00
*** WARNING **** residue MES1 already exists (old one deleted)

      ***** LEVEL  1 WARNING FROM <RTFRDR> *****
      ***** Residue already exists.
      ******************************************
      BOMLEV (  0) IS NOT REACHED. WRNLEV IS  5

          RESI MES1       -1.00
*** WARNING **** residue ETSH already exists (old one deleted)

      ***** LEVEL  1 WARNING FROM <RTFRDR> *****
      ***** Residue already exists.
      ******************************************
      BOMLEV (  0) IS NOT REACHED. WRNLEV IS  5

          RESI ETSH        0.00
*** WARNING **** residue ES1  already exists (old one deleted)

      ***** LEVEL  1 WARNING FROM <RTFRDR> *****
      ***** Residue already exists.
      ******************************************
      BOMLEV (  0) IS NOT REACHED. WRNLEV IS  5

          RESI ES1        -1.00
*** WARNING **** residue DMDS already exists (old one deleted)

      ***** LEVEL  1 WARNING FROM <RTFRDR> *****
      ***** Residue already exists.
      ******************************************
      BOMLEV (  0) IS NOT REACHED. WRNLEV IS  5

          RESI DMDS        0.00
*** WARNING **** residue DEDS already exists (old one deleted)

      ***** LEVEL  1 WARNING FROM <RTFRDR> *****
      ***** Residue already exists.
      ******************************************
      BOMLEV (  0) IS NOT REACHED. WRNLEV IS  5

          RESI DEDS        0.00
*** WARNING **** residue EMS  already exists (old one deleted)

      ***** LEVEL  1 WARNING FROM <RTFRDR> *****
      ***** Residue already exists.
      ******************************************
      BOMLEV (  0) IS NOT REACHED. WRNLEV IS  5

          RESI EMS         0.00
*** WARNING **** residue IMIA already exists (old one deleted)

      ***** LEVEL  1 WARNING FROM <RTFRDR> *****
      ***** Residue already exists.
      ******************************************
      BOMLEV (  0) IS NOT REACHED. WRNLEV IS  5

          RESI IMIA        0.00
*** WARNING **** residue MIMI already exists (old one deleted)

      ***** LEVEL  1 WARNING FROM <RTFRDR> *****
      ***** Residue already exists.
      ******************************************
      BOMLEV (  0) IS NOT REACHED. WRNLEV IS  5

          RESI MIMI        0.00
*** WARNING **** residue EIMI already exists (old one deleted)

      ***** LEVEL  1 WARNING FROM <RTFRDR> *****
      ***** Residue already exists.
      ******************************************
      BOMLEV (  0) IS NOT REACHED. WRNLEV IS  5

          RESI EIMI        0.00
*** WARNING **** residue IMIM already exists (old one deleted)

      ***** LEVEL  1 WARNING FROM <RTFRDR> *****
      ***** Residue already exists.
      ******************************************
      BOMLEV (  0) IS NOT REACHED. WRNLEV IS  5

          RESI IMIM        1.00
*** WARNING **** residue EIMM already exists (old one deleted)

      ***** LEVEL  1 WARNING FROM <RTFRDR> *****
      ***** Residue already exists.
      ******************************************
      BOMLEV (  0) IS NOT REACHED. WRNLEV IS  5

          RESI EIMM        1.00
*** WARNING **** residue BENZ already exists (old one deleted)

      ***** LEVEL  1 WARNING FROM <RTFRDR> *****
      ***** Residue already exists.
      ******************************************
      BOMLEV (  0) IS NOT REACHED. WRNLEV IS  5

          RESI BENZ        0.00
*** WARNING **** residue EBEN already exists (old one deleted)

      ***** LEVEL  1 WARNING FROM <RTFRDR> *****
      ***** Residue already exists.
      ******************************************
      BOMLEV (  0) IS NOT REACHED. WRNLEV IS  5

          RESI EBEN         0.00
*** WARNING **** residue PHEN already exists (old one deleted)

      ***** LEVEL  1 WARNING FROM <RTFRDR> *****
      ***** Residue already exists.
      ******************************************
      BOMLEV (  0) IS NOT REACHED. WRNLEV IS  5

          RESI PHEN        0.00
*** WARNING **** residue EPHE already exists (old one deleted)

      ***** LEVEL  1 WARNING FROM <RTFRDR> *****
      ***** Residue already exists.
      ******************************************
      BOMLEV (  0) IS NOT REACHED. WRNLEV IS  5

          RESI EPHE        0.00
*** WARNING **** residue PHEO already exists (old one deleted)

      ***** LEVEL  1 WARNING FROM <RTFRDR> *****
      ***** Residue already exists.
      ******************************************
      BOMLEV (  0) IS NOT REACHED. WRNLEV IS  5

          RESI PHEO       -1.00
*** WARNING **** residue INDO already exists (old one deleted)

      ***** LEVEL  1 WARNING FROM <RTFRDR> *****
      ***** Residue already exists.
      ******************************************
      BOMLEV (  0) IS NOT REACHED. WRNLEV IS  5

          RESI INDO        0.00
*** WARNING **** residue EIND already exists (old one deleted)

      ***** LEVEL  1 WARNING FROM <RTFRDR> *****
      ***** Residue already exists.
      ******************************************
      BOMLEV (  0) IS NOT REACHED. WRNLEV IS  5

          RESI EIND        0.00
*** WARNING **** residue PDIP already exists (old one deleted)

      ***** LEVEL  1 WARNING FROM <RTFRDR> *****
      ***** Residue already exists.
      ******************************************
      BOMLEV (  0) IS NOT REACHED. WRNLEV IS  5

          RESI PDIP        0.00
*** WARNING **** residue ETHA already exists (old one deleted)

      ***** LEVEL  1 WARNING FROM <RTFRDR> *****
      ***** Residue already exists.
      ******************************************
      BOMLEV (  0) IS NOT REACHED. WRNLEV IS  5

          RESI ETHA        0.00
*** WARNING **** residue PRPA already exists (old one deleted)

      ***** LEVEL  1 WARNING FROM <RTFRDR> *****
      ***** Residue already exists.
      ******************************************
      BOMLEV (  0) IS NOT REACHED. WRNLEV IS  5

          RESI PRPA        0.00
*** WARNING **** residue IBUT already exists (old one deleted)

      ***** LEVEL  1 WARNING FROM <RTFRDR> *****
      ***** Residue already exists.
      ******************************************
      BOMLEV (  0) IS NOT REACHED. WRNLEV IS  5

          RESI IBUT        0.00
*** WARNING **** residue OCOH already exists (old one deleted)

      ***** LEVEL  1 WARNING FROM <RTFRDR> *****
      ***** Residue already exists.
      ******************************************
      BOMLEV (  0) IS NOT REACHED. WRNLEV IS  5

          RESI OCOH    0.0
*** WARNING **** residue CO3  already exists (old one deleted)

      ***** LEVEL  1 WARNING FROM <RTFRDR> *****
      ***** Residue already exists.
      ******************************************
      BOMLEV (  0) IS NOT REACHED. WRNLEV IS  5

          RESI CO3  -2.0
*** WARNING **** residue C3   already exists (old one deleted)

      ***** LEVEL  1 WARNING FROM <RTFRDR> *****
      ***** Residue already exists.
      ******************************************
      BOMLEV (  0) IS NOT REACHED. WRNLEV IS  5

          RESI C3    0.00
 There were  42 warning(s) from RTFRDR.
  
 CHARMM>     
  
 CHARMM>    read para card flex append

          PARAMETER FILE BEING READ FROM UNIT 98
 RDTITL>  
 RDTITL> No title read.
 PARMIO> NONBOND, HBOND lists and IMAGE atoms cleared.
  
 CHARMM>     
  
 CHARMM>    return
 VCLOSE: Closing unit   98 with status "KEEP"

                    RETURNING TO INPUT STREAM    99
  
 CHARMM>    stream toppar/toppar_all36_prot_modify_res.str
 VOPEN> Attempting to open::toppar/toppar_all36_prot_modify_res.str::
 OPNLGU> Unit 98 opened for READONLY access to toppar/toppar_all36_prot_modify_res.str

                    INPUT STREAM SWITCHING TO UNIT    98
 RDTITL> * TOPPAR FILE FOR VARIOUS MODIFIED RESIDUES AND PATCHES, INCLUDING
 RDTITL> * PATCHES TO COVALENTLY LINK RESIDUES TO IONS TO WORK WITH THE
 RDTITL> * ADDITIVE C36 PROTEIN FORCE FIELD
 RDTITL> * REQUIRES CGENFF PARAMETER FILE
 RDTITL> *
 Parameter: IN1 <- "" <empty>
  
 CHARMM>     
  
 CHARMM>    !Acetyllysine (ALY)
 CHARMM>    !Norleucine (NLE) and
 CHARMM>    ! residues and patches for Zn-protein interactions modeled using
 CHARMM>    ! bond and angles between the protein and Zn.
 CHARMM>     
  
 CHARMM>    !non-standard amino acids: 2021
 CHARMM>    !Croitoru, A., Park, S.-J., Kumar, A., Lee, J., Im, Wonpil; MacKerell,
 CHARMM>    !A.D., Jr., and Aleksandrov, A. Additive CHARMM36 Force Field for
 CHARMM>    !Nonstandard Amino Acids, Journal of Chemical Theory and Computation,
 CHARMM>    !17:3554-3570, doi: 10.1021/acs.jctc.1c00254.
 CHARMM>     
  
 CHARMM>    read rtf card append
 MAINIO> Residue topology file being read from unit  98.
 RDTITL> * TOPPAR FILE PROTEIN MODIFICATIONS
 RDTITL> *
*** WARNING **** residue CGU  already exists (old one deleted)

      ***** LEVEL  1 WARNING FROM <RTFRDR> *****
      ***** Residue already exists.
      ******************************************
      BOMLEV (  0) IS NOT REACHED. WRNLEV IS  5

          RESI CGU              -2.000
*** WARNING **** residue CME  already exists (old one deleted)

      ***** LEVEL  1 WARNING FROM <RTFRDR> *****
      ***** Residue already exists.
      ******************************************
      BOMLEV (  0) IS NOT REACHED. WRNLEV IS  5

          RESI CME               0.000
*** WARNING **** residue HIC  already exists (old one deleted)

      ***** LEVEL  1 WARNING FROM <RTFRDR> *****
      ***** Residue already exists.
      ******************************************
      BOMLEV (  0) IS NOT REACHED. WRNLEV IS  5

          RESI HIC               0.000
*** WARNING **** residue HICP already exists (old one deleted)

      ***** LEVEL  1 WARNING FROM <RTFRDR> *****
      ***** Residue already exists.
      ******************************************
      BOMLEV (  0) IS NOT REACHED. WRNLEV IS  5

          RESI HICP              1.000
*** WARNING **** residue CGUP already exists (old one deleted)

      ***** LEVEL  1 WARNING FROM <RTFRDR> *****
      ***** Residue already exists.
      ******************************************
      BOMLEV (  0) IS NOT REACHED. WRNLEV IS  5

          RESI CGUP             -1.000
 There were   5 warning(s) from RTFRDR.
  
 CHARMM>     
  
 CHARMM>    read para card append flex

          PARAMETER FILE BEING READ FROM UNIT 98
 RDTITL>  
 RDTITL> No title read.
 PARMIO> NONBOND, HBOND lists and IMAGE atoms cleared.
  
 CHARMM>     
  
 CHARMM>    return
 VCLOSE: Closing unit   98 with status "KEEP"

                    RETURNING TO INPUT STREAM    99
  
 CHARMM>     
  
 CHARMM>    ! Additional topologies and parameters for nucleic acids
 CHARMM>    stream toppar/toppar_all36_na_nad_ppi.str
 VOPEN> Attempting to open::toppar/toppar_all36_na_nad_ppi.str::
 OPNLGU> Unit 98 opened for READONLY access to toppar/toppar_all36_na_nad_ppi.str

                    INPUT STREAM SWITCHING TO UNIT    98
 RDTITL> * CHARMM36 ALL-HYDROGEN NUCLEIC ACID FORCE TOPPAR STREAM FILE
 RDTITL> * NAD+, NADH, ADP, ATP, PPI AND RELATED ANALOGS
 RDTITL> * A.D. MACKERELL, JR., JULY 2001
 RDTITL> * STREAM FOLLOWING RTF AND PARAM READ OF
 RDTITL> *
 Parameter: IN1 <- "" <empty>
  
 CHARMM>     
  
 CHARMM>    !Update, 2015/1, nomenclature for NAD+ etc. consistent with PDB
 CHARMM>     
  
 CHARMM>    !Parent files that have to be read prior to streaming this file
 CHARMM>    !top_all36_na.rtf
 CHARMM>    !par_all36_na.prm
 CHARMM>     
  
 CHARMM>    !Testcase
 CHARMM>    !test_all36_na_nad_ppi.inp
 CHARMM>     
  
 CHARMM>    !Reference
 CHARMM>    !Pavelites, J.J., Bash, P.A., Gao, J., and MacKerell, Jr.,
 CHARMM>    !A.D. A Molecular Mechanics Force Field for NAD+, NADH and the
 CHARMM>    !Pyrophosphate Groups of Nucleotides, Journal of Computational
 CHARMM>    !Chemistry, 1997, 18: 221-239.
 CHARMM>     
  
 CHARMM>    read rtf card append
 MAINIO> Residue topology file being read from unit  98.
 RDTITL> * NAD, PPI TOPOLOGY
 RDTITL> *
*** WARNING **** residue NIC  already exists (old one deleted)

      ***** LEVEL  1 WARNING FROM <RTFRDR> *****
      ***** Residue already exists.
      ******************************************
      BOMLEV (  0) IS NOT REACHED. WRNLEV IS  5

          RESI NIC         1.00
*** WARNING **** residue NICH already exists (old one deleted)

      ***** LEVEL  1 WARNING FROM <RTFRDR> *****
      ***** Residue already exists.
      ******************************************
      BOMLEV (  0) IS NOT REACHED. WRNLEV IS  5

          RESI NICH         0.00
*** WARNING **** residue PPI1 already exists (old one deleted)

      ***** LEVEL  1 WARNING FROM <RTFRDR> *****
      ***** Residue already exists.
      ******************************************
      BOMLEV (  0) IS NOT REACHED. WRNLEV IS  5

          RESI PPI1        -3.00
*** WARNING **** residue PPI2 already exists (old one deleted)

      ***** LEVEL  1 WARNING FROM <RTFRDR> *****
      ***** Residue already exists.
      ******************************************
      BOMLEV (  0) IS NOT REACHED. WRNLEV IS  5

          RESI PPI2        -2.00
*** WARNING **** residue AMP  already exists (old one deleted)

      ***** LEVEL  1 WARNING FROM <RTFRDR> *****
      ***** Residue already exists.
      ******************************************
      BOMLEV (  0) IS NOT REACHED. WRNLEV IS  5

          RESI AMP         -2.00
*** WARNING **** residue ADP  already exists (old one deleted)

      ***** LEVEL  1 WARNING FROM <RTFRDR> *****
      ***** Residue already exists.
      ******************************************
      BOMLEV (  0) IS NOT REACHED. WRNLEV IS  5

          RESI ADP         -3.00
*** WARNING **** residue ATP  already exists (old one deleted)

      ***** LEVEL  1 WARNING FROM <RTFRDR> *****
      ***** Residue already exists.
      ******************************************
      BOMLEV (  0) IS NOT REACHED. WRNLEV IS  5

          RESI ATP         -4.00
*** WARNING **** residue 5DP  already exists (old one deleted)

      ***** LEVEL  1 WARNING FROM <RTFRDR> *****
      ***** Residue already exists.
      ******************************************
      BOMLEV (  0) IS NOT REACHED. WRNLEV IS  5

          PRES 5DP         -3.00
*** WARNING **** residue NAD  already exists (old one deleted)

      ***** LEVEL  1 WARNING FROM <RTFRDR> *****
      ***** Residue already exists.
      ******************************************
      BOMLEV (  0) IS NOT REACHED. WRNLEV IS  5

          RESI NAD         -1.00
*** WARNING **** residue NADH already exists (old one deleted)

      ***** LEVEL  1 WARNING FROM <RTFRDR> *****
      ***** Residue already exists.
      ******************************************
      BOMLEV (  0) IS NOT REACHED. WRNLEV IS  5

          RESI NADH        -2.00
*** WARNING **** residue NADP already exists (old one deleted)

      ***** LEVEL  1 WARNING FROM <RTFRDR> *****
      ***** Residue already exists.
      ******************************************
      BOMLEV (  0) IS NOT REACHED. WRNLEV IS  5

          RESI NADP        -2.00
*** WARNING **** residue NDPH already exists (old one deleted)

      ***** LEVEL  1 WARNING FROM <RTFRDR> *****
      ***** Residue already exists.
      ******************************************
      BOMLEV (  0) IS NOT REACHED. WRNLEV IS  5

          RESI NDPH        -3.00
 There were  12 warning(s) from RTFRDR.
  
 CHARMM>     
  
 CHARMM>    read para card flex append

          PARAMETER FILE BEING READ FROM UNIT 98
 RDTITL> * NAD, PPI PARAMETERS
 RDTITL> *
 PARMIO> NONBOND, HBOND lists and IMAGE atoms cleared.
  
 CHARMM>     
  
 CHARMM>     
  
 VCLOSE: Closing unit   98 with status "KEEP"

                    RETURNING TO INPUT STREAM    99
  
 CHARMM>    stream toppar/toppar_all36_na_rna_modified.str
 VOPEN> Attempting to open::toppar/toppar_all36_na_rna_modified.str::
 OPNLGU> Unit 98 opened for READONLY access to toppar/toppar_all36_na_rna_modified.str

                    INPUT STREAM SWITCHING TO UNIT    98
 RDTITL> * ADDITIVE CHARMM FORCE FIELD FOR MODIFIED RIBONUCLEIC ACIDS, INCLUDING
 RDTITL> * THOSE FOUNDS IN TRNA. YOU XU, KAROLINSKA INSTITUTET, 2015.
 RDTITL> * |
 RDTITL> * WARNING: PARAMETERS AND ATOM TYPE ASSIGNMENTS IN THIS FILE ARE SPECIFIC
 RDTITL> * FOR THESE COMPOUNDS AND SHOULD UNDER NO CIRCUMSTANCES BE APPLIED TO
 RDTITL> * OTHER ORGANIC MOLECULES
 RDTITL> *
 Parameter: IN1 <- "" <empty>
  
 CHARMM>     
  
 CHARMM>    ! Xu, Y., Vanommeslaeghe, K., Aleksandrov, A., MacKerell, A.D.,
 CHARMM>    ! Jr. Nilsson, L., “Additive CHARMM force field for naturally
 CHARMM>    ! occurring modified ribonucleotides,” Journal of Computational
 CHARMM>    !  Chemistry, DOI: 10.1002/jcc.24307, 2016
 CHARMM>     
  
 CHARMM>    ! Should be used with parent files CGenFF: top_all36_cgenff.inp and par_all36_cgenff.inp
 CHARMM>    !                                    NA36: top_all36_na.inp and par_all36_na.inp
 CHARMM>    !                              and Carb36: top_all36_carb.inp and par_all36_carb.inp
 CHARMM>    !
 CHARMM>     
  
 CHARMM>    read rtf card append
 MAINIO> Residue topology file being read from unit  98.
 RDTITL> * TOPOLOGIES OF MODIFIED NUCLEOTIDES
 RDTITL> *
*** WARNING **** residue BUG  already exists (old one deleted)

      ***** LEVEL  1 WARNING FROM <RTFRDR> *****
      ***** Residue already exists.
      ******************************************
      BOMLEV (  0) IS NOT REACHED. WRNLEV IS  5

          RESI BUG           -1.00
 There were   1 warning(s) from RTFRDR.
  
 CHARMM>     
  
 CHARMM>    read param card flex append

          PARAMETER FILE BEING READ FROM UNIT 98
 RDTITL> * ADDITIVE CHARMM PARAMETERS FOR MODIFIED NUCLEIC ACIDS, BETA VERSION
 RDTITL> * YOU XU, KAROLINSKA INSTITUTET, 2015.
 RDTITL> *
 PARMIO> NONBOND, HBOND lists and IMAGE atoms cleared.
  
 CHARMM>    RETURN
 VCLOSE: Closing unit   98 with status "KEEP"

                    RETURNING TO INPUT STREAM    99
  
 CHARMM>     
  
 CHARMM>    ! Additional topologies and parameters for lipids
 CHARMM>    stream toppar/toppar_all36_lipid_sphingo.str
 VOPEN> Attempting to open::toppar/toppar_all36_lipid_sphingo.str::
 OPNLGU> Unit 98 opened for READONLY access to toppar/toppar_all36_lipid_sphingo.str

                    INPUT STREAM SWITCHING TO UNIT    98
 RDTITL> * TOPPAR STREAM FOR CERAMIDES AND SPINGOMYELINS; REQUIRES FLEX FORMAT FILES
 RDTITL> * TOP_ALL36_LIPID.RTF AND PAR_ALL36_LIPID.PRM
 RDTITL> *
 Parameter: IN1 <- "" <empty>
  
 CHARMM>     
  
 CHARMM>    ! REFERENCES
 CHARMM>    !
 CHARMM>    ! PSM and SSM Lipids
 CHARMM>    !
 CHARMM>    ! Venable, R. M.; Sodt, A. J.; Rogaski, B.; Rui, H.; Hatcher, E.; MacKerell, A. D.;
 CHARMM>    ! Pastor, R. W.; Klauda, J. B., CHARMM All-Atom Additive Force Field for Sphingomyelin:
 CHARMM>    ! Elucidation of Hydrogen Bonding and of Positive Curvature. Biophys. J. 2014, 107 (1), 134-145
 CHARMM>    !
 CHARMM>    ! Ceramide
 CHARMM>    !
 CHARMM>    ! Submited by Sam Tonddast-Navaei of U. Cincinnati. Advised by Russell Devane
 CHARMM>    ! Tested by Eric Wang of U. Maryland. Advised by Jeffery Klauda
 CHARMM>    !
 CHARMM>    !
 CHARMM>    ! CerAP/Cer6, CerNP/Cer3, and CerEOS/Cer1
 CHARMM>    !
 CHARMM>    ! Wang, E.; Klauda, J. B., Structure and Permeability of Ceramide Bilayers and Multilayers.
 CHARMM>    ! J. Phys. Chem. B., 2019, 123, 11, 2525-2535
 CHARMM>    ! Wang, E.; Klauda, J. B., Molecular Structure of the Long Periodicity Phase in the Stratum Corneum.
 CHARMM>    ! J. Amer. Chem. Soc., 2019. 141, 42, 16930-16943
 CHARMM>     
  
 CHARMM>    set nat ?NATC
 RDCMND substituted energy or value "?NATC" to "585"
 Parameter: NAT <- "585"
  
 CHARMM>    set app
 Parameter: APP <- "" <empty>
  
 CHARMM>    !We're exploiting what is arguably a bug in the parser. On the left hand side,
 CHARMM>    !the quotes have proirity, so NAT is correctly substituted. On the right hand
 CHARMM>    !side, the ? has priority and NATC" (sic) is not a valid substitution...
 CHARMM>    if "@NAT" ne "?NATC" if @nat ne 0 set app append
 Parameter: NAT -> "585"
 Parameter: NAT -> "585"
 RDCMND: can not substitute energy "?NATC""
 Comparing ""585"" and ""?NATC"".
 IF test evaluated as true.  Performing command
 Comparing "585" and "0".
 IF test evaluated as true.  Performing command
 Parameter: APP <- "APPEND"
  
 CHARMM>     
  
 CHARMM>    read rtf card @app
 Parameter: APP -> "APPEND"
 MAINIO> Residue topology file being read from unit  98.
 RDTITL> * CER/SM RESIDUES
 RDTITL> *
  
 CHARMM>     
  
 CHARMM>    read para card flex @app
 Parameter: APP -> "APPEND"

          PARAMETER FILE BEING READ FROM UNIT 98
 RDTITL> * NEW PARAMETERS
 RDTITL> *
 PARRDR> Error: Repeated DIHE parameter ( 14758): NHL   C     CTO1  HAL1 is replaced
 PARRDR> Error: Repeated DIHE parameter ( 14779): O     C     CTO1  HAL1 is replaced
 PARMIO> NONBOND, HBOND lists and IMAGE atoms cleared.
  
 CHARMM>     
  
 CHARMM>    return
 VCLOSE: Closing unit   98 with status "KEEP"

                    RETURNING TO INPUT STREAM    99
  
 CHARMM>    stream toppar/toppar_all36_lipid_archaeal.str
 VOPEN> Attempting to open::toppar/toppar_all36_lipid_archaeal.str::
 OPNLGU> Unit 98 opened for READONLY access to toppar/toppar_all36_lipid_archaeal.str

                    INPUT STREAM SWITCHING TO UNIT    98
 RDTITL> * TOPPAR STREAM FILE FOR ARCHAEAL LIPIDS.
 RDTITL> *
 Parameter: IN1 <- "" <empty>
  
 CHARMM>     
  
 CHARMM>    ! This is an on-going file of archaeal lipids
 CHARMM>    ! I am adding meanquinone-7 now
 CHARMM>     
  
 CHARMM>    read rtf card append
 MAINIO> Residue topology file being read from unit  98.
 RDTITL> * ARCHAEAL LIPIDS
 RDTITL> *
  
 CHARMM>     
  
 CHARMM>    read param card flex append

          PARAMETER FILE BEING READ FROM UNIT 98
 RDTITL> * PARAMETERS GENERATED BY ANALOGY BY CGENFF
 RDTITL> *
 PARMIO> NONBOND, HBOND lists and IMAGE atoms cleared.
  
 CHARMM>     
  
 CHARMM>    RETURN
 VCLOSE: Closing unit   98 with status "KEEP"

                    RETURNING TO INPUT STREAM    99
  
 CHARMM>    stream toppar/toppar_all36_lipid_bacterial.str
 VOPEN> Attempting to open::toppar/toppar_all36_lipid_bacterial.str::
 OPNLGU> Unit 98 opened for READONLY access to toppar/toppar_all36_lipid_bacterial.str

                    INPUT STREAM SWITCHING TO UNIT    98
 RDTITL> * TOPPAR STREAM FILE FOR BRANCHED AND CYCLIC CHAINED LIPIDS.  FOLLOWING READING OF
 RDTITL> * TOP_ALL36_LIPID.RTF
 RDTITL> * AND
 RDTITL> * PAR_ALL36_LIPID.RTF
 RDTITL> *
 Parameter: IN1 <- "" <empty>
  
 CHARMM>     
  
 CHARMM>    ! REFERENCES
 CHARMM>    !
 CHARMM>    ! Branched Lipids
 CHARMM>    !
 CHARMM>    ! Lim, J.B. & Klauda, J.B. Branching at the Iso- and Anteiso- Positions in Complex Chlamydia
 CHARMM>    ! Membranes: A Molecular Dynamics Study. Biochimica et Biophysica Acta (BBA) - Biomembranes
 CHARMM>    ! 1808:323-331 (2011).
 CHARMM>    !
 CHARMM>    ! Cyclic-replacement of double bond
 CHARMM>    !
 CHARMM>    ! Pandit, K.R. & Klauda, J.B. Membrane models of E. coli containing cyclic moieties in
 CHARMM>    ! the aliphatic lipid chain. Biochimica et Biophysica Acta (BBA) - Biomembranes
 CHARMM>    ! 1818:1205-1210 (2012).
 CHARMM>    !
 CHARMM>     
  
 CHARMM>    set nat ?NATC
 RDCMND substituted energy or value "?NATC" to "590"
 Parameter: NAT <- "590"
  
 CHARMM>    set app
 Parameter: APP <- "" <empty>
  
 CHARMM>    !We're exploiting what is arguably a bug in the parser. On the left hand side,
 CHARMM>    !the quotes have proirity, so NAT is correctly substituted. On the right hand
 CHARMM>    !side, the ? has priority and NATC" (sic) is not a valid substitution...
 CHARMM>    if "@NAT" ne "?NATC" if @nat ne 0 set app append
 Parameter: NAT -> "590"
 Parameter: NAT -> "590"
 RDCMND: can not substitute energy "?NATC""
 Comparing ""590"" and ""?NATC"".
 IF test evaluated as true.  Performing command
 Comparing "590" and "0".
 IF test evaluated as true.  Performing command
 Parameter: APP <- "APPEND"
  
 CHARMM>     
  
 CHARMM>    read rtf card @app
 Parameter: APP -> "APPEND"
 MAINIO> Residue topology file being read from unit  98.
 RDTITL> * CHOLESTEROL RESIDUES
 RDTITL> *
  
 CHARMM>     
  
 CHARMM>    read para card flex @app
 Parameter: APP -> "APPEND"

          PARAMETER FILE BEING READ FROM UNIT 98
 RDTITL> * NEW PARAMETERS
 RDTITL> *
 PARMIO> NONBOND, HBOND lists and IMAGE atoms cleared.
  
 CHARMM>     
  
 CHARMM>    return
 VCLOSE: Closing unit   98 with status "KEEP"

                    RETURNING TO INPUT STREAM    99
  
 CHARMM>    stream toppar/toppar_all36_lipid_cardiolipin.str
 VOPEN> Attempting to open::toppar/toppar_all36_lipid_cardiolipin.str::
 OPNLGU> Unit 98 opened for READONLY access to toppar/toppar_all36_lipid_cardiolipin.str

                    INPUT STREAM SWITCHING TO UNIT    98
 RDTITL> READ RTF CARD APPEND FLEX
 RDTITL> No title read.
 Parameter: IN1 <- "" <empty>
  
 CHARMM>    read rtf card append flex
 MAINIO> Residue topology file being read from unit  98.
 RDTITL>  
 RDTITL> No title read.
 WARNING from DECODI -- Zero length string being converted to 0
 RTFRDR> WARNING: Version number is NOT specified.
  
 CHARMM>     
  
 CHARMM>    return
 VCLOSE: Closing unit   98 with status "KEEP"

                    RETURNING TO INPUT STREAM    99
  
 CHARMM>    stream toppar/toppar_all36_lipid_cholesterol.str
 VOPEN> Attempting to open::toppar/toppar_all36_lipid_cholesterol.str::
 OPNLGU> Unit 98 opened for READONLY access to toppar/toppar_all36_lipid_cholesterol.str

                    INPUT STREAM SWITCHING TO UNIT    98
 RDTITL> * TOPPAR STREAM FILE FOR CHOLESTEROL.  STREAM FOLLOWING READING OF
 RDTITL> * TOP_ALL36_LIPID.RTF
 RDTITL> * PAR_ALL36_LIPID.RTF
 RDTITL> * TOP_ALL36_CGENFF.RTF
 RDTITL> * AND PAR_ALL36_CGENFF.PRM
 RDTITL> *
 Parameter: IN1 <- "" <empty>
  
 CHARMM>     
  
 CHARMM>    !topology and parameters are included for two cholesterol models. the
 CHARMM>    !model may be selected by setting variable chol_model to 1 or 2, as
 CHARMM>    !specified below
 CHARMM>    !
 CHARMM>     
  
 CHARMM>    set chol_model 1 !2 for original Suits et al. model
 Parameter: CHOL_MODEL <- "1"
  
 CHARMM>     
  
 CHARMM>    !
 CHARMM>    !1) Revised model of Lim et al.  This contains a number of NBFIXes that
 CHARMM>    !makes it unsuitable for ANTON (set chol_model 1)
 CHARMM>    !
 CHARMM>    !2) Original model of Suits et al., which is used on ANTON as well as
 CHARMM>    !being suitable for other systems (set chol_model 2 (or anything but 1....))
 CHARMM>    !
 CHARMM>    !references
 CHARMM>    !
 CHARMM>    !Lim, J.B., Rogaski, B. and Klauda, J.B.. "Update of the Cholesterol Force Field
 CHARMM>    !Parameters in CHARMM" 116: 203-210 (2012).
 CHARMM>    !
 CHARMM>    !Suits, F., Pitman, M., MacKerell, A.D., Jr., Feller, S.E. "Molecular Level
 CHARMM>    !Organization of Saturated and Polyunsaturated Fatty Acids in a
 CHARMM>    !Phosphatidylcholine Bilayer Containing Cholesterol" Biochemistry,
 CHARMM>    !43(49):15318-28, 2004
 CHARMM>    !
 CHARMM>     
  
 CHARMM>    !test "append"
 CHARMM>    set nat ?NATC
 RDCMND substituted energy or value "?NATC" to "590"
 Parameter: NAT <- "590"
  
 CHARMM>    set app
 Parameter: APP <- "" <empty>
  
 CHARMM>    !We're exploiting what is arguably a bug in the parser. On the left hand side,
 CHARMM>    !the quotes have priority, so NAT is correctly substituted. On the right hand
 CHARMM>    !side, the ? has priority and NATC" (sic) is not a valid substitution...
 CHARMM>    if "@NAT" ne "?NATC" if @nat ne 0 set app append
 Parameter: NAT -> "590"
 Parameter: NAT -> "590"
 RDCMND: can not substitute energy "?NATC""
 Comparing ""590"" and ""?NATC"".
 IF test evaluated as true.  Performing command
 Comparing "590" and "0".
 IF test evaluated as true.  Performing command
 Parameter: APP <- "APPEND"
  
 CHARMM>     
  
 CHARMM>    if chol_model eq 1 then
 Comparing "1" and "1".
 IF test evaluated as true.  Performing command
  
 CHARMM>     
  
 CHARMM>    ! reference
 CHARMM>    ! Lim, J.B., Rogaski, B. and Klauda, J.B.. "Update of the Cholesterol Force Field
 CHARMM>    ! Parameters in CHARMM" 116: 203-210 (2012).
 CHARMM>    !
 CHARMM>     
  
 CHARMM>    read rtf card @app
 Parameter: APP -> "APPEND"
 MAINIO> Residue topology file being read from unit  98.
 RDTITL> * TOPOLOGY FOR CHOLESTEROL
 RDTITL> *
  
 CHARMM>     
  
 CHARMM>    read param card flex @app
 Parameter: APP -> "APPEND"

          PARAMETER FILE BEING READ FROM UNIT 98
 RDTITL> * CHOLESTEROL PARAMETERS
 RDTITL> *
 PARRDR> Error: Repeated DIHE parameter ( 15118): OG31  CG30  CG3C  CG3C is replaced
 PARRDR> Error: Repeated DIHE parameter ( 15119): OG31  CG30  CG3C  CG3R is replaced
 PARRDR> Error: Repeated DIHE parameter ( 15120): OG31  CG30  CG3C  HGA1 is replaced
 PARRDR> Error: Repeated DIHE parameter ( 15118): OG31  CG30  CG3C  CG3C is replaced
 PARRDR> Error: Repeated DIHE parameter ( 15119): OG31  CG30  CG3C  CG3R is replaced
 PARRDR> Error: Repeated DIHE parameter ( 15120): OG31  CG30  CG3C  HGA1 is replaced
 PARMIO> NONBOND, HBOND lists and IMAGE atoms cleared.
  
 CHARMM>     
  
 CHARMM>    return
 VCLOSE: Closing unit   98 with status "KEEP"

                    RETURNING TO INPUT STREAM    99
  
 CHARMM>    stream toppar/toppar_all36_lipid_dag.str
 VOPEN> Attempting to open::toppar/toppar_all36_lipid_dag.str::
 OPNLGU> Unit 98 opened for READONLY access to toppar/toppar_all36_lipid_dag.str

                    INPUT STREAM SWITCHING TO UNIT    98
 RDTITL> READ RTF CARD APPEND
 RDTITL> No title read.
 Parameter: IN1 <- "" <empty>
  
 CHARMM>    read rtf card append
 MAINIO> Residue topology file being read from unit  98.
 RDTITL> * TOPOLOGY FOR LIPIDA FROM DAG
 RDTITL> *
  
 VCLOSE: Closing unit   98 with status "KEEP"

                    RETURNING TO INPUT STREAM    99
  
 CHARMM>    stream toppar/toppar_all36_lipid_inositol.str
 VOPEN> Attempting to open::toppar/toppar_all36_lipid_inositol.str::
 OPNLGU> Unit 98 opened for READONLY access to toppar/toppar_all36_lipid_inositol.str

                    INPUT STREAM SWITCHING TO UNIT    98
 RDTITL> READ RTF CARD APPEND
 RDTITL> No title read.
 Parameter: IN1 <- "" <empty>
  
 CHARMM>    read rtf card append
 MAINIO> Residue topology file being read from unit  98.
 RDTITL> * TOPOLOGY FOR INOSITOL-BASED LIPIDS
 RDTITL> *
  
 CHARMM>     
  
 CHARMM>    RETURN
 VCLOSE: Closing unit   98 with status "KEEP"

                    RETURNING TO INPUT STREAM    99
  
 CHARMM>    stream toppar/toppar_all36_lipid_lnp.str
 VOPEN> Attempting to open::toppar/toppar_all36_lipid_lnp.str::
 OPNLGU> Unit 98 opened for READONLY access to toppar/toppar_all36_lipid_lnp.str

                    INPUT STREAM SWITCHING TO UNIT    98
 RDTITL> READ RTF CARD APPEND
 RDTITL> No title read.
 Parameter: IN1 <- "" <empty>
  
 CHARMM>    read rtf card append
 MAINIO> Residue topology file being read from unit  98.
 RDTITL> * LNP
 RDTITL> *

      ***** LEVEL  1 WARNING FROM <DECODF> *****
      ***** Zero length string
      ******************************************
      BOMLEV (  0) IS NOT REACHED. WRNLEV IS  5

 WARNING from DECODF -- Zero length string being converted to 0.
 **** WARNING from RTFRDR **** The total charge of the residue, DAGP,  -0.0100000,
 does not equal the expected charge,   0.0000000.

      ***** LEVEL  1 WARNING FROM <DECODF> *****
      ***** Zero length string
      ******************************************
      BOMLEV (  0) IS NOT REACHED. WRNLEV IS  5

 WARNING from DECODF -- Zero length string being converted to 0.
          PRES DPEPEG
 **** WARNING from RTFRDR **** The total charge of the residue, DPEP,  -0.0100000,
 does not equal the expected charge,   0.0000000.
 There were   2 warning(s) from RTFRDR.
  
 CHARMM>     
  
 CHARMM>    read param card flex append

          PARAMETER FILE BEING READ FROM UNIT 98
 RDTITL> * LNP
 RDTITL> *
 PARMIO> NONBOND, HBOND lists and IMAGE atoms cleared.
  
 CHARMM>     
  
 CHARMM>    RETURN
 VCLOSE: Closing unit   98 with status "KEEP"

                    RETURNING TO INPUT STREAM    99
  
 CHARMM>    stream toppar/toppar_all36_lipid_lps.str
 VOPEN> Attempting to open::toppar/toppar_all36_lipid_lps.str::
 OPNLGU> Unit 98 opened for READONLY access to toppar/toppar_all36_lipid_lps.str

                    INPUT STREAM SWITCHING TO UNIT    98
 RDTITL> READ RTF CARD APPEND
 RDTITL> No title read.
 Parameter: IN1 <- "" <empty>
  
 CHARMM>    read rtf card append
 MAINIO> Residue topology file being read from unit  98.
 RDTITL> * TOPOLOGY FOR LIPIDA FROM LPS
 RDTITL> *
 WARNING from DECODI -- Zero length string being converted to 0
 RTFRDR> WARNING: Version number is NOT specified.
  
 CHARMM>     
  
 CHARMM>     
  
 CHARMM>    read param card append flex

          PARAMETER FILE BEING READ FROM UNIT 98
 RDTITL> *    NEW PARAMETES
 RDTITL> *
 PARMIO> NONBOND, HBOND lists and IMAGE atoms cleared.
  
 CHARMM>     
  
 VCLOSE: Closing unit   98 with status "KEEP"

                    RETURNING TO INPUT STREAM    99
  
 CHARMM>    stream toppar/toppar_all36_lipid_mycobacterial.str
 VOPEN> Attempting to open::toppar/toppar_all36_lipid_mycobacterial.str::
 OPNLGU> Unit 98 opened for READONLY access to toppar/toppar_all36_lipid_mycobacterial.str

                    INPUT STREAM SWITCHING TO UNIT    98
 RDTITL> * TOPPAR STREAM FILE FOR BRANCHED AND CYCLIC CHAINED LIPIDS.  FOLLOWING READING OF
 RDTITL> * TOP_ALL36_LIPID.RTF, PAR_ALL36_LIPID.PRM
 RDTITL> * AND
 RDTITL> * TOPPAR_ALL36_LIPID_BACTERIAL.STR
 RDTITL> *
 Parameter: IN1 <- "" <empty>
  
 CHARMM>     
  
 CHARMM>    read rtf card append
 MAINIO> Residue topology file being read from unit  98.
 RDTITL> * CHOLESTEROL RESIDUES
 RDTITL> *
  
 CHARMM>     
  
 CHARMM>    read para card flex @app
 Parameter: APP -> "APPEND"

          PARAMETER FILE BEING READ FROM UNIT 98
 RDTITL> * NEW PARAMETERS
 RDTITL> *
 PARRDR> Error: Repeated ANGLE parameter (  5023): CEL1  CEL1  CTL1 is replaced
 PARRDR> Error: Repeated DIHE parameter ( 15365): CTL2  CG2O  CTL1  CTL3 is replaced
 PARRDR> Error: Repeated DIHE parameter ( 15366): CTL2  CG2O  CTL1  CTL3 is replaced
 PARRDR> Error: Repeated DIHE parameter ( 15365): CTL2  CG2O  CTL1  CTL3 is replaced
 PARRDR> Error: Repeated DIHE parameter ( 15366): CTL2  CG2O  CTL1  CTL3 is replaced
 PARMIO> NONBOND, HBOND lists and IMAGE atoms cleared.
  
 CHARMM>     
  
 CHARMM>    RETURN
 VCLOSE: Closing unit   98 with status "KEEP"

                    RETURNING TO INPUT STREAM    99
  
 CHARMM>    stream toppar/toppar_all36_lipid_miscellaneous.str
 VOPEN> Attempting to open::toppar/toppar_all36_lipid_miscellaneous.str::
 OPNLGU> Unit 98 opened for READONLY access to toppar/toppar_all36_lipid_miscellaneous.str

                    INPUT STREAM SWITCHING TO UNIT    98
 RDTITL> READ RTF CARD APPEND FLEX
 RDTITL> No title read.
 Parameter: IN1 <- "" <empty>
  
 CHARMM>    read rtf card append flex
 MAINIO> Residue topology file being read from unit  98.
 RDTITL> * TOPOLOGY FOR MISCELLANEOUS LIPIDS
 RDTITL> *
  
 CHARMM>     
  
 CHARMM>    read param card flex append

          PARAMETER FILE BEING READ FROM UNIT 98
 RDTITL> * PARAMETER FOR ACYL PYROPHOSPHATE: ADDED 2019_7
 RDTITL> *
 PARMIO> NONBOND, HBOND lists and IMAGE atoms cleared.
  
 CHARMM>     
  
 CHARMM>    return
 VCLOSE: Closing unit   98 with status "KEEP"

                    RETURNING TO INPUT STREAM    99
  
 CHARMM>    stream toppar/toppar_all36_lipid_model.str
 VOPEN> Attempting to open::toppar/toppar_all36_lipid_model.str::
 OPNLGU> Unit 98 opened for READONLY access to toppar/toppar_all36_lipid_model.str

                    INPUT STREAM SWITCHING TO UNIT    98
 RDTITL> * CHARMM36 ALL-HYDROGEN LIPID FORCE FIELD TOPPAR STREAM FILE
 RDTITL> * COLLECTION OF RESIDUES AND PATCHES FOR MODEL COMPOUNDS USED
 RDTITL> * IN THE OPTIMIZATION THE LIPID FORCE FIELD.
 RDTITL> *
 Parameter: IN1 <- "" <empty>
  
 CHARMM>     
  
 CHARMM>    !Parent files that have to be read prior to streaming this file
 CHARMM>    !top_all36_lipid.rtf
 CHARMM>    !par_all36_lipid.prm
 CHARMM>     
  
 CHARMM>    !Testcase
 CHARMM>    !test_all36_lipid_model.inp
 CHARMM>     
  
 CHARMM>    read rtf card append
 MAINIO> Residue topology file being read from unit  98.
 RDTITL> * C36 LIPID MODEL COMPOUNDS
 RDTITL> *
*** WARNING **** residue MAS  already exists (old one deleted)

      ***** LEVEL  1 WARNING FROM <RTFRDR> *****
      ***** Residue already exists.
      ******************************************
      BOMLEV (  0) IS NOT REACHED. WRNLEV IS  5

          RESI MAS          0.00
*** WARNING **** residue ETAC already exists (old one deleted)

      ***** LEVEL  1 WARNING FROM <RTFRDR> *****
      ***** Residue already exists.
      ******************************************
      BOMLEV (  0) IS NOT REACHED. WRNLEV IS  5

          RESI ETAC         0.00
*** WARNING **** residue MPRO already exists (old one deleted)

      ***** LEVEL  1 WARNING FROM <RTFRDR> *****
      ***** Residue already exists.
      ******************************************
      BOMLEV (  0) IS NOT REACHED. WRNLEV IS  5

          RESI MPRO         0.00
*** WARNING **** residue MP_1 already exists (old one deleted)

      ***** LEVEL  1 WARNING FROM <RTFRDR> *****
      ***** Residue already exists.
      ******************************************
      BOMLEV (  0) IS NOT REACHED. WRNLEV IS  5

          RESI MP_1        -1.00
*** WARNING **** residue MP_2 already exists (old one deleted)

      ***** LEVEL  1 WARNING FROM <RTFRDR> *****
      ***** Residue already exists.
      ******************************************
      BOMLEV (  0) IS NOT REACHED. WRNLEV IS  5

          RESI MP_2        -2.00
*** WARNING **** residue MSO4 already exists (old one deleted)

      ***** LEVEL  1 WARNING FROM <RTFRDR> *****
      ***** Residue already exists.
      ******************************************
      BOMLEV (  0) IS NOT REACHED. WRNLEV IS  5

          RESI MSO4        -1.00
*** WARNING **** residue BUTA already exists (old one deleted)

      ***** LEVEL  1 WARNING FROM <RTFRDR> *****
      ***** Residue already exists.
      ******************************************
      BOMLEV (  0) IS NOT REACHED. WRNLEV IS  5

          RESI BUTA         0.00
*** WARNING **** residue PENT already exists (old one deleted)

      ***** LEVEL  1 WARNING FROM <RTFRDR> *****
      ***** Residue already exists.
      ******************************************
      BOMLEV (  0) IS NOT REACHED. WRNLEV IS  5

          RESI PENT         0.00
*** WARNING **** residue HEXA already exists (old one deleted)

      ***** LEVEL  1 WARNING FROM <RTFRDR> *****
      ***** Residue already exists.
      ******************************************
      BOMLEV (  0) IS NOT REACHED. WRNLEV IS  5

          RESI HEXA         0.00
*** WARNING **** residue ETHE already exists (old one deleted)

      ***** LEVEL  1 WARNING FROM <RTFRDR> *****
      ***** Residue already exists.
      ******************************************
      BOMLEV (  0) IS NOT REACHED. WRNLEV IS  5

          RESI ETHE       0.00
*** WARNING **** residue PRPE already exists (old one deleted)

      ***** LEVEL  1 WARNING FROM <RTFRDR> *****
      ***** Residue already exists.
      ******************************************
      BOMLEV (  0) IS NOT REACHED. WRNLEV IS  5

          RESI PRPE       0.00
*** WARNING **** residue BTE1 already exists (old one deleted)

      ***** LEVEL  1 WARNING FROM <RTFRDR> *****
      ***** Residue already exists.
      ******************************************
      BOMLEV (  0) IS NOT REACHED. WRNLEV IS  5

          RESI BTE1       0.00
*** WARNING **** residue BTE2 already exists (old one deleted)

      ***** LEVEL  1 WARNING FROM <RTFRDR> *****
      ***** Residue already exists.
      ******************************************
      BOMLEV (  0) IS NOT REACHED. WRNLEV IS  5

          RESI BTE2       0.00
*** WARNING **** residue DIPE already exists (old one deleted)

      ***** LEVEL  1 WARNING FROM <RTFRDR> *****
      ***** Residue already exists.
      ******************************************
      BOMLEV (  0) IS NOT REACHED. WRNLEV IS  5

          RESI DIPE       0.00
*** WARNING **** residue DIHE already exists (old one deleted)

      ***** LEVEL  1 WARNING FROM <RTFRDR> *****
      ***** Residue already exists.
      ******************************************
      BOMLEV (  0) IS NOT REACHED. WRNLEV IS  5

          RESI DIHE       0.00
*** WARNING **** residue NC4  already exists (old one deleted)

      ***** LEVEL  1 WARNING FROM <RTFRDR> *****
      ***** Residue already exists.
      ******************************************
      BOMLEV (  0) IS NOT REACHED. WRNLEV IS  5

          RESI NC4          1.00
*** WARNING **** residue NC5  already exists (old one deleted)

      ***** LEVEL  1 WARNING FROM <RTFRDR> *****
      ***** Residue already exists.
      ******************************************
      BOMLEV (  0) IS NOT REACHED. WRNLEV IS  5

          RESI NC5          1.00
*** WARNING **** residue CHOL already exists (old one deleted)

      ***** LEVEL  1 WARNING FROM <RTFRDR> *****
      ***** Residue already exists.
      ******************************************
      BOMLEV (  0) IS NOT REACHED. WRNLEV IS  5

          RESI CHOL         1.00
*** WARNING **** residue ACHO already exists (old one deleted)

      ***** LEVEL  1 WARNING FROM <RTFRDR> *****
      ***** Residue already exists.
      ******************************************
      BOMLEV (  0) IS NOT REACHED. WRNLEV IS  5

          RESI ACHO         1.00
*** WARNING **** residue PC   already exists (old one deleted)

      ***** LEVEL  1 WARNING FROM <RTFRDR> *****
      ***** Residue already exists.
      ******************************************
      BOMLEV (  0) IS NOT REACHED. WRNLEV IS  5

          RESI PC           0.00
*** WARNING **** residue GPC  already exists (old one deleted)

      ***** LEVEL  1 WARNING FROM <RTFRDR> *****
      ***** Residue already exists.
      ******************************************
      BOMLEV (  0) IS NOT REACHED. WRNLEV IS  5

          RESI GPC          0.00
*** WARNING **** residue TEA  already exists (old one deleted)

      ***** LEVEL  1 WARNING FROM <RTFRDR> *****
      ***** Residue already exists.
      ******************************************
      BOMLEV (  0) IS NOT REACHED. WRNLEV IS  5

          RESI TEA          1.00
*** WARNING **** residue ETAM already exists (old one deleted)

      ***** LEVEL  1 WARNING FROM <RTFRDR> *****
      ***** Residue already exists.
      ******************************************
      BOMLEV (  0) IS NOT REACHED. WRNLEV IS  5

          RESI ETAM       1.00
*** WARNING **** residue GLYC already exists (old one deleted)

      ***** LEVEL  1 WARNING FROM <RTFRDR> *****
      ***** Residue already exists.
      ******************************************
      BOMLEV (  0) IS NOT REACHED. WRNLEV IS  5

          RESI GLYC         0.00
*** WARNING **** residue MBUT already exists (old one deleted)

      ***** LEVEL  1 WARNING FROM <RTFRDR> *****
      ***** Residue already exists.
      ******************************************
      BOMLEV (  0) IS NOT REACHED. WRNLEV IS  5

          RESI MBUT         0.00
 There were  25 warning(s) from RTFRDR.
  
 CHARMM>     
  
 CHARMM>    return
 VCLOSE: Closing unit   98 with status "KEEP"

                    RETURNING TO INPUT STREAM    99
  
 CHARMM>    stream toppar/toppar_all36_lipid_prot.str
 VOPEN> Attempting to open::toppar/toppar_all36_lipid_prot.str::
 OPNLGU> Unit 98 opened for READONLY access to toppar/toppar_all36_lipid_prot.str

                    INPUT STREAM SWITCHING TO UNIT    98
 RDTITL> * TOPOLOGY AND PARAMETERS FOR LIPID TAIL LINKERS TO CYSTEINE AND GLYCINE,
 RDTITL> * FOR EXAMPLE, PALMITOYLATION, MARISTOYLATION, FERNASYLATION, GERANYLATION
 RDTITL> *
 Parameter: IN1 <- "" <empty>
  
 CHARMM>     
  
 CHARMM>    read rtf card append
 MAINIO> Residue topology file being read from unit  98.
 RDTITL> * LIPID-MODIFIED PROTEIN RESIDUES
 RDTITL> *
  
 CHARMM>     
  
 CHARMM>    read para card append flex

          PARAMETER FILE BEING READ FROM UNIT 98
 RDTITL> * CYSTEIN-PALMITATE PARAMETERS
 RDTITL> *
 PARMIO> NONBOND, HBOND lists and IMAGE atoms cleared.
  
 CHARMM>     
  
 CHARMM>    return
 VCLOSE: Closing unit   98 with status "KEEP"

                    RETURNING TO INPUT STREAM    99
  
 CHARMM>    stream toppar/toppar_all36_lipid_tag.str
 VOPEN> Attempting to open::toppar/toppar_all36_lipid_tag.str::
 OPNLGU> Unit 98 opened for READONLY access to toppar/toppar_all36_lipid_tag.str

                    INPUT STREAM SWITCHING TO UNIT    98
 RDTITL> READ RTF CARD APPEND
 RDTITL> No title read.
 Parameter: IN1 <- "" <empty>
  
 CHARMM>    read rtf card append
 MAINIO> Residue topology file being read from unit  98.
 RDTITL> * TOPOLOGY FOR TRIACYLGLYCEROLS [STEPHEN GEE FROM LEHIGH UNIVERSITY]
 RDTITL> *
  
 VCLOSE: Closing unit   98 with status "KEEP"

                    RETURNING TO INPUT STREAM    99
  
 CHARMM>    stream toppar/toppar_all36_lipid_yeast.str
 VOPEN> Attempting to open::toppar/toppar_all36_lipid_yeast.str::
 OPNLGU> Unit 98 opened for READONLY access to toppar/toppar_all36_lipid_yeast.str

                    INPUT STREAM SWITCHING TO UNIT    98
 RDTITL> * TOPPAR STREAM FILE FOR BRANCHED AND CYCLIC CHAINED LIPIDS.  FOLLOWING READING OF
 RDTITL> * TOP_ALL36_LIPID.RTF
 RDTITL> * AND
 RDTITL> * PAR_ALL36_LIPID.RTF
 RDTITL> *
 Parameter: IN1 <- "" <empty>
  
 CHARMM>     
  
 CHARMM>    set nat ?NATC
 RDCMND substituted energy or value "?NATC" to "590"
 Parameter: NAT <- "590"
  
 CHARMM>    set app
 Parameter: APP <- "" <empty>
  
 CHARMM>    !We're exploiting what is arguably a bug in the parser. On the left hand side,
 CHARMM>    !the quotes have proirity, so NAT is correctly substituted. On the right hand
 CHARMM>    !side, the ? has priority and NATC" (sic) is not a valid substitution...
 CHARMM>    if "@NAT" ne "?NATC" if @nat ne 0 set app append
 Parameter: NAT -> "590"
 Parameter: NAT -> "590"
 RDCMND: can not substitute energy "?NATC""
 Comparing ""590"" and ""?NATC"".
 IF test evaluated as true.  Performing command
 Comparing "590" and "0".
 IF test evaluated as true.  Performing command
 Parameter: APP <- "APPEND"
  
 CHARMM>     
  
 CHARMM>    read rtf card @app
 Parameter: APP -> "APPEND"
 MAINIO> Residue topology file being read from unit  98.
 RDTITL> * CHOLESTEROL RESIDUES
 RDTITL> *
  
 CHARMM>     
  
 CHARMM>    read para card flex @app
 Parameter: APP -> "APPEND"

          PARAMETER FILE BEING READ FROM UNIT 98
 RDTITL> * NEW PARAMETERS
 RDTITL> *
 PARMIO> NONBOND, HBOND lists and IMAGE atoms cleared.
  
 CHARMM>     
  
 CHARMM>    return
 VCLOSE: Closing unit   98 with status "KEEP"

                    RETURNING TO INPUT STREAM    99
  
 CHARMM>    stream toppar/toppar_all36_lipid_hmmm.str
 VOPEN> Attempting to open::toppar/toppar_all36_lipid_hmmm.str::
 OPNLGU> Unit 98 opened for READONLY access to toppar/toppar_all36_lipid_hmmm.str

                    INPUT STREAM SWITCHING TO UNIT    98
 RDTITL> READ RTF CARD APPEND FLEX
 RDTITL> No title read.
 Parameter: IN1 <- "" <empty>
  
 CHARMM>    read rtf card append flex
 MAINIO> Residue topology file being read from unit  98.
 RDTITL> * TOPOLOGY FOR TERMINAL PATCHES FOR HMMM TRUNCATED LIPIDS
 RDTITL> *

      ***** LEVEL  1 WARNING FROM <DECODF> *****
      ***** Zero length string
      ******************************************
      BOMLEV (  0) IS NOT REACHED. WRNLEV IS  5

 WARNING from DECODF -- Zero length string being converted to 0.

      ***** LEVEL  1 WARNING FROM <DECODF> *****
      ***** Zero length string
      ******************************************
      BOMLEV (  0) IS NOT REACHED. WRNLEV IS  5

 WARNING from DECODF -- Zero length string being converted to 0.

      ***** LEVEL  1 WARNING FROM <DECODF> *****
      ***** Zero length string
      ******************************************
      BOMLEV (  0) IS NOT REACHED. WRNLEV IS  5

 WARNING from DECODF -- Zero length string being converted to 0.

      ***** LEVEL  1 WARNING FROM <DECODF> *****
      ***** Zero length string
      ******************************************
      BOMLEV (  0) IS NOT REACHED. WRNLEV IS  5

 WARNING from DECODF -- Zero length string being converted to 0.

      ***** LEVEL  1 WARNING FROM <DECODF> *****
      ***** Zero length string
      ******************************************
      BOMLEV (  0) IS NOT REACHED. WRNLEV IS  5

 WARNING from DECODF -- Zero length string being converted to 0.

      ***** LEVEL  1 WARNING FROM <DECODF> *****
      ***** Zero length string
      ******************************************
      BOMLEV (  0) IS NOT REACHED. WRNLEV IS  5

 WARNING from DECODF -- Zero length string being converted to 0.

      ***** LEVEL  1 WARNING FROM <DECODF> *****
      ***** Zero length string
      ******************************************
      BOMLEV (  0) IS NOT REACHED. WRNLEV IS  5

 WARNING from DECODF -- Zero length string being converted to 0.

      ***** LEVEL  1 WARNING FROM <DECODF> *****
      ***** Zero length string
      ******************************************
      BOMLEV (  0) IS NOT REACHED. WRNLEV IS  5

 WARNING from DECODF -- Zero length string being converted to 0.
  
 CHARMM>     
  
 CHARMM>    read para card flex @app
 Parameter: APP -> "APPEND"

          PARAMETER FILE BEING READ FROM UNIT 98
 RDTITL> * NEW PARAMETERS
 RDTITL> *
 PARMIO> NONBOND, HBOND lists and IMAGE atoms cleared.
  
 CHARMM>     
  
 CHARMM>    return
 VCLOSE: Closing unit   98 with status "KEEP"

                    RETURNING TO INPUT STREAM    99
  
 CHARMM>    stream toppar/toppar_all36_lipid_detergent.str
 VOPEN> Attempting to open::toppar/toppar_all36_lipid_detergent.str::
 OPNLGU> Unit 98 opened for READONLY access to toppar/toppar_all36_lipid_detergent.str

                    INPUT STREAM SWITCHING TO UNIT    98
 RDTITL> * TOPPAR STREAM FILE FOR DETERGENTS AND FATTY ACIDS.
 RDTITL> * STREAM FOLLOWING READING OF
 RDTITL> * TOP_ALL36_LIPID.RTF
 RDTITL> * AND
 RDTITL> * PAR_ALL36_LIPID.RTF
 RDTITL> *
 Parameter: IN1 <- "" <empty>
  
 CHARMM>     
  
 CHARMM>    !Additional residues added by Im lab, Aug. 2017
 CHARMM>     
  
 CHARMM>    !Fatty acids added Jan. 2016
 CHARMM>     
  
 CHARMM>    read rtf card append
 MAINIO> Residue topology file being read from unit  98.
 RDTITL> * DETERGENT AND FATTY ACID RESIDUES
 RDTITL> *
  
 CHARMM>     
  
 CHARMM>    read para card append flex

          PARAMETER FILE BEING READ FROM UNIT 98
 RDTITL> * SB3-12 AND SB3-14 PARAMETERS
 RDTITL> *
 PARMIO> NONBOND, HBOND lists and IMAGE atoms cleared.
  
 CHARMM>     
  
 CHARMM>    return
 VCLOSE: Closing unit   98 with status "KEEP"

                    RETURNING TO INPUT STREAM    99
  
 CHARMM>    stream toppar/toppar_all36_lipid_ether.str
 VOPEN> Attempting to open::toppar/toppar_all36_lipid_ether.str::
 OPNLGU> Unit 98 opened for READONLY access to toppar/toppar_all36_lipid_ether.str

                    INPUT STREAM SWITCHING TO UNIT    98
 RDTITL> * CHARMM36 ALL-HYDROGEN ETHER LIPID FORCE FIELD INCLUDING PLASMALOGENS ALISON
 RDTITL> * N. LEONARD (A. L.), 7/18 WITH RICHARD PASTOR AND JEFFERY KLAUDA, JPCB 122(26)
 RDTITL> * PP. 6744 - 6754.  ANA WEST, 1/20 WITH VALERIA ZONI, WALTER TEAGUE JR., ALISON
 RDTITL> * LEONARD, STEFANO VANNI, KLAUS GAWRISCH, STEPHANIE TRISTAM-NAGLE, JONATHAN
 RDTITL> * SACHS, AND JEFFERY KLAUDA, JPCB 124(5) PP. 828 - 839.
 RDTITL> *
 Parameter: IN1 <- "" <empty>
  
 CHARMM>     
  
 CHARMM>    !Parent files that have to be read prior to streaming this file
 CHARMM>    !top_all36_lipid.rtf
 CHARMM>    !par_all36_lipid.prm
 CHARMM>    !top_all36_cgenff.rtf
 CHARMM>    !par_all36_cgenff.prm
 CHARMM>     
  
 CHARMM>    read rtf card append
 MAINIO> Residue topology file being read from unit  98.
 RDTITL> * C36 ETHER MODEL COMPOUNDS
 RDTITL> *

      ***** LEVEL  1 WARNING FROM <DECODF> *****
      ***** Zero length string
      ******************************************
      BOMLEV (  0) IS NOT REACHED. WRNLEV IS  5

 WARNING from DECODF -- Zero length string being converted to 0.

      ***** LEVEL  1 WARNING FROM <DECODF> *****
      ***** Zero length string
      ******************************************
      BOMLEV (  0) IS NOT REACHED. WRNLEV IS  5

 WARNING from DECODF -- Zero length string being converted to 0.

      ***** LEVEL  1 WARNING FROM <DECODF> *****
      ***** Zero length string
      ******************************************
      BOMLEV (  0) IS NOT REACHED. WRNLEV IS  5

 WARNING from DECODF -- Zero length string being converted to 0.
  
 CHARMM>     
  
 CHARMM>    read para card flex append

          PARAMETER FILE BEING READ FROM UNIT 98
 RDTITL> * PARAMETERS
 RDTITL> *
 PARMIO> NONBOND, HBOND lists and IMAGE atoms cleared.
  
 CHARMM>     
  
 CHARMM>    return
 VCLOSE: Closing unit   98 with status "KEEP"

                    RETURNING TO INPUT STREAM    99
  
 CHARMM>    stream toppar/toppar_all36_lipid_oxidized.str
 VOPEN> Attempting to open::toppar/toppar_all36_lipid_oxidized.str::
 OPNLGU> Unit 98 opened for READONLY access to toppar/toppar_all36_lipid_oxidized.str

                    INPUT STREAM SWITCHING TO UNIT    98
 RDTITL> READ RTF CARD APPEND
 RDTITL> No title read.
 Parameter: IN1 <- "" <empty>
  
 CHARMM>    read rtf card append
 MAINIO> Residue topology file being read from unit  98.
 RDTITL> * TOPOLOGY FOR OXIDIZED PHOSPHOLIPID
 RDTITL> *

      ***** LEVEL  1 WARNING FROM <rtfrdr> *****
      ***** No AUTOgen defaults specified in appended RTF. Potential conflict with prior RTF autogen options. Check.
      ******************************************
      BOMLEV (  0) IS NOT REACHED. WRNLEV IS  5

  
 CHARMM>     
  
 CHARMM>    read param card flex append

          PARAMETER FILE BEING READ FROM UNIT 98
 RDTITL> * ADDITIONAL PARAMETERS FOR OXIDIZED PHOSPHOLIPIDS
 RDTITL> *
 PARMIO> NONBOND, HBOND lists and IMAGE atoms cleared.
  
 CHARMM>     
  
 CHARMM>    RETURN
 VCLOSE: Closing unit   98 with status "KEEP"

                    RETURNING TO INPUT STREAM    99
  
 CHARMM>     
  
 CHARMM>    ! Additional topologies and parameters for carbohydrates
 CHARMM>    stream toppar/toppar_all36_carb_glycolipid.str
 VOPEN> Attempting to open::toppar/toppar_all36_carb_glycolipid.str::
 OPNLGU> Unit 98 opened for READONLY access to toppar/toppar_all36_carb_glycolipid.str

                    INPUT STREAM SWITCHING TO UNIT    98
 RDTITL> READ RTF CARD APPEND
 RDTITL> No title read.
 Parameter: IN1 <- "" <empty>
  
 CHARMM>    read rtf card append
 MAINIO> Residue topology file being read from unit  98.
 RDTITL> * TOPOLOGY FOR GLYCOLIPIDS
 RDTITL> *
  
 CHARMM>     
  
 CHARMM>    read param card flex append

          PARAMETER FILE BEING READ FROM UNIT 98
 RDTITL> * PIP RELATED PARAMETERS
 RDTITL> *
 PARMIO> NONBOND, HBOND lists and IMAGE atoms cleared.
  
 CHARMM>     
  
 CHARMM>    RETURN
 VCLOSE: Closing unit   98 with status "KEEP"

                    RETURNING TO INPUT STREAM    99
  
 CHARMM>    stream toppar/toppar_all36_carb_glycopeptide.str
 VOPEN> Attempting to open::toppar/toppar_all36_carb_glycopeptide.str::
 OPNLGU> Unit 98 opened for READONLY access to toppar/toppar_all36_carb_glycopeptide.str

                    INPUT STREAM SWITCHING TO UNIT    98
 RDTITL> READ RTF CARD APPEND
 RDTITL> No title read.
 Parameter: IN1 <- "" <empty>
  
 CHARMM>    read rtf card append
 MAINIO> Residue topology file being read from unit  98.
 RDTITL> * TOPOLOGY FOR GLYCOPEPTIDE LINKAGES
 RDTITL> *
  
 CHARMM>     
  
 CHARMM>    read param card flex append

          PARAMETER FILE BEING READ FROM UNIT 98
 RDTITL> *    NEW PARAMETES
 RDTITL> *
 PARMIO> NONBOND, HBOND lists and IMAGE atoms cleared.
  
 CHARMM>     
  
 CHARMM>     
  
 CHARMM>    RETURN
 VCLOSE: Closing unit   98 with status "KEEP"

                    RETURNING TO INPUT STREAM    99
  
 CHARMM>    stream toppar/toppar_all36_carb_imlab.str
 VOPEN> Attempting to open::toppar/toppar_all36_carb_imlab.str::
 OPNLGU> Unit 98 opened for READONLY access to toppar/toppar_all36_carb_imlab.str

                    INPUT STREAM SWITCHING TO UNIT    98
 RDTITL> READ RTF CARD APPEND
 RDTITL> No title read.
 Parameter: IN1 <- "" <empty>
  
 CHARMM>    read rtf card append
 MAINIO> Residue topology file being read from unit  98.
 RDTITL> * GLYCAN CHEMICAL MODIFICATION PATCHES
 RDTITL> *
  
 CHARMM>     
  
 CHARMM>    read param card flex append

          PARAMETER FILE BEING READ FROM UNIT 98
 RDTITL> * GLYCAN CHEMICAL MODIFICATION PATCHES
 RDTITL> *
 PARMIO> NONBOND, HBOND lists and IMAGE atoms cleared.
  
 CHARMM>     
  
 CHARMM>    RETURN
 VCLOSE: Closing unit   98 with status "KEEP"

                    RETURNING TO INPUT STREAM    99
  
 CHARMM>     
  
 CHARMM>    ! Additional topologies and parameters for spin/fluorophore labels
 CHARMM>    stream toppar/toppar_all36_label_spin.str
 VOPEN> Attempting to open::toppar/toppar_all36_label_spin.str::
 OPNLGU> Unit 98 opened for READONLY access to toppar/toppar_all36_label_spin.str

                    INPUT STREAM SWITCHING TO UNIT    98
 RDTITL> *>>>>> TOPOLOGY FOR NITROXYDE SPIN LABELS <<<<<<<
 RDTITL> * SHAHIDUL M. ISLAM, UNIVERSITY OF CHICAGO
 RDTITL> *
 Parameter: IN1 <- "" <empty>
  
 CHARMM>     
  
 CHARMM>    ! please reference the following:
 CHARMM>    !Sezer, D., Freed J. H., and Roux, B. “Parametrization, Molecular Dynamics Simulation, and Calculation of Electron Spin
 CHARMM>    !Resonance Spectra of a Nitroxide Spin Label on a Polyalanine alpha-Helix” J. Phys. Chem. B 2008, 112, 5755-5767
 CHARMM>     
  
 CHARMM>    !Islam, S. M., and Roux, B. “Parameterization and molecular dynamics simulations of a
 CHARMM>    !conformationally constrained double linked spin label constrained by EPR/DEER data”
 CHARMM>    !(planed submission to J journal)
 CHARMM>     
  
 CHARMM>    !test "append" to determine if previous toppar files have been read and
 CHARMM>    !add append to "read rtf card" if true
 CHARMM>    set nat ?NATC
 RDCMND substituted energy or value "?NATC" to "590"
 Parameter: NAT <- "590"
  
 CHARMM>    set app
 Parameter: APP <- "" <empty>
  
 CHARMM>    !We're exploiting what is arguably a bug in the parser. On the left hand side,
 CHARMM>    !the quotes have proirity, so NAT is correctly substituted. On the right hand
 CHARMM>    !side, the ? has priority and NATC" (sic) is not a valid substitution...
 CHARMM>    if "@NAT" ne "?NATC" if @nat ne 0 set app append
 Parameter: NAT -> "590"
 Parameter: NAT -> "590"
 RDCMND: can not substitute energy "?NATC""
 Comparing ""590"" and ""?NATC"".
 IF test evaluated as true.  Performing command
 Comparing "590" and "0".
 IF test evaluated as true.  Performing command
 Parameter: APP <- "APPEND"
  
 CHARMM>     
  
 CHARMM>     
  
 CHARMM>    read rtf card @app
 Parameter: APP -> "APPEND"
 MAINIO> Residue topology file being read from unit  98.
 RDTITL> * TOPOLOGY FOR SPIN LABEL
 RDTITL> *
  
 CHARMM>     
  
 CHARMM>     
  
 CHARMM>    read para card flex @app
 Parameter: APP -> "APPEND"

          PARAMETER FILE BEING READ FROM UNIT 98
 RDTITL> * PARAMETERS FOR SPIN LABEL
 RDTITL> *
 PARMIO> NONBOND, HBOND lists and IMAGE atoms cleared.
  
 CHARMM>     
  
 CHARMM>    return
 VCLOSE: Closing unit   98 with status "KEEP"

                    RETURNING TO INPUT STREAM    99
  
 CHARMM>    stream toppar/toppar_all36_label_fluorophore.str
 VOPEN> Attempting to open::toppar/toppar_all36_label_fluorophore.str::
 OPNLGU> Unit 98 opened for READONLY access to toppar/toppar_all36_label_fluorophore.str

                    INPUT STREAM SWITCHING TO UNIT    98
 RDTITL> READ RTF CARD APPEND
 RDTITL> No title read.
 Parameter: IN1 <- "" <empty>
  
 CHARMM>    read rtf card append
 MAINIO> Residue topology file being read from unit  98.
 RDTITL> * TOPOLOGY FILES
 RDTITL> *
  
 CHARMM>     
  
 CHARMM>    read param card flex append

          PARAMETER FILE BEING READ FROM UNIT 98
 RDTITL> * MINI FORCE FIELD PARAMETER FILE.
 RDTITL> *
 PARMIO> NONBOND, HBOND lists and IMAGE atoms cleared.
  
 CHARMM>     
  
 VCLOSE: Closing unit   98 with status "KEEP"

                    RETURNING TO INPUT STREAM    99
  
 CHARMM>     
  
 CHARMM>     
  
 CHARMM>     
  
 VCLOSE: Closing unit   99 with status "KEEP"

                    RETURNING TO INPUT STREAM     5
  
 CHARMM>     
  
 CHARMM>    ! solvent only? ()
 CHARMM>    ! this should not be here
 CHARMM>    ! Read PSF and Coordinates
 CHARMM>    open read unit 10 card name step1_pdbreader.psf
 OPNLGU> Unit already open. The old file will be closed first.
 VCLOSE: Closing unit   10 with status "KEEP"
 VOPEN> Attempting to open::step1_pdbreader.psf::
 OPNLGU> Unit 10 opened for READONLY access to step1_pdbreader.psf
  
 CHARMM>    read psf  unit 10 card
 MAINIO> Protein structure file being read from unit  10.
 psf_read_formatted: Reading PSF in the expanded format.
 TITLE>  * GENERATED BY CHARMM-GUI (HTTP://WWW.CHARMM-GUI.ORG) V3.7 ON AUG, 08. 2025. JOB
 TITLE>  * READ PDB, MANIPULATE STRUCTURE IF NEEDED, AND GENERATE TOPOLOGY FILE
 TITLE>  *  DATE:     8/ 8/25      7:43:33      CREATED BY USER: charmm-gui
 TITLE>  *
 PSFSUM> PSF modified: NONBOND lists and IMAGE atoms cleared.
 PSFSUM> Summary of the structure file counters :
         Number of segments      =        3   Number of residues   =      583
         Number of atoms         =     8953   Number of groups     =     2706
         Number of bonds         =     9054   Number of angles     =    16362
         Number of dihedrals     =    24066   Number of impropers  =     1530
         Number of cross-terms   =      577   Number of autogens   =        0
         Number of HB acceptors  =      898   Number of HB donors  =     1043
         Number of NB exclusions =        0   Total charge =    5.00000
  
 CHARMM>     
  
 CHARMM>    open read unit 10 card name step1_pdbreader.crd
 OPNLGU> Unit already open. The old file will be closed first.
 VCLOSE: Closing unit   10 with status "KEEP"
 VOPEN> Attempting to open::step1_pdbreader.crd::
 OPNLGU> Unit 10 opened for READONLY access to step1_pdbreader.crd
  
 CHARMM>    read coor unit 10 card
          SPATIAL COORDINATES BEING READ FROM UNIT 10
 TITLE> * GENERATED BY CHARMM-GUI (HTTP://WWW.CHARMM-GUI.ORG) V3.7 ON AUG, 08. 2025. JOB
 TITLE> * READ PDB, MANIPULATE STRUCTURE IF NEEDED, AND GENERATE TOPOLOGY FILE
 TITLE> *  DATE:     8/ 8/25      7:43:33      CREATED BY USER: CHARMM-GUI
 TITLE> *
  
 CHARMM>     
  
 CHARMM>    define PROT sele all end
 SELRPN>   8953 atoms have been selected out of   8953
  
 CHARMM>     
  
 CHARMM>    ! protein volume, calculation with a grid spacing of 0.5
 CHARMM>    coor orient

 ORIENT THE COORDINATES TO ALIGN WITH AXIS

 MOMENTS
6502716.62261971-181571.54316252-797228.38153998
                 679407.31301135-117252.13071358
                                1068888.00323541

 Transpose of the rotation matrix
     0.141492    0.027445   -0.989559
    -0.914645    0.386014   -0.120075
     0.378688    0.922085    0.079720
 CENTER OF ATOMS BEFORE TRANSLATION    -1.24626    28.65521     8.61195
 AXIS OF ROTATION IS -0.531429  0.697710  0.480400  ANGLE IS  101.33

 ALL COORDINATES ORIENTED IN THE MAIN SET BASED ON SELECTED ATOMS.

  
 CHARMM>    coor stat
 STATISTICS FOR      8953 SELECTED ATOMS:
    XMIN =  -52.829169 XMAX =   56.120508 XAVE =   -0.000000
    YMIN =  -25.017971 YMAX =   26.038921 YAVE =    0.000000
    ZMIN =  -24.430567 ZMAX =   21.681953 ZAVE =    0.000000
    WMIN =    0.000000 WMAX =    0.000000 WAVE =    0.000000
  
 CHARMM>     
  
 CHARMM>    open write unit 10 card name step2.2_ions_orient.crd
 OPNLGU> Unit already open. The old file will be closed first.
 VCLOSE: Closing unit   10 with status "KEEP"
 VOPEN> Attempting to open::step2.2_ions_orient.crd::
 OPNLGU> Unit 10 opened for WRITE access to step2.2_ions_orient.crd
  
 CHARMM>    write coor unit 10 card
 RDTITL>  
 RDTITL> No title read.
 VCLOSE: Closing unit   10 with status "KEEP"
  
 CHARMM>     
  
 CHARMM>    calc dcel = 0.5
Evaluating: 0.5
 Parameter: DCEL <- "0.5"
  
 CHARMM>    calc xdim = int ( ( ?xmax - ?xmin + 5.0 ) / @dcel ) + 1
 Parameter: DCEL -> "0.5"
 RDCMND substituted energy or value "?XMAX" to "56.120508"
 RDCMND substituted energy or value "?XMIN" to "-52.8291686"
Evaluating: INT((56.120508--52.8291686+5.0)/0.5)+1
 Parameter: XDIM <- "228"
  
 CHARMM>    calc ydim = int ( ( ?ymax - ?ymin + 5.0 ) / @dcel ) + 1
 Parameter: DCEL -> "0.5"
 RDCMND substituted energy or value "?YMAX" to "26.0389215"
 RDCMND substituted energy or value "?YMIN" to "-25.0179706"
Evaluating: INT((26.0389215--25.0179706+5.0)/0.5)+1
 Parameter: YDIM <- "113"
  
 CHARMM>    calc zdim = int ( ( ?zmax - ?zmin + 5.0 ) / @dcel ) + 1
 Parameter: DCEL -> "0.5"
 RDCMND substituted energy or value "?ZMAX" to "21.681953"
 RDCMND substituted energy or value "?ZMIN" to "-24.4305668"
Evaluating: INT((21.681953--24.4305668+5.0)/0.5)+1
 Parameter: ZDIM <- "103"
  
 CHARMM>    calc space = @xdim * @ydim * @zdim
 Parameter: XDIM -> "228"
 Parameter: YDIM -> "113"
 Parameter: ZDIM -> "103"
Evaluating: 228*113*103
 Parameter: SPACE <- "2653692"
  
 CHARMM>     
  
 CHARMM>    ! prevent overflow on integer conversion
 CHARMM>    calc maxint = 2**32 / 2 - 1
Evaluating: 2**32/2-1
 Parameter: MAXINT <- "2.147483647E+09"
  
 CHARMM>    if space .gt. @maxint calc space = @maxint
 Parameter: MAXINT -> "2.147483647E+09"
 Parameter: MAXINT -> "2.147483647E+09"
 Comparing "2653692" and "2.147483647E+09".
 IF test evaluated as false.  Skipping command
  
 CHARMM>     
  
 CHARMM>    scalar wmain = radius
  
 CHARMM>    scalar wmain add 1.4    ! use solvent accessible surface for molecular volume
  
 CHARMM>    scalar 1 = wmain
  
 CHARMM>    scalar 2 set 6.0
  
 CHARMM>    coor volume hole space @space sele .not. resname TIP3 end
 Parameter: SPACE -> "2653692"
 SELRPN>   8953 atoms have been selected out of   8953
 COMPUTING VOLUME PER ATOM WITH:
   XMIN=    -55.5692 XMAX=     58.8605 NX= 228
   YMIN=    -27.4624 YMAX=     28.7789 NY= 112
   ZMIN=    -27.1170 ZMAX=     24.4220 NZ= 103


 A TOTAL OF       70   VACUUM POINTS WERE FOUND
 A TOTAL OF   866655 OCCUPIED POINTS WERE FOUND
 A TOTAL OF  1763483 EXTERNAL POINTS WERE FOUND
 A TOTAL OF  2630138 SELECTED POINTS WERE FOUND
 TOTAL OCCUPIED  VOLUME =  109291.375862
 TOTAL SELECTED  VOLUME =  331679.158058
 TOTAL FREE      VOLUME =       8.827499
 FRACTIONAL FREE VOLUME =       0.008076
  
 CHARMM>     
  
 CHARMM>    set molvol = ?volume
 RDCMND substituted energy or value "?VOLUME" to "109291.376"
 Parameter: MOLVOL <- "109291.376"
  
 CHARMM>     
  
 CHARMM>    ! system volume from parameters for water box
 CHARMM>    stream step2.1_waterbox.prm
 VOPEN> Attempting to open::step2.1_waterbox.prm::
 OPNLGU> Unit 99 opened for READONLY access to step2.1_waterbox.prm

                    INPUT STREAM SWITCHING TO UNIT    99
 RDTITL> SET BOXTYPE  = RECT
 RDTITL> No title read.
 Parameter: IN1 <- "" <empty>
  
 CHARMM>     SET BOXTYPE  = RECT
 Parameter: BOXTYPE <- "RECT"
  
 CHARMM>     SET XTLTYPE  = CUBIC
 Parameter: XTLTYPE <- "CUBIC"
  
 CHARMM>     SET A = 133
 Parameter: A <- "133"
  
 CHARMM>     SET B = 133
 Parameter: B <- "133"
  
 CHARMM>     SET C = 133
 Parameter: C <- "133"
  
 CHARMM>     SET ALPHA = 90.0
 Parameter: ALPHA <- "90.0"
  
 CHARMM>     SET BETA  = 90.0
 Parameter: BETA <- "90.0"
  
 CHARMM>     SET GAMMA = 90.0
 Parameter: GAMMA <- "90.0"
  
 CHARMM>     SET XCEN = 0
 Parameter: XCEN <- "0"
  
 CHARMM>     SET YCEN = 0
 Parameter: YCEN <- "0"
  
 CHARMM>     SET ZCEN = 0
 Parameter: ZCEN <- "0"
  
 VCLOSE: Closing unit   99 with status "KEEP"

                    RETURNING TO INPUT STREAM     5
  
 CHARMM>     
  
 CHARMM>    if @XTLtype .eq. TETRagonal   calc sysvol = @A * @B * @C
 Parameter: XTLTYPE -> "CUBIC"
 Parameter: A -> "133"
 Parameter: B -> "133"
 Parameter: C -> "133"
 Comparing "CUBIC" and "TETRAGONAL".
 IF test evaluated as false.  Skipping command
  
 CHARMM>    if @XTLtype .eq. CUBIc        calc sysvol = @A * @B * @C
 Parameter: XTLTYPE -> "CUBIC"
 Parameter: A -> "133"
 Parameter: B -> "133"
 Parameter: C -> "133"
 Comparing "CUBIC" and "CUBIC".
 IF test evaluated as true.  Performing command
Evaluating: 133*133*133
 Parameter: SYSVOL <- "2352637"
  
 CHARMM>    if @XTLtype .eq. ORTHorhombic calc sysvol = @A * @B * @C
 Parameter: XTLTYPE -> "CUBIC"
 Parameter: A -> "133"
 Parameter: B -> "133"
 Parameter: C -> "133"
 Comparing "CUBIC" and "ORTHORHOMBIC".
 IF test evaluated as false.  Skipping command
  
 CHARMM>    if @XTLtype .eq. MONOclinic   calc sysvol = @A * @B * @C * sin ( @beta * ?pi / 180.0 )
 Parameter: XTLTYPE -> "CUBIC"
 Parameter: A -> "133"
 Parameter: B -> "133"
 Parameter: C -> "133"
 Parameter: BETA -> "90.0"
 RDCMND substituted energy or value "?PI" to "3.14159265"
 Comparing "CUBIC" and "MONOCLINIC".
 IF test evaluated as false.  Skipping command
  
 CHARMM>    if @XTLtype .eq. HEXAgonal    calc sysvol = sqrt( 0.75 ) * @C * @A * @A
 Parameter: XTLTYPE -> "CUBIC"
 Parameter: C -> "133"
 Parameter: A -> "133"
 Parameter: A -> "133"
 Comparing "CUBIC" and "HEXAGONAL".
 IF test evaluated as false.  Skipping command
  
 CHARMM>    if @XTLtype .eq. OCTAhedral   calc sysvol = 4.0 * sqrt( 3.0 ) / 9 * @A * @A * @A
 Parameter: XTLTYPE -> "CUBIC"
 Parameter: A -> "133"
 Parameter: A -> "133"
 Parameter: A -> "133"
 Comparing "CUBIC" and "OCTAHEDRAL".
 IF test evaluated as false.  Skipping command
  
 CHARMM>    if @XTLtype .eq. RHDO         calc sysvol = sqrt( 0.5 ) * @A * @A * @A
 Parameter: XTLTYPE -> "CUBIC"
 Parameter: A -> "133"
 Parameter: A -> "133"
 Parameter: A -> "133"
 Comparing "CUBIC" and "RHDO".
 IF test evaluated as false.  Skipping command
  
 CHARMM>    if @XTLtype .eq. TRIClinic then
 Parameter: XTLTYPE -> "CUBIC"
 Comparing "CUBIC" and "TRICLINIC".
 IF test evaluated as false.  Skip to ELSE or ENDIF
  
 CHARMM>    if @XTLtype .eq. RHOMbohedral then
 Parameter: XTLTYPE -> "CUBIC"
 Comparing "CUBIC" and "RHOMBOHEDRAL".
 IF test evaluated as false.  Skip to ELSE or ENDIF
  
 CHARMM>     
  
 CHARMM>    !
 CHARMM>    ! conc    : concentration (M)
 CHARMM>    ! volumn  : ion accessible volume (Ang**3)
 CHARMM>    ! npos    : number of positive ions of a particular compound
 CHARMM>    ! nneg    : number of negative ions of a particular compound
 CHARMM>    ! nion    : number of positive and negative ions of a particular compound
 CHARMM>    ! npostot : total number of all positive ions
 CHARMM>    ! nnegtot : total number of all negative ions
 CHARMM>    ! niontot : total number of all ions
 CHARMM>    !
 CHARMM>     
  
 CHARMM>    calc volumn = @sysvol - @molvol
 Parameter: SYSVOL -> "2352637"
 Parameter: MOLVOL -> "109291.376"
Evaluating: 2352637-109291.376
 Parameter: VOLUMN <- "2243345.62"
  
 CHARMM>    calc npostot = 0
Evaluating: 0
 Parameter: NPOSTOT <- "0"
  
 CHARMM>    calc nnegtot = 0
Evaluating: 0
 Parameter: NNEGTOT <- "0"
  
 CHARMM>    calc niontot = 0
Evaluating: 0
 Parameter: NIONTOT <- "0"
  
 CHARMM>     
  
 CHARMM>    define ALLIONS sele none end
 SELRPN>      0 atoms have been selected out of   8953
  
 CHARMM>     
  
 CHARMM>    set ionind = 1
 Parameter: IONIND <- "1"
  
 CHARMM>    label do_ion
  
 CHARMM>        define POS sele none end
 SELRPN>      0 atoms have been selected out of   8953
  
 CHARMM>        define NEG sele none end
 SELRPN>      0 atoms have been selected out of   8953
  
 CHARMM>     
  
 CHARMM>        stream step2.2_ions_count.str @ionind
 Parameter: IONIND -> "1"
 VOPEN> Attempting to open::step2.2_ions_count.str::
 OPNLGU> Unit 99 opened for READONLY access to step2.2_ions_count.str

                    INPUT STREAM SWITCHING TO UNIT    99
 RDTITL> * NUMBER OF EACH ION STRUCTURE, AS CHOSEN BY USER;
 RDTITL> * USAGE: STREAM STEP2_IONS_COUNT.STR INDEX
 RDTITL> *
 Parameter: IN1 <- "1"
  
 CHARMM>     
  
 CHARMM>    if @?IN1 .eq. 0 stop ! ABNORMAL TERMINATION: missing index
 Comparing "1" and "0".
 IF test evaluated as false.  Skipping command
  
 CHARMM>     
  
 CHARMM>    set isusercation = 0
 Parameter: ISUSERCATION <- "0"
  
 CHARMM>    set isuseranion  = 0
 Parameter: ISUSERANION <- "0"
  
 CHARMM>    if @IN1 .eq. 1 set pos = POT
 Parameter: IN1 -> "1"
 Comparing "1" and "1".
 IF test evaluated as true.  Performing command
 Parameter: POS <- "POT"
  
 CHARMM>    if @IN1 .eq. 1 set neg = CLA
 Parameter: IN1 -> "1"
 Comparing "1" and "1".
 IF test evaluated as true.  Performing command
 Parameter: NEG <- "CLA"
  
 CHARMM>    if @IN1 .eq. 1 set poscharge = 1
 Parameter: IN1 -> "1"
 Comparing "1" and "1".
 IF test evaluated as true.  Performing command
 Parameter: POSCHARGE <- "1"
  
 CHARMM>    if @IN1 .eq. 1 set negcharge = 1
 Parameter: IN1 -> "1"
 Comparing "1" and "1".
 IF test evaluated as true.  Performing command
 Parameter: NEGCHARGE <- "1"
  
 CHARMM>    if @IN1 .eq. 1 set posval = 1
 Parameter: IN1 -> "1"
 Comparing "1" and "1".
 IF test evaluated as true.  Performing command
 Parameter: POSVAL <- "1"
  
 CHARMM>    if @IN1 .eq. 1 set negval = 1
 Parameter: IN1 -> "1"
 Comparing "1" and "1".
 IF test evaluated as true.  Performing command
 Parameter: NEGVAL <- "1"
  
 CHARMM>    if @IN1 .eq. 1 set conc = 0.15
 Parameter: IN1 -> "1"
 Comparing "1" and "1".
 IF test evaluated as true.  Performing command
 Parameter: CONC <- "0.15"
  
 CHARMM>    if @IN1 .eq. 1 set natompos = 1
 Parameter: IN1 -> "1"
 Comparing "1" and "1".
 IF test evaluated as true.  Performing command
 Parameter: NATOMPOS <- "1"
  
 CHARMM>    if @IN1 .eq. 1 set natomneg = 1
 Parameter: IN1 -> "1"
 Comparing "1" and "1".
 IF test evaluated as true.  Performing command
 Parameter: NATOMNEG <- "1"
  
 CHARMM>    if @IN1 .eq. 1 set isusercation = 0
 Parameter: IN1 -> "1"
 Comparing "1" and "1".
 IF test evaluated as true.  Performing command
 Parameter: ISUSERCATION <- "0"
  
 CHARMM>    if @IN1 .eq. 1 set isuseranion  = 0
 Parameter: IN1 -> "1"
 Comparing "1" and "1".
 IF test evaluated as true.  Performing command
 Parameter: ISUSERANION <- "0"
  
 CHARMM>     
  
 CHARMM>     
  
 CHARMM>    set neutral_index = 1
 Parameter: NEUTRAL_INDEX <- "1"
  
 CHARMM>    set niontypes = 1
 Parameter: NIONTYPES <- "1"
  
 CHARMM>     
  
 VCLOSE: Closing unit   99 with status "KEEP"

                    RETURNING TO INPUT STREAM     5
  
 CHARMM>     
  
 CHARMM>        calc ncharge = int( ?cgtot )
 RDCMND substituted energy or value "?CGTOT" to "5"
Evaluating: INT(5)
 Parameter: NCHARGE <- "5"
  
 CHARMM>        calc cgtot = ?cgtot
 RDCMND substituted energy or value "?CGTOT" to "5"
Evaluating: 5
 Parameter: CGTOT <- "5"
  
 CHARMM>     
  
 CHARMM>        calc npos = 0
Evaluating: 0
 Parameter: NPOS <- "0"
  
 CHARMM>        calc nneg = 0
Evaluating: 0
 Parameter: NNEG <- "0"
  
 CHARMM>        if neutral_index .eq. @ionind then
 Parameter: IONIND -> "1"
 Comparing "1" and "1".
 IF test evaluated as true.  Performing command
  
 CHARMM>            if ncharge .lt. 0 calc npos = int( abs( @cgtot ) / @poscharge )
 Parameter: CGTOT -> "5"
 Parameter: POSCHARGE -> "1"
 Comparing "5" and "0".
 IF test evaluated as false.  Skipping command
  
 CHARMM>            if ncharge .gt. 0 calc nneg = int( abs( @cgtot ) / @negcharge )
 Parameter: CGTOT -> "5"
 Parameter: NEGCHARGE -> "1"
 Comparing "5" and "0".
 IF test evaluated as true.  Performing command
Evaluating: INT(ABS(5)/1)
 Parameter: NNEG <- "5"
  
 CHARMM>        endif
  
 CHARMM>     
  
 CHARMM>        calc diff = int ( @cgtot + @npos*@poscharge - @nneg*@negcharge )
 Parameter: CGTOT -> "5"
 Parameter: NPOS -> "0"
 Parameter: POSCHARGE -> "1"
 Parameter: NNEG -> "5"
 Parameter: NEGCHARGE -> "1"
Evaluating: INT(5+0*1-5*1)
 Parameter: DIFF <- "0"
  
 CHARMM>     
  
 CHARMM>        if neutral_index .eq. @ionind then
 Parameter: IONIND -> "1"
 Comparing "1" and "1".
 IF test evaluated as true.  Performing command
  
 CHARMM>            set ntries = 0
 Parameter: NTRIES <- "0"
  
 CHARMM>            label neutral
  
 CHARMM>                if diff .gt. 0 calc nneg = @nneg + 1
 Parameter: NNEG -> "5"
 Comparing "0" and "0".
 IF test evaluated as false.  Skipping command
  
 CHARMM>                if diff .lt. 0 calc npos = @npos + 1
 Parameter: NPOS -> "0"
 Comparing "0" and "0".
 IF test evaluated as false.  Skipping command
  
 CHARMM>                calc diff = int ( @cgtot + @npos*@poscharge - @nneg*@negcharge )
 Parameter: CGTOT -> "5"
 Parameter: NPOS -> "0"
 Parameter: POSCHARGE -> "1"
 Parameter: NNEG -> "5"
 Parameter: NEGCHARGE -> "1"
Evaluating: INT(5+0*1-5*1)
 Parameter: DIFF <- "0"
  
 CHARMM>                incr ntries
 Parameter: NTRIES <- "1"
  
 CHARMM>                if ntries .ge. 10 stop ! ABNORMAL TERMINATION: can't neutralize this system
 Comparing "1" and "10".
 IF test evaluated as false.  Skipping command
  
 CHARMM>                if diff .ne. 0 goto neutral
 Comparing "0" and "0".
 IF test evaluated as false.  Skipping command
  
 CHARMM>        endif
  
 CHARMM>     
  
 CHARMM>        calc npos = @npos + int ( @conc * 6.021 * 0.0001 * @volumn ) * @negval
 Parameter: NPOS -> "0"
 Parameter: CONC -> "0.15"
 Parameter: VOLUMN -> "2243345.62"
 Parameter: NEGVAL -> "1"
Evaluating: 0+INT(0.15*6.021*0.0001*2243345.62)*1
 Parameter: NPOS <- "202"
  
 CHARMM>        calc nneg = @nneg + int ( @conc * 6.021 * 0.0001 * @volumn ) * @posval
 Parameter: NNEG -> "5"
 Parameter: CONC -> "0.15"
 Parameter: VOLUMN -> "2243345.62"
 Parameter: POSVAL -> "1"
Evaluating: 5+INT(0.15*6.021*0.0001*2243345.62)*1
 Parameter: NNEG <- "207"
  
 CHARMM>     
  
 CHARMM>        if npos .lt. 0 stop ! ABNORMAL TERMINATION: something wrong
 Comparing "202" and "0".
 IF test evaluated as false.  Skipping command
  
 CHARMM>        if nneg .lt. 0 stop ! ABNORMAL TERMINATION: something wrong
 Comparing "207" and "0".
 IF test evaluated as false.  Skipping command
  
 CHARMM>     
  
 CHARMM>        !
  
 CHARMM>        ! Randomly place the ions
  
 CHARMM>        !
  
 CHARMM>     
  
 CHARMM>        ! initial positions for all ions
  
 CHARMM>        calc xpos = @A / 2.0
 Parameter: A -> "133"
Evaluating: 133/2.0
 Parameter: XPOS <- "66.5"
  
 CHARMM>        calc ypos = @B / 2.0
 Parameter: B -> "133"
Evaluating: 133/2.0
 Parameter: YPOS <- "66.5"
  
 CHARMM>        calc zpos = @C / 2.0
 Parameter: C -> "133"
Evaluating: 133/2.0
 Parameter: ZPOS <- "66.5"
  
 CHARMM>     
  
 CHARMM>        ! Generate positive ion
  
 CHARMM>        if npos .gt. 0 then
 Comparing "202" and "0".
 IF test evaluated as true.  Performing command
  
 CHARMM>            if isusercation .eq. 1 then
 Comparing "0" and "1".
 IF test evaluated as false.  Skip to ELSE or ENDIF
  
 CHARMM>                read sequence @pos @npos
 Parameter: POS -> "POT"
 Parameter: NPOS -> "202"
  
 CHARMM>                generate POS warn
 NO PATCHING WILL BE DONE ON THE FIRST RESIDUE
 NO PATCHING WILL BE DONE ON THE LAST  RESIDUE
 AUTGEN: Autogenerating specified angles and dihedrals.
 GENPSF> Segment   4 has been generated. Its identifier is POS.
 PSFSUM> PSF modified: NONBOND lists and IMAGE atoms cleared.
 PSFSUM> Summary of the structure file counters :
         Number of segments      =        4   Number of residues   =      785
         Number of atoms         =     9155   Number of groups     =     2908
         Number of bonds         =     9054   Number of angles     =    16362
         Number of dihedrals     =    24066   Number of impropers  =     1530
         Number of cross-terms   =      577   Number of autogens   =        0
         Number of HB acceptors  =      898   Number of HB donors  =     1043
         Number of NB exclusions =        0   Total charge =  207.00000
  
 CHARMM>            endif
  
 CHARMM>     
  
 CHARMM>            define POS sele segid POS end
 SELRPN>    202 atoms have been selected out of   9155
  
 CHARMM>     
  
 CHARMM>            if natompos .gt. 1 then
 Comparing "1" and "1".
 IF test evaluated as false.  Skip to ELSE or ENDIF
  
 CHARMM>                coor set xdir @xpos ydir @ypos zdir @zpos select POS end
 Parameter: XPOS -> "66.5"
 Parameter: YPOS -> "66.5"
 Parameter: ZPOS -> "66.5"
 SELRPN>    202 atoms have been selected out of   9155
 SELECTED COORDINATES SET IN THE MAIN SET.

  
 CHARMM>            endif
  
 CHARMM>        endif
  
 CHARMM>     
  
 CHARMM>        ! Generate negative ion
  
 CHARMM>        if nneg .gt. 0 then
 Comparing "207" and "0".
 IF test evaluated as true.  Performing command
  
 CHARMM>            if isuseranion .eq. 1 then
 Comparing "0" and "1".
 IF test evaluated as false.  Skip to ELSE or ENDIF
  
 CHARMM>                read sequence @neg @nneg
 Parameter: NEG -> "CLA"
 Parameter: NNEG -> "207"
  
 CHARMM>                generate NEG warn
 NO PATCHING WILL BE DONE ON THE FIRST RESIDUE
 NO PATCHING WILL BE DONE ON THE LAST  RESIDUE
 AUTGEN: Autogenerating specified angles and dihedrals.
 GENPSF> Segment   5 has been generated. Its identifier is NEG.
 PSFSUM> PSF modified: NONBOND lists and IMAGE atoms cleared.
 PSFSUM> Summary of the structure file counters :
         Number of segments      =        5   Number of residues   =      992
         Number of atoms         =     9362   Number of groups     =     3115
         Number of bonds         =     9054   Number of angles     =    16362
         Number of dihedrals     =    24066   Number of impropers  =     1530
         Number of cross-terms   =      577   Number of autogens   =        0
         Number of HB acceptors  =      898   Number of HB donors  =     1043
         Number of NB exclusions =        0   Total charge =   -0.00000
  
 CHARMM>            endif
  
 CHARMM>     
  
 CHARMM>            define NEG sele segid NEG end
 SELRPN>    207 atoms have been selected out of   9362
  
 CHARMM>     
  
 CHARMM>            if natomneg .gt. 1 then
 Comparing "1" and "1".
 IF test evaluated as false.  Skip to ELSE or ENDIF
  
 CHARMM>                coor set xdir @xpos ydir @ypos zdir @zpos select NEG end
 Parameter: XPOS -> "66.5"
 Parameter: YPOS -> "66.5"
 Parameter: ZPOS -> "66.5"
 SELRPN>    207 atoms have been selected out of   9362
 SELECTED COORDINATES SET IN THE MAIN SET.

  
 CHARMM>            endif
  
 CHARMM>        endif
  
 CHARMM>     
  
 CHARMM>        define IONS sele POS .or. NEG end
 SELRPN>    409 atoms have been selected out of   9362
  
 CHARMM>        define ALLIONS sele segid IONS .or. IONS end
 SELRPN>    409 atoms have been selected out of   9362
  
 CHARMM>     
  
 CHARMM>        calc nion = @npos + @nneg
 Parameter: NPOS -> "202"
 Parameter: NNEG -> "207"
Evaluating: 202+207
 Parameter: NION <- "409"
  
 CHARMM>     
  
 CHARMM>        incr npostot by @npos
 Parameter: NPOS -> "202"
 Parameter: NPOSTOT <- "202"
  
 CHARMM>        incr nnegtot by @nneg
 Parameter: NNEG -> "207"
 Parameter: NNEGTOT <- "207"
  
 CHARMM>        incr niontot by @nion
 Parameter: NION -> "409"
 Parameter: NIONTOT <- "409"
  
 CHARMM>     
  
 CHARMM>        if nion .eq. 0 goto continue
 Comparing "409" and "0".
 IF test evaluated as false.  Skipping command
  
 CHARMM>     
  
 CHARMM>        !
  
 CHARMM>        !Images Setup [to place all atoms inside the box]
  
 CHARMM>        !
  
 CHARMM>     
  
 CHARMM>        COOR CONVERT ALIGNED SYMMETRIC @A @B @C @alpha @beta @gamma
 Parameter: A -> "133"
 Parameter: B -> "133"
 Parameter: C -> "133"
 Parameter: ALPHA -> "90.0"
 Parameter: BETA -> "90.0"
 Parameter: GAMMA -> "90.0"
  
 CHARMM>     
  
 CHARMM>        open read unit 10 card name crystal_image.str
 VOPEN> Attempting to open::crystal_image.str::
 OPNLGU> Unit 10 opened for READONLY access to crystal_image.str
  
 CHARMM>        CRYSTAL DEFINE @XTLtype @A @B @C @alpha @beta @gamma
 Parameter: XTLTYPE -> "CUBIC"
 Parameter: A -> "133"
 Parameter: B -> "133"
 Parameter: C -> "133"
 Parameter: ALPHA -> "90.0"
 Parameter: BETA -> "90.0"
 Parameter: GAMMA -> "90.0"
 Crystal Parameters : Crystal Type = CUBI
           A     =  133.00000 B    =  133.00000 C     =  133.00000
           Alpha =   90.00000 Beta =   90.00000 Gamma =   90.00000
  
 CHARMM>        CRYSTAL READ UNIT 10 CARD
 CRYSTAL FILE BEING READ FROM UNIT    10
 TITLE> * GENERATED BY CHARMM-GUI (HTTP://WWW.CHARMM-GUI.ORG) V3.7 ON AUG, 08. 2025. JOBID=5465329178
 TITLE> * STREAM FILE FOR CRYSTAL SYMMETRY OPERATION
 TITLE> *
 TITLE>  * GENERATED BY CHARMM-GUI (HTTP://WWW.CHARMM-GUI.ORG) V3.7 ON AUG, 08. 2025. JOB
 TITLE>  * STREAM FILE FOR CRYSTAL SYMMETRY OPERATION
 TITLE>  *
                     THERE ARE NO ROTATIONS FOR THIS TRANSFORMATION SET
    26 Transformations have been processed.

  
 CHARMM>     
  
 CHARMM>        !Image centering by residue
  
 CHARMM>        IMAGE BYRES XCEN @xcen YCEN @ycen ZCEN @zcen
 Parameter: XCEN -> "0"
 Parameter: YCEN -> "0"
 Parameter: ZCEN -> "0"
 IMAGE CENTERING ON FOR SOME ATOMS
  
 CHARMM>     
  
 CHARMM>        update image inbf 0

 SELECTED IMAGES ATOMS BEING CENTERED ABOUT  0.000000  0.000000  0.000000

 <MKIMAT2>: updating the image atom lists and remapping
 Transformation   Atoms  Groups  Residues  Min-Distance
    1  N1N1N1R1 has       0       0       0       60.64
    2  N1Z0N1R1 has       0       0       0       44.23
    3  N1P1N1R1 has       0       0       0      115.52
    4  Z0N1N1R1 has       0       0       0       59.08
    5  Z0Z0N1R1 has       0       0       0       42.07
    6  Z0P1N1R1 has       0       0       0      104.41
    7  N1N1Z0R1 has       0       0       0       43.68
    8  N1Z0Z0R1 has       0       0       0       13.67
    9  N1P1Z0R1 has       0       0       0       62.00
   10  Z0N1Z0R1 has       0       0       0       41.48
   12  N1N1P1R1 has       0       0       0      113.43
   13  N1Z0P1R1 has       0       0       0       60.50
   14  N1P1P1R1 has       0       0       0       84.08
 Total of 9362 atoms and 3115 groups and  992 residues were included

 **** Warning ****  The following extraneous characters
 were found while command processing in CHARMM
 IMAGE
  
 CHARMM>     
  
 CHARMM>        CONS FIX SELE .NOT. IONS END
 SELRPN>   8953 atoms have been selected out of   9362
  
 CHARMM>        SKIP ALL EXCL VDW ELEC
 SKIPE> The following energy terms will be computed :
  VDW  ELEC
  
 CHARMM>        scalar wmain = charge
  
 CHARMM>     
  
 CHARMM>        !
  
 CHARMM>        ! Initial placement of ions
  
 CHARMM>        !
  
 CHARMM>     
  
 CHARMM>        calc cntmax = 100 ! maximum allowed placement attempts
Evaluating: 100
 Parameter: CNTMAX <- "100"
  
 CHARMM>     
  
 CHARMM>        calc cntrand = 0  ! number of placement attempts
Evaluating: 0
 Parameter: CNTRAND <- "0"
  
 CHARMM>        calc i   = 1
Evaluating: 1
 Parameter: I <- "1"
  
 CHARMM>        label doinit
  
 CHARMM>     
  
 CHARMM>            calc cntrand = @cntrand + 1
 Parameter: CNTRAND -> "0"
Evaluating: 0+1
 Parameter: CNTRAND <- "1"
  
 CHARMM>            if cntrand .gt. @cntmax stop ! ABNORMAL TERMINATION: ion placing may not work.. stop here
 Parameter: CNTMAX -> "100"
 Comparing "1" and "100".
 IF test evaluated as false.  Skipping command
  
 CHARMM>     
  
 CHARMM>            calc j = @i
 Parameter: I -> "1"
Evaluating: 1
 Parameter: J <- "1"
  
 CHARMM>            set ion = POS
 Parameter: ION <- "POS"
  
 CHARMM>     
  
 CHARMM>            if j .gt. @npos then
 Parameter: NPOS -> "202"
 Comparing "1" and "202".
 IF test evaluated as false.  Skip to ELSE or ENDIF
  
 CHARMM>     
  
 CHARMM>            define target select segid @ion .and. resid @j end
 Parameter: ION -> "POS"
 Parameter: J -> "1"
 SELRPN>      1 atoms have been selected out of   9362
  
 CHARMM>     
  
 CHARMM>            calc xpos = ( @A - 9.0 ) * ( ?random - 0.5 )
 Parameter: A -> "133"
 RDCMND substituted energy or value "?RANDOM" to "3.332938429E-02"
Evaluating: (133-9.0)*(3.332938429E-02-0.5)
 Parameter: XPOS <- "-57.8671563"
  
 CHARMM>            calc ypos = ( @B - 9.0 ) * ( ?random - 0.5 )
 Parameter: B -> "133"
 RDCMND substituted energy or value "?RANDOM" to "0.571161023"
Evaluating: (133-9.0)*(0.571161023-0.5)
 Parameter: YPOS <- "8.82396685"
  
 CHARMM>            calc zpos = ( @C - 9.0 ) * ( ?random - 0.5 )
 Parameter: C -> "133"
 RDCMND substituted energy or value "?RANDOM" to "0.540660485"
Evaluating: (133-9.0)*(0.540660485-0.5)
 Parameter: ZPOS <- "5.04190014"
  
 CHARMM>     
  
 CHARMM>            ! move target to selected position
  
 CHARMM>            coor stat select target end
 SELRPN>      1 atoms have been selected out of   9362
 STATISTICS FOR         1 SELECTED ATOMS:
    XMIN =   66.500000 XMAX =   66.500000 XAVE =   66.500000
    YMIN =   66.500000 YMAX =   66.500000 YAVE =   66.500000
    ZMIN =   66.500000 ZMAX =   66.500000 ZAVE =   66.500000
    WMIN =    1.000000 WMAX =    1.000000 WAVE =    1.000000
  
 CHARMM>            calc xtran = @xpos - ?xave
 Parameter: XPOS -> "-57.8671563"
 RDCMND substituted energy or value "?XAVE" to "66.5"
Evaluating: -57.8671563-66.5
 Parameter: XTRAN <- "-124.367156"
  
 CHARMM>            calc ytran = @ypos - ?yave
 Parameter: YPOS -> "8.82396685"
 RDCMND substituted energy or value "?YAVE" to "66.5"
Evaluating: 8.82396685-66.5
 Parameter: YTRAN <- "-57.6760332"
  
 CHARMM>            calc ztran = @zpos - ?zave
 Parameter: ZPOS -> "5.04190014"
 RDCMND substituted energy or value "?ZAVE" to "66.5"
Evaluating: 5.04190014-66.5
 Parameter: ZTRAN <- "-61.4580999"
  
 CHARMM>            coor trans xdir @xtran ydir @ytran zdir @ztran select target end
 Parameter: XTRAN -> "-124.367156"
 Parameter: YTRAN -> "-57.6760332"
 Parameter: ZTRAN -> "-61.4580999"
 SELRPN>      1 atoms have been selected out of   9362
 TRANSLATION VECTOR  -124.367156  -57.676033  -61.458100
 SELECTED COORDINATES TRANSLATED IN THE MAIN SET.

  
 CHARMM>     
  
 CHARMM>            ! apply a random rotation along XYZ
  
 CHARMM>            calc xphi = ?random * 360.0
 RDCMND substituted energy or value "?RANDOM" to "0.946144705"
Evaluating: 0.946144705*360.0
 Parameter: XPHI <- "340.612094"
  
 CHARMM>            calc yphi = ?random * 360.0
 RDCMND substituted energy or value "?RANDOM" to "0.304692998"
Evaluating: 0.304692998*360.0
 Parameter: YPHI <- "109.689479"
  
 CHARMM>            calc zphi = ?random * 360.0
 RDCMND substituted energy or value "?RANDOM" to "0.345016048"
Evaluating: 0.345016048*360.0
 Parameter: ZPHI <- "124.205777"
  
 CHARMM>            coor rotate xcen @xpos ycen @ypos zcen @zpos xdir 1.0 -
 CHARMM>                phi @xphi select target end
 Parameter: XPOS -> "-57.8671563"
 Parameter: YPOS -> "8.82396685"
 Parameter: ZPOS -> "5.04190014"
 Parameter: XPHI -> "340.612094"
 SELRPN>      1 atoms have been selected out of   9362
 ROTATION MATRIX
    1.000000    0.000000    0.000000
    0.000000    0.943293   -0.331962
    0.000000    0.331962    0.943293

 AXIS OF ROTATION IS -1.000000  0.000000  0.000000  ANGLE IS   19.39

 SELECTED COORDINATES ROTATED IN THE MAIN SET.

  
 CHARMM>            coor rotate xcen @xpos ycen @ypos zcen @zpos ydir 1.0 -
 CHARMM>                phi @yphi select target end
 Parameter: XPOS -> "-57.8671563"
 Parameter: YPOS -> "8.82396685"
 Parameter: ZPOS -> "5.04190014"
 Parameter: YPHI -> "109.689479"
 SELRPN>      1 atoms have been selected out of   9362
 ROTATION MATRIX
   -0.336922    0.000000   -0.941532
    0.000000    1.000000    0.000000
    0.941532    0.000000   -0.336922

 AXIS OF ROTATION IS  0.000000  1.000000  0.000000  ANGLE IS  109.69

 SELECTED COORDINATES ROTATED IN THE MAIN SET.

  
 CHARMM>            coor rotate xcen @xpos ycen @ypos zcen @zpos zdir 1.0 -
 CHARMM>                phi @zphi select target end
 Parameter: XPOS -> "-57.8671563"
 Parameter: YPOS -> "8.82396685"
 Parameter: ZPOS -> "5.04190014"
 Parameter: ZPHI -> "124.205777"
 SELRPN>      1 atoms have been selected out of   9362
 ROTATION MATRIX
   -0.562167    0.827024    0.000000
   -0.827024   -0.562167    0.000000
    0.000000    0.000000    1.000000

 AXIS OF ROTATION IS  0.000000  0.000000  1.000000  ANGLE IS  124.21

 SELECTED COORDINATES ROTATED IN THE MAIN SET.

  
 CHARMM>     
  
 CHARMM>     
  
 CHARMM>            ! check if the ions are too close to solute
  
 CHARMM>            coor stat sele target end
 SELRPN>      1 atoms have been selected out of   9362
 STATISTICS FOR         1 SELECTED ATOMS:
    XMIN =  -57.867156 XMAX =  -57.867156 XAVE =  -57.867156
    YMIN =    8.823967 YMAX =    8.823967 YAVE =    8.823967
    ZMIN =    5.041900 ZMAX =    5.041900 ZAVE =    5.041900
    WMIN =    1.000000 WMAX =    1.000000 WAVE =    1.000000
  
 CHARMM>            calc dcut = 3.5
Evaluating: 3.5
 Parameter: DCUT <- "3.5"
  
 CHARMM>            calc xmax = ?xmax + @dcut
 Parameter: DCUT -> "3.5"
 RDCMND substituted energy or value "?XMAX" to "-57.8671563"
Evaluating: -57.8671563+3.5
 Parameter: XMAX <- "-54.3671563"
  
 CHARMM>            calc ymax = ?ymax + @dcut
 Parameter: DCUT -> "3.5"
 RDCMND substituted energy or value "?YMAX" to "8.82396691"
Evaluating: 8.82396691+3.5
 Parameter: YMAX <- "12.3239669"
  
 CHARMM>            calc zmax = ?zmax + @dcut
 Parameter: DCUT -> "3.5"
 RDCMND substituted energy or value "?ZMAX" to "5.04190044"
Evaluating: 5.04190044+3.5
 Parameter: ZMAX <- "8.54190044"
  
 CHARMM>            calc xmin = ?xmin - @dcut
 Parameter: DCUT -> "3.5"
 RDCMND substituted energy or value "?XMIN" to "-57.8671563"
Evaluating: -57.8671563-3.5
 Parameter: XMIN <- "-61.3671563"
  
 CHARMM>            calc ymin = ?ymin - @dcut
 Parameter: DCUT -> "3.5"
 RDCMND substituted energy or value "?YMIN" to "8.82396691"
Evaluating: 8.82396691-3.5
 Parameter: YMIN <- "5.32396691"
  
 CHARMM>            calc zmin = ?zmin - @dcut
 Parameter: DCUT -> "3.5"
 RDCMND substituted energy or value "?ZMIN" to "5.04190044"
Evaluating: 5.04190044-3.5
 Parameter: ZMIN <- "1.54190044"
  
 CHARMM>     
  
 CHARMM>            define JUNK sele .not. target .and. -
 CHARMM>                             prop X .lt. @xmax .and. prop X .gt. @xmin .and. -
 CHARMM>                             prop Y .lt. @ymax .and. prop Y .gt. @ymin .and. -
 CHARMM>                             prop Z .lt. @zmax .and. prop Z .gt. @zmin  end
 Parameter: XMAX -> "-54.3671563"
 Parameter: XMIN -> "-61.3671563"
 Parameter: YMAX -> "12.3239669"
 Parameter: YMIN -> "5.32396691"
 Parameter: ZMAX -> "8.54190044"
 Parameter: ZMIN -> "1.54190044"
 SELRPN>      0 atoms have been selected out of   9362
  
 CHARMM>     
  
 CHARMM>            if ?nsel .gt. 0 then
 RDCMND substituted energy or value "?NSEL" to "0"
 Comparing "0" and "0".
 IF test evaluated as false.  Skip to ELSE or ENDIF
  
 CHARMM>     
  
 CHARMM>            calc cntrand = 0
Evaluating: 0
 Parameter: CNTRAND <- "0"
  
 CHARMM>            increase i by 1
 Parameter: I <- "2"
  
 CHARMM>            if i .le. @nion goto doinit
 Parameter: NION -> "409"
 Comparing "2" and "409".
 IF test evaluated as true.  Performing command
  
 CHARMM>     
  
 CHARMM>            calc cntrand = @cntrand + 1
 Parameter: CNTRAND -> "0"
Evaluating: 0+1
 Parameter: CNTRAND <- "1"
  
 CHARMM>            if cntrand .gt. @cntmax stop ! ABNORMAL TERMINATION: ion placing may not work.. stop here
 Parameter: CNTMAX -> "100"
 Comparing "1" and "100".
 IF test evaluated as false.  Skipping command
  
 CHARMM>     
  
 CHARMM>            calc j = @i
 Parameter: I -> "2"
Evaluating: 2
 Parameter: J <- "2"
  
 CHARMM>            set ion = POS
 Parameter: ION <- "POS"
  
 CHARMM>     
  
 CHARMM>            if j .gt. @npos then
 Parameter: NPOS -> "202"
 Comparing "2" and "202".
 IF test evaluated as false.  Skip to ELSE or ENDIF
  
 CHARMM>     
  
 CHARMM>            define target select segid @ion .and. resid @j end
 Parameter: ION -> "POS"
 Parameter: J -> "2"
 SELRPN>      1 atoms have been selected out of   9362
  
 CHARMM>     
  
 CHARMM>            calc xpos = ( @A - 9.0 ) * ( ?random - 0.5 )
 Parameter: A -> "133"
 RDCMND substituted energy or value "?RANDOM" to "0.67191046"
Evaluating: (133-9.0)*(0.67191046-0.5)
 Parameter: XPOS <- "21.316897"
  
 CHARMM>            calc ypos = ( @B - 9.0 ) * ( ?random - 0.5 )
 Parameter: B -> "133"
 RDCMND substituted energy or value "?RANDOM" to "0.495879598"
Evaluating: (133-9.0)*(0.495879598-0.5)
 Parameter: YPOS <- "-0.510929848"
  
 CHARMM>            calc zpos = ( @C - 9.0 ) * ( ?random - 0.5 )
 Parameter: C -> "133"
 RDCMND substituted energy or value "?RANDOM" to "3.246439147E-03"
Evaluating: (133-9.0)*(3.246439147E-03-0.5)
 Parameter: ZPOS <- "-61.5974415"
  
 CHARMM>     
  
 CHARMM>            ! move target to selected position
  
 CHARMM>            coor stat select target end
 SELRPN>      1 atoms have been selected out of   9362
 STATISTICS FOR         1 SELECTED ATOMS:
    XMIN =   66.500000 XMAX =   66.500000 XAVE =   66.500000
    YMIN =   66.500000 YMAX =   66.500000 YAVE =   66.500000
    ZMIN =   66.500000 ZMAX =   66.500000 ZAVE =   66.500000
    WMIN =    1.000000 WMAX =    1.000000 WAVE =    1.000000
  
 CHARMM>            calc xtran = @xpos - ?xave
 Parameter: XPOS -> "21.316897"
 RDCMND substituted energy or value "?XAVE" to "66.5"
Evaluating: 21.316897-66.5
 Parameter: XTRAN <- "-45.183103"
  
 CHARMM>            calc ytran = @ypos - ?yave
 Parameter: YPOS -> "-0.510929848"
 RDCMND substituted energy or value "?YAVE" to "66.5"
Evaluating: -0.510929848-66.5
 Parameter: YTRAN <- "-67.0109298"
  
 CHARMM>            calc ztran = @zpos - ?zave
 Parameter: ZPOS -> "-61.5974415"
 RDCMND substituted energy or value "?ZAVE" to "66.5"
Evaluating: -61.5974415-66.5
 Parameter: ZTRAN <- "-128.097442"
  
 CHARMM>            coor trans xdir @xtran ydir @ytran zdir @ztran select target end
 Parameter: XTRAN -> "-45.183103"
 Parameter: YTRAN -> "-67.0109298"
 Parameter: ZTRAN -> "-128.097442"
 SELRPN>      1 atoms have been selected out of   9362
 TRANSLATION VECTOR   -45.183103  -67.010930 -128.097442
 SELECTED COORDINATES TRANSLATED IN THE MAIN SET.

  
 CHARMM>     
  
 CHARMM>            ! apply a random rotation along XYZ
  
 CHARMM>            calc xphi = ?random * 360.0
 RDCMND substituted energy or value "?RANDOM" to "0.545315129"
Evaluating: 0.545315129*360.0
 Parameter: XPHI <- "196.313446"
  
 CHARMM>            calc yphi = ?random * 360.0
 RDCMND substituted energy or value "?RANDOM" to "0.698280912"
Evaluating: 0.698280912*360.0
 Parameter: YPHI <- "251.381128"
  
 CHARMM>            calc zphi = ?random * 360.0
 RDCMND substituted energy or value "?RANDOM" to "0.786743961"
Evaluating: 0.786743961*360.0
 Parameter: ZPHI <- "283.227826"
  
 CHARMM>            coor rotate xcen @xpos ycen @ypos zcen @zpos xdir 1.0 -
 CHARMM>                phi @xphi select target end
 Parameter: XPOS -> "21.316897"
 Parameter: YPOS -> "-0.510929848"
 Parameter: ZPOS -> "-61.5974415"
 Parameter: XPHI -> "196.313446"
 SELRPN>      1 atoms have been selected out of   9362
 ROTATION MATRIX
    1.000000    0.000000    0.000000
    0.000000   -0.959739   -0.280892
    0.000000    0.280892   -0.959739

 AXIS OF ROTATION IS -1.000000  0.000000  0.000000  ANGLE IS  163.69

 SELECTED COORDINATES ROTATED IN THE MAIN SET.

  
 CHARMM>            coor rotate xcen @xpos ycen @ypos zcen @zpos ydir 1.0 -
 CHARMM>                phi @yphi select target end
 Parameter: XPOS -> "21.316897"
 Parameter: YPOS -> "-0.510929848"
 Parameter: ZPOS -> "-61.5974415"
 Parameter: YPHI -> "251.381128"
 SELRPN>      1 atoms have been selected out of   9362
 ROTATION MATRIX
   -0.319271    0.000000    0.947663
    0.000000    1.000000    0.000000
   -0.947663    0.000000   -0.319271

 AXIS OF ROTATION IS  0.000000 -1.000000  0.000000  ANGLE IS  108.62

 SELECTED COORDINATES ROTATED IN THE MAIN SET.

  
 CHARMM>            coor rotate xcen @xpos ycen @ypos zcen @zpos zdir 1.0 -
 CHARMM>                phi @zphi select target end
 Parameter: XPOS -> "21.316897"
 Parameter: YPOS -> "-0.510929848"
 Parameter: ZPOS -> "-61.5974415"
 Parameter: ZPHI -> "283.227826"
 SELRPN>      1 atoms have been selected out of   9362
 ROTATION MATRIX
    0.228824   -0.973468    0.000000
    0.973468    0.228824    0.000000
    0.000000    0.000000    1.000000

 AXIS OF ROTATION IS  0.000000  0.000000 -1.000000  ANGLE IS   76.77

 SELECTED COORDINATES ROTATED IN THE MAIN SET.

  
 CHARMM>     
  
 CHARMM>     
  
 CHARMM>            ! check if the ions are too close to solute
  
 CHARMM>            coor stat sele target end
 SELRPN>      1 atoms have been selected out of   9362
 STATISTICS FOR         1 SELECTED ATOMS:
    XMIN =   21.316897 XMAX =   21.316897 XAVE =   21.316897
    YMIN =   -0.510929 YMAX =   -0.510929 YAVE =   -0.510929
    ZMIN =  -61.597442 ZMAX =  -61.597442 ZAVE =  -61.597442
    WMIN =    1.000000 WMAX =    1.000000 WAVE =    1.000000
  
 CHARMM>            calc dcut = 3.5
Evaluating: 3.5
 Parameter: DCUT <- "3.5"
  
 CHARMM>            calc xmax = ?xmax + @dcut
 Parameter: DCUT -> "3.5"
 RDCMND substituted energy or value "?XMAX" to "21.316897"
Evaluating: 21.316897+3.5
 Parameter: XMAX <- "24.816897"
  
 CHARMM>            calc ymax = ?ymax + @dcut
 Parameter: DCUT -> "3.5"
 RDCMND substituted energy or value "?YMAX" to "-0.510929371"
Evaluating: -0.510929371+3.5
 Parameter: YMAX <- "2.98907063"
  
 CHARMM>            calc zmax = ?zmax + @dcut
 Parameter: DCUT -> "3.5"
 RDCMND substituted energy or value "?ZMAX" to "-61.5974417"
Evaluating: -61.5974417+3.5
 Parameter: ZMAX <- "-58.0974417"
  
 CHARMM>            calc xmin = ?xmin - @dcut
 Parameter: DCUT -> "3.5"
 RDCMND substituted energy or value "?XMIN" to "21.316897"
Evaluating: 21.316897-3.5
 Parameter: XMIN <- "17.816897"
  
 CHARMM>            calc ymin = ?ymin - @dcut
 Parameter: DCUT -> "3.5"
 RDCMND substituted energy or value "?YMIN" to "-0.510929371"
Evaluating: -0.510929371-3.5
 Parameter: YMIN <- "-4.01092937"
  
 CHARMM>            calc zmin = ?zmin - @dcut
 Parameter: DCUT -> "3.5"
 RDCMND substituted energy or value "?ZMIN" to "-61.5974417"
Evaluating: -61.5974417-3.5
 Parameter: ZMIN <- "-65.0974417"
  
 CHARMM>     
  
 CHARMM>            define JUNK sele .not. target .and. -
 CHARMM>                             prop X .lt. @xmax .and. prop X .gt. @xmin .and. -
 CHARMM>                             prop Y .lt. @ymax .and. prop Y .gt. @ymin .and. -
 CHARMM>                             prop Z .lt. @zmax .and. prop Z .gt. @zmin  end
 Parameter: XMAX -> "24.816897"
 Parameter: XMIN -> "17.816897"
 Parameter: YMAX -> "2.98907063"
 Parameter: YMIN -> "-4.01092937"
 Parameter: ZMAX -> "-58.0974417"
 Parameter: ZMIN -> "-65.0974417"
 SELRPN>      0 atoms have been selected out of   9362
  
 CHARMM>     
  
 CHARMM>            if ?nsel .gt. 0 then
 RDCMND substituted energy or value "?NSEL" to "0"
 Comparing "0" and "0".
 IF test evaluated as false.  Skip to ELSE or ENDIF
  
 CHARMM>     
  
 CHARMM>            calc cntrand = 0
Evaluating: 0
 Parameter: CNTRAND <- "0"
  
 CHARMM>            increase i by 1
 Parameter: I <- "3"
  
 CHARMM>            if i .le. @nion goto doinit
 Parameter: NION -> "409"
 Comparing "3" and "409".
 IF test evaluated as true.  Performing command
  
 CHARMM>     
  
 CHARMM>            calc cntrand = @cntrand + 1
 Parameter: CNTRAND -> "0"
Evaluating: 0+1
 Parameter: CNTRAND <- "1"
  
 CHARMM>            if cntrand .gt. @cntmax stop ! ABNORMAL TERMINATION: ion placing may not work.. stop here
 Parameter: CNTMAX -> "100"
 Comparing "1" and "100".
 IF test evaluated as false.  Skipping command
  
 CHARMM>     
  
 CHARMM>            calc j = @i
 Parameter: I -> "3"
Evaluating: 3
 Parameter: J <- "3"
  
 CHARMM>            set ion = POS
 Parameter: ION <- "POS"
  
 CHARMM>     
  
 CHARMM>            if j .gt. @npos then
 Parameter: NPOS -> "202"
 Comparing "3" and "202".
 IF test evaluated as false.  Skip to ELSE or ENDIF
  
 CHARMM>     
  
 CHARMM>            define target select segid @ion .and. resid @j end
 Parameter: ION -> "POS"
 Parameter: J -> "3"
 SELRPN>      1 atoms have been selected out of   9362
  
 CHARMM>     
  
 CHARMM>            calc xpos = ( @A - 9.0 ) * ( ?random - 0.5 )
 Parameter: A -> "133"
 RDCMND substituted energy or value "?RANDOM" to "0.303929436"
Evaluating: (133-9.0)*(0.303929436-0.5)
 Parameter: XPOS <- "-24.3127499"
  
 CHARMM>            calc ypos = ( @B - 9.0 ) * ( ?random - 0.5 )
 Parameter: B -> "133"
 RDCMND substituted energy or value "?RANDOM" to "0.893468516"
Evaluating: (133-9.0)*(0.893468516-0.5)
 Parameter: YPOS <- "48.790096"
  
 CHARMM>            calc zpos = ( @C - 9.0 ) * ( ?random - 0.5 )
 Parameter: C -> "133"
 RDCMND substituted energy or value "?RANDOM" to "6.838615769E-02"
Evaluating: (133-9.0)*(6.838615769E-02-0.5)
 Parameter: ZPOS <- "-53.5201164"
  
 CHARMM>     
  
 CHARMM>            ! move target to selected position
  
 CHARMM>            coor stat select target end
 SELRPN>      1 atoms have been selected out of   9362
 STATISTICS FOR         1 SELECTED ATOMS:
    XMIN =   66.500000 XMAX =   66.500000 XAVE =   66.500000
    YMIN =   66.500000 YMAX =   66.500000 YAVE =   66.500000
    ZMIN =   66.500000 ZMAX =   66.500000 ZAVE =   66.500000
    WMIN =    1.000000 WMAX =    1.000000 WAVE =    1.000000
  
 CHARMM>            calc xtran = @xpos - ?xave
 Parameter: XPOS -> "-24.3127499"
 RDCMND substituted energy or value "?XAVE" to "66.5"
Evaluating: -24.3127499-66.5
 Parameter: XTRAN <- "-90.8127499"
  
 CHARMM>            calc ytran = @ypos - ?yave
 Parameter: YPOS -> "48.790096"
 RDCMND substituted energy or value "?YAVE" to "66.5"
Evaluating: 48.790096-66.5
 Parameter: YTRAN <- "-17.709904"
  
 CHARMM>            calc ztran = @zpos - ?zave
 Parameter: ZPOS -> "-53.5201164"
 RDCMND substituted energy or value "?ZAVE" to "66.5"
Evaluating: -53.5201164-66.5
 Parameter: ZTRAN <- "-120.020116"
  
 CHARMM>            coor trans xdir @xtran ydir @ytran zdir @ztran select target end
 Parameter: XTRAN -> "-90.8127499"
 Parameter: YTRAN -> "-17.709904"
 Parameter: ZTRAN -> "-120.020116"
 SELRPN>      1 atoms have been selected out of   9362
 TRANSLATION VECTOR   -90.812750  -17.709904 -120.020116
 SELECTED COORDINATES TRANSLATED IN THE MAIN SET.

  
 CHARMM>     
  
 CHARMM>            ! apply a random rotation along XYZ
  
 CHARMM>            calc xphi = ?random * 360.0
 RDCMND substituted energy or value "?RANDOM" to "0.305184983"
Evaluating: 0.305184983*360.0
 Parameter: XPHI <- "109.866594"
  
 CHARMM>            calc yphi = ?random * 360.0
 RDCMND substituted energy or value "?RANDOM" to "0.396574796"
Evaluating: 0.396574796*360.0
 Parameter: YPHI <- "142.766927"
  
 CHARMM>            calc zphi = ?random * 360.0
 RDCMND substituted energy or value "?RANDOM" to "1.78625059E-03"
Evaluating: 1.78625059E-03*360.0
 Parameter: ZPHI <- "0.643050212"
  
 CHARMM>            coor rotate xcen @xpos ycen @ypos zcen @zpos xdir 1.0 -
 CHARMM>                phi @xphi select target end
 Parameter: XPOS -> "-24.3127499"
 Parameter: YPOS -> "48.790096"
 Parameter: ZPOS -> "-53.5201164"
 Parameter: XPHI -> "109.866594"
 SELRPN>      1 atoms have been selected out of   9362
 ROTATION MATRIX
    1.000000    0.000000    0.000000
    0.000000   -0.339831    0.940486
    0.000000   -0.940486   -0.339831

 AXIS OF ROTATION IS  1.000000  0.000000  0.000000  ANGLE IS  109.87

 SELECTED COORDINATES ROTATED IN THE MAIN SET.

  
 CHARMM>            coor rotate xcen @xpos ycen @ypos zcen @zpos ydir 1.0 -
 CHARMM>                phi @yphi select target end
 Parameter: XPOS -> "-24.3127499"
 Parameter: YPOS -> "48.790096"
 Parameter: ZPOS -> "-53.5201164"
 Parameter: YPHI -> "142.766927"
 SELRPN>      1 atoms have been selected out of   9362
 ROTATION MATRIX
   -0.796181    0.000000   -0.605059
    0.000000    1.000000    0.000000
    0.605059    0.000000   -0.796181

 AXIS OF ROTATION IS  0.000000  1.000000  0.000000  ANGLE IS  142.77

 SELECTED COORDINATES ROTATED IN THE MAIN SET.

  
 CHARMM>            coor rotate xcen @xpos ycen @ypos zcen @zpos zdir 1.0 -
 CHARMM>                phi @zphi select target end
 Parameter: XPOS -> "-24.3127499"
 Parameter: YPOS -> "48.790096"
 Parameter: ZPOS -> "-53.5201164"
 Parameter: ZPHI -> "0.643050212"
 SELRPN>      1 atoms have been selected out of   9362
 ROTATION MATRIX
    0.999937    0.011223    0.000000
   -0.011223    0.999937    0.000000
    0.000000    0.000000    1.000000

 AXIS OF ROTATION IS  0.000000  0.000000  1.000000  ANGLE IS    0.64

 SELECTED COORDINATES ROTATED IN THE MAIN SET.

  
 CHARMM>     
  
 CHARMM>     
  
 CHARMM>            ! check if the ions are too close to solute
  
 CHARMM>            coor stat sele target end
 SELRPN>      1 atoms have been selected out of   9362
 STATISTICS FOR         1 SELECTED ATOMS:
    XMIN =  -24.312750 XMAX =  -24.312750 XAVE =  -24.312750
    YMIN =   48.790096 YMAX =   48.790096 YAVE =   48.790096
    ZMIN =  -53.520116 ZMAX =  -53.520116 ZAVE =  -53.520116
    WMIN =    1.000000 WMAX =    1.000000 WAVE =    1.000000
  
 CHARMM>            calc dcut = 3.5
Evaluating: 3.5
 Parameter: DCUT <- "3.5"
  
 CHARMM>            calc xmax = ?xmax + @dcut
 Parameter: DCUT -> "3.5"
 RDCMND substituted energy or value "?XMAX" to "-24.3127498"
Evaluating: -24.3127498+3.5
 Parameter: XMAX <- "-20.8127498"
  
 CHARMM>            calc ymax = ?ymax + @dcut
 Parameter: DCUT -> "3.5"
 RDCMND substituted energy or value "?YMAX" to "48.7900964"
Evaluating: 48.7900964+3.5
 Parameter: YMAX <- "52.2900964"
  
 CHARMM>            calc zmax = ?zmax + @dcut
 Parameter: DCUT -> "3.5"
 RDCMND substituted energy or value "?ZMAX" to "-53.5201163"
Evaluating: -53.5201163+3.5
 Parameter: ZMAX <- "-50.0201163"
  
 CHARMM>            calc xmin = ?xmin - @dcut
 Parameter: DCUT -> "3.5"
 RDCMND substituted energy or value "?XMIN" to "-24.3127498"
Evaluating: -24.3127498-3.5
 Parameter: XMIN <- "-27.8127498"
  
 CHARMM>            calc ymin = ?ymin - @dcut
 Parameter: DCUT -> "3.5"
 RDCMND substituted energy or value "?YMIN" to "48.7900964"
Evaluating: 48.7900964-3.5
 Parameter: YMIN <- "45.2900964"
  
 CHARMM>            calc zmin = ?zmin - @dcut
 Parameter: DCUT -> "3.5"
 RDCMND substituted energy or value "?ZMIN" to "-53.5201163"
Evaluating: -53.5201163-3.5
 Parameter: ZMIN <- "-57.0201163"
  
 CHARMM>     
  
 CHARMM>            define JUNK sele .not. target .and. -
 CHARMM>                             prop X .lt. @xmax .and. prop X .gt. @xmin .and. -
 CHARMM>                             prop Y .lt. @ymax .and. prop Y .gt. @ymin .and. -
 CHARMM>                             prop Z .lt. @zmax .and. prop Z .gt. @zmin  end
 Parameter: XMAX -> "-20.8127498"
 Parameter: XMIN -> "-27.8127498"
 Parameter: YMAX -> "52.2900964"
 Parameter: YMIN -> "45.2900964"
 Parameter: ZMAX -> "-50.0201163"
 Parameter: ZMIN -> "-57.0201163"
 SELRPN>      0 atoms have been selected out of   9362
  
 CHARMM>     
  
 CHARMM>            if ?nsel .gt. 0 then
 RDCMND substituted energy or value "?NSEL" to "0"
 Comparing "0" and "0".
 IF test evaluated as false.  Skip to ELSE or ENDIF
  
 CHARMM>     
  
 CHARMM>            calc cntrand = 0
Evaluating: 0
 Parameter: CNTRAND <- "0"
  
 CHARMM>            increase i by 1
 Parameter: I <- "4"
  
 CHARMM>            if i .le. @nion goto doinit
 Parameter: NION -> "409"
 Comparing "4" and "409".
 IF test evaluated as true.  Performing command
  
 CHARMM>     
  
 CHARMM>            calc cntrand = @cntrand + 1
 Parameter: CNTRAND -> "0"
Evaluating: 0+1
 Parameter: CNTRAND <- "1"
  
 CHARMM>            if cntrand .gt. @cntmax stop ! ABNORMAL TERMINATION: ion placing may not work.. stop here
 Parameter: CNTMAX -> "100"
 Comparing "1" and "100".
 IF test evaluated as false.  Skipping command
  
 CHARMM>     
  
 CHARMM>            calc j = @i
 Parameter: I -> "4"
Evaluating: 4
 Parameter: J <- "4"
  
 CHARMM>            set ion = POS
 Parameter: ION <- "POS"
  
 CHARMM>     
  
 CHARMM>            if j .gt. @npos then
 Parameter: NPOS -> "202"
 Comparing "4" and "202".
 IF test evaluated as false.  Skip to ELSE or ENDIF
  
 CHARMM>     
  
 CHARMM>            define target select segid @ion .and. resid @j end
 Parameter: ION -> "POS"
 Parameter: J -> "4"
 SELRPN>      1 atoms have been selected out of   9362
  
 CHARMM>     
  
 CHARMM>            calc xpos = ( @A - 9.0 ) * ( ?random - 0.5 )
 Parameter: A -> "133"
 RDCMND substituted energy or value "?RANDOM" to "0.64522621"
Evaluating: (133-9.0)*(0.64522621-0.5)
 Parameter: XPOS <- "18.00805"
  
 CHARMM>            calc ypos = ( @B - 9.0 ) * ( ?random - 0.5 )
 Parameter: B -> "133"
 RDCMND substituted energy or value "?RANDOM" to "0.797983313"
Evaluating: (133-9.0)*(0.797983313-0.5)
 Parameter: YPOS <- "36.9499308"
  
 CHARMM>            calc zpos = ( @C - 9.0 ) * ( ?random - 0.5 )
 Parameter: C -> "133"
 RDCMND substituted energy or value "?RANDOM" to "0.218480152"
Evaluating: (133-9.0)*(0.218480152-0.5)
 Parameter: ZPOS <- "-34.9084612"
  
 CHARMM>     
  
 CHARMM>            ! move target to selected position
  
 CHARMM>            coor stat select target end
 SELRPN>      1 atoms have been selected out of   9362
 STATISTICS FOR         1 SELECTED ATOMS:
    XMIN =   66.500000 XMAX =   66.500000 XAVE =   66.500000
    YMIN =   66.500000 YMAX =   66.500000 YAVE =   66.500000
    ZMIN =   66.500000 ZMAX =   66.500000 ZAVE =   66.500000
    WMIN =    1.000000 WMAX =    1.000000 WAVE =    1.000000
  
 CHARMM>            calc xtran = @xpos - ?xave
 Parameter: XPOS -> "18.00805"
 RDCMND substituted energy or value "?XAVE" to "66.5"
Evaluating: 18.00805-66.5
 Parameter: XTRAN <- "-48.49195"
  
 CHARMM>            calc ytran = @ypos - ?yave
 Parameter: YPOS -> "36.9499308"
 RDCMND substituted energy or value "?YAVE" to "66.5"
Evaluating: 36.9499308-66.5
 Parameter: YTRAN <- "-29.5500692"
  
 CHARMM>            calc ztran = @zpos - ?zave
 Parameter: ZPOS -> "-34.9084612"
 RDCMND substituted energy or value "?ZAVE" to "66.5"
Evaluating: -34.9084612-66.5
 Parameter: ZTRAN <- "-101.408461"
  
 CHARMM>            coor trans xdir @xtran ydir @ytran zdir @ztran select target end
 Parameter: XTRAN -> "-48.49195"
 Parameter: YTRAN -> "-29.5500692"
 Parameter: ZTRAN -> "-101.408461"
 SELRPN>      1 atoms have been selected out of   9362
 TRANSLATION VECTOR   -48.491950  -29.550069 -101.408461
 SELECTED COORDINATES TRANSLATED IN THE MAIN SET.

  
 CHARMM>     
  
 CHARMM>            ! apply a random rotation along XYZ
  
 CHARMM>            calc xphi = ?random * 360.0
 RDCMND substituted energy or value "?RANDOM" to "0.277315687"
Evaluating: 0.277315687*360.0
 Parameter: XPHI <- "99.8336473"
  
 CHARMM>            calc yphi = ?random * 360.0
 RDCMND substituted energy or value "?RANDOM" to "0.37345161"
Evaluating: 0.37345161*360.0
 Parameter: YPHI <- "134.44258"
  
 CHARMM>            calc zphi = ?random * 360.0
 RDCMND substituted energy or value "?RANDOM" to "0.483631374"
Evaluating: 0.483631374*360.0
 Parameter: ZPHI <- "174.107295"
  
 CHARMM>            coor rotate xcen @xpos ycen @ypos zcen @zpos xdir 1.0 -
 CHARMM>                phi @xphi select target end
 Parameter: XPOS -> "18.00805"
 Parameter: YPOS -> "36.9499308"
 Parameter: ZPOS -> "-34.9084612"
 Parameter: XPHI -> "99.8336473"
 SELRPN>      1 atoms have been selected out of   9362
 ROTATION MATRIX
    1.000000    0.000000    0.000000
    0.000000   -0.170788    0.985308
    0.000000   -0.985308   -0.170788

 AXIS OF ROTATION IS  1.000000  0.000000  0.000000  ANGLE IS   99.83

 SELECTED COORDINATES ROTATED IN THE MAIN SET.

  
 CHARMM>            coor rotate xcen @xpos ycen @ypos zcen @zpos ydir 1.0 -
 CHARMM>                phi @yphi select target end
 Parameter: XPOS -> "18.00805"
 Parameter: YPOS -> "36.9499308"
 Parameter: ZPOS -> "-34.9084612"
 Parameter: YPHI -> "134.44258"
 SELRPN>      1 atoms have been selected out of   9362
 ROTATION MATRIX
   -0.700194    0.000000   -0.713953
    0.000000    1.000000    0.000000
    0.713953    0.000000   -0.700194

 AXIS OF ROTATION IS  0.000000  1.000000  0.000000  ANGLE IS  134.44

 SELECTED COORDINATES ROTATED IN THE MAIN SET.

  
 CHARMM>            coor rotate xcen @xpos ycen @ypos zcen @zpos zdir 1.0 -
 CHARMM>                phi @zphi select target end
 Parameter: XPOS -> "18.00805"
 Parameter: YPOS -> "36.9499308"
 Parameter: ZPOS -> "-34.9084612"
 Parameter: ZPHI -> "174.107295"
 SELRPN>      1 atoms have been selected out of   9362
 ROTATION MATRIX
   -0.994716    0.102666    0.000000
   -0.102666   -0.994716    0.000000
    0.000000    0.000000    1.000000

 AXIS OF ROTATION IS  0.000000  0.000000  1.000000  ANGLE IS  174.11

 SELECTED COORDINATES ROTATED IN THE MAIN SET.

  
 CHARMM>     
  
 CHARMM>     
  
 CHARMM>            ! check if the ions are too close to solute
  
 CHARMM>            coor stat sele target end
 SELRPN>      1 atoms have been selected out of   9362
 STATISTICS FOR         1 SELECTED ATOMS:
    XMIN =   18.008050 XMAX =   18.008050 XAVE =   18.008050
    YMIN =   36.949931 YMAX =   36.949931 YAVE =   36.949931
    ZMIN =  -34.908461 ZMAX =  -34.908461 ZAVE =  -34.908461
    WMIN =    1.000000 WMAX =    1.000000 WAVE =    1.000000
  
 CHARMM>            calc dcut = 3.5
Evaluating: 3.5
 Parameter: DCUT <- "3.5"
  
 CHARMM>            calc xmax = ?xmax + @dcut
 Parameter: DCUT -> "3.5"
 RDCMND substituted energy or value "?XMAX" to "18.00805"
Evaluating: 18.00805+3.5
 Parameter: XMAX <- "21.50805"
  
 CHARMM>            calc ymax = ?ymax + @dcut
 Parameter: DCUT -> "3.5"
 RDCMND substituted energy or value "?YMAX" to "36.9499306"
Evaluating: 36.9499306+3.5
 Parameter: YMAX <- "40.4499306"
  
 CHARMM>            calc zmax = ?zmax + @dcut
 Parameter: DCUT -> "3.5"
 RDCMND substituted energy or value "?ZMAX" to "-34.9084612"
Evaluating: -34.9084612+3.5
 Parameter: ZMAX <- "-31.4084612"
  
 CHARMM>            calc xmin = ?xmin - @dcut
 Parameter: DCUT -> "3.5"
 RDCMND substituted energy or value "?XMIN" to "18.00805"
Evaluating: 18.00805-3.5
 Parameter: XMIN <- "14.50805"
  
 CHARMM>            calc ymin = ?ymin - @dcut
 Parameter: DCUT -> "3.5"
 RDCMND substituted energy or value "?YMIN" to "36.9499306"
Evaluating: 36.9499306-3.5
 Parameter: YMIN <- "33.4499306"
  
 CHARMM>            calc zmin = ?zmin - @dcut
 Parameter: DCUT -> "3.5"
 RDCMND substituted energy or value "?ZMIN" to "-34.9084612"
Evaluating: -34.9084612-3.5
 Parameter: ZMIN <- "-38.4084612"
  
 CHARMM>     
  
 CHARMM>            define JUNK sele .not. target .and. -
 CHARMM>                             prop X .lt. @xmax .and. prop X .gt. @xmin .and. -
 CHARMM>                             prop Y .lt. @ymax .and. prop Y .gt. @ymin .and. -
 CHARMM>                             prop Z .lt. @zmax .and. prop Z .gt. @zmin  end
 Parameter: XMAX -> "21.50805"
 Parameter: XMIN -> "14.50805"
 Parameter: YMAX -> "40.4499306"
 Parameter: YMIN -> "33.4499306"
 Parameter: ZMAX -> "-31.4084612"
 Parameter: ZMIN -> "-38.4084612"
 SELRPN>      0 atoms have been selected out of   9362
  
 CHARMM>     
  
 CHARMM>            if ?nsel .gt. 0 then
 RDCMND substituted energy or value "?NSEL" to "0"
 Comparing "0" and "0".
 IF test evaluated as false.  Skip to ELSE or ENDIF
  
 CHARMM>     
  
 CHARMM>            calc cntrand = 0
Evaluating: 0
 Parameter: CNTRAND <- "0"
  
 CHARMM>            increase i by 1
 Parameter: I <- "5"
  
 CHARMM>            if i .le. @nion goto doinit
 Parameter: NION -> "409"
 Comparing "5" and "409".
 IF test evaluated as true.  Performing command
  
 CHARMM>     
  
 CHARMM>            calc cntrand = @cntrand + 1
 Parameter: CNTRAND -> "0"
Evaluating: 0+1
 Parameter: CNTRAND <- "1"
  
 CHARMM>            if cntrand .gt. @cntmax stop ! ABNORMAL TERMINATION: ion placing may not work.. stop here
 Parameter: CNTMAX -> "100"
 Comparing "1" and "100".
 IF test evaluated as false.  Skipping command
  
 CHARMM>     
  
 CHARMM>            calc j = @i
 Parameter: I -> "5"
Evaluating: 5
 Parameter: J <- "5"
  
 CHARMM>            set ion = POS
 Parameter: ION <- "POS"
  
 CHARMM>     
  
 CHARMM>            if j .gt. @npos then
 Parameter: NPOS -> "202"
 Comparing "5" and "202".
 IF test evaluated as false.  Skip to ELSE or ENDIF
  
 CHARMM>     
  
 CHARMM>            define target select segid @ion .and. resid @j end
 Parameter: ION -> "POS"
 Parameter: J -> "5"
 SELRPN>      1 atoms have been selected out of   9362
  
 CHARMM>     
  
 CHARMM>            calc xpos = ( @A - 9.0 ) * ( ?random - 0.5 )
 Parameter: A -> "133"
 RDCMND substituted energy or value "?RANDOM" to "0.533038892"
Evaluating: (133-9.0)*(0.533038892-0.5)
 Parameter: XPOS <- "4.09682261"
  
 CHARMM>            calc ypos = ( @B - 9.0 ) * ( ?random - 0.5 )
 Parameter: B -> "133"
 RDCMND substituted energy or value "?RANDOM" to "0.81340156"
Evaluating: (133-9.0)*(0.81340156-0.5)
 Parameter: YPOS <- "38.8617934"
  
 CHARMM>            calc zpos = ( @C - 9.0 ) * ( ?random - 0.5 )
 Parameter: C -> "133"
 RDCMND substituted energy or value "?RANDOM" to "0.376699651"
Evaluating: (133-9.0)*(0.376699651-0.5)
 Parameter: ZPOS <- "-15.2892433"
  
 CHARMM>     
  
 CHARMM>            ! move target to selected position
  
 CHARMM>            coor stat select target end
 SELRPN>      1 atoms have been selected out of   9362
 STATISTICS FOR         1 SELECTED ATOMS:
    XMIN =   66.500000 XMAX =   66.500000 XAVE =   66.500000
    YMIN =   66.500000 YMAX =   66.500000 YAVE =   66.500000
    ZMIN =   66.500000 ZMAX =   66.500000 ZAVE =   66.500000
    WMIN =    1.000000 WMAX =    1.000000 WAVE =    1.000000
  
 CHARMM>            calc xtran = @xpos - ?xave
 Parameter: XPOS -> "4.09682261"
 RDCMND substituted energy or value "?XAVE" to "66.5"
Evaluating: 4.09682261-66.5
 Parameter: XTRAN <- "-62.4031774"
  
 CHARMM>            calc ytran = @ypos - ?yave
 Parameter: YPOS -> "38.8617934"
 RDCMND substituted energy or value "?YAVE" to "66.5"
Evaluating: 38.8617934-66.5
 Parameter: YTRAN <- "-27.6382066"
  
 CHARMM>            calc ztran = @zpos - ?zave
 Parameter: ZPOS -> "-15.2892433"
 RDCMND substituted energy or value "?ZAVE" to "66.5"
Evaluating: -15.2892433-66.5
 Parameter: ZTRAN <- "-81.7892433"
  
 CHARMM>            coor trans xdir @xtran ydir @ytran zdir @ztran select target end
 Parameter: XTRAN -> "-62.4031774"
 Parameter: YTRAN -> "-27.6382066"
 Parameter: ZTRAN -> "-81.7892433"
 SELRPN>      1 atoms have been selected out of   9362
 TRANSLATION VECTOR   -62.403177  -27.638207  -81.789243
 SELECTED COORDINATES TRANSLATED IN THE MAIN SET.

  
 CHARMM>     
  
 CHARMM>            ! apply a random rotation along XYZ
  
 CHARMM>            calc xphi = ?random * 360.0
 RDCMND substituted energy or value "?RANDOM" to "0.737654641"
Evaluating: 0.737654641*360.0
 Parameter: XPHI <- "265.555671"
  
 CHARMM>            calc yphi = ?random * 360.0
 RDCMND substituted energy or value "?RANDOM" to "0.959444081"
Evaluating: 0.959444081*360.0
 Parameter: YPHI <- "345.399869"
  
 CHARMM>            calc zphi = ?random * 360.0
 RDCMND substituted energy or value "?RANDOM" to "0.385413275"
Evaluating: 0.385413275*360.0
 Parameter: ZPHI <- "138.748779"
  
 CHARMM>            coor rotate xcen @xpos ycen @ypos zcen @zpos xdir 1.0 -
 CHARMM>                phi @xphi select target end
 Parameter: XPOS -> "4.09682261"
 Parameter: YPOS -> "38.8617934"
 Parameter: ZPOS -> "-15.2892433"
 Parameter: XPHI -> "265.555671"
 SELRPN>      1 atoms have been selected out of   9362
 ROTATION MATRIX
    1.000000    0.000000    0.000000
    0.000000   -0.077490   -0.996993
    0.000000    0.996993   -0.077490

 AXIS OF ROTATION IS -1.000000  0.000000  0.000000  ANGLE IS   94.44

 SELECTED COORDINATES ROTATED IN THE MAIN SET.

  
 CHARMM>            coor rotate xcen @xpos ycen @ypos zcen @zpos ydir 1.0 -
 CHARMM>                phi @yphi select target end
 Parameter: XPOS -> "4.09682261"
 Parameter: YPOS -> "38.8617934"
 Parameter: ZPOS -> "-15.2892433"
 Parameter: YPHI -> "345.399869"
 SELRPN>      1 atoms have been selected out of   9362
 ROTATION MATRIX
    0.967709    0.000000    0.252072
    0.000000    1.000000    0.000000
   -0.252072    0.000000    0.967709

 AXIS OF ROTATION IS  0.000000 -1.000000  0.000000  ANGLE IS   14.60

 SELECTED COORDINATES ROTATED IN THE MAIN SET.

  
 CHARMM>            coor rotate xcen @xpos ycen @ypos zcen @zpos zdir 1.0 -
 CHARMM>                phi @zphi select target end
 Parameter: XPOS -> "4.09682261"
 Parameter: YPOS -> "38.8617934"
 Parameter: ZPOS -> "-15.2892433"
 Parameter: ZPHI -> "138.748779"
 SELRPN>      1 atoms have been selected out of   9362
 ROTATION MATRIX
   -0.751826    0.659362    0.000000
   -0.659362   -0.751826    0.000000
    0.000000    0.000000    1.000000

 AXIS OF ROTATION IS  0.000000  0.000000  1.000000  ANGLE IS  138.75

 SELECTED COORDINATES ROTATED IN THE MAIN SET.

  
 CHARMM>     
  
 CHARMM>     
  
 CHARMM>            ! check if the ions are too close to solute
  
 CHARMM>            coor stat sele target end
 SELRPN>      1 atoms have been selected out of   9362
 STATISTICS FOR         1 SELECTED ATOMS:
    XMIN =    4.096823 XMAX =    4.096823 XAVE =    4.096823
    YMIN =   38.861793 YMAX =   38.861793 YAVE =   38.861793
    ZMIN =  -15.289243 ZMAX =  -15.289243 ZAVE =  -15.289243
    WMIN =    1.000000 WMAX =    1.000000 WAVE =    1.000000
  
 CHARMM>            calc dcut = 3.5
Evaluating: 3.5
 Parameter: DCUT <- "3.5"
  
 CHARMM>            calc xmax = ?xmax + @dcut
 Parameter: DCUT -> "3.5"
 RDCMND substituted energy or value "?XMAX" to "4.09682262"
Evaluating: 4.09682262+3.5
 Parameter: XMAX <- "7.59682262"
  
 CHARMM>            calc ymax = ?ymax + @dcut
 Parameter: DCUT -> "3.5"
 RDCMND substituted energy or value "?YMAX" to "38.8617934"
Evaluating: 38.8617934+3.5
 Parameter: YMAX <- "42.3617934"
  
 CHARMM>            calc zmax = ?zmax + @dcut
 Parameter: DCUT -> "3.5"
 RDCMND substituted energy or value "?ZMAX" to "-15.2892433"
Evaluating: -15.2892433+3.5
 Parameter: ZMAX <- "-11.7892433"
  
 CHARMM>            calc xmin = ?xmin - @dcut
 Parameter: DCUT -> "3.5"
 RDCMND substituted energy or value "?XMIN" to "4.09682262"
Evaluating: 4.09682262-3.5
 Parameter: XMIN <- "0.59682262"
  
 CHARMM>            calc ymin = ?ymin - @dcut
 Parameter: DCUT -> "3.5"
 RDCMND substituted energy or value "?YMIN" to "38.8617934"
Evaluating: 38.8617934-3.5
 Parameter: YMIN <- "35.3617934"
  
 CHARMM>            calc zmin = ?zmin - @dcut
 Parameter: DCUT -> "3.5"
 RDCMND substituted energy or value "?ZMIN" to "-15.2892433"
Evaluating: -15.2892433-3.5
 Parameter: ZMIN <- "-18.7892433"
  
 CHARMM>     
  
 CHARMM>            define JUNK sele .not. target .and. -
 CHARMM>                             prop X .lt. @xmax .and. prop X .gt. @xmin .and. -
 CHARMM>                             prop Y .lt. @ymax .and. prop Y .gt. @ymin .and. -
 CHARMM>                             prop Z .lt. @zmax .and. prop Z .gt. @zmin  end
 Parameter: XMAX -> "7.59682262"
 Parameter: XMIN -> "0.59682262"
 Parameter: YMAX -> "42.3617934"
 Parameter: YMIN -> "35.3617934"
 Parameter: ZMAX -> "-11.7892433"
 Parameter: ZMIN -> "-18.7892433"
 SELRPN>      0 atoms have been selected out of   9362
  
 CHARMM>     
  
 CHARMM>            if ?nsel .gt. 0 then
 RDCMND substituted energy or value "?NSEL" to "0"
 Comparing "0" and "0".
 IF test evaluated as false.  Skip to ELSE or ENDIF
  
 CHARMM>     
  
 CHARMM>            calc cntrand = 0
Evaluating: 0
 Parameter: CNTRAND <- "0"
  
 CHARMM>            increase i by 1
 Parameter: I <- "6"
  
 CHARMM>            if i .le. @nion goto doinit
 Parameter: NION -> "409"
 Comparing "6" and "409".
 IF test evaluated as true.  Performing command
  
 CHARMM>     
  
 CHARMM>            calc cntrand = @cntrand + 1
 Parameter: CNTRAND -> "0"
Evaluating: 0+1
 Parameter: CNTRAND <- "1"
  
 CHARMM>            if cntrand .gt. @cntmax stop ! ABNORMAL TERMINATION: ion placing may not work.. stop here
 Parameter: CNTMAX -> "100"
 Comparing "1" and "100".
 IF test evaluated as false.  Skipping command
  
 CHARMM>     
  
 CHARMM>            calc j = @i
 Parameter: I -> "6"
Evaluating: 6
 Parameter: J <- "6"
  
 CHARMM>            set ion = POS
 Parameter: ION <- "POS"
  
 CHARMM>     
  
 CHARMM>            if j .gt. @npos then
 Parameter: NPOS -> "202"
 Comparing "6" and "202".
 IF test evaluated as false.  Skip to ELSE or ENDIF
  
 CHARMM>     
  
 CHARMM>            define target select segid @ion .and. resid @j end
 Parameter: ION -> "POS"
 Parameter: J -> "6"
 SELRPN>      1 atoms have been selected out of   9362
  
 CHARMM>     
  
 CHARMM>            calc xpos = ( @A - 9.0 ) * ( ?random - 0.5 )
 Parameter: A -> "133"
 RDCMND substituted energy or value "?RANDOM" to "0.170874184"
Evaluating: (133-9.0)*(0.170874184-0.5)
 Parameter: XPOS <- "-40.8116012"
  
 CHARMM>            calc ypos = ( @B - 9.0 ) * ( ?random - 0.5 )
 Parameter: B -> "133"
 RDCMND substituted energy or value "?RANDOM" to "0.659433988"
Evaluating: (133-9.0)*(0.659433988-0.5)
 Parameter: YPOS <- "19.7698145"
  
 CHARMM>            calc zpos = ( @C - 9.0 ) * ( ?random - 0.5 )
 Parameter: C -> "133"
 RDCMND substituted energy or value "?RANDOM" to "0.25767403"
Evaluating: (133-9.0)*(0.25767403-0.5)
 Parameter: ZPOS <- "-30.0484203"
  
 CHARMM>     
  
 CHARMM>            ! move target to selected position
  
 CHARMM>            coor stat select target end
 SELRPN>      1 atoms have been selected out of   9362
 STATISTICS FOR         1 SELECTED ATOMS:
    XMIN =   66.500000 XMAX =   66.500000 XAVE =   66.500000
    YMIN =   66.500000 YMAX =   66.500000 YAVE =   66.500000
    ZMIN =   66.500000 ZMAX =   66.500000 ZAVE =   66.500000
    WMIN =    1.000000 WMAX =    1.000000 WAVE =    1.000000
  
 CHARMM>            calc xtran = @xpos - ?xave
 Parameter: XPOS -> "-40.8116012"
 RDCMND substituted energy or value "?XAVE" to "66.5"
Evaluating: -40.8116012-66.5
 Parameter: XTRAN <- "-107.311601"
  
 CHARMM>            calc ytran = @ypos - ?yave
 Parameter: YPOS -> "19.7698145"
 RDCMND substituted energy or value "?YAVE" to "66.5"
Evaluating: 19.7698145-66.5
 Parameter: YTRAN <- "-46.7301855"
  
 CHARMM>            calc ztran = @zpos - ?zave
 Parameter: ZPOS -> "-30.0484203"
 RDCMND substituted energy or value "?ZAVE" to "66.5"
Evaluating: -30.0484203-66.5
 Parameter: ZTRAN <- "-96.5484203"
  
 CHARMM>            coor trans xdir @xtran ydir @ytran zdir @ztran select target end
 Parameter: XTRAN -> "-107.311601"
 Parameter: YTRAN -> "-46.7301855"
 Parameter: ZTRAN -> "-96.5484203"
 SELRPN>      1 atoms have been selected out of   9362
 TRANSLATION VECTOR  -107.311601  -46.730185  -96.548420
 SELECTED COORDINATES TRANSLATED IN THE MAIN SET.

  
 CHARMM>     
  
 CHARMM>            ! apply a random rotation along XYZ
  
 CHARMM>            calc xphi = ?random * 360.0
 RDCMND substituted energy or value "?RANDOM" to "0.274695565"
Evaluating: 0.274695565*360.0
 Parameter: XPHI <- "98.8904034"
  
 CHARMM>            calc yphi = ?random * 360.0
 RDCMND substituted energy or value "?RANDOM" to "0.90667482"
Evaluating: 0.90667482*360.0
 Parameter: YPHI <- "326.402935"
  
 CHARMM>            calc zphi = ?random * 360.0
 RDCMND substituted energy or value "?RANDOM" to "0.701047498"
Evaluating: 0.701047498*360.0
 Parameter: ZPHI <- "252.377099"
  
 CHARMM>            coor rotate xcen @xpos ycen @ypos zcen @zpos xdir 1.0 -
 CHARMM>                phi @xphi select target end
 Parameter: XPOS -> "-40.8116012"
 Parameter: YPOS -> "19.7698145"
 Parameter: ZPOS -> "-30.0484203"
 Parameter: XPHI -> "98.8904034"
 SELRPN>      1 atoms have been selected out of   9362
 ROTATION MATRIX
    1.000000    0.000000    0.000000
    0.000000   -0.154545    0.987986
    0.000000   -0.987986   -0.154545

 AXIS OF ROTATION IS  1.000000  0.000000  0.000000  ANGLE IS   98.89

 SELECTED COORDINATES ROTATED IN THE MAIN SET.

  
 CHARMM>            coor rotate xcen @xpos ycen @ypos zcen @zpos ydir 1.0 -
 CHARMM>                phi @yphi select target end
 Parameter: XPOS -> "-40.8116012"
 Parameter: YPOS -> "19.7698145"
 Parameter: ZPOS -> "-30.0484203"
 Parameter: YPHI -> "326.402935"
 SELRPN>      1 atoms have been selected out of   9362
 ROTATION MATRIX
    0.832950    0.000000    0.553349
    0.000000    1.000000    0.000000
   -0.553349    0.000000    0.832950

 AXIS OF ROTATION IS  0.000000 -1.000000  0.000000  ANGLE IS   33.60

 SELECTED COORDINATES ROTATED IN THE MAIN SET.

  
 CHARMM>            coor rotate xcen @xpos ycen @ypos zcen @zpos zdir 1.0 -
 CHARMM>                phi @zphi select target end
 Parameter: XPOS -> "-40.8116012"
 Parameter: YPOS -> "19.7698145"
 Parameter: ZPOS -> "-30.0484203"
 Parameter: ZPHI -> "252.377099"
 SELRPN>      1 atoms have been selected out of   9362
 ROTATION MATRIX
   -0.302751   -0.953070    0.000000
    0.953070   -0.302751    0.000000
    0.000000    0.000000    1.000000

 AXIS OF ROTATION IS  0.000000  0.000000 -1.000000  ANGLE IS  107.62

 SELECTED COORDINATES ROTATED IN THE MAIN SET.

  
 CHARMM>     
  
 CHARMM>     
  
 CHARMM>            ! check if the ions are too close to solute
  
 CHARMM>            coor stat sele target end
 SELRPN>      1 atoms have been selected out of   9362
 STATISTICS FOR         1 SELECTED ATOMS:
    XMIN =  -40.811601 XMAX =  -40.811601 XAVE =  -40.811601
    YMIN =   19.769815 YMAX =   19.769815 YAVE =   19.769815
    ZMIN =  -30.048420 ZMAX =  -30.048420 ZAVE =  -30.048420
    WMIN =    1.000000 WMAX =    1.000000 WAVE =    1.000000
  
 CHARMM>            calc dcut = 3.5
Evaluating: 3.5
 Parameter: DCUT <- "3.5"
  
 CHARMM>            calc xmax = ?xmax + @dcut
 Parameter: DCUT -> "3.5"
 RDCMND substituted energy or value "?XMAX" to "-40.8116013"
Evaluating: -40.8116013+3.5
 Parameter: XMAX <- "-37.3116013"
  
 CHARMM>            calc ymax = ?ymax + @dcut
 Parameter: DCUT -> "3.5"
 RDCMND substituted energy or value "?YMAX" to "19.7698147"
Evaluating: 19.7698147+3.5
 Parameter: YMAX <- "23.2698147"
  
 CHARMM>            calc zmax = ?zmax + @dcut
 Parameter: DCUT -> "3.5"
 RDCMND substituted energy or value "?ZMAX" to "-30.0484204"
Evaluating: -30.0484204+3.5
 Parameter: ZMAX <- "-26.5484204"
  
 CHARMM>            calc xmin = ?xmin - @dcut
 Parameter: DCUT -> "3.5"
 RDCMND substituted energy or value "?XMIN" to "-40.8116013"
Evaluating: -40.8116013-3.5
 Parameter: XMIN <- "-44.3116013"
  
 CHARMM>            calc ymin = ?ymin - @dcut
 Parameter: DCUT -> "3.5"
 RDCMND substituted energy or value "?YMIN" to "19.7698147"
Evaluating: 19.7698147-3.5
 Parameter: YMIN <- "16.2698147"
  
 CHARMM>            calc zmin = ?zmin - @dcut
 Parameter: DCUT -> "3.5"
 RDCMND substituted energy or value "?ZMIN" to "-30.0484204"
Evaluating: -30.0484204-3.5
 Parameter: ZMIN <- "-33.5484204"
  
 CHARMM>     
  
 CHARMM>            define JUNK sele .not. target .and. -
 CHARMM>                             prop X .lt. @xmax .and. prop X .gt. @xmin .and. -
 CHARMM>                             prop Y .lt. @ymax .and. prop Y .gt. @ymin .and. -
 CHARMM>                             prop Z .lt. @zmax .and. prop Z .gt. @zmin  end
 Parameter: XMAX -> "-37.3116013"
 Parameter: XMIN -> "-44.3116013"
 Parameter: YMAX -> "23.2698147"
 Parameter: YMIN -> "16.2698147"
 Parameter: ZMAX -> "-26.5484204"
 Parameter: ZMIN -> "-33.5484204"
 SELRPN>      0 atoms have been selected out of   9362
  
 CHARMM>     
  
 CHARMM>            if ?nsel .gt. 0 then
 RDCMND substituted energy or value "?NSEL" to "0"
 Comparing "0" and "0".
 IF test evaluated as false.  Skip to ELSE or ENDIF
  
 CHARMM>     
  
 CHARMM>            calc cntrand = 0
Evaluating: 0
 Parameter: CNTRAND <- "0"
  
 CHARMM>            increase i by 1
 Parameter: I <- "7"
  
 CHARMM>            if i .le. @nion goto doinit
 Parameter: NION -> "409"
 Comparing "7" and "409".
 IF test evaluated as true.  Performing command
  
 CHARMM>     
  
 CHARMM>            calc cntrand = @cntrand + 1
 Parameter: CNTRAND -> "0"
Evaluating: 0+1
 Parameter: CNTRAND <- "1"
  
 CHARMM>            if cntrand .gt. @cntmax stop ! ABNORMAL TERMINATION: ion placing may not work.. stop here
 Parameter: CNTMAX -> "100"
 Comparing "1" and "100".
 IF test evaluated as false.  Skipping command
  
 CHARMM>     
  
 CHARMM>            calc j = @i
 Parameter: I -> "7"
Evaluating: 7
 Parameter: J <- "7"
  
 CHARMM>            set ion = POS
 Parameter: ION <- "POS"
  
 CHARMM>     
  
 CHARMM>            if j .gt. @npos then
 Parameter: NPOS -> "202"
 Comparing "7" and "202".
 IF test evaluated as false.  Skip to ELSE or ENDIF
  
 CHARMM>     
  
 CHARMM>            define target select segid @ion .and. resid @j end
 Parameter: ION -> "POS"
 Parameter: J -> "7"
 SELRPN>      1 atoms have been selected out of   9362
  
 CHARMM>     
  
 CHARMM>            calc xpos = ( @A - 9.0 ) * ( ?random - 0.5 )
 Parameter: A -> "133"
 RDCMND substituted energy or value "?RANDOM" to "0.689454059"
Evaluating: (133-9.0)*(0.689454059-0.5)
 Parameter: XPOS <- "23.4923033"
  
 CHARMM>            calc ypos = ( @B - 9.0 ) * ( ?random - 0.5 )
 Parameter: B -> "133"
 RDCMND substituted energy or value "?RANDOM" to "0.734689157"
Evaluating: (133-9.0)*(0.734689157-0.5)
 Parameter: YPOS <- "29.1014555"
  
 CHARMM>            calc zpos = ( @C - 9.0 ) * ( ?random - 0.5 )
 Parameter: C -> "133"
 RDCMND substituted energy or value "?RANDOM" to "0.173962487"
Evaluating: (133-9.0)*(0.173962487-0.5)
 Parameter: ZPOS <- "-40.4286516"
  
 CHARMM>     
  
 CHARMM>            ! move target to selected position
  
 CHARMM>            coor stat select target end
 SELRPN>      1 atoms have been selected out of   9362
 STATISTICS FOR         1 SELECTED ATOMS:
    XMIN =   66.500000 XMAX =   66.500000 XAVE =   66.500000
    YMIN =   66.500000 YMAX =   66.500000 YAVE =   66.500000
    ZMIN =   66.500000 ZMAX =   66.500000 ZAVE =   66.500000
    WMIN =    1.000000 WMAX =    1.000000 WAVE =    1.000000
  
 CHARMM>            calc xtran = @xpos - ?xave
 Parameter: XPOS -> "23.4923033"
 RDCMND substituted energy or value "?XAVE" to "66.5"
Evaluating: 23.4923033-66.5
 Parameter: XTRAN <- "-43.0076967"
  
 CHARMM>            calc ytran = @ypos - ?yave
 Parameter: YPOS -> "29.1014555"
 RDCMND substituted energy or value "?YAVE" to "66.5"
Evaluating: 29.1014555-66.5
 Parameter: YTRAN <- "-37.3985445"
  
 CHARMM>            calc ztran = @zpos - ?zave
 Parameter: ZPOS -> "-40.4286516"
 RDCMND substituted energy or value "?ZAVE" to "66.5"
Evaluating: -40.4286516-66.5
 Parameter: ZTRAN <- "-106.928652"
  
 CHARMM>            coor trans xdir @xtran ydir @ytran zdir @ztran select target end
 Parameter: XTRAN -> "-43.0076967"
 Parameter: YTRAN -> "-37.3985445"
 Parameter: ZTRAN -> "-106.928652"
 SELRPN>      1 atoms have been selected out of   9362
 TRANSLATION VECTOR   -43.007697  -37.398544 -106.928652
 SELECTED COORDINATES TRANSLATED IN THE MAIN SET.

  
 CHARMM>     
  
 CHARMM>            ! apply a random rotation along XYZ
  
 CHARMM>            calc xphi = ?random * 360.0
 RDCMND substituted energy or value "?RANDOM" to "0.412587177"
Evaluating: 0.412587177*360.0
 Parameter: XPHI <- "148.531384"
  
 CHARMM>            calc yphi = ?random * 360.0
 RDCMND substituted energy or value "?RANDOM" to "0.747519246"
Evaluating: 0.747519246*360.0
 Parameter: YPHI <- "269.106929"
  
 CHARMM>            calc zphi = ?random * 360.0
 RDCMND substituted energy or value "?RANDOM" to "0.643101931"
Evaluating: 0.643101931*360.0
 Parameter: ZPHI <- "231.516695"
  
 CHARMM>            coor rotate xcen @xpos ycen @ypos zcen @zpos xdir 1.0 -
 CHARMM>                phi @xphi select target end
 Parameter: XPOS -> "23.4923033"
 Parameter: YPOS -> "29.1014555"
 Parameter: ZPOS -> "-40.4286516"
 Parameter: XPHI -> "148.531384"
 SELRPN>      1 atoms have been selected out of   9362
 ROTATION MATRIX
    1.000000    0.000000    0.000000
    0.000000   -0.852926    0.522031
    0.000000   -0.522031   -0.852926

 AXIS OF ROTATION IS  1.000000  0.000000  0.000000  ANGLE IS  148.53

 SELECTED COORDINATES ROTATED IN THE MAIN SET.

  
 CHARMM>            coor rotate xcen @xpos ycen @ypos zcen @zpos ydir 1.0 -
 CHARMM>                phi @yphi select target end
 Parameter: XPOS -> "23.4923033"
 Parameter: YPOS -> "29.1014555"
 Parameter: ZPOS -> "-40.4286516"
 Parameter: YPHI -> "269.106929"
 SELRPN>      1 atoms have been selected out of   9362
 ROTATION MATRIX
   -0.015586    0.000000    0.999879
    0.000000    1.000000    0.000000
   -0.999879    0.000000   -0.015586

 AXIS OF ROTATION IS  0.000000 -1.000000  0.000000  ANGLE IS   90.89

 SELECTED COORDINATES ROTATED IN THE MAIN SET.

  
 CHARMM>            coor rotate xcen @xpos ycen @ypos zcen @zpos zdir 1.0 -
 CHARMM>                phi @zphi select target end
 Parameter: XPOS -> "23.4923033"
 Parameter: YPOS -> "29.1014555"
 Parameter: ZPOS -> "-40.4286516"
 Parameter: ZPHI -> "231.516695"
 SELRPN>      1 atoms have been selected out of   9362
 ROTATION MATRIX
   -0.622287   -0.782790    0.000000
    0.782790   -0.622287    0.000000
    0.000000    0.000000    1.000000

 AXIS OF ROTATION IS  0.000000  0.000000 -1.000000  ANGLE IS  128.48

 SELECTED COORDINATES ROTATED IN THE MAIN SET.

  
 CHARMM>     
  
 CHARMM>     
  
 CHARMM>            ! check if the ions are too close to solute
  
 CHARMM>            coor stat sele target end
 SELRPN>      1 atoms have been selected out of   9362
 STATISTICS FOR         1 SELECTED ATOMS:
    XMIN =   23.492303 XMAX =   23.492303 XAVE =   23.492303
    YMIN =   29.101456 YMAX =   29.101456 YAVE =   29.101456
    ZMIN =  -40.428652 ZMAX =  -40.428652 ZAVE =  -40.428652
    WMIN =    1.000000 WMAX =    1.000000 WAVE =    1.000000
  
 CHARMM>            calc dcut = 3.5
Evaluating: 3.5
 Parameter: DCUT <- "3.5"
  
 CHARMM>            calc xmax = ?xmax + @dcut
 Parameter: DCUT -> "3.5"
 RDCMND substituted energy or value "?XMAX" to "23.4923033"
Evaluating: 23.4923033+3.5
 Parameter: XMAX <- "26.9923033"
  
 CHARMM>            calc ymax = ?ymax + @dcut
 Parameter: DCUT -> "3.5"
 RDCMND substituted energy or value "?YMAX" to "29.1014559"
Evaluating: 29.1014559+3.5
 Parameter: YMAX <- "32.6014559"
  
 CHARMM>            calc zmax = ?zmax + @dcut
 Parameter: DCUT -> "3.5"
 RDCMND substituted energy or value "?ZMAX" to "-40.4286516"
Evaluating: -40.4286516+3.5
 Parameter: ZMAX <- "-36.9286516"
  
 CHARMM>            calc xmin = ?xmin - @dcut
 Parameter: DCUT -> "3.5"
 RDCMND substituted energy or value "?XMIN" to "23.4923033"
Evaluating: 23.4923033-3.5
 Parameter: XMIN <- "19.9923033"
  
 CHARMM>            calc ymin = ?ymin - @dcut
 Parameter: DCUT -> "3.5"
 RDCMND substituted energy or value "?YMIN" to "29.1014559"
Evaluating: 29.1014559-3.5
 Parameter: YMIN <- "25.6014559"
  
 CHARMM>            calc zmin = ?zmin - @dcut
 Parameter: DCUT -> "3.5"
 RDCMND substituted energy or value "?ZMIN" to "-40.4286516"
Evaluating: -40.4286516-3.5
 Parameter: ZMIN <- "-43.9286516"
  
 CHARMM>     
  
 CHARMM>            define JUNK sele .not. target .and. -
 CHARMM>                             prop X .lt. @xmax .and. prop X .gt. @xmin .and. -
 CHARMM>                             prop Y .lt. @ymax .and. prop Y .gt. @ymin .and. -
 CHARMM>                             prop Z .lt. @zmax .and. prop Z .gt. @zmin  end
 Parameter: XMAX -> "26.9923033"
 Parameter: XMIN -> "19.9923033"
 Parameter: YMAX -> "32.6014559"
 Parameter: YMIN -> "25.6014559"
 Parameter: ZMAX -> "-36.9286516"
 Parameter: ZMIN -> "-43.9286516"
 SELRPN>      0 atoms have been selected out of   9362
  
 CHARMM>     
  
 CHARMM>            if ?nsel .gt. 0 then
 RDCMND substituted energy or value "?NSEL" to "0"
 Comparing "0" and "0".
 IF test evaluated as false.  Skip to ELSE or ENDIF
  
 CHARMM>     
  
 CHARMM>            calc cntrand = 0
Evaluating: 0
 Parameter: CNTRAND <- "0"
  
 CHARMM>            increase i by 1
 Parameter: I <- "8"
  
 CHARMM>            if i .le. @nion goto doinit
 Parameter: NION -> "409"
 Comparing "8" and "409".
 IF test evaluated as true.  Performing command
  
 CHARMM>     
  
 CHARMM>            calc cntrand = @cntrand + 1
 Parameter: CNTRAND -> "0"
Evaluating: 0+1
 Parameter: CNTRAND <- "1"
  
 CHARMM>            if cntrand .gt. @cntmax stop ! ABNORMAL TERMINATION: ion placing may not work.. stop here
 Parameter: CNTMAX -> "100"
 Comparing "1" and "100".
 IF test evaluated as false.  Skipping command
  
 CHARMM>     
  
 CHARMM>            calc j = @i
 Parameter: I -> "8"
Evaluating: 8
 Parameter: J <- "8"
  
 CHARMM>            set ion = POS
 Parameter: ION <- "POS"
  
 CHARMM>     
  
 CHARMM>            if j .gt. @npos then
 Parameter: NPOS -> "202"
 Comparing "8" and "202".
 IF test evaluated as false.  Skip to ELSE or ENDIF
  
 CHARMM>     
  
 CHARMM>            define target select segid @ion .and. resid @j end
 Parameter: ION -> "POS"
 Parameter: J -> "8"
 SELRPN>      1 atoms have been selected out of   9362
  
 CHARMM>     
  
 CHARMM>            calc xpos = ( @A - 9.0 ) * ( ?random - 0.5 )
 Parameter: A -> "133"
 RDCMND substituted energy or value "?RANDOM" to "0.219513617"
Evaluating: (133-9.0)*(0.219513617-0.5)
 Parameter: XPOS <- "-34.7803115"
  
 CHARMM>            calc ypos = ( @B - 9.0 ) * ( ?random - 0.5 )
 Parameter: B -> "133"
 RDCMND substituted energy or value "?RANDOM" to "0.39155605"
Evaluating: (133-9.0)*(0.39155605-0.5)
 Parameter: YPOS <- "-13.4470498"
  
 CHARMM>            calc zpos = ( @C - 9.0 ) * ( ?random - 0.5 )
 Parameter: C -> "133"
 RDCMND substituted energy or value "?RANDOM" to "0.117125644"
Evaluating: (133-9.0)*(0.117125644-0.5)
 Parameter: ZPOS <- "-47.4764201"
  
 CHARMM>     
  
 CHARMM>            ! move target to selected position
  
 CHARMM>            coor stat select target end
 SELRPN>      1 atoms have been selected out of   9362
 STATISTICS FOR         1 SELECTED ATOMS:
    XMIN =   66.500000 XMAX =   66.500000 XAVE =   66.500000
    YMIN =   66.500000 YMAX =   66.500000 YAVE =   66.500000
    ZMIN =   66.500000 ZMAX =   66.500000 ZAVE =   66.500000
    WMIN =    1.000000 WMAX =    1.000000 WAVE =    1.000000
  
 CHARMM>            calc xtran = @xpos - ?xave
 Parameter: XPOS -> "-34.7803115"
 RDCMND substituted energy or value "?XAVE" to "66.5"
Evaluating: -34.7803115-66.5
 Parameter: XTRAN <- "-101.280312"
  
 CHARMM>            calc ytran = @ypos - ?yave
 Parameter: YPOS -> "-13.4470498"
 RDCMND substituted energy or value "?YAVE" to "66.5"
Evaluating: -13.4470498-66.5
 Parameter: YTRAN <- "-79.9470498"
  
 CHARMM>            calc ztran = @zpos - ?zave
 Parameter: ZPOS -> "-47.4764201"
 RDCMND substituted energy or value "?ZAVE" to "66.5"
Evaluating: -47.4764201-66.5
 Parameter: ZTRAN <- "-113.97642"
  
 CHARMM>            coor trans xdir @xtran ydir @ytran zdir @ztran select target end
 Parameter: XTRAN -> "-101.280312"
 Parameter: YTRAN -> "-79.9470498"
 Parameter: ZTRAN -> "-113.97642"
 SELRPN>      1 atoms have been selected out of   9362
 TRANSLATION VECTOR  -101.280312  -79.947050 -113.976420
 SELECTED COORDINATES TRANSLATED IN THE MAIN SET.

  
 CHARMM>     
  
 CHARMM>            ! apply a random rotation along XYZ
  
 CHARMM>            calc xphi = ?random * 360.0
 RDCMND substituted energy or value "?RANDOM" to "0.19676292"
Evaluating: 0.19676292*360.0
 Parameter: XPHI <- "70.8346512"
  
 CHARMM>            calc yphi = ?random * 360.0
 RDCMND substituted energy or value "?RANDOM" to "0.286828985"
Evaluating: 0.286828985*360.0
 Parameter: YPHI <- "103.258435"
  
 CHARMM>            calc zphi = ?random * 360.0
 RDCMND substituted energy or value "?RANDOM" to "0.992337329"
Evaluating: 0.992337329*360.0
 Parameter: ZPHI <- "357.241438"
  
 CHARMM>            coor rotate xcen @xpos ycen @ypos zcen @zpos xdir 1.0 -
 CHARMM>                phi @xphi select target end
 Parameter: XPOS -> "-34.7803115"
 Parameter: YPOS -> "-13.4470498"
 Parameter: ZPOS -> "-47.4764201"
 Parameter: XPHI -> "70.8346512"
 SELRPN>      1 atoms have been selected out of   9362
 ROTATION MATRIX
    1.000000    0.000000    0.000000
    0.000000    0.328295    0.944575
    0.000000   -0.944575    0.328295

 AXIS OF ROTATION IS  1.000000  0.000000  0.000000  ANGLE IS   70.83

 SELECTED COORDINATES ROTATED IN THE MAIN SET.

  
 CHARMM>            coor rotate xcen @xpos ycen @ypos zcen @zpos ydir 1.0 -
 CHARMM>                phi @yphi select target end
 Parameter: XPOS -> "-34.7803115"
 Parameter: YPOS -> "-13.4470498"
 Parameter: ZPOS -> "-47.4764201"
 Parameter: YPHI -> "103.258435"
 SELRPN>      1 atoms have been selected out of   9362
 ROTATION MATRIX
   -0.229344    0.000000   -0.973346
    0.000000    1.000000    0.000000
    0.973346    0.000000   -0.229344

 AXIS OF ROTATION IS  0.000000  1.000000  0.000000  ANGLE IS  103.26

 SELECTED COORDINATES ROTATED IN THE MAIN SET.

  
 CHARMM>            coor rotate xcen @xpos ycen @ypos zcen @zpos zdir 1.0 -
 CHARMM>                phi @zphi select target end
 Parameter: XPOS -> "-34.7803115"
 Parameter: YPOS -> "-13.4470498"
 Parameter: ZPOS -> "-47.4764201"
 Parameter: ZPHI -> "357.241438"
 SELRPN>      1 atoms have been selected out of   9362
 ROTATION MATRIX
    0.998841   -0.048127    0.000000
    0.048127    0.998841    0.000000
    0.000000    0.000000    1.000000

 AXIS OF ROTATION IS  0.000000  0.000000 -1.000000  ANGLE IS    2.76

 SELECTED COORDINATES ROTATED IN THE MAIN SET.

  
 CHARMM>     
  
 CHARMM>     
  
 CHARMM>            ! check if the ions are too close to solute
  
 CHARMM>            coor stat sele target end
 SELRPN>      1 atoms have been selected out of   9362
 STATISTICS FOR         1 SELECTED ATOMS:
    XMIN =  -34.780311 XMAX =  -34.780311 XAVE =  -34.780311
    YMIN =  -13.447050 YMAX =  -13.447050 YAVE =  -13.447050
    ZMIN =  -47.476421 ZMAX =  -47.476421 ZAVE =  -47.476421
    WMIN =    1.000000 WMAX =    1.000000 WAVE =    1.000000
  
 CHARMM>            calc dcut = 3.5
Evaluating: 3.5
 Parameter: DCUT <- "3.5"
  
 CHARMM>            calc xmax = ?xmax + @dcut
 Parameter: DCUT -> "3.5"
 RDCMND substituted energy or value "?XMAX" to "-34.7803114"
Evaluating: -34.7803114+3.5
 Parameter: XMAX <- "-31.2803114"
  
 CHARMM>            calc ymax = ?ymax + @dcut
 Parameter: DCUT -> "3.5"
 RDCMND substituted energy or value "?YMAX" to "-13.4470497"
Evaluating: -13.4470497+3.5
 Parameter: YMAX <- "-9.9470497"
  
 CHARMM>            calc zmax = ?zmax + @dcut
 Parameter: DCUT -> "3.5"
 RDCMND substituted energy or value "?ZMAX" to "-47.4764206"
Evaluating: -47.4764206+3.5
 Parameter: ZMAX <- "-43.9764206"
  
 CHARMM>            calc xmin = ?xmin - @dcut
 Parameter: DCUT -> "3.5"
 RDCMND substituted energy or value "?XMIN" to "-34.7803114"
Evaluating: -34.7803114-3.5
 Parameter: XMIN <- "-38.2803114"
  
 CHARMM>            calc ymin = ?ymin - @dcut
 Parameter: DCUT -> "3.5"
 RDCMND substituted energy or value "?YMIN" to "-13.4470497"
Evaluating: -13.4470497-3.5
 Parameter: YMIN <- "-16.9470497"
  
 CHARMM>            calc zmin = ?zmin - @dcut
 Parameter: DCUT -> "3.5"
 RDCMND substituted energy or value "?ZMIN" to "-47.4764206"
Evaluating: -47.4764206-3.5
 Parameter: ZMIN <- "-50.9764206"
  
 CHARMM>     
  
 CHARMM>            define JUNK sele .not. target .and. -
 CHARMM>                             prop X .lt. @xmax .and. prop X .gt. @xmin .and. -
 CHARMM>                             prop Y .lt. @ymax .and. prop Y .gt. @ymin .and. -
 CHARMM>                             prop Z .lt. @zmax .and. prop Z .gt. @zmin  end
 Parameter: XMAX -> "-31.2803114"
 Parameter: XMIN -> "-38.2803114"
 Parameter: YMAX -> "-9.9470497"
 Parameter: YMIN -> "-16.9470497"
 Parameter: ZMAX -> "-43.9764206"
 Parameter: ZMIN -> "-50.9764206"
 SELRPN>      0 atoms have been selected out of   9362
  
 CHARMM>     
  
 CHARMM>            if ?nsel .gt. 0 then
 RDCMND substituted energy or value "?NSEL" to "0"
 Comparing "0" and "0".
 IF test evaluated as false.  Skip to ELSE or ENDIF
  
 CHARMM>     
  
 CHARMM>            calc cntrand = 0
Evaluating: 0
 Parameter: CNTRAND <- "0"
  
 CHARMM>            increase i by 1
 Parameter: I <- "9"
  
 CHARMM>            if i .le. @nion goto doinit
 Parameter: NION -> "409"
 Comparing "9" and "409".
 IF test evaluated as true.  Performing command
  
 CHARMM>     
  
 CHARMM>            calc cntrand = @cntrand + 1
 Parameter: CNTRAND -> "0"
Evaluating: 0+1
 Parameter: CNTRAND <- "1"
  
 CHARMM>            if cntrand .gt. @cntmax stop ! ABNORMAL TERMINATION: ion placing may not work.. stop here
 Parameter: CNTMAX -> "100"
 Comparing "1" and "100".
 IF test evaluated as false.  Skipping command
  
 CHARMM>     
  
 CHARMM>            calc j = @i
 Parameter: I -> "9"
Evaluating: 9
 Parameter: J <- "9"
  
 CHARMM>            set ion = POS
 Parameter: ION <- "POS"
  
 CHARMM>     
  
 CHARMM>            if j .gt. @npos then
 Parameter: NPOS -> "202"
 Comparing "9" and "202".
 IF test evaluated as false.  Skip to ELSE or ENDIF
  
 CHARMM>     
  
 CHARMM>            define target select segid @ion .and. resid @j end
 Parameter: ION -> "POS"
 Parameter: J -> "9"
 SELRPN>      1 atoms have been selected out of   9362
  
 CHARMM>     
  
 CHARMM>            calc xpos = ( @A - 9.0 ) * ( ?random - 0.5 )
 Parameter: A -> "133"
 RDCMND substituted energy or value "?RANDOM" to "0.365258728"
Evaluating: (133-9.0)*(0.365258728-0.5)
 Parameter: XPOS <- "-16.7079177"
  
 CHARMM>            calc ypos = ( @B - 9.0 ) * ( ?random - 0.5 )
 Parameter: B -> "133"
 RDCMND substituted energy or value "?RANDOM" to "0.64846508"
Evaluating: (133-9.0)*(0.64846508-0.5)
 Parameter: YPOS <- "18.4096699"
  
 CHARMM>            calc zpos = ( @C - 9.0 ) * ( ?random - 0.5 )
 Parameter: C -> "133"
 RDCMND substituted energy or value "?RANDOM" to "0.247033279"
Evaluating: (133-9.0)*(0.247033279-0.5)
 Parameter: ZPOS <- "-31.3678734"
  
 CHARMM>     
  
 CHARMM>            ! move target to selected position
  
 CHARMM>            coor stat select target end
 SELRPN>      1 atoms have been selected out of   9362
 STATISTICS FOR         1 SELECTED ATOMS:
    XMIN =   66.500000 XMAX =   66.500000 XAVE =   66.500000
    YMIN =   66.500000 YMAX =   66.500000 YAVE =   66.500000
    ZMIN =   66.500000 ZMAX =   66.500000 ZAVE =   66.500000
    WMIN =    1.000000 WMAX =    1.000000 WAVE =    1.000000
  
 CHARMM>            calc xtran = @xpos - ?xave
 Parameter: XPOS -> "-16.7079177"
 RDCMND substituted energy or value "?XAVE" to "66.5"
Evaluating: -16.7079177-66.5
 Parameter: XTRAN <- "-83.2079177"
  
 CHARMM>            calc ytran = @ypos - ?yave
 Parameter: YPOS -> "18.4096699"
 RDCMND substituted energy or value "?YAVE" to "66.5"
Evaluating: 18.4096699-66.5
 Parameter: YTRAN <- "-48.0903301"
  
 CHARMM>            calc ztran = @zpos - ?zave
 Parameter: ZPOS -> "-31.3678734"
 RDCMND substituted energy or value "?ZAVE" to "66.5"
Evaluating: -31.3678734-66.5
 Parameter: ZTRAN <- "-97.8678734"
  
 CHARMM>            coor trans xdir @xtran ydir @ytran zdir @ztran select target end
 Parameter: XTRAN -> "-83.2079177"
 Parameter: YTRAN -> "-48.0903301"
 Parameter: ZTRAN -> "-97.8678734"
 SELRPN>      1 atoms have been selected out of   9362
 TRANSLATION VECTOR   -83.207918  -48.090330  -97.867873
 SELECTED COORDINATES TRANSLATED IN THE MAIN SET.

  
 CHARMM>     
  
 CHARMM>            ! apply a random rotation along XYZ
  
 CHARMM>            calc xphi = ?random * 360.0
 RDCMND substituted energy or value "?RANDOM" to "0.279439374"
Evaluating: 0.279439374*360.0
 Parameter: XPHI <- "100.598175"
  
 CHARMM>            calc yphi = ?random * 360.0
 RDCMND substituted energy or value "?RANDOM" to "4.556019305E-02"
Evaluating: 4.556019305E-02*360.0
 Parameter: YPHI <- "16.4016695"
  
 CHARMM>            calc zphi = ?random * 360.0
 RDCMND substituted energy or value "?RANDOM" to "0.257944364"
Evaluating: 0.257944364*360.0
 Parameter: ZPHI <- "92.859971"
  
 CHARMM>            coor rotate xcen @xpos ycen @ypos zcen @zpos xdir 1.0 -
 CHARMM>                phi @xphi select target end
 Parameter: XPOS -> "-16.7079177"
 Parameter: YPOS -> "18.4096699"
 Parameter: ZPOS -> "-31.3678734"
 Parameter: XPHI -> "100.598175"
 SELRPN>      1 atoms have been selected out of   9362
 ROTATION MATRIX
    1.000000    0.000000    0.000000
    0.000000   -0.183920    0.982941
    0.000000   -0.982941   -0.183920

 AXIS OF ROTATION IS  1.000000  0.000000  0.000000  ANGLE IS  100.60

 SELECTED COORDINATES ROTATED IN THE MAIN SET.

  
 CHARMM>            coor rotate xcen @xpos ycen @ypos zcen @zpos ydir 1.0 -
 CHARMM>                phi @yphi select target end
 Parameter: XPOS -> "-16.7079177"
 Parameter: YPOS -> "18.4096699"
 Parameter: ZPOS -> "-31.3678734"
 Parameter: YPHI -> "16.4016695"
 SELRPN>      1 atoms have been selected out of   9362
 ROTATION MATRIX
    0.959306    0.000000   -0.282369
    0.000000    1.000000    0.000000
    0.282369    0.000000    0.959306

 AXIS OF ROTATION IS  0.000000  1.000000  0.000000  ANGLE IS   16.40

 SELECTED COORDINATES ROTATED IN THE MAIN SET.

  
 CHARMM>            coor rotate xcen @xpos ycen @ypos zcen @zpos zdir 1.0 -
 CHARMM>                phi @zphi select target end
 Parameter: XPOS -> "-16.7079177"
 Parameter: YPOS -> "18.4096699"
 Parameter: ZPOS -> "-31.3678734"
 Parameter: ZPHI -> "92.859971"
 SELRPN>      1 atoms have been selected out of   9362
 ROTATION MATRIX
   -0.049895    0.998754    0.000000
   -0.998754   -0.049895    0.000000
    0.000000    0.000000    1.000000

 AXIS OF ROTATION IS  0.000000  0.000000  1.000000  ANGLE IS   92.86

 SELECTED COORDINATES ROTATED IN THE MAIN SET.

  
 CHARMM>     
  
 CHARMM>     
  
 CHARMM>            ! check if the ions are too close to solute
  
 CHARMM>            coor stat sele target end
 SELRPN>      1 atoms have been selected out of   9362
 STATISTICS FOR         1 SELECTED ATOMS:
    XMIN =  -16.707918 XMAX =  -16.707918 XAVE =  -16.707918
    YMIN =   18.409670 YMAX =   18.409670 YAVE =   18.409670
    ZMIN =  -31.367873 ZMAX =  -31.367873 ZAVE =  -31.367873
    WMIN =    1.000000 WMAX =    1.000000 WAVE =    1.000000
  
 CHARMM>            calc dcut = 3.5
Evaluating: 3.5
 Parameter: DCUT <- "3.5"
  
 CHARMM>            calc xmax = ?xmax + @dcut
 Parameter: DCUT -> "3.5"
 RDCMND substituted energy or value "?XMAX" to "-16.7079177"
Evaluating: -16.7079177+3.5
 Parameter: XMAX <- "-13.2079177"
  
 CHARMM>            calc ymax = ?ymax + @dcut
 Parameter: DCUT -> "3.5"
 RDCMND substituted energy or value "?YMAX" to "18.4096699"
Evaluating: 18.4096699+3.5
 Parameter: YMAX <- "21.9096699"
  
 CHARMM>            calc zmax = ?zmax + @dcut
 Parameter: DCUT -> "3.5"
 RDCMND substituted energy or value "?ZMAX" to "-31.3678734"
Evaluating: -31.3678734+3.5
 Parameter: ZMAX <- "-27.8678734"
  
 CHARMM>            calc xmin = ?xmin - @dcut
 Parameter: DCUT -> "3.5"
 RDCMND substituted energy or value "?XMIN" to "-16.7079177"
Evaluating: -16.7079177-3.5
 Parameter: XMIN <- "-20.2079177"
  
 CHARMM>            calc ymin = ?ymin - @dcut
 Parameter: DCUT -> "3.5"
 RDCMND substituted energy or value "?YMIN" to "18.4096699"
Evaluating: 18.4096699-3.5
 Parameter: YMIN <- "14.9096699"
  
 CHARMM>            calc zmin = ?zmin - @dcut
 Parameter: DCUT -> "3.5"
 RDCMND substituted energy or value "?ZMIN" to "-31.3678734"
Evaluating: -31.3678734-3.5
 Parameter: ZMIN <- "-34.8678734"
  
 CHARMM>     
  
 CHARMM>            define JUNK sele .not. target .and. -
 CHARMM>                             prop X .lt. @xmax .and. prop X .gt. @xmin .and. -
 CHARMM>                             prop Y .lt. @ymax .and. prop Y .gt. @ymin .and. -
 CHARMM>                             prop Z .lt. @zmax .and. prop Z .gt. @zmin  end
 Parameter: XMAX -> "-13.2079177"
 Parameter: XMIN -> "-20.2079177"
 Parameter: YMAX -> "21.9096699"
 Parameter: YMIN -> "14.9096699"
 Parameter: ZMAX -> "-27.8678734"
 Parameter: ZMIN -> "-34.8678734"
 SELRPN>      0 atoms have been selected out of   9362
  
 CHARMM>     
  
 CHARMM>            if ?nsel .gt. 0 then
 RDCMND substituted energy or value "?NSEL" to "0"
 Comparing "0" and "0".
 IF test evaluated as false.  Skip to ELSE or ENDIF
  
 CHARMM>     
  
 CHARMM>            calc cntrand = 0
Evaluating: 0
 Parameter: CNTRAND <- "0"
  
 CHARMM>            increase i by 1
 Parameter: I <- "10"
  
 CHARMM>            if i .le. @nion goto doinit
 Parameter: NION -> "409"
 Comparing "10" and "409".
 IF test evaluated as true.  Performing command
  
 CHARMM>     
  
 CHARMM>            calc cntrand = @cntrand + 1
 Parameter: CNTRAND -> "0"
Evaluating: 0+1
 Parameter: CNTRAND <- "1"
  
 CHARMM>            if cntrand .gt. @cntmax stop ! ABNORMAL TERMINATION: ion placing may not work.. stop here
 Parameter: CNTMAX -> "100"
 Comparing "1" and "100".
 IF test evaluated as false.  Skipping command
  
 CHARMM>     
  
 CHARMM>            calc j = @i
 Parameter: I -> "10"
Evaluating: 10
 Parameter: J <- "10"
  
 CHARMM>            set ion = POS
 Parameter: ION <- "POS"
  
 CHARMM>     
  
 CHARMM>            if j .gt. @npos then
 Parameter: NPOS -> "202"
 Comparing "10" and "202".
 IF test evaluated as false.  Skip to ELSE or ENDIF
  
 CHARMM>     
  
 CHARMM>            define target select segid @ion .and. resid @j end
 Parameter: ION -> "POS"
 Parameter: J -> "10"
 SELRPN>      1 atoms have been selected out of   9362
  
 CHARMM>     
  
 CHARMM>            calc xpos = ( @A - 9.0 ) * ( ?random - 0.5 )
 Parameter: A -> "133"
 RDCMND substituted energy or value "?RANDOM" to "0.378532047"
Evaluating: (133-9.0)*(0.378532047-0.5)
 Parameter: XPOS <- "-15.0620262"
  
 CHARMM>            calc ypos = ( @B - 9.0 ) * ( ?random - 0.5 )
 Parameter: B -> "133"
 RDCMND substituted energy or value "?RANDOM" to "0.985867105"
Evaluating: (133-9.0)*(0.985867105-0.5)
 Parameter: YPOS <- "60.247521"
  
 CHARMM>            calc zpos = ( @C - 9.0 ) * ( ?random - 0.5 )
 Parameter: C -> "133"
 RDCMND substituted energy or value "?RANDOM" to "0.719062584"
Evaluating: (133-9.0)*(0.719062584-0.5)
 Parameter: ZPOS <- "27.1637604"
  
 CHARMM>     
  
 CHARMM>            ! move target to selected position
  
 CHARMM>            coor stat select target end
 SELRPN>      1 atoms have been selected out of   9362
 STATISTICS FOR         1 SELECTED ATOMS:
    XMIN =   66.500000 XMAX =   66.500000 XAVE =   66.500000
    YMIN =   66.500000 YMAX =   66.500000 YAVE =   66.500000
    ZMIN =   66.500000 ZMAX =   66.500000 ZAVE =   66.500000
    WMIN =    1.000000 WMAX =    1.000000 WAVE =    1.000000
  
 CHARMM>            calc xtran = @xpos - ?xave
 Parameter: XPOS -> "-15.0620262"
 RDCMND substituted energy or value "?XAVE" to "66.5"
Evaluating: -15.0620262-66.5
 Parameter: XTRAN <- "-81.5620262"
  
 CHARMM>            calc ytran = @ypos - ?yave
 Parameter: YPOS -> "60.247521"
 RDCMND substituted energy or value "?YAVE" to "66.5"
Evaluating: 60.247521-66.5
 Parameter: YTRAN <- "-6.252479"
  
 CHARMM>            calc ztran = @zpos - ?zave
 Parameter: ZPOS -> "27.1637604"
 RDCMND substituted energy or value "?ZAVE" to "66.5"
Evaluating: 27.1637604-66.5
 Parameter: ZTRAN <- "-39.3362396"
  
 CHARMM>            coor trans xdir @xtran ydir @ytran zdir @ztran select target end
 Parameter: XTRAN -> "-81.5620262"
 Parameter: YTRAN -> "-6.252479"
 Parameter: ZTRAN -> "-39.3362396"
 SELRPN>      1 atoms have been selected out of   9362
 TRANSLATION VECTOR   -81.562026   -6.252479  -39.336240
 SELECTED COORDINATES TRANSLATED IN THE MAIN SET.

  
 CHARMM>     
  
 CHARMM>            ! apply a random rotation along XYZ
  
 CHARMM>            calc xphi = ?random * 360.0
 RDCMND substituted energy or value "?RANDOM" to "0.696630361"
Evaluating: 0.696630361*360.0
 Parameter: XPHI <- "250.78693"
  
 CHARMM>            calc yphi = ?random * 360.0
 RDCMND substituted energy or value "?RANDOM" to "0.289315113"
Evaluating: 0.289315113*360.0
 Parameter: YPHI <- "104.153441"
  
 CHARMM>            calc zphi = ?random * 360.0
 RDCMND substituted energy or value "?RANDOM" to "0.7413159"
Evaluating: 0.7413159*360.0
 Parameter: ZPHI <- "266.873724"
  
 CHARMM>            coor rotate xcen @xpos ycen @ypos zcen @zpos xdir 1.0 -
 CHARMM>                phi @xphi select target end
 Parameter: XPOS -> "-15.0620262"
 Parameter: YPOS -> "60.247521"
 Parameter: ZPOS -> "27.1637604"
 Parameter: XPHI -> "250.78693"
 SELRPN>      1 atoms have been selected out of   9362
 ROTATION MATRIX
    1.000000    0.000000    0.000000
    0.000000   -0.329082   -0.944301
    0.000000    0.944301   -0.329082

 AXIS OF ROTATION IS -1.000000  0.000000  0.000000  ANGLE IS  109.21

 SELECTED COORDINATES ROTATED IN THE MAIN SET.

  
 CHARMM>            coor rotate xcen @xpos ycen @ypos zcen @zpos ydir 1.0 -
 CHARMM>                phi @yphi select target end
 Parameter: XPOS -> "-15.0620262"
 Parameter: YPOS -> "60.247521"
 Parameter: ZPOS -> "27.1637604"
 Parameter: YPHI -> "104.153441"
 SELRPN>      1 atoms have been selected out of   9362
 ROTATION MATRIX
   -0.244520    0.000000   -0.969644
    0.000000    1.000000    0.000000
    0.969644    0.000000   -0.244520

 AXIS OF ROTATION IS  0.000000  1.000000  0.000000  ANGLE IS  104.15

 SELECTED COORDINATES ROTATED IN THE MAIN SET.

  
 CHARMM>            coor rotate xcen @xpos ycen @ypos zcen @zpos zdir 1.0 -
 CHARMM>                phi @zphi select target end
 Parameter: XPOS -> "-15.0620262"
 Parameter: YPOS -> "60.247521"
 Parameter: ZPOS -> "27.1637604"
 Parameter: ZPHI -> "266.873724"
 SELRPN>      1 atoms have been selected out of   9362
 ROTATION MATRIX
   -0.054537   -0.998512    0.000000
    0.998512   -0.054537    0.000000
    0.000000    0.000000    1.000000

 AXIS OF ROTATION IS  0.000000  0.000000 -1.000000  ANGLE IS   93.13

 SELECTED COORDINATES ROTATED IN THE MAIN SET.

  
 CHARMM>     
  
 CHARMM>     
  
 CHARMM>            ! check if the ions are too close to solute
  
 CHARMM>            coor stat sele target end
 SELRPN>      1 atoms have been selected out of   9362
 STATISTICS FOR         1 SELECTED ATOMS:
    XMIN =  -15.062026 XMAX =  -15.062026 XAVE =  -15.062026
    YMIN =   60.247521 YMAX =   60.247521 YAVE =   60.247521
    ZMIN =   27.163760 ZMAX =   27.163760 ZAVE =   27.163760
    WMIN =    1.000000 WMAX =    1.000000 WAVE =    1.000000
  
 CHARMM>            calc dcut = 3.5
Evaluating: 3.5
 Parameter: DCUT <- "3.5"
  
 CHARMM>            calc xmax = ?xmax + @dcut
 Parameter: DCUT -> "3.5"
 RDCMND substituted energy or value "?XMAX" to "-15.0620262"
Evaluating: -15.0620262+3.5
 Parameter: XMAX <- "-11.5620262"
  
 CHARMM>            calc ymax = ?ymax + @dcut
 Parameter: DCUT -> "3.5"
 RDCMND substituted energy or value "?YMAX" to "60.247521"
Evaluating: 60.247521+3.5
 Parameter: YMAX <- "63.747521"
  
 CHARMM>            calc zmax = ?zmax + @dcut
 Parameter: DCUT -> "3.5"
 RDCMND substituted energy or value "?ZMAX" to "27.1637604"
Evaluating: 27.1637604+3.5
 Parameter: ZMAX <- "30.6637604"
  
 CHARMM>            calc xmin = ?xmin - @dcut
 Parameter: DCUT -> "3.5"
 RDCMND substituted energy or value "?XMIN" to "-15.0620262"
Evaluating: -15.0620262-3.5
 Parameter: XMIN <- "-18.5620262"
  
 CHARMM>            calc ymin = ?ymin - @dcut
 Parameter: DCUT -> "3.5"
 RDCMND substituted energy or value "?YMIN" to "60.247521"
Evaluating: 60.247521-3.5
 Parameter: YMIN <- "56.747521"
  
 CHARMM>            calc zmin = ?zmin - @dcut
 Parameter: DCUT -> "3.5"
 RDCMND substituted energy or value "?ZMIN" to "27.1637604"
Evaluating: 27.1637604-3.5
 Parameter: ZMIN <- "23.6637604"
  
 CHARMM>     
  
 CHARMM>            define JUNK sele .not. target .and. -
 CHARMM>                             prop X .lt. @xmax .and. prop X .gt. @xmin .and. -
 CHARMM>                             prop Y .lt. @ymax .and. prop Y .gt. @ymin .and. -
 CHARMM>                             prop Z .lt. @zmax .and. prop Z .gt. @zmin  end
 Parameter: XMAX -> "-11.5620262"
 Parameter: XMIN -> "-18.5620262"
 Parameter: YMAX -> "63.747521"
 Parameter: YMIN -> "56.747521"
 Parameter: ZMAX -> "30.6637604"
 Parameter: ZMIN -> "23.6637604"
 SELRPN>      0 atoms have been selected out of   9362
  
 CHARMM>     
  
 CHARMM>            if ?nsel .gt. 0 then
 RDCMND substituted energy or value "?NSEL" to "0"
 Comparing "0" and "0".
 IF test evaluated as false.  Skip to ELSE or ENDIF
  
 CHARMM>     
  
 CHARMM>            calc cntrand = 0
Evaluating: 0
 Parameter: CNTRAND <- "0"
  
 CHARMM>            increase i by 1
 Parameter: I <- "11"
  
 CHARMM>            if i .le. @nion goto doinit
 Parameter: NION -> "409"
 Comparing "11" and "409".
 IF test evaluated as true.  Performing command
  
 CHARMM>     
  
 CHARMM>            calc cntrand = @cntrand + 1
 Parameter: CNTRAND -> "0"
Evaluating: 0+1
 Parameter: CNTRAND <- "1"
  
 CHARMM>            if cntrand .gt. @cntmax stop ! ABNORMAL TERMINATION: ion placing may not work.. stop here
 Parameter: CNTMAX -> "100"
 Comparing "1" and "100".
 IF test evaluated as false.  Skipping command
  
 CHARMM>     
  
 CHARMM>            calc j = @i
 Parameter: I -> "11"
Evaluating: 11
 Parameter: J <- "11"
  
 CHARMM>            set ion = POS
 Parameter: ION <- "POS"
  
 CHARMM>     
  
 CHARMM>            if j .gt. @npos then
 Parameter: NPOS -> "202"
 Comparing "11" and "202".
 IF test evaluated as false.  Skip to ELSE or ENDIF
  
 CHARMM>     
  
 CHARMM>            define target select segid @ion .and. resid @j end
 Parameter: ION -> "POS"
 Parameter: J -> "11"
 SELRPN>      1 atoms have been selected out of   9362
  
 CHARMM>     
  
 CHARMM>            calc xpos = ( @A - 9.0 ) * ( ?random - 0.5 )
 Parameter: A -> "133"
 RDCMND substituted energy or value "?RANDOM" to "0.999427603"
Evaluating: (133-9.0)*(0.999427603-0.5)
 Parameter: XPOS <- "61.9290228"
  
 CHARMM>            calc ypos = ( @B - 9.0 ) * ( ?random - 0.5 )
 Parameter: B -> "133"
 RDCMND substituted energy or value "?RANDOM" to "0.112575299"
Evaluating: (133-9.0)*(0.112575299-0.5)
 Parameter: YPOS <- "-48.0406629"
  
 CHARMM>            calc zpos = ( @C - 9.0 ) * ( ?random - 0.5 )
 Parameter: C -> "133"
 RDCMND substituted energy or value "?RANDOM" to "0.67811442"
Evaluating: (133-9.0)*(0.67811442-0.5)
 Parameter: ZPOS <- "22.0861881"
  
 CHARMM>     
  
 CHARMM>            ! move target to selected position
  
 CHARMM>            coor stat select target end
 SELRPN>      1 atoms have been selected out of   9362
 STATISTICS FOR         1 SELECTED ATOMS:
    XMIN =   66.500000 XMAX =   66.500000 XAVE =   66.500000
    YMIN =   66.500000 YMAX =   66.500000 YAVE =   66.500000
    ZMIN =   66.500000 ZMAX =   66.500000 ZAVE =   66.500000
    WMIN =    1.000000 WMAX =    1.000000 WAVE =    1.000000
  
 CHARMM>            calc xtran = @xpos - ?xave
 Parameter: XPOS -> "61.9290228"
 RDCMND substituted energy or value "?XAVE" to "66.5"
Evaluating: 61.9290228-66.5
 Parameter: XTRAN <- "-4.5709772"
  
 CHARMM>            calc ytran = @ypos - ?yave
 Parameter: YPOS -> "-48.0406629"
 RDCMND substituted energy or value "?YAVE" to "66.5"
Evaluating: -48.0406629-66.5
 Parameter: YTRAN <- "-114.540663"
  
 CHARMM>            calc ztran = @zpos - ?zave
 Parameter: ZPOS -> "22.0861881"
 RDCMND substituted energy or value "?ZAVE" to "66.5"
Evaluating: 22.0861881-66.5
 Parameter: ZTRAN <- "-44.4138119"
  
 CHARMM>            coor trans xdir @xtran ydir @ytran zdir @ztran select target end
 Parameter: XTRAN -> "-4.5709772"
 Parameter: YTRAN -> "-114.540663"
 Parameter: ZTRAN -> "-44.4138119"
 SELRPN>      1 atoms have been selected out of   9362
 TRANSLATION VECTOR    -4.570977 -114.540663  -44.413812
 SELECTED COORDINATES TRANSLATED IN THE MAIN SET.

  
 CHARMM>     
  
 CHARMM>            ! apply a random rotation along XYZ
  
 CHARMM>            calc xphi = ?random * 360.0
 RDCMND substituted energy or value "?RANDOM" to "0.79785647"
Evaluating: 0.79785647*360.0
 Parameter: XPHI <- "287.228329"
  
 CHARMM>            calc yphi = ?random * 360.0
 RDCMND substituted energy or value "?RANDOM" to "0.951419027"
Evaluating: 0.951419027*360.0
 Parameter: YPHI <- "342.51085"
  
 CHARMM>            calc zphi = ?random * 360.0
 RDCMND substituted energy or value "?RANDOM" to "0.24602562"
Evaluating: 0.24602562*360.0
 Parameter: ZPHI <- "88.5692232"
  
 CHARMM>            coor rotate xcen @xpos ycen @ypos zcen @zpos xdir 1.0 -
 CHARMM>                phi @xphi select target end
 Parameter: XPOS -> "61.9290228"
 Parameter: YPOS -> "-48.0406629"
 Parameter: ZPOS -> "22.0861881"
 Parameter: XPHI -> "287.228329"
 SELRPN>      1 atoms have been selected out of   9362
 ROTATION MATRIX
    1.000000    0.000000    0.000000
    0.000000    0.296180   -0.955132
    0.000000    0.955132    0.296180

 AXIS OF ROTATION IS -1.000000  0.000000  0.000000  ANGLE IS   72.77

 SELECTED COORDINATES ROTATED IN THE MAIN SET.

  
 CHARMM>            coor rotate xcen @xpos ycen @ypos zcen @zpos ydir 1.0 -
 CHARMM>                phi @yphi select target end
 Parameter: XPOS -> "61.9290228"
 Parameter: YPOS -> "-48.0406629"
 Parameter: ZPOS -> "22.0861881"
 Parameter: YPHI -> "342.51085"
 SELRPN>      1 atoms have been selected out of   9362
 ROTATION MATRIX
    0.953774    0.000000    0.300525
    0.000000    1.000000    0.000000
   -0.300525    0.000000    0.953774

 AXIS OF ROTATION IS  0.000000 -1.000000  0.000000  ANGLE IS   17.49

 SELECTED COORDINATES ROTATED IN THE MAIN SET.

  
 CHARMM>            coor rotate xcen @xpos ycen @ypos zcen @zpos zdir 1.0 -
 CHARMM>                phi @zphi select target end
 Parameter: XPOS -> "61.9290228"
 Parameter: YPOS -> "-48.0406629"
 Parameter: ZPOS -> "22.0861881"
 Parameter: ZPHI -> "88.5692232"
 SELRPN>      1 atoms have been selected out of   9362
 ROTATION MATRIX
    0.024969    0.999688    0.000000
   -0.999688    0.024969    0.000000
    0.000000    0.000000    1.000000

 AXIS OF ROTATION IS  0.000000  0.000000  1.000000  ANGLE IS   88.57

 SELECTED COORDINATES ROTATED IN THE MAIN SET.

  
 CHARMM>     
  
 CHARMM>     
  
 CHARMM>            ! check if the ions are too close to solute
  
 CHARMM>            coor stat sele target end
 SELRPN>      1 atoms have been selected out of   9362
 STATISTICS FOR         1 SELECTED ATOMS:
    XMIN =   61.929023 XMAX =   61.929023 XAVE =   61.929023
    YMIN =  -48.040663 YMAX =  -48.040663 YAVE =  -48.040663
    ZMIN =   22.086188 ZMAX =   22.086188 ZAVE =   22.086188
    WMIN =    1.000000 WMAX =    1.000000 WAVE =    1.000000
  
 CHARMM>            calc dcut = 3.5
Evaluating: 3.5
 Parameter: DCUT <- "3.5"
  
 CHARMM>            calc xmax = ?xmax + @dcut
 Parameter: DCUT -> "3.5"
 RDCMND substituted energy or value "?XMAX" to "61.9290228"
Evaluating: 61.9290228+3.5
 Parameter: XMAX <- "65.4290228"
  
 CHARMM>            calc ymax = ?ymax + @dcut
 Parameter: DCUT -> "3.5"
 RDCMND substituted energy or value "?YMAX" to "-48.0406629"
Evaluating: -48.0406629+3.5
 Parameter: YMAX <- "-44.5406629"
  
 CHARMM>            calc zmax = ?zmax + @dcut
 Parameter: DCUT -> "3.5"
 RDCMND substituted energy or value "?ZMAX" to "22.086188"
Evaluating: 22.086188+3.5
 Parameter: ZMAX <- "25.586188"
  
 CHARMM>            calc xmin = ?xmin - @dcut
 Parameter: DCUT -> "3.5"
 RDCMND substituted energy or value "?XMIN" to "61.9290228"
Evaluating: 61.9290228-3.5
 Parameter: XMIN <- "58.4290228"
  
 CHARMM>            calc ymin = ?ymin - @dcut
 Parameter: DCUT -> "3.5"
 RDCMND substituted energy or value "?YMIN" to "-48.0406629"
Evaluating: -48.0406629-3.5
 Parameter: YMIN <- "-51.5406629"
  
 CHARMM>            calc zmin = ?zmin - @dcut
 Parameter: DCUT -> "3.5"
 RDCMND substituted energy or value "?ZMIN" to "22.086188"
Evaluating: 22.086188-3.5
 Parameter: ZMIN <- "18.586188"
  
 CHARMM>     
  
 CHARMM>            define JUNK sele .not. target .and. -
 CHARMM>                             prop X .lt. @xmax .and. prop X .gt. @xmin .and. -
 CHARMM>                             prop Y .lt. @ymax .and. prop Y .gt. @ymin .and. -
 CHARMM>                             prop Z .lt. @zmax .and. prop Z .gt. @zmin  end
 Parameter: XMAX -> "65.4290228"
 Parameter: XMIN -> "58.4290228"
 Parameter: YMAX -> "-44.5406629"
 Parameter: YMIN -> "-51.5406629"
 Parameter: ZMAX -> "25.586188"
 Parameter: ZMIN -> "18.586188"
 SELRPN>      0 atoms have been selected out of   9362
  
 CHARMM>     
  
 CHARMM>            if ?nsel .gt. 0 then
 RDCMND substituted energy or value "?NSEL" to "0"
 Comparing "0" and "0".
 IF test evaluated as false.  Skip to ELSE or ENDIF
  
 CHARMM>     
  
 CHARMM>            calc cntrand = 0
Evaluating: 0
 Parameter: CNTRAND <- "0"
  
 CHARMM>            increase i by 1
 Parameter: I <- "12"
  
 CHARMM>            if i .le. @nion goto doinit
 Parameter: NION -> "409"
 Comparing "12" and "409".
 IF test evaluated as true.  Performing command
  
 CHARMM>     
  
 CHARMM>            calc cntrand = @cntrand + 1
 Parameter: CNTRAND -> "0"
Evaluating: 0+1
 Parameter: CNTRAND <- "1"
  
 CHARMM>            if cntrand .gt. @cntmax stop ! ABNORMAL TERMINATION: ion placing may not work.. stop here
 Parameter: CNTMAX -> "100"
 Comparing "1" and "100".
 IF test evaluated as false.  Skipping command
  
 CHARMM>     
  
 CHARMM>            calc j = @i
 Parameter: I -> "12"
Evaluating: 12
 Parameter: J <- "12"
  
 CHARMM>            set ion = POS
 Parameter: ION <- "POS"
  
 CHARMM>     
  
 CHARMM>            if j .gt. @npos then
 Parameter: NPOS -> "202"
 Comparing "12" and "202".
 IF test evaluated as false.  Skip to ELSE or ENDIF
  
 CHARMM>     
  
 CHARMM>            define target select segid @ion .and. resid @j end
 Parameter: ION -> "POS"
 Parameter: J -> "12"
 SELRPN>      1 atoms have been selected out of   9362
  
 CHARMM>     
  
 CHARMM>            calc xpos = ( @A - 9.0 ) * ( ?random - 0.5 )
 Parameter: A -> "133"
 RDCMND substituted energy or value "?RANDOM" to "0.167365144"
Evaluating: (133-9.0)*(0.167365144-0.5)
 Parameter: XPOS <- "-41.2467221"
  
 CHARMM>            calc ypos = ( @B - 9.0 ) * ( ?random - 0.5 )
 Parameter: B -> "133"
 RDCMND substituted energy or value "?RANDOM" to "0.359860182"
Evaluating: (133-9.0)*(0.359860182-0.5)
 Parameter: YPOS <- "-17.3773374"
  
 CHARMM>            calc zpos = ( @C - 9.0 ) * ( ?random - 0.5 )
 Parameter: C -> "133"
 RDCMND substituted energy or value "?RANDOM" to "0.191404167"
Evaluating: (133-9.0)*(0.191404167-0.5)
 Parameter: ZPOS <- "-38.2658833"
  
 CHARMM>     
  
 CHARMM>            ! move target to selected position
  
 CHARMM>            coor stat select target end
 SELRPN>      1 atoms have been selected out of   9362
 STATISTICS FOR         1 SELECTED ATOMS:
    XMIN =   66.500000 XMAX =   66.500000 XAVE =   66.500000
    YMIN =   66.500000 YMAX =   66.500000 YAVE =   66.500000
    ZMIN =   66.500000 ZMAX =   66.500000 ZAVE =   66.500000
    WMIN =    1.000000 WMAX =    1.000000 WAVE =    1.000000
  
 CHARMM>            calc xtran = @xpos - ?xave
 Parameter: XPOS -> "-41.2467221"
 RDCMND substituted energy or value "?XAVE" to "66.5"
Evaluating: -41.2467221-66.5
 Parameter: XTRAN <- "-107.746722"
  
 CHARMM>            calc ytran = @ypos - ?yave
 Parameter: YPOS -> "-17.3773374"
 RDCMND substituted energy or value "?YAVE" to "66.5"
Evaluating: -17.3773374-66.5
 Parameter: YTRAN <- "-83.8773374"
  
 CHARMM>            calc ztran = @zpos - ?zave
 Parameter: ZPOS -> "-38.2658833"
 RDCMND substituted energy or value "?ZAVE" to "66.5"
Evaluating: -38.2658833-66.5
 Parameter: ZTRAN <- "-104.765883"
  
 CHARMM>            coor trans xdir @xtran ydir @ytran zdir @ztran select target end
 Parameter: XTRAN -> "-107.746722"
 Parameter: YTRAN -> "-83.8773374"
 Parameter: ZTRAN -> "-104.765883"
 SELRPN>      1 atoms have been selected out of   9362
 TRANSLATION VECTOR  -107.746722  -83.877337 -104.765883
 SELECTED COORDINATES TRANSLATED IN THE MAIN SET.

  
 CHARMM>     
  
 CHARMM>            ! apply a random rotation along XYZ
  
 CHARMM>            calc xphi = ?random * 360.0
 RDCMND substituted energy or value "?RANDOM" to "0.931953556"
Evaluating: 0.931953556*360.0
 Parameter: XPHI <- "335.50328"
  
 CHARMM>            calc yphi = ?random * 360.0
 RDCMND substituted energy or value "?RANDOM" to "0.97301134"
Evaluating: 0.97301134*360.0
 Parameter: YPHI <- "350.284082"
  
 CHARMM>            calc zphi = ?random * 360.0
 RDCMND substituted energy or value "?RANDOM" to "0.954877435"
Evaluating: 0.954877435*360.0
 Parameter: ZPHI <- "343.755877"
  
 CHARMM>            coor rotate xcen @xpos ycen @ypos zcen @zpos xdir 1.0 -
 CHARMM>                phi @xphi select target end
 Parameter: XPOS -> "-41.2467221"
 Parameter: YPOS -> "-17.3773374"
 Parameter: ZPOS -> "-38.2658833"
 Parameter: XPHI -> "335.50328"
 SELRPN>      1 atoms have been selected out of   9362
 ROTATION MATRIX
    1.000000    0.000000    0.000000
    0.000000    0.909985   -0.414641
    0.000000    0.414641    0.909985

 AXIS OF ROTATION IS -1.000000  0.000000  0.000000  ANGLE IS   24.50

 SELECTED COORDINATES ROTATED IN THE MAIN SET.

  
 CHARMM>            coor rotate xcen @xpos ycen @ypos zcen @zpos ydir 1.0 -
 CHARMM>                phi @yphi select target end
 Parameter: XPOS -> "-41.2467221"
 Parameter: YPOS -> "-17.3773374"
 Parameter: ZPOS -> "-38.2658833"
 Parameter: YPHI -> "350.284082"
 SELRPN>      1 atoms have been selected out of   9362
 ROTATION MATRIX
    0.985657    0.000000    0.168763
    0.000000    1.000000    0.000000
   -0.168763    0.000000    0.985657

 AXIS OF ROTATION IS  0.000000 -1.000000  0.000000  ANGLE IS    9.72

 SELECTED COORDINATES ROTATED IN THE MAIN SET.

  
 CHARMM>            coor rotate xcen @xpos ycen @ypos zcen @zpos zdir 1.0 -
 CHARMM>                phi @zphi select target end
 Parameter: XPOS -> "-41.2467221"
 Parameter: YPOS -> "-17.3773374"
 Parameter: ZPOS -> "-38.2658833"
 Parameter: ZPHI -> "343.755877"
 SELRPN>      1 atoms have been selected out of   9362
 ROTATION MATRIX
    0.960079   -0.279731    0.000000
    0.279731    0.960079    0.000000
    0.000000    0.000000    1.000000

 AXIS OF ROTATION IS  0.000000  0.000000 -1.000000  ANGLE IS   16.24

 SELECTED COORDINATES ROTATED IN THE MAIN SET.

  
 CHARMM>     
  
 CHARMM>     
  
 CHARMM>            ! check if the ions are too close to solute
  
 CHARMM>            coor stat sele target end
 SELRPN>      1 atoms have been selected out of   9362
 STATISTICS FOR         1 SELECTED ATOMS:
    XMIN =  -41.246722 XMAX =  -41.246722 XAVE =  -41.246722
    YMIN =  -17.377337 YMAX =  -17.377337 YAVE =  -17.377337
    ZMIN =  -38.265883 ZMAX =  -38.265883 ZAVE =  -38.265883
    WMIN =    1.000000 WMAX =    1.000000 WAVE =    1.000000
  
 CHARMM>            calc dcut = 3.5
Evaluating: 3.5
 Parameter: DCUT <- "3.5"
  
 CHARMM>            calc xmax = ?xmax + @dcut
 Parameter: DCUT -> "3.5"
 RDCMND substituted energy or value "?XMAX" to "-41.2467219"
Evaluating: -41.2467219+3.5
 Parameter: XMAX <- "-37.7467219"
  
 CHARMM>            calc ymax = ?ymax + @dcut
 Parameter: DCUT -> "3.5"
 RDCMND substituted energy or value "?YMAX" to "-17.3773375"
Evaluating: -17.3773375+3.5
 Parameter: YMAX <- "-13.8773375"
  
 CHARMM>            calc zmax = ?zmax + @dcut
 Parameter: DCUT -> "3.5"
 RDCMND substituted energy or value "?ZMAX" to "-38.265883"
Evaluating: -38.265883+3.5
 Parameter: ZMAX <- "-34.765883"
  
 CHARMM>            calc xmin = ?xmin - @dcut
 Parameter: DCUT -> "3.5"
 RDCMND substituted energy or value "?XMIN" to "-41.2467219"
Evaluating: -41.2467219-3.5
 Parameter: XMIN <- "-44.7467219"
  
 CHARMM>            calc ymin = ?ymin - @dcut
 Parameter: DCUT -> "3.5"
 RDCMND substituted energy or value "?YMIN" to "-17.3773375"
Evaluating: -17.3773375-3.5
 Parameter: YMIN <- "-20.8773375"
  
 CHARMM>            calc zmin = ?zmin - @dcut
 Parameter: DCUT -> "3.5"
 RDCMND substituted energy or value "?ZMIN" to "-38.265883"
Evaluating: -38.265883-3.5
 Parameter: ZMIN <- "-41.765883"
  
 CHARMM>     
  
 CHARMM>            define JUNK sele .not. target .and. -
 CHARMM>                             prop X .lt. @xmax .and. prop X .gt. @xmin .and. -
 CHARMM>                             prop Y .lt. @ymax .and. prop Y .gt. @ymin .and. -
 CHARMM>                             prop Z .lt. @zmax .and. prop Z .gt. @zmin  end
 Parameter: XMAX -> "-37.7467219"
 Parameter: XMIN -> "-44.7467219"
 Parameter: YMAX -> "-13.8773375"
 Parameter: YMIN -> "-20.8773375"
 Parameter: ZMAX -> "-34.765883"
 Parameter: ZMIN -> "-41.765883"
 SELRPN>      0 atoms have been selected out of   9362
  
 CHARMM>     
  
 CHARMM>            if ?nsel .gt. 0 then
 RDCMND substituted energy or value "?NSEL" to "0"
 Comparing "0" and "0".
 IF test evaluated as false.  Skip to ELSE or ENDIF
  
 CHARMM>     
  
 CHARMM>            calc cntrand = 0
Evaluating: 0
 Parameter: CNTRAND <- "0"
  
 CHARMM>            increase i by 1
 Parameter: I <- "13"
  
 CHARMM>            if i .le. @nion goto doinit
 Parameter: NION -> "409"
 Comparing "13" and "409".
 IF test evaluated as true.  Performing command
  
 CHARMM>     
  
 CHARMM>            calc cntrand = @cntrand + 1
 Parameter: CNTRAND -> "0"
Evaluating: 0+1
 Parameter: CNTRAND <- "1"
  
 CHARMM>            if cntrand .gt. @cntmax stop ! ABNORMAL TERMINATION: ion placing may not work.. stop here
 Parameter: CNTMAX -> "100"
 Comparing "1" and "100".
 IF test evaluated as false.  Skipping command
  
 CHARMM>     
  
 CHARMM>            calc j = @i
 Parameter: I -> "13"
Evaluating: 13
 Parameter: J <- "13"
  
 CHARMM>            set ion = POS
 Parameter: ION <- "POS"
  
 CHARMM>     
  
 CHARMM>            if j .gt. @npos then
 Parameter: NPOS -> "202"
 Comparing "13" and "202".
 IF test evaluated as false.  Skip to ELSE or ENDIF
  
 CHARMM>     
  
 CHARMM>            define target select segid @ion .and. resid @j end
 Parameter: ION -> "POS"
 Parameter: J -> "13"
 SELRPN>      1 atoms have been selected out of   9362
  
 CHARMM>     
  
 CHARMM>            calc xpos = ( @A - 9.0 ) * ( ?random - 0.5 )
 Parameter: A -> "133"
 RDCMND substituted energy or value "?RANDOM" to "0.852570513"
Evaluating: (133-9.0)*(0.852570513-0.5)
 Parameter: XPOS <- "43.7187436"
  
 CHARMM>            calc ypos = ( @B - 9.0 ) * ( ?random - 0.5 )
 Parameter: B -> "133"
 RDCMND substituted energy or value "?RANDOM" to "0.849822065"
Evaluating: (133-9.0)*(0.849822065-0.5)
 Parameter: YPOS <- "43.3779361"
  
 CHARMM>            calc zpos = ( @C - 9.0 ) * ( ?random - 0.5 )
 Parameter: C -> "133"
 RDCMND substituted energy or value "?RANDOM" to "0.379284783"
Evaluating: (133-9.0)*(0.379284783-0.5)
 Parameter: ZPOS <- "-14.9686869"
  
 CHARMM>     
  
 CHARMM>            ! move target to selected position
  
 CHARMM>            coor stat select target end
 SELRPN>      1 atoms have been selected out of   9362
 STATISTICS FOR         1 SELECTED ATOMS:
    XMIN =   66.500000 XMAX =   66.500000 XAVE =   66.500000
    YMIN =   66.500000 YMAX =   66.500000 YAVE =   66.500000
    ZMIN =   66.500000 ZMAX =   66.500000 ZAVE =   66.500000
    WMIN =    1.000000 WMAX =    1.000000 WAVE =    1.000000
  
 CHARMM>            calc xtran = @xpos - ?xave
 Parameter: XPOS -> "43.7187436"
 RDCMND substituted energy or value "?XAVE" to "66.5"
Evaluating: 43.7187436-66.5
 Parameter: XTRAN <- "-22.7812564"
  
 CHARMM>            calc ytran = @ypos - ?yave
 Parameter: YPOS -> "43.3779361"
 RDCMND substituted energy or value "?YAVE" to "66.5"
Evaluating: 43.3779361-66.5
 Parameter: YTRAN <- "-23.1220639"
  
 CHARMM>            calc ztran = @zpos - ?zave
 Parameter: ZPOS -> "-14.9686869"
 RDCMND substituted energy or value "?ZAVE" to "66.5"
Evaluating: -14.9686869-66.5
 Parameter: ZTRAN <- "-81.4686869"
  
 CHARMM>            coor trans xdir @xtran ydir @ytran zdir @ztran select target end
 Parameter: XTRAN -> "-22.7812564"
 Parameter: YTRAN -> "-23.1220639"
 Parameter: ZTRAN -> "-81.4686869"
 SELRPN>      1 atoms have been selected out of   9362
 TRANSLATION VECTOR   -22.781256  -23.122064  -81.468687
 SELECTED COORDINATES TRANSLATED IN THE MAIN SET.

  
 CHARMM>     
  
 CHARMM>            ! apply a random rotation along XYZ
  
 CHARMM>            calc xphi = ?random * 360.0
 RDCMND substituted energy or value "?RANDOM" to "0.272542006"
Evaluating: 0.272542006*360.0
 Parameter: XPHI <- "98.1151222"
  
 CHARMM>            calc yphi = ?random * 360.0
 RDCMND substituted energy or value "?RANDOM" to "0.194472101"
Evaluating: 0.194472101*360.0
 Parameter: YPHI <- "70.0099564"
  
 CHARMM>            calc zphi = ?random * 360.0
 RDCMND substituted energy or value "?RANDOM" to "4.213251673E-02"
Evaluating: 4.213251673E-02*360.0
 Parameter: ZPHI <- "15.167706"
  
 CHARMM>            coor rotate xcen @xpos ycen @ypos zcen @zpos xdir 1.0 -
 CHARMM>                phi @xphi select target end
 Parameter: XPOS -> "43.7187436"
 Parameter: YPOS -> "43.3779361"
 Parameter: ZPOS -> "-14.9686869"
 Parameter: XPHI -> "98.1151222"
 SELRPN>      1 atoms have been selected out of   9362
 ROTATION MATRIX
    1.000000    0.000000    0.000000
    0.000000   -0.141163    0.989986
    0.000000   -0.989986   -0.141163

 AXIS OF ROTATION IS  1.000000  0.000000  0.000000  ANGLE IS   98.12

 SELECTED COORDINATES ROTATED IN THE MAIN SET.

  
 CHARMM>            coor rotate xcen @xpos ycen @ypos zcen @zpos ydir 1.0 -
 CHARMM>                phi @yphi select target end
 Parameter: XPOS -> "43.7187436"
 Parameter: YPOS -> "43.3779361"
 Parameter: ZPOS -> "-14.9686869"
 Parameter: YPHI -> "70.0099564"
 SELRPN>      1 atoms have been selected out of   9362
 ROTATION MATRIX
    0.341857    0.000000   -0.939752
    0.000000    1.000000    0.000000
    0.939752    0.000000    0.341857

 AXIS OF ROTATION IS  0.000000  1.000000  0.000000  ANGLE IS   70.01

 SELECTED COORDINATES ROTATED IN THE MAIN SET.

  
 CHARMM>            coor rotate xcen @xpos ycen @ypos zcen @zpos zdir 1.0 -
 CHARMM>                phi @zphi select target end
 Parameter: XPOS -> "43.7187436"
 Parameter: YPOS -> "43.3779361"
 Parameter: ZPOS -> "-14.9686869"
 Parameter: ZPHI -> "15.167706"
 SELRPN>      1 atoms have been selected out of   9362
 ROTATION MATRIX
    0.965164    0.261645    0.000000
   -0.261645    0.965164    0.000000
    0.000000    0.000000    1.000000

 AXIS OF ROTATION IS  0.000000  0.000000  1.000000  ANGLE IS   15.17

 SELECTED COORDINATES ROTATED IN THE MAIN SET.

  
 CHARMM>     
  
 CHARMM>     
  
 CHARMM>            ! check if the ions are too close to solute
  
 CHARMM>            coor stat sele target end
 SELRPN>      1 atoms have been selected out of   9362
 STATISTICS FOR         1 SELECTED ATOMS:
    XMIN =   43.718744 XMAX =   43.718744 XAVE =   43.718744
    YMIN =   43.377936 YMAX =   43.377936 YAVE =   43.377936
    ZMIN =  -14.968687 ZMAX =  -14.968687 ZAVE =  -14.968687
    WMIN =    1.000000 WMAX =    1.000000 WAVE =    1.000000
  
 CHARMM>            calc dcut = 3.5
Evaluating: 3.5
 Parameter: DCUT <- "3.5"
  
 CHARMM>            calc xmax = ?xmax + @dcut
 Parameter: DCUT -> "3.5"
 RDCMND substituted energy or value "?XMAX" to "43.7187436"
Evaluating: 43.7187436+3.5
 Parameter: XMAX <- "47.2187436"
  
 CHARMM>            calc ymax = ?ymax + @dcut
 Parameter: DCUT -> "3.5"
 RDCMND substituted energy or value "?YMAX" to "43.3779361"
Evaluating: 43.3779361+3.5
 Parameter: YMAX <- "46.8779361"
  
 CHARMM>            calc zmax = ?zmax + @dcut
 Parameter: DCUT -> "3.5"
 RDCMND substituted energy or value "?ZMAX" to "-14.9686869"
Evaluating: -14.9686869+3.5
 Parameter: ZMAX <- "-11.4686869"
  
 CHARMM>            calc xmin = ?xmin - @dcut
 Parameter: DCUT -> "3.5"
 RDCMND substituted energy or value "?XMIN" to "43.7187436"
Evaluating: 43.7187436-3.5
 Parameter: XMIN <- "40.2187436"
  
 CHARMM>            calc ymin = ?ymin - @dcut
 Parameter: DCUT -> "3.5"
 RDCMND substituted energy or value "?YMIN" to "43.3779361"
Evaluating: 43.3779361-3.5
 Parameter: YMIN <- "39.8779361"
  
 CHARMM>            calc zmin = ?zmin - @dcut
 Parameter: DCUT -> "3.5"
 RDCMND substituted energy or value "?ZMIN" to "-14.9686869"
Evaluating: -14.9686869-3.5
 Parameter: ZMIN <- "-18.4686869"
  
 CHARMM>     
  
 CHARMM>            define JUNK sele .not. target .and. -
 CHARMM>                             prop X .lt. @xmax .and. prop X .gt. @xmin .and. -
 CHARMM>                             prop Y .lt. @ymax .and. prop Y .gt. @ymin .and. -
 CHARMM>                             prop Z .lt. @zmax .and. prop Z .gt. @zmin  end
 Parameter: XMAX -> "47.2187436"
 Parameter: XMIN -> "40.2187436"
 Parameter: YMAX -> "46.8779361"
 Parameter: YMIN -> "39.8779361"
 Parameter: ZMAX -> "-11.4686869"
 Parameter: ZMIN -> "-18.4686869"
 SELRPN>      0 atoms have been selected out of   9362
  
 CHARMM>     
  
 CHARMM>            if ?nsel .gt. 0 then
 RDCMND substituted energy or value "?NSEL" to "0"
 Comparing "0" and "0".
 IF test evaluated as false.  Skip to ELSE or ENDIF
  
 CHARMM>     
  
 CHARMM>            calc cntrand = 0
Evaluating: 0
 Parameter: CNTRAND <- "0"
  
 CHARMM>            increase i by 1
 Parameter: I <- "14"
  
 CHARMM>            if i .le. @nion goto doinit
 Parameter: NION -> "409"
 Comparing "14" and "409".
 IF test evaluated as true.  Performing command
  
 CHARMM>     
  
 CHARMM>            calc cntrand = @cntrand + 1
 Parameter: CNTRAND -> "0"
Evaluating: 0+1
 Parameter: CNTRAND <- "1"
  
 CHARMM>            if cntrand .gt. @cntmax stop ! ABNORMAL TERMINATION: ion placing may not work.. stop here
 Parameter: CNTMAX -> "100"
 Comparing "1" and "100".
 IF test evaluated as false.  Skipping command
  
 CHARMM>     
  
 CHARMM>            calc j = @i
 Parameter: I -> "14"
Evaluating: 14
 Parameter: J <- "14"
  
 CHARMM>            set ion = POS
 Parameter: ION <- "POS"
  
 CHARMM>     
  
 CHARMM>            if j .gt. @npos then
 Parameter: NPOS -> "202"
 Comparing "14" and "202".
 IF test evaluated as false.  Skip to ELSE or ENDIF
  
 CHARMM>     
  
 CHARMM>            define target select segid @ion .and. resid @j end
 Parameter: ION -> "POS"
 Parameter: J -> "14"
 SELRPN>      1 atoms have been selected out of   9362
  
 CHARMM>     
  
 CHARMM>            calc xpos = ( @A - 9.0 ) * ( ?random - 0.5 )
 Parameter: A -> "133"
 RDCMND substituted energy or value "?RANDOM" to "0.308917501"
Evaluating: (133-9.0)*(0.308917501-0.5)
 Parameter: XPOS <- "-23.6942299"
  
 CHARMM>            calc ypos = ( @B - 9.0 ) * ( ?random - 0.5 )
 Parameter: B -> "133"
 RDCMND substituted energy or value "?RANDOM" to "0.823053581"
Evaluating: (133-9.0)*(0.823053581-0.5)
 Parameter: YPOS <- "40.058644"
  
 CHARMM>            calc zpos = ( @C - 9.0 ) * ( ?random - 0.5 )
 Parameter: C -> "133"
 RDCMND substituted energy or value "?RANDOM" to "0.22011854"
Evaluating: (133-9.0)*(0.22011854-0.5)
 Parameter: ZPOS <- "-34.705301"
  
 CHARMM>     
  
 CHARMM>            ! move target to selected position
  
 CHARMM>            coor stat select target end
 SELRPN>      1 atoms have been selected out of   9362
 STATISTICS FOR         1 SELECTED ATOMS:
    XMIN =   66.500000 XMAX =   66.500000 XAVE =   66.500000
    YMIN =   66.500000 YMAX =   66.500000 YAVE =   66.500000
    ZMIN =   66.500000 ZMAX =   66.500000 ZAVE =   66.500000
    WMIN =    1.000000 WMAX =    1.000000 WAVE =    1.000000
  
 CHARMM>            calc xtran = @xpos - ?xave
 Parameter: XPOS -> "-23.6942299"
 RDCMND substituted energy or value "?XAVE" to "66.5"
Evaluating: -23.6942299-66.5
 Parameter: XTRAN <- "-90.1942299"
  
 CHARMM>            calc ytran = @ypos - ?yave
 Parameter: YPOS -> "40.058644"
 RDCMND substituted energy or value "?YAVE" to "66.5"
Evaluating: 40.058644-66.5
 Parameter: YTRAN <- "-26.441356"
  
 CHARMM>            calc ztran = @zpos - ?zave
 Parameter: ZPOS -> "-34.705301"
 RDCMND substituted energy or value "?ZAVE" to "66.5"
Evaluating: -34.705301-66.5
 Parameter: ZTRAN <- "-101.205301"
  
 CHARMM>            coor trans xdir @xtran ydir @ytran zdir @ztran select target end
 Parameter: XTRAN -> "-90.1942299"
 Parameter: YTRAN -> "-26.441356"
 Parameter: ZTRAN -> "-101.205301"
 SELRPN>      1 atoms have been selected out of   9362
 TRANSLATION VECTOR   -90.194230  -26.441356 -101.205301
 SELECTED COORDINATES TRANSLATED IN THE MAIN SET.

  
 CHARMM>     
  
 CHARMM>            ! apply a random rotation along XYZ
  
 CHARMM>            calc xphi = ?random * 360.0
 RDCMND substituted energy or value "?RANDOM" to "0.725763687"
Evaluating: 0.725763687*360.0
 Parameter: XPHI <- "261.274927"
  
 CHARMM>            calc yphi = ?random * 360.0
 RDCMND substituted energy or value "?RANDOM" to "0.365381631"
Evaluating: 0.365381631*360.0
 Parameter: YPHI <- "131.537387"
  
 CHARMM>            calc zphi = ?random * 360.0
 RDCMND substituted energy or value "?RANDOM" to "0.467720011"
Evaluating: 0.467720011*360.0
 Parameter: ZPHI <- "168.379204"
  
 CHARMM>            coor rotate xcen @xpos ycen @ypos zcen @zpos xdir 1.0 -
 CHARMM>                phi @xphi select target end
 Parameter: XPOS -> "-23.6942299"
 Parameter: YPOS -> "40.058644"
 Parameter: ZPOS -> "-34.705301"
 Parameter: XPHI -> "261.274927"
 SELRPN>      1 atoms have been selected out of   9362
 ROTATION MATRIX
    1.000000    0.000000    0.000000
    0.000000   -0.151693   -0.988428
    0.000000    0.988428   -0.151693

 AXIS OF ROTATION IS -1.000000  0.000000  0.000000  ANGLE IS   98.73

 SELECTED COORDINATES ROTATED IN THE MAIN SET.

  
 CHARMM>            coor rotate xcen @xpos ycen @ypos zcen @zpos ydir 1.0 -
 CHARMM>                phi @yphi select target end
 Parameter: XPOS -> "-23.6942299"
 Parameter: YPOS -> "40.058644"
 Parameter: ZPOS -> "-34.705301"
 Parameter: YPHI -> "131.537387"
 SELRPN>      1 atoms have been selected out of   9362
 ROTATION MATRIX
   -0.663109    0.000000   -0.748523
    0.000000    1.000000    0.000000
    0.748523    0.000000   -0.663109

 AXIS OF ROTATION IS  0.000000  1.000000  0.000000  ANGLE IS  131.54

 SELECTED COORDINATES ROTATED IN THE MAIN SET.

  
 CHARMM>            coor rotate xcen @xpos ycen @ypos zcen @zpos zdir 1.0 -
 CHARMM>                phi @zphi select target end
 Parameter: XPOS -> "-23.6942299"
 Parameter: YPOS -> "40.058644"
 Parameter: ZPOS -> "-34.705301"
 Parameter: ZPHI -> "168.379204"
 SELRPN>      1 atoms have been selected out of   9362
 ROTATION MATRIX
   -0.979502    0.201433    0.000000
   -0.201433   -0.979502    0.000000
    0.000000    0.000000    1.000000

 AXIS OF ROTATION IS  0.000000  0.000000  1.000000  ANGLE IS  168.38

 SELECTED COORDINATES ROTATED IN THE MAIN SET.

  
 CHARMM>     
  
 CHARMM>     
  
 CHARMM>            ! check if the ions are too close to solute
  
 CHARMM>            coor stat sele target end
 SELRPN>      1 atoms have been selected out of   9362
 STATISTICS FOR         1 SELECTED ATOMS:
    XMIN =  -23.694230 XMAX =  -23.694230 XAVE =  -23.694230
    YMIN =   40.058644 YMAX =   40.058644 YAVE =   40.058644
    ZMIN =  -34.705301 ZMAX =  -34.705301 ZAVE =  -34.705301
    WMIN =    1.000000 WMAX =    1.000000 WAVE =    1.000000
  
 CHARMM>            calc dcut = 3.5
Evaluating: 3.5
 Parameter: DCUT <- "3.5"
  
 CHARMM>            calc xmax = ?xmax + @dcut
 Parameter: DCUT -> "3.5"
 RDCMND substituted energy or value "?XMAX" to "-23.6942299"
Evaluating: -23.6942299+3.5
 Parameter: XMAX <- "-20.1942299"
  
 CHARMM>            calc ymax = ?ymax + @dcut
 Parameter: DCUT -> "3.5"
 RDCMND substituted energy or value "?YMAX" to "40.058644"
Evaluating: 40.058644+3.5
 Parameter: YMAX <- "43.558644"
  
 CHARMM>            calc zmax = ?zmax + @dcut
 Parameter: DCUT -> "3.5"
 RDCMND substituted energy or value "?ZMAX" to "-34.705301"
Evaluating: -34.705301+3.5
 Parameter: ZMAX <- "-31.205301"
  
 CHARMM>            calc xmin = ?xmin - @dcut
 Parameter: DCUT -> "3.5"
 RDCMND substituted energy or value "?XMIN" to "-23.6942299"
Evaluating: -23.6942299-3.5
 Parameter: XMIN <- "-27.1942299"
  
 CHARMM>            calc ymin = ?ymin - @dcut
 Parameter: DCUT -> "3.5"
 RDCMND substituted energy or value "?YMIN" to "40.058644"
Evaluating: 40.058644-3.5
 Parameter: YMIN <- "36.558644"
  
 CHARMM>            calc zmin = ?zmin - @dcut
 Parameter: DCUT -> "3.5"
 RDCMND substituted energy or value "?ZMIN" to "-34.705301"
Evaluating: -34.705301-3.5
 Parameter: ZMIN <- "-38.205301"
  
 CHARMM>     
  
 CHARMM>            define JUNK sele .not. target .and. -
 CHARMM>                             prop X .lt. @xmax .and. prop X .gt. @xmin .and. -
 CHARMM>                             prop Y .lt. @ymax .and. prop Y .gt. @ymin .and. -
 CHARMM>                             prop Z .lt. @zmax .and. prop Z .gt. @zmin  end
 Parameter: XMAX -> "-20.1942299"
 Parameter: XMIN -> "-27.1942299"
 Parameter: YMAX -> "43.558644"
 Parameter: YMIN -> "36.558644"
 Parameter: ZMAX -> "-31.205301"
 Parameter: ZMIN -> "-38.205301"
 SELRPN>      0 atoms have been selected out of   9362
  
 CHARMM>     
  
 CHARMM>            if ?nsel .gt. 0 then
 RDCMND substituted energy or value "?NSEL" to "0"
 Comparing "0" and "0".
 IF test evaluated as false.  Skip to ELSE or ENDIF
  
 CHARMM>     
  
 CHARMM>            calc cntrand = 0
Evaluating: 0
 Parameter: CNTRAND <- "0"
  
 CHARMM>            increase i by 1
 Parameter: I <- "15"
  
 CHARMM>            if i .le. @nion goto doinit
 Parameter: NION -> "409"
 Comparing "15" and "409".
 IF test evaluated as true.  Performing command
  
 CHARMM>     
  
 CHARMM>            calc cntrand = @cntrand + 1
 Parameter: CNTRAND -> "0"
Evaluating: 0+1
 Parameter: CNTRAND <- "1"
  
 CHARMM>            if cntrand .gt. @cntmax stop ! ABNORMAL TERMINATION: ion placing may not work.. stop here
 Parameter: CNTMAX -> "100"
 Comparing "1" and "100".
 IF test evaluated as false.  Skipping command
  
 CHARMM>     
  
 CHARMM>            calc j = @i
 Parameter: I -> "15"
Evaluating: 15
 Parameter: J <- "15"
  
 CHARMM>            set ion = POS
 Parameter: ION <- "POS"
  
 CHARMM>     
  
 CHARMM>            if j .gt. @npos then
 Parameter: NPOS -> "202"
 Comparing "15" and "202".
 IF test evaluated as false.  Skip to ELSE or ENDIF
  
 CHARMM>     
  
 CHARMM>            define target select segid @ion .and. resid @j end
 Parameter: ION -> "POS"
 Parameter: J -> "15"
 SELRPN>      1 atoms have been selected out of   9362
  
 CHARMM>     
  
 CHARMM>            calc xpos = ( @A - 9.0 ) * ( ?random - 0.5 )
 Parameter: A -> "133"
 RDCMND substituted energy or value "?RANDOM" to "0.202649243"
Evaluating: (133-9.0)*(0.202649243-0.5)
 Parameter: XPOS <- "-36.8714939"
  
 CHARMM>            calc ypos = ( @B - 9.0 ) * ( ?random - 0.5 )
 Parameter: B -> "133"
 RDCMND substituted energy or value "?RANDOM" to "2.822955478E-02"
Evaluating: (133-9.0)*(2.822955478E-02-0.5)
 Parameter: YPOS <- "-58.4995352"
  
 CHARMM>            calc zpos = ( @C - 9.0 ) * ( ?random - 0.5 )
 Parameter: C -> "133"
 RDCMND substituted energy or value "?RANDOM" to "0.96429172"
Evaluating: (133-9.0)*(0.96429172-0.5)
 Parameter: ZPOS <- "57.5721733"
  
 CHARMM>     
  
 CHARMM>            ! move target to selected position
  
 CHARMM>            coor stat select target end
 SELRPN>      1 atoms have been selected out of   9362
 STATISTICS FOR         1 SELECTED ATOMS:
    XMIN =   66.500000 XMAX =   66.500000 XAVE =   66.500000
    YMIN =   66.500000 YMAX =   66.500000 YAVE =   66.500000
    ZMIN =   66.500000 ZMAX =   66.500000 ZAVE =   66.500000
    WMIN =    1.000000 WMAX =    1.000000 WAVE =    1.000000
  
 CHARMM>            calc xtran = @xpos - ?xave
 Parameter: XPOS -> "-36.8714939"
 RDCMND substituted energy or value "?XAVE" to "66.5"
Evaluating: -36.8714939-66.5
 Parameter: XTRAN <- "-103.371494"
  
 CHARMM>            calc ytran = @ypos - ?yave
 Parameter: YPOS -> "-58.4995352"
 RDCMND substituted energy or value "?YAVE" to "66.5"
Evaluating: -58.4995352-66.5
 Parameter: YTRAN <- "-124.999535"
  
 CHARMM>            calc ztran = @zpos - ?zave
 Parameter: ZPOS -> "57.5721733"
 RDCMND substituted energy or value "?ZAVE" to "66.5"
Evaluating: 57.5721733-66.5
 Parameter: ZTRAN <- "-8.9278267"
  
 CHARMM>            coor trans xdir @xtran ydir @ytran zdir @ztran select target end
 Parameter: XTRAN -> "-103.371494"
 Parameter: YTRAN -> "-124.999535"
 Parameter: ZTRAN -> "-8.9278267"
 SELRPN>      1 atoms have been selected out of   9362
 TRANSLATION VECTOR  -103.371494 -124.999535   -8.927827
 SELECTED COORDINATES TRANSLATED IN THE MAIN SET.

  
 CHARMM>     
  
 CHARMM>            ! apply a random rotation along XYZ
  
 CHARMM>            calc xphi = ?random * 360.0
 RDCMND substituted energy or value "?RANDOM" to "0.726129608"
Evaluating: 0.726129608*360.0
 Parameter: XPHI <- "261.406659"
  
 CHARMM>            calc yphi = ?random * 360.0
 RDCMND substituted energy or value "?RANDOM" to "0.439687307"
Evaluating: 0.439687307*360.0
 Parameter: YPHI <- "158.287431"
  
 CHARMM>            calc zphi = ?random * 360.0
 RDCMND substituted energy or value "?RANDOM" to "0.852706416"
Evaluating: 0.852706416*360.0
 Parameter: ZPHI <- "306.97431"
  
 CHARMM>            coor rotate xcen @xpos ycen @ypos zcen @zpos xdir 1.0 -
 CHARMM>                phi @xphi select target end
 Parameter: XPOS -> "-36.8714939"
 Parameter: YPOS -> "-58.4995352"
 Parameter: ZPOS -> "57.5721733"
 Parameter: XPHI -> "261.406659"
 SELRPN>      1 atoms have been selected out of   9362
 ROTATION MATRIX
    1.000000    0.000000    0.000000
    0.000000   -0.149420   -0.988774
    0.000000    0.988774   -0.149420

 AXIS OF ROTATION IS -1.000000  0.000000  0.000000  ANGLE IS   98.59

 SELECTED COORDINATES ROTATED IN THE MAIN SET.

  
 CHARMM>            coor rotate xcen @xpos ycen @ypos zcen @zpos ydir 1.0 -
 CHARMM>                phi @yphi select target end
 Parameter: XPOS -> "-36.8714939"
 Parameter: YPOS -> "-58.4995352"
 Parameter: ZPOS -> "57.5721733"
 Parameter: YPHI -> "158.287431"
 SELRPN>      1 atoms have been selected out of   9362
 ROTATION MATRIX
   -0.929051    0.000000   -0.369951
    0.000000    1.000000    0.000000
    0.369951    0.000000   -0.929051

 AXIS OF ROTATION IS  0.000000  1.000000  0.000000  ANGLE IS  158.29

 SELECTED COORDINATES ROTATED IN THE MAIN SET.

  
 CHARMM>            coor rotate xcen @xpos ycen @ypos zcen @zpos zdir 1.0 -
 CHARMM>                phi @zphi select target end
 Parameter: XPOS -> "-36.8714939"
 Parameter: YPOS -> "-58.4995352"
 Parameter: ZPOS -> "57.5721733"
 Parameter: ZPHI -> "306.97431"
 SELRPN>      1 atoms have been selected out of   9362
 ROTATION MATRIX
    0.601457   -0.798905    0.000000
    0.798905    0.601457    0.000000
    0.000000    0.000000    1.000000

 AXIS OF ROTATION IS  0.000000  0.000000 -1.000000  ANGLE IS   53.03

 SELECTED COORDINATES ROTATED IN THE MAIN SET.

  
 CHARMM>     
  
 CHARMM>     
  
 CHARMM>            ! check if the ions are too close to solute
  
 CHARMM>            coor stat sele target end
 SELRPN>      1 atoms have been selected out of   9362
 STATISTICS FOR         1 SELECTED ATOMS:
    XMIN =  -36.871494 XMAX =  -36.871494 XAVE =  -36.871494
    YMIN =  -58.499535 YMAX =  -58.499535 YAVE =  -58.499535
    ZMIN =   57.572173 ZMAX =   57.572173 ZAVE =   57.572173
    WMIN =    1.000000 WMAX =    1.000000 WAVE =    1.000000
  
 CHARMM>            calc dcut = 3.5
Evaluating: 3.5
 Parameter: DCUT <- "3.5"
  
 CHARMM>            calc xmax = ?xmax + @dcut
 Parameter: DCUT -> "3.5"
 RDCMND substituted energy or value "?XMAX" to "-36.8714939"
Evaluating: -36.8714939+3.5
 Parameter: XMAX <- "-33.3714939"
  
 CHARMM>            calc ymax = ?ymax + @dcut
 Parameter: DCUT -> "3.5"
 RDCMND substituted energy or value "?YMAX" to "-58.4995352"
Evaluating: -58.4995352+3.5
 Parameter: YMAX <- "-54.9995352"
  
 CHARMM>            calc zmax = ?zmax + @dcut
 Parameter: DCUT -> "3.5"
 RDCMND substituted energy or value "?ZMAX" to "57.5721731"
Evaluating: 57.5721731+3.5
 Parameter: ZMAX <- "61.0721731"
  
 CHARMM>            calc xmin = ?xmin - @dcut
 Parameter: DCUT -> "3.5"
 RDCMND substituted energy or value "?XMIN" to "-36.8714939"
Evaluating: -36.8714939-3.5
 Parameter: XMIN <- "-40.3714939"
  
 CHARMM>            calc ymin = ?ymin - @dcut
 Parameter: DCUT -> "3.5"
 RDCMND substituted energy or value "?YMIN" to "-58.4995352"
Evaluating: -58.4995352-3.5
 Parameter: YMIN <- "-61.9995352"
  
 CHARMM>            calc zmin = ?zmin - @dcut
 Parameter: DCUT -> "3.5"
 RDCMND substituted energy or value "?ZMIN" to "57.5721731"
Evaluating: 57.5721731-3.5
 Parameter: ZMIN <- "54.0721731"
  
 CHARMM>     
  
 CHARMM>            define JUNK sele .not. target .and. -
 CHARMM>                             prop X .lt. @xmax .and. prop X .gt. @xmin .and. -
 CHARMM>                             prop Y .lt. @ymax .and. prop Y .gt. @ymin .and. -
 CHARMM>                             prop Z .lt. @zmax .and. prop Z .gt. @zmin  end
 Parameter: XMAX -> "-33.3714939"
 Parameter: XMIN -> "-40.3714939"
 Parameter: YMAX -> "-54.9995352"
 Parameter: YMIN -> "-61.9995352"
 Parameter: ZMAX -> "61.0721731"
 Parameter: ZMIN -> "54.0721731"
 SELRPN>      0 atoms have been selected out of   9362
  
 CHARMM>     
  
 CHARMM>            if ?nsel .gt. 0 then
 RDCMND substituted energy or value "?NSEL" to "0"
 Comparing "0" and "0".
 IF test evaluated as false.  Skip to ELSE or ENDIF
  
 CHARMM>     
  
 CHARMM>            calc cntrand = 0
Evaluating: 0
 Parameter: CNTRAND <- "0"
  
 CHARMM>            increase i by 1
 Parameter: I <- "16"
  
 CHARMM>            if i .le. @nion goto doinit
 Parameter: NION -> "409"
 Comparing "16" and "409".
 IF test evaluated as true.  Performing command
  
 CHARMM>     
  
 CHARMM>            calc cntrand = @cntrand + 1
 Parameter: CNTRAND -> "0"
Evaluating: 0+1
 Parameter: CNTRAND <- "1"
  
 CHARMM>            if cntrand .gt. @cntmax stop ! ABNORMAL TERMINATION: ion placing may not work.. stop here
 Parameter: CNTMAX -> "100"
 Comparing "1" and "100".
 IF test evaluated as false.  Skipping command
  
 CHARMM>     
  
 CHARMM>            calc j = @i
 Parameter: I -> "16"
Evaluating: 16
 Parameter: J <- "16"
  
 CHARMM>            set ion = POS
 Parameter: ION <- "POS"
  
 CHARMM>     
  
 CHARMM>            if j .gt. @npos then
 Parameter: NPOS -> "202"
 Comparing "16" and "202".
 IF test evaluated as false.  Skip to ELSE or ENDIF
  
 CHARMM>     
  
 CHARMM>            define target select segid @ion .and. resid @j end
 Parameter: ION -> "POS"
 Parameter: J -> "16"
 SELRPN>      1 atoms have been selected out of   9362
  
 CHARMM>     
  
 CHARMM>            calc xpos = ( @A - 9.0 ) * ( ?random - 0.5 )
 Parameter: A -> "133"
 RDCMND substituted energy or value "?RANDOM" to "0.913543723"
Evaluating: (133-9.0)*(0.913543723-0.5)
 Parameter: XPOS <- "51.2794217"
  
 CHARMM>            calc ypos = ( @B - 9.0 ) * ( ?random - 0.5 )
 Parameter: B -> "133"
 RDCMND substituted energy or value "?RANDOM" to "0.958849913"
Evaluating: (133-9.0)*(0.958849913-0.5)
 Parameter: YPOS <- "56.8973892"
  
 CHARMM>            calc zpos = ( @C - 9.0 ) * ( ?random - 0.5 )
 Parameter: C -> "133"
 RDCMND substituted energy or value "?RANDOM" to "0.344390614"
Evaluating: (133-9.0)*(0.344390614-0.5)
 Parameter: ZPOS <- "-19.2955639"
  
 CHARMM>     
  
 CHARMM>            ! move target to selected position
  
 CHARMM>            coor stat select target end
 SELRPN>      1 atoms have been selected out of   9362
 STATISTICS FOR         1 SELECTED ATOMS:
    XMIN =   66.500000 XMAX =   66.500000 XAVE =   66.500000
    YMIN =   66.500000 YMAX =   66.500000 YAVE =   66.500000
    ZMIN =   66.500000 ZMAX =   66.500000 ZAVE =   66.500000
    WMIN =    1.000000 WMAX =    1.000000 WAVE =    1.000000
  
 CHARMM>            calc xtran = @xpos - ?xave
 Parameter: XPOS -> "51.2794217"
 RDCMND substituted energy or value "?XAVE" to "66.5"
Evaluating: 51.2794217-66.5
 Parameter: XTRAN <- "-15.2205783"
  
 CHARMM>            calc ytran = @ypos - ?yave
 Parameter: YPOS -> "56.8973892"
 RDCMND substituted energy or value "?YAVE" to "66.5"
Evaluating: 56.8973892-66.5
 Parameter: YTRAN <- "-9.6026108"
  
 CHARMM>            calc ztran = @zpos - ?zave
 Parameter: ZPOS -> "-19.2955639"
 RDCMND substituted energy or value "?ZAVE" to "66.5"
Evaluating: -19.2955639-66.5
 Parameter: ZTRAN <- "-85.7955639"
  
 CHARMM>            coor trans xdir @xtran ydir @ytran zdir @ztran select target end
 Parameter: XTRAN -> "-15.2205783"
 Parameter: YTRAN -> "-9.6026108"
 Parameter: ZTRAN -> "-85.7955639"
 SELRPN>      1 atoms have been selected out of   9362
 TRANSLATION VECTOR   -15.220578   -9.602611  -85.795564
 SELECTED COORDINATES TRANSLATED IN THE MAIN SET.

  
 CHARMM>     
  
 CHARMM>            ! apply a random rotation along XYZ
  
 CHARMM>            calc xphi = ?random * 360.0
 RDCMND substituted energy or value "?RANDOM" to "0.680252106"
Evaluating: 0.680252106*360.0
 Parameter: XPHI <- "244.890758"
  
 CHARMM>            calc yphi = ?random * 360.0
 RDCMND substituted energy or value "?RANDOM" to "0.241618535"
Evaluating: 0.241618535*360.0
 Parameter: YPHI <- "86.9826726"
  
 CHARMM>            calc zphi = ?random * 360.0
 RDCMND substituted energy or value "?RANDOM" to "0.948034075"
Evaluating: 0.948034075*360.0
 Parameter: ZPHI <- "341.292267"
  
 CHARMM>            coor rotate xcen @xpos ycen @ypos zcen @zpos xdir 1.0 -
 CHARMM>                phi @xphi select target end
 Parameter: XPOS -> "51.2794217"
 Parameter: YPOS -> "56.8973892"
 Parameter: ZPOS -> "-19.2955639"
 Parameter: XPHI -> "244.890758"
 SELRPN>      1 atoms have been selected out of   9362
 ROTATION MATRIX
    1.000000    0.000000    0.000000
    0.000000   -0.424345   -0.905500
    0.000000    0.905500   -0.424345

 AXIS OF ROTATION IS -1.000000  0.000000  0.000000  ANGLE IS  115.11

 SELECTED COORDINATES ROTATED IN THE MAIN SET.

  
 CHARMM>            coor rotate xcen @xpos ycen @ypos zcen @zpos ydir 1.0 -
 CHARMM>                phi @yphi select target end
 Parameter: XPOS -> "51.2794217"
 Parameter: YPOS -> "56.8973892"
 Parameter: ZPOS -> "-19.2955639"
 Parameter: YPHI -> "86.9826726"
 SELRPN>      1 atoms have been selected out of   9362
 ROTATION MATRIX
    0.052638    0.000000   -0.998614
    0.000000    1.000000    0.000000
    0.998614    0.000000    0.052638

 AXIS OF ROTATION IS  0.000000  1.000000  0.000000  ANGLE IS   86.98

 SELECTED COORDINATES ROTATED IN THE MAIN SET.

  
 CHARMM>            coor rotate xcen @xpos ycen @ypos zcen @zpos zdir 1.0 -
 CHARMM>                phi @zphi select target end
 Parameter: XPOS -> "51.2794217"
 Parameter: YPOS -> "56.8973892"
 Parameter: ZPOS -> "-19.2955639"
 Parameter: ZPHI -> "341.292267"
 SELRPN>      1 atoms have been selected out of   9362
 ROTATION MATRIX
    0.947167   -0.320741    0.000000
    0.320741    0.947167    0.000000
    0.000000    0.000000    1.000000

 AXIS OF ROTATION IS  0.000000  0.000000 -1.000000  ANGLE IS   18.71

 SELECTED COORDINATES ROTATED IN THE MAIN SET.

  
 CHARMM>     
  
 CHARMM>     
  
 CHARMM>            ! check if the ions are too close to solute
  
 CHARMM>            coor stat sele target end
 SELRPN>      1 atoms have been selected out of   9362
 STATISTICS FOR         1 SELECTED ATOMS:
    XMIN =   51.279422 XMAX =   51.279422 XAVE =   51.279422
    YMIN =   56.897389 YMAX =   56.897389 YAVE =   56.897389
    ZMIN =  -19.295564 ZMAX =  -19.295564 ZAVE =  -19.295564
    WMIN =    1.000000 WMAX =    1.000000 WAVE =    1.000000
  
 CHARMM>            calc dcut = 3.5
Evaluating: 3.5
 Parameter: DCUT <- "3.5"
  
 CHARMM>            calc xmax = ?xmax + @dcut
 Parameter: DCUT -> "3.5"
 RDCMND substituted energy or value "?XMAX" to "51.2794217"
Evaluating: 51.2794217+3.5
 Parameter: XMAX <- "54.7794217"
  
 CHARMM>            calc ymax = ?ymax + @dcut
 Parameter: DCUT -> "3.5"
 RDCMND substituted energy or value "?YMAX" to "56.8973892"
Evaluating: 56.8973892+3.5
 Parameter: YMAX <- "60.3973892"
  
 CHARMM>            calc zmax = ?zmax + @dcut
 Parameter: DCUT -> "3.5"
 RDCMND substituted energy or value "?ZMAX" to "-19.2955639"
Evaluating: -19.2955639+3.5
 Parameter: ZMAX <- "-15.7955639"
  
 CHARMM>            calc xmin = ?xmin - @dcut
 Parameter: DCUT -> "3.5"
 RDCMND substituted energy or value "?XMIN" to "51.2794217"
Evaluating: 51.2794217-3.5
 Parameter: XMIN <- "47.7794217"
  
 CHARMM>            calc ymin = ?ymin - @dcut
 Parameter: DCUT -> "3.5"
 RDCMND substituted energy or value "?YMIN" to "56.8973892"
Evaluating: 56.8973892-3.5
 Parameter: YMIN <- "53.3973892"
  
 CHARMM>            calc zmin = ?zmin - @dcut
 Parameter: DCUT -> "3.5"
 RDCMND substituted energy or value "?ZMIN" to "-19.2955639"
Evaluating: -19.2955639-3.5
 Parameter: ZMIN <- "-22.7955639"
  
 CHARMM>     
  
 CHARMM>            define JUNK sele .not. target .and. -
 CHARMM>                             prop X .lt. @xmax .and. prop X .gt. @xmin .and. -
 CHARMM>                             prop Y .lt. @ymax .and. prop Y .gt. @ymin .and. -
 CHARMM>                             prop Z .lt. @zmax .and. prop Z .gt. @zmin  end
 Parameter: XMAX -> "54.7794217"
 Parameter: XMIN -> "47.7794217"
 Parameter: YMAX -> "60.3973892"
 Parameter: YMIN -> "53.3973892"
 Parameter: ZMAX -> "-15.7955639"
 Parameter: ZMIN -> "-22.7955639"
 SELRPN>      0 atoms have been selected out of   9362
  
 CHARMM>     
  
 CHARMM>            if ?nsel .gt. 0 then
 RDCMND substituted energy or value "?NSEL" to "0"
 Comparing "0" and "0".
 IF test evaluated as false.  Skip to ELSE or ENDIF
  
 CHARMM>     
  
 CHARMM>            calc cntrand = 0
Evaluating: 0
 Parameter: CNTRAND <- "0"
  
 CHARMM>            increase i by 1
 Parameter: I <- "17"
  
 CHARMM>            if i .le. @nion goto doinit
 Parameter: NION -> "409"
 Comparing "17" and "409".
 IF test evaluated as true.  Performing command
  
 CHARMM>     
  
 CHARMM>            calc cntrand = @cntrand + 1
 Parameter: CNTRAND -> "0"
Evaluating: 0+1
 Parameter: CNTRAND <- "1"
  
 CHARMM>            if cntrand .gt. @cntmax stop ! ABNORMAL TERMINATION: ion placing may not work.. stop here
 Parameter: CNTMAX -> "100"
 Comparing "1" and "100".
 IF test evaluated as false.  Skipping command
  
 CHARMM>     
  
 CHARMM>            calc j = @i
 Parameter: I -> "17"
Evaluating: 17
 Parameter: J <- "17"
  
 CHARMM>            set ion = POS
 Parameter: ION <- "POS"
  
 CHARMM>     
  
 CHARMM>            if j .gt. @npos then
 Parameter: NPOS -> "202"
 Comparing "17" and "202".
 IF test evaluated as false.  Skip to ELSE or ENDIF
  
 CHARMM>     
  
 CHARMM>            define target select segid @ion .and. resid @j end
 Parameter: ION -> "POS"
 Parameter: J -> "17"
 SELRPN>      1 atoms have been selected out of   9362
  
 CHARMM>     
  
 CHARMM>            calc xpos = ( @A - 9.0 ) * ( ?random - 0.5 )
 Parameter: A -> "133"
 RDCMND substituted energy or value "?RANDOM" to "0.394982019"
Evaluating: (133-9.0)*(0.394982019-0.5)
 Parameter: XPOS <- "-13.0222296"
  
 CHARMM>            calc ypos = ( @B - 9.0 ) * ( ?random - 0.5 )
 Parameter: B -> "133"
 RDCMND substituted energy or value "?RANDOM" to "0.775635289"
Evaluating: (133-9.0)*(0.775635289-0.5)
 Parameter: YPOS <- "34.1787758"
  
 CHARMM>            calc zpos = ( @C - 9.0 ) * ( ?random - 0.5 )
 Parameter: C -> "133"
 RDCMND substituted energy or value "?RANDOM" to "0.32277282"
Evaluating: (133-9.0)*(0.32277282-0.5)
 Parameter: ZPOS <- "-21.9761703"
  
 CHARMM>     
  
 CHARMM>            ! move target to selected position
  
 CHARMM>            coor stat select target end
 SELRPN>      1 atoms have been selected out of   9362
 STATISTICS FOR         1 SELECTED ATOMS:
    XMIN =   66.500000 XMAX =   66.500000 XAVE =   66.500000
    YMIN =   66.500000 YMAX =   66.500000 YAVE =   66.500000
    ZMIN =   66.500000 ZMAX =   66.500000 ZAVE =   66.500000
    WMIN =    1.000000 WMAX =    1.000000 WAVE =    1.000000
  
 CHARMM>            calc xtran = @xpos - ?xave
 Parameter: XPOS -> "-13.0222296"
 RDCMND substituted energy or value "?XAVE" to "66.5"
Evaluating: -13.0222296-66.5
 Parameter: XTRAN <- "-79.5222296"
  
 CHARMM>            calc ytran = @ypos - ?yave
 Parameter: YPOS -> "34.1787758"
 RDCMND substituted energy or value "?YAVE" to "66.5"
Evaluating: 34.1787758-66.5
 Parameter: YTRAN <- "-32.3212242"
  
 CHARMM>            calc ztran = @zpos - ?zave
 Parameter: ZPOS -> "-21.9761703"
 RDCMND substituted energy or value "?ZAVE" to "66.5"
Evaluating: -21.9761703-66.5
 Parameter: ZTRAN <- "-88.4761703"
  
 CHARMM>            coor trans xdir @xtran ydir @ytran zdir @ztran select target end
 Parameter: XTRAN -> "-79.5222296"
 Parameter: YTRAN -> "-32.3212242"
 Parameter: ZTRAN -> "-88.4761703"
 SELRPN>      1 atoms have been selected out of   9362
 TRANSLATION VECTOR   -79.522230  -32.321224  -88.476170
 SELECTED COORDINATES TRANSLATED IN THE MAIN SET.

  
 CHARMM>     
  
 CHARMM>            ! apply a random rotation along XYZ
  
 CHARMM>            calc xphi = ?random * 360.0
 RDCMND substituted energy or value "?RANDOM" to "0.900338077"
Evaluating: 0.900338077*360.0
 Parameter: XPHI <- "324.121708"
  
 CHARMM>            calc yphi = ?random * 360.0
 RDCMND substituted energy or value "?RANDOM" to "0.343695422"
Evaluating: 0.343695422*360.0
 Parameter: YPHI <- "123.730352"
  
 CHARMM>            calc zphi = ?random * 360.0
 RDCMND substituted energy or value "?RANDOM" to "0.658088707"
Evaluating: 0.658088707*360.0
 Parameter: ZPHI <- "236.911935"
  
 CHARMM>            coor rotate xcen @xpos ycen @ypos zcen @zpos xdir 1.0 -
 CHARMM>                phi @xphi select target end
 Parameter: XPOS -> "-13.0222296"
 Parameter: YPOS -> "34.1787758"
 Parameter: ZPOS -> "-21.9761703"
 Parameter: XPHI -> "324.121708"
 SELRPN>      1 atoms have been selected out of   9362
 ROTATION MATRIX
    1.000000    0.000000    0.000000
    0.000000    0.810264   -0.586065
    0.000000    0.586065    0.810264

 AXIS OF ROTATION IS -1.000000  0.000000  0.000000  ANGLE IS   35.88

 SELECTED COORDINATES ROTATED IN THE MAIN SET.

  
 CHARMM>            coor rotate xcen @xpos ycen @ypos zcen @zpos ydir 1.0 -
 CHARMM>                phi @yphi select target end
 Parameter: XPOS -> "-13.0222296"
 Parameter: YPOS -> "34.1787758"
 Parameter: ZPOS -> "-21.9761703"
 Parameter: YPHI -> "123.730352"
 SELRPN>      1 atoms have been selected out of   9362
 ROTATION MATRIX
   -0.555285    0.000000   -0.831660
    0.000000    1.000000    0.000000
    0.831660    0.000000   -0.555285

 AXIS OF ROTATION IS  0.000000  1.000000  0.000000  ANGLE IS  123.73

 SELECTED COORDINATES ROTATED IN THE MAIN SET.

  
 CHARMM>            coor rotate xcen @xpos ycen @ypos zcen @zpos zdir 1.0 -
 CHARMM>                phi @zphi select target end
 Parameter: XPOS -> "-13.0222296"
 Parameter: YPOS -> "34.1787758"
 Parameter: ZPOS -> "-21.9761703"
 Parameter: ZPHI -> "236.911935"
 SELRPN>      1 atoms have been selected out of   9362
 ROTATION MATRIX
   -0.545927   -0.837832    0.000000
    0.837832   -0.545927    0.000000
    0.000000    0.000000    1.000000

 AXIS OF ROTATION IS  0.000000  0.000000 -1.000000  ANGLE IS  123.09

 SELECTED COORDINATES ROTATED IN THE MAIN SET.

  
 CHARMM>     
  
 CHARMM>     
  
 CHARMM>            ! check if the ions are too close to solute
  
 CHARMM>            coor stat sele target end
 SELRPN>      1 atoms have been selected out of   9362
 STATISTICS FOR         1 SELECTED ATOMS:
    XMIN =  -13.022230 XMAX =  -13.022230 XAVE =  -13.022230
    YMIN =   34.178776 YMAX =   34.178776 YAVE =   34.178776
    ZMIN =  -21.976170 ZMAX =  -21.976170 ZAVE =  -21.976170
    WMIN =    1.000000 WMAX =    1.000000 WAVE =    1.000000
  
 CHARMM>            calc dcut = 3.5
Evaluating: 3.5
 Parameter: DCUT <- "3.5"
  
 CHARMM>            calc xmax = ?xmax + @dcut
 Parameter: DCUT -> "3.5"
 RDCMND substituted energy or value "?XMAX" to "-13.0222296"
Evaluating: -13.0222296+3.5
 Parameter: XMAX <- "-9.5222296"
  
 CHARMM>            calc ymax = ?ymax + @dcut
 Parameter: DCUT -> "3.5"
 RDCMND substituted energy or value "?YMAX" to "34.1787758"
Evaluating: 34.1787758+3.5
 Parameter: YMAX <- "37.6787758"
  
 CHARMM>            calc zmax = ?zmax + @dcut
 Parameter: DCUT -> "3.5"
 RDCMND substituted energy or value "?ZMAX" to "-21.9761703"
Evaluating: -21.9761703+3.5
 Parameter: ZMAX <- "-18.4761703"
  
 CHARMM>            calc xmin = ?xmin - @dcut
 Parameter: DCUT -> "3.5"
 RDCMND substituted energy or value "?XMIN" to "-13.0222296"
Evaluating: -13.0222296-3.5
 Parameter: XMIN <- "-16.5222296"
  
 CHARMM>            calc ymin = ?ymin - @dcut
 Parameter: DCUT -> "3.5"
 RDCMND substituted energy or value "?YMIN" to "34.1787758"
Evaluating: 34.1787758-3.5
 Parameter: YMIN <- "30.6787758"
  
 CHARMM>            calc zmin = ?zmin - @dcut
 Parameter: DCUT -> "3.5"
 RDCMND substituted energy or value "?ZMIN" to "-21.9761703"
Evaluating: -21.9761703-3.5
 Parameter: ZMIN <- "-25.4761703"
  
 CHARMM>     
  
 CHARMM>            define JUNK sele .not. target .and. -
 CHARMM>                             prop X .lt. @xmax .and. prop X .gt. @xmin .and. -
 CHARMM>                             prop Y .lt. @ymax .and. prop Y .gt. @ymin .and. -
 CHARMM>                             prop Z .lt. @zmax .and. prop Z .gt. @zmin  end
 Parameter: XMAX -> "-9.5222296"
 Parameter: XMIN -> "-16.5222296"
 Parameter: YMAX -> "37.6787758"
 Parameter: YMIN -> "30.6787758"
 Parameter: ZMAX -> "-18.4761703"
 Parameter: ZMIN -> "-25.4761703"
 SELRPN>      0 atoms have been selected out of   9362
  
 CHARMM>     
  
 CHARMM>            if ?nsel .gt. 0 then
 RDCMND substituted energy or value "?NSEL" to "0"
 Comparing "0" and "0".
 IF test evaluated as false.  Skip to ELSE or ENDIF
  
 CHARMM>     
  
 CHARMM>            calc cntrand = 0
Evaluating: 0
 Parameter: CNTRAND <- "0"
  
 CHARMM>            increase i by 1
 Parameter: I <- "18"
  
 CHARMM>            if i .le. @nion goto doinit
 Parameter: NION -> "409"
 Comparing "18" and "409".
 IF test evaluated as true.  Performing command
  
 CHARMM>     
  
 CHARMM>            calc cntrand = @cntrand + 1
 Parameter: CNTRAND -> "0"
Evaluating: 0+1
 Parameter: CNTRAND <- "1"
  
 CHARMM>            if cntrand .gt. @cntmax stop ! ABNORMAL TERMINATION: ion placing may not work.. stop here
 Parameter: CNTMAX -> "100"
 Comparing "1" and "100".
 IF test evaluated as false.  Skipping command
  
 CHARMM>     
  
 CHARMM>            calc j = @i
 Parameter: I -> "18"
Evaluating: 18
 Parameter: J <- "18"
  
 CHARMM>            set ion = POS
 Parameter: ION <- "POS"
  
 CHARMM>     
  
 CHARMM>            if j .gt. @npos then
 Parameter: NPOS -> "202"
 Comparing "18" and "202".
 IF test evaluated as false.  Skip to ELSE or ENDIF
  
 CHARMM>     
  
 CHARMM>            define target select segid @ion .and. resid @j end
 Parameter: ION -> "POS"
 Parameter: J -> "18"
 SELRPN>      1 atoms have been selected out of   9362
  
 CHARMM>     
  
 CHARMM>            calc xpos = ( @A - 9.0 ) * ( ?random - 0.5 )
 Parameter: A -> "133"
 RDCMND substituted energy or value "?RANDOM" to "0.353123795"
Evaluating: (133-9.0)*(0.353123795-0.5)
 Parameter: XPOS <- "-18.2126494"
  
 CHARMM>            calc ypos = ( @B - 9.0 ) * ( ?random - 0.5 )
 Parameter: B -> "133"
 RDCMND substituted energy or value "?RANDOM" to "0.247751233"
Evaluating: (133-9.0)*(0.247751233-0.5)
 Parameter: YPOS <- "-31.2788471"
  
 CHARMM>            calc zpos = ( @C - 9.0 ) * ( ?random - 0.5 )
 Parameter: C -> "133"
 RDCMND substituted energy or value "?RANDOM" to "0.919012542"
Evaluating: (133-9.0)*(0.919012542-0.5)
 Parameter: ZPOS <- "51.9575552"
  
 CHARMM>     
  
 CHARMM>            ! move target to selected position
  
 CHARMM>            coor stat select target end
 SELRPN>      1 atoms have been selected out of   9362
 STATISTICS FOR         1 SELECTED ATOMS:
    XMIN =   66.500000 XMAX =   66.500000 XAVE =   66.500000
    YMIN =   66.500000 YMAX =   66.500000 YAVE =   66.500000
    ZMIN =   66.500000 ZMAX =   66.500000 ZAVE =   66.500000
    WMIN =    1.000000 WMAX =    1.000000 WAVE =    1.000000
  
 CHARMM>            calc xtran = @xpos - ?xave
 Parameter: XPOS -> "-18.2126494"
 RDCMND substituted energy or value "?XAVE" to "66.5"
Evaluating: -18.2126494-66.5
 Parameter: XTRAN <- "-84.7126494"
  
 CHARMM>            calc ytran = @ypos - ?yave
 Parameter: YPOS -> "-31.2788471"
 RDCMND substituted energy or value "?YAVE" to "66.5"
Evaluating: -31.2788471-66.5
 Parameter: YTRAN <- "-97.7788471"
  
 CHARMM>            calc ztran = @zpos - ?zave
 Parameter: ZPOS -> "51.9575552"
 RDCMND substituted energy or value "?ZAVE" to "66.5"
Evaluating: 51.9575552-66.5
 Parameter: ZTRAN <- "-14.5424448"
  
 CHARMM>            coor trans xdir @xtran ydir @ytran zdir @ztran select target end
 Parameter: XTRAN -> "-84.7126494"
 Parameter: YTRAN -> "-97.7788471"
 Parameter: ZTRAN -> "-14.5424448"
 SELRPN>      1 atoms have been selected out of   9362
 TRANSLATION VECTOR   -84.712649  -97.778847  -14.542445
 SELECTED COORDINATES TRANSLATED IN THE MAIN SET.

  
 CHARMM>     
  
 CHARMM>            ! apply a random rotation along XYZ
  
 CHARMM>            calc xphi = ?random * 360.0
 RDCMND substituted energy or value "?RANDOM" to "4.601306086E-02"
Evaluating: 4.601306086E-02*360.0
 Parameter: XPHI <- "16.5647019"
  
 CHARMM>            calc yphi = ?random * 360.0
 RDCMND substituted energy or value "?RANDOM" to "0.270848174"
Evaluating: 0.270848174*360.0
 Parameter: YPHI <- "97.5053426"
  
 CHARMM>            calc zphi = ?random * 360.0
 RDCMND substituted energy or value "?RANDOM" to "0.358810468"
Evaluating: 0.358810468*360.0
 Parameter: ZPHI <- "129.171768"
  
 CHARMM>            coor rotate xcen @xpos ycen @ypos zcen @zpos xdir 1.0 -
 CHARMM>                phi @xphi select target end
 Parameter: XPOS -> "-18.2126494"
 Parameter: YPOS -> "-31.2788471"
 Parameter: ZPOS -> "51.9575552"
 Parameter: XPHI -> "16.5647019"
 SELRPN>      1 atoms have been selected out of   9362
 ROTATION MATRIX
    1.000000    0.000000    0.000000
    0.000000    0.958498    0.285098
    0.000000   -0.285098    0.958498

 AXIS OF ROTATION IS  1.000000  0.000000  0.000000  ANGLE IS   16.56

 SELECTED COORDINATES ROTATED IN THE MAIN SET.

  
 CHARMM>            coor rotate xcen @xpos ycen @ypos zcen @zpos ydir 1.0 -
 CHARMM>                phi @yphi select target end
 Parameter: XPOS -> "-18.2126494"
 Parameter: YPOS -> "-31.2788471"
 Parameter: ZPOS -> "51.9575552"
 Parameter: YPHI -> "97.5053426"
 SELRPN>      1 atoms have been selected out of   9362
 ROTATION MATRIX
   -0.130619    0.000000   -0.991433
    0.000000    1.000000    0.000000
    0.991433    0.000000   -0.130619

 AXIS OF ROTATION IS  0.000000  1.000000  0.000000  ANGLE IS   97.51

 SELECTED COORDINATES ROTATED IN THE MAIN SET.

  
 CHARMM>            coor rotate xcen @xpos ycen @ypos zcen @zpos zdir 1.0 -
 CHARMM>                phi @zphi select target end
 Parameter: XPOS -> "-18.2126494"
 Parameter: YPOS -> "-31.2788471"
 Parameter: ZPOS -> "51.9575552"
 Parameter: ZPHI -> "129.171768"
 SELRPN>      1 atoms have been selected out of   9362
 ROTATION MATRIX
   -0.631647    0.775256    0.000000
   -0.775256   -0.631647    0.000000
    0.000000    0.000000    1.000000

 AXIS OF ROTATION IS  0.000000  0.000000  1.000000  ANGLE IS  129.17

 SELECTED COORDINATES ROTATED IN THE MAIN SET.

  
 CHARMM>     
  
 CHARMM>     
  
 CHARMM>            ! check if the ions are too close to solute
  
 CHARMM>            coor stat sele target end
 SELRPN>      1 atoms have been selected out of   9362
 STATISTICS FOR         1 SELECTED ATOMS:
    XMIN =  -18.212649 XMAX =  -18.212649 XAVE =  -18.212649
    YMIN =  -31.278847 YMAX =  -31.278847 YAVE =  -31.278847
    ZMIN =   51.957555 ZMAX =   51.957555 ZAVE =   51.957555
    WMIN =    1.000000 WMAX =    1.000000 WAVE =    1.000000
  
 CHARMM>            calc dcut = 3.5
Evaluating: 3.5
 Parameter: DCUT <- "3.5"
  
 CHARMM>            calc xmax = ?xmax + @dcut
 Parameter: DCUT -> "3.5"
 RDCMND substituted energy or value "?XMAX" to "-18.2126494"
Evaluating: -18.2126494+3.5
 Parameter: XMAX <- "-14.7126494"
  
 CHARMM>            calc ymax = ?ymax + @dcut
 Parameter: DCUT -> "3.5"
 RDCMND substituted energy or value "?YMAX" to "-31.2788471"
Evaluating: -31.2788471+3.5
 Parameter: YMAX <- "-27.7788471"
  
 CHARMM>            calc zmax = ?zmax + @dcut
 Parameter: DCUT -> "3.5"
 RDCMND substituted energy or value "?ZMAX" to "51.9575552"
Evaluating: 51.9575552+3.5
 Parameter: ZMAX <- "55.4575552"
  
 CHARMM>            calc xmin = ?xmin - @dcut
 Parameter: DCUT -> "3.5"
 RDCMND substituted energy or value "?XMIN" to "-18.2126494"
Evaluating: -18.2126494-3.5
 Parameter: XMIN <- "-21.7126494"
  
 CHARMM>            calc ymin = ?ymin - @dcut
 Parameter: DCUT -> "3.5"
 RDCMND substituted energy or value "?YMIN" to "-31.2788471"
Evaluating: -31.2788471-3.5
 Parameter: YMIN <- "-34.7788471"
  
 CHARMM>            calc zmin = ?zmin - @dcut
 Parameter: DCUT -> "3.5"
 RDCMND substituted energy or value "?ZMIN" to "51.9575552"
Evaluating: 51.9575552-3.5
 Parameter: ZMIN <- "48.4575552"
  
 CHARMM>     
  
 CHARMM>            define JUNK sele .not. target .and. -
 CHARMM>                             prop X .lt. @xmax .and. prop X .gt. @xmin .and. -
 CHARMM>                             prop Y .lt. @ymax .and. prop Y .gt. @ymin .and. -
 CHARMM>                             prop Z .lt. @zmax .and. prop Z .gt. @zmin  end
 Parameter: XMAX -> "-14.7126494"
 Parameter: XMIN -> "-21.7126494"
 Parameter: YMAX -> "-27.7788471"
 Parameter: YMIN -> "-34.7788471"
 Parameter: ZMAX -> "55.4575552"
 Parameter: ZMIN -> "48.4575552"
 SELRPN>      0 atoms have been selected out of   9362
  
 CHARMM>     
  
 CHARMM>            if ?nsel .gt. 0 then
 RDCMND substituted energy or value "?NSEL" to "0"
 Comparing "0" and "0".
 IF test evaluated as false.  Skip to ELSE or ENDIF
  
 CHARMM>     
  
 CHARMM>            calc cntrand = 0
Evaluating: 0
 Parameter: CNTRAND <- "0"
  
 CHARMM>            increase i by 1
 Parameter: I <- "19"
  
 CHARMM>            if i .le. @nion goto doinit
 Parameter: NION -> "409"
 Comparing "19" and "409".
 IF test evaluated as true.  Performing command
  
 CHARMM>     
  
 CHARMM>            calc cntrand = @cntrand + 1
 Parameter: CNTRAND -> "0"
Evaluating: 0+1
 Parameter: CNTRAND <- "1"
  
 CHARMM>            if cntrand .gt. @cntmax stop ! ABNORMAL TERMINATION: ion placing may not work.. stop here
 Parameter: CNTMAX -> "100"
 Comparing "1" and "100".
 IF test evaluated as false.  Skipping command
  
 CHARMM>     
  
 CHARMM>            calc j = @i
 Parameter: I -> "19"
Evaluating: 19
 Parameter: J <- "19"
  
 CHARMM>            set ion = POS
 Parameter: ION <- "POS"
  
 CHARMM>     
  
 CHARMM>            if j .gt. @npos then
 Parameter: NPOS -> "202"
 Comparing "19" and "202".
 IF test evaluated as false.  Skip to ELSE or ENDIF
  
 CHARMM>     
  
 CHARMM>            define target select segid @ion .and. resid @j end
 Parameter: ION -> "POS"
 Parameter: J -> "19"
 SELRPN>      1 atoms have been selected out of   9362
  
 CHARMM>     
  
 CHARMM>            calc xpos = ( @A - 9.0 ) * ( ?random - 0.5 )
 Parameter: A -> "133"
 RDCMND substituted energy or value "?RANDOM" to "0.421378485"
Evaluating: (133-9.0)*(0.421378485-0.5)
 Parameter: XPOS <- "-9.74906786"
  
 CHARMM>            calc ypos = ( @B - 9.0 ) * ( ?random - 0.5 )
 Parameter: B -> "133"
 RDCMND substituted energy or value "?RANDOM" to "0.436312002"
Evaluating: (133-9.0)*(0.436312002-0.5)
 Parameter: YPOS <- "-7.89731175"
  
 CHARMM>            calc zpos = ( @C - 9.0 ) * ( ?random - 0.5 )
 Parameter: C -> "133"
 RDCMND substituted energy or value "?RANDOM" to "0.67440034"
Evaluating: (133-9.0)*(0.67440034-0.5)
 Parameter: ZPOS <- "21.6256422"
  
 CHARMM>     
  
 CHARMM>            ! move target to selected position
  
 CHARMM>            coor stat select target end
 SELRPN>      1 atoms have been selected out of   9362
 STATISTICS FOR         1 SELECTED ATOMS:
    XMIN =   66.500000 XMAX =   66.500000 XAVE =   66.500000
    YMIN =   66.500000 YMAX =   66.500000 YAVE =   66.500000
    ZMIN =   66.500000 ZMAX =   66.500000 ZAVE =   66.500000
    WMIN =    1.000000 WMAX =    1.000000 WAVE =    1.000000
  
 CHARMM>            calc xtran = @xpos - ?xave
 Parameter: XPOS -> "-9.74906786"
 RDCMND substituted energy or value "?XAVE" to "66.5"
Evaluating: -9.74906786-66.5
 Parameter: XTRAN <- "-76.2490679"
  
 CHARMM>            calc ytran = @ypos - ?yave
 Parameter: YPOS -> "-7.89731175"
 RDCMND substituted energy or value "?YAVE" to "66.5"
Evaluating: -7.89731175-66.5
 Parameter: YTRAN <- "-74.3973118"
  
 CHARMM>            calc ztran = @zpos - ?zave
 Parameter: ZPOS -> "21.6256422"
 RDCMND substituted energy or value "?ZAVE" to "66.5"
Evaluating: 21.6256422-66.5
 Parameter: ZTRAN <- "-44.8743578"
  
 CHARMM>            coor trans xdir @xtran ydir @ytran zdir @ztran select target end
 Parameter: XTRAN -> "-76.2490679"
 Parameter: YTRAN -> "-74.3973118"
 Parameter: ZTRAN -> "-44.8743578"
 SELRPN>      1 atoms have been selected out of   9362
 TRANSLATION VECTOR   -76.249068  -74.397312  -44.874358
 SELECTED COORDINATES TRANSLATED IN THE MAIN SET.

  
 CHARMM>     
  
 CHARMM>            ! apply a random rotation along XYZ
  
 CHARMM>            calc xphi = ?random * 360.0
 RDCMND substituted energy or value "?RANDOM" to "0.289081579"
Evaluating: 0.289081579*360.0
 Parameter: XPHI <- "104.069368"
  
 CHARMM>            calc yphi = ?random * 360.0
 RDCMND substituted energy or value "?RANDOM" to "0.923432073"
Evaluating: 0.923432073*360.0
 Parameter: YPHI <- "332.435546"
  
 CHARMM>            calc zphi = ?random * 360.0
 RDCMND substituted energy or value "?RANDOM" to "0.712107888"
Evaluating: 0.712107888*360.0
 Parameter: ZPHI <- "256.35884"
  
 CHARMM>            coor rotate xcen @xpos ycen @ypos zcen @zpos xdir 1.0 -
 CHARMM>                phi @xphi select target end
 Parameter: XPOS -> "-9.74906786"
 Parameter: YPOS -> "-7.89731175"
 Parameter: ZPOS -> "21.6256422"
 Parameter: XPHI -> "104.069368"
 SELRPN>      1 atoms have been selected out of   9362
 ROTATION MATRIX
    1.000000    0.000000    0.000000
    0.000000   -0.243096    0.970002
    0.000000   -0.970002   -0.243096

 AXIS OF ROTATION IS  1.000000  0.000000  0.000000  ANGLE IS  104.07

 SELECTED COORDINATES ROTATED IN THE MAIN SET.

  
 CHARMM>            coor rotate xcen @xpos ycen @ypos zcen @zpos ydir 1.0 -
 CHARMM>                phi @yphi select target end
 Parameter: XPOS -> "-9.74906786"
 Parameter: YPOS -> "-7.89731175"
 Parameter: ZPOS -> "21.6256422"
 Parameter: YPHI -> "332.435546"
 SELRPN>      1 atoms have been selected out of   9362
 ROTATION MATRIX
    0.886491    0.000000    0.462746
    0.000000    1.000000    0.000000
   -0.462746    0.000000    0.886491

 AXIS OF ROTATION IS  0.000000 -1.000000  0.000000  ANGLE IS   27.56

 SELECTED COORDINATES ROTATED IN THE MAIN SET.

  
 CHARMM>            coor rotate xcen @xpos ycen @ypos zcen @zpos zdir 1.0 -
 CHARMM>                phi @zphi select target end
 Parameter: XPOS -> "-9.74906786"
 Parameter: YPOS -> "-7.89731175"
 Parameter: ZPOS -> "21.6256422"
 Parameter: ZPHI -> "256.35884"
 SELRPN>      1 atoms have been selected out of   9362
 ROTATION MATRIX
   -0.235840   -0.971792    0.000000
    0.971792   -0.235840    0.000000
    0.000000    0.000000    1.000000

 AXIS OF ROTATION IS  0.000000  0.000000 -1.000000  ANGLE IS  103.64

 SELECTED COORDINATES ROTATED IN THE MAIN SET.

  
 CHARMM>     
  
 CHARMM>     
  
 CHARMM>            ! check if the ions are too close to solute
  
 CHARMM>            coor stat sele target end
 SELRPN>      1 atoms have been selected out of   9362
 STATISTICS FOR         1 SELECTED ATOMS:
    XMIN =   -9.749068 XMAX =   -9.749068 XAVE =   -9.749068
    YMIN =   -7.897312 YMAX =   -7.897312 YAVE =   -7.897312
    ZMIN =   21.625642 ZMAX =   21.625642 ZAVE =   21.625642
    WMIN =    1.000000 WMAX =    1.000000 WAVE =    1.000000
  
 CHARMM>            calc dcut = 3.5
Evaluating: 3.5
 Parameter: DCUT <- "3.5"
  
 CHARMM>            calc xmax = ?xmax + @dcut
 Parameter: DCUT -> "3.5"
 RDCMND substituted energy or value "?XMAX" to "-9.74906787"
Evaluating: -9.74906787+3.5
 Parameter: XMAX <- "-6.24906787"
  
 CHARMM>            calc ymax = ?ymax + @dcut
 Parameter: DCUT -> "3.5"
 RDCMND substituted energy or value "?YMAX" to "-7.89731177"
Evaluating: -7.89731177+3.5
 Parameter: YMAX <- "-4.39731177"
  
 CHARMM>            calc zmax = ?zmax + @dcut
 Parameter: DCUT -> "3.5"
 RDCMND substituted energy or value "?ZMAX" to "21.6256423"
Evaluating: 21.6256423+3.5
 Parameter: ZMAX <- "25.1256423"
  
 CHARMM>            calc xmin = ?xmin - @dcut
 Parameter: DCUT -> "3.5"
 RDCMND substituted energy or value "?XMIN" to "-9.74906787"
Evaluating: -9.74906787-3.5
 Parameter: XMIN <- "-13.2490679"
  
 CHARMM>            calc ymin = ?ymin - @dcut
 Parameter: DCUT -> "3.5"
 RDCMND substituted energy or value "?YMIN" to "-7.89731177"
Evaluating: -7.89731177-3.5
 Parameter: YMIN <- "-11.3973118"
  
 CHARMM>            calc zmin = ?zmin - @dcut
 Parameter: DCUT -> "3.5"
 RDCMND substituted energy or value "?ZMIN" to "21.6256423"
Evaluating: 21.6256423-3.5
 Parameter: ZMIN <- "18.1256423"
  
 CHARMM>     
  
 CHARMM>            define JUNK sele .not. target .and. -
 CHARMM>                             prop X .lt. @xmax .and. prop X .gt. @xmin .and. -
 CHARMM>                             prop Y .lt. @ymax .and. prop Y .gt. @ymin .and. -
 CHARMM>                             prop Z .lt. @zmax .and. prop Z .gt. @zmin  end
 Parameter: XMAX -> "-6.24906787"
 Parameter: XMIN -> "-13.2490679"
 Parameter: YMAX -> "-4.39731177"
 Parameter: YMIN -> "-11.3973118"
 Parameter: ZMAX -> "25.1256423"
 Parameter: ZMIN -> "18.1256423"
 SELRPN>      0 atoms have been selected out of   9362
  
 CHARMM>     
  
 CHARMM>            if ?nsel .gt. 0 then
 RDCMND substituted energy or value "?NSEL" to "0"
 Comparing "0" and "0".
 IF test evaluated as false.  Skip to ELSE or ENDIF
  
 CHARMM>     
  
 CHARMM>            calc cntrand = 0
Evaluating: 0
 Parameter: CNTRAND <- "0"
  
 CHARMM>            increase i by 1
 Parameter: I <- "20"
  
 CHARMM>            if i .le. @nion goto doinit
 Parameter: NION -> "409"
 Comparing "20" and "409".
 IF test evaluated as true.  Performing command
  
 CHARMM>     
  
 CHARMM>            calc cntrand = @cntrand + 1
 Parameter: CNTRAND -> "0"
Evaluating: 0+1
 Parameter: CNTRAND <- "1"
  
 CHARMM>            if cntrand .gt. @cntmax stop ! ABNORMAL TERMINATION: ion placing may not work.. stop here
 Parameter: CNTMAX -> "100"
 Comparing "1" and "100".
 IF test evaluated as false.  Skipping command
  
 CHARMM>     
  
 CHARMM>            calc j = @i
 Parameter: I -> "20"
Evaluating: 20
 Parameter: J <- "20"
  
 CHARMM>            set ion = POS
 Parameter: ION <- "POS"
  
 CHARMM>     
  
 CHARMM>            if j .gt. @npos then
 Parameter: NPOS -> "202"
 Comparing "20" and "202".
 IF test evaluated as false.  Skip to ELSE or ENDIF
  
 CHARMM>     
  
 CHARMM>            define target select segid @ion .and. resid @j end
 Parameter: ION -> "POS"
 Parameter: J -> "20"
 SELRPN>      1 atoms have been selected out of   9362
  
 CHARMM>     
  
 CHARMM>            calc xpos = ( @A - 9.0 ) * ( ?random - 0.5 )
 Parameter: A -> "133"
 RDCMND substituted energy or value "?RANDOM" to "0.987692254"
Evaluating: (133-9.0)*(0.987692254-0.5)
 Parameter: XPOS <- "60.4738395"
  
 CHARMM>            calc ypos = ( @B - 9.0 ) * ( ?random - 0.5 )
 Parameter: B -> "133"
 RDCMND substituted energy or value "?RANDOM" to "0.564826355"
Evaluating: (133-9.0)*(0.564826355-0.5)
 Parameter: YPOS <- "8.03846802"
  
 CHARMM>            calc zpos = ( @C - 9.0 ) * ( ?random - 0.5 )
 Parameter: C -> "133"
 RDCMND substituted energy or value "?RANDOM" to "0.143752485"
Evaluating: (133-9.0)*(0.143752485-0.5)
 Parameter: ZPOS <- "-44.1746919"
  
 CHARMM>     
  
 CHARMM>            ! move target to selected position
  
 CHARMM>            coor stat select target end
 SELRPN>      1 atoms have been selected out of   9362
 STATISTICS FOR         1 SELECTED ATOMS:
    XMIN =   66.500000 XMAX =   66.500000 XAVE =   66.500000
    YMIN =   66.500000 YMAX =   66.500000 YAVE =   66.500000
    ZMIN =   66.500000 ZMAX =   66.500000 ZAVE =   66.500000
    WMIN =    1.000000 WMAX =    1.000000 WAVE =    1.000000
  
 CHARMM>            calc xtran = @xpos - ?xave
 Parameter: XPOS -> "60.4738395"
 RDCMND substituted energy or value "?XAVE" to "66.5"
Evaluating: 60.4738395-66.5
 Parameter: XTRAN <- "-6.0261605"
  
 CHARMM>            calc ytran = @ypos - ?yave
 Parameter: YPOS -> "8.03846802"
 RDCMND substituted energy or value "?YAVE" to "66.5"
Evaluating: 8.03846802-66.5
 Parameter: YTRAN <- "-58.461532"
  
 CHARMM>            calc ztran = @zpos - ?zave
 Parameter: ZPOS -> "-44.1746919"
 RDCMND substituted energy or value "?ZAVE" to "66.5"
Evaluating: -44.1746919-66.5
 Parameter: ZTRAN <- "-110.674692"
  
 CHARMM>            coor trans xdir @xtran ydir @ytran zdir @ztran select target end
 Parameter: XTRAN -> "-6.0261605"
 Parameter: YTRAN -> "-58.461532"
 Parameter: ZTRAN -> "-110.674692"
 SELRPN>      1 atoms have been selected out of   9362
 TRANSLATION VECTOR    -6.026160  -58.461532 -110.674692
 SELECTED COORDINATES TRANSLATED IN THE MAIN SET.

  
 CHARMM>     
  
 CHARMM>            ! apply a random rotation along XYZ
  
 CHARMM>            calc xphi = ?random * 360.0
 RDCMND substituted energy or value "?RANDOM" to "0.84096952"
Evaluating: 0.84096952*360.0
 Parameter: XPHI <- "302.749027"
  
 CHARMM>            calc yphi = ?random * 360.0
 RDCMND substituted energy or value "?RANDOM" to "6.66755491E-03"
Evaluating: 6.66755491E-03*360.0
 Parameter: YPHI <- "2.40031977"
  
 CHARMM>            calc zphi = ?random * 360.0
 RDCMND substituted energy or value "?RANDOM" to "0.944491289"
Evaluating: 0.944491289*360.0
 Parameter: ZPHI <- "340.016864"
  
 CHARMM>            coor rotate xcen @xpos ycen @ypos zcen @zpos xdir 1.0 -
 CHARMM>                phi @xphi select target end
 Parameter: XPOS -> "60.4738395"
 Parameter: YPOS -> "8.03846802"
 Parameter: ZPOS -> "-44.1746919"
 Parameter: XPHI -> "302.749027"
 SELRPN>      1 atoms have been selected out of   9362
 ROTATION MATRIX
    1.000000    0.000000    0.000000
    0.000000    0.540960   -0.841048
    0.000000    0.841048    0.540960

 AXIS OF ROTATION IS -1.000000  0.000000  0.000000  ANGLE IS   57.25

 SELECTED COORDINATES ROTATED IN THE MAIN SET.

  
 CHARMM>            coor rotate xcen @xpos ycen @ypos zcen @zpos ydir 1.0 -
 CHARMM>                phi @yphi select target end
 Parameter: XPOS -> "60.4738395"
 Parameter: YPOS -> "8.03846802"
 Parameter: ZPOS -> "-44.1746919"
 Parameter: YPHI -> "2.40031977"
 SELRPN>      1 atoms have been selected out of   9362
 ROTATION MATRIX
    0.999123    0.000000   -0.041881
    0.000000    1.000000    0.000000
    0.041881    0.000000    0.999123

 AXIS OF ROTATION IS  0.000000  1.000000  0.000000  ANGLE IS    2.40

 SELECTED COORDINATES ROTATED IN THE MAIN SET.

  
 CHARMM>            coor rotate xcen @xpos ycen @ypos zcen @zpos zdir 1.0 -
 CHARMM>                phi @zphi select target end
 Parameter: XPOS -> "60.4738395"
 Parameter: YPOS -> "8.03846802"
 Parameter: ZPOS -> "-44.1746919"
 Parameter: ZPHI -> "340.016864"
 SELRPN>      1 atoms have been selected out of   9362
 ROTATION MATRIX
    0.939793   -0.341744    0.000000
    0.341744    0.939793    0.000000
    0.000000    0.000000    1.000000

 AXIS OF ROTATION IS  0.000000  0.000000 -1.000000  ANGLE IS   19.98

 SELECTED COORDINATES ROTATED IN THE MAIN SET.

  
 CHARMM>     
  
 CHARMM>     
  
 CHARMM>            ! check if the ions are too close to solute
  
 CHARMM>            coor stat sele target end
 SELRPN>      1 atoms have been selected out of   9362
 STATISTICS FOR         1 SELECTED ATOMS:
    XMIN =   60.473839 XMAX =   60.473839 XAVE =   60.473839
    YMIN =    8.038468 YMAX =    8.038468 YAVE =    8.038468
    ZMIN =  -44.174692 ZMAX =  -44.174692 ZAVE =  -44.174692
    WMIN =    1.000000 WMAX =    1.000000 WAVE =    1.000000
  
 CHARMM>            calc dcut = 3.5
Evaluating: 3.5
 Parameter: DCUT <- "3.5"
  
 CHARMM>            calc xmax = ?xmax + @dcut
 Parameter: DCUT -> "3.5"
 RDCMND substituted energy or value "?XMAX" to "60.4738395"
Evaluating: 60.4738395+3.5
 Parameter: XMAX <- "63.9738395"
  
 CHARMM>            calc ymax = ?ymax + @dcut
 Parameter: DCUT -> "3.5"
 RDCMND substituted energy or value "?YMAX" to "8.03846809"
Evaluating: 8.03846809+3.5
 Parameter: YMAX <- "11.5384681"
  
 CHARMM>            calc zmax = ?zmax + @dcut
 Parameter: DCUT -> "3.5"
 RDCMND substituted energy or value "?ZMAX" to "-44.174692"
Evaluating: -44.174692+3.5
 Parameter: ZMAX <- "-40.674692"
  
 CHARMM>            calc xmin = ?xmin - @dcut
 Parameter: DCUT -> "3.5"
 RDCMND substituted energy or value "?XMIN" to "60.4738395"
Evaluating: 60.4738395-3.5
 Parameter: XMIN <- "56.9738395"
  
 CHARMM>            calc ymin = ?ymin - @dcut
 Parameter: DCUT -> "3.5"
 RDCMND substituted energy or value "?YMIN" to "8.03846809"
Evaluating: 8.03846809-3.5
 Parameter: YMIN <- "4.53846809"
  
 CHARMM>            calc zmin = ?zmin - @dcut
 Parameter: DCUT -> "3.5"
 RDCMND substituted energy or value "?ZMIN" to "-44.174692"
Evaluating: -44.174692-3.5
 Parameter: ZMIN <- "-47.674692"
  
 CHARMM>     
  
 CHARMM>            define JUNK sele .not. target .and. -
 CHARMM>                             prop X .lt. @xmax .and. prop X .gt. @xmin .and. -
 CHARMM>                             prop Y .lt. @ymax .and. prop Y .gt. @ymin .and. -
 CHARMM>                             prop Z .lt. @zmax .and. prop Z .gt. @zmin  end
 Parameter: XMAX -> "63.9738395"
 Parameter: XMIN -> "56.9738395"
 Parameter: YMAX -> "11.5384681"
 Parameter: YMIN -> "4.53846809"
 Parameter: ZMAX -> "-40.674692"
 Parameter: ZMIN -> "-47.674692"
 SELRPN>      0 atoms have been selected out of   9362
  
 CHARMM>     
  
 CHARMM>            if ?nsel .gt. 0 then
 RDCMND substituted energy or value "?NSEL" to "0"
 Comparing "0" and "0".
 IF test evaluated as false.  Skip to ELSE or ENDIF
  
 CHARMM>     
  
 CHARMM>            calc cntrand = 0
Evaluating: 0
 Parameter: CNTRAND <- "0"
  
 CHARMM>            increase i by 1
 Parameter: I <- "21"
  
 CHARMM>            if i .le. @nion goto doinit
 Parameter: NION -> "409"
 Comparing "21" and "409".
 IF test evaluated as true.  Performing command
  
 CHARMM>     
  
 CHARMM>            calc cntrand = @cntrand + 1
 Parameter: CNTRAND -> "0"
Evaluating: 0+1
 Parameter: CNTRAND <- "1"
  
 CHARMM>            if cntrand .gt. @cntmax stop ! ABNORMAL TERMINATION: ion placing may not work.. stop here
 Parameter: CNTMAX -> "100"
 Comparing "1" and "100".
 IF test evaluated as false.  Skipping command
  
 CHARMM>     
  
 CHARMM>            calc j = @i
 Parameter: I -> "21"
Evaluating: 21
 Parameter: J <- "21"
  
 CHARMM>            set ion = POS
 Parameter: ION <- "POS"
  
 CHARMM>     
  
 CHARMM>            if j .gt. @npos then
 Parameter: NPOS -> "202"
 Comparing "21" and "202".
 IF test evaluated as false.  Skip to ELSE or ENDIF
  
 CHARMM>     
  
 CHARMM>            define target select segid @ion .and. resid @j end
 Parameter: ION -> "POS"
 Parameter: J -> "21"
 SELRPN>      1 atoms have been selected out of   9362
  
 CHARMM>     
  
 CHARMM>            calc xpos = ( @A - 9.0 ) * ( ?random - 0.5 )
 Parameter: A -> "133"
 RDCMND substituted energy or value "?RANDOM" to "0.804953535"
Evaluating: (133-9.0)*(0.804953535-0.5)
 Parameter: XPOS <- "37.8142383"
  
 CHARMM>            calc ypos = ( @B - 9.0 ) * ( ?random - 0.5 )
 Parameter: B -> "133"
 RDCMND substituted energy or value "?RANDOM" to "0.492201558"
Evaluating: (133-9.0)*(0.492201558-0.5)
 Parameter: YPOS <- "-0.967006808"
  
 CHARMM>            calc zpos = ( @C - 9.0 ) * ( ?random - 0.5 )
 Parameter: C -> "133"
 RDCMND substituted energy or value "?RANDOM" to "0.670117967"
Evaluating: (133-9.0)*(0.670117967-0.5)
 Parameter: ZPOS <- "21.0946279"
  
 CHARMM>     
  
 CHARMM>            ! move target to selected position
  
 CHARMM>            coor stat select target end
 SELRPN>      1 atoms have been selected out of   9362
 STATISTICS FOR         1 SELECTED ATOMS:
    XMIN =   66.500000 XMAX =   66.500000 XAVE =   66.500000
    YMIN =   66.500000 YMAX =   66.500000 YAVE =   66.500000
    ZMIN =   66.500000 ZMAX =   66.500000 ZAVE =   66.500000
    WMIN =    1.000000 WMAX =    1.000000 WAVE =    1.000000
  
 CHARMM>            calc xtran = @xpos - ?xave
 Parameter: XPOS -> "37.8142383"
 RDCMND substituted energy or value "?XAVE" to "66.5"
Evaluating: 37.8142383-66.5
 Parameter: XTRAN <- "-28.6857617"
  
 CHARMM>            calc ytran = @ypos - ?yave
 Parameter: YPOS -> "-0.967006808"
 RDCMND substituted energy or value "?YAVE" to "66.5"
Evaluating: -0.967006808-66.5
 Parameter: YTRAN <- "-67.4670068"
  
 CHARMM>            calc ztran = @zpos - ?zave
 Parameter: ZPOS -> "21.0946279"
 RDCMND substituted energy or value "?ZAVE" to "66.5"
Evaluating: 21.0946279-66.5
 Parameter: ZTRAN <- "-45.4053721"
  
 CHARMM>            coor trans xdir @xtran ydir @ytran zdir @ztran select target end
 Parameter: XTRAN -> "-28.6857617"
 Parameter: YTRAN -> "-67.4670068"
 Parameter: ZTRAN -> "-45.4053721"
 SELRPN>      1 atoms have been selected out of   9362
 TRANSLATION VECTOR   -28.685762  -67.467007  -45.405372
 SELECTED COORDINATES TRANSLATED IN THE MAIN SET.

  
 CHARMM>     
  
 CHARMM>            ! apply a random rotation along XYZ
  
 CHARMM>            calc xphi = ?random * 360.0
 RDCMND substituted energy or value "?RANDOM" to "0.548789947"
Evaluating: 0.548789947*360.0
 Parameter: XPHI <- "197.564381"
  
 CHARMM>            calc yphi = ?random * 360.0
 RDCMND substituted energy or value "?RANDOM" to "0.255941781"
Evaluating: 0.255941781*360.0
 Parameter: YPHI <- "92.1390412"
  
 CHARMM>            calc zphi = ?random * 360.0
 RDCMND substituted energy or value "?RANDOM" to "0.867835162"
Evaluating: 0.867835162*360.0
 Parameter: ZPHI <- "312.420658"
  
 CHARMM>            coor rotate xcen @xpos ycen @ypos zcen @zpos xdir 1.0 -
 CHARMM>                phi @xphi select target end
 Parameter: XPOS -> "37.8142383"
 Parameter: YPOS -> "-0.967006808"
 Parameter: ZPOS -> "21.0946279"
 Parameter: XPHI -> "197.564381"
 SELRPN>      1 atoms have been selected out of   9362
 ROTATION MATRIX
    1.000000    0.000000    0.000000
    0.000000   -0.953378   -0.301777
    0.000000    0.301777   -0.953378

 AXIS OF ROTATION IS -1.000000  0.000000  0.000000  ANGLE IS  162.44

 SELECTED COORDINATES ROTATED IN THE MAIN SET.

  
 CHARMM>            coor rotate xcen @xpos ycen @ypos zcen @zpos ydir 1.0 -
 CHARMM>                phi @yphi select target end
 Parameter: XPOS -> "37.8142383"
 Parameter: YPOS -> "-0.967006808"
 Parameter: ZPOS -> "21.0946279"
 Parameter: YPHI -> "92.1390412"
 SELRPN>      1 atoms have been selected out of   9362
 ROTATION MATRIX
   -0.037325    0.000000   -0.999303
    0.000000    1.000000    0.000000
    0.999303    0.000000   -0.037325

 AXIS OF ROTATION IS  0.000000  1.000000  0.000000  ANGLE IS   92.14

 SELECTED COORDINATES ROTATED IN THE MAIN SET.

  
 CHARMM>            coor rotate xcen @xpos ycen @ypos zcen @zpos zdir 1.0 -
 CHARMM>                phi @zphi select target end
 Parameter: XPOS -> "37.8142383"
 Parameter: YPOS -> "-0.967006808"
 Parameter: ZPOS -> "21.0946279"
 Parameter: ZPHI -> "312.420658"
 SELRPN>      1 atoms have been selected out of   9362
 ROTATION MATRIX
    0.674569   -0.738212    0.000000
    0.738212    0.674569    0.000000
    0.000000    0.000000    1.000000

 AXIS OF ROTATION IS  0.000000  0.000000 -1.000000  ANGLE IS   47.58

 SELECTED COORDINATES ROTATED IN THE MAIN SET.

  
 CHARMM>     
  
 CHARMM>     
  
 CHARMM>            ! check if the ions are too close to solute
  
 CHARMM>            coor stat sele target end
 SELRPN>      1 atoms have been selected out of   9362
 STATISTICS FOR         1 SELECTED ATOMS:
    XMIN =   37.814238 XMAX =   37.814238 XAVE =   37.814238
    YMIN =   -0.967007 YMAX =   -0.967007 YAVE =   -0.967007
    ZMIN =   21.094628 ZMAX =   21.094628 ZAVE =   21.094628
    WMIN =    1.000000 WMAX =    1.000000 WAVE =    1.000000
  
 CHARMM>            calc dcut = 3.5
Evaluating: 3.5
 Parameter: DCUT <- "3.5"
  
 CHARMM>            calc xmax = ?xmax + @dcut
 Parameter: DCUT -> "3.5"
 RDCMND substituted energy or value "?XMAX" to "37.8142383"
Evaluating: 37.8142383+3.5
 Parameter: XMAX <- "41.3142383"
  
 CHARMM>            calc ymax = ?ymax + @dcut
 Parameter: DCUT -> "3.5"
 RDCMND substituted energy or value "?YMAX" to "-0.967006815"
Evaluating: -0.967006815+3.5
 Parameter: YMAX <- "2.53299319"
  
 CHARMM>            calc zmax = ?zmax + @dcut
 Parameter: DCUT -> "3.5"
 RDCMND substituted energy or value "?ZMAX" to "21.0946279"
Evaluating: 21.0946279+3.5
 Parameter: ZMAX <- "24.5946279"
  
 CHARMM>            calc xmin = ?xmin - @dcut
 Parameter: DCUT -> "3.5"
 RDCMND substituted energy or value "?XMIN" to "37.8142383"
Evaluating: 37.8142383-3.5
 Parameter: XMIN <- "34.3142383"
  
 CHARMM>            calc ymin = ?ymin - @dcut
 Parameter: DCUT -> "3.5"
 RDCMND substituted energy or value "?YMIN" to "-0.967006815"
Evaluating: -0.967006815-3.5
 Parameter: YMIN <- "-4.46700681"
  
 CHARMM>            calc zmin = ?zmin - @dcut
 Parameter: DCUT -> "3.5"
 RDCMND substituted energy or value "?ZMIN" to "21.0946279"
Evaluating: 21.0946279-3.5
 Parameter: ZMIN <- "17.5946279"
  
 CHARMM>     
  
 CHARMM>            define JUNK sele .not. target .and. -
 CHARMM>                             prop X .lt. @xmax .and. prop X .gt. @xmin .and. -
 CHARMM>                             prop Y .lt. @ymax .and. prop Y .gt. @ymin .and. -
 CHARMM>                             prop Z .lt. @zmax .and. prop Z .gt. @zmin  end
 Parameter: XMAX -> "41.3142383"
 Parameter: XMIN -> "34.3142383"
 Parameter: YMAX -> "2.53299319"
 Parameter: YMIN -> "-4.46700681"
 Parameter: ZMAX -> "24.5946279"
 Parameter: ZMIN -> "17.5946279"
 SELRPN>      3 atoms have been selected out of   9362
  
 CHARMM>     
  
 CHARMM>            if ?nsel .gt. 0 then
 RDCMND substituted energy or value "?NSEL" to "3"
 Comparing "3" and "0".
 IF test evaluated as true.  Performing command
  
 CHARMM>               coor dist cut 4.5 sele target end sele JUNK .and. .not. hydrogen end image
 SELRPN>      1 atoms have been selected out of   9362
 SELRPN>      1 atoms have been selected out of   9362

            DISTANCES FOR SELECTED ATOMS
 8974 POS      POT      21       POT     - 982 PROA     GLU      64       OE2           4.0892
 TOTAL EXCLUSION COUNT =         0
 TOTAL 1-4 EXCLUSIONS  =         0
 TOTAL NON-EXCLUSIONS  =         1
  
 CHARMM>               if ?npair .gt. 0 goto doinit
 RDCMND substituted energy or value "?NPAIR" to "1"
 Comparing "1" and "0".
 IF test evaluated as true.  Performing command
  
 CHARMM>     
  
 CHARMM>            calc cntrand = @cntrand + 1
 Parameter: CNTRAND -> "1"
Evaluating: 1+1
 Parameter: CNTRAND <- "2"
  
 CHARMM>            if cntrand .gt. @cntmax stop ! ABNORMAL TERMINATION: ion placing may not work.. stop here
 Parameter: CNTMAX -> "100"
 Comparing "2" and "100".
 IF test evaluated as false.  Skipping command
  
 CHARMM>     
  
 CHARMM>            calc j = @i
 Parameter: I -> "21"
Evaluating: 21
 Parameter: J <- "21"
  
 CHARMM>            set ion = POS
 Parameter: ION <- "POS"
  
 CHARMM>     
  
 CHARMM>            if j .gt. @npos then
 Parameter: NPOS -> "202"
 Comparing "21" and "202".
 IF test evaluated as false.  Skip to ELSE or ENDIF
  
 CHARMM>     
  
 CHARMM>            define target select segid @ion .and. resid @j end
 Parameter: ION -> "POS"
 Parameter: J -> "21"
 SELRPN>      1 atoms have been selected out of   9362
  
 CHARMM>     
  
 CHARMM>            calc xpos = ( @A - 9.0 ) * ( ?random - 0.5 )
 Parameter: A -> "133"
 RDCMND substituted energy or value "?RANDOM" to "0.364249974"
Evaluating: (133-9.0)*(0.364249974-0.5)
 Parameter: XPOS <- "-16.8330032"
  
 CHARMM>            calc ypos = ( @B - 9.0 ) * ( ?random - 0.5 )
 Parameter: B -> "133"
 RDCMND substituted energy or value "?RANDOM" to "0.700529491"
Evaluating: (133-9.0)*(0.700529491-0.5)
 Parameter: YPOS <- "24.8656569"
  
 CHARMM>            calc zpos = ( @C - 9.0 ) * ( ?random - 0.5 )
 Parameter: C -> "133"
 RDCMND substituted energy or value "?RANDOM" to "0.901277061"
Evaluating: (133-9.0)*(0.901277061-0.5)
 Parameter: ZPOS <- "49.7583556"
  
 CHARMM>     
  
 CHARMM>            ! move target to selected position
  
 CHARMM>            coor stat select target end
 SELRPN>      1 atoms have been selected out of   9362
 STATISTICS FOR         1 SELECTED ATOMS:
    XMIN =   37.814238 XMAX =   37.814238 XAVE =   37.814238
    YMIN =   -0.967007 YMAX =   -0.967007 YAVE =   -0.967007
    ZMIN =   21.094628 ZMAX =   21.094628 ZAVE =   21.094628
    WMIN =    1.000000 WMAX =    1.000000 WAVE =    1.000000
  
 CHARMM>            calc xtran = @xpos - ?xave
 Parameter: XPOS -> "-16.8330032"
 RDCMND substituted energy or value "?XAVE" to "37.8142383"
Evaluating: -16.8330032-37.8142383
 Parameter: XTRAN <- "-54.6472415"
  
 CHARMM>            calc ytran = @ypos - ?yave
 Parameter: YPOS -> "24.8656569"
 RDCMND substituted energy or value "?YAVE" to "-0.967006815"
Evaluating: 24.8656569--0.967006815
 Parameter: YTRAN <- "25.8326637"
  
 CHARMM>            calc ztran = @zpos - ?zave
 Parameter: ZPOS -> "49.7583556"
 RDCMND substituted energy or value "?ZAVE" to "21.0946279"
Evaluating: 49.7583556-21.0946279
 Parameter: ZTRAN <- "28.6637277"
  
 CHARMM>            coor trans xdir @xtran ydir @ytran zdir @ztran select target end
 Parameter: XTRAN -> "-54.6472415"
 Parameter: YTRAN -> "25.8326637"
 Parameter: ZTRAN -> "28.6637277"
 SELRPN>      1 atoms have been selected out of   9362
 TRANSLATION VECTOR   -54.647241   25.832664   28.663728
 SELECTED COORDINATES TRANSLATED IN THE MAIN SET.

  
 CHARMM>     
  
 CHARMM>            ! apply a random rotation along XYZ
  
 CHARMM>            calc xphi = ?random * 360.0
 RDCMND substituted energy or value "?RANDOM" to "0.645235313"
Evaluating: 0.645235313*360.0
 Parameter: XPHI <- "232.284713"
  
 CHARMM>            calc yphi = ?random * 360.0
 RDCMND substituted energy or value "?RANDOM" to "0.487381934"
Evaluating: 0.487381934*360.0
 Parameter: YPHI <- "175.457496"
  
 CHARMM>            calc zphi = ?random * 360.0
 RDCMND substituted energy or value "?RANDOM" to "0.497453044"
Evaluating: 0.497453044*360.0
 Parameter: ZPHI <- "179.083096"
  
 CHARMM>            coor rotate xcen @xpos ycen @ypos zcen @zpos xdir 1.0 -
 CHARMM>                phi @xphi select target end
 Parameter: XPOS -> "-16.8330032"
 Parameter: YPOS -> "24.8656569"
 Parameter: ZPOS -> "49.7583556"
 Parameter: XPHI -> "232.284713"
 SELRPN>      1 atoms have been selected out of   9362
 ROTATION MATRIX
    1.000000    0.000000    0.000000
    0.000000   -0.611738   -0.791060
    0.000000    0.791060   -0.611738

 AXIS OF ROTATION IS -1.000000  0.000000  0.000000  ANGLE IS  127.72

 SELECTED COORDINATES ROTATED IN THE MAIN SET.

  
 CHARMM>            coor rotate xcen @xpos ycen @ypos zcen @zpos ydir 1.0 -
 CHARMM>                phi @yphi select target end
 Parameter: XPOS -> "-16.8330032"
 Parameter: YPOS -> "24.8656569"
 Parameter: ZPOS -> "49.7583556"
 Parameter: YPHI -> "175.457496"
 SELRPN>      1 atoms have been selected out of   9362
 ROTATION MATRIX
   -0.996859    0.000000   -0.079199
    0.000000    1.000000    0.000000
    0.079199    0.000000   -0.996859

 AXIS OF ROTATION IS  0.000000  1.000000  0.000000  ANGLE IS  175.46

 SELECTED COORDINATES ROTATED IN THE MAIN SET.

  
 CHARMM>            coor rotate xcen @xpos ycen @ypos zcen @zpos zdir 1.0 -
 CHARMM>                phi @zphi select target end
 Parameter: XPOS -> "-16.8330032"
 Parameter: YPOS -> "24.8656569"
 Parameter: ZPOS -> "49.7583556"
 Parameter: ZPHI -> "179.083096"
 SELRPN>      1 atoms have been selected out of   9362
 ROTATION MATRIX
   -0.999872    0.016002    0.000000
   -0.016002   -0.999872    0.000000
    0.000000    0.000000    1.000000

 AXIS OF ROTATION IS  0.000000  0.000000  1.000000  ANGLE IS  179.08

 SELECTED COORDINATES ROTATED IN THE MAIN SET.

  
 CHARMM>     
  
 CHARMM>     
  
 CHARMM>            ! check if the ions are too close to solute
  
 CHARMM>            coor stat sele target end
 SELRPN>      1 atoms have been selected out of   9362
 STATISTICS FOR         1 SELECTED ATOMS:
    XMIN =  -16.833003 XMAX =  -16.833003 XAVE =  -16.833003
    YMIN =   24.865657 YMAX =   24.865657 YAVE =   24.865657
    ZMIN =   49.758356 ZMAX =   49.758356 ZAVE =   49.758356
    WMIN =    1.000000 WMAX =    1.000000 WAVE =    1.000000
  
 CHARMM>            calc dcut = 3.5
Evaluating: 3.5
 Parameter: DCUT <- "3.5"
  
 CHARMM>            calc xmax = ?xmax + @dcut
 Parameter: DCUT -> "3.5"
 RDCMND substituted energy or value "?XMAX" to "-16.8330032"
Evaluating: -16.8330032+3.5
 Parameter: XMAX <- "-13.3330032"
  
 CHARMM>            calc ymax = ?ymax + @dcut
 Parameter: DCUT -> "3.5"
 RDCMND substituted energy or value "?YMAX" to "24.8656569"
Evaluating: 24.8656569+3.5
 Parameter: YMAX <- "28.3656569"
  
 CHARMM>            calc zmax = ?zmax + @dcut
 Parameter: DCUT -> "3.5"
 RDCMND substituted energy or value "?ZMAX" to "49.7583556"
Evaluating: 49.7583556+3.5
 Parameter: ZMAX <- "53.2583556"
  
 CHARMM>            calc xmin = ?xmin - @dcut
 Parameter: DCUT -> "3.5"
 RDCMND substituted energy or value "?XMIN" to "-16.8330032"
Evaluating: -16.8330032-3.5
 Parameter: XMIN <- "-20.3330032"
  
 CHARMM>            calc ymin = ?ymin - @dcut
 Parameter: DCUT -> "3.5"
 RDCMND substituted energy or value "?YMIN" to "24.8656569"
Evaluating: 24.8656569-3.5
 Parameter: YMIN <- "21.3656569"
  
 CHARMM>            calc zmin = ?zmin - @dcut
 Parameter: DCUT -> "3.5"
 RDCMND substituted energy or value "?ZMIN" to "49.7583556"
Evaluating: 49.7583556-3.5
 Parameter: ZMIN <- "46.2583556"
  
 CHARMM>     
  
 CHARMM>            define JUNK sele .not. target .and. -
 CHARMM>                             prop X .lt. @xmax .and. prop X .gt. @xmin .and. -
 CHARMM>                             prop Y .lt. @ymax .and. prop Y .gt. @ymin .and. -
 CHARMM>                             prop Z .lt. @zmax .and. prop Z .gt. @zmin  end
 Parameter: XMAX -> "-13.3330032"
 Parameter: XMIN -> "-20.3330032"
 Parameter: YMAX -> "28.3656569"
 Parameter: YMIN -> "21.3656569"
 Parameter: ZMAX -> "53.2583556"
 Parameter: ZMIN -> "46.2583556"
 SELRPN>      0 atoms have been selected out of   9362
  
 CHARMM>     
  
 CHARMM>            if ?nsel .gt. 0 then
 RDCMND substituted energy or value "?NSEL" to "0"
 Comparing "0" and "0".
 IF test evaluated as false.  Skip to ELSE or ENDIF
  
 CHARMM>     
  
 CHARMM>            calc cntrand = 0
Evaluating: 0
 Parameter: CNTRAND <- "0"
  
 CHARMM>            increase i by 1
 Parameter: I <- "22"
  
 CHARMM>            if i .le. @nion goto doinit
 Parameter: NION -> "409"
 Comparing "22" and "409".
 IF test evaluated as true.  Performing command
  
 CHARMM>     
  
 CHARMM>            calc cntrand = @cntrand + 1
 Parameter: CNTRAND -> "0"
Evaluating: 0+1
 Parameter: CNTRAND <- "1"
  
 CHARMM>            if cntrand .gt. @cntmax stop ! ABNORMAL TERMINATION: ion placing may not work.. stop here
 Parameter: CNTMAX -> "100"
 Comparing "1" and "100".
 IF test evaluated as false.  Skipping command
  
 CHARMM>     
  
 CHARMM>            calc j = @i
 Parameter: I -> "22"
Evaluating: 22
 Parameter: J <- "22"
  
 CHARMM>            set ion = POS
 Parameter: ION <- "POS"
  
 CHARMM>     
  
 CHARMM>            if j .gt. @npos then
 Parameter: NPOS -> "202"
 Comparing "22" and "202".
 IF test evaluated as false.  Skip to ELSE or ENDIF
  
 CHARMM>     
  
 CHARMM>            define target select segid @ion .and. resid @j end
 Parameter: ION -> "POS"
 Parameter: J -> "22"
 SELRPN>      1 atoms have been selected out of   9362
  
 CHARMM>     
  
 CHARMM>            calc xpos = ( @A - 9.0 ) * ( ?random - 0.5 )
 Parameter: A -> "133"
 RDCMND substituted energy or value "?RANDOM" to "0.822360472"
Evaluating: (133-9.0)*(0.822360472-0.5)
 Parameter: XPOS <- "39.9726985"
  
 CHARMM>            calc ypos = ( @B - 9.0 ) * ( ?random - 0.5 )
 Parameter: B -> "133"
 RDCMND substituted energy or value "?RANDOM" to "0.386884267"
Evaluating: (133-9.0)*(0.386884267-0.5)
 Parameter: YPOS <- "-14.0263509"
  
 CHARMM>            calc zpos = ( @C - 9.0 ) * ( ?random - 0.5 )
 Parameter: C -> "133"
 RDCMND substituted energy or value "?RANDOM" to "0.29952325"
Evaluating: (133-9.0)*(0.29952325-0.5)
 Parameter: ZPOS <- "-24.859117"
  
 CHARMM>     
  
 CHARMM>            ! move target to selected position
  
 CHARMM>            coor stat select target end
 SELRPN>      1 atoms have been selected out of   9362
 STATISTICS FOR         1 SELECTED ATOMS:
    XMIN =   66.500000 XMAX =   66.500000 XAVE =   66.500000
    YMIN =   66.500000 YMAX =   66.500000 YAVE =   66.500000
    ZMIN =   66.500000 ZMAX =   66.500000 ZAVE =   66.500000
    WMIN =    1.000000 WMAX =    1.000000 WAVE =    1.000000
  
 CHARMM>            calc xtran = @xpos - ?xave
 Parameter: XPOS -> "39.9726985"
 RDCMND substituted energy or value "?XAVE" to "66.5"
Evaluating: 39.9726985-66.5
 Parameter: XTRAN <- "-26.5273015"
  
 CHARMM>            calc ytran = @ypos - ?yave
 Parameter: YPOS -> "-14.0263509"
 RDCMND substituted energy or value "?YAVE" to "66.5"
Evaluating: -14.0263509-66.5
 Parameter: YTRAN <- "-80.5263509"
  
 CHARMM>            calc ztran = @zpos - ?zave
 Parameter: ZPOS -> "-24.859117"
 RDCMND substituted energy or value "?ZAVE" to "66.5"
Evaluating: -24.859117-66.5
 Parameter: ZTRAN <- "-91.359117"
  
 CHARMM>            coor trans xdir @xtran ydir @ytran zdir @ztran select target end
 Parameter: XTRAN -> "-26.5273015"
 Parameter: YTRAN -> "-80.5263509"
 Parameter: ZTRAN -> "-91.359117"
 SELRPN>      1 atoms have been selected out of   9362
 TRANSLATION VECTOR   -26.527302  -80.526351  -91.359117
 SELECTED COORDINATES TRANSLATED IN THE MAIN SET.

  
 CHARMM>     
  
 CHARMM>            ! apply a random rotation along XYZ
  
 CHARMM>            calc xphi = ?random * 360.0
 RDCMND substituted energy or value "?RANDOM" to "0.352984349"
Evaluating: 0.352984349*360.0
 Parameter: XPHI <- "127.074366"
  
 CHARMM>            calc yphi = ?random * 360.0
 RDCMND substituted energy or value "?RANDOM" to "0.737744919"
Evaluating: 0.737744919*360.0
 Parameter: YPHI <- "265.588171"
  
 CHARMM>            calc zphi = ?random * 360.0
 RDCMND substituted energy or value "?RANDOM" to "0.81625873"
Evaluating: 0.81625873*360.0
 Parameter: ZPHI <- "293.853143"
  
 CHARMM>            coor rotate xcen @xpos ycen @ypos zcen @zpos xdir 1.0 -
 CHARMM>                phi @xphi select target end
 Parameter: XPOS -> "39.9726985"
 Parameter: YPOS -> "-14.0263509"
 Parameter: ZPOS -> "-24.859117"
 Parameter: XPHI -> "127.074366"
 SELRPN>      1 atoms have been selected out of   9362
 ROTATION MATRIX
    1.000000    0.000000    0.000000
    0.000000   -0.602851    0.797854
    0.000000   -0.797854   -0.602851

 AXIS OF ROTATION IS  1.000000  0.000000  0.000000  ANGLE IS  127.07

 SELECTED COORDINATES ROTATED IN THE MAIN SET.

  
 CHARMM>            coor rotate xcen @xpos ycen @ypos zcen @zpos ydir 1.0 -
 CHARMM>                phi @yphi select target end
 Parameter: XPOS -> "39.9726985"
 Parameter: YPOS -> "-14.0263509"
 Parameter: ZPOS -> "-24.859117"
 Parameter: YPHI -> "265.588171"
 SELRPN>      1 atoms have been selected out of   9362
 ROTATION MATRIX
   -0.076925    0.000000    0.997037
    0.000000    1.000000    0.000000
   -0.997037    0.000000   -0.076925

 AXIS OF ROTATION IS  0.000000 -1.000000  0.000000  ANGLE IS   94.41

 SELECTED COORDINATES ROTATED IN THE MAIN SET.

  
 CHARMM>            coor rotate xcen @xpos ycen @ypos zcen @zpos zdir 1.0 -
 CHARMM>                phi @zphi select target end
 Parameter: XPOS -> "39.9726985"
 Parameter: YPOS -> "-14.0263509"
 Parameter: ZPOS -> "-24.859117"
 Parameter: ZPHI -> "293.853143"
 SELRPN>      1 atoms have been selected out of   9362
 ROTATION MATRIX
    0.404394   -0.914585    0.000000
    0.914585    0.404394    0.000000
    0.000000    0.000000    1.000000

 AXIS OF ROTATION IS  0.000000  0.000000 -1.000000  ANGLE IS   66.15

 SELECTED COORDINATES ROTATED IN THE MAIN SET.

  
 CHARMM>     
  
 CHARMM>     
  
 CHARMM>            ! check if the ions are too close to solute
  
 CHARMM>            coor stat sele target end
 SELRPN>      1 atoms have been selected out of   9362
 STATISTICS FOR         1 SELECTED ATOMS:
    XMIN =   39.972698 XMAX =   39.972698 XAVE =   39.972698
    YMIN =  -14.026351 YMAX =  -14.026351 YAVE =  -14.026351
    ZMIN =  -24.859117 ZMAX =  -24.859117 ZAVE =  -24.859117
    WMIN =    1.000000 WMAX =    1.000000 WAVE =    1.000000
  
 CHARMM>            calc dcut = 3.5
Evaluating: 3.5
 Parameter: DCUT <- "3.5"
  
 CHARMM>            calc xmax = ?xmax + @dcut
 Parameter: DCUT -> "3.5"
 RDCMND substituted energy or value "?XMAX" to "39.9726985"
Evaluating: 39.9726985+3.5
 Parameter: XMAX <- "43.4726985"
  
 CHARMM>            calc ymax = ?ymax + @dcut
 Parameter: DCUT -> "3.5"
 RDCMND substituted energy or value "?YMAX" to "-14.0263509"
Evaluating: -14.0263509+3.5
 Parameter: YMAX <- "-10.5263509"
  
 CHARMM>            calc zmax = ?zmax + @dcut
 Parameter: DCUT -> "3.5"
 RDCMND substituted energy or value "?ZMAX" to "-24.859117"
Evaluating: -24.859117+3.5
 Parameter: ZMAX <- "-21.359117"
  
 CHARMM>            calc xmin = ?xmin - @dcut
 Parameter: DCUT -> "3.5"
 RDCMND substituted energy or value "?XMIN" to "39.9726985"
Evaluating: 39.9726985-3.5
 Parameter: XMIN <- "36.4726985"
  
 CHARMM>            calc ymin = ?ymin - @dcut
 Parameter: DCUT -> "3.5"
 RDCMND substituted energy or value "?YMIN" to "-14.0263509"
Evaluating: -14.0263509-3.5
 Parameter: YMIN <- "-17.5263509"
  
 CHARMM>            calc zmin = ?zmin - @dcut
 Parameter: DCUT -> "3.5"
 RDCMND substituted energy or value "?ZMIN" to "-24.859117"
Evaluating: -24.859117-3.5
 Parameter: ZMIN <- "-28.359117"
  
 CHARMM>     
  
 CHARMM>            define JUNK sele .not. target .and. -
 CHARMM>                             prop X .lt. @xmax .and. prop X .gt. @xmin .and. -
 CHARMM>                             prop Y .lt. @ymax .and. prop Y .gt. @ymin .and. -
 CHARMM>                             prop Z .lt. @zmax .and. prop Z .gt. @zmin  end
 Parameter: XMAX -> "43.4726985"
 Parameter: XMIN -> "36.4726985"
 Parameter: YMAX -> "-10.5263509"
 Parameter: YMIN -> "-17.5263509"
 Parameter: ZMAX -> "-21.359117"
 Parameter: ZMIN -> "-28.359117"
 SELRPN>      0 atoms have been selected out of   9362
  
 CHARMM>     
  
 CHARMM>            if ?nsel .gt. 0 then
 RDCMND substituted energy or value "?NSEL" to "0"
 Comparing "0" and "0".
 IF test evaluated as false.  Skip to ELSE or ENDIF
  
 CHARMM>     
  
 CHARMM>            calc cntrand = 0
Evaluating: 0
 Parameter: CNTRAND <- "0"
  
 CHARMM>            increase i by 1
 Parameter: I <- "23"
  
 CHARMM>            if i .le. @nion goto doinit
 Parameter: NION -> "409"
 Comparing "23" and "409".
 IF test evaluated as true.  Performing command
  
 CHARMM>     
  
 CHARMM>            calc cntrand = @cntrand + 1
 Parameter: CNTRAND -> "0"
Evaluating: 0+1
 Parameter: CNTRAND <- "1"
  
 CHARMM>            if cntrand .gt. @cntmax stop ! ABNORMAL TERMINATION: ion placing may not work.. stop here
 Parameter: CNTMAX -> "100"
 Comparing "1" and "100".
 IF test evaluated as false.  Skipping command
  
 CHARMM>     
  
 CHARMM>            calc j = @i
 Parameter: I -> "23"
Evaluating: 23
 Parameter: J <- "23"
  
 CHARMM>            set ion = POS
 Parameter: ION <- "POS"
  
 CHARMM>     
  
 CHARMM>            if j .gt. @npos then
 Parameter: NPOS -> "202"
 Comparing "23" and "202".
 IF test evaluated as false.  Skip to ELSE or ENDIF
  
 CHARMM>     
  
 CHARMM>            define target select segid @ion .and. resid @j end
 Parameter: ION -> "POS"
 Parameter: J -> "23"
 SELRPN>      1 atoms have been selected out of   9362
  
 CHARMM>     
  
 CHARMM>            calc xpos = ( @A - 9.0 ) * ( ?random - 0.5 )
 Parameter: A -> "133"
 RDCMND substituted energy or value "?RANDOM" to "0.374821878"
Evaluating: (133-9.0)*(0.374821878-0.5)
 Parameter: XPOS <- "-15.5220871"
  
 CHARMM>            calc ypos = ( @B - 9.0 ) * ( ?random - 0.5 )
 Parameter: B -> "133"
 RDCMND substituted energy or value "?RANDOM" to "0.387690299"
Evaluating: (133-9.0)*(0.387690299-0.5)
 Parameter: YPOS <- "-13.9264029"
  
 CHARMM>            calc zpos = ( @C - 9.0 ) * ( ?random - 0.5 )
 Parameter: C -> "133"
 RDCMND substituted energy or value "?RANDOM" to "0.555960026"
Evaluating: (133-9.0)*(0.555960026-0.5)
 Parameter: ZPOS <- "6.93904322"
  
 CHARMM>     
  
 CHARMM>            ! move target to selected position
  
 CHARMM>            coor stat select target end
 SELRPN>      1 atoms have been selected out of   9362
 STATISTICS FOR         1 SELECTED ATOMS:
    XMIN =   66.500000 XMAX =   66.500000 XAVE =   66.500000
    YMIN =   66.500000 YMAX =   66.500000 YAVE =   66.500000
    ZMIN =   66.500000 ZMAX =   66.500000 ZAVE =   66.500000
    WMIN =    1.000000 WMAX =    1.000000 WAVE =    1.000000
  
 CHARMM>            calc xtran = @xpos - ?xave
 Parameter: XPOS -> "-15.5220871"
 RDCMND substituted energy or value "?XAVE" to "66.5"
Evaluating: -15.5220871-66.5
 Parameter: XTRAN <- "-82.0220871"
  
 CHARMM>            calc ytran = @ypos - ?yave
 Parameter: YPOS -> "-13.9264029"
 RDCMND substituted energy or value "?YAVE" to "66.5"
Evaluating: -13.9264029-66.5
 Parameter: YTRAN <- "-80.4264029"
  
 CHARMM>            calc ztran = @zpos - ?zave
 Parameter: ZPOS -> "6.93904322"
 RDCMND substituted energy or value "?ZAVE" to "66.5"
Evaluating: 6.93904322-66.5
 Parameter: ZTRAN <- "-59.5609568"
  
 CHARMM>            coor trans xdir @xtran ydir @ytran zdir @ztran select target end
 Parameter: XTRAN -> "-82.0220871"
 Parameter: YTRAN -> "-80.4264029"
 Parameter: ZTRAN -> "-59.5609568"
 SELRPN>      1 atoms have been selected out of   9362
 TRANSLATION VECTOR   -82.022087  -80.426403  -59.560957
 SELECTED COORDINATES TRANSLATED IN THE MAIN SET.

  
 CHARMM>     
  
 CHARMM>            ! apply a random rotation along XYZ
  
 CHARMM>            calc xphi = ?random * 360.0
 RDCMND substituted energy or value "?RANDOM" to "0.880401221"
Evaluating: 0.880401221*360.0
 Parameter: XPHI <- "316.94444"
  
 CHARMM>            calc yphi = ?random * 360.0
 RDCMND substituted energy or value "?RANDOM" to "0.798451724"
Evaluating: 0.798451724*360.0
 Parameter: YPHI <- "287.442621"
  
 CHARMM>            calc zphi = ?random * 360.0
 RDCMND substituted energy or value "?RANDOM" to "6.393008749E-02"
Evaluating: 6.393008749E-02*360.0
 Parameter: ZPHI <- "23.0148315"
  
 CHARMM>            coor rotate xcen @xpos ycen @ypos zcen @zpos xdir 1.0 -
 CHARMM>                phi @xphi select target end
 Parameter: XPOS -> "-15.5220871"
 Parameter: YPOS -> "-13.9264029"
 Parameter: ZPOS -> "6.93904322"
 Parameter: XPHI -> "316.94444"
 SELRPN>      1 atoms have been selected out of   9362
 ROTATION MATRIX
    1.000000    0.000000    0.000000
    0.000000    0.730692   -0.682707
    0.000000    0.682707    0.730692

 AXIS OF ROTATION IS -1.000000  0.000000  0.000000  ANGLE IS   43.06

 SELECTED COORDINATES ROTATED IN THE MAIN SET.

  
 CHARMM>            coor rotate xcen @xpos ycen @ypos zcen @zpos ydir 1.0 -
 CHARMM>                phi @yphi select target end
 Parameter: XPOS -> "-15.5220871"
 Parameter: YPOS -> "-13.9264029"
 Parameter: ZPOS -> "6.93904322"
 Parameter: YPHI -> "287.442621"
 SELRPN>      1 atoms have been selected out of   9362
 ROTATION MATRIX
    0.299751    0.000000    0.954018
    0.000000    1.000000    0.000000
   -0.954018    0.000000    0.299751

 AXIS OF ROTATION IS  0.000000 -1.000000  0.000000  ANGLE IS   72.56

 SELECTED COORDINATES ROTATED IN THE MAIN SET.

  
 CHARMM>            coor rotate xcen @xpos ycen @ypos zcen @zpos zdir 1.0 -
 CHARMM>                phi @zphi select target end
 Parameter: XPOS -> "-15.5220871"
 Parameter: YPOS -> "-13.9264029"
 Parameter: ZPOS -> "6.93904322"
 Parameter: ZPHI -> "23.0148315"
 SELRPN>      1 atoms have been selected out of   9362
 ROTATION MATRIX
    0.920404    0.390969    0.000000
   -0.390969    0.920404    0.000000
    0.000000    0.000000    1.000000

 AXIS OF ROTATION IS  0.000000  0.000000  1.000000  ANGLE IS   23.01

 SELECTED COORDINATES ROTATED IN THE MAIN SET.

  
 CHARMM>     
  
 CHARMM>     
  
 CHARMM>            ! check if the ions are too close to solute
  
 CHARMM>            coor stat sele target end
 SELRPN>      1 atoms have been selected out of   9362
 STATISTICS FOR         1 SELECTED ATOMS:
    XMIN =  -15.522087 XMAX =  -15.522087 XAVE =  -15.522087
    YMIN =  -13.926403 YMAX =  -13.926403 YAVE =  -13.926403
    ZMIN =    6.939043 ZMAX =    6.939043 ZAVE =    6.939043
    WMIN =    1.000000 WMAX =    1.000000 WAVE =    1.000000
  
 CHARMM>            calc dcut = 3.5
Evaluating: 3.5
 Parameter: DCUT <- "3.5"
  
 CHARMM>            calc xmax = ?xmax + @dcut
 Parameter: DCUT -> "3.5"
 RDCMND substituted energy or value "?XMAX" to "-15.5220871"
Evaluating: -15.5220871+3.5
 Parameter: XMAX <- "-12.0220871"
  
 CHARMM>            calc ymax = ?ymax + @dcut
 Parameter: DCUT -> "3.5"
 RDCMND substituted energy or value "?YMAX" to "-13.9264029"
Evaluating: -13.9264029+3.5
 Parameter: YMAX <- "-10.4264029"
  
 CHARMM>            calc zmax = ?zmax + @dcut
 Parameter: DCUT -> "3.5"
 RDCMND substituted energy or value "?ZMAX" to "6.93904322"
Evaluating: 6.93904322+3.5
 Parameter: ZMAX <- "10.4390432"
  
 CHARMM>            calc xmin = ?xmin - @dcut
 Parameter: DCUT -> "3.5"
 RDCMND substituted energy or value "?XMIN" to "-15.5220871"
Evaluating: -15.5220871-3.5
 Parameter: XMIN <- "-19.0220871"
  
 CHARMM>            calc ymin = ?ymin - @dcut
 Parameter: DCUT -> "3.5"
 RDCMND substituted energy or value "?YMIN" to "-13.9264029"
Evaluating: -13.9264029-3.5
 Parameter: YMIN <- "-17.4264029"
  
 CHARMM>            calc zmin = ?zmin - @dcut
 Parameter: DCUT -> "3.5"
 RDCMND substituted energy or value "?ZMIN" to "6.93904322"
Evaluating: 6.93904322-3.5
 Parameter: ZMIN <- "3.43904322"
  
 CHARMM>     
  
 CHARMM>            define JUNK sele .not. target .and. -
 CHARMM>                             prop X .lt. @xmax .and. prop X .gt. @xmin .and. -
 CHARMM>                             prop Y .lt. @ymax .and. prop Y .gt. @ymin .and. -
 CHARMM>                             prop Z .lt. @zmax .and. prop Z .gt. @zmin  end
 Parameter: XMAX -> "-12.0220871"
 Parameter: XMIN -> "-19.0220871"
 Parameter: YMAX -> "-10.4264029"
 Parameter: YMIN -> "-17.4264029"
 Parameter: ZMAX -> "10.4390432"
 Parameter: ZMIN -> "3.43904322"
 SELRPN>     30 atoms have been selected out of   9362
  
 CHARMM>     
  
 CHARMM>            if ?nsel .gt. 0 then
 RDCMND substituted energy or value "?NSEL" to "30"
 Comparing "30" and "0".
 IF test evaluated as true.  Performing command
  
 CHARMM>               coor dist cut 4.5 sele target end sele JUNK .and. .not. hydrogen end image
 SELRPN>      1 atoms have been selected out of   9362
 SELRPN>     10 atoms have been selected out of   9362

            DISTANCES FOR SELECTED ATOMS
 8976 POS      POT      23       POT     -2557 PROB     LEU      11       CD1           3.7576
 8976 POS      POT      23       POT     -4191 PROB     THR      117      CG2           3.5178
 8976 POS      POT      23       POT     -4217 PROB     SER      119      CB            3.2657
 8976 POS      POT      23       POT     -4220 PROB     SER      119      OG            3.5572
 8976 POS      POT      23       POT     -4679 PROB     PHE      153      CG            3.4559
 8976 POS      POT      23       POT     -4680 PROB     PHE      153      CD1           3.0292
 8976 POS      POT      23       POT     -4682 PROB     PHE      153      CE1           1.9081
 8976 POS      POT      23       POT     -4684 PROB     PHE      153      CZ            0.9898
 8976 POS      POT      23       POT     -4686 PROB     PHE      153      CD2           3.0684
 8976 POS      POT      23       POT     -4688 PROB     PHE      153      CE2           1.9729
 TOTAL EXCLUSION COUNT =         0
 TOTAL 1-4 EXCLUSIONS  =         0
 TOTAL NON-EXCLUSIONS  =        10
  
 CHARMM>               if ?npair .gt. 0 goto doinit
 RDCMND substituted energy or value "?NPAIR" to "10"
 Comparing "10" and "0".
 IF test evaluated as true.  Performing command
  
 CHARMM>     
  
 CHARMM>            calc cntrand = @cntrand + 1
 Parameter: CNTRAND -> "1"
Evaluating: 1+1
 Parameter: CNTRAND <- "2"
  
 CHARMM>            if cntrand .gt. @cntmax stop ! ABNORMAL TERMINATION: ion placing may not work.. stop here
 Parameter: CNTMAX -> "100"
 Comparing "2" and "100".
 IF test evaluated as false.  Skipping command
  
 CHARMM>     
  
 CHARMM>            calc j = @i
 Parameter: I -> "23"
Evaluating: 23
 Parameter: J <- "23"
  
 CHARMM>            set ion = POS
 Parameter: ION <- "POS"
  
 CHARMM>     
  
 CHARMM>            if j .gt. @npos then
 Parameter: NPOS -> "202"
 Comparing "23" and "202".
 IF test evaluated as false.  Skip to ELSE or ENDIF
  
 CHARMM>     
  
 CHARMM>            define target select segid @ion .and. resid @j end
 Parameter: ION -> "POS"
 Parameter: J -> "23"
 SELRPN>      1 atoms have been selected out of   9362
  
 CHARMM>     
  
 CHARMM>            calc xpos = ( @A - 9.0 ) * ( ?random - 0.5 )
 Parameter: A -> "133"
 RDCMND substituted energy or value "?RANDOM" to "0.278529199"
Evaluating: (133-9.0)*(0.278529199-0.5)
 Parameter: XPOS <- "-27.4623793"
  
 CHARMM>            calc ypos = ( @B - 9.0 ) * ( ?random - 0.5 )
 Parameter: B -> "133"
 RDCMND substituted energy or value "?RANDOM" to "0.849703044"
Evaluating: (133-9.0)*(0.849703044-0.5)
 Parameter: YPOS <- "43.3631775"
  
 CHARMM>            calc zpos = ( @C - 9.0 ) * ( ?random - 0.5 )
 Parameter: C -> "133"
 RDCMND substituted energy or value "?RANDOM" to "0.891740908"
Evaluating: (133-9.0)*(0.891740908-0.5)
 Parameter: ZPOS <- "48.5758726"
  
 CHARMM>     
  
 CHARMM>            ! move target to selected position
  
 CHARMM>            coor stat select target end
 SELRPN>      1 atoms have been selected out of   9362
 STATISTICS FOR         1 SELECTED ATOMS:
    XMIN =  -15.522087 XMAX =  -15.522087 XAVE =  -15.522087
    YMIN =  -13.926403 YMAX =  -13.926403 YAVE =  -13.926403
    ZMIN =    6.939043 ZMAX =    6.939043 ZAVE =    6.939043
    WMIN =    1.000000 WMAX =    1.000000 WAVE =    1.000000
  
 CHARMM>            calc xtran = @xpos - ?xave
 Parameter: XPOS -> "-27.4623793"
 RDCMND substituted energy or value "?XAVE" to "-15.5220871"
Evaluating: -27.4623793--15.5220871
 Parameter: XTRAN <- "-11.9402922"
  
 CHARMM>            calc ytran = @ypos - ?yave
 Parameter: YPOS -> "43.3631775"
 RDCMND substituted energy or value "?YAVE" to "-13.9264029"
Evaluating: 43.3631775--13.9264029
 Parameter: YTRAN <- "57.2895804"
  
 CHARMM>            calc ztran = @zpos - ?zave
 Parameter: ZPOS -> "48.5758726"
 RDCMND substituted energy or value "?ZAVE" to "6.93904322"
Evaluating: 48.5758726-6.93904322
 Parameter: ZTRAN <- "41.6368294"
  
 CHARMM>            coor trans xdir @xtran ydir @ytran zdir @ztran select target end
 Parameter: XTRAN -> "-11.9402922"
 Parameter: YTRAN -> "57.2895804"
 Parameter: ZTRAN -> "41.6368294"
 SELRPN>      1 atoms have been selected out of   9362
 TRANSLATION VECTOR   -11.940292   57.289580   41.636829
 SELECTED COORDINATES TRANSLATED IN THE MAIN SET.

  
 CHARMM>     
  
 CHARMM>            ! apply a random rotation along XYZ
  
 CHARMM>            calc xphi = ?random * 360.0
 RDCMND substituted energy or value "?RANDOM" to "0.701654989"
Evaluating: 0.701654989*360.0
 Parameter: XPHI <- "252.595796"
  
 CHARMM>            calc yphi = ?random * 360.0
 RDCMND substituted energy or value "?RANDOM" to "0.783185059"
Evaluating: 0.783185059*360.0
 Parameter: YPHI <- "281.946621"
  
 CHARMM>            calc zphi = ?random * 360.0
 RDCMND substituted energy or value "?RANDOM" to "0.109477169"
Evaluating: 0.109477169*360.0
 Parameter: ZPHI <- "39.4117808"
  
 CHARMM>            coor rotate xcen @xpos ycen @ypos zcen @zpos xdir 1.0 -
 CHARMM>                phi @xphi select target end
 Parameter: XPOS -> "-27.4623793"
 Parameter: YPOS -> "43.3631775"
 Parameter: ZPOS -> "48.5758726"
 Parameter: XPHI -> "252.595796"
 SELRPN>      1 atoms have been selected out of   9362
 ROTATION MATRIX
    1.000000    0.000000    0.000000
    0.000000   -0.299111   -0.954218
    0.000000    0.954218   -0.299111

 AXIS OF ROTATION IS -1.000000  0.000000  0.000000  ANGLE IS  107.40

 SELECTED COORDINATES ROTATED IN THE MAIN SET.

  
 CHARMM>            coor rotate xcen @xpos ycen @ypos zcen @zpos ydir 1.0 -
 CHARMM>                phi @yphi select target end
 Parameter: XPOS -> "-27.4623793"
 Parameter: YPOS -> "43.3631775"
 Parameter: ZPOS -> "48.5758726"
 Parameter: YPHI -> "281.946621"
 SELRPN>      1 atoms have been selected out of   9362
 ROTATION MATRIX
    0.207000    0.000000    0.978341
    0.000000    1.000000    0.000000
   -0.978341    0.000000    0.207000

 AXIS OF ROTATION IS  0.000000 -1.000000  0.000000  ANGLE IS   78.05

 SELECTED COORDINATES ROTATED IN THE MAIN SET.

  
 CHARMM>            coor rotate xcen @xpos ycen @ypos zcen @zpos zdir 1.0 -
 CHARMM>                phi @zphi select target end
 Parameter: XPOS -> "-27.4623793"
 Parameter: YPOS -> "43.3631775"
 Parameter: ZPOS -> "48.5758726"
 Parameter: ZPHI -> "39.4117808"
 SELRPN>      1 atoms have been selected out of   9362
 ROTATION MATRIX
    0.772603    0.634889    0.000000
   -0.634889    0.772603    0.000000
    0.000000    0.000000    1.000000

 AXIS OF ROTATION IS  0.000000  0.000000  1.000000  ANGLE IS   39.41

 SELECTED COORDINATES ROTATED IN THE MAIN SET.

  
 CHARMM>     
  
 CHARMM>     
  
 CHARMM>            ! check if the ions are too close to solute
  
 CHARMM>            coor stat sele target end
 SELRPN>      1 atoms have been selected out of   9362
 STATISTICS FOR         1 SELECTED ATOMS:
    XMIN =  -27.462379 XMAX =  -27.462379 XAVE =  -27.462379
    YMIN =   43.363177 YMAX =   43.363177 YAVE =   43.363177
    ZMIN =   48.575873 ZMAX =   48.575873 ZAVE =   48.575873
    WMIN =    1.000000 WMAX =    1.000000 WAVE =    1.000000
  
 CHARMM>            calc dcut = 3.5
Evaluating: 3.5
 Parameter: DCUT <- "3.5"
  
 CHARMM>            calc xmax = ?xmax + @dcut
 Parameter: DCUT -> "3.5"
 RDCMND substituted energy or value "?XMAX" to "-27.4623793"
Evaluating: -27.4623793+3.5
 Parameter: XMAX <- "-23.9623793"
  
 CHARMM>            calc ymax = ?ymax + @dcut
 Parameter: DCUT -> "3.5"
 RDCMND substituted energy or value "?YMAX" to "43.3631775"
Evaluating: 43.3631775+3.5
 Parameter: YMAX <- "46.8631775"
  
 CHARMM>            calc zmax = ?zmax + @dcut
 Parameter: DCUT -> "3.5"
 RDCMND substituted energy or value "?ZMAX" to "48.5758726"
Evaluating: 48.5758726+3.5
 Parameter: ZMAX <- "52.0758726"
  
 CHARMM>            calc xmin = ?xmin - @dcut
 Parameter: DCUT -> "3.5"
 RDCMND substituted energy or value "?XMIN" to "-27.4623793"
Evaluating: -27.4623793-3.5
 Parameter: XMIN <- "-30.9623793"
  
 CHARMM>            calc ymin = ?ymin - @dcut
 Parameter: DCUT -> "3.5"
 RDCMND substituted energy or value "?YMIN" to "43.3631775"
Evaluating: 43.3631775-3.5
 Parameter: YMIN <- "39.8631775"
  
 CHARMM>            calc zmin = ?zmin - @dcut
 Parameter: DCUT -> "3.5"
 RDCMND substituted energy or value "?ZMIN" to "48.5758726"
Evaluating: 48.5758726-3.5
 Parameter: ZMIN <- "45.0758726"
  
 CHARMM>     
  
 CHARMM>            define JUNK sele .not. target .and. -
 CHARMM>                             prop X .lt. @xmax .and. prop X .gt. @xmin .and. -
 CHARMM>                             prop Y .lt. @ymax .and. prop Y .gt. @ymin .and. -
 CHARMM>                             prop Z .lt. @zmax .and. prop Z .gt. @zmin  end
 Parameter: XMAX -> "-23.9623793"
 Parameter: XMIN -> "-30.9623793"
 Parameter: YMAX -> "46.8631775"
 Parameter: YMIN -> "39.8631775"
 Parameter: ZMAX -> "52.0758726"
 Parameter: ZMIN -> "45.0758726"
 SELRPN>      0 atoms have been selected out of   9362
  
 CHARMM>     
  
 CHARMM>            if ?nsel .gt. 0 then
 RDCMND substituted energy or value "?NSEL" to "0"
 Comparing "0" and "0".
 IF test evaluated as false.  Skip to ELSE or ENDIF
  
 CHARMM>     
  
 CHARMM>            calc cntrand = 0
Evaluating: 0
 Parameter: CNTRAND <- "0"
  
 CHARMM>            increase i by 1
 Parameter: I <- "24"
  
 CHARMM>            if i .le. @nion goto doinit
 Parameter: NION -> "409"
 Comparing "24" and "409".
 IF test evaluated as true.  Performing command
  
 CHARMM>     
  
 CHARMM>            calc cntrand = @cntrand + 1
 Parameter: CNTRAND -> "0"
Evaluating: 0+1
 Parameter: CNTRAND <- "1"
  
 CHARMM>            if cntrand .gt. @cntmax stop ! ABNORMAL TERMINATION: ion placing may not work.. stop here
 Parameter: CNTMAX -> "100"
 Comparing "1" and "100".
 IF test evaluated as false.  Skipping command
  
 CHARMM>     
  
 CHARMM>            calc j = @i
 Parameter: I -> "24"
Evaluating: 24
 Parameter: J <- "24"
  
 CHARMM>            set ion = POS
 Parameter: ION <- "POS"
  
 CHARMM>     
  
 CHARMM>            if j .gt. @npos then
 Parameter: NPOS -> "202"
 Comparing "24" and "202".
 IF test evaluated as false.  Skip to ELSE or ENDIF
  
 CHARMM>     
  
 CHARMM>            define target select segid @ion .and. resid @j end
 Parameter: ION -> "POS"
 Parameter: J -> "24"
 SELRPN>      1 atoms have been selected out of   9362
  
 CHARMM>     
  
 CHARMM>            calc xpos = ( @A - 9.0 ) * ( ?random - 0.5 )
 Parameter: A -> "133"
 RDCMND substituted energy or value "?RANDOM" to "0.825864499"
Evaluating: (133-9.0)*(0.825864499-0.5)
 Parameter: XPOS <- "40.4071979"
  
 CHARMM>            calc ypos = ( @B - 9.0 ) * ( ?random - 0.5 )
 Parameter: B -> "133"
 RDCMND substituted energy or value "?RANDOM" to "0.645483605"
Evaluating: (133-9.0)*(0.645483605-0.5)
 Parameter: YPOS <- "18.039967"
  
 CHARMM>            calc zpos = ( @C - 9.0 ) * ( ?random - 0.5 )
 Parameter: C -> "133"
 RDCMND substituted energy or value "?RANDOM" to "0.408306193"
Evaluating: (133-9.0)*(0.408306193-0.5)
 Parameter: ZPOS <- "-11.3700321"
  
 CHARMM>     
  
 CHARMM>            ! move target to selected position
  
 CHARMM>            coor stat select target end
 SELRPN>      1 atoms have been selected out of   9362
 STATISTICS FOR         1 SELECTED ATOMS:
    XMIN =   66.500000 XMAX =   66.500000 XAVE =   66.500000
    YMIN =   66.500000 YMAX =   66.500000 YAVE =   66.500000
    ZMIN =   66.500000 ZMAX =   66.500000 ZAVE =   66.500000
    WMIN =    1.000000 WMAX =    1.000000 WAVE =    1.000000
  
 CHARMM>            calc xtran = @xpos - ?xave
 Parameter: XPOS -> "40.4071979"
 RDCMND substituted energy or value "?XAVE" to "66.5"
Evaluating: 40.4071979-66.5
 Parameter: XTRAN <- "-26.0928021"
  
 CHARMM>            calc ytran = @ypos - ?yave
 Parameter: YPOS -> "18.039967"
 RDCMND substituted energy or value "?YAVE" to "66.5"
Evaluating: 18.039967-66.5
 Parameter: YTRAN <- "-48.460033"
  
 CHARMM>            calc ztran = @zpos - ?zave
 Parameter: ZPOS -> "-11.3700321"
 RDCMND substituted energy or value "?ZAVE" to "66.5"
Evaluating: -11.3700321-66.5
 Parameter: ZTRAN <- "-77.8700321"
  
 CHARMM>            coor trans xdir @xtran ydir @ytran zdir @ztran select target end
 Parameter: XTRAN -> "-26.0928021"
 Parameter: YTRAN -> "-48.460033"
 Parameter: ZTRAN -> "-77.8700321"
 SELRPN>      1 atoms have been selected out of   9362
 TRANSLATION VECTOR   -26.092802  -48.460033  -77.870032
 SELECTED COORDINATES TRANSLATED IN THE MAIN SET.

  
 CHARMM>     
  
 CHARMM>            ! apply a random rotation along XYZ
  
 CHARMM>            calc xphi = ?random * 360.0
 RDCMND substituted energy or value "?RANDOM" to "0.532770645"
Evaluating: 0.532770645*360.0
 Parameter: XPHI <- "191.797432"
  
 CHARMM>            calc yphi = ?random * 360.0
 RDCMND substituted energy or value "?RANDOM" to "0.406225322"
Evaluating: 0.406225322*360.0
 Parameter: YPHI <- "146.241116"
  
 CHARMM>            calc zphi = ?random * 360.0
 RDCMND substituted energy or value "?RANDOM" to "0.843414717"
Evaluating: 0.843414717*360.0
 Parameter: ZPHI <- "303.629298"
  
 CHARMM>            coor rotate xcen @xpos ycen @ypos zcen @zpos xdir 1.0 -
 CHARMM>                phi @xphi select target end
 Parameter: XPOS -> "40.4071979"
 Parameter: YPOS -> "18.039967"
 Parameter: ZPOS -> "-11.3700321"
 Parameter: XPHI -> "191.797432"
 SELRPN>      1 atoms have been selected out of   9362
 ROTATION MATRIX
    1.000000    0.000000    0.000000
    0.000000   -0.978877   -0.204452
    0.000000    0.204452   -0.978877

 AXIS OF ROTATION IS -1.000000  0.000000  0.000000  ANGLE IS  168.20

 SELECTED COORDINATES ROTATED IN THE MAIN SET.

  
 CHARMM>            coor rotate xcen @xpos ycen @ypos zcen @zpos ydir 1.0 -
 CHARMM>                phi @yphi select target end
 Parameter: XPOS -> "40.4071979"
 Parameter: YPOS -> "18.039967"
 Parameter: ZPOS -> "-11.3700321"
 Parameter: YPHI -> "146.241116"
 SELRPN>      1 atoms have been selected out of   9362
 ROTATION MATRIX
   -0.831383    0.000000   -0.555699
    0.000000    1.000000    0.000000
    0.555699    0.000000   -0.831383

 AXIS OF ROTATION IS  0.000000  1.000000  0.000000  ANGLE IS  146.24

 SELECTED COORDINATES ROTATED IN THE MAIN SET.

  
 CHARMM>            coor rotate xcen @xpos ycen @ypos zcen @zpos zdir 1.0 -
 CHARMM>                phi @zphi select target end
 Parameter: XPOS -> "40.4071979"
 Parameter: YPOS -> "18.039967"
 Parameter: ZPOS -> "-11.3700321"
 Parameter: ZPHI -> "303.629298"
 SELRPN>      1 atoms have been selected out of   9362
 ROTATION MATRIX
    0.553817   -0.832638    0.000000
    0.832638    0.553817    0.000000
    0.000000    0.000000    1.000000

 AXIS OF ROTATION IS  0.000000  0.000000 -1.000000  ANGLE IS   56.37

 SELECTED COORDINATES ROTATED IN THE MAIN SET.

  
 CHARMM>     
  
 CHARMM>     
  
 CHARMM>            ! check if the ions are too close to solute
  
 CHARMM>            coor stat sele target end
 SELRPN>      1 atoms have been selected out of   9362
 STATISTICS FOR         1 SELECTED ATOMS:
    XMIN =   40.407198 XMAX =   40.407198 XAVE =   40.407198
    YMIN =   18.039967 YMAX =   18.039967 YAVE =   18.039967
    ZMIN =  -11.370032 ZMAX =  -11.370032 ZAVE =  -11.370032
    WMIN =    1.000000 WMAX =    1.000000 WAVE =    1.000000
  
 CHARMM>            calc dcut = 3.5
Evaluating: 3.5
 Parameter: DCUT <- "3.5"
  
 CHARMM>            calc xmax = ?xmax + @dcut
 Parameter: DCUT -> "3.5"
 RDCMND substituted energy or value "?XMAX" to "40.4071979"
Evaluating: 40.4071979+3.5
 Parameter: XMAX <- "43.9071979"
  
 CHARMM>            calc ymax = ?ymax + @dcut
 Parameter: DCUT -> "3.5"
 RDCMND substituted energy or value "?YMAX" to "18.039967"
Evaluating: 18.039967+3.5
 Parameter: YMAX <- "21.539967"
  
 CHARMM>            calc zmax = ?zmax + @dcut
 Parameter: DCUT -> "3.5"
 RDCMND substituted energy or value "?ZMAX" to "-11.3700321"
Evaluating: -11.3700321+3.5
 Parameter: ZMAX <- "-7.8700321"
  
 CHARMM>            calc xmin = ?xmin - @dcut
 Parameter: DCUT -> "3.5"
 RDCMND substituted energy or value "?XMIN" to "40.4071979"
Evaluating: 40.4071979-3.5
 Parameter: XMIN <- "36.9071979"
  
 CHARMM>            calc ymin = ?ymin - @dcut
 Parameter: DCUT -> "3.5"
 RDCMND substituted energy or value "?YMIN" to "18.039967"
Evaluating: 18.039967-3.5
 Parameter: YMIN <- "14.539967"
  
 CHARMM>            calc zmin = ?zmin - @dcut
 Parameter: DCUT -> "3.5"
 RDCMND substituted energy or value "?ZMIN" to "-11.3700321"
Evaluating: -11.3700321-3.5
 Parameter: ZMIN <- "-14.8700321"
  
 CHARMM>     
  
 CHARMM>            define JUNK sele .not. target .and. -
 CHARMM>                             prop X .lt. @xmax .and. prop X .gt. @xmin .and. -
 CHARMM>                             prop Y .lt. @ymax .and. prop Y .gt. @ymin .and. -
 CHARMM>                             prop Z .lt. @zmax .and. prop Z .gt. @zmin  end
 Parameter: XMAX -> "43.9071979"
 Parameter: XMIN -> "36.9071979"
 Parameter: YMAX -> "21.539967"
 Parameter: YMIN -> "14.539967"
 Parameter: ZMAX -> "-7.8700321"
 Parameter: ZMIN -> "-14.8700321"
 SELRPN>      1 atoms have been selected out of   9362
  
 CHARMM>     
  
 CHARMM>            if ?nsel .gt. 0 then
 RDCMND substituted energy or value "?NSEL" to "1"
 Comparing "1" and "0".
 IF test evaluated as true.  Performing command
  
 CHARMM>               coor dist cut 4.5 sele target end sele JUNK .and. .not. hydrogen end image
 SELRPN>      1 atoms have been selected out of   9362
 SELRPN>      1 atoms have been selected out of   9362

            DISTANCES FOR SELECTED ATOMS
 TOTAL EXCLUSION COUNT =         0
 TOTAL 1-4 EXCLUSIONS  =         0
 TOTAL NON-EXCLUSIONS  =         0
  
 CHARMM>               if ?npair .gt. 0 goto doinit
 RDCMND substituted energy or value "?NPAIR" to "0"
 Comparing "0" and "0".
 IF test evaluated as false.  Skipping command
  
 CHARMM>            endif
  
 CHARMM>     
  
 CHARMM>            calc cntrand = 0
Evaluating: 0
 Parameter: CNTRAND <- "0"
  
 CHARMM>            increase i by 1
 Parameter: I <- "25"
  
 CHARMM>            if i .le. @nion goto doinit
 Parameter: NION -> "409"
 Comparing "25" and "409".
 IF test evaluated as true.  Performing command
  
 CHARMM>     
  
 CHARMM>            calc cntrand = @cntrand + 1
 Parameter: CNTRAND -> "0"
Evaluating: 0+1
 Parameter: CNTRAND <- "1"
  
 CHARMM>            if cntrand .gt. @cntmax stop ! ABNORMAL TERMINATION: ion placing may not work.. stop here
 Parameter: CNTMAX -> "100"
 Comparing "1" and "100".
 IF test evaluated as false.  Skipping command
  
 CHARMM>     
  
 CHARMM>            calc j = @i
 Parameter: I -> "25"
Evaluating: 25
 Parameter: J <- "25"
  
 CHARMM>            set ion = POS
 Parameter: ION <- "POS"
  
 CHARMM>     
  
 CHARMM>            if j .gt. @npos then
 Parameter: NPOS -> "202"
 Comparing "25" and "202".
 IF test evaluated as false.  Skip to ELSE or ENDIF
  
 CHARMM>     
  
 CHARMM>            define target select segid @ion .and. resid @j end
 Parameter: ION -> "POS"
 Parameter: J -> "25"
 SELRPN>      1 atoms have been selected out of   9362
  
 CHARMM>     
  
 CHARMM>            calc xpos = ( @A - 9.0 ) * ( ?random - 0.5 )
 Parameter: A -> "133"
 RDCMND substituted energy or value "?RANDOM" to "0.816352123"
Evaluating: (133-9.0)*(0.816352123-0.5)
 Parameter: XPOS <- "39.2276633"
  
 CHARMM>            calc ypos = ( @B - 9.0 ) * ( ?random - 0.5 )
 Parameter: B -> "133"
 RDCMND substituted energy or value "?RANDOM" to "7.775679767E-02"
Evaluating: (133-9.0)*(7.775679767E-02-0.5)
 Parameter: YPOS <- "-52.3581571"
  
 CHARMM>            calc zpos = ( @C - 9.0 ) * ( ?random - 0.5 )
 Parameter: C -> "133"
 RDCMND substituted energy or value "?RANDOM" to "7.864640775E-02"
Evaluating: (133-9.0)*(7.864640775E-02-0.5)
 Parameter: ZPOS <- "-52.2478454"
  
 CHARMM>     
  
 CHARMM>            ! move target to selected position
  
 CHARMM>            coor stat select target end
 SELRPN>      1 atoms have been selected out of   9362
 STATISTICS FOR         1 SELECTED ATOMS:
    XMIN =   66.500000 XMAX =   66.500000 XAVE =   66.500000
    YMIN =   66.500000 YMAX =   66.500000 YAVE =   66.500000
    ZMIN =   66.500000 ZMAX =   66.500000 ZAVE =   66.500000
    WMIN =    1.000000 WMAX =    1.000000 WAVE =    1.000000
  
 CHARMM>            calc xtran = @xpos - ?xave
 Parameter: XPOS -> "39.2276633"
 RDCMND substituted energy or value "?XAVE" to "66.5"
Evaluating: 39.2276633-66.5
 Parameter: XTRAN <- "-27.2723367"
  
 CHARMM>            calc ytran = @ypos - ?yave
 Parameter: YPOS -> "-52.3581571"
 RDCMND substituted energy or value "?YAVE" to "66.5"
Evaluating: -52.3581571-66.5
 Parameter: YTRAN <- "-118.858157"
  
 CHARMM>            calc ztran = @zpos - ?zave
 Parameter: ZPOS -> "-52.2478454"
 RDCMND substituted energy or value "?ZAVE" to "66.5"
Evaluating: -52.2478454-66.5
 Parameter: ZTRAN <- "-118.747845"
  
 CHARMM>            coor trans xdir @xtran ydir @ytran zdir @ztran select target end
 Parameter: XTRAN -> "-27.2723367"
 Parameter: YTRAN -> "-118.858157"
 Parameter: ZTRAN -> "-118.747845"
 SELRPN>      1 atoms have been selected out of   9362
 TRANSLATION VECTOR   -27.272337 -118.858157 -118.747845
 SELECTED COORDINATES TRANSLATED IN THE MAIN SET.

  
 CHARMM>     
  
 CHARMM>            ! apply a random rotation along XYZ
  
 CHARMM>            calc xphi = ?random * 360.0
 RDCMND substituted energy or value "?RANDOM" to "0.690266858"
Evaluating: 0.690266858*360.0
 Parameter: XPHI <- "248.496069"
  
 CHARMM>            calc yphi = ?random * 360.0
 RDCMND substituted energy or value "?RANDOM" to "0.66626946"
Evaluating: 0.66626946*360.0
 Parameter: YPHI <- "239.857006"
  
 CHARMM>            calc zphi = ?random * 360.0
 RDCMND substituted energy or value "?RANDOM" to "0.511442689"
Evaluating: 0.511442689*360.0
 Parameter: ZPHI <- "184.119368"
  
 CHARMM>            coor rotate xcen @xpos ycen @ypos zcen @zpos xdir 1.0 -
 CHARMM>                phi @xphi select target end
 Parameter: XPOS -> "39.2276633"
 Parameter: YPOS -> "-52.3581571"
 Parameter: ZPOS -> "-52.2478454"
 Parameter: XPHI -> "248.496069"
 SELRPN>      1 atoms have been selected out of   9362
 ROTATION MATRIX
    1.000000    0.000000    0.000000
    0.000000   -0.366565   -0.930392
    0.000000    0.930392   -0.366565

 AXIS OF ROTATION IS -1.000000  0.000000  0.000000  ANGLE IS  111.50

 SELECTED COORDINATES ROTATED IN THE MAIN SET.

  
 CHARMM>            coor rotate xcen @xpos ycen @ypos zcen @zpos ydir 1.0 -
 CHARMM>                phi @yphi select target end
 Parameter: XPOS -> "39.2276633"
 Parameter: YPOS -> "-52.3581571"
 Parameter: ZPOS -> "-52.2478454"
 Parameter: YPHI -> "239.857006"
 SELRPN>      1 atoms have been selected out of   9362
 ROTATION MATRIX
   -0.502160    0.000000    0.864775
    0.000000    1.000000    0.000000
   -0.864775    0.000000   -0.502160

 AXIS OF ROTATION IS  0.000000 -1.000000  0.000000  ANGLE IS  120.14

 SELECTED COORDINATES ROTATED IN THE MAIN SET.

  
 CHARMM>            coor rotate xcen @xpos ycen @ypos zcen @zpos zdir 1.0 -
 CHARMM>                phi @zphi select target end
 Parameter: XPOS -> "39.2276633"
 Parameter: YPOS -> "-52.3581571"
 Parameter: ZPOS -> "-52.2478454"
 Parameter: ZPHI -> "184.119368"
 SELRPN>      1 atoms have been selected out of   9362
 ROTATION MATRIX
   -0.997417   -0.071835    0.000000
    0.071835   -0.997417    0.000000
    0.000000    0.000000    1.000000

 AXIS OF ROTATION IS  0.000000  0.000000 -1.000000  ANGLE IS  175.88

 SELECTED COORDINATES ROTATED IN THE MAIN SET.

  
 CHARMM>     
  
 CHARMM>     
  
 CHARMM>            ! check if the ions are too close to solute
  
 CHARMM>            coor stat sele target end
 SELRPN>      1 atoms have been selected out of   9362
 STATISTICS FOR         1 SELECTED ATOMS:
    XMIN =   39.227663 XMAX =   39.227663 XAVE =   39.227663
    YMIN =  -52.358157 YMAX =  -52.358157 YAVE =  -52.358157
    ZMIN =  -52.247845 ZMAX =  -52.247845 ZAVE =  -52.247845
    WMIN =    1.000000 WMAX =    1.000000 WAVE =    1.000000
  
 CHARMM>            calc dcut = 3.5
Evaluating: 3.5
 Parameter: DCUT <- "3.5"
  
 CHARMM>            calc xmax = ?xmax + @dcut
 Parameter: DCUT -> "3.5"
 RDCMND substituted energy or value "?XMAX" to "39.2276634"
Evaluating: 39.2276634+3.5
 Parameter: XMAX <- "42.7276634"
  
 CHARMM>            calc ymax = ?ymax + @dcut
 Parameter: DCUT -> "3.5"
 RDCMND substituted energy or value "?YMAX" to "-52.3581567"
Evaluating: -52.3581567+3.5
 Parameter: YMAX <- "-48.8581567"
  
 CHARMM>            calc zmax = ?zmax + @dcut
 Parameter: DCUT -> "3.5"
 RDCMND substituted energy or value "?ZMAX" to "-52.2478454"
Evaluating: -52.2478454+3.5
 Parameter: ZMAX <- "-48.7478454"
  
 CHARMM>            calc xmin = ?xmin - @dcut
 Parameter: DCUT -> "3.5"
 RDCMND substituted energy or value "?XMIN" to "39.2276634"
Evaluating: 39.2276634-3.5
 Parameter: XMIN <- "35.7276634"
  
 CHARMM>            calc ymin = ?ymin - @dcut
 Parameter: DCUT -> "3.5"
 RDCMND substituted energy or value "?YMIN" to "-52.3581567"
Evaluating: -52.3581567-3.5
 Parameter: YMIN <- "-55.8581567"
  
 CHARMM>            calc zmin = ?zmin - @dcut
 Parameter: DCUT -> "3.5"
 RDCMND substituted energy or value "?ZMIN" to "-52.2478454"
Evaluating: -52.2478454-3.5
 Parameter: ZMIN <- "-55.7478454"
  
 CHARMM>     
  
 CHARMM>            define JUNK sele .not. target .and. -
 CHARMM>                             prop X .lt. @xmax .and. prop X .gt. @xmin .and. -
 CHARMM>                             prop Y .lt. @ymax .and. prop Y .gt. @ymin .and. -
 CHARMM>                             prop Z .lt. @zmax .and. prop Z .gt. @zmin  end
 Parameter: XMAX -> "42.7276634"
 Parameter: XMIN -> "35.7276634"
 Parameter: YMAX -> "-48.8581567"
 Parameter: YMIN -> "-55.8581567"
 Parameter: ZMAX -> "-48.7478454"
 Parameter: ZMIN -> "-55.7478454"
 SELRPN>      0 atoms have been selected out of   9362
  
 CHARMM>     
  
 CHARMM>            if ?nsel .gt. 0 then
 RDCMND substituted energy or value "?NSEL" to "0"
 Comparing "0" and "0".
 IF test evaluated as false.  Skip to ELSE or ENDIF
  
 CHARMM>     
  
 CHARMM>            calc cntrand = 0
Evaluating: 0
 Parameter: CNTRAND <- "0"
  
 CHARMM>            increase i by 1
 Parameter: I <- "26"
  
 CHARMM>            if i .le. @nion goto doinit
 Parameter: NION -> "409"
 Comparing "26" and "409".
 IF test evaluated as true.  Performing command
  
 CHARMM>     
  
 CHARMM>            calc cntrand = @cntrand + 1
 Parameter: CNTRAND -> "0"
Evaluating: 0+1
 Parameter: CNTRAND <- "1"
  
 CHARMM>            if cntrand .gt. @cntmax stop ! ABNORMAL TERMINATION: ion placing may not work.. stop here
 Parameter: CNTMAX -> "100"
 Comparing "1" and "100".
 IF test evaluated as false.  Skipping command
  
 CHARMM>     
  
 CHARMM>            calc j = @i
 Parameter: I -> "26"
Evaluating: 26
 Parameter: J <- "26"
  
 CHARMM>            set ion = POS
 Parameter: ION <- "POS"
  
 CHARMM>     
  
 CHARMM>            if j .gt. @npos then
 Parameter: NPOS -> "202"
 Comparing "26" and "202".
 IF test evaluated as false.  Skip to ELSE or ENDIF
  
 CHARMM>     
  
 CHARMM>            define target select segid @ion .and. resid @j end
 Parameter: ION -> "POS"
 Parameter: J -> "26"
 SELRPN>      1 atoms have been selected out of   9362
  
 CHARMM>     
  
 CHARMM>            calc xpos = ( @A - 9.0 ) * ( ?random - 0.5 )
 Parameter: A -> "133"
 RDCMND substituted energy or value "?RANDOM" to "1.294052822E-02"
Evaluating: (133-9.0)*(1.294052822E-02-0.5)
 Parameter: XPOS <- "-60.3953745"
  
 CHARMM>            calc ypos = ( @B - 9.0 ) * ( ?random - 0.5 )
 Parameter: B -> "133"
 RDCMND substituted energy or value "?RANDOM" to "0.101111138"
Evaluating: (133-9.0)*(0.101111138-0.5)
 Parameter: YPOS <- "-49.4622189"
  
 CHARMM>            calc zpos = ( @C - 9.0 ) * ( ?random - 0.5 )
 Parameter: C -> "133"
 RDCMND substituted energy or value "?RANDOM" to "0.328126499"
Evaluating: (133-9.0)*(0.328126499-0.5)
 Parameter: ZPOS <- "-21.3123141"
  
 CHARMM>     
  
 CHARMM>            ! move target to selected position
  
 CHARMM>            coor stat select target end
 SELRPN>      1 atoms have been selected out of   9362
 STATISTICS FOR         1 SELECTED ATOMS:
    XMIN =   66.500000 XMAX =   66.500000 XAVE =   66.500000
    YMIN =   66.500000 YMAX =   66.500000 YAVE =   66.500000
    ZMIN =   66.500000 ZMAX =   66.500000 ZAVE =   66.500000
    WMIN =    1.000000 WMAX =    1.000000 WAVE =    1.000000
  
 CHARMM>            calc xtran = @xpos - ?xave
 Parameter: XPOS -> "-60.3953745"
 RDCMND substituted energy or value "?XAVE" to "66.5"
Evaluating: -60.3953745-66.5
 Parameter: XTRAN <- "-126.895375"
  
 CHARMM>            calc ytran = @ypos - ?yave
 Parameter: YPOS -> "-49.4622189"
 RDCMND substituted energy or value "?YAVE" to "66.5"
Evaluating: -49.4622189-66.5
 Parameter: YTRAN <- "-115.962219"
  
 CHARMM>            calc ztran = @zpos - ?zave
 Parameter: ZPOS -> "-21.3123141"
 RDCMND substituted energy or value "?ZAVE" to "66.5"
Evaluating: -21.3123141-66.5
 Parameter: ZTRAN <- "-87.8123141"
  
 CHARMM>            coor trans xdir @xtran ydir @ytran zdir @ztran select target end
 Parameter: XTRAN -> "-126.895375"
 Parameter: YTRAN -> "-115.962219"
 Parameter: ZTRAN -> "-87.8123141"
 SELRPN>      1 atoms have been selected out of   9362
 TRANSLATION VECTOR  -126.895375 -115.962219  -87.812314
 SELECTED COORDINATES TRANSLATED IN THE MAIN SET.

  
 CHARMM>     
  
 CHARMM>            ! apply a random rotation along XYZ
  
 CHARMM>            calc xphi = ?random * 360.0
 RDCMND substituted energy or value "?RANDOM" to "0.326045206"
Evaluating: 0.326045206*360.0
 Parameter: XPHI <- "117.376274"
  
 CHARMM>            calc yphi = ?random * 360.0
 RDCMND substituted energy or value "?RANDOM" to "0.326066391"
Evaluating: 0.326066391*360.0
 Parameter: YPHI <- "117.383901"
  
 CHARMM>            calc zphi = ?random * 360.0
 RDCMND substituted energy or value "?RANDOM" to "0.377863274"
Evaluating: 0.377863274*360.0
 Parameter: ZPHI <- "136.030779"
  
 CHARMM>            coor rotate xcen @xpos ycen @ypos zcen @zpos xdir 1.0 -
 CHARMM>                phi @xphi select target end
 Parameter: XPOS -> "-60.3953745"
 Parameter: YPOS -> "-49.4622189"
 Parameter: ZPOS -> "-21.3123141"
 Parameter: XPHI -> "117.376274"
 SELRPN>      1 atoms have been selected out of   9362
 ROTATION MATRIX
    1.000000    0.000000    0.000000
    0.000000   -0.459832    0.888006
    0.000000   -0.888006   -0.459832

 AXIS OF ROTATION IS  1.000000  0.000000  0.000000  ANGLE IS  117.38

 SELECTED COORDINATES ROTATED IN THE MAIN SET.

  
 CHARMM>            coor rotate xcen @xpos ycen @ypos zcen @zpos ydir 1.0 -
 CHARMM>                phi @yphi select target end
 Parameter: XPOS -> "-60.3953745"
 Parameter: YPOS -> "-49.4622189"
 Parameter: ZPOS -> "-21.3123141"
 Parameter: YPHI -> "117.383901"
 SELRPN>      1 atoms have been selected out of   9362
 ROTATION MATRIX
   -0.459950    0.000000   -0.887945
    0.000000    1.000000    0.000000
    0.887945    0.000000   -0.459950

 AXIS OF ROTATION IS  0.000000  1.000000  0.000000  ANGLE IS  117.38

 SELECTED COORDINATES ROTATED IN THE MAIN SET.

  
 CHARMM>            coor rotate xcen @xpos ycen @ypos zcen @zpos zdir 1.0 -
 CHARMM>                phi @zphi select target end
 Parameter: XPOS -> "-60.3953745"
 Parameter: YPOS -> "-49.4622189"
 Parameter: ZPOS -> "-21.3123141"
 Parameter: ZPHI -> "136.030779"
 SELRPN>      1 atoms have been selected out of   9362
 ROTATION MATRIX
   -0.719713    0.694272    0.000000
   -0.694272   -0.719713    0.000000
    0.000000    0.000000    1.000000

 AXIS OF ROTATION IS  0.000000  0.000000  1.000000  ANGLE IS  136.03

 SELECTED COORDINATES ROTATED IN THE MAIN SET.

  
 CHARMM>     
  
 CHARMM>     
  
 CHARMM>            ! check if the ions are too close to solute
  
 CHARMM>            coor stat sele target end
 SELRPN>      1 atoms have been selected out of   9362
 STATISTICS FOR         1 SELECTED ATOMS:
    XMIN =  -60.395375 XMAX =  -60.395375 XAVE =  -60.395375
    YMIN =  -49.462219 YMAX =  -49.462219 YAVE =  -49.462219
    ZMIN =  -21.312315 ZMAX =  -21.312315 ZAVE =  -21.312315
    WMIN =    1.000000 WMAX =    1.000000 WAVE =    1.000000
  
 CHARMM>            calc dcut = 3.5
Evaluating: 3.5
 Parameter: DCUT <- "3.5"
  
 CHARMM>            calc xmax = ?xmax + @dcut
 Parameter: DCUT -> "3.5"
 RDCMND substituted energy or value "?XMAX" to "-60.3953746"
Evaluating: -60.3953746+3.5
 Parameter: XMAX <- "-56.8953746"
  
 CHARMM>            calc ymax = ?ymax + @dcut
 Parameter: DCUT -> "3.5"
 RDCMND substituted energy or value "?YMAX" to "-49.462219"
Evaluating: -49.462219+3.5
 Parameter: YMAX <- "-45.962219"
  
 CHARMM>            calc zmax = ?zmax + @dcut
 Parameter: DCUT -> "3.5"
 RDCMND substituted energy or value "?ZMAX" to "-21.3123146"
Evaluating: -21.3123146+3.5
 Parameter: ZMAX <- "-17.8123146"
  
 CHARMM>            calc xmin = ?xmin - @dcut
 Parameter: DCUT -> "3.5"
 RDCMND substituted energy or value "?XMIN" to "-60.3953746"
Evaluating: -60.3953746-3.5
 Parameter: XMIN <- "-63.8953746"
  
 CHARMM>            calc ymin = ?ymin - @dcut
 Parameter: DCUT -> "3.5"
 RDCMND substituted energy or value "?YMIN" to "-49.462219"
Evaluating: -49.462219-3.5
 Parameter: YMIN <- "-52.962219"
  
 CHARMM>            calc zmin = ?zmin - @dcut
 Parameter: DCUT -> "3.5"
 RDCMND substituted energy or value "?ZMIN" to "-21.3123146"
Evaluating: -21.3123146-3.5
 Parameter: ZMIN <- "-24.8123146"
  
 CHARMM>     
  
 CHARMM>            define JUNK sele .not. target .and. -
 CHARMM>                             prop X .lt. @xmax .and. prop X .gt. @xmin .and. -
 CHARMM>                             prop Y .lt. @ymax .and. prop Y .gt. @ymin .and. -
 CHARMM>                             prop Z .lt. @zmax .and. prop Z .gt. @zmin  end
 Parameter: XMAX -> "-56.8953746"
 Parameter: XMIN -> "-63.8953746"
 Parameter: YMAX -> "-45.962219"
 Parameter: YMIN -> "-52.962219"
 Parameter: ZMAX -> "-17.8123146"
 Parameter: ZMIN -> "-24.8123146"
 SELRPN>      0 atoms have been selected out of   9362
  
 CHARMM>     
  
 CHARMM>            if ?nsel .gt. 0 then
 RDCMND substituted energy or value "?NSEL" to "0"
 Comparing "0" and "0".
 IF test evaluated as false.  Skip to ELSE or ENDIF
  
 CHARMM>     
  
 CHARMM>            calc cntrand = 0
Evaluating: 0
 Parameter: CNTRAND <- "0"
  
 CHARMM>            increase i by 1
 Parameter: I <- "27"
  
 CHARMM>            if i .le. @nion goto doinit
 Parameter: NION -> "409"
 Comparing "27" and "409".
 IF test evaluated as true.  Performing command
  
 CHARMM>     
  
 CHARMM>            calc cntrand = @cntrand + 1
 Parameter: CNTRAND -> "0"
Evaluating: 0+1
 Parameter: CNTRAND <- "1"
  
 CHARMM>            if cntrand .gt. @cntmax stop ! ABNORMAL TERMINATION: ion placing may not work.. stop here
 Parameter: CNTMAX -> "100"
 Comparing "1" and "100".
 IF test evaluated as false.  Skipping command
  
 CHARMM>     
  
 CHARMM>            calc j = @i
 Parameter: I -> "27"
Evaluating: 27
 Parameter: J <- "27"
  
 CHARMM>            set ion = POS
 Parameter: ION <- "POS"
  
 CHARMM>     
  
 CHARMM>            if j .gt. @npos then
 Parameter: NPOS -> "202"
 Comparing "27" and "202".
 IF test evaluated as false.  Skip to ELSE or ENDIF
  
 CHARMM>     
  
 CHARMM>            define target select segid @ion .and. resid @j end
 Parameter: ION -> "POS"
 Parameter: J -> "27"
 SELRPN>      1 atoms have been selected out of   9362
  
 CHARMM>     
  
 CHARMM>            calc xpos = ( @A - 9.0 ) * ( ?random - 0.5 )
 Parameter: A -> "133"
 RDCMND substituted energy or value "?RANDOM" to "0.420453194"
Evaluating: (133-9.0)*(0.420453194-0.5)
 Parameter: XPOS <- "-9.86380394"
  
 CHARMM>            calc ypos = ( @B - 9.0 ) * ( ?random - 0.5 )
 Parameter: B -> "133"
 RDCMND substituted energy or value "?RANDOM" to "0.174015664"
Evaluating: (133-9.0)*(0.174015664-0.5)
 Parameter: YPOS <- "-40.4220577"
  
 CHARMM>            calc zpos = ( @C - 9.0 ) * ( ?random - 0.5 )
 Parameter: C -> "133"
 RDCMND substituted energy or value "?RANDOM" to "0.924632804"
Evaluating: (133-9.0)*(0.924632804-0.5)
 Parameter: ZPOS <- "52.6544677"
  
 CHARMM>     
  
 CHARMM>            ! move target to selected position
  
 CHARMM>            coor stat select target end
 SELRPN>      1 atoms have been selected out of   9362
 STATISTICS FOR         1 SELECTED ATOMS:
    XMIN =   66.500000 XMAX =   66.500000 XAVE =   66.500000
    YMIN =   66.500000 YMAX =   66.500000 YAVE =   66.500000
    ZMIN =   66.500000 ZMAX =   66.500000 ZAVE =   66.500000
    WMIN =    1.000000 WMAX =    1.000000 WAVE =    1.000000
  
 CHARMM>            calc xtran = @xpos - ?xave
 Parameter: XPOS -> "-9.86380394"
 RDCMND substituted energy or value "?XAVE" to "66.5"
Evaluating: -9.86380394-66.5
 Parameter: XTRAN <- "-76.3638039"
  
 CHARMM>            calc ytran = @ypos - ?yave
 Parameter: YPOS -> "-40.4220577"
 RDCMND substituted energy or value "?YAVE" to "66.5"
Evaluating: -40.4220577-66.5
 Parameter: YTRAN <- "-106.922058"
  
 CHARMM>            calc ztran = @zpos - ?zave
 Parameter: ZPOS -> "52.6544677"
 RDCMND substituted energy or value "?ZAVE" to "66.5"
Evaluating: 52.6544677-66.5
 Parameter: ZTRAN <- "-13.8455323"
  
 CHARMM>            coor trans xdir @xtran ydir @ytran zdir @ztran select target end
 Parameter: XTRAN -> "-76.3638039"
 Parameter: YTRAN -> "-106.922058"
 Parameter: ZTRAN -> "-13.8455323"
 SELRPN>      1 atoms have been selected out of   9362
 TRANSLATION VECTOR   -76.363804 -106.922058  -13.845532
 SELECTED COORDINATES TRANSLATED IN THE MAIN SET.

  
 CHARMM>     
  
 CHARMM>            ! apply a random rotation along XYZ
  
 CHARMM>            calc xphi = ?random * 360.0
 RDCMND substituted energy or value "?RANDOM" to "0.797078584"
Evaluating: 0.797078584*360.0
 Parameter: XPHI <- "286.94829"
  
 CHARMM>            calc yphi = ?random * 360.0
 RDCMND substituted energy or value "?RANDOM" to "0.386787562"
Evaluating: 0.386787562*360.0
 Parameter: YPHI <- "139.243522"
  
 CHARMM>            calc zphi = ?random * 360.0
 RDCMND substituted energy or value "?RANDOM" to "0.666745827"
Evaluating: 0.666745827*360.0
 Parameter: ZPHI <- "240.028498"
  
 CHARMM>            coor rotate xcen @xpos ycen @ypos zcen @zpos xdir 1.0 -
 CHARMM>                phi @xphi select target end
 Parameter: XPOS -> "-9.86380394"
 Parameter: YPOS -> "-40.4220577"
 Parameter: ZPOS -> "52.6544677"
 Parameter: XPHI -> "286.94829"
 SELRPN>      1 atoms have been selected out of   9362
 ROTATION MATRIX
    1.000000    0.000000    0.000000
    0.000000    0.291509   -0.956568
    0.000000    0.956568    0.291509

 AXIS OF ROTATION IS -1.000000  0.000000  0.000000  ANGLE IS   73.05

 SELECTED COORDINATES ROTATED IN THE MAIN SET.

  
 CHARMM>            coor rotate xcen @xpos ycen @ypos zcen @zpos ydir 1.0 -
 CHARMM>                phi @yphi select target end
 Parameter: XPOS -> "-9.86380394"
 Parameter: YPOS -> "-40.4220577"
 Parameter: ZPOS -> "52.6544677"
 Parameter: YPHI -> "139.243522"
 SELRPN>      1 atoms have been selected out of   9362
 ROTATION MATRIX
   -0.757491    0.000000   -0.652845
    0.000000    1.000000    0.000000
    0.652845    0.000000   -0.757491

 AXIS OF ROTATION IS  0.000000  1.000000  0.000000  ANGLE IS  139.24

 SELECTED COORDINATES ROTATED IN THE MAIN SET.

  
 CHARMM>            coor rotate xcen @xpos ycen @ypos zcen @zpos zdir 1.0 -
 CHARMM>                phi @zphi select target end
 Parameter: XPOS -> "-9.86380394"
 Parameter: YPOS -> "-40.4220577"
 Parameter: ZPOS -> "52.6544677"
 Parameter: ZPHI -> "240.028498"
 SELRPN>      1 atoms have been selected out of   9362
 ROTATION MATRIX
   -0.499569   -0.866274    0.000000
    0.866274   -0.499569    0.000000
    0.000000    0.000000    1.000000

 AXIS OF ROTATION IS  0.000000  0.000000 -1.000000  ANGLE IS  119.97

 SELECTED COORDINATES ROTATED IN THE MAIN SET.

  
 CHARMM>     
  
 CHARMM>     
  
 CHARMM>            ! check if the ions are too close to solute
  
 CHARMM>            coor stat sele target end
 SELRPN>      1 atoms have been selected out of   9362
 STATISTICS FOR         1 SELECTED ATOMS:
    XMIN =   -9.863804 XMAX =   -9.863804 XAVE =   -9.863804
    YMIN =  -40.422058 YMAX =  -40.422058 YAVE =  -40.422058
    ZMIN =   52.654468 ZMAX =   52.654468 ZAVE =   52.654468
    WMIN =    1.000000 WMAX =    1.000000 WAVE =    1.000000
  
 CHARMM>            calc dcut = 3.5
Evaluating: 3.5
 Parameter: DCUT <- "3.5"
  
 CHARMM>            calc xmax = ?xmax + @dcut
 Parameter: DCUT -> "3.5"
 RDCMND substituted energy or value "?XMAX" to "-9.86380394"
Evaluating: -9.86380394+3.5
 Parameter: XMAX <- "-6.36380394"
  
 CHARMM>            calc ymax = ?ymax + @dcut
 Parameter: DCUT -> "3.5"
 RDCMND substituted energy or value "?YMAX" to "-40.4220575"
Evaluating: -40.4220575+3.5
 Parameter: YMAX <- "-36.9220575"
  
 CHARMM>            calc zmax = ?zmax + @dcut
 Parameter: DCUT -> "3.5"
 RDCMND substituted energy or value "?ZMAX" to "52.6544679"
Evaluating: 52.6544679+3.5
 Parameter: ZMAX <- "56.1544679"
  
 CHARMM>            calc xmin = ?xmin - @dcut
 Parameter: DCUT -> "3.5"
 RDCMND substituted energy or value "?XMIN" to "-9.86380394"
Evaluating: -9.86380394-3.5
 Parameter: XMIN <- "-13.3638039"
  
 CHARMM>            calc ymin = ?ymin - @dcut
 Parameter: DCUT -> "3.5"
 RDCMND substituted energy or value "?YMIN" to "-40.4220575"
Evaluating: -40.4220575-3.5
 Parameter: YMIN <- "-43.9220575"
  
 CHARMM>            calc zmin = ?zmin - @dcut
 Parameter: DCUT -> "3.5"
 RDCMND substituted energy or value "?ZMIN" to "52.6544679"
Evaluating: 52.6544679-3.5
 Parameter: ZMIN <- "49.1544679"
  
 CHARMM>     
  
 CHARMM>            define JUNK sele .not. target .and. -
 CHARMM>                             prop X .lt. @xmax .and. prop X .gt. @xmin .and. -
 CHARMM>                             prop Y .lt. @ymax .and. prop Y .gt. @ymin .and. -
 CHARMM>                             prop Z .lt. @zmax .and. prop Z .gt. @zmin  end
 Parameter: XMAX -> "-6.36380394"
 Parameter: XMIN -> "-13.3638039"
 Parameter: YMAX -> "-36.9220575"
 Parameter: YMIN -> "-43.9220575"
 Parameter: ZMAX -> "56.1544679"
 Parameter: ZMIN -> "49.1544679"
 SELRPN>      0 atoms have been selected out of   9362
  
 CHARMM>     
  
 CHARMM>            if ?nsel .gt. 0 then
 RDCMND substituted energy or value "?NSEL" to "0"
 Comparing "0" and "0".
 IF test evaluated as false.  Skip to ELSE or ENDIF
  
 CHARMM>     
  
 CHARMM>            calc cntrand = 0
Evaluating: 0
 Parameter: CNTRAND <- "0"
  
 CHARMM>            increase i by 1
 Parameter: I <- "28"
  
 CHARMM>            if i .le. @nion goto doinit
 Parameter: NION -> "409"
 Comparing "28" and "409".
 IF test evaluated as true.  Performing command
  
 CHARMM>     
  
 CHARMM>            calc cntrand = @cntrand + 1
 Parameter: CNTRAND -> "0"
Evaluating: 0+1
 Parameter: CNTRAND <- "1"
  
 CHARMM>            if cntrand .gt. @cntmax stop ! ABNORMAL TERMINATION: ion placing may not work.. stop here
 Parameter: CNTMAX -> "100"
 Comparing "1" and "100".
 IF test evaluated as false.  Skipping command
  
 CHARMM>     
  
 CHARMM>            calc j = @i
 Parameter: I -> "28"
Evaluating: 28
 Parameter: J <- "28"
  
 CHARMM>            set ion = POS
 Parameter: ION <- "POS"
  
 CHARMM>     
  
 CHARMM>            if j .gt. @npos then
 Parameter: NPOS -> "202"
 Comparing "28" and "202".
 IF test evaluated as false.  Skip to ELSE or ENDIF
  
 CHARMM>     
  
 CHARMM>            define target select segid @ion .and. resid @j end
 Parameter: ION -> "POS"
 Parameter: J -> "28"
 SELRPN>      1 atoms have been selected out of   9362
  
 CHARMM>     
  
 CHARMM>            calc xpos = ( @A - 9.0 ) * ( ?random - 0.5 )
 Parameter: A -> "133"
 RDCMND substituted energy or value "?RANDOM" to "0.871993623"
Evaluating: (133-9.0)*(0.871993623-0.5)
 Parameter: XPOS <- "46.1272093"
  
 CHARMM>            calc ypos = ( @B - 9.0 ) * ( ?random - 0.5 )
 Parameter: B -> "133"
 RDCMND substituted energy or value "?RANDOM" to "0.76345339"
Evaluating: (133-9.0)*(0.76345339-0.5)
 Parameter: YPOS <- "32.6682204"
  
 CHARMM>            calc zpos = ( @C - 9.0 ) * ( ?random - 0.5 )
 Parameter: C -> "133"
 RDCMND substituted energy or value "?RANDOM" to "0.907477119"
Evaluating: (133-9.0)*(0.907477119-0.5)
 Parameter: ZPOS <- "50.5271628"
  
 CHARMM>     
  
 CHARMM>            ! move target to selected position
  
 CHARMM>            coor stat select target end
 SELRPN>      1 atoms have been selected out of   9362
 STATISTICS FOR         1 SELECTED ATOMS:
    XMIN =   66.500000 XMAX =   66.500000 XAVE =   66.500000
    YMIN =   66.500000 YMAX =   66.500000 YAVE =   66.500000
    ZMIN =   66.500000 ZMAX =   66.500000 ZAVE =   66.500000
    WMIN =    1.000000 WMAX =    1.000000 WAVE =    1.000000
  
 CHARMM>            calc xtran = @xpos - ?xave
 Parameter: XPOS -> "46.1272093"
 RDCMND substituted energy or value "?XAVE" to "66.5"
Evaluating: 46.1272093-66.5
 Parameter: XTRAN <- "-20.3727907"
  
 CHARMM>            calc ytran = @ypos - ?yave
 Parameter: YPOS -> "32.6682204"
 RDCMND substituted energy or value "?YAVE" to "66.5"
Evaluating: 32.6682204-66.5
 Parameter: YTRAN <- "-33.8317796"
  
 CHARMM>            calc ztran = @zpos - ?zave
 Parameter: ZPOS -> "50.5271628"
 RDCMND substituted energy or value "?ZAVE" to "66.5"
Evaluating: 50.5271628-66.5
 Parameter: ZTRAN <- "-15.9728372"
  
 CHARMM>            coor trans xdir @xtran ydir @ytran zdir @ztran select target end
 Parameter: XTRAN -> "-20.3727907"
 Parameter: YTRAN -> "-33.8317796"
 Parameter: ZTRAN -> "-15.9728372"
 SELRPN>      1 atoms have been selected out of   9362
 TRANSLATION VECTOR   -20.372791  -33.831780  -15.972837
 SELECTED COORDINATES TRANSLATED IN THE MAIN SET.

  
 CHARMM>     
  
 CHARMM>            ! apply a random rotation along XYZ
  
 CHARMM>            calc xphi = ?random * 360.0
 RDCMND substituted energy or value "?RANDOM" to "0.172720568"
Evaluating: 0.172720568*360.0
 Parameter: XPHI <- "62.1794045"
  
 CHARMM>            calc yphi = ?random * 360.0
 RDCMND substituted energy or value "?RANDOM" to "0.552904394"
Evaluating: 0.552904394*360.0
 Parameter: YPHI <- "199.045582"
  
 CHARMM>            calc zphi = ?random * 360.0
 RDCMND substituted energy or value "?RANDOM" to "5.718006068E-02"
Evaluating: 5.718006068E-02*360.0
 Parameter: ZPHI <- "20.5848218"
  
 CHARMM>            coor rotate xcen @xpos ycen @ypos zcen @zpos xdir 1.0 -
 CHARMM>                phi @xphi select target end
 Parameter: XPOS -> "46.1272093"
 Parameter: YPOS -> "32.6682204"
 Parameter: ZPOS -> "50.5271628"
 Parameter: XPHI -> "62.1794045"
 SELRPN>      1 atoms have been selected out of   9362
 ROTATION MATRIX
    1.000000    0.000000    0.000000
    0.000000    0.466705    0.884413
    0.000000   -0.884413    0.466705

 AXIS OF ROTATION IS  1.000000  0.000000  0.000000  ANGLE IS   62.18

 SELECTED COORDINATES ROTATED IN THE MAIN SET.

  
 CHARMM>            coor rotate xcen @xpos ycen @ypos zcen @zpos ydir 1.0 -
 CHARMM>                phi @yphi select target end
 Parameter: XPOS -> "46.1272093"
 Parameter: YPOS -> "32.6682204"
 Parameter: ZPOS -> "50.5271628"
 Parameter: YPHI -> "199.045582"
 SELRPN>      1 atoms have been selected out of   9362
 ROTATION MATRIX
   -0.945259    0.000000    0.326320
    0.000000    1.000000    0.000000
   -0.326320    0.000000   -0.945259

 AXIS OF ROTATION IS  0.000000 -1.000000  0.000000  ANGLE IS  160.95

 SELECTED COORDINATES ROTATED IN THE MAIN SET.

  
 CHARMM>            coor rotate xcen @xpos ycen @ypos zcen @zpos zdir 1.0 -
 CHARMM>                phi @zphi select target end
 Parameter: XPOS -> "46.1272093"
 Parameter: YPOS -> "32.6682204"
 Parameter: ZPOS -> "50.5271628"
 Parameter: ZPHI -> "20.5848218"
 SELRPN>      1 atoms have been selected out of   9362
 ROTATION MATRIX
    0.936153    0.351594    0.000000
   -0.351594    0.936153    0.000000
    0.000000    0.000000    1.000000

 AXIS OF ROTATION IS  0.000000  0.000000  1.000000  ANGLE IS   20.58

 SELECTED COORDINATES ROTATED IN THE MAIN SET.

  
 CHARMM>     
  
 CHARMM>     
  
 CHARMM>            ! check if the ions are too close to solute
  
 CHARMM>            coor stat sele target end
 SELRPN>      1 atoms have been selected out of   9362
 STATISTICS FOR         1 SELECTED ATOMS:
    XMIN =   46.127209 XMAX =   46.127209 XAVE =   46.127209
    YMIN =   32.668220 YMAX =   32.668220 YAVE =   32.668220
    ZMIN =   50.527163 ZMAX =   50.527163 ZAVE =   50.527163
    WMIN =    1.000000 WMAX =    1.000000 WAVE =    1.000000
  
 CHARMM>            calc dcut = 3.5
Evaluating: 3.5
 Parameter: DCUT <- "3.5"
  
 CHARMM>            calc xmax = ?xmax + @dcut
 Parameter: DCUT -> "3.5"
 RDCMND substituted energy or value "?XMAX" to "46.1272093"
Evaluating: 46.1272093+3.5
 Parameter: XMAX <- "49.6272093"
  
 CHARMM>            calc ymax = ?ymax + @dcut
 Parameter: DCUT -> "3.5"
 RDCMND substituted energy or value "?YMAX" to "32.6682204"
Evaluating: 32.6682204+3.5
 Parameter: YMAX <- "36.1682204"
  
 CHARMM>            calc zmax = ?zmax + @dcut
 Parameter: DCUT -> "3.5"
 RDCMND substituted energy or value "?ZMAX" to "50.5271628"
Evaluating: 50.5271628+3.5
 Parameter: ZMAX <- "54.0271628"
  
 CHARMM>            calc xmin = ?xmin - @dcut
 Parameter: DCUT -> "3.5"
 RDCMND substituted energy or value "?XMIN" to "46.1272093"
Evaluating: 46.1272093-3.5
 Parameter: XMIN <- "42.6272093"
  
 CHARMM>            calc ymin = ?ymin - @dcut
 Parameter: DCUT -> "3.5"
 RDCMND substituted energy or value "?YMIN" to "32.6682204"
Evaluating: 32.6682204-3.5
 Parameter: YMIN <- "29.1682204"
  
 CHARMM>            calc zmin = ?zmin - @dcut
 Parameter: DCUT -> "3.5"
 RDCMND substituted energy or value "?ZMIN" to "50.5271628"
Evaluating: 50.5271628-3.5
 Parameter: ZMIN <- "47.0271628"
  
 CHARMM>     
  
 CHARMM>            define JUNK sele .not. target .and. -
 CHARMM>                             prop X .lt. @xmax .and. prop X .gt. @xmin .and. -
 CHARMM>                             prop Y .lt. @ymax .and. prop Y .gt. @ymin .and. -
 CHARMM>                             prop Z .lt. @zmax .and. prop Z .gt. @zmin  end
 Parameter: XMAX -> "49.6272093"
 Parameter: XMIN -> "42.6272093"
 Parameter: YMAX -> "36.1682204"
 Parameter: YMIN -> "29.1682204"
 Parameter: ZMAX -> "54.0271628"
 Parameter: ZMIN -> "47.0271628"
 SELRPN>      0 atoms have been selected out of   9362
  
 CHARMM>     
  
 CHARMM>            if ?nsel .gt. 0 then
 RDCMND substituted energy or value "?NSEL" to "0"
 Comparing "0" and "0".
 IF test evaluated as false.  Skip to ELSE or ENDIF
  
 CHARMM>     
  
 CHARMM>            calc cntrand = 0
Evaluating: 0
 Parameter: CNTRAND <- "0"
  
 CHARMM>            increase i by 1
 Parameter: I <- "29"
  
 CHARMM>            if i .le. @nion goto doinit
 Parameter: NION -> "409"
 Comparing "29" and "409".
 IF test evaluated as true.  Performing command
  
 CHARMM>     
  
 CHARMM>            calc cntrand = @cntrand + 1
 Parameter: CNTRAND -> "0"
Evaluating: 0+1
 Parameter: CNTRAND <- "1"
  
 CHARMM>            if cntrand .gt. @cntmax stop ! ABNORMAL TERMINATION: ion placing may not work.. stop here
 Parameter: CNTMAX -> "100"
 Comparing "1" and "100".
 IF test evaluated as false.  Skipping command
  
 CHARMM>     
  
 CHARMM>            calc j = @i
 Parameter: I -> "29"
Evaluating: 29
 Parameter: J <- "29"
  
 CHARMM>            set ion = POS
 Parameter: ION <- "POS"
  
 CHARMM>     
  
 CHARMM>            if j .gt. @npos then
 Parameter: NPOS -> "202"
 Comparing "29" and "202".
 IF test evaluated as false.  Skip to ELSE or ENDIF
  
 CHARMM>     
  
 CHARMM>            define target select segid @ion .and. resid @j end
 Parameter: ION -> "POS"
 Parameter: J -> "29"
 SELRPN>      1 atoms have been selected out of   9362
  
 CHARMM>     
  
 CHARMM>            calc xpos = ( @A - 9.0 ) * ( ?random - 0.5 )
 Parameter: A -> "133"
 RDCMND substituted energy or value "?RANDOM" to "0.634605513"
Evaluating: (133-9.0)*(0.634605513-0.5)
 Parameter: XPOS <- "16.6910836"
  
 CHARMM>            calc ypos = ( @B - 9.0 ) * ( ?random - 0.5 )
 Parameter: B -> "133"
 RDCMND substituted energy or value "?RANDOM" to "0.299036034"
Evaluating: (133-9.0)*(0.299036034-0.5)
 Parameter: YPOS <- "-24.9195318"
  
 CHARMM>            calc zpos = ( @C - 9.0 ) * ( ?random - 0.5 )
 Parameter: C -> "133"
 RDCMND substituted energy or value "?RANDOM" to "0.516068725"
Evaluating: (133-9.0)*(0.516068725-0.5)
 Parameter: ZPOS <- "1.9925219"
  
 CHARMM>     
  
 CHARMM>            ! move target to selected position
  
 CHARMM>            coor stat select target end
 SELRPN>      1 atoms have been selected out of   9362
 STATISTICS FOR         1 SELECTED ATOMS:
    XMIN =   66.500000 XMAX =   66.500000 XAVE =   66.500000
    YMIN =   66.500000 YMAX =   66.500000 YAVE =   66.500000
    ZMIN =   66.500000 ZMAX =   66.500000 ZAVE =   66.500000
    WMIN =    1.000000 WMAX =    1.000000 WAVE =    1.000000
  
 CHARMM>            calc xtran = @xpos - ?xave
 Parameter: XPOS -> "16.6910836"
 RDCMND substituted energy or value "?XAVE" to "66.5"
Evaluating: 16.6910836-66.5
 Parameter: XTRAN <- "-49.8089164"
  
 CHARMM>            calc ytran = @ypos - ?yave
 Parameter: YPOS -> "-24.9195318"
 RDCMND substituted energy or value "?YAVE" to "66.5"
Evaluating: -24.9195318-66.5
 Parameter: YTRAN <- "-91.4195318"
  
 CHARMM>            calc ztran = @zpos - ?zave
 Parameter: ZPOS -> "1.9925219"
 RDCMND substituted energy or value "?ZAVE" to "66.5"
Evaluating: 1.9925219-66.5
 Parameter: ZTRAN <- "-64.5074781"
  
 CHARMM>            coor trans xdir @xtran ydir @ytran zdir @ztran select target end
 Parameter: XTRAN -> "-49.8089164"
 Parameter: YTRAN -> "-91.4195318"
 Parameter: ZTRAN -> "-64.5074781"
 SELRPN>      1 atoms have been selected out of   9362
 TRANSLATION VECTOR   -49.808916  -91.419532  -64.507478
 SELECTED COORDINATES TRANSLATED IN THE MAIN SET.

  
 CHARMM>     
  
 CHARMM>            ! apply a random rotation along XYZ
  
 CHARMM>            calc xphi = ?random * 360.0
 RDCMND substituted energy or value "?RANDOM" to "0.648766356"
Evaluating: 0.648766356*360.0
 Parameter: XPHI <- "233.555888"
  
 CHARMM>            calc yphi = ?random * 360.0
 RDCMND substituted energy or value "?RANDOM" to "7.852784168E-02"
Evaluating: 7.852784168E-02*360.0
 Parameter: YPHI <- "28.270023"
  
 CHARMM>            calc zphi = ?random * 360.0
 RDCMND substituted energy or value "?RANDOM" to "0.322171833"
Evaluating: 0.322171833*360.0
 Parameter: ZPHI <- "115.98186"
  
 CHARMM>            coor rotate xcen @xpos ycen @ypos zcen @zpos xdir 1.0 -
 CHARMM>                phi @xphi select target end
 Parameter: XPOS -> "16.6910836"
 Parameter: YPOS -> "-24.9195318"
 Parameter: ZPOS -> "1.9925219"
 Parameter: XPHI -> "233.555888"
 SELRPN>      1 atoms have been selected out of   9362
 ROTATION MATRIX
    1.000000    0.000000    0.000000
    0.000000   -0.594038   -0.804437
    0.000000    0.804437   -0.594038

 AXIS OF ROTATION IS -1.000000  0.000000  0.000000  ANGLE IS  126.44

 SELECTED COORDINATES ROTATED IN THE MAIN SET.

  
 CHARMM>            coor rotate xcen @xpos ycen @ypos zcen @zpos ydir 1.0 -
 CHARMM>                phi @yphi select target end
 Parameter: XPOS -> "16.6910836"
 Parameter: YPOS -> "-24.9195318"
 Parameter: ZPOS -> "1.9925219"
 Parameter: YPHI -> "28.270023"
 SELRPN>      1 atoms have been selected out of   9362
 ROTATION MATRIX
    0.880725    0.000000   -0.473627
    0.000000    1.000000    0.000000
    0.473627    0.000000    0.880725

 AXIS OF ROTATION IS  0.000000  1.000000  0.000000  ANGLE IS   28.27

 SELECTED COORDINATES ROTATED IN THE MAIN SET.

  
 CHARMM>            coor rotate xcen @xpos ycen @ypos zcen @zpos zdir 1.0 -
 CHARMM>                phi @zphi select target end
 Parameter: XPOS -> "16.6910836"
 Parameter: YPOS -> "-24.9195318"
 Parameter: ZPOS -> "1.9925219"
 Parameter: ZPHI -> "115.98186"
 SELRPN>      1 atoms have been selected out of   9362
 ROTATION MATRIX
   -0.438087    0.898933    0.000000
   -0.898933   -0.438087    0.000000
    0.000000    0.000000    1.000000

 AXIS OF ROTATION IS  0.000000  0.000000  1.000000  ANGLE IS  115.98

 SELECTED COORDINATES ROTATED IN THE MAIN SET.

  
 CHARMM>     
  
 CHARMM>     
  
 CHARMM>            ! check if the ions are too close to solute
  
 CHARMM>            coor stat sele target end
 SELRPN>      1 atoms have been selected out of   9362
 STATISTICS FOR         1 SELECTED ATOMS:
    XMIN =   16.691084 XMAX =   16.691084 XAVE =   16.691084
    YMIN =  -24.919532 YMAX =  -24.919532 YAVE =  -24.919532
    ZMIN =    1.992522 ZMAX =    1.992522 ZAVE =    1.992522
    WMIN =    1.000000 WMAX =    1.000000 WAVE =    1.000000
  
 CHARMM>            calc dcut = 3.5
Evaluating: 3.5
 Parameter: DCUT <- "3.5"
  
 CHARMM>            calc xmax = ?xmax + @dcut
 Parameter: DCUT -> "3.5"
 RDCMND substituted energy or value "?XMAX" to "16.6910836"
Evaluating: 16.6910836+3.5
 Parameter: XMAX <- "20.1910836"
  
 CHARMM>            calc ymax = ?ymax + @dcut
 Parameter: DCUT -> "3.5"
 RDCMND substituted energy or value "?YMAX" to "-24.9195318"
Evaluating: -24.9195318+3.5
 Parameter: YMAX <- "-21.4195318"
  
 CHARMM>            calc zmax = ?zmax + @dcut
 Parameter: DCUT -> "3.5"
 RDCMND substituted energy or value "?ZMAX" to "1.9925219"
Evaluating: 1.9925219+3.5
 Parameter: ZMAX <- "5.4925219"
  
 CHARMM>            calc xmin = ?xmin - @dcut
 Parameter: DCUT -> "3.5"
 RDCMND substituted energy or value "?XMIN" to "16.6910836"
Evaluating: 16.6910836-3.5
 Parameter: XMIN <- "13.1910836"
  
 CHARMM>            calc ymin = ?ymin - @dcut
 Parameter: DCUT -> "3.5"
 RDCMND substituted energy or value "?YMIN" to "-24.9195318"
Evaluating: -24.9195318-3.5
 Parameter: YMIN <- "-28.4195318"
  
 CHARMM>            calc zmin = ?zmin - @dcut
 Parameter: DCUT -> "3.5"
 RDCMND substituted energy or value "?ZMIN" to "1.9925219"
Evaluating: 1.9925219-3.5
 Parameter: ZMIN <- "-1.5074781"
  
 CHARMM>     
  
 CHARMM>            define JUNK sele .not. target .and. -
 CHARMM>                             prop X .lt. @xmax .and. prop X .gt. @xmin .and. -
 CHARMM>                             prop Y .lt. @ymax .and. prop Y .gt. @ymin .and. -
 CHARMM>                             prop Z .lt. @zmax .and. prop Z .gt. @zmin  end
 Parameter: XMAX -> "20.1910836"
 Parameter: XMIN -> "13.1910836"
 Parameter: YMAX -> "-21.4195318"
 Parameter: YMIN -> "-28.4195318"
 Parameter: ZMAX -> "5.4925219"
[truncated: 35,610,688 more chars]
