# Supplementary material for: Integrative Computational Prediction Strategy for Antibody–Antigen Binding: A Case Study on Interleukin‑1 Beta
Source: J Chem Inf Model. 2026 May 27;66(11):6659–75. doi: 10.1021/acs.jcim.6c00781 (PMC13250912; doi:10.1021/acs.jcim.6c00781)
Supplement: Supplementary file 2 [file ci6c00781_si_002.zip › charmm-gui-4g6m-AgESSA-r01/step2.2_ions_count.str]

* Number of each ion structure, as chosen by user;
* Usage: stream step2_ions_count.str index
*

if @?IN1 .eq. 0 stop ! ABNORMAL TERMINATION: missing index

set isusercation = 0
set isuseranion  = 0
if @IN1 .eq. 1 set pos = POT
if @IN1 .eq. 1 set neg = CLA
if @IN1 .eq. 1 set poscharge = 1
if @IN1 .eq. 1 set negcharge = 1
if @IN1 .eq. 1 set posval = 1
if @IN1 .eq. 1 set negval = 1
if @IN1 .eq. 1 set conc = 0.15
if @IN1 .eq. 1 set natompos = 1
if @IN1 .eq. 1 set natomneg = 1
if @IN1 .eq. 1 set isusercation = 0
if @IN1 .eq. 1 set isuseranion  = 0


set neutral_index = 1
set niontypes = 1
