# Supplementary material for: Integrative Computational Prediction Strategy for Antibody–Antigen Binding: A Case Study on Interleukin‑1 Beta
Source: J Chem Inf Model. 2026 May 27;66(11):6659–75. doi: 10.1021/acs.jcim.6c00781 (PMC13250912; doi:10.1021/acs.jcim.6c00781)
Supplement: Supplementary file 2 [file ci6c00781_si_002.zip › charmm-gui-4g6m-AgESSA-r01/step2.2_ions_orient.crd]

* GENERATED BY CHARMM-GUI (HTTP://WWW.CHARMM-GUI.ORG) V3.7 ON AUG, 08. 2025. JOB
* GENERATES IONS
*  DATE:     8/ 8/25      7:51:34      CREATED BY USER: charmm-gui
*
      8953  EXT
         1         1  PRO       N              29.7244134120      -18.1816623293       13.1076735109  PROA      2               0.0000000000
         2         1  PRO       HN1            28.7953615606      -18.2490981054       13.4870771179  PROA      2               0.0000000000
         3         1  PRO       HN2            29.7866513264      -18.7382171895       12.2722064840  PROA      2               0.0000000000
         4         1  PRO       CD             30.6641605543      -18.7126819367       14.0882664362  PROA      2               0.0000000000
         5         1  PRO       HD1            31.0919938262      -19.6747761986       13.7348638030  PROA      2               0.0000000000
         6         1  PRO       HD2            30.1587515891      -18.8709679977       15.0645181450  PROA      2               0.0000000000
         7         1  PRO       CA             29.9825273412      -16.7794833282       12.7537536776  PROA      2               0.0000000000
         8         1  PRO       HA             29.0435870100      -16.2486994317       12.7476710813  PROA      2               0.0000000000
         9         1  PRO       CB             30.9836205844      -16.3584446376       13.8349977479  PROA      2               0.0000000000
        10         1  PRO       HB1            30.4550948904      -15.9517509344       14.7234632077  PROA      2               0.0000000000
        11         1  PRO       HB2            31.6800584991      -15.5850379452       13.4465053158  PROA      2               0.0000000000
        12         1  PRO       CG             31.7407319423      -17.6375694703       14.1939462874  PROA      2               0.0000000000
        13         1  PRO       HG1            32.5705530777      -17.8276000130       13.4805632737  PROA      2               0.0000000000
        14         1  PRO       HG2            32.1562555165      -17.5839749976       15.2225851161  PROA      2               0.0000000000
        15         1  PRO       C              30.5151975720      -16.6005360582       11.3312216745  PROA      2               0.0000000000
        16         1  PRO       O              31.3591296982      -17.3768476350       10.8784492128  PROA      2               0.0000000000
        17         2  VAL       N              30.0167405170      -15.5657655532       10.6287314139  PROA      3               0.0000000000
        18         2  VAL       HN             29.3353928724      -14.9626342551       11.0337149546  PROA      3               0.0000000000
        19         2  VAL       CA             30.3960083342      -15.2169257945        9.2513463023  PROA      3               0.0000000000
        20         2  VAL       HA             30.1948791412      -16.0723079389        8.6236487216  PROA      3               0.0000000000
        21         2  VAL       CB             29.6046964786      -13.9961753078        8.7562626766  PROA      3               0.0000000000
        22         2  VAL       HB             28.5264890126      -14.2581227080        8.7042832165  PROA      3               0.0000000000
        23         2  VAL       CG1            29.7841457589      -12.8005489141        9.6862715381  PROA      3               0.0000000000
        24         2  VAL       HG11           30.8571341516      -12.5178687252        9.7420283302  PROA      3               0.0000000000
        25         2  VAL       HG12           29.4321063499      -13.0597366087       10.7076157965  PROA      3               0.0000000000
        26         2  VAL       HG13           29.2081212859      -11.9321302682        9.3011754947  PROA      3               0.0000000000
        27         2  VAL       CG2            29.9351049898      -13.6446431416        7.3032897409  PROA      3               0.0000000000
        28         2  VAL       HG21           29.8625397259      -14.5511964632        6.6651546787  PROA      3               0.0000000000
        29         2  VAL       HG22           30.9699004414      -13.2458826635        7.2366372457  PROA      3               0.0000000000
        30         2  VAL       HG23           29.2168305647      -12.8861979693        6.9250082696  PROA      3               0.0000000000
        31         2  VAL       C              31.9271242776      -15.0114198357        9.1360108396  PROA      3               0.0000000000
        32         2  VAL       O              32.5302467999      -14.4210069896       10.0356462625  PROA      3               0.0000000000
        33         3  ARG       N              32.5440830715      -15.5647853353        8.0706796843  PROA      4               0.0000000000
        34         3  ARG       HN             32.0285782839      -16.0745451650        7.3871810016  PROA      4               0.0000000000
        35         3  ARG       CA             33.9873334681      -15.4752815712        7.8189032581  PROA      4               0.0000000000
        36         3  ARG       HA             34.5226121513      -15.7599607131        8.7123703375  PROA      4               0.0000000000
        37         3  ARG       CB             34.2825364342      -16.4618893819        6.6354353723  PROA      4               0.0000000000
        38         3  ARG       HB1            34.3091462701      -17.4880109021        7.0566074016  PROA      4               0.0000000000
        39         3  ARG       HB2            35.2855003402      -16.2090926893        6.2339673518  PROA      4               0.0000000000
        40         3  ARG       CG             33.2835321870      -16.4752400282        5.4290070593  PROA      4               0.0000000000
        41         3  ARG       HG1            33.2530565993      -15.4409039623        5.0315896477  PROA      4               0.0000000000
        42         3  ARG       HG2            32.2892422836      -16.7357595019        5.8440222992  PROA      4               0.0000000000
        43         3  ARG       CD             33.5175090238      -17.4195908103        4.2014743957  PROA      4               0.0000000000
        44         3  ARG       HD1            33.4383254386      -18.4796158563        4.5243410924  PROA      4               0.0000000000
        45         3  ARG       HD2            34.5216114660      -17.2267741608        3.7670022250  PROA      4               0.0000000000
        46         3  ARG       NE             32.5119717407      -17.1973252603        3.1308559774  PROA      4               0.0000000000
        47         3  ARG       HE             31.6641573237      -16.7358754162        3.3877906196  PROA      4               0.0000000000
        48         3  ARG       CZ             32.6529315856      -17.5793012987        1.7964659938  PROA      4               0.0000000000
        49         3  ARG       NH1            33.7260702826      -18.2799636385        1.3800327788  PROA      4               0.0000000000
        50         3  ARG       HH11           34.4399875179      -18.5356176289        2.0319248084  PROA      4               0.0000000000
        51         3  ARG       HH12           33.8084983105      -18.5442509540        0.4191176759  PROA      4               0.0000000000
        52         3  ARG       NH2            31.7208418308      -17.2521012029        0.8673509384  PROA      4               0.0000000000
        53         3  ARG       HH21           30.9125962166      -16.7267770890        1.1333840236  PROA      4               0.0000000000
        54         3  ARG       HH22           31.8417747687      -17.5361515851       -0.0838013128  PROA      4               0.0000000000
        55         3  ARG       C              34.3791924212      -14.0351105290        7.5014919635  PROA      4               0.0000000000
        56         3  ARG       O              33.8064040661      -13.4335751326        6.5910757581  PROA      4               0.0000000000
        57         4  SER       N              35.3232458513      -13.4715642431        8.2775098144  PROA      5               0.0000000000
        58         4  SER       HN             35.7529699438      -13.9737885627        9.0234780477  PROA      5               0.0000000000
        59         4  SER       CA             35.7890851478      -12.0954164836        8.0920641519  PROA      5               0.0000000000
        60         4  SER       HA             35.6543830979      -11.7840037754        7.0680024626  PROA      5               0.0000000000
        61         4  SER       CB             34.8718360404      -11.3611755236        9.0515709459  PROA      5               0.0000000000
        62         4  SER       HB1            33.9821088219      -10.9614608383        8.5200973471  PROA      5               0.0000000000
        63         4  SER       HB2            35.4091122007      -10.5279827385        9.5525446477  PROA      5               0.0000000000
        64         4  SER       OG             34.4645474159      -12.3386466173       10.0249034879  PROA      5               0.0000000000
        65         4  SER       HG1            33.8805454454      -12.9446114032        9.5630069878  PROA      5               0.0000000000
        66         4  SER       C              37.2858638408      -11.9204098604        8.3700933340  PROA      5               0.0000000000
        67         4  SER       O              37.9055317035      -12.7790523685        8.9984966942  PROA      5               0.0000000000
        68         5  LEU       N              37.8549609420      -10.8014335447        7.8998992312  PROA      6               0.0000000000
        69         5  LEU       HN             37.3229557412      -10.1375698380        7.3814397680  PROA      6               0.0000000000
        70         5  LEU       CA             39.2552592478      -10.4489587242        8.0880697806  PROA      6               0.0000000000
        71         5  LEU       HA             39.5703770101      -10.8395100537        9.0442521826  PROA      6               0.0000000000
        72         5  LEU       CB             40.1293574691      -11.0283443273        6.9641615893  PROA      6               0.0000000000
        73         5  LEU       HB1            40.1419854900      -12.1313966957        7.0843389236  PROA      6               0.0000000000
        74         5  LEU       HB2            41.1582898186      -10.6372903427        7.1045239314  PROA      6               0.0000000000
        75         5  LEU       CG             39.7113666887      -10.7245105077        5.5198123526  PROA      6               0.0000000000
        76         5  LEU       HG             38.6035750953      -10.7677383852        5.4555607426  PROA      6               0.0000000000
        77         5  LEU       CD1            40.1751110299       -9.3531521302        5.0251828079  PROA      6               0.0000000000
        78         5  LEU       HD11           41.2587187144       -9.2195209433        5.2307505388  PROA      6               0.0000000000
        79         5  LEU       HD12           39.6129687468       -8.5517358144        5.5505227388  PROA      6               0.0000000000
        80         5  LEU       HD13           40.0090300993       -9.2702300811        3.9298311936  PROA      6               0.0000000000
        81         5  LEU       CD2            40.2012186896      -11.8230163629        4.5769428476  PROA      6               0.0000000000
        82         5  LEU       HD21           39.6337407262      -12.7611706111        4.7562648144  PROA      6               0.0000000000
        83         5  LEU       HD22           41.2797104728      -12.0212605877        4.7552930690  PROA      6               0.0000000000
        84         5  LEU       HD23           40.0475863090      -11.5117791788        3.5215838529  PROA      6               0.0000000000
        85         5  LEU       C              39.4489528011       -8.9542909942        8.2905696182  PROA      6               0.0000000000
        86         5  LEU       O              38.6978480960       -8.1505513874        7.7291888504  PROA      6               0.0000000000
        87         6  ASN       N              40.4523564248       -8.5900884770        9.1016390940  PROA      7               0.0000000000
        88         6  ASN       HN             41.0326127459       -9.2674816460        9.5462466375  PROA      7               0.0000000000
        89         6  ASN       CA             40.7752354289       -7.1985194315        9.3976791932  PROA      7               0.0000000000
        90         6  ASN       HA             39.9004455252       -6.6066056603        9.1734018119  PROA      7               0.0000000000
        91         6  ASN       CB             41.1834942297       -6.9893280076       10.8542099000  PROA      7               0.0000000000
        92         6  ASN       HB1            41.8434938343       -6.0994340151       10.9365689149  PROA      7               0.0000000000
        93         6  ASN       HB2            41.7293344539       -7.8832210097       11.2247602391  PROA      7               0.0000000000
        94         6  ASN       CG             39.9456316568       -6.7746488344       11.6926400422  PROA      7               0.0000000000
        95         6  ASN       OD1            39.0878523763       -5.9491330477       11.3953583712  PROA      7               0.0000000000
        96         6  ASN       ND2            39.8923689156       -7.5781132288       12.7691246204  PROA      7               0.0000000000
        97         6  ASN       HD21           39.1156730345       -7.5225818049       13.3965477387  PROA      7               0.0000000000
        98         6  ASN       HD22           40.6294443758       -8.2313156822       12.9424633662  PROA      7               0.0000000000
        99         6  ASN       C              41.8806631009       -6.7327753581        8.4670470855  PROA      7               0.0000000000
       100         6  ASN       O              42.9044395255       -7.4051239762        8.3460587879  PROA      7               0.0000000000
       101         7  CYS       N              41.6564039442       -5.6017539451        7.7757494693  PROA      8               0.0000000000
       102         7  CYS       HN             40.8336235637       -5.0543200297        7.9066643875  PROA      8               0.0000000000
       103         7  CYS       CA             42.6080541780       -5.1057314817        6.7882164074  PROA      8               0.0000000000
       104         7  CYS       HA             43.6091078893       -5.2732191593        7.1569709134  PROA      8               0.0000000000
       105         7  CYS       CB             42.3734651327       -5.8627368106        5.4831873228  PROA      8               0.0000000000
       106         7  CYS       HB1            42.6939426198       -6.9164083077        5.6242970176  PROA      8               0.0000000000
       107         7  CYS       HB2            43.0075567829       -5.4082748646        4.6931028285  PROA      8               0.0000000000
       108         7  CYS       SG             40.6391345271       -5.8248586735        4.9604334634  PROA      8               0.0000000000
       109         7  CYS       HG1            40.1770146057       -6.4202065388        6.0502183493  PROA      8               0.0000000000
       110         7  CYS       C              42.5455884145       -3.6010541628        6.5983080232  PROA      8               0.0000000000
       111         7  CYS       O              41.5526252169       -2.9658882648        6.9454223706  PROA      8               0.0000000000
       112         8  THR       N              43.5830012275       -3.0490915637        5.9567872172  PROA      9               0.0000000000
       113         8  THR       HN             44.3994779030       -3.5757798470        5.7346035479  PROA      9               0.0000000000
       114         8  THR       CA             43.6011551704       -1.6530487796        5.5377478643  PROA      9               0.0000000000
       115         8  THR       HA             42.6974658131       -1.1753395251        5.8860113242  PROA      9               0.0000000000
       116         8  THR       CB             44.8328819657       -0.9925439196        6.1420651914  PROA      9               0.0000000000
       117         8  THR       HB             45.0912835725       -0.0795079962        5.5642550653  PROA      9               0.0000000000
       118         8  THR       OG1            45.9447696092       -1.8947085325        6.1038175831  PROA      9               0.0000000000
       119         8  THR       HG1            45.6810316675       -2.6616555766        6.6174658379  PROA      9               0.0000000000
       120         8  THR       CG2            44.5728478898       -0.5504245625        7.5817077698  PROA      9               0.0000000000
       121         8  THR       HG21           44.1335979125       -1.3878660665        8.1648648541  PROA      9               0.0000000000
       122         8  THR       HG22           43.8600434933        0.3016570049        7.5927075637  PROA      9               0.0000000000
       123         8  THR       HG23           45.5272420832       -0.2459969178        8.0620301962  PROA      9               0.0000000000
       124         8  THR       C              43.5761389022       -1.6745506636        4.0031671870  PROA      9               0.0000000000
       125         8  THR       O              43.8971553127       -2.6996550591        3.3957328757  PROA      9               0.0000000000
       126         9  LEU       N              43.1594425985       -0.5682456712        3.3821692368  PROA      10              0.0000000000
       127         9  LEU       HN             42.8390609297        0.2295196759        3.8866956305  PROA      10              0.0000000000
       128         9  LEU       CA             43.1439507811       -0.4499877724        1.9254441175  PROA      10              0.0000000000
       129         9  LEU       HA             43.6823253894       -1.2928596727        1.5182190365  PROA      10              0.0000000000
       130         9  LEU       CB             41.7115369768       -0.4285210075        1.3875604207  PROA      10              0.0000000000
       131         9  LEU       HB1            41.7482928950       -0.1901432417        0.3037221624  PROA      10              0.0000000000
       132         9  LEU       HB2            41.1520895445        0.3732487886        1.9139291994  PROA      10              0.0000000000
       133         9  LEU       CG             40.9509022304       -1.7447460716        1.5664552586  PROA      10              0.0000000000
       134         9  LEU       HG             41.0795150796       -2.0986718405        2.6114314770  PROA      10              0.0000000000
       135         9  LEU       CD1            39.4583390824       -1.5801804491        1.2752003788  PROA      10              0.0000000000
       136         9  LEU       HD11           39.3090335419       -1.2368250613        0.2291908505  PROA      10              0.0000000000
       137         9  LEU       HD12           39.0199728970       -0.8252188734        1.9623118745  PROA      10              0.0000000000
       138         9  LEU       HD13           38.9378666394       -2.5528087022        1.4069456557  PROA      10              0.0000000000
       139         9  LEU       CD2            41.5701737657       -2.8740746396        0.7410870068  PROA      10              0.0000000000
       140         9  LEU       HD21           42.6233747862       -3.0414393890        1.0526598729  PROA      10              0.0000000000
       141         9  LEU       HD22           41.5576058417       -2.6053897792       -0.3368297775  PROA      10              0.0000000000
       142         9  LEU       HD23           40.9999075592       -3.8143596470        0.8989307881  PROA      10              0.0000000000
       143         9  LEU       C              43.8590859904        0.8123346240        1.5145270942  PROA      10              0.0000000000
       144         9  LEU       O              43.6821002374        1.8654148716        2.1330754232  PROA      10              0.0000000000
       145        10  ARG       N              44.6855279255        0.7093066527        0.4789268021  PROA      11              0.0000000000
       146        10  ARG       HN             44.8637936805       -0.1622302794        0.0290597139  PROA      11              0.0000000000
       147        10  ARG       CA             45.3862445004        1.8676005088       -0.0669537934  PROA      11              0.0000000000
       148        10  ARG       HA             44.9930986188        2.7572365093        0.4022796490  PROA      11              0.0000000000
       149        10  ARG       CB             46.8781841279        1.7254892088        0.2127505617  PROA      11              0.0000000000
       150        10  ARG       HB1            47.4218285401        1.6490364922       -0.7528342610  PROA      11              0.0000000000
       151        10  ARG       HB2            47.0501455320        0.7962485474        0.7964365931  PROA      11              0.0000000000
       152        10  ARG       CG             47.4238193557        2.9132212417        0.9974338202  PROA      11              0.0000000000
       153        10  ARG       HG1            46.6263301702        3.3032962664        1.6649704773  PROA      11              0.0000000000
       154        10  ARG       HG2            47.7191689565        3.7127833939        0.2852388381  PROA      11              0.0000000000
       155        10  ARG       CD             48.6329579752        2.5277576965        1.8407508745  PROA      11              0.0000000000
       156        10  ARG       HD1            48.9612180232        3.3872077312        2.4632736978  PROA      11              0.0000000000
       157        10  ARG       HD2            49.4663756596        2.1867825137        1.1902936700  PROA      11              0.0000000000
       158        10  ARG       NE             48.2587216003        1.4291212358        2.7282609099  PROA      11              0.0000000000
       159        10  ARG       HE             48.3253561559        0.4821319718        2.4140184467  PROA      11              0.0000000000
       160        10  ARG       CZ             47.8174310840        1.7060361404        3.9897698539  PROA      11              0.0000000000
       161        10  ARG       NH1            47.7789315527        2.9799565578        4.4271547601  PROA      11              0.0000000000
       162        10  ARG       HH11           47.9287730519        3.7332283106        3.7867414625  PROA      11              0.0000000000
       163        10  ARG       HH12           47.6005182232        3.1721050886        5.3921664833  PROA      11              0.0000000000
       164        10  ARG       NH2            47.4169415656        0.7058159514        4.7999881696  PROA      11              0.0000000000
       165        10  ARG       HH21           47.2368125668        0.8871831854        5.7667660502  PROA      11              0.0000000000
       166        10  ARG       HH22           47.2999863927       -0.2175172338        4.4342323539  PROA      11              0.0000000000
       167        10  ARG       C              45.1011680867        1.8949430138       -1.5448339731  PROA      11              0.0000000000
       168        10  ARG       O              45.0060773835        0.8291819554       -2.1478067125  PROA      11              0.0000000000
       169        11  ASP       N              44.8904339777        3.0854747306       -2.1291381463  PROA      12              0.0000000000
       170        11  ASP       HN             44.9261255015        3.9518224169       -1.6370655299  PROA      12              0.0000000000
       171        11  ASP       CA             44.5906995867        3.1368619264       -3.5645919599  PROA      12              0.0000000000
       172        11  ASP       HA             44.0443010737        2.2391135927       -3.8121515509  PROA      12              0.0000000000
       173        11  ASP       CB             43.7636903202        4.3784041934       -3.9697122780  PROA      12              0.0000000000
       174        11  ASP       HB1            42.9642961885        4.5119584042       -3.2115949497  PROA      12              0.0000000000
       175        11  ASP       HB2            43.3020867560        4.1675431407       -4.9566617977  PROA      12              0.0000000000
       176        11  ASP       CG             44.4965405210        5.7119725244       -4.0910551384  PROA      12              0.0000000000
       177        11  ASP       OD1            45.7184248149        5.7504179614       -4.1695453973  PROA      12              0.0000000000
       178        11  ASP       OD2            43.8199228199        6.7412995714       -4.1406869511  PROA      12              0.0000000000
       179        11  ASP       C              45.8520440562        2.8987919322       -4.4101963634  PROA      12              0.0000000000
       180        11  ASP       O              46.9512621186        2.7849633805       -3.8573494477  PROA      12              0.0000000000
       181        12  SER       N              45.6811882360        2.8224333601       -5.7428672370  PROA      13              0.0000000000
       182        12  SER       HN             44.7691271594        2.9117378942       -6.1317333537  PROA      13              0.0000000000
       183        12  SER       CA             46.7318816314        2.6128179596       -6.7394367392  PROA      13              0.0000000000
       184        12  SER       HA             47.1505554233        1.6286890544       -6.5897625908  PROA      13              0.0000000000
       185        12  SER       CB             46.1521672888        2.7335280239       -8.1088181183  PROA      13              0.0000000000
       186        12  SER       HB1            46.9227441702        2.5808674035       -8.8934873759  PROA      13              0.0000000000
       187        12  SER       HB2            45.6595361920        3.7172428577       -8.2585497683  PROA      13              0.0000000000
       188        12  SER       OG             45.2043899725        1.6928605835       -8.1318927199  PROA      13              0.0000000000
       189        12  SER       HG1            45.1489759635        1.4056478377       -9.0462439250  PROA      13              0.0000000000
       190        12  SER       C              47.9040721979        3.5774981215       -6.5665134584  PROA      13              0.0000000000
       191        12  SER       O              49.0547137434        3.1745944220       -6.7390059008  PROA      13              0.0000000000
       192        13  GLN       N              47.6061472338        4.8431038738       -6.2133622226  PROA      14              0.0000000000
       193        13  GLN       HN             46.6642469711        5.1239060341       -6.0492975330  PROA      14              0.0000000000
       194        13  GLN       CA             48.6050446314        5.8939974191       -6.0420912510  PROA      14              0.0000000000
       195        13  GLN       HA             49.4315470044        5.6790673548       -6.7030275286  PROA      14              0.0000000000
       196        13  GLN       CB             48.0148181504        7.2640052643       -6.3627159617  PROA      14              0.0000000000
       197        13  GLN       HB1            48.5565262571        8.0228021892       -5.7600424503  PROA      14              0.0000000000
       198        13  GLN       HB2            46.9466103307        7.2589049414       -6.0604878224  PROA      14              0.0000000000
       199        13  GLN       CG             48.0909482352        7.6796111711       -7.8273524151  PROA      14              0.0000000000
       200        13  GLN       HG1            47.5569238988        6.9386721499       -8.4599163540  PROA      14              0.0000000000
       201        13  GLN       HG2            49.1523629077        7.7366965822       -8.1505395296  PROA      14              0.0000000000
       202        13  GLN       CD             47.4403012885        9.0407694865       -7.9830527397  PROA      14              0.0000000000
       203        13  GLN       OE1            46.6351276713        9.2576418118       -8.8827726076  PROA      14              0.0000000000
       204        13  GLN       NE2            47.8050912644        9.9442012771       -7.0490263626  PROA      14              0.0000000000
       205        13  GLN       HE21           47.4257738081       10.8691565387       -7.0730270173  PROA      14              0.0000000000
       206        13  GLN       HE22           48.4546853658        9.6886079213       -6.3329959583  PROA      14              0.0000000000
       207        13  GLN       C              49.1577304014        5.9835224449       -4.6037485556  PROA      14              0.0000000000
       208        13  GLN       O              49.8866189010        6.9259238302       -4.2846714737  PROA      14              0.0000000000
       209        14  GLN       N              48.8621592390        4.9564475098       -3.7734812699  PROA      15              0.0000000000
       210        14  GLN       HN             48.2793090846        4.2247248766       -4.1097831401  PROA      15              0.0000000000
       211        14  GLN       CA             49.2911169979        4.7443972650       -2.3808959279  PROA      15              0.0000000000
       212        14  GLN       HA             48.8944606432        3.7942420609       -2.0554610921  PROA      15              0.0000000000
       213        14  GLN       CB             50.8129548994        4.7489992785       -2.2491756829  PROA      15              0.0000000000
       214        14  GLN       HB1            51.0809211081        4.8732601827       -1.1784918214  PROA      15              0.0000000000
       215        14  GLN       HB2            51.2211082579        5.6073854312       -2.8238013362  PROA      15              0.0000000000
       216        14  GLN       CG             51.4448870171        3.4586330817       -2.7710845607  PROA      15              0.0000000000
       217        14  GLN       HG1            52.5282193326        3.6216539330       -2.9556107978  PROA      15              0.0000000000
       218        14  GLN       HG2            50.9540747082        3.1608097699       -3.7222097829  PROA      15              0.0000000000
       219        14  GLN       CD             51.2741842988        2.3447224638       -1.7509293189  PROA      15              0.0000000000
       220        14  GLN       OE1            50.1899520007        2.0129290946       -1.2836911742  PROA      15              0.0000000000
       221        14  GLN       NE2            52.4471568133        1.7751942039       -1.4205325252  PROA      15              0.0000000000
       222        14  GLN       HE21           52.4705951910        1.0275959436       -0.7567950142  PROA      15              0.0000000000
       223        14  GLN       HE22           53.2957292338        2.0993939736       -1.8386465725  PROA      15              0.0000000000
       224        14  GLN       C              48.6383699644        5.6984902975       -1.3694688195  PROA      15              0.0000000000
       225        14  GLN       O              49.1790158982        5.8851674538       -0.2729294387  PROA      15              0.0000000000
       226        15  LYS       N              47.4584482495        6.2574247159       -1.7017308585  PROA      16              0.0000000000
       227        15  LYS       HN             47.0203255801        6.1100846952       -2.5850989514  PROA      16              0.0000000000
       228        15  LYS       CA             46.7576353663        7.1244369029       -0.7532767634  PROA      16              0.0000000000
       229        15  LYS       HA             47.5052371323        7.7034789183       -0.2321159327  PROA      16              0.0000000000
       230        15  LYS       CB             45.7561377222        8.0614113758       -1.4247976537  PROA      16              0.0000000000
       231        15  LYS       HB1            45.3201754123        8.7319597873       -0.6541896525  PROA      16              0.0000000000
       232        15  LYS       HB2            44.9424818310        7.4537044366       -1.8744545966  PROA      16              0.0000000000
       233        15  LYS       CG             46.3934239270        8.9143432692       -2.5155146098  PROA      16              0.0000000000
       234        15  LYS       HG1            46.3948106578        8.3385956617       -3.4652605447  PROA      16              0.0000000000
       235        15  LYS       HG2            47.4429776133        9.1369802581       -2.2285051985  PROA      16              0.0000000000
       236        15  LYS       CD             45.6534453389       10.2332818713       -2.7398105149  PROA      16              0.0000000000
       237        15  LYS       HD1            46.2068691582       10.8102911309       -3.5098702371  PROA      16              0.0000000000
       238        15  LYS       HD2            45.6662707514       10.8002278970       -1.7855478164  PROA      16              0.0000000000
       239        15  LYS       CE             44.2037887769       10.1102879915       -3.1950152576  PROA      16              0.0000000000
       240        15  LYS       HE1            43.7492200475       11.1176028670       -3.3078306941  PROA      16              0.0000000000
       241        15  LYS       HE2            43.6213442738        9.5079168531       -2.4656657372  PROA      16              0.0000000000
       242        15  LYS       NZ             44.1538390605        9.4346232938       -4.4940426792  PROA      16              0.0000000000
       243        15  LYS       HZ1            44.0731671848        8.4080207881       -4.3485114320  PROA      16              0.0000000000
       244        15  LYS       HZ2            45.0228778007        9.6420652694       -5.0263387725  PROA      16              0.0000000000
       245        15  LYS       HZ3            43.3300473161        9.7745491918       -5.0301557102  PROA      16              0.0000000000
       246        15  LYS       C              46.0390633960        6.2611110368        0.2661268723  PROA      16              0.0000000000
       247        15  LYS       O              45.5028972492        5.2087474199       -0.0842296331  PROA      16              0.0000000000
       248        16  SER       N              46.0395542987        6.6950453542        1.5279219299  PROA      17              0.0000000000
       249        16  SER       HN             46.5043045340        7.5356803720        1.7942281341  PROA      17              0.0000000000
       250        16  SER       CA             45.3661187545        5.9770822821        2.5990011030  PROA      17              0.0000000000
       251        16  SER       HA             45.2148497878        4.9511954129        2.2980617960  PROA      17              0.0000000000
       252        16  SER       CB             46.2770992238        6.0697210685        3.8106452916  PROA      17              0.0000000000
       253        16  SER       HB1            45.8607364382        5.4825616200        4.6568095671  PROA      17              0.0000000000
       254        16  SER       HB2            46.4044030968        7.1284120859        4.1222142596  PROA      17              0.0000000000
       255        16  SER       OG             47.5521893736        5.5225013019        3.4226547805  PROA      17              0.0000000000
       256        16  SER       HG1            47.7869133240        5.9565854206        2.5992012937  PROA      17              0.0000000000
       257        16  SER       C              43.9411818371        6.4842282438        2.7349340087  PROA      17              0.0000000000
       258        16  SER       O              43.6469150085        7.5950181072        2.2982019250  PROA      17              0.0000000000
       259        17  LEU       N              43.0685002476        5.6769895397        3.3558700102  PROA      18              0.0000000000
       260        17  LEU       HN             43.3417512729        4.7749828798        3.6793624830  PROA      18              0.0000000000
       261        17  LEU       CA             41.6758047823        6.0305199470        3.6104610391  PROA      18              0.0000000000
       262        17  LEU       HA             41.4438468553        6.9119115864        3.0312435868  PROA      18              0.0000000000
       263        17  LEU       CB             40.7442255423        4.8807089674        3.2226546042  PROA      18              0.0000000000
       264        17  LEU       HB1            39.6966455423        5.2454129866        3.2730835140  PROA      18              0.0000000000
       265        17  LEU       HB2            40.8753606231        4.0593228423        3.9582525766  PROA      18              0.0000000000
       266        17  LEU       CG             40.9944468103        4.3187427196        1.8193772783  PROA      18              0.0000000000
       267        17  LEU       HG             42.0501857566        3.9813653755        1.7456897224  PROA      18              0.0000000000
       268        17  LEU       CD1            40.0700582880        3.1400843607        1.5150101764  PROA      18              0.0000000000
       269        17  LEU       HD11           39.0084508763        3.4623351523        1.5738755388  PROA      18              0.0000000000
       270        17  LEU       HD12           40.2359220378        2.3284537720        2.2552797927  PROA      18              0.0000000000
       271        17  LEU       HD13           40.2686134477        2.7584856122        0.4906995086  PROA      18              0.0000000000
       272        17  LEU       CD2            40.9134769537        5.3866923637        0.7294330412  PROA      18              0.0000000000
       273        17  LEU       HD21           41.6732406069        6.1765560658        0.9116294277  PROA      18              0.0000000000
       274        17  LEU       HD22           39.9063294442        5.8556176658        0.7335629221  PROA      18              0.0000000000
       275        17  LEU       HD23           41.1089262614        4.9289060570       -0.2637866556  PROA      18              0.0000000000
       276        17  LEU       C              41.5371140898        6.3376741882        5.0986546300  PROA      18              0.0000000000
       277        17  LEU       O              41.9962470507        5.5493503950        5.9225517845  PROA      18              0.0000000000
       278        18  VAL       N              40.9383914552        7.4996416375        5.4379905309  PROA      19              0.0000000000
       279        18  VAL       HN             40.5946046684        8.1185202625        4.7371155823  PROA      19              0.0000000000
       280        18  VAL       CA             40.7350466016        7.9627677963        6.8226872600  PROA      19              0.0000000000
       281        18  VAL       HA             40.9780978364        7.1434994039        7.4828139676  PROA      19              0.0000000000
       282        18  VAL       CB             41.6084557116        9.1767550034        7.1495704006  PROA      19              0.0000000000
       283        18  VAL       HB             41.4228588241        9.4872822579        8.1998153765  PROA      19              0.0000000000
       284        18  VAL       CG1            43.0916937091        8.8556073136        6.9763329793  PROA      19              0.0000000000
       285        18  VAL       HG11           43.3315659916        8.7286542687        5.8989912450  PROA      19              0.0000000000
       286        18  VAL       HG12           43.3389750249        7.9121644683        7.5083307698  PROA      19              0.0000000000
       287        18  VAL       HG13           43.7082767702        9.6862193520        7.3815034016  PROA      19              0.0000000000
       288        18  VAL       CG2            41.1686518008       10.4039241983        6.3485227820  PROA      19              0.0000000000
       289        18  VAL       HG21           40.1139178122       10.6581280927        6.5877665767  PROA      19              0.0000000000
       290        18  VAL       HG22           41.2444799976       10.1923686996        5.2605207342  PROA      19              0.0000000000
       291        18  VAL       HG23           41.8102784007       11.2735197680        6.6061522681  PROA      19              0.0000000000
       292        18  VAL       C              39.2590900822        8.3108044304        7.0766338180  PROA      19              0.0000000000
       293        18  VAL       O              38.5329033068        8.5725378086        6.1210787930  PROA      19              0.0000000000
       294        19  MET       N              38.8314122136        8.3362193573        8.3540944718  PROA      20              0.0000000000
       295        19  MET       HN             39.4358582502        8.0902245708        9.1072578300  PROA      20              0.0000000000
       296        19  MET       CA             37.4722535852        8.7184588499        8.7420761638  PROA      20              0.0000000000
       297        19  MET       HA             36.8023973427        8.4140428438        7.9516619166  PROA      20              0.0000000000
       298        19  MET       CB             37.0710837397        8.0536102883       10.0615325463  PROA      20              0.0000000000
       299        19  MET       HB1            36.3044887966        8.6905402663       10.5505604778  PROA      20              0.0000000000
       300        19  MET       HB2            37.9693851333        8.0067032901       10.7121862648  PROA      20              0.0000000000
       301        19  MET       CG             36.5042115661        6.6427642101        9.9315699266  PROA      20              0.0000000000
       302        19  MET       HG1            36.4594213072        6.1842165934       10.9418843372  PROA      20              0.0000000000
       303        19  MET       HG2            37.1948164316        6.0394886284        9.3053664577  PROA      20              0.0000000000
       304        19  MET       SD             34.8651630817        6.6366168269        9.1955812883  PROA      20              0.0000000000
       305        19  MET       CE             33.9593619552        7.2726493418       10.6133926154  PROA      20              0.0000000000
       306        19  MET       HE1            34.3256649210        8.2793666610       10.9077790561  PROA      20              0.0000000000
       307        19  MET       HE2            34.0838046274        6.5940983958       11.4839889021  PROA      20              0.0000000000
       308        19  MET       HE3            32.8786242516        7.3579721381       10.3713568829  PROA      20              0.0000000000
       309        19  MET       C              37.4926902874       10.2345000775        8.9711511238  PROA      20              0.0000000000
       310        19  MET       O              37.9720700581       10.7053993993       10.0112616296  PROA      20              0.0000000000
       311        20  SER       N              37.0219594974       10.9954965664        7.9746743969  PROA      21              0.0000000000
       312        20  SER       HN             36.6511011379       10.5827473137        7.1471692959  PROA      21              0.0000000000
       313        20  SER       CA             37.0030690979       12.4638412484        7.9949733559  PROA      21              0.0000000000
       314        20  SER       HA             37.8236055078       12.8318010337        8.5921053302  PROA      21              0.0000000000
       315        20  SER       CB             37.1474257962       12.8441468823        6.5463375258  PROA      21              0.0000000000
       316        20  SER       HB1            38.2129790791       13.0415235706        6.3017822949  PROA      21              0.0000000000
       317        20  SER       HB2            36.5425556010       13.7482841205        6.3208679755  PROA      21              0.0000000000
       318        20  SER       OG             36.6714188515       11.7403064484        5.7613351786  PROA      21              0.0000000000
       319        20  SER       HG1            35.7796166755       11.9722071374        5.4920566068  PROA      21              0.0000000000
       320        20  SER       C              35.7887607104       13.0511578513        8.7211691613  PROA      21              0.0000000000
       321        20  SER       O              35.8110359379       14.2169263897        9.1228525307  PROA      21              0.0000000000
       322        21  GLY       N              34.7359513836       12.2521421255        8.8245490008  PROA      22              0.0000000000
       323        21  GLY       HN             34.7557967437       11.3324606873        8.4421735357  PROA      22              0.0000000000
       324        21  GLY       CA             33.4859143094       12.6121908358        9.4799368550  PROA      22              0.0000000000
       325        21  GLY       HA1            32.8532366828       13.1037585826        8.7557626366  PROA      22              0.0000000000
       326        21  GLY       HA2            33.7119530383       13.2845793552       10.2942760346  PROA      22              0.0000000000
       327        21  GLY       C              32.7764375777       11.3887892377       10.0197148619  PROA      22              0.0000000000
       328        21  GLY       O              33.2252663338       10.2667031361        9.7614116908  PROA      22              0.0000000000
       329        22  PRO       N              31.6445559883       11.5508880253       10.7522850296  PROA      23              0.0000000000
       330        22  PRO       CD             30.9931565856       12.8121739458       11.0765544317  PROA      23              0.0000000000
       331        22  PRO       HD1            30.9459225096       13.4591303573       10.1755671860  PROA      23              0.0000000000
       332        22  PRO       HD2            31.5479756785       13.3301212271       11.8867815981  PROA      23              0.0000000000
       333        22  PRO       CA             30.9458340000       10.3647324096       11.2935025814  PROA      23              0.0000000000
       334        22  PRO       HA             31.6308312163        9.7294165293       11.8324380887  PROA      23              0.0000000000
       335        22  PRO       CB             29.8464240578       11.0067375317       12.1484676111  PROA      23              0.0000000000
       336        22  PRO       HB1            30.1779507239       11.1022940174       13.2044719106  PROA      23              0.0000000000
       337        22  PRO       HB2            28.9195418251       10.3950964830       12.1173130411  PROA      23              0.0000000000
       338        22  PRO       CG             29.6022389969       12.3861611542       11.5338009327  PROA      23              0.0000000000
       339        22  PRO       HG1            28.8987928895       12.3250139443       10.6764187984  PROA      23              0.0000000000
       340        22  PRO       HG2            29.1922027169       13.0938557680       12.2852782205  PROA      23              0.0000000000
       341        22  PRO       C              30.4171487772        9.3855912653       10.2431342866  PROA      23              0.0000000000
       342        22  PRO       O              30.2391017862        8.2046651345       10.5443430890  PROA      23              0.0000000000
       343        23  TYR       N              30.1624276212        9.8696179492        9.0145593797  PROA      24              0.0000000000
       344        23  TYR       HN             30.3048561365       10.8307548791        8.7924743278  PROA      24              0.0000000000
       345        23  TYR       CA             29.6621260671        9.0347742065        7.9192063405  PROA      24              0.0000000000
       346        23  TYR       HA             29.8237396374        8.0007094220        8.1852110608  PROA      24              0.0000000000
       347        23  TYR       CB             28.1763518889        9.2962712938        7.6826067535  PROA      24              0.0000000000
       348        23  TYR       HB1            27.8099480031        8.6948308531        6.8235382936  PROA      24              0.0000000000
       349        23  TYR       HB2            27.9989335785       10.3768219412        7.4957536782  PROA      24              0.0000000000
       350        23  TYR       CG             27.4036553571        8.8924084296        8.9103713305  PROA      24              0.0000000000
       351        23  TYR       CD1            27.4603451747        7.5773620021        9.3518383827  PROA      24              0.0000000000
       352        23  TYR       HD1            28.0407188397        6.8473671807        8.8071652548  PROA      24              0.0000000000
       353        23  TYR       CE1            26.7690089164        7.2045386891       10.4947793065  PROA      24              0.0000000000
       354        23  TYR       HE1            26.8211257052        6.1847790924       10.8465881240  PROA      24              0.0000000000
       355        23  TYR       CZ             26.0092581645        8.1387168327       11.1891250351  PROA      24              0.0000000000
       356        23  TYR       OH             25.3130418083        7.7575310326       12.3216135211  PROA      24              0.0000000000
       357        23  TYR       HH             24.9830967912        8.5516617904       12.7483366461  PROA      24              0.0000000000
       358        23  TYR       CD2            26.6471279343        9.8312540844        9.6015826550  PROA      24              0.0000000000
       359        23  TYR       HD2            26.6024775295       10.8524522608        9.2529282764  PROA      24              0.0000000000
       360        23  TYR       CE2            25.9480484112        9.4540968272       10.7422303761  PROA      24              0.0000000000
       361        23  TYR       HE2            25.3583572352       10.1813855925       11.2804814240  PROA      24              0.0000000000
       362        23  TYR       C              30.4343878086        9.3388489572        6.6486382201  PROA      24              0.0000000000
       363        23  TYR       O              29.8686098060        9.3302582907        5.5585471907  PROA      24              0.0000000000
       364        24  GLU       N              31.7377202671        9.6230685283        6.7847622000  PROA      25              0.0000000000
       365        24  GLU       HN             32.2065702989        9.6115105521        7.6645660465  PROA      25              0.0000000000
       366        24  GLU       CA             32.5353371857        9.9685878483        5.6153843095  PROA      25              0.0000000000
       367        24  GLU       HA             32.1074876155        9.4714981784        4.7574629113  PROA      25              0.0000000000
       368        24  GLU       CB             32.5397171530       11.4846213478        5.4068028048  PROA      25              0.0000000000
       369        24  GLU       HB1            33.2390125801       11.9448249502        6.1366861130  PROA      25              0.0000000000
       370        24  GLU       HB2            31.5168737742       11.8750722565        5.5935395285  PROA      25              0.0000000000
       371        24  GLU       CG             32.9689754321       11.8815255392        3.9947945212  PROA      25              0.0000000000
       372        24  GLU       HG1            32.0774659661       11.9702438883        3.3377926645  PROA      25              0.0000000000
       373        24  GLU       HG2            33.6547161376       11.1139486804        3.5765876780  PROA      25              0.0000000000
       374        24  GLU       CD             33.6793858654       13.2088556255        4.0621804110  PROA      25              0.0000000000
       375        24  GLU       OE1            34.5298740974       13.3874594576        4.9283861824  PROA      25              0.0000000000
       376        24  GLU       OE2            33.4396853613       14.0704291749        3.2249464608  PROA      25              0.0000000000
       377        24  GLU       C              33.9528399482        9.4796198540        5.7030610969  PROA      25              0.0000000000
       378        24  GLU       O              34.5547855826        9.5088895579        6.7714892590  PROA      25              0.0000000000
       379        25  LEU       N              34.4869365443        9.0469040453        4.5560690067  PROA      26              0.0000000000
       380        25  LEU       HN             33.9362022914        8.9805949551        3.7284543581  PROA      26              0.0000000000
       381        25  LEU       CA             35.8766708791        8.6422951664        4.4010330954  PROA      26              0.0000000000
       382        25  LEU       HA             36.3526104728        8.7111763408        5.3679123096  PROA      26              0.0000000000
       383        25  LEU       CB             35.9782164171        7.2151910043        3.8632243804  PROA      26              0.0000000000
       384        25  LEU       HB1            37.0483595431        7.0036247081        3.6582458220  PROA      26              0.0000000000
       385        25  LEU       HB2            35.4119365594        7.1692755680        2.9097036870  PROA      26              0.0000000000
       386        25  LEU       CG             35.4496500567        6.1136516101        4.7749795920  PROA      26              0.0000000000
       387        25  LEU       HG             34.4209616420        6.3753354086        5.1023087784  PROA      26              0.0000000000
       388        25  LEU       CD1            35.4189424411        4.7610221841        4.0624378891  PROA      26              0.0000000000
       389        25  LEU       HD11           36.4426795240        4.4776440667        3.7368918440  PROA      26              0.0000000000
       390        25  LEU       HD12           34.7654460983        4.8206106896        3.1659749280  PROA      26              0.0000000000
       391        25  LEU       HD13           35.0369152552        3.9786733216        4.7525390319  PROA      26              0.0000000000
       392        25  LEU       CD2            36.2410764871        6.0338573756        6.0742975228  PROA      26              0.0000000000
       393        25  LEU       HD21           36.1727633020        6.9976186355        6.6227667949  PROA      26              0.0000000000
       394        25  LEU       HD22           37.3099720443        5.8262068646        5.8538487673  PROA      26              0.0000000000
       395        25  LEU       HD23           35.8288607504        5.2286940595        6.7193125006  PROA      26              0.0000000000
       396        25  LEU       C              36.5037667035        9.5588660958        3.3674845681  PROA      26              0.0000000000
       397        25  LEU       O              35.8474910281        9.9324300195        2.3944834207  PROA      26              0.0000000000
       398        26  LYS       N              37.7787966057        9.8872720241        3.5575300756  PROA      27              0.0000000000
       399        26  LYS       HN             38.2663461329        9.5995223146        4.3774759246  PROA      27              0.0000000000
       400        26  LYS       CA             38.5680000627       10.6772342420        2.6144544702  PROA      27              0.0000000000
       401        26  LYS       HA             38.0043071469       10.7470701789        1.6961360710  PROA      27              0.0000000000
       402        26  LYS       CB             38.8779286540       12.0798389936        3.1426809170  PROA      27              0.0000000000
       403        26  LYS       HB1            39.7957957085       12.4581748730        2.6446289870  PROA      27              0.0000000000
       404        26  LYS       HB2            39.0609173192       12.0210040561        4.2366312316  PROA      27              0.0000000000
       405        26  LYS       CG             37.7304269663       13.0605866504        2.8823044388  PROA      27              0.0000000000
       406        26  LYS       HG1            36.8115664030       12.6739296057        3.3718602446  PROA      27              0.0000000000
       407        26  LYS       HG2            37.5552481387       13.1233999260        1.7873888425  PROA      27              0.0000000000
       408        26  LYS       CD             38.0186675969       14.4617077943        3.4150509817  PROA      27              0.0000000000
       409        26  LYS       HD1            39.0134708937       14.7807780861        3.0390148834  PROA      27              0.0000000000
       410        26  LYS       HD2            38.0509891510       14.4141863011        4.5238970588  PROA      27              0.0000000000
       411        26  LYS       CE             36.9899000450       15.5162187572        3.0085574969  PROA      27              0.0000000000
       412        26  LYS       HE1            36.9402090445       15.5942042635        1.9015055835  PROA      27              0.0000000000
       413        26  LYS       HE2            37.2575088057       16.5003152922        3.4490735970  PROA      27              0.0000000000
       414        26  LYS       NZ             35.6619276152       15.1432850497        3.4991883923  PROA      27              0.0000000000
       415        26  LYS       HZ1            35.7584625449       14.4578023252        4.2753291282  PROA      27              0.0000000000
       416        26  LYS       HZ2            35.1138823499       14.7159937766        2.7254518795  PROA      27              0.0000000000
       417        26  LYS       HZ3            35.1693337893       15.9914329838        3.8450149972  PROA      27              0.0000000000
       418        26  LYS       C              39.8506755787        9.9063023165        2.2721731723  PROA      27              0.0000000000
       419        26  LYS       O              40.2766736190        9.0549890123        3.0540179957  PROA      27              0.0000000000
       420        27  ALA       N              40.4644052629       10.2159138868        1.1243850602  PROA      28              0.0000000000
       421        27  ALA       HN             40.0889757319       10.8972402498        0.5013888855  PROA      28              0.0000000000
       422        27  ALA       CA             41.7149895808        9.5927246806        0.6940966951  PROA      28              0.0000000000
       423        27  ALA       HA             42.0023760784        8.8690101180        1.4422937701  PROA      28              0.0000000000
       424        27  ALA       CB             41.5418651220        8.9144449921       -0.6576483200  PROA      28              0.0000000000
       425        27  ALA       HB1            41.2378533274        9.6602716595       -1.4229197823  PROA      28              0.0000000000
       426        27  ALA       HB2            40.7543696984        8.1336491626       -0.5908431473  PROA      28              0.0000000000
       427        27  ALA       HB3            42.5011415454        8.4521361966       -0.9743712617  PROA      28              0.0000000000
       428        27  ALA       C              42.8070101172       10.6469215571        0.5586378686  PROA      28              0.0000000000
       429        27  ALA       O              42.6019827146       11.6788084463       -0.0808863390  PROA      28              0.0000000000
       430        28  LEU       N              43.9696944018       10.3894575742        1.1686415996  PROA      29              0.0000000000
       431        28  LEU       HN             44.1077834178        9.5552173510        1.6962020623  PROA      29              0.0000000000
       432        28  LEU       CA             45.1162323849       11.2968860044        1.1125229974  PROA      29              0.0000000000
       433        28  LEU       HA             45.2192411434       11.6213640021        0.0879062948  PROA      29              0.0000000000
       434        28  LEU       CB             44.9719257618       12.5198355876        2.0288002018  PROA      29              0.0000000000
       435        28  LEU       HB1            43.9542511522       12.9363838962        1.8787953274  PROA      29              0.0000000000
       436        28  LEU       HB2            45.7215533773       13.2727756053        1.7081518980  PROA      29              0.0000000000
       437        28  LEU       CG             45.1621645395       12.2820779092        3.5303505652  PROA      29              0.0000000000
       438        28  LEU       HG             46.0038075679       11.5738650787        3.6854031557  PROA      29              0.0000000000
       439        28  LEU       CD1            45.4658278395       13.5929502834        4.2565869033  PROA      29              0.0000000000
       440        28  LEU       HD11           44.6278567652       14.3091509337        4.1180874189  PROA      29              0.0000000000
       441        28  LEU       HD12           46.3924097763       14.0473129697        3.8451813074  PROA      29              0.0000000000
       442        28  LEU       HD13           45.5934302858       13.4022550872        5.3436044094  PROA      29              0.0000000000
       443        28  LEU       CD2            43.9884338980       11.5521058566        4.1810411088  PROA      29              0.0000000000
       444        28  LEU       HD21           43.8473993757       10.5572624235        3.7069980651  PROA      29              0.0000000000
       445        28  LEU       HD22           43.0565197714       12.1426124178        4.0503041111  PROA      29              0.0000000000
       446        28  LEU       HD23           44.1886278909       11.4039203715        5.2637310588  PROA      29              0.0000000000
       447        28  LEU       C              46.3893557647       10.5230819048        1.4376107932  PROA      29              0.0000000000
       448        28  LEU       O              46.3150187495        9.4755002160        2.0855132654  PROA      29              0.0000000000
       449        29  HSD       N              47.5475654585       11.0122748265        0.9716863459  PROA      30              0.0000000000
       450        29  HSD       HN             47.5915620383       11.8243791236        0.3950911752  PROA      30              0.0000000000
       451        29  HSD       CA             48.8234634048       10.3697094547        1.2905533615  PROA      30              0.0000000000
       452        29  HSD       HA             48.7290318134        9.3162102343        1.0729507246  PROA      30              0.0000000000
       453        29  HSD       CB             49.9667476395       10.9800979696        0.4706771395  PROA      30              0.0000000000
       454        29  HSD       HB1            50.9328402252       10.5982229360        0.8636486319  PROA      30              0.0000000000
       455        29  HSD       HB2            49.9380210349       12.0846937019        0.5830740680  PROA      30              0.0000000000
       456        29  HSD       ND1            49.1544796491       11.3309399420       -1.8958487155  PROA      30              0.0000000000
       457        29  HSD       HD1            48.5446394660       12.0960667942       -1.6892845236  PROA      30              0.0000000000
       458        29  HSD       CG             49.8883553563       10.6501632791       -0.9993496460  PROA      30              0.0000000000
       459        29  HSD       CE1            49.4023643629       10.7804167286       -3.1227355726  PROA      30              0.0000000000
       460        29  HSD       HE1            48.9513293477       11.1297244097       -4.0510408490  PROA      30              0.0000000000
       461        29  HSD       NE2            50.2888481076        9.7457199689       -2.9849198046  PROA      30              0.0000000000
       462        29  HSD       CD2            50.5962368259        9.6509371510       -1.6703429171  PROA      30              0.0000000000
       463        29  HSD       HD2            51.2825210572        8.8962134359       -1.3073579527  PROA      30              0.0000000000
       464        29  HSD       C              49.1226021062       10.6664780245        2.7537958067  PROA      30              0.0000000000
       465        29  HSD       O              49.0452612260       11.8247511578        3.1745959218  PROA      30              0.0000000000
       466        30  LEU       N              49.4192271931        9.6200943486        3.5300559182  PROA      31              0.0000000000
       467        30  LEU       HN             49.4315828885        8.6876912869        3.1776703909  PROA      31              0.0000000000
       468        30  LEU       CA             49.7436854157        9.7733602373        4.9409160917  PROA      31              0.0000000000
       469        30  LEU       HA             49.4984888471       10.7861640213        5.2238522378  PROA      31              0.0000000000
       470        30  LEU       CB             48.9804798334        8.7877135703        5.8241526891  PROA      31              0.0000000000
       471        30  LEU       HB1            49.4614048075        8.7727240934        6.8247451435  PROA      31              0.0000000000
       472        30  LEU       HB2            49.0623210559        7.7779752112        5.3698078469  PROA      31              0.0000000000
       473        30  LEU       CG             47.5001162588        9.1100749936        6.0098104382  PROA      31              0.0000000000
       474        30  LEU       HG             46.9922194079        9.0795554649        5.0223571895  PROA      31              0.0000000000
       475        30  LEU       CD1            46.8339393429        8.1042528209        6.9506611562  PROA      31              0.0000000000
       476        30  LEU       HD11           47.3255150255        8.1295896317        7.9466693863  PROA      31              0.0000000000
       477        30  LEU       HD12           46.9274986326        7.0782478648        6.5349514136  PROA      31              0.0000000000
       478        30  LEU       HD13           45.7603028580        8.3596677571        7.0784187766  PROA      31              0.0000000000
       479        30  LEU       CD2            47.2836561993       10.5483458452        6.4802102683  PROA      31              0.0000000000
       480        30  LEU       HD21           47.5300588807       11.2587285092        5.6623085692  PROA      31              0.0000000000
       481        30  LEU       HD22           47.9417073827       10.7652581935        7.3486409067  PROA      31              0.0000000000
       482        30  LEU       HD23           46.2212698907       10.6956273039        6.7698610991  PROA      31              0.0000000000
       483        30  LEU       C              51.2324623670        9.5802328512        5.1672410833  PROA      31              0.0000000000
       484        30  LEU       O              51.7949555989        8.5615454127        4.7570725000  PROA      31              0.0000000000
       485        31  GLN       N              51.8718445961       10.5774583002        5.8000568297  PROA      32              0.0000000000
       486        31  GLN       HN             51.3925278965       11.4083944311        6.0698875025  PROA      32              0.0000000000
       487        31  GLN       CA             53.2967704441       10.5392635159        6.1445339499  PROA      32              0.0000000000
       488        31  GLN       HA             53.8339520085       10.1201297545        5.3067144001  PROA      32              0.0000000000
       489        31  GLN       CB             53.8033834382       11.9398982694        6.4519157347  PROA      32              0.0000000000
       490        31  GLN       HB1            54.8931604737       11.8947398659        6.6621523566  PROA      32              0.0000000000
       491        31  GLN       HB2            53.2797209819       12.3269742015        7.3518060392  PROA      32              0.0000000000
       492        31  GLN       CG             53.5583119756       12.8914793108        5.2821779436  PROA      32              0.0000000000
       493        31  GLN       HG1            52.4703680319       12.9514959885        5.0651989395  PROA      32              0.0000000000
       494        31  GLN       HG2            54.0902769708       12.5245356655        4.3784802510  PROA      32              0.0000000000
       495        31  GLN       CD             54.0750173313       14.2641351958        5.6476056339  PROA      32              0.0000000000
       496        31  GLN       OE1            54.1396139347       14.6382113797        6.8121717709  PROA      32              0.0000000000
       497        31  GLN       NE2            54.4568921222       14.9916630416        4.5844537739  PROA      32              0.0000000000
       498        31  GLN       HE21           54.8149906224       15.9163277064        4.7139169799  PROA      32              0.0000000000
       499        31  GLN       HE22           54.3829989569       14.6084514919        3.6637536553  PROA      32              0.0000000000
       500        31  GLN       C              53.4801934103        9.5601017852        7.3103007879  PROA      32              0.0000000000
       501        31  GLN       O              52.5380775903        9.3470125556        8.0771624195  PROA      32              0.0000000000
       502        32  GLY       N              54.6773463461        8.9878883706        7.4350471569  PROA      33              0.0000000000
       503        32  GLY       HN             55.4102922950        9.2046268620        6.7963505423  PROA      33              0.0000000000
       504        32  GLY       CA             55.0418313531        8.0215980409        8.4718261489  PROA      33              0.0000000000
       505        32  GLY       HA1            56.1205080476        8.0005348356        8.5072958460  PROA      33              0.0000000000
       506        32  GLY       HA2            54.6598771049        7.0650126092        8.1488703725  PROA      33              0.0000000000
       507        32  GLY       C              54.5353594770        8.2706329668        9.8857624432  PROA      33              0.0000000000
       508        32  GLY       O              54.3198047991        7.3101592701       10.6304573195  PROA      33              0.0000000000
       509        33  GLN       N              54.3239499462        9.5511951301       10.2691194000  PROA      34              0.0000000000
       510        33  GLN       HN             54.4864350074       10.3118009281        9.6460478125  PROA      34              0.0000000000
       511        33  GLN       CA             53.8475328654        9.9259118777       11.6056878136  PROA      34              0.0000000000
       512        33  GLN       HA             54.1325695594        9.1384749348       12.2873617392  PROA      34              0.0000000000
       513        33  GLN       CB             54.4345782415       11.2632223038       12.0760010610  PROA      34              0.0000000000
       514        33  GLN       HB1            55.5085527228       11.2844260491       11.7959878855  PROA      34              0.0000000000
       515        33  GLN       HB2            54.3491369405       11.3059522065       13.1819631324  PROA      34              0.0000000000
       516        33  GLN       CG             53.7688978860       12.5189531408       11.4996333578  PROA      34              0.0000000000
       517        33  GLN       HG1            54.1205129697       13.4121587073       12.0587880683  PROA      34              0.0000000000
       518        33  GLN       HG2            52.6663855576       12.4333105433       11.6056298323  PROA      34              0.0000000000
       519        33  GLN       CD             54.1090333830       12.6914115599       10.0356613849  PROA      34              0.0000000000
       520        33  GLN       OE1            55.0789809004       12.1362876523        9.5234150957  PROA      34              0.0000000000
       521        33  GLN       NE2            53.2840310598       13.5312954901        9.4017014884  PROA      34              0.0000000000
       522        33  GLN       HE21           52.3846529176       13.7356090011        9.7881920402  PROA      34              0.0000000000
       523        33  GLN       HE22           53.5664182110       13.9551024145        8.5410940356  PROA      34              0.0000000000
       524        33  GLN       C              52.3015483109        9.9397218486       11.7413566821  PROA      34              0.0000000000
       525        33  GLN       O              51.7999845753        9.9077711308       12.8682581732  PROA      34              0.0000000000
       526        34  ASP       N              51.5619230336        9.9884921230       10.6118214194  PROA      35              0.0000000000
       527        34  ASP       HN             51.9967946122        9.9991752611        9.7154666526  PROA      35              0.0000000000
       528        34  ASP       CA             50.0896922636       10.0294752965       10.5875121758  PROA      35              0.0000000000
       529        34  ASP       HA             49.7402182747       10.2297431523       11.5894885900  PROA      35              0.0000000000
       530        34  ASP       CB             49.6172648396       11.1202403649        9.6276388016  PROA      35              0.0000000000
       531        34  ASP       HB1            48.5301986551       10.9954858962        9.4358309072  PROA      35              0.0000000000
       532        34  ASP       HB2            50.1694688114       11.0297672733        8.6679762418  PROA      35              0.0000000000
       533        34  ASP       CG             49.8571965599       12.4969458355       10.2013258389  PROA      35              0.0000000000
       534        34  ASP       OD1            49.4155656675       12.7552700009       11.3177132182  PROA      35              0.0000000000
       535        34  ASP       OD2            50.4646029100       13.3174396356        9.5187509713  PROA      35              0.0000000000
       536        34  ASP       C              49.4068945939        8.7157715104       10.1307718726  PROA      35              0.0000000000
       537        34  ASP       O              48.1750940225        8.6736475284       10.0429998816  PROA      35              0.0000000000
       538        35  MET       N              50.2008573931        7.6528024592        9.8678139486  PROA      36              0.0000000000
       539        35  MET       HN             51.1871522117        7.7301815687        9.9790282443  PROA      36              0.0000000000
       540        35  MET       CA             49.7533528455        6.3246196960        9.4123008011  PROA      36              0.0000000000
       541        35  MET       HA             49.3088610940        6.4273895696        8.4335093957  PROA      36              0.0000000000
       542        35  MET       CB             50.9688235378        5.3949731250        9.3640385042  PROA      36              0.0000000000
       543        35  MET       HB1            51.2785087187        5.1837188802       10.4087862814  PROA      36              0.0000000000
       544        35  MET       HB2            51.7897169286        5.9332356916        8.8459278642  PROA      36              0.0000000000
       545        35  MET       CG             50.7631285061        4.0531747533        8.6532553561  PROA      36              0.0000000000
       546        35  MET       HG1            49.6995358764        3.7629309071        8.7794004884  PROA      36              0.0000000000
       547        35  MET       HG2            51.3951771275        3.2984899099        9.1654552136  PROA      36              0.0000000000
       548        35  MET       SD             51.1619142028        4.0425689580        6.8889375034  PROA      36              0.0000000000
       549        35  MET       CE             49.7873278107        5.0043573416        6.2398232177  PROA      36              0.0000000000
       550        35  MET       HE1            49.8677887983        6.0726844692        6.5339731417  PROA      36              0.0000000000
       551        35  MET       HE2            48.8252312414        4.6118573041        6.6324670400  PROA      36              0.0000000000
       552        35  MET       HE3            49.7740187428        4.9540141604        5.1302540706  PROA      36              0.0000000000
       553        35  MET       C              48.6237442400        5.6988846415       10.2533775158  PROA      36              0.0000000000
       554        35  MET       O              47.7445778952        5.0363818260        9.6947125379  PROA      36              0.0000000000
       555        36  GLU       N              48.6463613366        5.9139156002       11.5855483583  PROA      37              0.0000000000
       556        36  GLU       HN             49.3609909975        6.4707321020       12.0000056393  PROA      37              0.0000000000
       557        36  GLU       CA             47.6613420433        5.3733948363       12.5308865495  PROA      37              0.0000000000
       558        36  GLU       HA             47.5233231989        4.3252266912       12.3107069994  PROA      37              0.0000000000
       559        36  GLU       CB             48.1530307789        5.5570519291       13.9685110691  PROA      37              0.0000000000
       560        36  GLU       HB1            47.2824806951        5.5293235344       14.6579012485  PROA      37              0.0000000000
       561        36  GLU       HB2            48.6520277808        6.5452675464       14.0597087533  PROA      37              0.0000000000
       562        36  GLU       CG             49.1456382934        4.4521956194       14.3646219842  PROA      37              0.0000000000
       563        36  GLU       HG1            48.6112083147        3.4812379190       14.4410645073  PROA      37              0.0000000000
       564        36  GLU       HG2            49.6011258019        4.6958043297       15.3481887808  PROA      37              0.0000000000
       565        36  GLU       CD             50.2431432306        4.3352520106       13.3235258765  PROA      37              0.0000000000
       566        36  GLU       OE1            50.2987042088        3.3186890658       12.6325723637  PROA      37              0.0000000000
       567        36  GLU       OE2            50.9957834462        5.2921612915       13.1564739869  PROA      37              0.0000000000
       568        36  GLU       C              46.2124409057        5.8753455167       12.2988089591  PROA      37              0.0000000000
       569        36  GLU       O              45.2649279653        5.2406990910       12.7651287443  PROA      37              0.0000000000
       570        37  GLN       N              46.0475156358        6.9839662529       11.5576445248  PROA      38              0.0000000000
       571        37  GLN       HN             46.8321884028        7.4745818335       11.1884613347  PROA      38              0.0000000000
       572        37  GLN       CA             44.7436622638        7.5659502843       11.2270133531  PROA      38              0.0000000000
       573        37  GLN       HA             44.1610046028        7.6071712374       12.1352377831  PROA      38              0.0000000000
       574        37  GLN       CB             44.8863984861        8.9669640842       10.6308340988  PROA      38              0.0000000000
       575        37  GLN       HB1            43.8691996413        9.3509457283       10.4067643945  PROA      38              0.0000000000
       576        37  GLN       HB2            45.4565765324        8.8809119462        9.6822379518  PROA      38              0.0000000000
       577        37  GLN       CG             45.5946294184        9.9906578350       11.5183914497  PROA      38              0.0000000000
       578        37  GLN       HG1            46.6562635065        9.6996067519       11.6684380148  PROA      38              0.0000000000
       579        37  GLN       HG2            45.0914608322       10.0553352277       12.5067890672  PROA      38              0.0000000000
       580        37  GLN       CD             45.5248808256       11.3333446011       10.8184761820  PROA      38              0.0000000000
       581        37  GLN       OE1            44.5070983293       11.6833175922       10.2272489027  PROA      38              0.0000000000
       582        37  GLN       NE2            46.6491429323       12.0618390942       10.9062514000  PROA      38              0.0000000000
       583        37  GLN       HE21           47.4394540915       11.7037149347       11.4033986199  PROA      38              0.0000000000
       584        37  GLN       HE22           46.6962552194       12.9625932731       10.4744848640  PROA      38              0.0000000000
       585        37  GLN       C              43.9370653606        6.6953854255       10.2522511963  PROA      38              0.0000000000
       586        37  GLN       O              42.7029170282        6.8017807938       10.2335985992  PROA      38              0.0000000000
       587        38  GLN       N              44.6193688757        5.8512662802        9.4346646371  PROA      39              0.0000000000
       588        38  GLN       HN             45.6114644161        5.7669619752        9.4804316868  PROA      39              0.0000000000
       589        38  GLN       CA             43.9547958438        5.0073198736        8.4315180136  PROA      39              0.0000000000
       590        38  GLN       HA             43.4300186331        5.6498166428        7.7401377395  PROA      39              0.0000000000
       591        38  GLN       CB             44.9998334499        4.1706727717        7.6997810194  PROA      39              0.0000000000
       592        38  GLN       HB1            45.8008138157        4.8356232612        7.3119857210  PROA      39              0.0000000000
       593        38  GLN       HB2            44.5220500219        3.6475668929        6.8440958384  PROA      39              0.0000000000
       594        38  GLN       CG             45.6099020892        3.1392892636        8.6513041745  PROA      39              0.0000000000
       595        38  GLN       HG1            44.8730720416        2.3299469747        8.8415638670  PROA      39              0.0000000000
       596        38  GLN       HG2            45.8680179868        3.6307233962        9.6136039649  PROA      39              0.0000000000
       597        38  GLN       CD             46.8547684360        2.5387884181        8.0587735735  PROA      39              0.0000000000
       598        38  GLN       OE1            46.9308337841        2.2745620528        6.8613862132  PROA      39              0.0000000000
       599        38  GLN       NE2            47.8146289869        2.3000689672        8.9641197762  PROA      39              0.0000000000
       600        38  GLN       HE21           47.7233505086        2.6542662416        9.8948251701  PROA      39              0.0000000000
       601        38  GLN       HE22           48.6217488487        1.7678403509        8.7086002493  PROA      39              0.0000000000
       602        38  GLN       C              42.8855059095        4.0876536751        9.0392170506  PROA      39              0.0000000000
       603        38  GLN       O              43.0377444577        3.6175341899       10.1706688145  PROA      39              0.0000000000
       604        39  VAL       N              41.7868122835        3.8777313980        8.3062975778  PROA      40              0.0000000000
       605        39  VAL       HN             41.6640260037        4.2617005083        7.3944366564  PROA      40              0.0000000000
       606        39  VAL       CA             40.6975520834        3.0569778214        8.8276341132  PROA      40              0.0000000000
       607        39  VAL       HA             40.6060579497        3.2500446318        9.8861928289  PROA      40              0.0000000000
       608        39  VAL       CB             39.3964564076        3.3996156343        8.1080096475  PROA      40              0.0000000000
       609        39  VAL       HB             39.4690414311        3.0591436087        7.0533136849  PROA      40              0.0000000000
       610        39  VAL       CG1            38.1795794355        2.7410658150        8.7571972707  PROA      40              0.0000000000
       611        39  VAL       HG11           38.1804894066        2.9321654385        9.8516382723  PROA      40              0.0000000000
       612        39  VAL       HG12           38.2088768882        1.6433238480        8.5887979421  PROA      40              0.0000000000
       613        39  VAL       HG13           37.2465046169        3.1611395939        8.3245732956  PROA      40              0.0000000000
       614        39  VAL       CG2            39.2413363275        4.9075735489        8.0398650317  PROA      40              0.0000000000
       615        39  VAL       HG21           39.9885780792        5.3369650950        7.3387418866  PROA      40              0.0000000000
       616        39  VAL       HG22           39.4035137967        5.3502392271        9.0458469731  PROA      40              0.0000000000
       617        39  VAL       HG23           38.2240139845        5.1670286675        7.6765574585  PROA      40              0.0000000000
       618        39  VAL       C              41.0047628233        1.5763321721        8.6672563638  PROA      40              0.0000000000
       619        39  VAL       O              41.6123295151        1.1682682802        7.6791083105  PROA      40              0.0000000000
       620        40  VAL       N              40.5963943210        0.7775529270        9.6579974419  PROA      41              0.0000000000
       621        40  VAL       HN             40.1627206543        1.1410060736       10.4785549916  PROA      41              0.0000000000
       622        40  VAL       CA             40.7513944145       -0.6616630255        9.6149461573  PROA      41              0.0000000000
       623        40  VAL       HA             41.4416657415       -0.8896680740        8.8165674835  PROA      41              0.0000000000
       624        40  VAL       CB             41.2694891489       -1.2386955569       10.9245042140  PROA      41              0.0000000000
       625        40  VAL       HB             40.5537843402       -1.0102417830       11.7429196080  PROA      41              0.0000000000
       626        40  VAL       CG1            41.4238860110       -2.7546565815       10.7834588989  PROA      41              0.0000000000
       627        40  VAL       HG11           41.9956512700       -2.9961116293        9.8619899909  PROA      41              0.0000000000
       628        40  VAL       HG12           40.4230035590       -3.2319603111       10.7151246640  PROA      41              0.0000000000
       629        40  VAL       HG13           41.9735501139       -3.1618459606       11.6588561140  PROA      41              0.0000000000
       630        40  VAL       CG2            42.5755287108       -0.5627630640       11.3455468815  PROA      41              0.0000000000
       631        40  VAL       HG21           42.4137206849        0.5276225126       11.4841053787  PROA      41              0.0000000000
       632        40  VAL       HG22           43.3476416868       -0.7098027851       10.5603876789  PROA      41              0.0000000000
       633        40  VAL       HG23           42.9316955428       -0.9933176455       12.3057666693  PROA      41              0.0000000000
       634        40  VAL       C              39.3674293683       -1.2419084305        9.2613616259  PROA      41              0.0000000000
       635        40  VAL       O              38.3781759850       -0.9916850075        9.9527949071  PROA      41              0.0000000000
       636        41  PHE       N              39.3033405242       -1.9479460552        8.1424829495  PROA      42              0.0000000000
       637        41  PHE       HN             40.1056545952       -2.0793829429        7.5661371080  PROA      42              0.0000000000
       638        41  PHE       CA             38.0805881823       -2.5824391713        7.6636560537  PROA      42              0.0000000000
       639        41  PHE       HA             37.2375543730       -2.0365429546        8.0605060150  PROA      42              0.0000000000
       640        41  PHE       CB             38.0575895649       -2.5683043787        6.1325331745  PROA      42              0.0000000000
       641        41  PHE       HB1            37.0425447923       -2.8251464126        5.7613474290  PROA      42              0.0000000000
       642        41  PHE       HB2            38.8041646643       -3.2860531913        5.7306316426  PROA      42              0.0000000000
       643        41  PHE       CG             38.4103350976       -1.1866201164        5.6303776326  PROA      42              0.0000000000
       644        41  PHE       CD1            37.4386443973       -0.1949443329        5.5868538066  PROA      42              0.0000000000
       645        41  PHE       HD1            36.4271244424       -0.4165085217        5.8936707481  PROA      42              0.0000000000
       646        41  PHE       CE1            37.7677251291        1.0826662825        5.1484920984  PROA      42              0.0000000000
       647        41  PHE       HE1            37.0106224414        1.8520471056        5.1131753117  PROA      42              0.0000000000
       648        41  PHE       CZ             39.0692854694        1.3717085204        4.7555833747  PROA      42              0.0000000000
       649        41  PHE       HZ             39.3275038777        2.3685666943        4.4300141092  PROA      42              0.0000000000
       650        41  PHE       CD2            39.7077844542       -0.9023858098        5.2168295386  PROA      42              0.0000000000
       651        41  PHE       HD2            40.4605436293       -1.6766465955        5.2333356964  PROA      42              0.0000000000
       652        41  PHE       CE2            40.0371164570        0.3758542152        4.7825348571  PROA      42              0.0000000000
       653        41  PHE       HE2            41.0460933414        0.5950608636        4.4658109845  PROA      42              0.0000000000
       654        41  PHE       C              38.0058043991       -4.0008302067        8.1739895294  PROA      42              0.0000000000
       655        41  PHE       O              39.0333476254       -4.6637593762        8.3146481029  PROA      42              0.0000000000
       656        42  SER       N              36.7774247253       -4.4704451899        8.4255827418  PROA      43              0.0000000000
       657        42  SER       HN             35.9926819867       -3.8579595377        8.4006018876  PROA      43              0.0000000000
       658        42  SER       CA             36.4476215020       -5.8446323885        8.7471435871  PROA      43              0.0000000000
       659        42  SER       HA             37.3651268601       -6.4073425452        8.8349876264  PROA      43              0.0000000000
       660        42  SER       CB             35.6813223942       -5.8629851859       10.0454139180  PROA      43              0.0000000000
       661        42  SER       HB1            35.5530153796       -6.9054738680       10.4071679486  PROA      43              0.0000000000
       662        42  SER       HB2            34.6840565899       -5.3910311894        9.9156770237  PROA      43              0.0000000000
       663        42  SER       OG             36.4442844535       -5.1181167706       10.9916733643  PROA      43              0.0000000000
       664        42  SER       HG1            37.3372583862       -5.4674737095       10.9453345604  PROA      43              0.0000000000
       665        42  SER       C              35.6684563409       -6.3054625646        7.5132772246  PROA      43              0.0000000000
       666        42  SER       O              34.5225194499       -5.8981353970        7.3117946689  PROA      43              0.0000000000
       667        43  MET       N              36.3378152485       -7.0527955490        6.6306147391  PROA      44              0.0000000000
       668        43  MET       HN             37.2877271645       -7.3108460939        6.7861437844  PROA      44              0.0000000000
       669        43  MET       CA             35.7519752242       -7.5483053574        5.3859913038  PROA      44              0.0000000000
       670        43  MET       HA             34.9543883423       -6.8783196670        5.1011404703  PROA      44              0.0000000000
       671        43  MET       CB             36.8081934647       -7.6141493305        4.2856901634  PROA      44              0.0000000000
       672        43  MET       HB1            37.6878464201       -8.1774227882        4.6633254733  PROA      44              0.0000000000
       673        43  MET       HB2            37.1261045791       -6.5814330231        4.0285826194  PROA      44              0.0000000000
       674        43  MET       CG             36.2825582400       -8.3013436705        3.0229995640  PROA      44              0.0000000000
       675        43  MET       HG1            35.4514282976       -7.6909398734        2.6115184045  PROA      44              0.0000000000
       676        43  MET       HG2            35.8777903833       -9.2953635045        3.3072073628  PROA      44              0.0000000000
       677        43  MET       SD             37.5485136063       -8.5116222776        1.7621899361  PROA      44              0.0000000000
       678        43  MET       CE             38.0057926165       -6.7816956258        1.5894019553  PROA      44              0.0000000000
       679        43  MET       HE1            38.3789561051       -6.3650791743        2.5493502576  PROA      44              0.0000000000
       680        43  MET       HE2            37.1256532575       -6.1818768752        1.2740807945  PROA      44              0.0000000000
       681        43  MET       HE3            38.8104333920       -6.6714167318        0.8316110558  PROA      44              0.0000000000
       682        43  MET       C              35.1668624845       -8.9360978292        5.6037208080  PROA      44              0.0000000000
       683        43  MET       O              35.9021682237       -9.8654622945        5.9177560936  PROA      44              0.0000000000
       684        44  SER       N              33.8496713189       -9.0695813175        5.4222584385  PROA      45              0.0000000000
       685        44  SER       HN             33.2982337936       -8.2906621924        5.1372847096  PROA      45              0.0000000000
       686        44  SER       CA             33.0962909343      -10.3070208041        5.6091662045  PROA      45              0.0000000000
       687        44  SER       HA             33.7285058718      -11.0506264173        6.0704622588  PROA      45              0.0000000000
       688        44  SER       CB             31.9397308686       -9.9125233832        6.5108837874  PROA      45              0.0000000000
       689        44  SER       HB1            31.5141249152      -10.8061157177        7.0152509337  PROA      45              0.0000000000
       690        44  SER       HB2            31.1439110343       -9.4032316976        5.9266520898  PROA      45              0.0000000000
       691        44  SER       OG             32.4741825644       -9.0105863965        7.4914576280  PROA      45              0.0000000000
       692        44  SER       HG1            32.9654700985       -8.3474316051        7.0010880924  PROA      45              0.0000000000
       693        44  SER       C              32.7226795682      -10.9562158212        4.2837476378  PROA      45              0.0000000000
       694        44  SER       O              32.4863768694      -10.2596218856        3.3029163967  PROA      45              0.0000000000
       695        45  PHE       N              32.6275156569      -12.2923727522        4.2635613660  PROA      46              0.0000000000
       696        45  PHE       HN             32.7975719440      -12.8390298681        5.0793922745  PROA      46              0.0000000000
       697        45  PHE       CA             32.2727171718      -13.0458631885        3.0647506230  PROA      46              0.0000000000
       698        45  PHE       HA             32.2381712313      -12.3479208874        2.2416167280  PROA      46              0.0000000000
       699        45  PHE       CB             33.2587932734      -14.1576517590        2.7546956337  PROA      46              0.0000000000
       700        45  PHE       HB1            33.0116709155      -14.6303797369        1.7802719096  PROA      46              0.0000000000
       701        45  PHE       HB2            33.2461339305      -14.9195901639        3.5629854354  PROA      46              0.0000000000
       702        45  PHE       CG             34.6543320548      -13.5845773279        2.6641240825  PROA      46              0.0000000000
       703        45  PHE       CD1            35.4824335285      -13.5712125985        3.7812817854  PROA      46              0.0000000000
       704        45  PHE       HD1            35.1395255433      -13.9983767941        4.7120580261  PROA      46              0.0000000000
       705        45  PHE       CE1            36.7498081385      -13.0091972271        3.7013235438  PROA      46              0.0000000000
       706        45  PHE       HE1            37.3914349567      -12.9959013608        4.5699644802  PROA      46              0.0000000000
       707        45  PHE       CZ             37.1912335984      -12.4636797798        2.5011171957  PROA      46              0.0000000000
       708        45  PHE       HZ             38.1697278112      -12.0103523577        2.4424446394  PROA      46              0.0000000000
       709        45  PHE       CD2            35.1061744957      -13.0610243448        1.4597887129  PROA      46              0.0000000000
       710        45  PHE       HD2            34.4708854256      -13.0891499546        0.5868530719  PROA      46              0.0000000000
       711        45  PHE       CE2            36.3755873816      -12.5008415094        1.3772834647  PROA      46              0.0000000000
       712        45  PHE       HE2            36.7274220229      -12.0948811329        0.4403692913  PROA      46              0.0000000000
       713        45  PHE       C              30.7934964589      -13.3841925700        3.1224421492  PROA      46              0.0000000000
       714        45  PHE       O              30.3641840959      -14.2110334223        3.9238372453  PROA      46              0.0000000000
       715        46  VAL       N              30.0101046121      -12.6830859988        2.3067505469  PROA      47              0.0000000000
       716        46  VAL       HN             30.3900929681      -12.0295860101        1.6573306626  PROA      47              0.0000000000
       717        46  VAL       CA             28.5534893915      -12.8066185703        2.2912005402  PROA      47              0.0000000000
       718        46  VAL       HA             28.2464703601      -13.2784305891        3.2127808877  PROA      47              0.0000000000
       719        46  VAL       CB             27.9057897764      -11.4308764640        2.1564197346  PROA      47              0.0000000000
       720        46  VAL       HB             26.8003071022      -11.5277975020        2.2093419046  PROA      47              0.0000000000
       721        46  VAL       CG1            28.4032102565      -10.5436032628        3.2949798482  PROA      47              0.0000000000
       722        46  VAL       HG11           29.4750903278      -10.2935287529        3.1437950200  PROA      47              0.0000000000
       723        46  VAL       HG12           28.2965815341      -11.0765220834        4.2639390563  PROA      47              0.0000000000
       724        46  VAL       HG13           27.8189184028       -9.5990571529        3.3212434518  PROA      47              0.0000000000
       725        46  VAL       CG2            28.1622727868      -10.7930676154        0.7940264955  PROA      47              0.0000000000
       726        46  VAL       HG21           27.7513652201      -11.4372085273       -0.0125455454  PROA      47              0.0000000000
       727        46  VAL       HG22           29.2549154439      -10.6748421538        0.6315184505  PROA      47              0.0000000000
       728        46  VAL       HG23           27.6667238155       -9.8001010013        0.7420397546  PROA      47              0.0000000000
       729        46  VAL       C              28.0722111780      -13.7994416150        1.2191209334  PROA      47              0.0000000000
       730        46  VAL       O              28.8972320052      -14.4162081402        0.5461219081  PROA      47              0.0000000000
       731        47  GLN       N              26.7464110529      -13.9799287974        1.0857889966  PROA      48              0.0000000000
       732        47  GLN       HN             26.0912213694      -13.4917984773        1.6567166909  PROA      48              0.0000000000
       733        47  GLN       CA             26.1702109290      -14.8989783301        0.1006076054  PROA      48              0.0000000000
       734        47  GLN       HA             26.8264023502      -15.7522303272        0.0137377916  PROA      48              0.0000000000
       735        47  GLN       CB             24.7767430409      -15.3427048612        0.5371485659  PROA      48              0.0000000000
       736        47  GLN       HB1            24.0758218253      -15.2660145586       -0.3213434868  PROA      48              0.0000000000
       737        47  GLN       HB2            24.4155865703      -14.6835652360        1.3552448413  PROA      48              0.0000000000
       738        47  GLN       CG             24.8271204885      -16.7886383017        1.0292589180  PROA      48              0.0000000000
       739        47  GLN       HG1            23.8094289953      -17.1343661045        1.3104474004  PROA      48              0.0000000000
       740        47  GLN       HG2            25.4966225703      -16.8708366409        1.9120392115  PROA      48              0.0000000000
       741        47  GLN       CD             25.3638488910      -17.6410793516       -0.1026071864  PROA      48              0.0000000000
       742        47  GLN       OE1            24.9604197458      -17.5020457652       -1.2506544793  PROA      48              0.0000000000
       743        47  GLN       NE2            26.3288569796      -18.5008915142        0.2698259405  PROA      48              0.0000000000
       744        47  GLN       HE21           26.7466252117      -19.1072703512       -0.4067643419  PROA      48              0.0000000000
       745        47  GLN       HE22           26.6285274207      -18.5337430677        1.2233029471  PROA      48              0.0000000000
       746        47  GLN       C              26.1744023367      -14.2867896097       -1.3086210498  PROA      48              0.0000000000
       747        47  GLN       O              26.1730329119      -13.0592832349       -1.4461318662  PROA      48              0.0000000000
       748        48  GLY       N              26.1941971305      -15.1455837863       -2.3313437533  PROA      49              0.0000000000
       749        48  GLY       HN             26.2180039959      -16.1307802958       -2.1826759365  PROA      49              0.0000000000
       750        48  GLY       CA             26.1828553278      -14.7220737094       -3.7283622136  PROA      49              0.0000000000
       751        48  GLY       HA1            26.6112185634      -13.7315354242       -3.7617290966  PROA      49              0.0000000000
       752        48  GLY       HA2            25.1498795551      -14.6925256426       -4.0411919910  PROA      49              0.0000000000
       753        48  GLY       C              26.9470496543      -15.6017612426       -4.6994244542  PROA      49              0.0000000000
       754        48  GLY       O              27.0847429018      -16.8094666495       -4.4831625299  PROA      49              0.0000000000
       755        49  GLU       N              27.4367985023      -14.9836921969       -5.7926255887  PROA      50              0.0000000000
       756        49  GLU       HN             27.3096722900      -14.0030260077       -5.9081242247  PROA      50              0.0000000000
       757        49  GLU       CA             28.1737503996      -15.6220337047       -6.8888555010  PROA      50              0.0000000000
       758        49  GLU       HA             27.8242495645      -16.6397423632       -6.9798920280  PROA      50              0.0000000000
       759        49  GLU       CB             27.9457795923      -14.8511240394       -8.2188038455  PROA      50              0.0000000000
       760        49  GLU       HB1            26.9274354444      -14.4209560276       -8.1510690334  PROA      50              0.0000000000
       761        49  GLU       HB2            27.9689302013      -15.6141572263       -9.0212387223  PROA      50              0.0000000000
       762        49  GLU       CG             28.8629948819      -13.7007723579       -8.6983954649  PROA      50              0.0000000000
       763        49  GLU       HG1            28.7472028215      -13.5971282925       -9.7978358284  PROA      50              0.0000000000
       764        49  GLU       HG2            29.9141841316      -13.9720724540       -8.4653366191  PROA      50              0.0000000000
       765        49  GLU       CD             28.5815731313      -12.3475610852       -8.0711586279  PROA      50              0.0000000000
       766        49  GLU       OE1            28.0780257300      -12.2868712938       -6.9547833488  PROA      50              0.0000000000
       767        49  GLU       OE2            28.8720347249      -11.3327916048       -8.7074195526  PROA      50              0.0000000000
       768        49  GLU       C              29.6530484841      -15.8714903490       -6.5388932748  PROA      50              0.0000000000
       769        49  GLU       O              30.4508126609      -14.9320397270       -6.4982626583  PROA      50              0.0000000000
       770        50  GLU       N              30.0071305555      -17.1496809307       -6.3017335745  PROA      51              0.0000000000
       771        50  GLU       HN             29.3333707009      -17.8809967191       -6.3602767931  PROA      51              0.0000000000
       772        50  GLU       CA             31.3598752202      -17.5937662405       -5.9467799019  PROA      51              0.0000000000
       773        50  GLU       HA             31.9374872170      -16.7067654034       -5.7346345670  PROA      51              0.0000000000
       774        50  GLU       CB             31.4270766973      -18.5590775349       -4.7226201630  PROA      51              0.0000000000
       775        50  GLU       HB1            31.5544717698      -19.5975695211       -5.0949837982  PROA      51              0.0000000000
       776        50  GLU       HB2            30.4696742220      -18.4922291267       -4.1638164610  PROA      51              0.0000000000
       777        50  GLU       CG             32.5996763205      -18.2305065810       -3.7465867352  PROA      51              0.0000000000
       778        50  GLU       HG1            32.9856719962      -17.2220027527       -4.0037246864  PROA      51              0.0000000000
       779        50  GLU       HG2            33.4003674986      -18.9818696320       -3.9094970231  PROA      51              0.0000000000
       780        50  GLU       CD             32.2656204456      -18.2281474211       -2.2323469567  PROA      51              0.0000000000
       781        50  GLU       OE1            31.1335136806      -17.9588603278       -1.8428797130  PROA      51              0.0000000000
       782        50  GLU       OE2            33.1583465097      -18.4387206957       -1.4029398971  PROA      51              0.0000000000
       783        50  GLU       C              32.2342094546      -17.7987843939       -7.1937976257  PROA      51              0.0000000000
       784        50  GLU       O              31.8347202700      -18.5141756904       -8.1122439684  PROA      51              0.0000000000
       785        51  SER       N              33.4253101366      -17.1585191285       -7.2120611188  PROA      52              0.0000000000
       786        51  SER       HN             33.6876097414      -16.5773897219       -6.4475123940  PROA      52              0.0000000000
       787        51  SER       CA             34.4320299770      -17.2226658723       -8.2844870408  PROA      52              0.0000000000
       788        51  SER       HA             34.5639772169      -18.2498194068       -8.5899524492  PROA      52              0.0000000000
       789        51  SER       CB             33.8751841609      -16.3642587466       -9.4254607231  PROA      52              0.0000000000
       790        51  SER       HB1            33.7942972008      -16.9710213248      -10.3525971832  PROA      52              0.0000000000
       791        51  SER       HB2            34.5438417422      -15.4961784048       -9.6088158469  PROA      52              0.0000000000
       792        51  SER       OG             32.5697477977      -15.8836506749       -9.0629061989  PROA      52              0.0000000000
       793        51  SER       HG1            32.7092423698      -15.2405293185       -8.3639525629  PROA      52              0.0000000000
       794        51  SER       C              35.7878759921      -16.7321611807       -7.7753714050  PROA      52              0.0000000000
       795        51  SER       O              35.8417299623      -15.7162490393       -7.0819795453  PROA      52              0.0000000000
       796        52  ASN       N              36.8857829358      -17.4119813404       -8.1665630375  PROA      53              0.0000000000
       797        52  ASN       HN             36.8117081351      -18.2125333268       -8.7551807662  PROA      53              0.0000000000
       798        52  ASN       CA             38.2599208154      -17.0505389252       -7.7753131579  PROA      53              0.0000000000
       799        52  ASN       HA             38.2636393795      -16.9426617813       -6.7011892199  PROA      53              0.0000000000
       800        52  ASN       CB             39.3292057368      -18.0653544001       -8.1859191841  PROA      53              0.0000000000
       801        52  ASN       HB1            38.9170999947      -19.0927483374       -8.0925169631  PROA      53              0.0000000000
       802        52  ASN       HB2            40.2098842421      -17.9636478036       -7.5164757148  PROA      53              0.0000000000
       803        52  ASN       CG             39.7735974809      -17.8419257491       -9.6211914983  PROA      53              0.0000000000
       804        52  ASN       OD1            39.2777196752      -18.5027219434      -10.5249202139  PROA      53              0.0000000000
       805        52  ASN       ND2            40.7815742653      -16.9632548361       -9.7847800938  PROA      53              0.0000000000
       806        52  ASN       HD21           41.2280842270      -16.8746524873      -10.6751611796  PROA      53              0.0000000000
       807        52  ASN       HD22           41.0832876215      -16.3996178912       -9.0158311715  PROA      53              0.0000000000
       808        52  ASN       C              38.7042631936      -15.6557769221       -8.2748247250  PROA      53              0.0000000000
       809        52  ASN       O              39.7432738939      -15.1524493325       -7.8408153907  PROA      53              0.0000000000
       810        53  ASP       N              37.8977125179      -15.0327553643       -9.1569121050  PROA      54              0.0000000000
       811        53  ASP       HN             37.0630735798      -15.4749387417       -9.4724385950  PROA      54              0.0000000000
       812        53  ASP       CA             38.1290729191      -13.7062152810       -9.7310591003  PROA      54              0.0000000000
       813        53  ASP       HA             39.1147483180      -13.3678734150       -9.4482442434  PROA      54              0.0000000000
       814        53  ASP       CB             38.0082215263      -13.8490496312      -11.2456132556  PROA      54              0.0000000000
       815        53  ASP       HB1            38.7916621670      -14.5371218280      -11.6291224822  PROA      54              0.0000000000
       816        53  ASP       HB2            38.1230562298      -12.8578600485      -11.7341397281  PROA      54              0.0000000000
       817        53  ASP       CG             36.6284884986      -14.4177007737      -11.5542905148  PROA      54              0.0000000000
       818        53  ASP       OD1            36.4311982727      -15.6267325486      -11.4088404062  PROA      54              0.0000000000
       819        53  ASP       OD2            35.7406680540      -13.6516038916      -11.9125633511  PROA      54              0.0000000000
       820        53  ASP       C              37.0976436722      -12.6614994297       -9.2570976055  PROA      54              0.0000000000
       821        53  ASP       O              37.3283532419      -11.4660827958       -9.4347156391  PROA      54              0.0000000000
       822        54  LYS       N              35.9649745049      -13.1139014399       -8.6696037939  PROA      55              0.0000000000
       823        54  LYS       HN             35.8184726948      -14.0897642300       -8.5333531863  PROA      55              0.0000000000
       824        54  LYS       CA             34.8709676389      -12.2557852838       -8.1872401971  PROA      55              0.0000000000
       825        54  LYS       HA             35.2969205475      -11.3340403356       -7.8196152623  PROA      55              0.0000000000
       826        54  LYS       CB             33.8974738056      -11.9800774879       -9.3440858946  PROA      55              0.0000000000
       827        54  LYS       HB1            33.4428735275      -12.9495387445       -9.6348435695  PROA      55              0.0000000000
       828        54  LYS       HB2            34.4933771581      -11.5899420398      -10.1948209256  PROA      55              0.0000000000
       829        54  LYS       CG             32.7473948445      -10.9876245056       -9.0919798434  PROA      55              0.0000000000
       830        54  LYS       HG1            33.1720369839       -9.9885745690       -8.8563969152  PROA      55              0.0000000000
       831        54  LYS       HG2            32.1474190644      -11.3364108431       -8.2246285924  PROA      55              0.0000000000
       832        54  LYS       CD             31.8335120057      -10.8712916748      -10.3259497901  PROA      55              0.0000000000
       833        54  LYS       HD1            30.9744749891      -11.5597342665      -10.1832342162  PROA      55              0.0000000000
       834        54  LYS       HD2            32.4133366841      -11.1972079779      -11.2146834053  PROA      55              0.0000000000
       835        54  LYS       CE             31.2737218904       -9.4624491667      -10.6116818569  PROA      55              0.0000000000
       836        54  LYS       HE1            31.2081597071       -9.3177717089      -11.7110162861  PROA      55              0.0000000000
       837        54  LYS       HE2            31.9561512573       -8.7073763836      -10.1667982706  PROA      55              0.0000000000
       838        54  LYS       NZ             29.9275624866       -9.1980069817      -10.0641545147  PROA      55              0.0000000000
       839        54  LYS       HZ1            29.7235018268       -9.8756033270       -9.3020374370  PROA      55              0.0000000000
       840        54  LYS       HZ2            29.2197520190       -9.3018016260      -10.8190257950  PROA      55              0.0000000000
       841        54  LYS       HZ3            29.8911062516       -8.2298149493       -9.6861667274  PROA      55              0.0000000000
       842        54  LYS       C              34.0825969556      -12.9156649185       -7.0253522793  PROA      55              0.0000000000
       843        54  LYS       O              33.3844514847      -13.9071349135       -7.2499722930  PROA      55              0.0000000000
       844        55  ILE       N              34.1888545539      -12.3645007985       -5.7919223317  PROA      56              0.0000000000
       845        55  ILE       HN             34.7632284434      -11.5680235661       -5.6208577012  PROA      56              0.0000000000
       846        55  ILE       CA             33.4670045354      -12.8992344745       -4.6193344047  PROA      56              0.0000000000
       847        55  ILE       HA             32.6914146229      -13.5571832366       -4.9821117910  PROA      56              0.0000000000
       848        55  ILE       CB             34.4037112579      -13.6618095548       -3.6740234702  PROA      56              0.0000000000
       849        55  ILE       HB             33.9287041780      -13.7366602891       -2.6727068418  PROA      56              0.0000000000
       850        55  ILE       CG2            34.6967837838      -15.0653747345       -4.1948519265  PROA      56              0.0000000000
       851        55  ILE       HG21           35.5956022949      -15.0504122676       -4.8477090384  PROA      56              0.0000000000
       852        55  ILE       HG22           33.8337714533      -15.4364974321       -4.7879217044  PROA      56              0.0000000000
       853        55  ILE       HG23           34.8884814335      -15.7524078588       -3.3430939809  PROA      56              0.0000000000
       854        55  ILE       CG1            35.6823182754      -12.8808137304       -3.3850760406  PROA      56              0.0000000000
       855        55  ILE       HG11           35.4194788008      -11.9083384517       -2.9169229002  PROA      56              0.0000000000
       856        55  ILE       HG12           36.2166324578      -12.6870809029       -4.3395057479  PROA      56              0.0000000000
       857        55  ILE       CD             36.5997817708      -13.6620469195       -2.4433109749  PROA      56              0.0000000000
       858        55  ILE       HD1            37.0231196307      -14.5450208684       -2.9681567254  PROA      56              0.0000000000
       859        55  ILE       HD2            36.0238023779      -14.0159562478       -1.5616931285  PROA      56              0.0000000000
       860        55  ILE       HD3            37.4372438317      -13.0139051052       -2.1074187513  PROA      56              0.0000000000
       861        55  ILE       C              32.6913266453      -11.8143578933       -3.8455323536  PROA      56              0.0000000000
       862        55  ILE       O              33.2228649570      -10.7246985335       -3.6093406882  PROA      56              0.0000000000
       863        56  PRO       N              31.4521080165      -12.1183498203       -3.4037562809  PROA      57              0.0000000000
       864        56  PRO       CD             30.7380033627      -13.3727452896       -3.6078458444  PROA      57              0.0000000000
       865        56  PRO       HD1            31.3666042862      -14.2258966375       -3.2766925101  PROA      57              0.0000000000
       866        56  PRO       HD2            30.4743855891      -13.4896558007       -4.6799962423  PROA      57              0.0000000000
       867        56  PRO       CA             30.6807519611      -11.1113861906       -2.6560290016  PROA      57              0.0000000000
       868        56  PRO       HA             30.7837449005      -10.1344528633       -3.1018286791  PROA      57              0.0000000000
       869        56  PRO       CB             29.2743657819      -11.7135775741       -2.7188736719  PROA      57              0.0000000000
       870        56  PRO       HB1            28.7429549547      -11.3793464349       -3.6353701006  PROA      57              0.0000000000
       871        56  PRO       HB2            28.6782036103      -11.4165516056       -1.8298068213  PROA      57              0.0000000000
       872        56  PRO       CG             29.4974365265      -13.2258675442       -2.7420359041  PROA      57              0.0000000000
       873        56  PRO       HG1            29.6710217048      -13.6228476360       -1.7193460432  PROA      57              0.0000000000
       874        56  PRO       HG2            28.6290996188      -13.7540120664       -3.1900023510  PROA      57              0.0000000000
       875        56  PRO       C              31.1928096512      -10.8707300195       -1.2309428535  PROA      57              0.0000000000
       876        56  PRO       O              31.4225620032      -11.8155742974       -0.4670029689  PROA      57              0.0000000000
       877        57  VAL       N              31.4062339019       -9.5901662268       -0.8927661807  PROA      58              0.0000000000
       878        57  VAL       HN             31.2419916359       -8.8550399817       -1.5448776965  PROA      58              0.0000000000
       879        57  VAL       CA             31.8843599389       -9.1535861249        0.4187750147  PROA      58              0.0000000000
       880        57  VAL       HA             31.7610545173       -9.9753407813        1.1084453805  PROA      58              0.0000000000
       881        57  VAL       CB             33.3589121815       -8.7313283390        0.3542843470  PROA      58              0.0000000000
       882        57  VAL       HB             33.6841079507       -8.3957724137        1.3619633337  PROA      58              0.0000000000
       883        57  VAL       CG1            34.2576893139       -9.8792643284       -0.1028837079  PROA      58              0.0000000000
       884        57  VAL       HG11           34.0768369480      -10.1015693084       -1.1762866692  PROA      58              0.0000000000
       885        57  VAL       HG12           34.0365315826      -10.7920644989        0.4905294764  PROA      58              0.0000000000
       886        57  VAL       HG13           35.3248121127       -9.5985187480        0.0262865367  PROA      58              0.0000000000
       887        57  VAL       CG2            33.5460675975       -7.4818775309       -0.5083711627  PROA      58              0.0000000000
       888        57  VAL       HG21           32.9622029612       -6.6358825531       -0.0868079004  PROA      58              0.0000000000
       889        57  VAL       HG22           33.1892111796       -7.6789670938       -1.5418426436  PROA      58              0.0000000000
       890        57  VAL       HG23           34.6192545280       -7.1955318428       -0.5313941934  PROA      58              0.0000000000
       891        57  VAL       C              31.0464799359       -7.9908091457        0.9893815316  PROA      58              0.0000000000
       892        57  VAL       O              30.3424925397       -7.3064926202        0.2434253405  PROA      58              0.0000000000
       893        58  ALA       N              31.1728891584       -7.7516691932        2.3040323566  PROA      59              0.0000000000
       894        58  ALA       HN             31.6646144053       -8.3854924357        2.8949571439  PROA      59              0.0000000000
       895        58  ALA       CA             30.6211056620       -6.5765431530        2.9824177654  PROA      59              0.0000000000
       896        58  ALA       HA             30.1496983386       -5.9548893106        2.2358249968  PROA      59              0.0000000000
       897        58  ALA       CB             29.6055407852       -6.9737145611        4.0530193969  PROA      59              0.0000000000
       898        58  ALA       HB1            30.0891702175       -7.6186863410        4.8175028666  PROA      59              0.0000000000
       899        58  ALA       HB2            28.7691279255       -7.5392799029        3.5895504413  PROA      59              0.0000000000
       900        58  ALA       HB3            29.2099035334       -6.0648240733        4.5546600520  PROA      59              0.0000000000
       901        58  ALA       C              31.8268144592       -5.8934559957        3.6615622508  PROA      59              0.0000000000
       902        58  ALA       O              32.7212220635       -6.5748946660        4.1663942782  PROA      59              0.0000000000
       903        59  LEU       N              31.8953471005       -4.5709440592        3.5689584983  PROA      60              0.0000000000
       904        59  LEU       HN             31.1787649508       -4.0496664973        3.1132716338  PROA      60              0.0000000000
       905        59  LEU       CA             32.9920292130       -3.7735587373        4.1080633049  PROA      60              0.0000000000
       906        59  LEU       HA             33.7601811696       -4.4484613690        4.4553890195  PROA      60              0.0000000000
       907        59  LEU       CB             33.5462634971       -2.8440301922        3.0300479794  PROA      60              0.0000000000
       908        59  LEU       HB1            34.3536658927       -2.2219986168        3.4714189226  PROA      60              0.0000000000
       909        59  LEU       HB2            32.7315963071       -2.1771909155        2.6761087654  PROA      60              0.0000000000
       910        59  LEU       CG             34.1093767682       -3.6122345499        1.8382734584  PROA      60              0.0000000000
       911        59  LEU       HG             33.3188096304       -4.2801057315        1.4351010320  PROA      60              0.0000000000
       912        59  LEU       CD1            34.5892240905       -2.6853916402        0.7234699923  PROA      60              0.0000000000
       913        59  LEU       HD11           35.3908611158       -2.0158454685        1.1021611644  PROA      60              0.0000000000
       914        59  LEU       HD12           33.7452922078       -2.0594232236        0.3626423057  PROA      60              0.0000000000
       915        59  LEU       HD13           34.9964436152       -3.2854718535       -0.1181534965  PROA      60              0.0000000000
       916        59  LEU       CD2            35.2089295481       -4.5694860540        2.2789436776  PROA      60              0.0000000000
       917        59  LEU       HD21           34.8065249489       -5.3023654516        3.0105715388  PROA      60              0.0000000000
       918        59  LEU       HD22           36.0330395324       -4.0021694595        2.7619019739  PROA      60              0.0000000000
       919        59  LEU       HD23           35.6016092300       -5.1245369253        1.4003224290  PROA      60              0.0000000000
       920        59  LEU       C              32.5319741052       -2.9530812916        5.3030842499  PROA      60              0.0000000000
       921        59  LEU       O              31.8237388629       -1.9428966678        5.1582952055  PROA      60              0.0000000000
       922        60  GLY       N              32.9060723833       -3.4385287884        6.4809828899  PROA      61              0.0000000000
       923        60  GLY       HN             33.4315445726       -4.2820505692        6.5576982133  PROA      61              0.0000000000
       924        60  GLY       CA             32.5798048835       -2.7813244990        7.7360350962  PROA      61              0.0000000000
       925        60  GLY       HA1            32.1974181235       -3.5242422148        8.4202757828  PROA      61              0.0000000000
       926        60  GLY       HA2            31.8274603959       -2.0311535794        7.5422490100  PROA      61              0.0000000000
       927        60  GLY       C              33.8016446282       -2.1277098149        8.3326861525  PROA      61              0.0000000000
       928        60  GLY       O              34.9186659479       -2.5241898141        8.0034218488  PROA      61              0.0000000000
       929        61  LEU       N              33.6176416579       -1.1202964076        9.1842072231  PROA      62              0.0000000000
       930        61  LEU       HN             32.7169795009       -0.7493643065        9.3968575175  PROA      62              0.0000000000
       931        61  LEU       CA             34.7652529606       -0.5027127942        9.8588832775  PROA      62              0.0000000000
       932        61  LEU       HA             35.6408154014       -0.6874362969        9.2544763223  PROA      62              0.0000000000
       933        61  LEU       CB             34.5691234193        0.9992644840       10.0504047090  PROA      62              0.0000000000
       934        61  LEU       HB1            35.5368674161        1.4364083516       10.3743374117  PROA      62              0.0000000000
       935        61  LEU       HB2            33.8181122096        1.1508243123       10.8538767879  PROA      62              0.0000000000
       936        61  LEU       CG             34.0961411041        1.7554511453        8.8054892649  PROA      62              0.0000000000
       937        61  LEU       HG             33.0712688095        1.4218396431        8.5362766152  PROA      62              0.0000000000
       938        61  LEU       CD1            34.0876587717        3.2554528603        9.0779280748  PROA      62              0.0000000000
       939        61  LEU       HD11           35.1099161344        3.6013539991        9.3418661105  PROA      62              0.0000000000
       940        61  LEU       HD12           33.4066048596        3.4819153846        9.9259459960  PROA      62              0.0000000000
       941        61  LEU       HD13           33.7511161915        3.8025253024        8.1714486567  PROA      62              0.0000000000
       942        61  LEU       CD2            34.8863732041        1.4307248337        7.5384268944  PROA      62              0.0000000000
       943        61  LEU       HD21           34.6618465868        0.3955784621        7.2031944562  PROA      62              0.0000000000
       944        61  LEU       HD22           35.9757693477        1.5092947695        7.7416433015  PROA      62              0.0000000000
       945        61  LEU       HD23           34.6054872686        2.1352290907        6.7266196860  PROA      62              0.0000000000
       946        61  LEU       C              34.8828328997       -1.1973812784       11.2003267743  PROA      62              0.0000000000
       947        61  LEU       O              33.9196769203       -1.2038832904       11.9670061618  PROA      62              0.0000000000
       948        62  LYS       N              36.0342268400       -1.8590787462       11.4376418714  PROA      63              0.0000000000
       949        62  LYS       HN             36.7732198392       -1.8231699306       10.7715615522  PROA      63              0.0000000000
       950        62  LYS       CA             36.3423572302       -2.6688454165       12.6253032719  PROA      63              0.0000000000
       951        62  LYS       HA             35.8397977442       -3.6196275095       12.5270892982  PROA      63              0.0000000000
       952        62  LYS       CB             37.8559325272       -2.8697599140       12.7337707100  PROA      63              0.0000000000
       953        62  LYS       HB1            38.3381475785       -1.8770070860       12.8571425994  PROA      63              0.0000000000
       954        62  LYS       HB2            38.2212029446       -3.3326597251       11.7927014015  PROA      63              0.0000000000
       955        62  LYS       CG             38.2638833366       -3.7613765792       13.9082616037  PROA      63              0.0000000000
       956        62  LYS       HG1            37.8622165293       -4.7810352522       13.7297762358  PROA      63              0.0000000000
       957        62  LYS       HG2            37.8077430979       -3.3515134121       14.8339210047  PROA      63              0.0000000000
       958        62  LYS       CD             39.7755896867       -3.8687575173       14.1218669525  PROA      63              0.0000000000
       959        62  LYS       HD1            40.2293049514       -4.2838205241       13.1974228447  PROA      63              0.0000000000
       960        62  LYS       HD2            39.9596395969       -4.5722850013       14.9608582869  PROA      63              0.0000000000
       961        62  LYS       CE             40.4722738297       -2.5413020340       14.4455506637  PROA      63              0.0000000000
       962        62  LYS       HE1            40.2585880248       -1.7991708141       13.6469589967  PROA      63              0.0000000000
       963        62  LYS       HE2            41.5679014333       -2.7025511022       14.5336864321  PROA      63              0.0000000000
       964        62  LYS       NZ             39.9966448754       -1.9841372253       15.7154776197  PROA      63              0.0000000000
       965        62  LYS       HZ1            39.8754148109       -2.7510938522       16.4073452400  PROA      63              0.0000000000
       966        62  LYS       HZ2            39.0854329408       -1.5060706040       15.5646639862  PROA      63              0.0000000000
       967        62  LYS       HZ3            40.6915325893       -1.2991812371       16.0754303880  PROA      63              0.0000000000
       968        62  LYS       C              35.8525341960       -2.0615059152       13.9451404306  PROA      63              0.0000000000
       969        62  LYS       O              36.2620281607       -0.9585547546       14.3171316003  PROA      63              0.0000000000
       970        63  GLU       N              34.9283570141       -2.7891183879       14.6112745208  PROA      64              0.0000000000
       971        63  GLU       HN             34.6109732475       -3.6477929248       14.2215924763  PROA      64              0.0000000000
       972        63  GLU       CA             34.2966929617       -2.4657847734       15.9002283208  PROA      64              0.0000000000
       973        63  GLU       HA             33.4771010564       -3.1575628097       16.0199297680  PROA      64              0.0000000000
       974        63  GLU       CB             35.1887797243       -2.5379227370       17.1434581154  PROA      64              0.0000000000
       975        63  GLU       HB1            34.5540531982       -2.8943505556       17.9802687279  PROA      64              0.0000000000
       976        63  GLU       HB2            35.5297037518       -1.5051081789       17.3607952960  PROA      64              0.0000000000
       977        63  GLU       CG             36.4251666572       -3.4195730134       17.1135224816  PROA      64              0.0000000000
       978        63  GLU       HG1            36.4457346737       -4.0228654379       16.1808439053  PROA      64              0.0000000000
       979        63  GLU       HG2            36.4325293528       -4.1027969750       17.9895504084  PROA      64              0.0000000000
       980        63  GLU       CD             37.6312837621       -2.5085784220       17.1625875793  PROA      64              0.0000000000
       981        63  GLU       OE1            37.5574055724       -1.3691825574       16.7073205403  PROA      64              0.0000000000
       982        63  GLU       OE2            38.6817116592       -2.9353378150       17.6168910612  PROA      64              0.0000000000
       983        63  GLU       C              33.6028555068       -1.0723003232       15.9470115783  PROA      64              0.0000000000
       984        63  GLU       O              33.3528777875       -0.5599323728       17.0402728569  PROA      64              0.0000000000
       985        64  LYS       N              33.2461875017       -0.4891280197       14.7688944369  PROA      65              0.0000000000
       986        64  LYS       HN             33.3910102073       -0.9439260954       13.8938480248  PROA      65              0.0000000000
       987        64  LYS       CA             32.6277224022        0.8402916094       14.7014380045  PROA      65              0.0000000000
       988        64  LYS       HA             32.5943268813        1.2343251485       15.7061841499  PROA      65              0.0000000000
       989        64  LYS       CB             33.3946888947        1.8025843110       13.7920777042  PROA      65              0.0000000000
       990        64  LYS       HB1            32.6657866417        2.4507951564       13.2610206424  PROA      65              0.0000000000
       991        64  LYS       HB2            33.9624430037        1.2111524349       13.0428374190  PROA      65              0.0000000000
       992        64  LYS       CG             34.3776731564        2.6943404499       14.5672692483  PROA      65              0.0000000000
       993        64  LYS       HG1            33.9695658293        2.8346273154       15.5896236790  PROA      65              0.0000000000
       994        64  LYS       HG2            34.4151037910        3.6778374403       14.0546551690  PROA      65              0.0000000000
       995        64  LYS       CD             35.8196862988        2.1884612361       14.7079295419  PROA      65              0.0000000000
       996        64  LYS       HD1            36.4943352975        2.9514886877       14.2666253213  PROA      65              0.0000000000
       997        64  LYS       HD2            35.9100921386        1.2471717713       14.1266271198  PROA      65              0.0000000000
       998        64  LYS       CE             36.2967932956        1.9070923964       16.1421992131  PROA      65              0.0000000000
       999        64  LYS       HE1            35.8398585656        2.6361053463       16.8449709971  PROA      65              0.0000000000
      1000        64  LYS       HE2            37.4047322635        1.9699609719       16.1937374957  PROA      65              0.0000000000
      1001        64  LYS       NZ             35.8978937751        0.5596111431       16.5620020768  PROA      65              0.0000000000
      1002        64  LYS       HZ1            36.0195911678       -0.1015032840       15.7684546875  PROA      65              0.0000000000
      1003        64  LYS       HZ2            34.9001984611        0.5690614634       16.8554546079  PROA      65              0.0000000000
      1004        64  LYS       HZ3            36.4907450260        0.2555683161       17.3605538847  PROA      65              0.0000000000
      1005        64  LYS       C              31.1262594348        0.8368517730       14.3853444658  PROA      65              0.0000000000
      1006        64  LYS       O              30.4912747869        1.8990996773       14.4128742111  PROA      65              0.0000000000
      1007        65  ASN       N              30.5629376421       -0.3505256214       14.0966552191  PROA      66              0.0000000000
      1008        65  ASN       HN             31.1063043314       -1.1846482883       14.1249568622  PROA      66              0.0000000000
      1009        65  ASN       CA             29.1553851846       -0.5574165437       13.7241216964  PROA      66              0.0000000000
      1010        65  ASN       HA             29.0522734559       -1.5819447814       13.3991347983  PROA      66              0.0000000000
      1011        65  ASN       CB             28.1933807873       -0.2804862485       14.8818276830  PROA      66              0.0000000000
      1012        65  ASN       HB1            27.1643765679       -0.5874974335       14.5969179849  PROA      66              0.0000000000
      1013        65  ASN       HB2            28.1966114998        0.8042766293       15.1217404773  PROA      66              0.0000000000
      1014        65  ASN       CG             28.6283969858       -1.0608635145       16.0957046248  PROA      66              0.0000000000
      1015        65  ASN       OD1            29.0823417611       -2.1966759840       16.0056703253  PROA      66              0.0000000000
      1016        65  ASN       ND2            28.5191861765       -0.3660042057       17.2417729212  PROA      66              0.0000000000
      1017        65  ASN       HD21           28.7809893722       -0.7884677737       18.1095192092  PROA      66              0.0000000000
      1018        65  ASN       HD22           28.1761674831        0.5731970827       17.2263095506  PROA      66              0.0000000000
      1019        65  ASN       C              28.7651400375        0.3384952926       12.5375452316  PROA      66              0.0000000000
      1020        65  ASN       O              27.6930605147        0.9603595726       12.5097546923  PROA      66              0.0000000000
      1021        66  LEU       N              29.6925256265        0.4242911391       11.5717227624  PROA      67              0.0000000000
      1022        66  LEU       HN             30.5654228630       -0.0471467626       11.6620763440  PROA      67              0.0000000000
      1023        66  LEU       CA             29.5359366258        1.1803152176       10.3402328202  PROA      67              0.0000000000
      1024        66  LEU       HA             28.5108667364        1.5141013876       10.2768991769  PROA      67              0.0000000000
      1025        66  LEU       CB             30.4881896303        2.3746917589       10.3367842153  PROA      67              0.0000000000
      1026        66  LEU       HB1            30.4939007057        2.8105451065        9.3157144001  PROA      67              0.0000000000
      1027        66  LEU       HB2            31.5074793172        2.0060808754       10.5771149772  PROA      67              0.0000000000
      1028        66  LEU       CG             30.1362999779        3.4833642916       11.3266008083  PROA      67              0.0000000000
      1029        66  LEU       HG             29.8236330131        3.0229793242       12.2878314808  PROA      67              0.0000000000
      1030        66  LEU       CD1            31.3168672026        4.4191745314       11.5851065592  PROA      67              0.0000000000
      1031        66  LEU       HD11           31.5224268518        5.0329110918       10.6821150504  PROA      67              0.0000000000
      1032        66  LEU       HD12           32.2247573185        3.8253244130       11.8245468964  PROA      67              0.0000000000
      1033        66  LEU       HD13           31.0814882472        5.1001535367       12.4307533191  PROA      67              0.0000000000
      1034        66  LEU       CD2            28.9067790562        4.2618631703       10.8724479719  PROA      67              0.0000000000
      1035        66  LEU       HD21           28.0842474625        3.5606002141       10.6155568593  PROA      67              0.0000000000
      1036        66  LEU       HD22           29.1524034864        4.8653278865        9.9725851622  PROA      67              0.0000000000
      1037        66  LEU       HD23           28.5602712365        4.9312280345       11.6886202026  PROA      67              0.0000000000
      1038        66  LEU       C              29.8754193012        0.2827259617        9.1756594902  PROA      67              0.0000000000
      1039        66  LEU       O              30.8708529246       -0.4491072928        9.2279087856  PROA      67              0.0000000000
      1040        67  TYR       N              29.0528103584        0.3415255388        8.1224794785  PROA      68              0.0000000000
      1041        67  TYR       HN             28.2371345358        0.9139706357        8.1337234921  PROA      68              0.0000000000
      1042        67  TYR       CA             29.2701349044       -0.4078689641        6.8940805528  PROA      68              0.0000000000
      1043        67  TYR       HA             30.2677727386       -0.8194458770        6.9311974298  PROA      68              0.0000000000
      1044        67  TYR       CB             28.2441517164       -1.5318014596        6.7281641778  PROA      68              0.0000000000
      1045        67  TYR       HB1            28.2427156864       -1.8856594909        5.6750966685  PROA      68              0.0000000000
      1046        67  TYR       HB2            27.2346107010       -1.1621953170        7.0081409359  PROA      68              0.0000000000
      1047        67  TYR       CG             28.5621347151       -2.7163984576        7.6115359935  PROA      68              0.0000000000
      1048        67  TYR       CD1            29.0430427274       -3.8912916799        7.0446970394  PROA      68              0.0000000000
      1049        67  TYR       HD1            29.2052184050       -3.9495908683        5.9785355829  PROA      68              0.0000000000
      1050        67  TYR       CE1            29.3152421019       -4.9914565119        7.8507056269  PROA      68              0.0000000000
      1051        67  TYR       HE1            29.6847134663       -5.9059141413        7.4106402366  PROA      68              0.0000000000
      1052        67  TYR       CZ             29.1111116706       -4.9126117846        9.2238626740  PROA      68              0.0000000000
      1053        67  TYR       OH             29.3650419079       -6.0032127410       10.0307492760  PROA      68              0.0000000000
      1054        67  TYR       HH             29.3191913331       -5.7131144146       10.9447190162  PROA      68              0.0000000000
      1055        67  TYR       CD2            28.3664867238       -2.6402517108        8.9855700311  PROA      68              0.0000000000
      1056        67  TYR       HD2            27.9951041512       -1.7271549305        9.4268480680  PROA      68              0.0000000000
      1057        67  TYR       CE2            28.6471084927       -3.7345192475        9.7921126407  PROA      68              0.0000000000
      1058        67  TYR       HE2            28.5045308799       -3.6692344940       10.8606672897  PROA      68              0.0000000000
      1059        67  TYR       C              29.1888826696        0.5028900159        5.7018523219  PROA      68              0.0000000000
      1060        67  TYR       O              28.3541648142        1.4138452198        5.6815368521  PROA      68              0.0000000000
      1061        68  LEU       N              29.9890913727        0.2044776824        4.6609824401  PROA      69              0.0000000000
      1062        68  LEU       HN             30.6817213241       -0.5115681643        4.7002071236  PROA      69              0.0000000000
      1063        68  LEU       CA             29.8701329969        0.9349511494        3.4065337887  PROA      69              0.0000000000
      1064        68  LEU       HA             29.7378908140        1.9810411778        3.6397033676  PROA      69              0.0000000000
      1065        68  LEU       CB             31.1175591602        0.7364083316        2.5480498247  PROA      69              0.0000000000
      1066        68  LEU       HB1            30.8818194581        1.0255238578        1.5019452071  PROA      69              0.0000000000
      1067        68  LEU       HB2            31.3994874746       -0.3376290334        2.5694046848  PROA      69              0.0000000000
      1068        68  LEU       CG             32.3048807690        1.5668070299        3.0326789606  PROA      69              0.0000000000
      1069        68  LEU       HG             32.4170845480        1.4299929064        4.1292024167  PROA      69              0.0000000000
      1070        68  LEU       CD1            33.6093855499        1.1616696624        2.3457430175  PROA      69              0.0000000000
      1071        68  LEU       HD11           33.5222236646        1.3027623462        1.2471909430  PROA      69              0.0000000000
      1072        68  LEU       HD12           33.8276707586        0.0916186352        2.5496951381  PROA      69              0.0000000000
      1073        68  LEU       HD13           34.4448420838        1.7916629030        2.7190726272  PROA      69              0.0000000000
      1074        68  LEU       CD2            32.0272074686        3.0620095747        2.8791703668  PROA      69              0.0000000000
      1075        68  LEU       HD21           31.1339393517        3.3475859024        3.4748542028  PROA      69              0.0000000000
      1076        68  LEU       HD22           31.8338086121        3.3030990889        1.8120589250  PROA      69              0.0000000000
      1077        68  LEU       HD23           32.8982818915        3.6477033813        3.2431019747  PROA      69              0.0000000000
      1078        68  LEU       C              28.6308300923        0.3944480134        2.6882200196  PROA      69              0.0000000000
      1079        68  LEU       O              28.3601017644       -0.8104636686        2.7311037107  PROA      69              0.0000000000
      1080        69  SER       N              27.8665380467        1.2886549451        2.0492328270  PROA      70              0.0000000000
      1081        69  SER       HN             28.0501279568        2.2684721508        2.0653723733  PROA      70              0.0000000000
      1082        69  SER       CA             26.7127175441        0.8495092776        1.2902813592  PROA      70              0.0000000000
      1083        69  SER       HA             26.8396528444       -0.1820669290        0.9986006210  PROA      70              0.0000000000
      1084        69  SER       CB             25.5508108832        1.0264956778        2.2495955546  PROA      70              0.0000000000
      1085        69  SER       HB1            25.2562255074        0.0481335809        2.6857196580  PROA      70              0.0000000000
      1086        69  SER       HB2            24.6802198860        1.4747315678        1.7248736546  PROA      70              0.0000000000
      1087        69  SER       OG             25.9841212735        1.9060252447        3.2957006385  PROA      70              0.0000000000
      1088        69  SER       HG1            25.1963933133        2.1293069013        3.7969290920  PROA      70              0.0000000000
      1089        69  SER       C              26.5889346241        1.6864051135        0.0358890168  PROA      70              0.0000000000
      1090        69  SER       O              27.1658450915        2.7794973879       -0.0376201131  PROA      70              0.0000000000
      1091        70  CYS       N              25.8411925162        1.1809946243       -0.9503360983  PROA      71              0.0000000000
      1092        70  CYS       HN             25.4247296013        0.2776510889       -0.8857331222  PROA      71              0.0000000000
      1093        70  CYS       CA             25.5836538752        1.9158509058       -2.1873118838  PROA      71              0.0000000000
      1094        70  CYS       HA             25.9912316956        2.9106412312       -2.0849962517  PROA      71              0.0000000000
      1095        70  CYS       CB             26.2360085792        1.1871438207       -3.3407989120  PROA      71              0.0000000000
      1096        70  CYS       HB1            25.9425441354        1.6866746741       -4.2881179023  PROA      71              0.0000000000
      1097        70  CYS       HB2            25.8542940428        0.1446332999       -3.3638542688  PROA      71              0.0000000000
      1098        70  CYS       SG             28.0372985565        1.1694631351       -3.1983074692  PROA      71              0.0000000000
      1099        70  CYS       HG1            28.0551007545        0.5293968377       -2.0382974621  PROA      71              0.0000000000
      1100        70  CYS       C              24.1043964966        2.0468027772       -2.3640326105  PROA      71              0.0000000000
      1101        70  CYS       O              23.4026850653        1.0415003722       -2.3777854898  PROA      71              0.0000000000
      1102        71  VAL       N              23.6300529256        3.2784002180       -2.4707421251  PROA      72              0.0000000000
      1103        71  VAL       HN             24.2260597993        4.0770356696       -2.4457513443  PROA      72              0.0000000000
      1104        71  VAL       CA             22.2026040087        3.5505168852       -2.6321859512  PROA      72              0.0000000000
      1105        71  VAL       HA             21.7097994941        2.6224218453       -2.8811034678  PROA      72              0.0000000000
      1106        71  VAL       CB             21.6215741742        4.1335617073       -1.3395900875  PROA      72              0.0000000000
      1107        71  VAL       HB             20.6295060584        4.5814530385       -1.5605767348  PROA      72              0.0000000000
      1108        71  VAL       CG1            21.4560870458        3.0777547928       -0.2549851965  PROA      72              0.0000000000
      1109        71  VAL       HG11           22.4404922808        2.6249480618       -0.0095602638  PROA      72              0.0000000000
      1110        71  VAL       HG12           20.7749066829        2.2749312139       -0.6095577775  PROA      72              0.0000000000
      1111        71  VAL       HG13           21.0401799348        3.5422158917        0.6645534179  PROA      72              0.0000000000
      1112        71  VAL       CG2            22.4704828961        5.3028904162       -0.8447059067  PROA      72              0.0000000000
      1113        71  VAL       HG21           22.3546939012        6.1735832877       -1.5250057173  PROA      72              0.0000000000
      1114        71  VAL       HG22           23.5418740119        5.0098010927       -0.8229383547  PROA      72              0.0000000000
      1115        71  VAL       HG23           22.1439064144        5.6027930295        0.1739502300  PROA      72              0.0000000000
      1116        71  VAL       C              21.9996712992        4.5392242435       -3.7623262413  PROA      72              0.0000000000
      1117        71  VAL       O              22.8875995865        5.3488705369       -4.0398532421  PROA      72              0.0000000000
      1118        72  LEU       N              20.8238128775        4.4952319820       -4.3878081777  PROA      73              0.0000000000
      1119        72  LEU       HN             20.1352749980        3.8081058368       -4.1699360480  PROA      73              0.0000000000
      1120        72  LEU       CA             20.4681301650        5.4451690385       -5.4277636560  PROA      73              0.0000000000
      1121        72  LEU       HA             21.3416712988        5.6333401760       -6.0341488845  PROA      73              0.0000000000
      1122        72  LEU       CB             19.3403921980        4.8514656659       -6.2713650922  PROA      73              0.0000000000
      1123        72  LEU       HB1            18.3879803491        4.9628734659       -5.7115188644  PROA      73              0.0000000000
      1124        72  LEU       HB2            19.5461022943        3.7705678962       -6.4206004574  PROA      73              0.0000000000
      1125        72  LEU       CG             19.1731189719        5.5036981080       -7.6412824289  PROA      73              0.0000000000
      1126        72  LEU       HG             19.1144515253        6.6058258177       -7.5157313220  PROA      73              0.0000000000
      1127        72  LEU       CD1            20.3444561636        5.1652552166       -8.5636525242  PROA      73              0.0000000000
      1128        72  LEU       HD11           20.4113755964        4.0657154539       -8.7080654726  PROA      73              0.0000000000
      1129        72  LEU       HD12           21.2954238555        5.5224346952       -8.1138332610  PROA      73              0.0000000000
      1130        72  LEU       HD13           20.1961116677        5.6447802816       -9.5547648908  PROA      73              0.0000000000
      1131        72  LEU       CD2            17.8292941372        5.1459397236       -8.2779045710  PROA      73              0.0000000000
      1132        72  LEU       HD21           16.9957261465        5.4906501524       -7.6293214036  PROA      73              0.0000000000
      1133        72  LEU       HD22           17.7505788107        4.0446556128       -8.4013197460  PROA      73              0.0000000000
      1134        72  LEU       HD23           17.7362513882        5.6409521480       -9.2681367899  PROA      73              0.0000000000
      1135        72  LEU       C              20.0166598701        6.7327190471       -4.7397806997  PROA      73              0.0000000000
      1136        72  LEU       O              19.1244895525        6.7079388070       -3.8721263538  PROA      73              0.0000000000
      1137        73  LYS       N              20.6911142259        7.8397331340       -5.0616954918  PROA      74              0.0000000000
      1138        73  LYS       HN             21.4634895970        7.8081310586       -5.6905075604  PROA      74              0.0000000000
      1139        73  LYS       CA             20.3700529536        9.1684526163       -4.5368982005  PROA      74              0.0000000000
      1140        73  LYS       HA             19.3989108789        9.1087282191       -4.0686293641  PROA      74              0.0000000000
      1141        73  LYS       CB             21.4096707367        9.6607415784       -3.5224168340  PROA      74              0.0000000000
      1142        73  LYS       HB1            21.0932828658       10.6626062821       -3.1639299326  PROA      74              0.0000000000
      1143        73  LYS       HB2            22.3836779689        9.7560999435       -4.0464051179  PROA      74              0.0000000000
      1144        73  LYS       CG             21.6145048911        8.7605012708       -2.2981438426  PROA      74              0.0000000000
      1145        73  LYS       HG1            22.0242369692        7.7842619850       -2.6338495876  PROA      74              0.0000000000
      1146        73  LYS       HG2            20.6320882629        8.5889572010       -1.8092143315  PROA      74              0.0000000000
      1147        73  LYS       CD             22.5768210388        9.3783056449       -1.2764279392  PROA      74              0.0000000000
      1148        73  LYS       HD1            23.3728233430        9.9200530452       -1.8293504338  PROA      74              0.0000000000
      1149        73  LYS       HD2            23.0402119125        8.5562103585       -0.6913967972  PROA      74              0.0000000000
      1150        73  LYS       CE             21.9196764877       10.3555103958       -0.2973197155  PROA      74              0.0000000000
      1151        73  LYS       HE1            21.1387297573       10.9533976661       -0.8136907345  PROA      74              0.0000000000
      1152        73  LYS       HE2            22.6832217546       11.0280440213        0.1484191779  PROA      74              0.0000000000
      1153        73  LYS       NZ             21.2824406243        9.5962311887        0.7845557579  PROA      74              0.0000000000
      1154        73  LYS       HZ1            22.0147345557        9.1677613732        1.3860199839  PROA      74              0.0000000000
      1155        73  LYS       HZ2            20.6859890156        8.8475426105        0.3779717844  PROA      74              0.0000000000
      1156        73  LYS       HZ3            20.6941004960       10.2351535410        1.3565992505  PROA      74              0.0000000000
      1157        73  LYS       C              20.2878009036       10.1283256005       -5.7051928784  PROA      74              0.0000000000
      1158        73  LYS       O              21.2730264079       10.2825498359       -6.4270048975  PROA      74              0.0000000000
      1159        74  ASP       N              19.0940130054       10.6955755821       -5.9461719487  PROA      75              0.0000000000
      1160        74  ASP       HN             18.3136410121       10.5135198555       -5.3541922989  PROA      75              0.0000000000
      1161        74  ASP       CA             18.8204496471       11.6088054061       -7.0632182225  PROA      75              0.0000000000
      1162        74  ASP       HA             17.7633313208       11.5348154546       -7.2676367868  PROA      75              0.0000000000
      1163        74  ASP       CB             19.1794846918       13.0753476854       -6.8451893720  PROA      75              0.0000000000
      1164        74  ASP       HB1            20.1498616745       13.3277274955       -7.3228479577  PROA      75              0.0000000000
      1165        74  ASP       HB2            19.2302766192       13.3209967420       -5.7632644658  PROA      75              0.0000000000
      1166        74  ASP       CG             18.0400691143       13.8183445763       -7.5138221278  PROA      75              0.0000000000
      1167        74  ASP       OD1            18.2261701003       14.4197681407       -8.5628202780  PROA      75              0.0000000000
      1168        74  ASP       OD2            16.9023751300       13.6699535050       -7.0827287644  PROA      75              0.0000000000
      1169        74  ASP       C              19.2951676588       10.9872705047       -8.4037756348  PROA      75              0.0000000000
      1170        74  ASP       O              20.0312844100       11.6035780972       -9.1760534863  PROA      75              0.0000000000
      1171        75  ASP       N              18.9122868392        9.7125482434       -8.6037917206  PROA      76              0.0000000000
      1172        75  ASP       HN             18.3690625413        9.2588394770       -7.9052526288  PROA      76              0.0000000000
      1173        75  ASP       CA             19.1926574557        8.8499170039       -9.7595501997  PROA      76              0.0000000000
      1174        75  ASP       HA             18.7816980154        7.8736971530       -9.5494130924  PROA      76              0.0000000000
      1175        75  ASP       CB             18.5755202333        9.4166287137      -11.0596707659  PROA      76              0.0000000000
      1176        75  ASP       HB1            18.3143210577        8.5668133323      -11.7250690810  PROA      76              0.0000000000
      1177        75  ASP       HB2            19.3343969675       10.0536126253      -11.5611921596  PROA      76              0.0000000000
      1178        75  ASP       CG             17.3117654765       10.2604937481      -10.8493431209  PROA      76              0.0000000000
      1179        75  ASP       OD1            16.5368013363       10.0294953844       -9.9161998642  PROA      76              0.0000000000
      1180        75  ASP       OD2            17.1235035181       11.2144654090      -11.5988179405  PROA      76              0.0000000000
      1181        75  ASP       C              20.6780915777        8.4913976337       -9.9367290086  PROA      76              0.0000000000
      1182        75  ASP       O              21.0435661440        7.9295799145      -10.9628397199  PROA      76              0.0000000000
      1183        76  LYS       N              21.5263215375        8.7979976102       -8.9559418810  PROA      77              0.0000000000
      1184        76  LYS       HN             21.2356499142        9.2551261073       -8.1189905760  PROA      77              0.0000000000
      1185        76  LYS       CA             22.9476807289        8.4729007910       -9.0627833858  PROA      77              0.0000000000
      1186        76  LYS       HA             23.1180182463        7.9562414563       -9.9955983451  PROA      77              0.0000000000
      1187        76  LYS       CB             23.7354859411        9.8009199651       -9.0120880132  PROA      77              0.0000000000
      1188        76  LYS       HB1            23.6808214102       10.1741432440       -7.9690103097  PROA      77              0.0000000000
      1189        76  LYS       HB2            23.2146657563       10.5160342053       -9.6811566801  PROA      77              0.0000000000
      1190        76  LYS       CG             25.2218603721        9.7998006438       -9.4169976300  PROA      77              0.0000000000
      1191        76  LYS       HG1            25.4771544942       10.8117917453       -9.7953151399  PROA      77              0.0000000000
      1192        76  LYS       HG2            25.3554369390        9.0637998508      -10.2372935218  PROA      77              0.0000000000
      1193        76  LYS       CD             26.2068069842        9.4477109667       -8.2957558940  PROA      77              0.0000000000
      1194        76  LYS       HD1            25.8484899945        8.5242148933       -7.7942289102  PROA      77              0.0000000000
      1195        76  LYS       HD2            26.2094426086       10.2793670171       -7.5601563798  PROA      77              0.0000000000
      1196        76  LYS       CE             27.6527570928        9.2128301977       -8.7642773002  PROA      77              0.0000000000
      1197        76  LYS       HE1            28.1779069988       10.1833983547       -8.8918237007  PROA      77              0.0000000000
      1198        76  LYS       HE2            27.6599350676        8.6462266438       -9.7197677212  PROA      77              0.0000000000
      1199        76  LYS       NZ             28.3787944011        8.4232765698       -7.7525995374  PROA      77              0.0000000000
      1200        76  LYS       HZ1            27.8177923314        7.5854081707       -7.4979365767  PROA      77              0.0000000000
      1201        76  LYS       HZ2            28.5359578003        9.0058091581       -6.9055133047  PROA      77              0.0000000000
      1202        76  LYS       HZ3            29.2955024035        8.1219038819       -8.1404404550  PROA      77              0.0000000000
      1203        76  LYS       C              23.3968942195        7.4332616357       -8.0130030913  PROA      77              0.0000000000
      1204        76  LYS       O              23.2120450942        7.6765176454       -6.8176975594  PROA      77              0.0000000000
      1205        77  PRO       N              23.9937178483        6.2837947847       -8.4323460471  PROA      78              0.0000000000
      1206        77  PRO       CD             24.1712834400        5.8741976463       -9.8180789380  PROA      78              0.0000000000
      1207        77  PRO       HD1            25.0069538973        6.4408485351      -10.2796233450  PROA      78              0.0000000000
      1208        77  PRO       HD2            23.2352311768        6.0456002175      -10.3898209267  PROA      78              0.0000000000
      1209        77  PRO       CA             24.5342669292        5.3276212135       -7.4527605261  PROA      78              0.0000000000
      1210        77  PRO       HA             23.7486592495        4.9282470133       -6.8308301711  PROA      78              0.0000000000
      1211        77  PRO       CB             25.2219999859        4.3100654012       -8.3638310017  PROA      78              0.0000000000
      1212        77  PRO       HB1            25.1387597757        3.2870660638       -7.9386730831  PROA      78              0.0000000000
      1213        77  PRO       HB2            26.2972025907        4.5610089458       -8.4870484055  PROA      78              0.0000000000
      1214        77  PRO       CG             24.4943570198        4.3944552741       -9.7049287100  PROA      78              0.0000000000
      1215        77  PRO       HG1            25.1463272867        4.0591268057      -10.5392299159  PROA      78              0.0000000000
      1216        77  PRO       HG2            23.5698271769        3.7789866133       -9.7014921330  PROA      78              0.0000000000
      1217        77  PRO       C              25.5215458676        6.0604899767       -6.5374356254  PROA      78              0.0000000000
      1218        77  PRO       O              26.4256200114        6.7501004692       -7.0211341999  PROA      78              0.0000000000
      1219        78  THR       N              25.2798018304        6.0017403348       -5.2237681256  PROA      79              0.0000000000
      1220        78  THR       HN             24.5557488093        5.4301562041       -4.8460107820  PROA      79              0.0000000000
      1221        78  THR       CA             26.0579778035        6.7688707948       -4.2558306213  PROA      79              0.0000000000
      1222        78  THR       HA             26.9809011203        7.0758099510       -4.7250797001  PROA      79              0.0000000000
      1223        78  THR       CB             25.2479632338        7.9807903747       -3.8172450211  PROA      79              0.0000000000
      1224        78  THR       HB             24.3191598912        7.6584592476       -3.2999256239  PROA      79              0.0000000000
      1225        78  THR       OG1            24.9064907327        8.7239303479       -4.9922894931  PROA      79              0.0000000000
      1226        78  THR       HG1            24.2647997122        8.1897241484       -5.4660577599  PROA      79              0.0000000000
      1227        78  THR       CG2            26.0220658138        8.8757992021       -2.8452417317  PROA      79              0.0000000000
      1228        78  THR       HG21           27.0306947971        9.1000866950       -3.2535108764  PROA      79              0.0000000000
      1229        78  THR       HG22           26.1414341680        8.3592566789       -1.8689276847  PROA      79              0.0000000000
      1230        78  THR       HG23           25.4781266495        9.8332282377       -2.6978852654  PROA      79              0.0000000000
      1231        78  THR       C              26.6242200478        5.9140834760       -3.1307504640  PROA      79              0.0000000000
      1232        78  THR       O              25.8907988528        5.1585016643       -2.4846131130  PROA      79              0.0000000000
      1233        79  LEU       N              27.9105055791        6.1219525567       -2.8320165063  PROA      80              0.0000000000
      1234        79  LEU       HN             28.4799918049        6.7430314222       -3.3644954893  PROA      80              0.0000000000
      1235        79  LEU       CA             28.5666909474        5.4610290074       -1.7159404227  PROA      80              0.0000000000
      1236        79  LEU       HA             28.1904475548        4.4504246739       -1.6588232570  PROA      80              0.0000000000
      1237        79  LEU       CB             30.0836469609        5.4514186431       -1.9045593347  PROA      80              0.0000000000
      1238        79  LEU       HB1            30.4631266376        6.4853021012       -1.7624996115  PROA      80              0.0000000000
      1239        79  LEU       HB2            30.3078469769        5.1250618219       -2.9420208391  PROA      80              0.0000000000
      1240        79  LEU       CG             30.8209407779        4.5253580424       -0.9336754120  PROA      80              0.0000000000
      1241        79  LEU       HG             30.6346741787        4.8693470213        0.1058898462  PROA      80              0.0000000000
      1242        79  LEU       CD1            30.3599155299        3.0723956861       -1.0675937154  PROA      80              0.0000000000
      1243        79  LEU       HD11           30.3797381036        2.7623117575       -2.1342595594  PROA      80              0.0000000000
      1244        79  LEU       HD12           29.3212212222        2.9686734395       -0.6873175902  PROA      80              0.0000000000
      1245        79  LEU       HD13           31.0373498815        2.4061333534       -0.4918930082  PROA      80              0.0000000000
      1246        79  LEU       CD2            32.3376952543        4.6465242539       -1.0783460976  PROA      80              0.0000000000
      1247        79  LEU       HD21           32.6590816991        5.6892796077       -0.8693173310  PROA      80              0.0000000000
      1248        79  LEU       HD22           32.6410398047        4.3827461655       -2.1140378011  PROA      80              0.0000000000
      1249        79  LEU       HD23           32.8417320768        3.9686334271       -0.3567748889  PROA      80              0.0000000000
      1250        79  LEU       C              28.1638802293        6.1832557513       -0.4099155165  PROA      80              0.0000000000
      1251        79  LEU       O              28.0899463983        7.4177437301       -0.3714159237  PROA      80              0.0000000000
      1252        80  GLN       N              27.8967669317        5.4090028753        0.6400997074  PROA      81              0.0000000000
      1253        80  GLN       HN             27.9755339668        4.4175828298        0.5796021923  PROA      81              0.0000000000
      1254        80  GLN       CA             27.4717344992        5.9203745275        1.9548036530  PROA      81              0.0000000000
      1255        80  GLN       HA             27.7828069109        6.9527570006        2.0088316157  PROA      81              0.0000000000
      1256        80  GLN       CB             25.9633412682        5.8289397762        2.2104118429  PROA      81              0.0000000000
      1257        80  GLN       HB1            25.7866375470        5.9911152181        3.2943395503  PROA      81              0.0000000000
      1258        80  GLN       HB2            25.6289342348        4.8055790315        1.9396184231  PROA      81              0.0000000000
      1259        80  GLN       CG             25.1037083122        6.8331319630        1.4316986524  PROA      81              0.0000000000
      1260        80  GLN       HG1            24.9980702306        6.4863555362        0.3816723628  PROA      81              0.0000000000
      1261        80  GLN       HG2            25.6036454648        7.8250845800        1.4395314404  PROA      81              0.0000000000
      1262        80  GLN       CD             23.7101124067        6.9808653857        2.0425098245  PROA      81              0.0000000000
      1263        80  GLN       OE1            23.0847131341        8.0370410168        1.9540859235  PROA      81              0.0000000000
      1264        80  GLN       NE2            23.2465184336        5.9071664287        2.6988330511  PROA      81              0.0000000000
      1265        80  GLN       HE21           22.4140244773        5.9779862705        3.2483222345  PROA      81              0.0000000000
      1266        80  GLN       HE22           23.7333266429        5.0357269764        2.6387410517  PROA      81              0.0000000000
      1267        80  GLN       C              28.1943336375        5.1216830389        3.0354790859  PROA      81              0.0000000000
      1268        80  GLN       O              28.6609717910        4.0213260560        2.7675493491  PROA      81              0.0000000000
      1269        81  LEU       N              28.2734828779        5.6800908377        4.2569229561  PROA      82              0.0000000000
      1270        81  LEU       HN             27.9985520688        6.6267596888        4.3999295937  PROA      82              0.0000000000
      1271        81  LEU       CA             28.7479353900        4.9983118732        5.4565467544  PROA      82              0.0000000000
      1272        81  LEU       HA             29.0931680515        4.0172930791        5.1658209027  PROA      82              0.0000000000
      1273        81  LEU       CB             29.8736568036        5.7742254548        6.1230708820  PROA      82              0.0000000000
      1274        81  LEU       HB1            29.5987230455        5.9595147654        7.1829799071  PROA      82              0.0000000000
      1275        81  LEU       HB2            29.9880350360        6.7499858916        5.6052513850  PROA      82              0.0000000000
      1276        81  LEU       CG             31.2083724965        5.0438945367        6.0865090277  PROA      82              0.0000000000
      1277        81  LEU       HG             31.5093177072        4.8820066622        5.0295217313  PROA      82              0.0000000000
      1278        81  LEU       CD1            32.2883848646        5.8530137515        6.8001401515  PROA      82              0.0000000000
      1279        81  LEU       HD11           32.0047428310        6.0154492729        7.8619701276  PROA      82              0.0000000000
      1280        81  LEU       HD12           32.4059909102        6.8425930325        6.3090640216  PROA      82              0.0000000000
      1281        81  LEU       HD13           33.2536597467        5.3037929744        6.7708990738  PROA      82              0.0000000000
      1282        81  LEU       CD2            31.0895415367        3.6225373344        6.6351837095  PROA      82              0.0000000000
      1283        81  LEU       HD21           30.6680431605        2.9478828650        5.8596184540  PROA      82              0.0000000000
      1284        81  LEU       HD22           30.4151265798        3.6131293903        7.5179804343  PROA      82              0.0000000000
      1285        81  LEU       HD23           32.0927540608        3.2446528758        6.9267691486  PROA      82              0.0000000000
      1286        81  LEU       C              27.5212228242        5.0270664855        6.3540424108  PROA      82              0.0000000000
      1287        81  LEU       O              26.9981937343        6.1062537036        6.6552873596  PROA      82              0.0000000000
      1288        82  GLU       N              27.0167141717        3.8499380054        6.7230255553  PROA      83              0.0000000000
      1289        82  GLU       HN             27.4761457746        2.9989816264        6.4833569784  PROA      83              0.0000000000
      1290        82  GLU       CA             25.7871551781        3.6883454708        7.4866449198  PROA      83              0.0000000000
      1291        82  GLU       HA             25.4673314976        4.6679306959        7.8094543902  PROA      83              0.0000000000
      1292        82  GLU       CB             24.6954865993        3.0289834119        6.6531892284  PROA      83              0.0000000000
      1293        82  GLU       HB1            23.8131448782        2.8039890353        7.2897199428  PROA      83              0.0000000000
      1294        82  GLU       HB2            25.0717398258        2.0806131137        6.2134756626  PROA      83              0.0000000000
      1295        82  GLU       CG             24.3052665710        4.0065792136        5.5397819453  PROA      83              0.0000000000
      1296        82  GLU       HG1            25.1644219444        4.1338836185        4.8472242921  PROA      83              0.0000000000
      1297        82  GLU       HG2            24.0504964926        4.9899588259        5.9892785695  PROA      83              0.0000000000
      1298        82  GLU       CD             23.1167437001        3.5099940900        4.7527688576  PROA      83              0.0000000000
      1299        82  GLU       OE1            22.1009548727        4.2002710095        4.7239446914  PROA      83              0.0000000000
      1300        82  GLU       OE2            23.1962073980        2.4418353387        4.1553649719  PROA      83              0.0000000000
      1301        82  GLU       C              26.0429285512        3.0339572237        8.8103661909  PROA      83              0.0000000000
      1302        82  GLU       O              26.7275518204        2.0141045706        8.8482019560  PROA      83              0.0000000000
      1303        83  SER       N              25.4170758148        3.5544622626        9.8788734940  PROA      84              0.0000000000
      1304        83  SER       HN             24.8714190825        4.3851616038        9.8057505377  PROA      84              0.0000000000
      1305        83  SER       CA             25.4786090081        2.9647266867       11.2095074093  PROA      84              0.0000000000
      1306        83  SER       HA             26.4845809287        2.6274041321       11.4089624421  PROA      84              0.0000000000
      1307        83  SER       CB             25.0659099966        4.0815796766       12.1467378639  PROA      84              0.0000000000
      1308        83  SER       HB1            25.8930938561        4.3293219029       12.8456622751  PROA      84              0.0000000000
      1309        83  SER       HB2            24.1653577215        3.7896237825       12.7280054757  PROA      84              0.0000000000
      1310        83  SER       OG             24.7646342350        5.2237585505       11.3315977928  PROA      84              0.0000000000
      1311        83  SER       HG1            24.9722702920        5.9930943096       11.8669572585  PROA      84              0.0000000000
      1312        83  SER       C              24.5475861667        1.7603133310       11.2230328458  PROA      84              0.0000000000
      1313        83  SER       O              23.4589789726        1.8418343341       10.6779725711  PROA      84              0.0000000000
      1314        84  VAL       N              24.9590208652        0.6511733635       11.8497122067  PROA      85              0.0000000000
      1315        84  VAL       HN             25.8530097490        0.5838106882       12.2857834835  PROA      85              0.0000000000
      1316        84  VAL       CA             24.1004951889       -0.5415494759       11.9277627769  PROA      85              0.0000000000
      1317        84  VAL       HA             23.1296826816       -0.2827865713       11.5318604997  PROA      85              0.0000000000
      1318        84  VAL       CB             24.7122654726       -1.6921387985       11.1277856955  PROA      85              0.0000000000
      1319        84  VAL       HB             24.0826858268       -2.5977512325       11.2588794901  PROA      85              0.0000000000
      1320        84  VAL       CG1            24.8102525103       -1.3663450975        9.6361114667  PROA      85              0.0000000000
      1321        84  VAL       HG11           25.4468615987       -0.4689040078        9.4823279857  PROA      85              0.0000000000
      1322        84  VAL       HG12           23.7984890549       -1.1577715002        9.2273500872  PROA      85              0.0000000000
      1323        84  VAL       HG13           25.2648649043       -2.2212561418        9.0914016557  PROA      85              0.0000000000
      1324        84  VAL       CG2            26.0585115954       -2.0947212103       11.7280071369  PROA      85              0.0000000000
      1325        84  VAL       HG21           25.9572643864       -2.2490054446       12.8235738294  PROA      85              0.0000000000
      1326        84  VAL       HG22           26.8066761908       -1.2928761470       11.5503886321  PROA      85              0.0000000000
      1327        84  VAL       HG23           26.4096296558       -3.0427158630       11.2672725640  PROA      85              0.0000000000
      1328        84  VAL       C              23.8620729601       -0.9747341957       13.3709692206  PROA      85              0.0000000000
      1329        84  VAL       O              24.6338001692       -0.6199761896       14.2774789403  PROA      85              0.0000000000
      1330        85  ASP       N              22.8294618829       -1.8149961516       13.5625917891  PROA      86              0.0000000000
      1331        85  ASP       HN             22.2450021411       -2.0955971079       12.8058246978  PROA      86              0.0000000000
      1332        85  ASP       CA             22.4800068528       -2.3755797076       14.8531278245  PROA      86              0.0000000000
      1333        85  ASP       HA             22.3685620966       -1.5541247137       15.5450073925  PROA      86              0.0000000000
      1334        85  ASP       CB             21.1828098031       -3.1994371215       14.8082527097  PROA      86              0.0000000000
      1335        85  ASP       HB1            21.2385476111       -3.9366417253       13.9790154484  PROA      86              0.0000000000
      1336        85  ASP       HB2            20.3181224580       -2.5232413951       14.6371185477  PROA      86              0.0000000000
      1337        85  ASP       CG             20.9824126790       -3.9445356508       16.1282160328  PROA      86              0.0000000000
      1338        85  ASP       OD1            21.4107263782       -3.4671202814       17.1714566283  PROA      86              0.0000000000
      1339        85  ASP       OD2            20.3713106441       -5.0094620428       16.1584167364  PROA      86              0.0000000000
      1340        85  ASP       C              23.6118250295       -3.3176518003       15.3157646009  PROA      86              0.0000000000
      1341        85  ASP       O              23.8687512005       -4.3204475072       14.6488427817  PROA      86              0.0000000000
      1342        86  PRO       N              24.3197844186       -3.0159120432       16.4296477287  PROA      87              0.0000000000
      1343        86  PRO       CD             24.1642681886       -1.8395134603       17.2746483657  PROA      87              0.0000000000
      1344        86  PRO       HD1            23.3220628181       -1.9882727022       17.9825817781  PROA      87              0.0000000000
      1345        86  PRO       HD2            23.9785634416       -0.9424524348       16.6474289639  PROA      87              0.0000000000
      1346        86  PRO       CA             25.4207072658       -3.9117806852       16.8543408660  PROA      87              0.0000000000
      1347        86  PRO       HA             26.1377692039       -4.0384654463       16.0587897866  PROA      87              0.0000000000
      1348        86  PRO       CB             25.9572558022       -3.1996338606       18.1019227545  PROA      87              0.0000000000
      1349        86  PRO       HB1            27.0666101500       -3.2525313944       18.1304948025  PROA      87              0.0000000000
      1350        86  PRO       HB2            25.5517602704       -3.6726179165       19.0217820027  PROA      87              0.0000000000
      1351        86  PRO       CG             25.4959278554       -1.7450538597       18.0034212491  PROA      87              0.0000000000
      1352        86  PRO       HG1            25.3683363442       -1.2974142392       19.0119662328  PROA      87              0.0000000000
      1353        86  PRO       HG2            26.2233470273       -1.1334799448       17.4283886390  PROA      87              0.0000000000
      1354        86  PRO       C              24.9945232949       -5.3510750367       17.1734912893  PROA      87              0.0000000000
      1355        86  PRO       O              25.8300604374       -6.2563214170       17.1122240519  PROA      87              0.0000000000
      1356        87  LYS       N              23.6972369363       -5.5683966712       17.4766008586  PROA      88              0.0000000000
      1357        87  LYS       HN             23.0312339915       -4.8272406856       17.4613152418  PROA      88              0.0000000000
      1358        87  LYS       CA             23.1614614304       -6.8860780964       17.8478760515  PROA      88              0.0000000000
      1359        87  LYS       HA             23.9349970994       -7.4312810739       18.3680600261  PROA      88              0.0000000000
      1360        87  LYS       CB             21.9362457313       -6.7150082381       18.7399744733  PROA      88              0.0000000000
      1361        87  LYS       HB1            21.6529930686       -7.7121419803       19.1377621308  PROA      88              0.0000000000
      1362        87  LYS       HB2            21.1035456730       -6.3256559923       18.1172721105  PROA      88              0.0000000000
      1363        87  LYS       CG             22.1356116734       -5.7664452034       19.9213953933  PROA      88              0.0000000000
      1364        87  LYS       HG1            22.5899929628       -4.8234278875       19.5502629333  PROA      88              0.0000000000
      1365        87  LYS       HG2            22.8310733296       -6.2395917983       20.6466186017  PROA      88              0.0000000000
      1366        87  LYS       CD             20.8261963034       -5.4332706863       20.6396879032  PROA      88              0.0000000000
      1367        87  LYS       HD1            21.0683400798       -5.1372667846       21.6819530042  PROA      88              0.0000000000
      1368        87  LYS       HD2            20.2000082600       -6.3497770964       20.6614363157  PROA      88              0.0000000000
      1369        87  LYS       CE             20.0032213302       -4.3056456121       20.0001670782  PROA      88              0.0000000000
      1370        87  LYS       HE1            20.6068064185       -3.3732087754       19.9816537888  PROA      88              0.0000000000
      1371        87  LYS       HE2            19.0742249161       -4.1475929620       20.5884537238  PROA      88              0.0000000000
      1372        87  LYS       NZ             19.6027492668       -4.5970242244       18.6168527138  PROA      88              0.0000000000
      1373        87  LYS       HZ1            19.3280945689       -5.5970185875       18.5382647342  PROA      88              0.0000000000
      1374        87  LYS       HZ2            20.4001859034       -4.4052552261       17.9773848898  PROA      88              0.0000000000
      1375        87  LYS       HZ3            18.7964986212       -3.9944789057       18.3551302051  PROA      88              0.0000000000
      1376        87  LYS       C              22.7573550500       -7.7731589195       16.6511485777  PROA      88              0.0000000000
      1377        87  LYS       O              22.4503439954       -8.9517106186       16.8478364138  PROA      88              0.0000000000
      1378        88  ASN       N              22.7676890732       -7.2161707312       15.4231826310  PROA      89              0.0000000000
      1379        88  ASN       HN             23.0549935057       -6.2713406740       15.2907270601  PROA      89              0.0000000000
      1380        88  ASN       CA             22.3695194878       -7.9224592130       14.1961420605  PROA      89              0.0000000000
      1381        88  ASN       HA             22.0492405687       -8.9167664646       14.4699124116  PROA      89              0.0000000000
      1382        88  ASN       CB             21.2401047848       -7.1746040413       13.4958963388  PROA      89              0.0000000000
      1383        88  ASN       HB1            21.4749307883       -7.0879291217       12.4136160249  PROA      89              0.0000000000
      1384        88  ASN       HB2            21.1499521796       -6.1569453300       13.9320496680  PROA      89              0.0000000000
      1385        88  ASN       CG             19.9201264891       -7.8867848953       13.6500447422  PROA      89              0.0000000000
      1386        88  ASN       OD1            19.5392368395       -8.7552178497       12.8699432882  PROA      89              0.0000000000
      1387        88  ASN       ND2            19.2140748530       -7.4260120328       14.6993113701  PROA      89              0.0000000000
      1388        88  ASN       HD21           19.5854243477       -6.6924030152       15.2684487544  PROA      89              0.0000000000
      1389        88  ASN       HD22           18.3181793177       -7.8172996557       14.9097043021  PROA      89              0.0000000000
      1390        88  ASN       C              23.4853371954       -8.0534369468       13.1354325448  PROA      89              0.0000000000
      1391        88  ASN       O              23.2909649608       -8.7444197805       12.1280015755  PROA      89              0.0000000000
      1392        89  TYR       N              24.6300301398       -7.3709034779       13.3448678019  PROA      90              0.0000000000
      1393        89  TYR       HN             24.7659611350       -6.8287466388       14.1699262004  PROA      90              0.0000000000
      1394        89  TYR       CA             25.7488426423       -7.3653606656       12.4015217036  PROA      90              0.0000000000
      1395        89  TYR       HA             25.5517838586       -8.1006926236       11.6355878812  PROA      90              0.0000000000
      1396        89  TYR       CB             25.8891914586       -5.9666993435       11.7847083479  PROA      90              0.0000000000
      1397        89  TYR       HB1            26.7615723047       -5.9352716136       11.0976756117  PROA      90              0.0000000000
      1398        89  TYR       HB2            26.0047861235       -5.2038791929       12.5839538139  PROA      90              0.0000000000
      1399        89  TYR       CG             24.6483195947       -5.6368525568       10.9905621932  PROA      90              0.0000000000
      1400        89  TYR       CD1            24.5962996599       -5.9546048258        9.6404524118  PROA      90              0.0000000000
      1401        89  TYR       HD1            25.4746597574       -6.3318065545        9.1378638641  PROA      90              0.0000000000
      1402        89  TYR       CE1            23.4107050992       -5.7855281498        8.9390768951  PROA      90              0.0000000000
      1403        89  TYR       HE1            23.3717095038       -6.0102893499        7.8834437747  PROA      90              0.0000000000
      1404        89  TYR       CZ             22.2740006782       -5.3274658714        9.5934399505  PROA      90              0.0000000000
      1405        89  TYR       OH             21.0527080974       -5.3423774259        8.9495447124  PROA      90              0.0000000000
      1406        89  TYR       HH             21.2116348675       -5.2307612792        8.0093935982  PROA      90              0.0000000000
      1407        89  TYR       CD2            23.5503755719       -5.0483092150       11.6075846056  PROA      90              0.0000000000
      1408        89  TYR       HD2            23.6250279010       -4.7060995266       12.6292102794  PROA      90              0.0000000000
      1409        89  TYR       CE2            22.3576329349       -4.8998842294       10.9118137916  PROA      90              0.0000000000
      1410        89  TYR       HE2            21.4998529162       -4.4543251976       11.3935594566  PROA      90              0.0000000000
      1411        89  TYR       C              27.0625948331       -7.7725361088       13.0556045268  PROA      90              0.0000000000
      1412        89  TYR       O              27.2721328121       -7.4281118713       14.2185094154  PROA      90              0.0000000000
      1413        90  PRO       N              27.9941318428       -8.4191060172       12.3051518946  PROA      91              0.0000000000
      1414        90  PRO       CD             29.3056477621       -8.7292102436       12.8644392646  PROA      91              0.0000000000
      1415        90  PRO       HD1            29.1833997547       -9.2411767553       13.8422773293  PROA      91              0.0000000000
      1416        90  PRO       HD2            29.8862079307       -7.7919783804       12.9977355152  PROA      91              0.0000000000
      1417        90  PRO       CA             27.8668068557       -8.8940518872       10.9124707508  PROA      91              0.0000000000
      1418        90  PRO       HA             27.3890698117       -8.1471806682       10.2985296717  PROA      91              0.0000000000
      1419        90  PRO       CB             29.3164869436       -9.2079019222       10.5343757914  PROA      91              0.0000000000
      1420        90  PRO       HB1            29.8217146800       -8.3082576420       10.1227962690  PROA      91              0.0000000000
      1421        90  PRO       HB2            29.3612392239      -10.0216643439        9.7795244455  PROA      91              0.0000000000
      1422        90  PRO       CG             29.9660470208       -9.6446697100       11.8431181670  PROA      91              0.0000000000
      1423        90  PRO       HG1            29.7544356719      -10.7127683736       12.0620323464  PROA      91              0.0000000000
      1424        90  PRO       HG2            31.0661338321       -9.4939949663       11.8177476047  PROA      91              0.0000000000
      1425        90  PRO       C              26.9234171272      -10.0988476301       10.7844549782  PROA      91              0.0000000000
      1426        90  PRO       O              26.6612047697      -10.7896568756       11.7701107324  PROA      91              0.0000000000
      1427        91  LYS       N              26.3540665522      -10.2985564221        9.5879445014  PROA      92              0.0000000000
      1428        91  LYS       HN             26.4982364039       -9.6687415261        8.8290115466  PROA      92              0.0000000000
      1429        91  LYS       CA             25.4850076659      -11.4448270293        9.3041605215  PROA      92              0.0000000000
      1430        91  LYS       HA             25.7799160533      -12.2545815845        9.9548881979  PROA      92              0.0000000000
      1431        91  LYS       CB             24.0124587140      -11.0909851884        9.5338854350  PROA      92              0.0000000000
      1432        91  LYS       HB1            23.8906784647      -10.7348369891       10.5787274988  PROA      92              0.0000000000
      1433        91  LYS       HB2            23.4000081398      -12.0065265323        9.3922688797  PROA      92              0.0000000000
      1434        91  LYS       CG             23.5030455307      -10.0113473970        8.5873626153  PROA      92              0.0000000000
      1435        91  LYS       HG1            23.4596308400      -10.4349975479        7.5618655148  PROA      92              0.0000000000
      1436        91  LYS       HG2            24.2235070408       -9.1664585924        8.5976926167  PROA      92              0.0000000000
      1437        91  LYS       CD             22.1183645084       -9.4710351854        8.9468027084  PROA      92              0.0000000000
      1438        91  LYS       HD1            22.1659198578       -8.9198395282        9.9102457581  PROA      92              0.0000000000
      1439        91  LYS       HD2            21.3993868272      -10.3117477917        9.0496330603  PROA      92              0.0000000000
      1440        91  LYS       CE             21.6643771483       -8.5333907578        7.8346662940  PROA      92              0.0000000000
      1441        91  LYS       HE1            21.4016548541       -9.1285096318        6.9341588700  PROA      92              0.0000000000
      1442        91  LYS       HE2            22.4821426240       -7.8203740645        7.5959825684  PROA      92              0.0000000000
      1443        91  LYS       NZ             20.4849880584       -7.7425552979        8.1969916313  PROA      92              0.0000000000
      1444        91  LYS       HZ1            20.7752456639       -6.9364953110        8.7865828625  PROA      92              0.0000000000
      1445        91  LYS       HZ2            19.8180250339       -8.3381271935        8.7280792675  PROA      92              0.0000000000
      1446        91  LYS       HZ3            20.0239268884       -7.3919925493        7.3332046246  PROA      92              0.0000000000
      1447        91  LYS       C              25.7839007247      -11.9627498467        7.8940105668  PROA      92              0.0000000000
      1448        91  LYS       O              26.2105837798      -11.1816023710        7.0413299749  PROA      92              0.0000000000
      1449        92  LYS       N              25.6156136819      -13.2772915006        7.6760800474  PROA      93              0.0000000000
      1450        92  LYS       HN             25.2879260618      -13.8728418694        8.4041504232  PROA      93              0.0000000000
      1451        92  LYS       CA             25.8808920208      -13.9600659782        6.4031816164  PROA      93              0.0000000000
      1452        92  LYS       HA             26.8820994617      -13.7093896679        6.0854634199  PROA      93              0.0000000000
      1453        92  LYS       CB             25.7394279343      -15.4739137187        6.5943227447  PROA      93              0.0000000000
      1454        92  LYS       HB1            24.9756193764      -15.8614255337        5.8869741328  PROA      93              0.0000000000
      1455        92  LYS       HB2            25.4048060783      -15.6810644867        7.6330853506  PROA      93              0.0000000000
      1456        92  LYS       CG             27.0713245818      -16.1916194683        6.3410821925  PROA      93              0.0000000000
      1457        92  LYS       HG1            27.8812990351      -15.5885553649        6.8022501981  PROA      93              0.0000000000
      1458        92  LYS       HG2            27.2355106001      -16.2371982612        5.2440925015  PROA      93              0.0000000000
      1459        92  LYS       CD             27.1641145095      -17.6198121020        6.8971647675  PROA      93              0.0000000000
      1460        92  LYS       HD1            28.0921889135      -18.0913009038        6.5103400018  PROA      93              0.0000000000
      1461        92  LYS       HD2            26.2884558453      -18.1988837250        6.5350112804  PROA      93              0.0000000000
      1462        92  LYS       CE             27.1884578033      -17.6760311717        8.4317669376  PROA      93              0.0000000000
      1463        92  LYS       HE1            26.2043897512      -17.3598575458        8.8389415191  PROA      93              0.0000000000
      1464        92  LYS       HE2            27.9930268137      -17.0174981861        8.8231105805  PROA      93              0.0000000000
      1465        92  LYS       NZ             27.4551377448      -19.0477132860        8.8982848752  PROA      93              0.0000000000
      1466        92  LYS       HZ1            28.4399935804      -19.3025847341        8.6821841395  PROA      93              0.0000000000
      1467        92  LYS       HZ2            26.8124067342      -19.7086755158        8.4170100941  PROA      93              0.0000000000
      1468        92  LYS       HZ3            27.3007109468      -19.1007311955        9.9253881326  PROA      93              0.0000000000
      1469        92  LYS       C              25.0481457443      -13.3881380816        5.2569555828  PROA      93              0.0000000000
      1470        92  LYS       O              25.5734612761      -13.1615707344        4.1660849080  PROA      93              0.0000000000
      1471        93  LYS       N              23.7613548673      -13.1557874044        5.5146596803  PROA      94              0.0000000000
      1472        93  LYS       HN             23.3576141665      -13.3662951890        6.4013495240  PROA      94              0.0000000000
      1473        93  LYS       CA             22.8585737465      -12.5826938971        4.5294515399  PROA      94              0.0000000000
      1474        93  LYS       HA             23.3515386144      -12.6241412865        3.5696216368  PROA      94              0.0000000000
      1475        93  LYS       CB             21.5191769555      -13.3377925799        4.4657238730  PROA      94              0.0000000000
      1476        93  LYS       HB1            21.0243925574      -13.2624749503        5.4569976310  PROA      94              0.0000000000
      1477        93  LYS       HB2            21.7269381240      -14.4065673501        4.2474034741  PROA      94              0.0000000000
      1478        93  LYS       CG             20.5541860779      -12.7994509578        3.3960571474  PROA      94              0.0000000000
      1479        93  LYS       HG1            19.9643589855      -13.6477560753        2.9887771841  PROA      94              0.0000000000
      1480        93  LYS       HG2            21.1491189334      -12.3477003633        2.5742476577  PROA      94              0.0000000000
      1481        93  LYS       CD             19.5845335167      -11.7420493327        3.9409532052  PROA      94              0.0000000000
      1482        93  LYS       HD1            20.0910359622      -11.1969628336        4.7650023882  PROA      94              0.0000000000
      1483        93  LYS       HD2            18.6933474579      -12.2640128694        4.3484609347  PROA      94              0.0000000000
      1484        93  LYS       CE             19.1104336866      -10.7183757492        2.9094423010  PROA      94              0.0000000000
      1485        93  LYS       HE1            19.9806757649      -10.1782382305        2.4792819468  PROA      94              0.0000000000
      1486        93  LYS       HE2            18.4087064345       -9.9977035469        3.3809485946  PROA      94              0.0000000000
      1487        93  LYS       NZ             18.4079623960      -11.3909573347        1.8194174862  PROA      94              0.0000000000
      1488        93  LYS       HZ1            18.0934582382      -12.3302161544        2.1364032975  PROA      94              0.0000000000
      1489        93  LYS       HZ2            19.0484402614      -11.4958235569        1.0067731511  PROA      94              0.0000000000
      1490        93  LYS       HZ3            17.5817461661      -10.8253365538        1.5382778240  PROA      94              0.0000000000
      1491        93  LYS       C              22.6994211544      -11.0856830892        4.8087114430  PROA      94              0.0000000000
      1492        93  LYS       O              21.8728547340      -10.6787139044        5.6357386706  PROA      94              0.0000000000
      1493        94  MET       N              23.5049434743      -10.2702519923        4.1191058178  PROA      95              0.0000000000
      1494        94  MET       HN             24.1786769797      -10.6170130063        3.4713819332  PROA      95              0.0000000000
      1495        94  MET       CA             23.4498894959       -8.8167147620        4.2703128932  PROA      95              0.0000000000
      1496        94  MET       HA             23.1393690990       -8.5987291910        5.2813473346  PROA      95              0.0000000000
      1497        94  MET       CB             24.8127432731       -8.1848546999        3.9880073072  PROA      95              0.0000000000
      1498        94  MET       HB1            24.6953896036       -7.0810318646        3.9514899212  PROA      95              0.0000000000
      1499        94  MET       HB2            25.1751204501       -8.5407358368        3.0003020610  PROA      95              0.0000000000
      1500        94  MET       CG             25.8533724166       -8.5351782703        5.0504584269  PROA      95              0.0000000000
      1501        94  MET       HG1            26.8455408442       -8.1900385215        4.6915590048  PROA      95              0.0000000000
      1502        94  MET       HG2            25.8846579368       -9.6399399450        5.1546279446  PROA      95              0.0000000000
      1503        94  MET       SD             25.5187607152       -7.7999745058        6.6581031121  PROA      95              0.0000000000
      1504        94  MET       CE             25.9009432398       -6.0957933291        6.2293723870  PROA      95              0.0000000000
      1505        94  MET       HE1            25.1365579947       -5.6708713690        5.5441880870  PROA      95              0.0000000000
      1506        94  MET       HE2            26.8867723550       -6.0400395605        5.7205622726  PROA      95              0.0000000000
      1507        94  MET       HE3            25.9288564005       -5.4669615964        7.1446028317  PROA      95              0.0000000000
      1508        94  MET       C              22.3885039051       -8.2289400822        3.3454958554  PROA      95              0.0000000000
      1509        94  MET       O              22.1076810487       -8.8025382507        2.2947505655  PROA      95              0.0000000000
      1510        95  GLU       N              21.8444189138       -7.0581135657        3.6990178358  PROA      96              0.0000000000
      1511        95  GLU       HN             22.0548443774       -6.6236226351        4.5710786210  PROA      96              0.0000000000
      1512        95  GLU       CA             20.9058605433       -6.3339191974        2.8359838260  PROA      96              0.0000000000
      1513        95  GLU       HA             20.0659661692       -6.9841268172        2.6413067455  PROA      96              0.0000000000
      1514        95  GLU       CB             20.4279729398       -5.0395737084        3.4947957822  PROA      96              0.0000000000
      1515        95  GLU       HB1            20.0151904934       -4.3833193516        2.7003869636  PROA      96              0.0000000000
      1516        95  GLU       HB2            21.3090256293       -4.5426233622        3.9518855014  PROA      96              0.0000000000
      1517        95  GLU       CG             19.3582914224       -5.1971990873        4.5805990293  PROA      96              0.0000000000
      1518        95  GLU       HG1            18.4575785870       -5.6696518567        4.1342051465  PROA      96              0.0000000000
      1519        95  GLU       HG2            19.0882700660       -4.1925840647        4.9699572875  PROA      96              0.0000000000
      1520        95  GLU       CD             19.8253841183       -6.0529195792        5.7404713728  PROA      96              0.0000000000
      1521        95  GLU       OE1            20.9174120169       -5.8423535586        6.2661804365  PROA      96              0.0000000000
      1522        95  GLU       OE2            19.0967046220       -6.9574912816        6.1332502254  PROA      96              0.0000000000
      1523        95  GLU       C              21.6934269029       -5.9823455511        1.5635121366  PROA      96              0.0000000000
      1524        95  GLU       O              22.8922070991       -5.7394640186        1.6441384499  PROA      96              0.0000000000
      1525        96  LYS       N              21.0489117149       -6.0613384529        0.3935338061  PROA      97              0.0000000000
      1526        96  LYS       HN             20.0633671997       -6.2036035890        0.3526593597  PROA      97              0.0000000000
      1527        96  LYS       CA             21.7244163569       -5.9474773013       -0.9094819715  PROA      97              0.0000000000
      1528        96  LYS       HA             22.4285661477       -6.7624004917       -0.9877133483  PROA      97              0.0000000000
      1529        96  LYS       CB             20.7321799013       -6.0007078082       -2.0668817855  PROA      97              0.0000000000
      1530        96  LYS       HB1            20.3000666884       -4.9887813987       -2.2184019915  PROA      97              0.0000000000
      1531        96  LYS       HB2            19.9138899126       -6.7058634280       -1.8083623353  PROA      97              0.0000000000
      1532        96  LYS       CG             21.3922729802       -6.4608446976       -3.3720730244  PROA      97              0.0000000000
      1533        96  LYS       HG1            22.2792662124       -5.8217468086       -3.5674982513  PROA      97              0.0000000000
      1534        96  LYS       HG2            20.6665901551       -6.3327318864       -4.2029554893  PROA      97              0.0000000000
      1535        96  LYS       CD             21.8412362620       -7.9273897929       -3.3321799790  PROA      97              0.0000000000
      1536        96  LYS       HD1            22.6093979004       -8.0603007083       -2.5406932327  PROA      97              0.0000000000
      1537        96  LYS       HD2            22.2831937047       -8.2083452994       -4.3119383706  PROA      97              0.0000000000
      1538        96  LYS       CE             20.6409161444       -8.8236455726       -3.0362100606  PROA      97              0.0000000000
      1539        96  LYS       HE1            19.8499912323       -8.6394357501       -3.7941973613  PROA      97              0.0000000000
      1540        96  LYS       HE2            20.2556859039       -8.5966432688       -2.0192991309  PROA      97              0.0000000000
      1541        96  LYS       NZ             20.9546916994      -10.2598857997       -3.0733033353  PROA      97              0.0000000000
      1542        96  LYS       HZ1            21.9850609130      -10.3887503257       -3.1310373593  PROA      97              0.0000000000
      1543        96  LYS       HZ2            20.5041548118      -10.6917851693       -3.9052162416  PROA      97              0.0000000000
      1544        96  LYS       HZ3            20.5961878556      -10.7154639069       -2.2098664712  PROA      97              0.0000000000
      1545        96  LYS       C              22.6537525390       -4.7362934644       -1.0591849237  PROA      97              0.0000000000
      1546        96  LYS       O              23.7086969311       -4.8788446188       -1.6761845168  PROA      97              0.0000000000
      1547        97  ARG       N              22.2838226537       -3.5647563871       -0.4996665982  PROA      98              0.0000000000
      1548        97  ARG       HN             21.4456942531       -3.4730408142        0.0322090930  PROA      98              0.0000000000
      1549        97  ARG       CA             23.1011585488       -2.3413551906       -0.6413900852  PROA      98              0.0000000000
      1550        97  ARG       HA             23.3513762183       -2.2202490691       -1.6849042414  PROA      98              0.0000000000
      1551        97  ARG       CB             22.3152994092       -1.1339107146       -0.1354955803  PROA      98              0.0000000000
      1552        97  ARG       HB1            21.2863583926       -1.2072735097       -0.5445675269  PROA      98              0.0000000000
      1553        97  ARG       HB2            22.8016149289       -0.2225804305       -0.5409778874  PROA      98              0.0000000000
      1554        97  ARG       CG             22.2001725067       -0.9622708457        1.3783612662  PROA      98              0.0000000000
      1555        97  ARG       HG1            23.1572720947       -0.5803429551        1.7935867835  PROA      98              0.0000000000
      1556        97  ARG       HG2            21.9652634389       -1.9370890151        1.8567628043  PROA      98              0.0000000000
      1557        97  ARG       CD             21.0809860455        0.0333146920        1.6423349432  PROA      98              0.0000000000
      1558        97  ARG       HD1            20.1143140036       -0.5108880796        1.7005001099  PROA      98              0.0000000000
      1559        97  ARG       HD2            21.0516960347        0.7769561529        0.8176324800  PROA      98              0.0000000000
      1560        97  ARG       NE             21.2314862041        0.7753593154        2.8845529109  PROA      98              0.0000000000
      1561        97  ARG       HE             22.1332700821        0.8576106471        3.3088316630  PROA      98              0.0000000000
      1562        97  ARG       CZ             20.1613928722        1.3525736943        3.4664470781  PROA      98              0.0000000000
      1563        97  ARG       NH1            18.9215667548        1.1910289792        3.0113751019  PROA      98              0.0000000000
      1564        97  ARG       HH11           18.1443606418        1.5103450914        3.5535815925  PROA      98              0.0000000000
      1565        97  ARG       HH12           18.7669561945        0.7503006329        2.1271499612  PROA      98              0.0000000000
      1566        97  ARG       NH2            20.3639543619        2.1224213895        4.5187029258  PROA      98              0.0000000000
      1567        97  ARG       HH21           21.2707144452        2.5082089364        4.6888620280  PROA      98              0.0000000000
      1568        97  ARG       HH22           19.6107143294        2.3200964611        5.1460417652  PROA      98              0.0000000000
      1569        97  ARG       C              24.5187157789       -2.4388710594       -0.0386926861  PROA      98              0.0000000000
      1570        97  ARG       O              25.3979080207       -1.6765724335       -0.4457993145  PROA      98              0.0000000000
      1571        98  PHE       N              24.7369495496       -3.3634366976        0.9264090713  PROA      99              0.0000000000
      1572        98  PHE       HN             24.0088064968       -3.9724725883        1.2293511806  PROA      99              0.0000000000
      1573        98  PHE       CA             26.0268722102       -3.5531489128        1.5996986115  PROA      99              0.0000000000
      1574        98  PHE       HA             26.5290810188       -2.5978346734        1.6360551172  PROA      99              0.0000000000
      1575        98  PHE       CB             25.8216860295       -4.0983762413        3.0107364535  PROA      99              0.0000000000
      1576        98  PHE       HB1            26.8031579998       -4.2233628797        3.5159470230  PROA      99              0.0000000000
      1577        98  PHE       HB2            25.2876420222       -5.0715678035        2.9678203768  PROA      99              0.0000000000
      1578        98  PHE       CG             24.9903035425       -3.1455545023        3.8349717925  PROA      99              0.0000000000
      1579        98  PHE       CD1            25.5499914548       -1.9649786420        4.3066433719  PROA      99              0.0000000000
      1580        98  PHE       HD1            26.5769498909       -1.7245579914        4.0743643706  PROA      99              0.0000000000
      1581        98  PHE       CE1            24.7897036246       -1.0920837312        5.0776316273  PROA      99              0.0000000000
      1582        98  PHE       HE1            25.2274737812       -0.1760757332        5.4459882139  PROA      99              0.0000000000
      1583        98  PHE       CZ             23.4672693981       -1.3980329229        5.3741275106  PROA      99              0.0000000000
      1584        98  PHE       HZ             22.8760459212       -0.7196029018        5.9712763176  PROA      99              0.0000000000
      1585        98  PHE       CD2            23.6678967607       -3.4511176804        4.1323897606  PROA      99              0.0000000000
      1586        98  PHE       HD2            23.2308448633       -4.3681553290        3.7657473848  PROA      99              0.0000000000
      1587        98  PHE       CE2            22.9064229900       -2.5782002268        4.9012348788  PROA      99              0.0000000000
      1588        98  PHE       HE2            21.8786284592       -2.8174330497        5.1310304509  PROA      99              0.0000000000
      1589        98  PHE       C              26.9760965888       -4.4723381640        0.8337911761  PROA      99              0.0000000000
      1590        98  PHE       O              28.1298998357       -4.6078262172        1.2162229410  PROA      99              0.0000000000
      1591        99  VAL       N              26.4887432979       -5.1359737071       -0.2067339969  PROA      100             0.0000000000
      1592        99  VAL       HN             25.5656906874       -4.9813722984       -0.5500679916  PROA      100             0.0000000000
      1593        99  VAL       CA             27.2776518274       -6.1349847347       -0.9127639530  PROA      100             0.0000000000
      1594        99  VAL       HA             28.0047522130       -6.5397570239       -0.2245205282  PROA      100             0.0000000000
      1595        99  VAL       CB             26.3632029037       -7.2435780093       -1.4397991674  PROA      100             0.0000000000
      1596        99  VAL       HB             25.6826353711       -6.8192212735       -2.2083028938  PROA      100             0.0000000000
      1597        99  VAL       CG1            27.1693309166       -8.3859963041       -2.0602788744  PROA      100             0.0000000000
      1598        99  VAL       HG11           27.8489724207       -8.8296954597       -1.3016356875  PROA      100             0.0000000000
      1599        99  VAL       HG12           27.7818573586       -8.0019533010       -2.9038287723  PROA      100             0.0000000000
      1600        99  VAL       HG13           26.4820573051       -9.1780020932       -2.4272065425  PROA      100             0.0000000000
      1601        99  VAL       CG2            25.4299545454       -7.7356732679       -0.3308249756  PROA      100             0.0000000000
      1602        99  VAL       HG21           24.6794565545       -6.9532328860       -0.0882124980  PROA      100             0.0000000000
      1603        99  VAL       HG22           26.0168683301       -7.9604058307        0.5852981522  PROA      100             0.0000000000
      1604        99  VAL       HG23           24.8940865271       -8.6495539643       -0.6653718936  PROA      100             0.0000000000
      1605        99  VAL       C              28.1330471627       -5.5352948037       -2.0232524973  PROA      100             0.0000000000
      1606        99  VAL       O              27.6401465030       -4.8050624189       -2.8771351613  PROA      100             0.0000000000
      1607       100  PHE       N              29.4185956734       -5.8569901335       -1.9919133635  PROA      101             0.0000000000
      1608       100  PHE       HN             29.8012962583       -6.3790045494       -1.2342621120  PROA      101             0.0000000000
      1609       100  PHE       CA             30.3692374407       -5.4884298401       -3.0334221442  PROA      101             0.0000000000
      1610       100  PHE       HA             29.8349912801       -4.9422644930       -3.7966065048  PROA      101             0.0000000000
      1611       100  PHE       CB             31.4940517903       -4.6294274093       -2.4537105755  PROA      101             0.0000000000
      1612       100  PHE       HB1            32.1561039471       -4.2599053869       -3.2655710977  PROA      101             0.0000000000
      1613       100  PHE       HB2            32.0843299680       -5.2123664173       -1.7149745761  PROA      101             0.0000000000
      1614       100  PHE       CG             30.8918608944       -3.4385209941       -1.7500650433  PROA      101             0.0000000000
      1615       100  PHE       CD1            30.9037306812       -3.3724532102       -0.3617206494  PROA      101             0.0000000000
      1616       100  PHE       HD1            31.3618172498       -4.1640256174        0.2127093437  PROA      101             0.0000000000
      1617       100  PHE       CE1            30.3261946470       -2.2879244375        0.2870346746  PROA      101             0.0000000000
      1618       100  PHE       HE1            30.3359154519       -2.2357145722        1.3657280796  PROA      101             0.0000000000
      1619       100  PHE       CZ             29.7357718225       -1.2699695372       -0.4533967600  PROA      101             0.0000000000
      1620       100  PHE       HZ             29.2761231243       -0.4323772772        0.0501528181  PROA      101             0.0000000000
      1621       100  PHE       CD2            30.3147808139       -2.4144544374       -2.4912831408  PROA      101             0.0000000000
      1622       100  PHE       HD2            30.3152754155       -2.4611249509       -3.5702736389  PROA      101             0.0000000000
      1623       100  PHE       CE2            29.7373862720       -1.3308403096       -1.8421491291  PROA      101             0.0000000000
      1624       100  PHE       HE2            29.2889460502       -0.5342481720       -2.4172503052  PROA      101             0.0000000000
      1625       100  PHE       C              30.9223429967       -6.7676761209       -3.6389774242  PROA      101             0.0000000000
      1626       100  PHE       O              31.1001604170       -7.7610682769       -2.9279985290  PROA      101             0.0000000000
      1627       101  ASN       N              31.1622675393       -6.7577509532       -4.9484187955  PROA      102             0.0000000000
      1628       101  ASN       HN             30.9174848332       -5.9795620879       -5.5211901108  PROA      102             0.0000000000
      1629       101  ASN       CA             31.7918616420       -7.8689747048       -5.6309281652  PROA      102             0.0000000000
      1630       101  ASN       HA             31.5651401167       -8.7644758518       -5.0718397332  PROA      102             0.0000000000
      1631       101  ASN       CB             31.3153618699       -8.0205552999       -7.0574895170  PROA      102             0.0000000000
      1632       101  ASN       HB1            32.0588290253       -8.6133131519       -7.6318985685  PROA      102             0.0000000000
      1633       101  ASN       HB2            31.2148820455       -7.0154499200       -7.5197859812  PROA      102             0.0000000000
      1634       101  ASN       CG             29.9786832604       -8.7221780480       -7.1198258149  PROA      102             0.0000000000
      1635       101  ASN       OD1            29.1016375589       -8.3012461326       -7.8642424725  PROA      102             0.0000000000
      1636       101  ASN       ND2            29.8990747740       -9.8736642878       -6.4304377323  PROA      102             0.0000000000
      1637       101  ASN       HD21           29.1850149470      -10.5388198294       -6.6488105079  PROA      102             0.0000000000
      1638       101  ASN       HD22           30.5539214009      -10.0649901102       -5.6992945692  PROA      102             0.0000000000
      1639       101  ASN       C              33.2801465130       -7.5338730841       -5.6311442827  PROA      102             0.0000000000
      1640       101  ASN       O              33.6908919013       -6.5745762655       -6.2878891647  PROA      102             0.0000000000
      1641       102  LYS       N              34.0748711036       -8.2636715120       -4.8308911480  PROA      103             0.0000000000
      1642       102  LYS       HN             33.7118828614       -8.9904953792       -4.2534112075  PROA      103             0.0000000000
      1643       102  LYS       CA             35.5237072453       -8.0476710533       -4.7475386651  PROA      103             0.0000000000
      1644       102  LYS       HA             35.7080981358       -6.9862000282       -4.8212455258  PROA      103             0.0000000000
      1645       102  LYS       CB             36.0753723534       -8.5904464414       -3.4337999215  PROA      103             0.0000000000
      1646       102  LYS       HB1            35.9791893024       -9.6970388819       -3.4289135759  PROA      103             0.0000000000
      1647       102  LYS       HB2            35.4826417999       -8.1746449755       -2.5914214335  PROA      103             0.0000000000
      1648       102  LYS       CG             37.5408580704       -8.2165340000       -3.2446145639  PROA      103             0.0000000000
      1649       102  LYS       HG1            37.6260647493       -7.1093231123       -3.2347632060  PROA      103             0.0000000000
      1650       102  LYS       HG2            38.1221953019       -8.6144902692       -4.1030730708  PROA      103             0.0000000000
      1651       102  LYS       CD             38.1428662634       -8.7636497741       -1.9522471760  PROA      103             0.0000000000
      1652       102  LYS       HD1            37.5473356497       -8.3835720447       -1.0954434261  PROA      103             0.0000000000
      1653       102  LYS       HD2            39.1844529850       -8.3895853744       -1.8605881100  PROA      103             0.0000000000
      1654       102  LYS       CE             38.1660765069      -10.2881459288       -1.8906049912  PROA      103             0.0000000000
      1655       102  LYS       HE1            37.1288562522      -10.6860002947       -1.8898556901  PROA      103             0.0000000000
      1656       102  LYS       HE2            38.7050229372      -10.6251950313       -0.9795346522  PROA      103             0.0000000000
      1657       102  LYS       NZ             38.8624112442      -10.8318441967       -3.0599505890  PROA      103             0.0000000000
      1658       102  LYS       HZ1            39.8899584629      -10.7704150149       -2.9117170934  PROA      103             0.0000000000
      1659       102  LYS       HZ2            38.6006951849      -10.2846115420       -3.9047231986  PROA      103             0.0000000000
      1660       102  LYS       HZ3            38.5903395100      -11.8266469702       -3.1939059887  PROA      103             0.0000000000
      1661       102  LYS       C              36.1733081697       -8.7417685407       -5.9457983686  PROA      103             0.0000000000
      1662       102  LYS       O              36.0838577784       -9.9656292984       -6.0771508455  PROA      103             0.0000000000
      1663       103  ILE       N              36.8176685017       -7.9476357721       -6.8114783952  PROA      104             0.0000000000
      1664       103  ILE       HN             36.8826358733       -6.9656934486       -6.6555560915  PROA      104             0.0000000000
      1665       103  ILE       CA             37.4683475805       -8.4225280259       -8.0299594512  PROA      104             0.0000000000
      1666       103  ILE       HA             37.2280201885       -9.4673033576       -8.1599051230  PROA      104             0.0000000000
      1667       103  ILE       CB             36.9696831990       -7.6020029136       -9.2207916706  PROA      104             0.0000000000
      1668       103  ILE       HB             37.2214818364       -6.5328767263       -9.0554087707  PROA      104             0.0000000000
      1669       103  ILE       CG2            37.6034903165       -8.0672925979      -10.5338884102  PROA      104             0.0000000000
      1670       103  ILE       HG21           37.3529245603       -9.1331679698      -10.7221634570  PROA      104             0.0000000000
      1671       103  ILE       HG22           38.7084846331       -7.9674640892      -10.4766526715  PROA      104             0.0000000000
      1672       103  ILE       HG23           37.2159803926       -7.4574316644      -11.3777840207  PROA      104             0.0000000000
      1673       103  ILE       CG1            35.4411478156       -7.6151068862       -9.2728384543  PROA      104             0.0000000000
      1674       103  ILE       HG11           35.0467935356       -7.2817518518       -8.2895540216  PROA      104             0.0000000000
      1675       103  ILE       HG12           35.0985524086       -8.6541124191       -9.4641106228  PROA      104             0.0000000000
      1676       103  ILE       CD             34.8797754128       -6.7027230012      -10.3636123410  PROA      104             0.0000000000
      1677       103  ILE       HD1            34.9374479098       -7.2082237810      -11.3512680729  PROA      104             0.0000000000
      1678       103  ILE       HD2            35.4701228279       -5.7627889647      -10.4112362556  PROA      104             0.0000000000
      1679       103  ILE       HD3            33.8159862194       -6.4658361184      -10.1479940269  PROA      104             0.0000000000
      1680       103  ILE       C              38.9876007518       -8.3228461003       -7.9000082477  PROA      104             0.0000000000
      1681       103  ILE       O              39.5082734379       -7.2567378886       -7.5581980157  PROA      104             0.0000000000
      1682       104  GLU       N              39.6847806148       -9.4384250527       -8.1640893711  PROA      105             0.0000000000
      1683       104  GLU       HN             39.2198262413      -10.2938056119       -8.3757059443  PROA      105             0.0000000000
      1684       104  GLU       CA             41.1488204112       -9.5147284350       -8.1692146447  PROA      105             0.0000000000
      1685       104  GLU       HA             41.5278393952       -8.7061607100       -7.5619927800  PROA      105             0.0000000000
      1686       104  GLU       CB             41.6228101094      -10.8631046356       -7.6155961952  PROA      105             0.0000000000
      1687       104  GLU       HB1            42.5706581194      -10.6963185288       -7.0621376252  PROA      105             0.0000000000
      1688       104  GLU       HB2            41.8204681948      -11.5395019725       -8.4734818334  PROA      105             0.0000000000
      1689       104  GLU       CG             40.6320081527      -11.5640982888       -6.6701458366  PROA      105             0.0000000000
      1690       104  GLU       HG1            41.0297195943      -12.5699168218       -6.4177831416  PROA      105             0.0000000000
      1691       104  GLU       HG2            39.6585207341      -11.6770314744       -7.1927360998  PROA      105             0.0000000000
      1692       104  GLU       CD             40.3928613645      -10.8064545225       -5.3740583638  PROA      105             0.0000000000
      1693       104  GLU       OE1            41.0324534822      -11.1024076496       -4.3658120301  PROA      105             0.0000000000
      1694       104  GLU       OE2            39.4774590948       -9.9889211045       -5.3073141114  PROA      105             0.0000000000
      1695       104  GLU       C              41.5730821608       -9.3166209030       -9.6290760674  PROA      105             0.0000000000
      1696       104  GLU       O              41.2443393419      -10.1436985689      -10.4898586727  PROA      105             0.0000000000
      1697       105  ILE       N              42.2195331334       -8.1721060118       -9.9159694344  PROA      106             0.0000000000
      1698       105  ILE       HN             42.4248530867       -7.4999873868       -9.2093118398  PROA      106             0.0000000000
      1699       105  ILE       CA             42.6693239306       -7.8219144263      -11.2689070132  PROA      106             0.0000000000
      1700       105  ILE       HA             42.8109364268       -8.7340951435      -11.8293223974  PROA      106             0.0000000000
      1701       105  ILE       CB             41.6088944760       -6.9360354740      -11.9335511690  PROA      106             0.0000000000
      1702       105  ILE       HB             40.7266641784       -7.5581810099      -12.1952136985  PROA      106             0.0000000000
      1703       105  ILE       CG2            41.1662822108       -5.8034603584      -11.0052656579  PROA      106             0.0000000000
      1704       105  ILE       HG21           42.0358013771       -5.1642344972      -10.7413571173  PROA      106             0.0000000000
      1705       105  ILE       HG22           40.7397193975       -6.2256577052      -10.0703604930  PROA      106             0.0000000000
      1706       105  ILE       HG23           40.4045657426       -5.1740954249      -11.5131454697  PROA      106             0.0000000000
      1707       105  ILE       CG1            42.0645990602       -6.4380505106      -13.3040712557  PROA      106             0.0000000000
      1708       105  ILE       HG11           42.2745816364       -7.3136673479      -13.9543550852  PROA      106             0.0000000000
      1709       105  ILE       HG12           42.9983871865       -5.8492366034      -13.1815783794  PROA      106             0.0000000000
      1710       105  ILE       CD             41.0094955254       -5.5607765724      -13.9782855898  PROA      106             0.0000000000
      1711       105  ILE       HD1            40.9236051392       -4.5894740619      -13.4458240657  PROA      106             0.0000000000
      1712       105  ILE       HD2            40.0218242755       -6.0687320753      -13.9510677666  PROA      106             0.0000000000
      1713       105  ILE       HD3            41.2995386797       -5.3630041418      -15.0323326167  PROA      106             0.0000000000
      1714       105  ILE       C              44.0461834082       -7.1586280230      -11.2296753146  PROA      106             0.0000000000
      1715       105  ILE       O              44.2278447692       -6.1366749993      -10.5588838662  PROA      106             0.0000000000
      1716       106  ASN       N              45.0161332999       -7.7739979448      -11.9455300952  PROA      107             0.0000000000
      1717       106  ASN       HN             44.8062141807       -8.6046446219      -12.4524295455  PROA      107             0.0000000000
      1718       106  ASN       CA             46.4107675175       -7.3407199725      -12.0697339505  PROA      107             0.0000000000
      1719       106  ASN       HA             46.9593626109       -8.1407301800      -12.5440282409  PROA      107             0.0000000000
      1720       106  ASN       CB             46.5542787214       -6.0529874637      -12.8896379206  PROA      107             0.0000000000
      1721       106  ASN       HB1            47.6321064798       -5.8130465821      -13.0111923365  PROA      107             0.0000000000
      1722       106  ASN       HB2            46.0532588930       -5.2186491231      -12.3539902339  PROA      107             0.0000000000
      1723       106  ASN       CG             45.9305441492       -6.1999052727      -14.2552060591  PROA      107             0.0000000000
      1724       106  ASN       OD1            46.0560639128       -7.2245029906      -14.9177657211  PROA      107             0.0000000000
      1725       106  ASN       ND2            45.2216497245       -5.1191278023      -14.6279911900  PROA      107             0.0000000000
      1726       106  ASN       HD21           44.7627743607       -5.1041979026      -15.5163663915  PROA      107             0.0000000000
      1727       106  ASN       HD22           45.1535468673       -4.3306289137      -14.0167371482  PROA      107             0.0000000000
      1728       106  ASN       C              47.0583026193       -7.0435225593      -10.7092230210  PROA      107             0.0000000000
      1729       106  ASN       O              47.5345550405       -5.9297222548      -10.4706470099  PROA      107             0.0000000000
      1730       107  ASN       N              47.0340932485       -8.0527141493       -9.8077590777  PROA      108             0.0000000000
      1731       107  ASN       HN             46.6093483013       -8.9192742666      -10.0510568684  PROA      108             0.0000000000
      1732       107  ASN       CA             47.5859821235       -8.0288598748       -8.4405902355  PROA      108             0.0000000000
      1733       107  ASN       HA             47.2777900300       -8.9343110211       -7.9392527563  PROA      108             0.0000000000
      1734       107  ASN       CB             49.1106734799       -7.9354859774       -8.4784265015  PROA      108             0.0000000000
      1735       107  ASN       HB1            49.4135138229       -6.9032012225       -8.7557079963  PROA      108             0.0000000000
      1736       107  ASN       HB2            49.5084597609       -8.6470424558       -9.2331864427  PROA      108             0.0000000000
      1737       107  ASN       CG             49.6944185250       -8.2768939319       -7.1154634312  PROA      108             0.0000000000
      1738       107  ASN       OD1            49.6390314311       -9.4159678059       -6.6586527708  PROA      108             0.0000000000
      1739       107  ASN       ND2            50.3373505336       -7.2515322746       -6.5216445161  PROA      108             0.0000000000
      1740       107  ASN       HD21           50.8812773083       -7.4121945391       -5.6980358102  PROA      108             0.0000000000
      1741       107  ASN       HD22           50.2703441371       -6.3302672359       -6.9047644336  PROA      108             0.0000000000
      1742       107  ASN       C              47.0139405702       -6.9055326767       -7.5522989166  PROA      108             0.0000000000
      1743       107  ASN       O              47.6147344109       -6.5446457062       -6.5380709563  PROA      108             0.0000000000
      1744       108  LYS       N              45.8361040901       -6.3797226397       -7.9336570567  PROA      109             0.0000000000
      1745       108  LYS       HN             45.3783530802       -6.7060106342       -8.7559741648  PROA      109             0.0000000000
      1746       108  LYS       CA             45.1253132145       -5.3219304766       -7.2231093306  PROA      109             0.0000000000
      1747       108  LYS       HA             45.5846196615       -5.1857579553       -6.2553074625  PROA      109             0.0000000000
      1748       108  LYS       CB             45.2167585869       -4.0693350981       -8.0397681098  PROA      109             0.0000000000
      1749       108  LYS       HB1            44.6987932022       -3.2531110205       -7.4933034064  PROA      109             0.0000000000
      1750       108  LYS       HB2            44.6988138130       -4.2400633652       -9.0070936117  PROA      109             0.0000000000
      1751       108  LYS       CG             46.6564039184       -3.6253501400       -8.3292153011  PROA      109             0.0000000000
      1752       108  LYS       HG1            46.6506935125       -2.9749145825       -9.2292229006  PROA      109             0.0000000000
      1753       108  LYS       HG2            47.2679207773       -4.5277118377       -8.5411190533  PROA      109             0.0000000000
      1754       108  LYS       CD             47.3066276344       -2.8575762588       -7.1798809780  PROA      109             0.0000000000
      1755       108  LYS       HD1            48.3552721019       -2.6141813902       -7.4535548747  PROA      109             0.0000000000
      1756       108  LYS       HD2            47.3116196795       -3.4982707845       -6.2725335875  PROA      109             0.0000000000
      1757       108  LYS       CE             46.5553622925       -1.5579238599       -6.8708696062  PROA      109             0.0000000000
      1758       108  LYS       HE1            47.0922250443       -0.9801533829       -6.0885601025  PROA      109             0.0000000000
      1759       108  LYS       HE2            45.5199431927       -1.7824206512       -6.5368681445  PROA      109             0.0000000000
      1760       108  LYS       NZ             46.4802395787       -0.7345095169       -8.0809400164  PROA      109             0.0000000000
      1761       108  LYS       HZ1            45.8354488503       -1.1800592126       -8.7645556870  PROA      109             0.0000000000
      1762       108  LYS       HZ2            47.4274001226       -0.6499210903       -8.5020472930  PROA      109             0.0000000000
      1763       108  LYS       HZ3            46.1249815599        0.2114917579       -7.8350275026  PROA      109             0.0000000000
      1764       108  LYS       C              43.6950849926       -5.7692653676       -6.9347090383  PROA      109             0.0000000000
      1765       108  LYS       O              43.2662315872       -6.8474917983       -7.3717839986  PROA      109             0.0000000000
      1766       109  LEU       N              42.9572867821       -4.9308130557       -6.1998583588  PROA      110             0.0000000000
      1767       109  LEU       HN             43.3315179259       -4.0697675399       -5.8657248125  PROA      110             0.0000000000
      1768       109  LEU       CA             41.5708548028       -5.1928143525       -5.8287577159  PROA      110             0.0000000000
      1769       109  LEU       HA             41.2558669764       -6.0905089535       -6.3396467648  PROA      110             0.0000000000
      1770       109  LEU       CB             41.4190103252       -5.3676353970       -4.3140914632  PROA      110             0.0000000000
      1771       109  LEU       HB1            40.3407795282       -5.5003424419       -4.0847973219  PROA      110             0.0000000000
      1772       109  LEU       HB2            41.7816356190       -4.4427318661       -3.8182840718  PROA      110             0.0000000000
      1773       109  LEU       CG             42.1857328562       -6.5595072931       -3.7295070436  PROA      110             0.0000000000
      1774       109  LEU       HG             42.2245610997       -7.3634494376       -4.4945461068  PROA      110             0.0000000000
      1775       109  LEU       CD1            43.6171951260       -6.2233071222       -3.3044526764  PROA      110             0.0000000000
      1776       109  LEU       HD11           43.6081207794       -5.4309280654       -2.5257524218  PROA      110             0.0000000000
      1777       109  LEU       HD12           44.1946098025       -5.8545375387       -4.1790127865  PROA      110             0.0000000000
      1778       109  LEU       HD13           44.1092918116       -7.1268702476       -2.8853242578  PROA      110             0.0000000000
      1779       109  LEU       CD2            41.4127353747       -7.1861727345       -2.5776431982  PROA      110             0.0000000000
      1780       109  LEU       HD21           40.4224890279       -7.5439178026       -2.9322579735  PROA      110             0.0000000000
      1781       109  LEU       HD22           41.2518543759       -6.4335520161       -1.7764356975  PROA      110             0.0000000000
      1782       109  LEU       HD23           41.9773668414       -8.0517419559       -2.1699235269  PROA      110             0.0000000000
      1783       109  LEU       C              40.6572382866       -4.1069406486       -6.3266383851  PROA      110             0.0000000000
      1784       109  LEU       O              41.0103723427       -2.9274400771       -6.3006049417  PROA      110             0.0000000000
      1785       110  GLU       N              39.4702333142       -4.5088216684       -6.7640076131  PROA      111             0.0000000000
      1786       110  GLU       HN             39.2472979339       -5.4779116262       -6.8272328625  PROA      111             0.0000000000
      1787       110  GLU       CA             38.4115983070       -3.6064076639       -7.1807699986  PROA      111             0.0000000000
      1788       110  GLU       HA             38.7412314623       -2.5992679082       -6.9735179469  PROA      111             0.0000000000
      1789       110  GLU       CB             38.0759895243       -3.7480295296       -8.6623272848  PROA      111             0.0000000000
      1790       110  GLU       HB1            37.0407299462       -3.3758631131       -8.8067219136  PROA      111             0.0000000000
      1791       110  GLU       HB2            38.1099327171       -4.8290569612       -8.9100117545  PROA      111             0.0000000000
      1792       110  GLU       CG             38.9682030177       -3.0204771525       -9.6625950593  PROA      111             0.0000000000
      1793       110  GLU       HG1            39.9704832133       -3.4978544209       -9.7050204955  PROA      111             0.0000000000
      1794       110  GLU       HG2            39.0844562684       -1.9543315810       -9.3726409826  PROA      111             0.0000000000
      1795       110  GLU       CD             38.2916255701       -3.1168838652      -11.0184544558  PROA      111             0.0000000000
      1796       110  GLU       OE1            37.8984000563       -4.2161467215      -11.4087413605  PROA      111             0.0000000000
      1797       110  GLU       OE2            38.1096178300       -2.0872952693      -11.6642086704  PROA      111             0.0000000000
      1798       110  GLU       C              37.1744732494       -4.0428686841       -6.4233207464  PROA      111             0.0000000000
      1799       110  GLU       O              36.9819297273       -5.2403276907       -6.2015192144  PROA      111             0.0000000000
      1800       111  PHE       N              36.3551972024       -3.0846413832       -6.0051423172  PROA      112             0.0000000000
      1801       111  PHE       HN             36.5438054182       -2.1188827438       -6.1648721069  PROA      112             0.0000000000
      1802       111  PHE       CA             35.1158318842       -3.3899557642       -5.2786695118  PROA      112             0.0000000000
      1803       111  PHE       HA             35.0162395857       -4.4639503667       -5.2261775115  PROA      112             0.0000000000
      1804       111  PHE       CB             35.1464568222       -2.7921812165       -3.8727137148  PROA      112             0.0000000000
      1805       111  PHE       HB1            34.2447611340       -3.1091673506       -3.3064805331  PROA      112             0.0000000000
      1806       111  PHE       HB2            35.1892881589       -1.6837261403       -3.9331137163  PROA      112             0.0000000000
      1807       111  PHE       CG             36.3634404424       -3.2648295814       -3.1135112442  PROA      112             0.0000000000
      1808       111  PHE       CD1            36.3415119035       -4.4917474802       -2.4615008082  PROA      112             0.0000000000
      1809       111  PHE       HD1            35.4566546669       -5.1097681551       -2.4999013088  PROA      112             0.0000000000
      1810       111  PHE       CE1            37.4617111975       -4.9211784469       -1.7598052996  PROA      112             0.0000000000
      1811       111  PHE       HE1            37.4454170747       -5.8728820253       -1.2495190772  PROA      112             0.0000000000
      1812       111  PHE       CZ             38.6022886585       -4.1295203128       -1.7130564594  PROA      112             0.0000000000
      1813       111  PHE       HZ             39.4727056578       -4.4680089446       -1.1706546770  PROA      112             0.0000000000
      1814       111  PHE       CD2            37.5030515203       -2.4700607954       -3.0615288633  PROA      112             0.0000000000
      1815       111  PHE       HD2            37.5170511200       -1.5145151670       -3.5646540038  PROA      112             0.0000000000
      1816       111  PHE       CE2            38.6232550833       -2.9023364752       -2.3640650906  PROA      112             0.0000000000
      1817       111  PHE       HE2            39.5091832001       -2.2857248808       -2.3277305687  PROA      112             0.0000000000
      1818       111  PHE       C              33.9357086645       -2.8193545580       -6.0474402511  PROA      112             0.0000000000
      1819       111  PHE       O              33.6937538613       -1.6045887729       -6.0043593925  PROA      112             0.0000000000
      1820       112  GLU       N              33.2403150571       -3.6886447478       -6.7939630551  PROA      113             0.0000000000
      1821       112  GLU       HN             33.4879950310       -4.6532273417       -6.8308939690  PROA      113             0.0000000000
      1822       112  GLU       CA             32.0810567923       -3.3089434712       -7.6038174963  PROA      113             0.0000000000
      1823       112  GLU       HA             32.2371870891       -2.3051757800       -7.9702504455  PROA      113             0.0000000000
      1824       112  GLU       CB             31.9243380766       -4.2960102086       -8.7779803896  PROA      113             0.0000000000
      1825       112  GLU       HB1            31.9981221849       -5.3303355040       -8.3807463589  PROA      113             0.0000000000
      1826       112  GLU       HB2            32.7552229401       -4.1254945971       -9.4946550411  PROA      113             0.0000000000
      1827       112  GLU       CG             30.5925962936       -4.1578108392       -9.5336567474  PROA      113             0.0000000000
      1828       112  GLU       HG1            30.5828382269       -3.1875554795      -10.0742965748  PROA      113             0.0000000000
      1829       112  GLU       HG2            29.7578416045       -4.1756432704       -8.8010936311  PROA      113             0.0000000000
      1830       112  GLU       CD             30.3741539651       -5.2766172005      -10.5434667668  PROA      113             0.0000000000
      1831       112  GLU       OE1            30.3907668106       -6.4538424523      -10.1660946429  PROA      113             0.0000000000
      1832       112  GLU       OE2            30.1419961754       -4.9625042406      -11.7102580117  PROA      113             0.0000000000
      1833       112  GLU       C              30.8225582512       -3.3881073601       -6.7491266161  PROA      113             0.0000000000
      1834       112  GLU       O              30.6242356331       -4.3894345804       -6.0778554808  PROA      113             0.0000000000
      1835       113  SER       N              29.9441904684       -2.3706979158       -6.7996940036  PROA      114             0.0000000000
      1836       113  SER       HN             30.1072156805       -1.5379081050       -7.3230417718  PROA      114             0.0000000000
      1837       113  SER       CA             28.6810307154       -2.4573298917       -6.0642864029  PROA      114             0.0000000000
      1838       113  SER       HA             28.8822304915       -2.6778729853       -5.0267564750  PROA      114             0.0000000000
      1839       113  SER       CB             28.0318585698       -1.0841450657       -6.2337412906  PROA      114             0.0000000000
      1840       113  SER       HB1            27.9158987225       -0.8667486752       -7.3169182506  PROA      114             0.0000000000
      1841       113  SER       HB2            28.6828260934       -0.3131856074       -5.7691522244  PROA      114             0.0000000000
      1842       113  SER       OG             26.7401317282       -1.0083293074       -5.6207986038  PROA      114             0.0000000000
      1843       113  SER       HG1            26.8950204623       -1.0297758983       -4.6736188300  PROA      114             0.0000000000
      1844       113  SER       C              27.8635521792       -3.5999961113       -6.6808022206  PROA      114             0.0000000000
      1845       113  SER       O              27.7090820793       -3.6310733893       -7.9049460811  PROA      114             0.0000000000
      1846       114  ALA       N              27.3624928654       -4.5528674838       -5.8559618049  PROA      115             0.0000000000
      1847       114  ALA       HN             27.5093611095       -4.5411354540       -4.8699327477  PROA      115             0.0000000000
      1848       114  ALA       CA             26.5617403616       -5.6716086781       -6.3918933002  PROA      115             0.0000000000
      1849       114  ALA       HA             27.1622308771       -6.1885607896       -7.1255772130  PROA      115             0.0000000000
      1850       114  ALA       CB             26.1452694938       -6.6315278675       -5.2803123692  PROA      115             0.0000000000
      1851       114  ALA       HB1            25.5340312264       -6.0961490078       -4.5226328479  PROA      115             0.0000000000
      1852       114  ALA       HB2            27.0470347290       -7.0453641913       -4.7804993456  PROA      115             0.0000000000
      1853       114  ALA       HB3            25.5388184301       -7.4603764549       -5.7039646173  PROA      115             0.0000000000
      1854       114  ALA       C              25.2969586873       -5.2285378302       -7.1492205346  PROA      115             0.0000000000
      1855       114  ALA       O              24.9834144672       -5.8113815392       -8.1810229541  PROA      115             0.0000000000
      1856       115  GLN       N              24.5881799625       -4.1969194047       -6.6663653351  PROA      116             0.0000000000
      1857       115  GLN       HN             24.8587060450       -3.6804325289       -5.8576266400  PROA      116             0.0000000000
      1858       115  GLN       CA             23.3534912390       -3.7873714475       -7.3389775761  PROA      116             0.0000000000
      1859       115  GLN       HA             22.9924255801       -4.6289581926       -7.9112313107  PROA      116             0.0000000000
      1860       115  GLN       CB             22.2876950935       -3.3399489069       -6.3222172077  PROA      116             0.0000000000
      1861       115  GLN       HB1            22.0544128978       -4.2085157603       -5.6719007625  PROA      116             0.0000000000
      1862       115  GLN       HB2            21.3762349796       -3.0578425553       -6.8891359916  PROA      116             0.0000000000
      1863       115  GLN       CG             22.6582321909       -2.1574592218       -5.4108328738  PROA      116             0.0000000000
      1864       115  GLN       HG1            23.0357137370       -1.3157428820       -6.0298696100  PROA      116             0.0000000000
      1865       115  GLN       HG2            23.4519420254       -2.4713579836       -4.6997228535  PROA      116             0.0000000000
      1866       115  GLN       CD             21.4420944990       -1.6895371962       -4.6237553096  PROA      116             0.0000000000
      1867       115  GLN       OE1            20.3106989409       -2.0848583321       -4.8627245351  PROA      116             0.0000000000
      1868       115  GLN       NE2            21.7102953146       -0.7887906818       -3.6759694481  PROA      116             0.0000000000
      1869       115  GLN       HE21           22.6499701681       -0.4779781103       -3.5331173739  PROA      116             0.0000000000
      1870       115  GLN       HE22           20.9715566502       -0.4247635012       -3.1087398671  PROA      116             0.0000000000
      1871       115  GLN       C              23.5550372755       -2.7487203764       -8.4283187292  PROA      116             0.0000000000
      1872       115  GLN       O              22.6342068113       -2.5071485423       -9.1961203345  PROA      116             0.0000000000
      1873       116  PHE       N              24.7370877174       -2.1195528434       -8.4752864640  PROA      117             0.0000000000
      1874       116  PHE       HN             25.4474574188       -2.2847235342       -7.7958240853  PROA      117             0.0000000000
      1875       116  PHE       CA             25.0668490486       -1.1555306816       -9.5155117934  PROA      117             0.0000000000
      1876       116  PHE       HA             24.2140605828       -1.0738115183      -10.1728966527  PROA      117             0.0000000000
      1877       116  PHE       CB             25.4080992771        0.2155809772       -8.9218931442  PROA      117             0.0000000000
      1878       116  PHE       HB1            25.5939249015        0.9385734519       -9.7446073054  PROA      117             0.0000000000
      1879       116  PHE       HB2            26.3109109836        0.1263491317       -8.2807406097  PROA      117             0.0000000000
      1880       116  PHE       CG             24.2959684482        0.7817975909       -8.0630190174  PROA      117             0.0000000000
      1881       116  PHE       CD1            23.0977360011        1.2327899380       -8.6597148407  PROA      117             0.0000000000
      1882       116  PHE       HD1            22.9474157925        1.1309151612       -9.7243253393  PROA      117             0.0000000000
      1883       116  PHE       CE1            22.1004520460        1.8166539122       -7.8539421852  PROA      117             0.0000000000
      1884       116  PHE       HE1            21.1835284158        2.1764146730       -8.2968776112  PROA      117             0.0000000000
      1885       116  PHE       CZ             22.3101839258        1.9270968261       -6.4640357490  PROA      117             0.0000000000
      1886       116  PHE       HZ             21.5456521472        2.3776598859       -5.8486488802  PROA      117             0.0000000000
      1887       116  PHE       CD2            24.4939954461        0.8837483842       -6.6681246329  PROA      117             0.0000000000
      1888       116  PHE       HD2            25.4078759942        0.5191771546       -6.2228079447  PROA      117             0.0000000000
      1889       116  PHE       CE2            23.4965708860        1.4620044135       -5.8600001305  PROA      117             0.0000000000
      1890       116  PHE       HE2            23.6380293668        1.5481472942       -4.7928127282  PROA      117             0.0000000000
      1891       116  PHE       C              26.2947194023       -1.6741110460      -10.2708864026  PROA      117             0.0000000000
      1892       116  PHE       O              27.4030248282       -1.1888940253      -10.0200607147  PROA      117             0.0000000000
      1893       117  PRO       N              26.1565502732       -2.6943758179      -11.1519029103  PROA      118             0.0000000000
      1894       117  PRO       CD             24.9434440865       -3.4226624209      -11.5017385912  PROA      118             0.0000000000
      1895       117  PRO       HD1            24.3466113040       -2.8374956826      -12.2325242766  PROA      118             0.0000000000
      1896       117  PRO       HD2            24.3410804794       -3.6174423829      -10.5896552335  PROA      118             0.0000000000
      1897       117  PRO       CA             27.3336178022       -3.1773228020      -11.8946547147  PROA      118             0.0000000000
      1898       117  PRO       HA             28.0940385848       -3.5241418411      -11.2133251620  PROA      118             0.0000000000
      1899       117  PRO       CB             26.7448543117       -4.2599826342      -12.8055472660  PROA      118             0.0000000000
      1900       117  PRO       HB1            27.4537045732       -5.1083377526      -12.9149978426  PROA      118             0.0000000000
      1901       117  PRO       HB2            26.5217351306       -3.8466042993      -13.8122700243  PROA      118             0.0000000000
      1902       117  PRO       CG             25.4622932082       -4.7153167132      -12.1136752459  PROA      118             0.0000000000
      1903       117  PRO       HG1            24.7377825712       -5.1374452298      -12.8419370191  PROA      118             0.0000000000
      1904       117  PRO       HG2            25.6722846785       -5.4767290060      -11.3328882964  PROA      118             0.0000000000
      1905       117  PRO       C              27.9855719788       -2.0462053522      -12.6728038432  PROA      118             0.0000000000
      1906       117  PRO       O              27.2907679541       -1.1238037040      -13.1217766340  PROA      118             0.0000000000
      1907       118  ASN       N              29.3226952453       -2.1044106188      -12.8086144360  PROA      119             0.0000000000
      1908       118  ASN       HN             29.8392692938       -2.8633902467      -12.4221097464  PROA      119             0.0000000000
      1909       118  ASN       CA             30.1406131620       -1.1001324717      -13.5114918684  PROA      119             0.0000000000
      1910       118  ASN       HA             31.1241813050       -1.5261264136      -13.6404898618  PROA      119             0.0000000000
      1911       118  ASN       CB             29.5827353659       -0.6766817347      -14.8813735560  PROA      119             0.0000000000
      1912       118  ASN       HB1            29.1233297273        0.3307991893      -14.7925960655  PROA      119             0.0000000000
      1913       118  ASN       HB2            28.8064861735       -1.4046010648      -15.2000009810  PROA      119             0.0000000000
      1914       118  ASN       CG             30.6710799501       -0.6254640026      -15.9459611805  PROA      119             0.0000000000
      1915       118  ASN       OD1            30.6122776131       -1.3595330428      -16.9285449832  PROA      119             0.0000000000
      1916       118  ASN       ND2            31.6571805057        0.2730566272      -15.7365492138  PROA      119             0.0000000000
      1917       118  ASN       HD21           31.6409989868        0.8523350121      -14.9215800664  PROA      119             0.0000000000
      1918       118  ASN       HD22           32.4035891472        0.3591506838      -16.3964446247  PROA      119             0.0000000000
      1919       118  ASN       C              30.3873595357        0.1632974179      -12.6726026379  PROA      119             0.0000000000
      1920       118  ASN       O              30.9737123190        1.1248467547      -13.1782648636  PROA      119             0.0000000000
      1921       119  TRP       N              29.9527085714        0.1516421300      -11.3870071753  PROA      120             0.0000000000
      1922       119  TRP       HN             29.4250173453       -0.6149368813      -11.0311137387  PROA      120             0.0000000000
      1923       119  TRP       CA             30.2059250650        1.2257827033      -10.4267726018  PROA      120             0.0000000000
      1924       119  TRP       HA             30.7199542274        2.0220783578      -10.9443028604  PROA      120             0.0000000000
      1925       119  TRP       CB             28.8990648086        1.7386592494       -9.8325875138  PROA      120             0.0000000000
      1926       119  TRP       HB1            29.1132918470        2.3734875129       -8.9463745819  PROA      120             0.0000000000
      1927       119  TRP       HB2            28.2658860198        0.8804393054       -9.5214337610  PROA      120             0.0000000000
      1928       119  TRP       CG             28.1613807218        2.5539388972      -10.8622798387  PROA      120             0.0000000000
      1929       119  TRP       CD1            27.4058886904        2.0883901208      -11.9473835791  PROA      120             0.0000000000
      1930       119  TRP       HD1            27.2348952274        1.0464581891      -12.1743035564  PROA      120             0.0000000000
      1931       119  TRP       NE1            26.9180216547        3.1275910535      -12.6748182339  PROA      120             0.0000000000
      1932       119  TRP       HE1            26.3655837541        3.0511956394      -13.4757632363  PROA      120             0.0000000000
      1933       119  TRP       CE2            27.3361174395        4.3181222256      -12.0892275551  PROA      120             0.0000000000
      1934       119  TRP       CD2            28.1093352163        3.9887782183      -10.9527695513  PROA      120             0.0000000000
      1935       119  TRP       CE3            28.6566043715        4.9961713724      -10.1685543353  PROA      120             0.0000000000
      1936       119  TRP       HE3            29.2480384530        4.7645642783       -9.2952337506  PROA      120             0.0000000000
      1937       119  TRP       CZ3            28.4437962362        6.3252844645      -10.5071515677  PROA      120             0.0000000000
      1938       119  TRP       HZ3            28.8683969145        7.1093641938       -9.8977897231  PROA      120             0.0000000000
      1939       119  TRP       CZ2            27.1317514926        5.6526854633      -12.4151746740  PROA      120             0.0000000000
      1940       119  TRP       HZ2            26.5444350813        5.9314268489      -13.2773964482  PROA      120             0.0000000000
      1941       119  TRP       CH2            27.6874173722        6.6525447192      -11.6258864513  PROA      120             0.0000000000
      1942       119  TRP       HH2            27.5304809592        7.6895664976      -11.8834620740  PROA      120             0.0000000000
      1943       119  TRP       C              31.0860610511        0.6508205229       -9.3240667766  PROA      120             0.0000000000
      1944       119  TRP       O              30.7744265659       -0.4039385949       -8.7474341804  PROA      120             0.0000000000
      1945       120  TYR       N              32.2067870803        1.3455696135       -9.0550465754  PROA      121             0.0000000000
      1946       120  TYR       HN             32.3722682214        2.2320630248       -9.4785412813  PROA      121             0.0000000000
      1947       120  TYR       CA             33.2571867800        0.8930216935       -8.1507242594  PROA      121             0.0000000000
      1948       120  TYR       HA             32.9168817952       -0.0161163325       -7.6777168653  PROA      121             0.0000000000
      1949       120  TYR       CB             34.5620322023        0.6400773587       -8.8927071347  PROA      121             0.0000000000
      1950       120  TYR       HB1            35.3659287959        0.4464490227       -8.1510630518  PROA      121             0.0000000000
      1951       120  TYR       HB2            34.8101142164        1.5363702256       -9.5000719531  PROA      121             0.0000000000
      1952       120  TYR       CG             34.5447839704       -0.5341700728       -9.8343246091  PROA      121             0.0000000000
      1953       120  TYR       CD1            34.8523127105       -1.7961013294       -9.3477287011  PROA      121             0.0000000000
      1954       120  TYR       HD1            34.9505757923       -1.9583702431       -8.2845234742  PROA      121             0.0000000000
      1955       120  TYR       CE1            35.0330227684       -2.8483739012      -10.2324282601  PROA      121             0.0000000000
      1956       120  TYR       HE1            35.2678582525       -3.8337743118       -9.8579446548  PROA      121             0.0000000000
      1957       120  TYR       CZ             34.9124475996       -2.6365933299      -11.5982908514  PROA      121             0.0000000000
      1958       120  TYR       OH             35.2483504034       -3.6455086221      -12.4732252715  PROA      121             0.0000000000
      1959       120  TYR       HH             36.1178779558       -3.9717326898      -12.2301209864  PROA      121             0.0000000000
      1960       120  TYR       CD2            34.2959091814       -0.3484238093      -11.1887232450  PROA      121             0.0000000000
      1961       120  TYR       HD2            33.9579768888        0.6110199482      -11.5515750048  PROA      121             0.0000000000
      1962       120  TYR       CE2            34.4839157389       -1.4033718188      -12.0746889507  PROA      121             0.0000000000
      1963       120  TYR       HE2            34.2975767805       -1.2649362350      -13.1294442537  PROA      121             0.0000000000
      1964       120  TYR       C              33.6256775730        1.8819095120       -7.0671332767  PROA      121             0.0000000000
      1965       120  TYR       O              33.5523690779        3.0925023906       -7.2951963090  PROA      121             0.0000000000
      1966       121  ILE       N              34.0847579323        1.3637113023       -5.8997435221  PROA      122             0.0000000000
      1967       121  ILE       HN             34.0710560196        0.3833461112       -5.7202773529  PROA      122             0.0000000000
      1968       121  ILE       CA             34.6287303119        2.1976814206       -4.8280990419  PROA      122             0.0000000000
      1969       121  ILE       HA             33.8822814324        2.9343844506       -4.5708632442  PROA      122             0.0000000000
      1970       121  ILE       CB             34.9880745334        1.3653254010       -3.6032238699  PROA      122             0.0000000000
      1971       121  ILE       HB             35.5886572900        0.4883744428       -3.9256743132  PROA      122             0.0000000000
      1972       121  ILE       CG2            35.7913584580        2.1696950712       -2.5811307381  PROA      122             0.0000000000
      1973       121  ILE       HG21           35.2020630623        3.0463491024       -2.2368493904  PROA      122             0.0000000000
      1974       121  ILE       HG22           36.7333293361        2.5348923621       -3.0432734697  PROA      122             0.0000000000
      1975       121  ILE       HG23           36.0282345639        1.5339322976       -1.7013867373  PROA      122             0.0000000000
      1976       121  ILE       CG1            33.6894160181        0.8237451982       -3.0027382792  PROA      122             0.0000000000
      1977       121  ILE       HG11           33.2504234516        0.0881464016       -3.7095046677  PROA      122             0.0000000000
      1978       121  ILE       HG12           32.9784518264        1.6670749883       -2.8736508108  PROA      122             0.0000000000
      1979       121  ILE       CD             33.8910099368        0.1429813058       -1.6511797659  PROA      122             0.0000000000
      1980       121  ILE       HD1            34.1434883874        0.8986888272       -0.8769176824  PROA      122             0.0000000000
      1981       121  ILE       HD2            34.7239502552       -0.5892222037       -1.7170777733  PROA      122             0.0000000000
      1982       121  ILE       HD3            32.9580403115       -0.3780700678       -1.3473257791  PROA      122             0.0000000000
      1983       121  ILE       C              35.8238566719        2.9134101508       -5.4604497108  PROA      122             0.0000000000
      1984       121  ILE       O              36.6954233628        2.2686779711       -6.0493808781  PROA      122             0.0000000000
      1985       122  SER       N              35.7961060973        4.2433545469       -5.4199057977  PROA      123             0.0000000000
      1986       122  SER       HN             35.0916407071        4.7376156299       -4.9169734088  PROA      123             0.0000000000
      1987       122  SER       CA             36.7838934822        5.0697031846       -6.1010702501  PROA      123             0.0000000000
      1988       122  SER       HA             37.6437971991        4.4518304167       -6.3129765296  PROA      123             0.0000000000
      1989       122  SER       CB             36.2224142884        5.6494579270       -7.3931246428  PROA      123             0.0000000000
      1990       122  SER       HB1            37.0332933322        5.7396118975       -8.1471866428  PROA      123             0.0000000000
      1991       122  SER       HB2            35.7874304727        6.6525746414       -7.1961271818  PROA      123             0.0000000000
      1992       122  SER       OG             35.2050738067        4.8024466594       -7.9127314717  PROA      123             0.0000000000
      1993       122  SER       HG1            34.9103254545        4.2608219110       -7.1769556629  PROA      123             0.0000000000
      1994       122  SER       C              37.3520772157        6.1991367589       -5.2622865794  PROA      123             0.0000000000
      1995       122  SER       O              36.7341610717        6.6511712392       -4.2987449521  PROA      123             0.0000000000
      1996       123  THR       N              38.5270187618        6.6956335764       -5.6851332107  PROA      124             0.0000000000
      1997       123  THR       HN             39.0068018513        6.2947519789       -6.4610721185  PROA      124             0.0000000000
      1998       123  THR       CA             39.1897632931        7.8304398214       -5.0693974943  PROA      124             0.0000000000
      1999       123  THR       HA             38.5002184314        8.3313985675       -4.4065986928  PROA      124             0.0000000000
      2000       123  THR       CB             40.3750992724        7.2460116699       -4.3069230016  PROA      124             0.0000000000
      2001       123  THR       HB             41.1233648820        8.0417053461       -4.1038089604  PROA      124             0.0000000000
      2002       123  THR       OG1            40.9896022639        6.2180861445       -5.0889244004  PROA      124             0.0000000000
      2003       123  THR       HG1            41.9185356080        6.2209401171       -4.8466957957  PROA      124             0.0000000000
      2004       123  THR       CG2            39.9351273317        6.6454246524       -2.9709181641  PROA      124             0.0000000000
      2005       123  THR       HG21           39.1975302286        5.8324466492       -3.1422023720  PROA      124             0.0000000000
      2006       123  THR       HG22           39.4600913626        7.4286890663       -2.3423548923  PROA      124             0.0000000000
      2007       123  THR       HG23           40.8136303532        6.2211121290       -2.4394622162  PROA      124             0.0000000000
      2008       123  THR       C              39.5685974925        8.8317995154       -6.1592490496  PROA      124             0.0000000000
      2009       123  THR       O              39.7979499356        8.4439884455       -7.3083778635  PROA      124             0.0000000000
      2010       124  SER       N              39.6276866016       10.1188276778       -5.7953259995  PROA      125             0.0000000000
      2011       124  SER       HN             39.3873188291       10.4085439179       -4.8725643271  PROA      125             0.0000000000
      2012       124  SER       CA             40.0426046118       11.1934317927       -6.7032676502  PROA      125             0.0000000000
      2013       124  SER       HA             39.6572389517       11.0111052791       -7.6947341754  PROA      125             0.0000000000
      2014       124  SER       CB             39.4263982143       12.4130559538       -6.0676210650  PROA      125             0.0000000000
      2015       124  SER       HB1            38.9973417680       13.0899363913       -6.8366300887  PROA      125             0.0000000000
      2016       124  SER       HB2            40.1738208348       12.9676233891       -5.4614479665  PROA      125             0.0000000000
      2017       124  SER       OG             38.3871831588       11.9018359815       -5.2240339573  PROA      125             0.0000000000
      2018       124  SER       HG1            37.6428073387       11.7193978244       -5.8021524203  PROA      125             0.0000000000
      2019       124  SER       C              41.5691338164       11.1674250663       -6.7475760867  PROA      125             0.0000000000
      2020       124  SER       O              42.1708921073       10.7380432872       -5.7701906729  PROA      125             0.0000000000
      2021       125  GLN       N              42.2036004365       11.6350633511       -7.8515174541  PROA      126             0.0000000000
      2022       125  GLN       HN             41.7113253776       11.9455330834       -8.6609645861  PROA      126             0.0000000000
      2023       125  GLN       CA             43.6746805783       11.7078722534       -7.9084303720  PROA      126             0.0000000000
      2024       125  GLN       HA             44.0599411080       10.7646645118       -7.5509409704  PROA      126             0.0000000000
      2025       125  GLN       CB             44.1994376647       11.9803039828       -9.3134684331  PROA      126             0.0000000000
      2026       125  GLN       HB1            45.2688647004       12.2741790000       -9.2517544673  PROA      126             0.0000000000
      2027       125  GLN       HB2            43.6222991429       12.8169957690       -9.7614676582  PROA      126             0.0000000000
      2028       125  GLN       CG             44.0704690840       10.7532302711      -10.2036179775  PROA      126             0.0000000000
      2029       125  GLN       HG1            43.0011489095       10.5800463586      -10.4502418169  PROA      126             0.0000000000
      2030       125  GLN       HG2            44.4710922350        9.8625169474       -9.6740969794  PROA      126             0.0000000000
      2031       125  GLN       CD             44.8491948388       10.9652252453      -11.4824644615  PROA      126             0.0000000000
      2032       125  GLN       OE1            44.5118511887       11.7744344870      -12.3436733009  PROA      126             0.0000000000
      2033       125  GLN       NE2            45.9372460203       10.1816696885      -11.5501351035  PROA      126             0.0000000000
      2034       125  GLN       HE21           46.2317236427        9.6644873350      -10.7465149550  PROA      126             0.0000000000
      2035       125  GLN       HE22           46.4532150982       10.1152122037      -12.4041604622  PROA      126             0.0000000000
      2036       125  GLN       C              44.1814729140       12.8031809538       -6.9548443091  PROA      126             0.0000000000
      2037       125  GLN       O              45.2871486670       12.7031984645       -6.4264224786  PROA      126             0.0000000000
      2038       126  ALA       N              43.3324609691       13.8217324966       -6.7020193262  PROA      127             0.0000000000
      2039       126  ALA       HN             42.4394020901       13.8651763055       -7.1416464897  PROA      127             0.0000000000
      2040       126  ALA       CA             43.6254481563       14.9287372863       -5.7881769418  PROA      127             0.0000000000
      2041       126  ALA       HA             44.6318610375       15.2674984819       -5.9844846914  PROA      127             0.0000000000
      2042       126  ALA       CB             42.6304809681       16.0723053764       -5.9921997781  PROA      127             0.0000000000
      2043       126  ALA       HB1            41.5957635673       15.7173251183       -5.7981123832  PROA      127             0.0000000000
      2044       126  ALA       HB2            42.6883361170       16.4417565614       -7.0383415965  PROA      127             0.0000000000
      2045       126  ALA       HB3            42.8585493460       16.9018909441       -5.2893294476  PROA      127             0.0000000000
      2046       126  ALA       C              43.5622279120       14.4674086881       -4.3199667643  PROA      127             0.0000000000
      2047       126  ALA       O              42.9613771506       13.4333876471       -4.0156168848  PROA      127             0.0000000000
      2048       127  GLU       N              44.1970794106       15.2375496610       -3.4206006228  PROA      128             0.0000000000
      2049       127  GLU       HN             44.6486293733       16.0800117801       -3.7012312406  PROA      128             0.0000000000
      2050       127  GLU       CA             44.2931039546       14.9390093156       -1.9884054723  PROA      128             0.0000000000
      2051       127  GLU       HA             44.3567690957       13.8671454235       -1.8734422872  PROA      128             0.0000000000
      2052       127  GLU       CB             45.5206392629       15.6110024963       -1.3811812698  PROA      128             0.0000000000
      2053       127  GLU       HB1            45.5864950415       15.3344412046       -0.3075357057  PROA      128             0.0000000000
      2054       127  GLU       HB2            45.4032742845       16.7124595573       -1.4621487538  PROA      128             0.0000000000
      2055       127  GLU       CG             46.8159910122       15.2013103316       -2.0756984947  PROA      128             0.0000000000
      2056       127  GLU       HG1            47.6802301650       15.6935714397       -1.5806680384  PROA      128             0.0000000000
      2057       127  GLU       HG2            46.7840643480       15.5084399295       -3.1429086721  PROA      128             0.0000000000
      2058       127  GLU       CD             46.9786735006       13.7002265421       -1.9911357065  PROA      128             0.0000000000
      2059       127  GLU       OE1            46.9545731922       13.1543999800       -0.8921500200  PROA      128             0.0000000000
      2060       127  GLU       OE2            47.1515038896       13.0708394445       -3.0266059079  PROA      128             0.0000000000
      2061       127  GLU       C              43.0719792155       15.3476887933       -1.1893926713  PROA      128             0.0000000000
      2062       127  GLU       O              42.4139730029       16.3453861544       -1.5072224995  PROA      128             0.0000000000
      2063       128  ASN       N              42.8231198100       14.5927051875       -0.0970160186  PROA      129             0.0000000000
      2064       128  ASN       HN             43.3592580086       13.7680714134        0.0494185092  PROA      129             0.0000000000
      2065       128  ASN       CA             41.8302241837       14.8214958018        0.9559603012  PROA      129             0.0000000000
      2066       128  ASN       HA             41.7385720019       13.9119113736        1.5307578323  PROA      129             0.0000000000
      2067       128  ASN       CB             42.2499177058       15.9764219971        1.8589840168  PROA      129             0.0000000000
      2068       128  ASN       HB1            42.1143001307       16.9423224745        1.3270494919  PROA      129             0.0000000000
      2069       128  ASN       HB2            43.3175507648       15.8651385412        2.1454902841  PROA      129             0.0000000000
      2070       128  ASN       CG             41.3881789480       15.9592023208        3.1032266765  PROA      129             0.0000000000
      2071       128  ASN       OD1            41.1592663286       14.9212353960        3.7159163824  PROA      129             0.0000000000
      2072       128  ASN       ND2            40.9533099177       17.1795878942        3.4696239729  PROA      129             0.0000000000
      2073       128  ASN       HD21           40.5045715312       17.3056791904        4.3543470060  PROA      129             0.0000000000
      2074       128  ASN       HD22           41.0790534284       17.9599264865        2.8570390800  PROA      129             0.0000000000
      2075       128  ASN       C              40.4085966699       15.0287847410        0.4429919711  PROA      129             0.0000000000
      2076       128  ASN       O              39.6474552730       15.8388345177        0.9832883096  PROA      129             0.0000000000
      2077       129  MET       N              40.0446359031       14.2626308227       -0.5875698823  PROA      130             0.0000000000
      2078       129  MET       HN             40.6802297187       13.6222969654       -1.0110664444  PROA      130             0.0000000000
      2079       129  MET       CA             38.7131800535       14.2988447218       -1.1671670475  PROA      130             0.0000000000
      2080       129  MET       HA             38.2110423335       15.1876468140       -0.8149116673  PROA      130             0.0000000000
      2081       129  MET       CB             38.8321069524       14.3135279521       -2.6918987601  PROA      130             0.0000000000
      2082       129  MET       HB1            37.8158313299       14.2178496062       -3.1294021177  PROA      130             0.0000000000
      2083       129  MET       HB2            39.4439931992       13.4429711000       -3.0098699265  PROA      130             0.0000000000
      2084       129  MET       CG             39.4788211573       15.5895317603       -3.2290551795  PROA      130             0.0000000000
      2085       129  MET       HG1            39.6350201045       15.4734559740       -4.3222370227  PROA      130             0.0000000000
      2086       129  MET       HG2            40.4711047014       15.7131095414       -2.7463335812  PROA      130             0.0000000000
      2087       129  MET       SD             38.4737909079       17.0497949413       -2.9179110971  PROA      130             0.0000000000
      2088       129  MET       CE             37.0568807464       16.5950885238       -3.9303890811  PROA      130             0.0000000000
      2089       129  MET       HE1            36.4948050218       15.7486246185       -3.4810665503  PROA      130             0.0000000000
      2090       129  MET       HE2            37.3925126678       16.2851482429       -4.9428827824  PROA      130             0.0000000000
      2091       129  MET       HE3            36.3617442855       17.4561607240       -4.0262808221  PROA      130             0.0000000000
      2092       129  MET       C              37.9529001609       13.0493463220       -0.6952049369  PROA      130             0.0000000000
      2093       129  MET       O              38.5902906894       12.0129589336       -0.4657610541  PROA      130             0.0000000000
      2094       130  PRO       N              36.6088767635       13.1143509040       -0.5219089135  PROA      131             0.0000000000
      2095       130  PRO       CD             35.7537633274       14.2758038473       -0.7191449949  PROA      131             0.0000000000
      2096       130  PRO       HD1            35.5349125202       14.4076853281       -1.7995831086  PROA      131             0.0000000000
      2097       130  PRO       HD2            36.2492940580       15.1851048112       -0.3188251595  PROA      131             0.0000000000
      2098       130  PRO       CA             35.8761559279       11.9213099670       -0.0744019306  PROA      131             0.0000000000
      2099       130  PRO       HA             36.2624261964       11.5715153990        0.8696790370  PROA      131             0.0000000000
      2100       130  PRO       CB             34.4244077713       12.4108285252       -0.0344035448  PROA      131             0.0000000000
      2101       130  PRO       HB1            33.8949123061       11.9872237463        0.8456123637  PROA      131             0.0000000000
      2102       130  PRO       HB2            33.8857667802       12.1074303116       -0.9574690149  PROA      131             0.0000000000
      2103       130  PRO       CG             34.4974078505       13.9334172336        0.0667330634  PROA      131             0.0000000000
      2104       130  PRO       HG1            33.6004533518       14.4086481398       -0.3842152291  PROA      131             0.0000000000
      2105       130  PRO       HG2            34.5842988197       14.2612685685        1.1244143060  PROA      131             0.0000000000
      2106       130  PRO       C              36.0344767739       10.7052022280       -0.9820309721  PROA      131             0.0000000000
      2107       130  PRO       O              36.2539501413       10.8392358770       -2.1953274824  PROA      131             0.0000000000
      2108       131  VAL       N              35.9151097295        9.5101239231       -0.3751534277  PROA      132             0.0000000000
      2109       131  VAL       HN             35.8393672359        9.4393639319        0.6159610587  PROA      132             0.0000000000
      2110       131  VAL       CA             35.8862095212        8.2380987575       -1.0943799261  PROA      132             0.0000000000
      2111       131  VAL       HA             36.6160916126        8.2866262957       -1.8887803842  PROA      132             0.0000000000
      2112       131  VAL       CB             36.2038009238        7.0784951140       -0.1531360198  PROA      132             0.0000000000
      2113       131  VAL       HB             35.4854799737        7.0930514696        0.6939386257  PROA      132             0.0000000000
      2114       131  VAL       CG1            36.1106636103        5.7265102292       -0.8619204101  PROA      132             0.0000000000
      2115       131  VAL       HG11           36.8311382441        5.6878911415       -1.7067552272  PROA      132             0.0000000000
      2116       131  VAL       HG12           35.0851785898        5.5798398174       -1.2633209130  PROA      132             0.0000000000
      2117       131  VAL       HG13           36.3543454315        4.9089047228       -0.1503063949  PROA      132             0.0000000000
      2118       131  VAL       CG2            37.5874278365        7.2931097137        0.4608885236  PROA      132             0.0000000000
      2119       131  VAL       HG21           37.6079836377        8.2456755935        1.0323049249  PROA      132             0.0000000000
      2120       131  VAL       HG22           38.3535945149        7.3445174680       -0.3419813067  PROA      132             0.0000000000
      2121       131  VAL       HG23           37.8271767688        6.4585402923        1.1539025430  PROA      132             0.0000000000
      2122       131  VAL       C              34.4432107415        8.1847688459       -1.6505232911  PROA      132             0.0000000000
      2123       131  VAL       O              33.4979418282        8.5873881364       -0.9612959061  PROA      132             0.0000000000
      2124       132  PHE       N              34.2835233383        7.7847800877       -2.9055232619  PROA      133             0.0000000000
      2125       132  PHE       HN             35.0455149461        7.4557513661       -3.4576759440  PROA      133             0.0000000000
      2126       132  PHE       CA             32.9757367814        7.8016875019       -3.5590800391  PROA      133             0.0000000000
      2127       132  PHE       HA             32.2158279367        7.7281375137       -2.7953262005  PROA      133             0.0000000000
      2128       132  PHE       CB             32.8062779870        9.0985165999       -4.3615474886  PROA      133             0.0000000000
      2129       132  PHE       HB1            32.9372920765        9.9759905538       -3.6929363499  PROA      133             0.0000000000
      2130       132  PHE       HB2            31.7997142271        9.1231135473       -4.8310051261  PROA      133             0.0000000000
      2131       132  PHE       CG             33.8370948684        9.1975316771       -5.4661223261  PROA      133             0.0000000000
      2132       132  PHE       CD1            35.1182252416        9.6640172080       -5.1930779777  PROA      133             0.0000000000
      2133       132  PHE       HD1            35.3815916566        9.9572528390       -4.1875691971  PROA      133             0.0000000000
      2134       132  PHE       CE1            36.0602061003        9.7539314094       -6.2098613855  PROA      133             0.0000000000
      2135       132  PHE       HE1            37.0553376173       10.1128608786       -5.9924185139  PROA      133             0.0000000000
      2136       132  PHE       CZ             35.7249315998        9.3832049287       -7.5055048109  PROA      133             0.0000000000
      2137       132  PHE       HZ             36.4581676107        9.4528231443       -8.2953882670  PROA      133             0.0000000000
      2138       132  PHE       CD2            33.5021890681        8.8298118240       -6.7652043923  PROA      133             0.0000000000
      2139       132  PHE       HD2            32.5071512658        8.4711195307       -6.9834596412  PROA      133             0.0000000000
      2140       132  PHE       CE2            34.4437454499        8.9224699604       -7.7831238635  PROA      133             0.0000000000
      2141       132  PHE       HE2            34.1795565793        8.6362438488       -8.7904365115  PROA      133             0.0000000000
      2142       132  PHE       C              32.7478971442        6.5739648040       -4.4481841257  PROA      133             0.0000000000
      2143       132  PHE       O              33.6496644760        5.7556447370       -4.6226431387  PROA      133             0.0000000000
      2144       133  LEU       N              31.5496719673        6.4673891106       -5.0316179670  PROA      134             0.0000000000
      2145       133  LEU       HN             30.8124708956        7.1120483344       -4.8454772857  PROA      134             0.0000000000
      2146       133  LEU       CA             31.2420752010        5.3996284594       -5.9798908291  PROA      134             0.0000000000
      2147       133  LEU       HA             31.9538622588        4.6007071428       -5.8340028246  PROA      134             0.0000000000
      2148       133  LEU       CB             29.8190043684        4.8997342967       -5.7445310377  PROA      134             0.0000000000
      2149       133  LEU       HB1            29.1106655351        5.6330210021       -6.1845669800  PROA      134             0.0000000000
      2150       133  LEU       HB2            29.6426497106        4.8412226677       -4.6497432275  PROA      134             0.0000000000
      2151       133  LEU       CG             29.5380434336        3.5290997418       -6.3542423383  PROA      134             0.0000000000
      2152       133  LEU       HG             29.7299682430        3.5717024160       -7.4474769816  PROA      134             0.0000000000
      2153       133  LEU       CD1            30.4197074843        2.4462513522       -5.7341287463  PROA      134             0.0000000000
      2154       133  LEU       HD11           30.2331416907        2.3817359450       -4.6408072168  PROA      134             0.0000000000
      2155       133  LEU       HD12           31.4909257773        2.6914563124       -5.8972851034  PROA      134             0.0000000000
      2156       133  LEU       HD13           30.1874232034        1.4611803045       -6.1923133646  PROA      134             0.0000000000
      2157       133  LEU       CD2            28.0594473524        3.1625246841       -6.2435339128  PROA      134             0.0000000000
      2158       133  LEU       HD21           27.4389069663        3.9132459580       -6.7780132839  PROA      134             0.0000000000
      2159       133  LEU       HD22           27.7531991409        3.1446897443       -5.1757567597  PROA      134             0.0000000000
      2160       133  LEU       HD23           27.8817987639        2.1655323290       -6.7003723125  PROA      134             0.0000000000
      2161       133  LEU       C              31.3822522776        6.0014447013       -7.3725571919  PROA      134             0.0000000000
      2162       133  LEU       O              30.7360539622        7.0018224841       -7.6777620883  PROA      134             0.0000000000
      2163       134  GLY       N              32.3048339653        5.4569363803       -8.1557089766  PROA      135             0.0000000000
      2164       134  GLY       HN             32.8412095890        4.6701064133       -7.8614207434  PROA      135             0.0000000000
      2165       134  GLY       CA             32.6041343054        5.9591543591       -9.4918954937  PROA      135             0.0000000000
      2166       134  GLY       HA1            33.6701233866        6.1217406392       -9.5510643851  PROA      135             0.0000000000
      2167       134  GLY       HA2            32.0772661999        6.8934030503       -9.6178215033  PROA      135             0.0000000000
      2168       134  GLY       C              32.1906595003        5.0100345061      -10.5973026993  PROA      135             0.0000000000
      2169       134  GLY       O              32.3846678338        3.7984658674      -10.4906340528  PROA      135             0.0000000000
      2170       135  GLY       N              31.6345685018        5.5704537868      -11.6634387278  PROA      136             0.0000000000
      2171       135  GLY       HN             31.4821126208        6.5537263265      -11.7235226135  PROA      136             0.0000000000
      2172       135  GLY       CA             31.2101976227        4.7883201345      -12.8156528168  PROA      136             0.0000000000
      2173       135  GLY       HA1            30.1668381435        5.0072023086      -12.9876224213  PROA      136             0.0000000000
      2174       135  GLY       HA2            31.3355213331        3.7461745440      -12.5620616309  PROA      136             0.0000000000
      2175       135  GLY       C              31.9787120919        5.0701926481      -14.0909133379  PROA      136             0.0000000000
      2176       135  GLY       O              31.5434686512        4.6412727604      -15.1596719061  PROA      136             0.0000000000
      2177       136  THR       N              33.1135257410        5.7982205150      -14.0108483218  PROA      137             0.0000000000
      2178       136  THR       HN             33.4853580761        6.1306084853      -13.1475593422  PROA      137             0.0000000000
      2179       136  THR       CA             33.8630663858        6.1356613051      -15.2372298020  PROA      137             0.0000000000
      2180       136  THR       HA             33.1933469658        6.4969943515      -16.0020380218  PROA      137             0.0000000000
      2181       136  THR       CB             34.7894646429        7.2155208836      -14.7180423986  PROA      137             0.0000000000
      2182       136  THR       HB             35.7778420174        6.7830947364      -14.4529043514  PROA      137             0.0000000000
      2183       136  THR       OG1            34.1828565247        7.7801233869      -13.5449355815  PROA      137             0.0000000000
      2184       136  THR       HG1            34.8916501724        8.2113951045      -13.0620108766  PROA      137             0.0000000000
      2185       136  THR       CG2            35.1362866595        8.2807838144      -15.7577781232  PROA      137             0.0000000000
      2186       136  THR       HG21           34.2118404719        8.7879321123      -16.1078079080  PROA      137             0.0000000000
      2187       136  THR       HG22           35.6342534736        7.8085144067      -16.6314169269  PROA      137             0.0000000000
      2188       136  THR       HG23           35.8101635092        9.0416988410      -15.3092779398  PROA      137             0.0000000000
      2189       136  THR       C              34.6161816496        4.9084867355      -15.7653405623  PROA      137             0.0000000000
      2190       136  THR       O              35.2076134374        4.1617750704      -14.9801532410  PROA      137             0.0000000000
      2191       137  LYS       N              34.5381569081        4.6875647438      -17.1042410863  PROA      138             0.0000000000
      2192       137  LYS       HN             34.0695248374        5.3415484510      -17.6907910519  PROA      138             0.0000000000
      2193       137  LYS       CA             35.0977091155        3.5294726049      -17.8236081171  PROA      138             0.0000000000
      2194       137  LYS       HA             34.7353091454        2.6331761783      -17.3425358622  PROA      138             0.0000000000
      2195       137  LYS       CB             34.6841666390        3.5415099001      -19.3010179193  PROA      138             0.0000000000
      2196       137  LYS       HB1            33.5763265798        3.5945852406      -19.3515741383  PROA      138             0.0000000000
      2197       137  LYS       HB2            35.0209129208        2.5902850497      -19.7641115873  PROA      138             0.0000000000
      2198       137  LYS       CG             35.2576220390        4.7021558459      -20.1184736628  PROA      138             0.0000000000
      2199       137  LYS       HG1            36.3597663765        4.7260295951      -19.9833429699  PROA      138             0.0000000000
      2200       137  LYS       HG2            34.8283436176        5.6540324334      -19.7400514120  PROA      138             0.0000000000
      2201       137  LYS       CD             34.9452540831        4.5780468527      -21.6113076181  PROA      138             0.0000000000
      2202       137  LYS       HD1            33.8441649660        4.6174869263      -21.7511226862  PROA      138             0.0000000000
      2203       137  LYS       HD2            35.3189546351        3.5974131218      -21.9749095985  PROA      138             0.0000000000
      2204       137  LYS       CE             35.5881510326        5.6899795803      -22.4429722871  PROA      138             0.0000000000
      2205       137  LYS       HE1            36.6908784907        5.6817828877      -22.3089046851  PROA      138             0.0000000000
      2206       137  LYS       HE2            35.1749338067        6.6782154815      -22.1485398122  PROA      138             0.0000000000
      2207       137  LYS       NZ             35.2946607684        5.4726495889      -23.8669769007  PROA      138             0.0000000000
      2208       137  LYS       HZ1            34.2652383835        5.4820030334      -24.0146321293  PROA      138             0.0000000000
      2209       137  LYS       HZ2            35.6790998368        4.5530099461      -24.1637413971  PROA      138             0.0000000000
      2210       137  LYS       HZ3            35.7326008209        6.2290718432      -24.4305667514  PROA      138             0.0000000000
      2211       137  LYS       C              36.6162864325        3.3371843356      -17.6776898048  PROA      138             0.0000000000
      2212       137  LYS       O              37.0799164483        2.1959887889      -17.6681539351  PROA      138             0.0000000000
      2213       138  GLY       N              37.3591480578        4.4339693382      -17.5798263086  PROA      139             0.0000000000
      2214       138  GLY       HN             36.9486445907        5.3420287013      -17.5921969839  PROA      139             0.0000000000
      2215       138  GLY       CA             38.8101767806        4.4056027016      -17.4484642920  PROA      139             0.0000000000
      2216       138  GLY       HA1            39.1960855559        3.6769257215      -18.1459274655  PROA      139             0.0000000000
      2217       138  GLY       HA2            39.0498743257        4.1155666708      -16.4361526848  PROA      139             0.0000000000
      2218       138  GLY       C              39.4297411127        5.7514529752      -17.7407588000  PROA      139             0.0000000000
      2219       138  GLY       O              39.7227179458        6.0667214905      -18.8976357764  PROA      139             0.0000000000
      2220       139  GLY       N              39.6086285931        6.5419893959      -16.6877832841  PROA      140             0.0000000000
      2221       139  GLY       HN             39.3605638219        6.2494698219      -15.7678531102  PROA      140             0.0000000000
      2222       139  GLY       CA             40.1727872864        7.8790822282      -16.7903977394  PROA      140             0.0000000000
      2223       139  GLY       HA1            39.3768651602        8.5368420978      -17.1062256141  PROA      140             0.0000000000
      2224       139  GLY       HA2            40.9460732588        7.8412234481      -17.5430482831  PROA      140             0.0000000000
      2225       139  GLY       C              40.7745820629        8.4370446861      -15.5170843677  PROA      140             0.0000000000
      2226       139  GLY       O              41.6643938334        7.8311213036      -14.9179267360  PROA      140             0.0000000000
      2227       140  GLN       N              40.2852008605        9.6227445737      -15.1269525755  PROA      141             0.0000000000
      2228       140  GLN       HN             39.5253707600       10.0168715840      -15.6328634308  PROA      141             0.0000000000
      2229       140  GLN       CA             40.7232837361       10.4670103931      -14.0120020742  PROA      141             0.0000000000
      2230       140  GLN       HA             41.7765062435       10.6722027970      -14.1337319912  PROA      141             0.0000000000
      2231       140  GLN       CB             39.9177580297       11.7667253282      -14.0126531136  PROA      141             0.0000000000
      2232       140  GLN       HB1            40.1576000126       12.3397269947      -13.0918953711  PROA      141             0.0000000000
      2233       140  GLN       HB2            38.8349241653       11.5195107575      -14.0102687397  PROA      141             0.0000000000
      2234       140  GLN       CG             40.2259479897       12.6379489728      -15.2346258259  PROA      141             0.0000000000
      2235       140  GLN       HG1            39.4024794279       13.3679995698      -15.3866029665  PROA      141             0.0000000000
      2236       140  GLN       HG2            40.3135171896       11.9945626177      -16.1360452793  PROA      141             0.0000000000
      2237       140  GLN       CD             41.5265718003       13.3930986231      -15.0374565861  PROA      141             0.0000000000
      2238       140  GLN       OE1            41.5208807307       14.5758256640      -14.7190396290  PROA      141             0.0000000000
      2239       140  GLN       NE2            42.6386467217       12.6671051752      -15.2470654665  PROA      141             0.0000000000
      2240       140  GLN       HE21           43.5388822211       13.0887440622      -15.1384528770  PROA      141             0.0000000000
      2241       140  GLN       HE22           42.5655327156       11.7054983659      -15.5115776332  PROA      141             0.0000000000
      2242       140  GLN       C              40.7265037068        9.8138235135      -12.6227038585  PROA      141             0.0000000000
      2243       140  GLN       O              41.6606699238       10.0458954305      -11.8540335101  PROA      141             0.0000000000
      2244       141  ASP       N              39.6804116713        9.0417576675      -12.2824557392  PROA      142             0.0000000000
      2245       141  ASP       HN             38.9518920955        8.8303952515      -12.9290889836  PROA      142             0.0000000000
      2246       141  ASP       CA             39.5348088175        8.4573047788      -10.9435301887  PROA      142             0.0000000000
      2247       141  ASP       HA             40.0970085485        9.0603609492      -10.2460672010  PROA      142             0.0000000000
      2248       141  ASP       CB             38.0425793112        8.4283622186      -10.5562274277  PROA      142             0.0000000000
      2249       141  ASP       HB1            37.8061704219        9.3545377040       -9.9909214321  PROA      142             0.0000000000
      2250       141  ASP       HB2            37.8635875461        7.5469799689       -9.9047764783  PROA      142             0.0000000000
      2251       141  ASP       CG             37.0828695561        8.3409752172      -11.7501833306  PROA      142             0.0000000000
      2252       141  ASP       OD1            36.0726795442        9.0402836753      -11.7460820571  PROA      142             0.0000000000
      2253       141  ASP       OD2            37.3272165360        7.5976649522      -12.6967103525  PROA      142             0.0000000000
      2254       141  ASP       C              40.1693759882        7.0609829051      -10.7769686959  PROA      142             0.0000000000
      2255       141  ASP       O              40.2709081901        6.3002607255      -11.7412373190  PROA      142             0.0000000000
      2256       142  ILE       N              40.5972432189        6.7420956232       -9.5337508814  PROA      143             0.0000000000
      2257       142  ILE       HN             40.4812886026        7.3862079175       -8.7831882126  PROA      143             0.0000000000
      2258       142  ILE       CA             41.2488996947        5.4815561867       -9.1512470690  PROA      143             0.0000000000
      2259       142  ILE       HA             41.7124515906        5.0508537881      -10.0263145853  PROA      143             0.0000000000
      2260       142  ILE       CB             42.2870020958        5.7964174626       -8.0841337752  PROA      143             0.0000000000
      2261       142  ILE       HB             41.7806759192        6.2526641759       -7.2070172134  PROA      143             0.0000000000
      2262       142  ILE       CG2            43.0242215397        4.5396195957       -7.6374195342  PROA      143             0.0000000000
      2263       142  ILE       HG21           43.3931840812        3.9784853579       -8.5224709508  PROA      143             0.0000000000
      2264       142  ILE       HG22           42.3374322587        3.8827369041       -7.0620242668  PROA      143             0.0000000000
      2265       142  ILE       HG23           43.8945649660        4.8164447436       -7.0048657749  PROA      143             0.0000000000
      2266       142  ILE       CG1            43.2191835214        6.9118119466       -8.5560436553  PROA      143             0.0000000000
      2267       142  ILE       HG11           42.6073770017        7.7407614163       -8.9709688002  PROA      143             0.0000000000
      2268       142  ILE       HG12           43.8779927755        6.5153057286       -9.3575300884  PROA      143             0.0000000000
      2269       142  ILE       CD             44.0879836469        7.4561517439       -7.4259593545  PROA      143             0.0000000000
      2270       142  ILE       HD1            44.8427395422        6.6982225353       -7.1256131323  PROA      143             0.0000000000
      2271       142  ILE       HD2            43.4555526155        7.6955738952       -6.5445048040  PROA      143             0.0000000000
      2272       142  ILE       HD3            44.6194422084        8.3710733379       -7.7646692229  PROA      143             0.0000000000
      2273       142  ILE       C              40.2251670563        4.4575664241       -8.6118497654  PROA      143             0.0000000000
      2274       142  ILE       O              39.4750221074        4.7789287121       -7.6926964401  PROA      143             0.0000000000
      2275       143  THR       N              40.2450324040        3.2156643052       -9.1445058412  PROA      144             0.0000000000
      2276       143  THR       HN             40.8971867985        2.9750295965       -9.8582956313  PROA      144             0.0000000000
      2277       143  THR       CA             39.3374566040        2.1275339134       -8.7400513721  PROA      144             0.0000000000
      2278       143  THR       HA             38.7117584661        2.4345321413       -7.9170307725  PROA      144             0.0000000000
      2279       143  THR       CB             38.5719728308        1.9585890249      -10.0292783566  PROA      144             0.0000000000
      2280       143  THR       HB             38.4034098616        0.8829506219      -10.2495065485  PROA      144             0.0000000000
      2281       143  THR       OG1            39.3911803004        2.5460321310      -11.0554789798  PROA      144             0.0000000000
      2282       143  THR       HG1            38.9046832457        2.4388760568      -11.8761117792  PROA      144             0.0000000000
      2283       143  THR       CG2            37.2432150048        2.7124388894       -9.9962326063  PROA      144             0.0000000000
      2284       143  THR       HG21           37.4250738511        3.8081126814      -10.0235694195  PROA      144             0.0000000000
      2285       143  THR       HG22           36.6925851068        2.4674716930       -9.0629309997  PROA      144             0.0000000000
      2286       143  THR       HG23           36.6278500149        2.4329316191      -10.8779670991  PROA      144             0.0000000000
      2287       143  THR       C              40.1030389860        0.8796845954       -8.2664769893  PROA      144             0.0000000000
      2288       143  THR       O              39.4813126278       -0.1182512114       -7.8909367640  PROA      144             0.0000000000
      2289       144  ASP       N              41.4473732611        0.9359658648       -8.3159519901  PROA      145             0.0000000000
      2290       144  ASP       HN             41.9046419507        1.7626158016       -8.6312045129  PROA      145             0.0000000000
      2291       144  ASP       CA             42.3564923460       -0.1485372542       -7.9345526268  PROA      145             0.0000000000
      2292       144  ASP       HA             41.8720802458       -1.0978403239       -7.8166483993  PROA      145             0.0000000000
      2293       144  ASP       CB             43.0305780129        0.0898654166       -9.3059306492  PROA      145             0.0000000000
      2294       144  ASP       HB1            43.2272760011        1.1784884624       -9.3722383428  PROA      145             0.0000000000
      2295       144  ASP       HB2            42.2863870742       -0.1998348934      -10.0743319256  PROA      145             0.0000000000
      2296       144  ASP       CG             44.3049618114       -0.5798391336       -9.6990181071  PROA      145             0.0000000000
      2297       144  ASP       OD1            44.4165968016       -1.7662616524       -9.5483687265  PROA      145             0.0000000000
      2298       144  ASP       OD2            45.2374856640        0.0872649991      -10.1394376122  PROA      145             0.0000000000
      2299       144  ASP       C              42.9423328238        0.1153492523       -6.5495844516  PROA      145             0.0000000000
      2300       144  ASP       O              43.3803793933        1.2408025282       -6.2659471361  PROA      145             0.0000000000
      2301       145  PHE       N              42.9587474808       -0.9295784138       -5.6994393278  PROA      146             0.0000000000
      2302       145  PHE       HN             42.6334761783       -1.8255667154       -5.9889000175  PROA      146             0.0000000000
      2303       145  PHE       CA             43.4347249723       -0.8695766701       -4.3169465725  PROA      146             0.0000000000
      2304       145  PHE       HA             44.0231827322        0.0289018312       -4.2046526390  PROA      146             0.0000000000
      2305       145  PHE       CB             42.2541877952       -0.8587491601       -3.3374054867  PROA      146             0.0000000000
      2306       145  PHE       HB1            42.6199712427       -0.6445699720       -2.3105170244  PROA      146             0.0000000000
      2307       145  PHE       HB2            41.7371363180       -1.8417335720       -3.3612714684  PROA      146             0.0000000000
      2308       145  PHE       CG             41.2435069731        0.2025145245       -3.6973772459  PROA      146             0.0000000000
      2309       145  PHE       CD1            41.4587286538        1.5228807109       -3.3271141477  PROA      146             0.0000000000
      2310       145  PHE       HD1            42.3463123466        1.7891401002       -2.7724075810  PROA      146             0.0000000000
      2311       145  PHE       CE1            40.5341046352        2.5033357922       -3.6688322448  PROA      146             0.0000000000
      2312       145  PHE       HE1            40.7033665848        3.5302150567       -3.3802689442  PROA      146             0.0000000000
      2313       145  PHE       CZ             39.3925079136        2.1605832199       -4.3817407938  PROA      146             0.0000000000
      2314       145  PHE       HZ             38.6794173849        2.9230741763       -4.6583441828  PROA      146             0.0000000000
      2315       145  PHE       CD2            40.0929965711       -0.1421518857       -4.3983743077  PROA      146             0.0000000000
      2316       145  PHE       HD2            39.9188205534       -1.1707273686       -4.6778294517  PROA      146             0.0000000000
      2317       145  PHE       CE2            39.1676659784        0.8363538306       -4.7392553091  PROA      146             0.0000000000
      2318       145  PHE       HE2            38.2734176660        0.5680739670       -5.2821603245  PROA      146             0.0000000000
      2319       145  PHE       C              44.3329479328       -2.0506788358       -3.9403324630  PROA      146             0.0000000000
      2320       145  PHE       O              44.1953948004       -3.1356037324       -4.4971458109  PROA      146             0.0000000000
      2321       146  THR       N              45.2086680367       -1.8468859957       -2.9487757183  PROA      147             0.0000000000
      2322       146  THR       HN             45.3475219309       -0.9412946734       -2.5565235560  PROA      147             0.0000000000
      2323       146  THR       CA             46.0204898439       -2.9127998043       -2.3672921794  PROA      147             0.0000000000
      2324       146  THR       HA             45.9578600975       -3.7899868429       -2.9937576230  PROA      147             0.0000000000
      2325       146  THR       CB             47.4411269908       -2.3723250297       -2.3083166329  PROA      147             0.0000000000
      2326       146  THR       HB             48.0144527236       -2.8922547613       -1.5112932548  PROA      147             0.0000000000
      2327       146  THR       OG1            47.3907147654       -0.9704090356       -2.0141735505  PROA      147             0.0000000000
      2328       146  THR       HG1            47.1877723365       -0.5329960289       -2.8442845264  PROA      147             0.0000000000
      2329       146  THR       CG2            48.2294723406       -2.6248321108       -3.5903730994  PROA      147             0.0000000000
      2330       146  THR       HG21           47.7250972293       -2.1361347653       -4.4512457100  PROA      147             0.0000000000
      2331       146  THR       HG22           48.2904525698       -3.7163795677       -3.7880082731  PROA      147             0.0000000000
      2332       146  THR       HG23           49.2532563716       -2.2043699882       -3.4937710189  PROA      147             0.0000000000
      2333       146  THR       C              45.4566707973       -3.1464094456       -0.9621606488  PROA      147             0.0000000000
      2334       146  THR       O              44.9647635959       -2.2046221635       -0.3310283168  PROA      147             0.0000000000
      2335       147  MET       N              45.5187080482       -4.3927860346       -0.4888681625  PROA      148             0.0000000000
      2336       147  MET       HN             45.9164754009       -5.1288633588       -1.0300081750  PROA      148             0.0000000000
      2337       147  MET       CA             45.0260179216       -4.7893479192        0.8261953763  PROA      148             0.0000000000
      2338       147  MET       HA             44.5080758159       -3.9475755610        1.2613401808  PROA      148             0.0000000000
      2339       147  MET       CB             44.0828862274       -5.9861584990        0.6883220892  PROA      148             0.0000000000
      2340       147  MET       HB1            44.5596868093       -6.7474272339        0.0350306836  PROA      148             0.0000000000
      2341       147  MET       HB2            43.1373469841       -5.6472175579        0.2142618399  PROA      148             0.0000000000
      2342       147  MET       CG             43.7590925339       -6.6251627037        2.0412896685  PROA      148             0.0000000000
      2343       147  MET       HG1            43.0681995685       -5.9487387779        2.5865472728  PROA      148             0.0000000000
      2344       147  MET       HG2            44.7022519860       -6.7027917339        2.6214726169  PROA      148             0.0000000000
      2345       147  MET       SD             43.0099789729       -8.2542669601        1.9170230423  PROA      148             0.0000000000
      2346       147  MET       CE             41.4852428788       -7.7666792543        1.1108393953  PROA      148             0.0000000000
      2347       147  MET       HE1            41.6839843706       -7.2798732099        0.1321450126  PROA      148             0.0000000000
      2348       147  MET       HE2            40.9290086356       -7.0451348797        1.7463175157  PROA      148             0.0000000000
      2349       147  MET       HE3            40.8463598064       -8.6567474498        0.9279123975  PROA      148             0.0000000000
      2350       147  MET       C              46.1939367164       -5.2062709979        1.7251201980  PROA      148             0.0000000000
      2351       147  MET       O              47.0695124936       -5.9579940207        1.2882248381  PROA      148             0.0000000000
      2352       148  GLN       N              46.2056615612       -4.7072943694        2.9734506239  PROA      149             0.0000000000
      2353       148  GLN       HN             45.4963557118       -4.0793593343        3.2823552374  PROA      149             0.0000000000
      2354       148  GLN       CA             47.2293022577       -5.0264157055        3.9723736928  PROA      149             0.0000000000
      2355       148  GLN       HA             47.8488842764       -5.8116639935        3.5656051052  PROA      149             0.0000000000
      2356       148  GLN       CB             48.0938681017       -3.8111727457        4.3293603171  PROA      149             0.0000000000
      2357       148  GLN       HB1            48.9551506481       -4.1664342417        4.9329836496  PROA      149             0.0000000000
      2358       148  GLN       HB2            47.4808216660       -3.1215395482        4.9465795678  PROA      149             0.0000000000
      2359       148  GLN       CG             48.6434114577       -3.0202341864        3.1348983899  PROA      149             0.0000000000
      2360       148  GLN       HG1            48.9297703680       -3.7165387287        2.3179100181  PROA      149             0.0000000000
      2361       148  GLN       HG2            49.5359187522       -2.4357322526        3.4448978405  PROA      149             0.0000000000
      2362       148  GLN       CD             47.5665771126       -2.0767809519        2.6418499264  PROA      149             0.0000000000
      2363       148  GLN       OE1            46.8185352444       -1.5130910043        3.4378047030  PROA      149             0.0000000000
      2364       148  GLN       NE2            47.5103073594       -1.9423751925        1.3053803956  PROA      149             0.0000000000
      2365       148  GLN       HE21           46.7417630266       -1.4617183476        0.8831143587  PROA      149             0.0000000000
      2366       148  GLN       HE22           48.2369964332       -2.3230566945        0.7335372493  PROA      149             0.0000000000
      2367       148  GLN       C              46.5110876296       -5.5797286659        5.2122787359  PROA      149             0.0000000000
      2368       148  GLN       O              45.6697631933       -4.8865499752        5.7854510448  PROA      149             0.0000000000
      2369       149  PHE       N              46.8158812170       -6.8322055939        5.6039002546  PROA      150             0.0000000000
      2370       149  PHE       HN             47.4945810331       -7.3787404836        5.1201535337  PROA      150             0.0000000000
      2371       149  PHE       CA             46.1835521773       -7.4847152919        6.7569740075  PROA      150             0.0000000000
      2372       149  PHE       HA             45.1186883669       -7.3171560633        6.6926731444  PROA      150             0.0000000000
      2373       149  PHE       CB             46.4842597702       -8.9827435120        6.7656570617  PROA      150             0.0000000000
      2374       149  PHE       HB1            46.1014148227       -9.4474227516        7.6992095290  PROA      150             0.0000000000
      2375       149  PHE       HB2            47.5774062849       -9.1570890303        6.6726431038  PROA      150             0.0000000000
      2376       149  PHE       CG             45.7971355638       -9.6370045704        5.5926754794  PROA      150             0.0000000000
      2377       149  PHE       CD1            44.4234440260       -9.8432908156        5.6288216266  PROA      150             0.0000000000
      2378       149  PHE       HD1            43.8501301638       -9.5235196187        6.4864078727  PROA      150             0.0000000000
      2379       149  PHE       CE1            43.7898080088      -10.4620117313        4.5586647099  PROA      150             0.0000000000
      2380       149  PHE       HE1            42.7225786701      -10.6254447570        4.5853120013  PROA      150             0.0000000000
      2381       149  PHE       CZ             44.5265527100      -10.8709046506        3.4542309972  PROA      150             0.0000000000
      2382       149  PHE       HZ             44.0336004102      -11.3594265265        2.6267382011  PROA      150             0.0000000000
      2383       149  PHE       CD2            46.5341889196      -10.0342955862        4.4844601576  PROA      150             0.0000000000
      2384       149  PHE       HD2            47.6002443321       -9.8638942616        4.4546522885  PROA      150             0.0000000000
      2385       149  PHE       CE2            45.8983182448      -10.6510413481        3.4146273903  PROA      150             0.0000000000
      2386       149  PHE       HE2            46.4699326184      -10.9597879095        2.5518802889  PROA      150             0.0000000000
      2387       149  PHE       C              46.5659865194       -6.8588432879        8.0940627138  PROA      150             0.0000000000
      2388       149  PHE       O              47.7213105156       -6.4806348275        8.2906811875  PROA      150             0.0000000000
      2389       150  VAL       N              45.5919950220       -6.7868115491        9.0201442392  PROA      151             0.0000000000
      2390       150  VAL       HN             44.6743544412       -7.1154124563        8.8150620924  PROA      151             0.0000000000
      2391       150  VAL       CA             45.7554222715       -6.2434558262       10.3744363394  PROA      151             0.0000000000
      2392       150  VAL       HA             46.7577697010       -5.8505908876       10.4588115596  PROA      151             0.0000000000
      2393       150  VAL       CB             44.7296031931       -5.1423622846       10.6391800480  PROA      151             0.0000000000
      2394       150  VAL       HB             43.7114122413       -5.5331672786       10.4282681541  PROA      151             0.0000000000
      2395       150  VAL       CG1            44.7947697712       -4.6658583774       12.0905374621  PROA      151             0.0000000000
      2396       150  VAL       HG11           45.8524080098       -4.6045776358       12.4251522060  PROA      151             0.0000000000
      2397       150  VAL       HG12           44.2556488996       -5.3810262049       12.7479093241  PROA      151             0.0000000000
      2398       150  VAL       HG13           44.3359345924       -3.6579031825       12.1785755484  PROA      151             0.0000000000
      2399       150  VAL       CG2            44.9145525548       -3.9965563802        9.6432058701  PROA      151             0.0000000000
      2400       150  VAL       HG21           44.7803263003       -4.3679264530        8.6047509690  PROA      151             0.0000000000
      2401       150  VAL       HG22           45.9373235485       -3.5734916399        9.7391736810  PROA      151             0.0000000000
      2402       150  VAL       HG23           44.1617013436       -3.2026584305        9.8360664415  PROA      151             0.0000000000
      2403       150  VAL       C              45.6304160154       -7.3813067012       11.3989156325  PROA      151             0.0000000000
      2404       150  VAL       OT1            45.4191576198       -8.5458550151       10.9667153144  PROA      151             0.0000000000
      2405       150  VAL       OT2            45.7454033426       -7.0930514865       12.6200981929  PROA      151             0.0000000000
      2406       151  GLN       N               2.1967069671       -1.6486983774      -19.4950362207  PROB      1               0.0000000000
      2407       151  GLN       HT1             1.3747358047       -2.2371370549      -19.2506935698  PROB      1               0.0000000000
      2408       151  GLN       HT2             2.0215239697       -1.1670688989      -20.3999912467  PROB      1               0.0000000000
      2409       151  GLN       HT3             2.3494878189       -0.9398514077      -18.7495205462  PROB      1               0.0000000000
      2410       151  GLN       CA              3.3840886651       -2.4941286515      -19.6145910399  PROB      1               0.0000000000
      2411       151  GLN       HA              3.2733248667       -3.0980717832      -20.5029135924  PROB      1               0.0000000000
      2412       151  GLN       CB              4.6421517816       -1.6302898592      -19.7067525066  PROB      1               0.0000000000
      2413       151  GLN       HB1             5.5231589049       -2.2976127797      -19.8151767127  PROB      1               0.0000000000
      2414       151  GLN       HB2             4.7437178589       -1.0504331251      -18.7651051524  PROB      1               0.0000000000
      2415       151  GLN       CG              4.6228610230       -0.6526935268      -20.8821716988  PROB      1               0.0000000000
      2416       151  GLN       HG1             3.7032246136       -0.0308333593      -20.8392263194  PROB      1               0.0000000000
      2417       151  GLN       HG2             4.6375944276       -1.2155634582      -21.8399012359  PROB      1               0.0000000000
      2418       151  GLN       CD              5.8394844300        0.2455816311      -20.8096580696  PROB      1               0.0000000000
      2419       151  GLN       OE1             6.8960367488       -0.1073889679      -20.3061742529  PROB      1               0.0000000000
      2420       151  GLN       NE2             5.6419578962        1.4584804653      -21.3343109896  PROB      1               0.0000000000
      2421       151  GLN       HE21            6.3837156365        2.1291447160      -21.3365285305  PROB      1               0.0000000000
      2422       151  GLN       HE22            4.7523718649        1.6955462206      -21.7247421880  PROB      1               0.0000000000
      2423       151  GLN       C               3.5155228099       -3.4681339320      -18.4591959650  PROB      1               0.0000000000
      2424       151  GLN       O               3.7156529992       -4.6655087869      -18.6189312587  PROB      1               0.0000000000
      2425       152  VAL       N               3.3902368289       -2.8708193676      -17.2707294176  PROB      2               0.0000000000
      2426       152  VAL       HN              3.2349313324       -1.8929454679      -17.1547706006  PROB      2               0.0000000000
      2427       152  VAL       CA              3.4850443226       -3.6896983897      -16.0729040187  PROB      2               0.0000000000
      2428       152  VAL       HA              3.8034807442       -4.6795171948      -16.3645391525  PROB      2               0.0000000000
      2429       152  VAL       CB              4.4931037799       -3.0668584088      -15.0904461373  PROB      2               0.0000000000
      2430       152  VAL       HB              4.1714462189       -2.0304157657      -14.8539413546  PROB      2               0.0000000000
      2431       152  VAL       CG1             4.6015941699       -3.8617662715      -13.7870216765  PROB      2               0.0000000000
      2432       152  VAL       HG11            4.7575206642       -4.9391921397      -14.0087454392  PROB      2               0.0000000000
      2433       152  VAL       HG12            3.6656557119       -3.7525908661      -13.1985031682  PROB      2               0.0000000000
      2434       152  VAL       HG13            5.4636610388       -3.4940331465      -13.1904756489  PROB      2               0.0000000000
      2435       152  VAL       CG2             5.8644216313       -2.8852720395      -15.7451909279  PROB      2               0.0000000000
      2436       152  VAL       HG21            5.7802863143       -2.2165283850      -16.6283806997  PROB      2               0.0000000000
      2437       152  VAL       HG22            6.2562537978       -3.8690354853      -16.0812432106  PROB      2               0.0000000000
      2438       152  VAL       HG23            6.5719288835       -2.4285254908      -15.0205736641  PROB      2               0.0000000000
      2439       152  VAL       C               2.1199088841       -3.8242767702      -15.4336842647  PROB      2               0.0000000000
      2440       152  VAL       O               1.4356269972       -2.8431761418      -15.1744221267  PROB      2               0.0000000000
      2441       153  GLN       N               1.7605280036       -5.0814492164      -15.1775811152  PROB      3               0.0000000000
      2442       153  GLN       HN              2.1403541157       -5.8806967088      -15.6361933409  PROB      3               0.0000000000
      2443       153  GLN       CA              0.7438691072       -5.2863345191      -14.1570779544  PROB      3               0.0000000000
      2444       153  GLN       HA              0.3055866828       -4.3248069287      -13.9349634469  PROB      3               0.0000000000
      2445       153  GLN       CB             -0.3432698102       -6.2624688111      -14.6086228781  PROB      3               0.0000000000
      2446       153  GLN       HB1            -1.1303912754       -6.2864471602      -13.8262085180  PROB      3               0.0000000000
      2447       153  GLN       HB2             0.1132254134       -7.2709023652      -14.6921768762  PROB      3               0.0000000000
      2448       153  GLN       CG             -1.0121596624       -5.9334396419      -15.9432640926  PROB      3               0.0000000000
      2449       153  GLN       HG1            -0.6042351343       -4.9822017756      -16.3470616654  PROB      3               0.0000000000
      2450       153  GLN       HG2            -2.1090415740       -5.8282973473      -15.8014771097  PROB      3               0.0000000000
      2451       153  GLN       CD             -0.7341207178       -7.0583116340      -16.9208475145  PROB      3               0.0000000000
      2452       153  GLN       OE1            -0.0310361544       -6.9058359253      -17.9111617348  PROB      3               0.0000000000
      2453       153  GLN       NE2            -1.3202761292       -8.2175080780      -16.6100816254  PROB      3               0.0000000000
      2454       153  GLN       HE21           -1.7605068858       -8.3322638427      -15.7195604323  PROB      3               0.0000000000
      2455       153  GLN       HE22           -1.3189081460       -8.9706589408      -17.2679280411  PROB      3               0.0000000000
      2456       153  GLN       C               1.4397975084       -5.9060635667      -12.9748391596  PROB      3               0.0000000000
      2457       153  GLN       O               2.3412809683       -6.7160317537      -13.1527860829  PROB      3               0.0000000000
      2458       154  LEU       N               0.9766880686       -5.5359018751      -11.7809983122  PROB      4               0.0000000000
      2459       154  LEU       HN              0.5055134393       -4.6800129718      -11.5864274176  PROB      4               0.0000000000
      2460       154  LEU       CA              1.1983585776       -6.4883734102      -10.7023736508  PROB      4               0.0000000000
      2461       154  LEU       HA              1.7907801652       -7.2981001815      -11.1014365865  PROB      4               0.0000000000
      2462       154  LEU       CB              1.9140867919       -5.8660674963       -9.4984295189  PROB      4               0.0000000000
      2463       154  LEU       HB1             1.9549507779       -6.6226180367       -8.6867617360  PROB      4               0.0000000000
      2464       154  LEU       HB2             1.3193854701       -4.9956017114       -9.1499143390  PROB      4               0.0000000000
      2465       154  LEU       CG              3.3409381051       -5.3907056852       -9.7865327619  PROB      4               0.0000000000
      2466       154  LEU       HG              3.7322420986       -5.9397814819      -10.6691663231  PROB      4               0.0000000000
      2467       154  LEU       CD1             3.4039872436       -3.8904472968      -10.0683404520  PROB      4               0.0000000000
      2468       154  LEU       HD11            3.0279223245       -3.3211311585       -9.1915421222  PROB      4               0.0000000000
      2469       154  LEU       HD12            2.7724580234       -3.6441603296      -10.9485493331  PROB      4               0.0000000000
      2470       154  LEU       HD13            4.4543434082       -3.5863867040      -10.2646900996  PROB      4               0.0000000000
      2471       154  LEU       CD2             4.3103099214       -5.7969991077       -8.6768400401  PROB      4               0.0000000000
      2472       154  LEU       HD21            4.3320466482       -6.9031007079       -8.5749196568  PROB      4               0.0000000000
      2473       154  LEU       HD22            3.9836546643       -5.3580695194       -7.7099422894  PROB      4               0.0000000000
      2474       154  LEU       HD23            5.3346605222       -5.4431352633       -8.9212583844  PROB      4               0.0000000000
      2475       154  LEU       C              -0.1627498285       -7.0092724572      -10.3190799128  PROB      4               0.0000000000
      2476       154  LEU       O              -1.1231108809       -6.2518214725      -10.2486196053  PROB      4               0.0000000000
      2477       155  GLN       N              -0.2238800132       -8.3286085909      -10.1423505524  PROB      5               0.0000000000
      2478       155  GLN       HN              0.5613099805       -8.9398612290      -10.2002709953  PROB      5               0.0000000000
      2479       155  GLN       CA             -1.5275077392       -8.9059601457       -9.8455847624  PROB      5               0.0000000000
      2480       155  GLN       HA             -2.1062307657       -8.1651391233       -9.3141806580  PROB      5               0.0000000000
      2481       155  GLN       CB             -2.2528495068       -9.3221872074      -11.1344293431  PROB      5               0.0000000000
      2482       155  GLN       HB1            -2.6005288964       -8.4014275029      -11.6480427278  PROB      5               0.0000000000
      2483       155  GLN       HB2            -3.1358882675       -9.9329563295      -10.8521498241  PROB      5               0.0000000000
      2484       155  GLN       CG             -1.4108652552      -10.1310027123      -12.1244621705  PROB      5               0.0000000000
      2485       155  GLN       HG1            -1.1436812786      -11.1127039678      -11.6781771032  PROB      5               0.0000000000
      2486       155  GLN       HG2            -0.4797232386       -9.5763465267      -12.3686466385  PROB      5               0.0000000000
      2487       155  GLN       CD             -2.2081493054      -10.3550560733      -13.3896725224  PROB      5               0.0000000000
      2488       155  GLN       OE1            -2.3242150551       -9.5003773536      -14.2580658825  PROB      5               0.0000000000
      2489       155  GLN       NE2            -2.7625088928      -11.5666928207      -13.4656714717  PROB      5               0.0000000000
      2490       155  GLN       HE21           -3.3111347389      -11.8163738201      -14.2635869305  PROB      5               0.0000000000
      2491       155  GLN       HE22           -2.6292584993      -12.2248777155      -12.7247011774  PROB      5               0.0000000000
      2492       155  GLN       C              -1.4328944706      -10.0187595753       -8.8294534919  PROB      5               0.0000000000
      2493       155  GLN       O              -0.7894412523      -11.0483280293       -9.0162388079  PROB      5               0.0000000000
      2494       156  GLU       N              -2.0813313543       -9.7272749125       -7.7088633352  PROB      6               0.0000000000
      2495       156  GLU       HN             -2.6990470621       -8.9493043271       -7.6240366126  PROB      6               0.0000000000
      2496       156  GLU       CA             -1.9036607823      -10.5615070957       -6.5341894093  PROB      6               0.0000000000
      2497       156  GLU       HA             -0.9538457678      -11.0674001354       -6.6240689574  PROB      6               0.0000000000
      2498       156  GLU       CB             -1.9360139454       -9.7152080949       -5.2596807690  PROB      6               0.0000000000
      2499       156  GLU       HB1            -1.5803347028      -10.3476412288       -4.4196356316  PROB      6               0.0000000000
      2500       156  GLU       HB2            -2.9897218463       -9.4222194544       -5.0699110624  PROB      6               0.0000000000
      2501       156  GLU       CG             -1.0881091701       -8.4402123914       -5.2829283073  PROB      6               0.0000000000
      2502       156  GLU       HG1            -0.2159619848       -8.6037629259       -5.9508490174  PROB      6               0.0000000000
      2503       156  GLU       HG2            -0.7259446860       -8.2336632520       -4.2535197857  PROB      6               0.0000000000
      2504       156  GLU       CD             -1.8469662342       -7.2125121008       -5.7786338174  PROB      6               0.0000000000
      2505       156  GLU       OE1            -2.8499350104       -7.3251603766       -6.4813784366  PROB      6               0.0000000000
      2506       156  GLU       OE2            -1.4390039584       -6.1100455346       -5.4389291634  PROB      6               0.0000000000
      2507       156  GLU       C              -2.9384498549      -11.6546003604       -6.4242772175  PROB      6               0.0000000000
      2508       156  GLU       O              -4.1378282418      -11.4477074743       -6.5749650365  PROB      6               0.0000000000
      2509       157  SER       N              -2.4226225897      -12.8444791634       -6.1161138412  PROB      7               0.0000000000
      2510       157  SER       HN             -1.4521660165      -13.0694021882       -6.1176953765  PROB      7               0.0000000000
      2511       157  SER       CA             -3.3900216831      -13.8677191905       -5.7543959388  PROB      7               0.0000000000
      2512       157  SER       HA             -4.3769583502      -13.4332638825       -5.8125956249  PROB      7               0.0000000000
      2513       157  SER       CB             -3.2758694398      -15.0645424274       -6.7045719252  PROB      7               0.0000000000
      2514       157  SER       HB1            -3.6612684169      -14.7811501481       -7.7072491287  PROB      7               0.0000000000
      2515       157  SER       HB2            -3.8711209672      -15.9136596153       -6.3059734427  PROB      7               0.0000000000
      2516       157  SER       OG             -1.9129731176      -15.4849710144       -6.8402569213  PROB      7               0.0000000000
      2517       157  SER       HG1            -1.4369143699      -14.7296274726       -7.1929950715  PROB      7               0.0000000000
      2518       157  SER       C              -3.2707061326      -14.2584115154       -4.2973302894  PROB      7               0.0000000000
      2519       157  SER       O              -2.1858213156      -14.2811820264       -3.7225290735  PROB      7               0.0000000000
      2520       158  GLY       N              -4.4436218726      -14.5652098924       -3.7392268736  PROB      8               0.0000000000
      2521       158  GLY       HN             -5.3144459834      -14.4065178770       -4.1979644136  PROB      8               0.0000000000
      2522       158  GLY       CA             -4.5053848962      -15.1563617276       -2.4108373085  PROB      8               0.0000000000
      2523       158  GLY       HA1            -4.4211757650      -14.3772801994       -1.6681155460  PROB      8               0.0000000000
      2524       158  GLY       HA2            -3.7012579016      -15.8679403082       -2.2980076929  PROB      8               0.0000000000
      2525       158  GLY       C              -5.8442268540      -15.8499147859       -2.2997141010  PROB      8               0.0000000000
      2526       158  GLY       O              -6.8353769761      -15.3802690342       -2.8442279238  PROB      8               0.0000000000
      2527       159  PRO       N              -5.8480251413      -17.0142825031       -1.6169503115  PROB      9               0.0000000000
      2528       159  PRO       CD             -4.7004456504      -17.6395630793       -0.9707278165  PROB      9               0.0000000000
      2529       159  PRO       HD1            -4.3246843927      -16.9846927827       -0.1564825196  PROB      9               0.0000000000
      2530       159  PRO       HD2            -3.8974519230      -17.8139962644       -1.7176020827  PROB      9               0.0000000000
      2531       159  PRO       CA             -7.0637193625      -17.8348583019       -1.5734426227  PROB      9               0.0000000000
      2532       159  PRO       HA             -7.6152378694      -17.7584188882       -2.4973688868  PROB      9               0.0000000000
      2533       159  PRO       CB             -6.4785882679      -19.2191614566       -1.2748787634  PROB      9               0.0000000000
      2534       159  PRO       HB1            -6.2022380909      -19.7399767143       -2.2164299507  PROB      9               0.0000000000
      2535       159  PRO       HB2            -7.2113152748      -19.8439520715       -0.7209072732  PROB      9               0.0000000000
      2536       159  PRO       CG             -5.2382738386      -18.9541533501       -0.4195742446  PROB      9               0.0000000000
      2537       159  PRO       HG1            -5.5059411443      -18.8580147078        0.6541565159  PROB      9               0.0000000000
      2538       159  PRO       HG2            -4.4929000739      -19.7699262698       -0.5323513052  PROB      9               0.0000000000
      2539       159  PRO       C              -8.1382064730      -17.3833148498       -0.5830921998  PROB      9               0.0000000000
      2540       159  PRO       O              -8.6191525952      -18.1564364217        0.2353085961  PROB      9               0.0000000000
      2541       160  GLY       N              -8.5220853046      -16.1015542718       -0.7080716513  PROB      10              0.0000000000
      2542       160  GLY       HN             -8.0347270707      -15.4576201646       -1.2925194446  PROB      10              0.0000000000
      2543       160  GLY       CA             -9.6830397369      -15.5691793724        0.0080859938  PROB      10              0.0000000000
      2544       160  GLY       HA1           -10.5553221168      -15.9004924906       -0.5345470129  PROB      10              0.0000000000
      2545       160  GLY       HA2            -9.6021253610      -14.4936879176       -0.0351170929  PROB      10              0.0000000000
      2546       160  GLY       C              -9.8708263586      -15.9597468389        1.4666483815  PROB      10              0.0000000000
      2547       160  GLY       O              -9.2522797351      -15.4225390047        2.3772530254  PROB      10              0.0000000000
      2548       161  LEU       N             -10.8123446840      -16.8956801120        1.6413857594  PROB      11              0.0000000000
      2549       161  LEU       HN            -11.2098229880      -17.4166550507        0.8899899390  PROB      11              0.0000000000
      2550       161  LEU       CA            -11.2990794934      -17.1881563347        2.9864444512  PROB      11              0.0000000000
      2551       161  LEU       HA            -11.1095928570      -16.3293664076        3.6131568032  PROB      11              0.0000000000
      2552       161  LEU       CB            -12.7979052658      -17.4892432889        2.9195942445  PROB      11              0.0000000000
      2553       161  LEU       HB1           -12.9318471732      -18.4532941751        2.3857317406  PROB      11              0.0000000000
      2554       161  LEU       HB2           -13.2853918098      -16.6818616325        2.3340727255  PROB      11              0.0000000000
      2555       161  LEU       CG            -13.5102608820      -17.5920026432        4.2711152362  PROB      11              0.0000000000
      2556       161  LEU       HG            -13.1347433753      -18.4916781922        4.8029708339  PROB      11              0.0000000000
      2557       161  LEU       CD1           -13.2923982800      -16.3731613256        5.1609808042  PROB      11              0.0000000000
      2558       161  LEU       HD11          -13.3276574065      -15.4446067676        4.5519945754  PROB      11              0.0000000000
      2559       161  LEU       HD12          -12.2984099458      -16.4370534439        5.6530774303  PROB      11              0.0000000000
      2560       161  LEU       HD13          -14.0894772178      -16.3213832122        5.9331454851  PROB      11              0.0000000000
      2561       161  LEU       CD2           -14.9894025457      -17.8907479855        4.0758124984  PROB      11              0.0000000000
      2562       161  LEU       HD21          -15.1252460482      -18.6250279406        3.2531944276  PROB      11              0.0000000000
      2563       161  LEU       HD22          -15.5319420793      -16.9579109303        3.8117670787  PROB      11              0.0000000000
      2564       161  LEU       HD23          -15.4148331067      -18.3198299854        5.0080954896  PROB      11              0.0000000000
      2565       161  LEU       C             -10.5265571040      -18.2817543683        3.7032355636  PROB      11              0.0000000000
      2566       161  LEU       O             -11.0427161957      -19.3467987594        4.0462490285  PROB      11              0.0000000000
      2567       162  VAL       N              -9.2500495150      -17.9601584629        3.9264539521  PROB      12              0.0000000000
      2568       162  VAL       HN             -8.8353411209      -17.0957582795        3.6535766390  PROB      12              0.0000000000
      2569       162  VAL       CA             -8.4119910872      -18.9388291523        4.6137877526  PROB      12              0.0000000000
      2570       162  VAL       HA             -8.5900440979      -19.9045230188        4.1644823430  PROB      12              0.0000000000
      2571       162  VAL       CB             -6.9296065948      -18.5647225736        4.4987291395  PROB      12              0.0000000000
      2572       162  VAL       HB             -6.3204066618      -19.2789213834        5.0927954607  PROB      12              0.0000000000
      2573       162  VAL       CG1            -6.4886427100      -18.6116996996        3.0401123283  PROB      12              0.0000000000
      2574       162  VAL       HG11           -6.9540036855      -17.7770198491        2.4734821935  PROB      12              0.0000000000
      2575       162  VAL       HG12           -6.8048573097      -19.5723043985        2.5802199061  PROB      12              0.0000000000
      2576       162  VAL       HG13           -5.3840596942      -18.5117605559        2.9755938863  PROB      12              0.0000000000
      2577       162  VAL       CG2            -6.6167436396      -17.2210507746        5.1502288462  PROB      12              0.0000000000
      2578       162  VAL       HG21           -6.8734866784      -17.2516324440        6.2307235355  PROB      12              0.0000000000
      2579       162  VAL       HG22           -7.2132309588      -16.4182555493        4.6665173569  PROB      12              0.0000000000
      2580       162  VAL       HG23           -5.5337307019      -16.9948982394        5.0492728739  PROB      12              0.0000000000
      2581       162  VAL       C              -8.8281013960      -19.1914893580        6.0550330584  PROB      12              0.0000000000
      2582       162  VAL       O              -9.8520536672      -18.7103903294        6.5380594253  PROB      12              0.0000000000
      2583       163  LYS       N              -8.0095773886      -20.0077501380        6.7194228448  PROB      13              0.0000000000
      2584       163  LYS       HN             -7.1900268038      -20.4099690024        6.3187975241  PROB      13              0.0000000000
      2585       163  LYS       CA             -8.3125479337      -20.3401106455        8.1028213203  PROB      13              0.0000000000
      2586       163  LYS       HA             -9.1397877839      -19.7272933718        8.4288912573  PROB      13              0.0000000000
      2587       163  LYS       CB             -8.6724137860      -21.8299396634        8.1906339934  PROB      13              0.0000000000
      2588       163  LYS       HB1            -8.8871338819      -22.0892067684        9.2491480965  PROB      13              0.0000000000
      2589       163  LYS       HB2            -7.8074507815      -22.4329769632        7.8414044506  PROB      13              0.0000000000
      2590       163  LYS       CG             -9.8966927371      -22.1693267909        7.3345391227  PROB      13              0.0000000000
      2591       163  LYS       HG1            -9.9752646322      -23.2732814739        7.2412034862  PROB      13              0.0000000000
      2592       163  LYS       HG2            -9.7603509933      -21.7318662317        6.3227880596  PROB      13              0.0000000000
      2593       163  LYS       CD            -11.1940415741      -21.6301542137        7.9358692541  PROB      13              0.0000000000
      2594       163  LYS       HD1           -10.9704155119      -20.6754814728        8.4570728791  PROB      13              0.0000000000
      2595       163  LYS       HD2           -11.5706008482      -22.3656730632        8.6776758406  PROB      13              0.0000000000
      2596       163  LYS       CE            -12.2955522590      -21.3735937166        6.9047218725  PROB      13              0.0000000000
      2597       163  LYS       HE1           -13.2949688106      -21.4895292690        7.3757034339  PROB      13              0.0000000000
      2598       163  LYS       HE2           -12.1917629334      -22.0768835113        6.0510771176  PROB      13              0.0000000000
      2599       163  LYS       NZ            -12.1895278454      -20.0023614675        6.3850037347  PROB      13              0.0000000000
      2600       163  LYS       HZ1           -11.7145438120      -20.0174777447        5.4599298641  PROB      13              0.0000000000
      2601       163  LYS       HZ2           -11.6378510239      -19.4218382525        7.0485134315  PROB      13              0.0000000000
      2602       163  LYS       HZ3           -13.1414749340      -19.5971081459        6.2793338623  PROB      13              0.0000000000
      2603       163  LYS       C              -7.1170845060      -20.0000603193        8.9660032064  PROB      13              0.0000000000
      2604       163  LYS       O              -5.9726266094      -20.1602747054        8.5554505623  PROB      13              0.0000000000
      2605       164  PRO       N              -7.4085431860      -19.4995842330       10.1912793079  PROB      14              0.0000000000
      2606       164  PRO       CD             -8.7183465059      -19.1254028460       10.7156432585  PROB      14              0.0000000000
      2607       164  PRO       HD1            -9.2971429872      -20.0362222960       10.9765879615  PROB      14              0.0000000000
      2608       164  PRO       HD2            -9.2722164377      -18.5271411946        9.9619850666  PROB      14              0.0000000000
      2609       164  PRO       CA             -6.3248879818      -19.2869330442       11.1555867642  PROB      14              0.0000000000
      2610       164  PRO       HA             -5.6457945893      -18.5273598039       10.8022701166  PROB      14              0.0000000000
      2611       164  PRO       CB             -7.0838469057      -18.9275796263       12.4365038079  PROB      14              0.0000000000
      2612       164  PRO       HB1            -6.5026942790      -18.2065097611       13.0500123902  PROB      14              0.0000000000
      2613       164  PRO       HB2            -7.2843593116      -19.8358037183       13.0439547772  PROB      14              0.0000000000
      2614       164  PRO       CG             -8.3905233120      -18.2988950039       11.9530129447  PROB      14              0.0000000000
      2615       164  PRO       HG1            -9.1888667260      -18.3861322802       12.7201863060  PROB      14              0.0000000000
      2616       164  PRO       HG2            -8.2527689382      -17.2267923173       11.6977932802  PROB      14              0.0000000000
      2617       164  PRO       C              -5.4228649781      -20.5031934830       11.3006248484  PROB      14              0.0000000000
      2618       164  PRO       O              -5.8722425653      -21.6340520196       11.1692484642  PROB      14              0.0000000000
      2619       165  SER       N              -4.1387529547      -20.1959167584       11.5339493558  PROB      15              0.0000000000
      2620       165  SER       HN             -3.8792021341      -19.2481648352       11.6925102850  PROB      15              0.0000000000
      2621       165  SER       CA             -3.0111955352      -21.1333046078       11.5869803414  PROB      15              0.0000000000
      2622       165  SER       HA             -2.1422590179      -20.5656370870       11.8838683156  PROB      15              0.0000000000
      2623       165  SER       CB             -3.2064598622      -22.3174341026       12.5602630250  PROB      15              0.0000000000
      2624       165  SER       HB1            -3.6737803164      -21.9462735242       13.4971918425  PROB      15              0.0000000000
      2625       165  SER       HB2            -2.2169586525      -22.7656529946       12.7925804196  PROB      15              0.0000000000
      2626       165  SER       OG             -4.0456142148      -23.3415975883       12.0162472835  PROB      15              0.0000000000
      2627       165  SER       HG1            -4.8315200319      -22.8954550747       11.6923508429  PROB      15              0.0000000000
      2628       165  SER       C              -2.4062873299      -21.5627983079       10.2575894190  PROB      15              0.0000000000
      2629       165  SER       O              -1.2344220485      -21.9213643932       10.1895370504  PROB      15              0.0000000000
      2630       166  GLN       N              -3.2198806319      -21.4716057654        9.1894958561  PROB      16              0.0000000000
      2631       166  GLN       HN             -4.1676486254      -21.1655637288        9.2281271826  PROB      16              0.0000000000
      2632       166  GLN       CA             -2.6631932383      -21.8502110451        7.8901236278  PROB      16              0.0000000000
      2633       166  GLN       HA             -2.1663283893      -22.8019724164        8.0058757281  PROB      16              0.0000000000
      2634       166  GLN       CB             -3.7608514162      -21.9526426820        6.8302046288  PROB      16              0.0000000000
      2635       166  GLN       HB1            -3.2887602843      -22.2216848134        5.8618761926  PROB      16              0.0000000000
      2636       166  GLN       HB2            -4.2455726561      -20.9586323202        6.7306938959  PROB      16              0.0000000000
      2637       166  GLN       CG             -4.8419249211      -22.9872121818        7.1436548275  PROB      16              0.0000000000
      2638       166  GLN       HG1            -5.3420739046      -22.7319703428        8.1023007769  PROB      16              0.0000000000
      2639       166  GLN       HG2            -4.3853252392      -23.9964825942        7.2284452954  PROB      16              0.0000000000
      2640       166  GLN       CD             -5.8664428499      -22.9897668914        6.0256487957  PROB      16              0.0000000000
      2641       166  GLN       OE1            -6.3175232667      -21.9618321691        5.5371719137  PROB      16              0.0000000000
      2642       166  GLN       NE2            -6.2213531740      -24.2124202569        5.6240601882  PROB      16              0.0000000000
      2643       166  GLN       HE21           -6.8922054009      -24.3227431033        4.8907211404  PROB      16              0.0000000000
      2644       166  GLN       HE22           -5.8163595071      -25.0179706359        6.0565746006  PROB      16              0.0000000000
      2645       166  GLN       C              -1.5838724829      -20.9056525501        7.3942537292  PROB      16              0.0000000000
      2646       166  GLN       O              -1.6069112746      -19.7069419190        7.6468483392  PROB      16              0.0000000000
      2647       167  THR       N              -0.6409744527      -21.4962837093        6.6558337008  PROB      17              0.0000000000
      2648       167  THR       HN             -0.5551149306      -22.4819335400        6.5352928990  PROB      17              0.0000000000
      2649       167  THR       CA              0.3206624757      -20.6296131455        5.9867645326  PROB      17              0.0000000000
      2650       167  THR       HA              0.4576354068      -19.7428380837        6.5876501696  PROB      17              0.0000000000
      2651       167  THR       CB              1.6417654630      -21.3814768687        5.8240597730  PROB      17              0.0000000000
      2652       167  THR       HB              1.5105292960      -22.2414229553        5.1330244012  PROB      17              0.0000000000
      2653       167  THR       OG1             2.0507313363      -21.8659740641        7.1100571999  PROB      17              0.0000000000
      2654       167  THR       HG1             2.7870088796      -22.4600650739        6.9471116526  PROB      17              0.0000000000
      2655       167  THR       CG2             2.7558951427      -20.5420951665        5.1879038058  PROB      17              0.0000000000
      2656       167  THR       HG21            2.9666595675      -19.6493796455        5.8147677112  PROB      17              0.0000000000
      2657       167  THR       HG22            2.4424462006      -20.2005439723        4.1782768237  PROB      17              0.0000000000
      2658       167  THR       HG23            3.6849093259      -21.1459317914        5.1068601234  PROB      17              0.0000000000
      2659       167  THR       C              -0.2142761602      -20.0708977948        4.6788689661  PROB      17              0.0000000000
      2660       167  THR       O              -0.4099594152      -20.7650684673        3.6879945336  PROB      17              0.0000000000
      2661       168  LEU       N              -0.4752573504      -18.7613670573        4.7414074816  PROB      18              0.0000000000
      2662       168  LEU       HN             -0.2762976548      -18.2107448150        5.5483822117  PROB      18              0.0000000000
      2663       168  LEU       CA             -1.0752652398      -18.0677522726        3.6067202723  PROB      18              0.0000000000
      2664       168  LEU       HA             -1.9806965729      -18.5850787160        3.3261176890  PROB      18              0.0000000000
      2665       168  LEU       CB             -1.3778344427      -16.6300115605        4.0235110137  PROB      18              0.0000000000
      2666       168  LEU       HB1            -0.4128035684      -16.1389671425        4.2668333392  PROB      18              0.0000000000
      2667       168  LEU       HB2            -2.0046124977      -16.6686811484        4.9385350001  PROB      18              0.0000000000
      2668       168  LEU       CG             -2.1012446091      -15.7526823760        3.0010374281  PROB      18              0.0000000000
      2669       168  LEU       HG             -1.4185433518      -15.5638959070        2.1456226027  PROB      18              0.0000000000
      2670       168  LEU       CD1            -3.3838424213      -16.3923061535        2.4740836585  PROB      18              0.0000000000
      2671       168  LEU       HD11           -4.0897246007      -16.5783587324        3.3116012922  PROB      18              0.0000000000
      2672       168  LEU       HD12           -3.1496423841      -17.3622033323        1.9855103211  PROB      18              0.0000000000
      2673       168  LEU       HD13           -3.8722041955      -15.7133434560        1.7428063282  PROB      18              0.0000000000
      2674       168  LEU       CD2            -2.3475305367      -14.3584500713        3.5742673316  PROB      18              0.0000000000
      2675       168  LEU       HD21           -1.3810305409      -13.8768488145        3.8355315418  PROB      18              0.0000000000
      2676       168  LEU       HD22           -2.9672809929      -14.4315486464        4.4934082734  PROB      18              0.0000000000
      2677       168  LEU       HD23           -2.8667523930      -13.7266982529        2.8222351483  PROB      18              0.0000000000
      2678       168  LEU       C              -0.2329686414      -18.1097480269        2.3455502612  PROB      18              0.0000000000
      2679       168  LEU       O               0.8978377011      -17.6421269264        2.2972437169  PROB      18              0.0000000000
      2680       169  SER       N              -0.8509860057      -18.6780042102        1.3069428052  PROB      19              0.0000000000
      2681       169  SER       HN             -1.7401251234      -19.1259621147        1.3476767282  PROB      19              0.0000000000
      2682       169  SER       CA             -0.1487312258      -18.6228962078        0.0342337527  PROB      19              0.0000000000
      2683       169  SER       HA              0.9003897784      -18.4708914716        0.2400410690  PROB      19              0.0000000000
      2684       169  SER       CB             -0.3493247229      -19.9147377528       -0.7637691742  PROB      19              0.0000000000
      2685       169  SER       HB1            -1.3176386900      -19.8738677484       -1.3068746253  PROB      19              0.0000000000
      2686       169  SER       HB2            -0.3485862974      -20.7857989124       -0.0741912323  PROB      19              0.0000000000
      2687       169  SER       OG              0.7141567594      -20.0788411675       -1.7212090972  PROB      19              0.0000000000
      2688       169  SER       HG1             0.5296873378      -20.8997378416       -2.1834857275  PROB      19              0.0000000000
      2689       169  SER       C              -0.5113315831      -17.4042626106       -0.7872284415  PROB      19              0.0000000000
      2690       169  SER       O              -1.5157849762      -17.3664217255       -1.4824359275  PROB      19              0.0000000000
      2691       170  LEU       N               0.3813079376      -16.4150640002       -0.6856568143  PROB      20              0.0000000000
      2692       170  LEU       HN              1.1295090215      -16.4038217909       -0.0270658196  PROB      20              0.0000000000
      2693       170  LEU       CA              0.2510993861      -15.2807618992       -1.5969424318  PROB      20              0.0000000000
      2694       170  LEU       HA             -0.7743630792      -15.2283403844       -1.9314240411  PROB      20              0.0000000000
      2695       170  LEU       CB              0.6438368443      -14.0039077466       -0.8699611652  PROB      20              0.0000000000
      2696       170  LEU       HB1             0.6145217759      -13.1600362293       -1.5913427723  PROB      20              0.0000000000
      2697       170  LEU       HB2             1.6810584414      -14.1156493830       -0.4891001682  PROB      20              0.0000000000
      2698       170  LEU       CG             -0.2726495643      -13.6779093516        0.2994680585  PROB      20              0.0000000000
      2699       170  LEU       HG             -0.4661034941      -14.6020216579        0.8848328828  PROB      20              0.0000000000
      2700       170  LEU       CD1             0.3675650541      -12.6333834388        1.2020188104  PROB      20              0.0000000000
      2701       170  LEU       HD11            0.5592313196      -11.7004130538        0.6300473921  PROB      20              0.0000000000
      2702       170  LEU       HD12            1.3348301979      -13.0141135071        1.5940607182  PROB      20              0.0000000000
      2703       170  LEU       HD13           -0.3122048198      -12.3972036889        2.0484147845  PROB      20              0.0000000000
      2704       170  LEU       CD2            -1.6757079348      -13.2813585938       -0.1620595199  PROB      20              0.0000000000
      2705       170  LEU       HD21           -2.1386298725      -14.1132774970       -0.7347158025  PROB      20              0.0000000000
      2706       170  LEU       HD22           -1.6190930891      -12.3870995670       -0.8188316668  PROB      20              0.0000000000
      2707       170  LEU       HD23           -2.3147373426      -13.0585836370        0.7190005436  PROB      20              0.0000000000
      2708       170  LEU       C               1.1308565681      -15.4538073996       -2.8162953567  PROB      20              0.0000000000
      2709       170  LEU       O               2.2129991216      -16.0307236726       -2.7338750446  PROB      20              0.0000000000
      2710       171  THR       N               0.6332059258      -14.9298075594       -3.9394169020  PROB      21              0.0000000000
      2711       171  THR       HN             -0.2323834665      -14.4371263815       -3.9829976379  PROB      21              0.0000000000
      2712       171  THR       CA              1.3894986736      -15.0804950413       -5.1774688243  PROB      21              0.0000000000
      2713       171  THR       HA              2.4423743056      -15.0259551437       -4.9436444638  PROB      21              0.0000000000
      2714       171  THR       CB              1.0438637344      -16.4370291213       -5.8161015659  PROB      21              0.0000000000
      2715       171  THR       HB             -0.0063206247      -16.4212189673       -6.1781511967  PROB      21              0.0000000000
      2716       171  THR       OG1             1.1862258201      -17.5078759542       -4.8590806169  PROB      21              0.0000000000
      2717       171  THR       HG1             0.3885769779      -17.4933155085       -4.3250915551  PROB      21              0.0000000000
      2718       171  THR       CG2             1.8678034314      -16.7255682214       -7.0743728258  PROB      21              0.0000000000
      2719       171  THR       HG21            2.9475293512      -16.5628196603       -6.8693707677  PROB      21              0.0000000000
      2720       171  THR       HG22            1.5560018218      -16.0446141133       -7.8949429688  PROB      21              0.0000000000
      2721       171  THR       HG23            1.7215647865      -17.7811775907       -7.3883110664  PROB      21              0.0000000000
      2722       171  THR       C               1.1536710679      -13.9074092157       -6.1246213919  PROB      21              0.0000000000
      2723       171  THR       O               0.1824027122      -13.8349240248       -6.8700237518  PROB      21              0.0000000000
      2724       172  CYS       N               2.0891188776      -12.9588073394       -6.0420327988  PROB      22              0.0000000000
      2725       172  CYS       HN              2.8316831104      -12.9758991391       -5.3770090436  PROB      22              0.0000000000
      2726       172  CYS       CA              2.0387361442      -11.8259339220       -6.9681102256  PROB      22              0.0000000000
      2727       172  CYS       HA              1.0040055226      -11.5614101917       -7.1279760517  PROB      22              0.0000000000
      2728       172  CYS       CB              2.8096452012      -10.6505477122       -6.3660749414  PROB      22              0.0000000000
      2729       172  CYS       HB1             3.8197768260      -11.0235671355       -6.1008130692  PROB      22              0.0000000000
      2730       172  CYS       HB2             2.2858384796      -10.3596090759       -5.4328790999  PROB      22              0.0000000000
      2731       172  CYS       SG              3.0072727539       -9.1674203926       -7.3865139177  PROB      22              0.0000000000
      2732       172  CYS       HG1             3.6563102723       -9.7846838261       -8.3629160650  PROB      22              0.0000000000
      2733       172  CYS       C               2.6593135666      -12.2318456221       -8.2807272126  PROB      22              0.0000000000
      2734       172  CYS       O               3.8046376818      -12.6528856715       -8.3207515541  PROB      22              0.0000000000
      2735       173  SER       N               1.8691181087      -12.1216572887       -9.3433709297  PROB      23              0.0000000000
      2736       173  SER       HN              0.8966444726      -11.9068484507       -9.3131104632  PROB      23              0.0000000000
      2737       173  SER       CA              2.5056293791      -12.3376111809      -10.6362105636  PROB      23              0.0000000000
      2738       173  SER       HA              3.5122998822      -12.6901250721      -10.4672650732  PROB      23              0.0000000000
      2739       173  SER       CB              1.6971585463      -13.3681291880      -11.4235761391  PROB      23              0.0000000000
      2740       173  SER       HB1             2.2802374404      -13.7171034760      -12.3025082687  PROB      23              0.0000000000
      2741       173  SER       HB2             0.7418211161      -12.9180749755      -11.7686374951  PROB      23              0.0000000000
      2742       173  SER       OG              1.4071297584      -14.4944348505      -10.5736226952  PROB      23              0.0000000000
      2743       173  SER       HG1             1.0449730322      -14.1282402023       -9.7634721009  PROB      23              0.0000000000
      2744       173  SER       C               2.5938844155      -11.0064349482      -11.3490239235  PROB      23              0.0000000000
      2745       173  SER       O               1.7132845392      -10.1699886498      -11.1730226514  PROB      23              0.0000000000
      2746       174  PHE       N               3.6689519698      -10.8166153157      -12.1187773001  PROB      24              0.0000000000
      2747       174  PHE       HN              4.3874934074      -11.4877178137      -12.2792550855  PROB      24              0.0000000000
      2748       174  PHE       CA              3.7595664716       -9.5059870290      -12.7579889288  PROB      24              0.0000000000
      2749       174  PHE       HA              2.7588952326       -9.1104040732      -12.8490822021  PROB      24              0.0000000000
      2750       174  PHE       CB              4.6365479575       -8.5488894112      -11.9332504106  PROB      24              0.0000000000
      2751       174  PHE       HB1             4.1936585473       -8.4190521197      -10.9227503444  PROB      24              0.0000000000
      2752       174  PHE       HB2             4.7016190196       -7.5679458444      -12.4505845495  PROB      24              0.0000000000
      2753       174  PHE       CG              6.0461297079       -9.0577564656      -11.7480785723  PROB      24              0.0000000000
      2754       174  PHE       CD1             6.4074645772       -9.6203135751      -10.5060690671  PROB      24              0.0000000000
      2755       174  PHE       HD1             5.6769475120       -9.7159317892       -9.7164181524  PROB      24              0.0000000000
      2756       174  PHE       CE1             7.7302917115      -10.0552795812      -10.3080414270  PROB      24              0.0000000000
      2757       174  PHE       HE1             8.0269484918      -10.4900460939       -9.3650034323  PROB      24              0.0000000000
      2758       174  PHE       CZ              8.6631398846       -9.9173534439      -11.3533283093  PROB      24              0.0000000000
      2759       174  PHE       HZ              9.6823387157      -10.2364689610      -11.1935707153  PROB      24              0.0000000000
      2760       174  PHE       CD2             6.9790790657       -8.9430963201      -12.8020650745  PROB      24              0.0000000000
      2761       174  PHE       HD2             6.6787110577       -8.5281431944      -13.7528339863  PROB      24              0.0000000000
      2762       174  PHE       CE2             8.3025536159       -9.3740402753      -12.6024869637  PROB      24              0.0000000000
      2763       174  PHE       HE2             9.0317295456       -9.2898922069      -13.3946569184  PROB      24              0.0000000000
      2764       174  PHE       C               4.1798920002       -9.5629229637      -14.2118223957  PROB      24              0.0000000000
      2765       174  PHE       O               4.5657328930      -10.6072694329      -14.7209483701  PROB      24              0.0000000000
      2766       175  SER       N               4.0956179991       -8.3954654998      -14.8542163268  PROB      25              0.0000000000
      2767       175  SER       HN              3.7640684359       -7.5512759497      -14.4406944941  PROB      25              0.0000000000
      2768       175  SER       CA              4.5165953811       -8.3597256784      -16.2481767671  PROB      25              0.0000000000
      2769       175  SER       HA              5.1170959888       -9.2350436904      -16.4467004133  PROB      25              0.0000000000
      2770       175  SER       CB              3.2748292090       -8.3401760847      -17.1444789411  PROB      25              0.0000000000
      2771       175  SER       HB1             2.8000574677       -9.3445580705      -17.1541141065  PROB      25              0.0000000000
      2772       175  SER       HB2             3.5607142036       -8.0563633902      -18.1798553656  PROB      25              0.0000000000
      2773       175  SER       OG              2.3343746209       -7.3862549422      -16.6438916642  PROB      25              0.0000000000
      2774       175  SER       HG1             1.5828414243       -7.4174658656      -17.2404012892  PROB      25              0.0000000000
      2775       175  SER       C               5.4538344434       -7.2022397570      -16.5437326531  PROB      25              0.0000000000
      2776       175  SER       O               5.7424039888       -6.3664920556      -15.6918908856  PROB      25              0.0000000000
      2777       176  GLY       N               5.9167068536       -7.1807212751      -17.8028466618  PROB      26              0.0000000000
      2778       176  GLY       HN              5.7296685646       -7.8950378057      -18.4726558993  PROB      26              0.0000000000
      2779       176  GLY       CA              6.7420049472       -6.0523064519      -18.2271390648  PROB      26              0.0000000000
      2780       176  GLY       HA1             6.3385890579       -5.1581490016      -17.7754172844  PROB      26              0.0000000000
      2781       176  GLY       HA2             6.6834135949       -5.9848786462      -19.3033988091  PROB      26              0.0000000000
      2782       176  GLY       C               8.1912767862       -6.1997644833      -17.8202935587  PROB      26              0.0000000000
      2783       176  GLY       O               9.0612167460       -6.5529679737      -18.6049653122  PROB      26              0.0000000000
      2784       177  PHE       N               8.4148023260       -5.9069584155      -16.5364220933  PROB      27              0.0000000000
      2785       177  PHE       HN              7.7419067368       -5.5141958629      -15.9152706972  PROB      27              0.0000000000
      2786       177  PHE       CA              9.7522204773       -6.1947996279      -16.0360281235  PROB      27              0.0000000000
      2787       177  PHE       HA             10.4460072362       -6.0858310114      -16.8563517989  PROB      27              0.0000000000
      2788       177  PHE       CB             10.1263900932       -5.2356909330      -14.8891682324  PROB      27              0.0000000000
      2789       177  PHE       HB1             9.8560434815       -4.1963018857      -15.1732392197  PROB      27              0.0000000000
      2790       177  PHE       HB2            11.2169727770       -5.3056201257      -14.6895372593  PROB      27              0.0000000000
      2791       177  PHE       CG              9.4063659498       -5.5544931910      -13.5944685169  PROB      27              0.0000000000
      2792       177  PHE       CD1             8.0153841324       -5.3395239143      -13.4771322748  PROB      27              0.0000000000
      2793       177  PHE       HD1             7.4530289056       -4.9489048999      -14.3123286354  PROB      27              0.0000000000
      2794       177  PHE       CE1             7.3672225936       -5.6381399091      -12.2635144984  PROB      27              0.0000000000
      2795       177  PHE       HE1             6.3033394512       -5.4839970244      -12.1598936257  PROB      27              0.0000000000
      2796       177  PHE       CZ              8.1234240932       -6.1407164703      -11.1852538192  PROB      27              0.0000000000
      2797       177  PHE       HZ              7.6280889566       -6.3631284527      -10.2517795011  PROB      27              0.0000000000
      2798       177  PHE       CD2            10.1557280277       -6.0661195390      -12.5143847442  PROB      27              0.0000000000
      2799       177  PHE       HD2            11.2176816908       -6.2317409861      -12.6202658179  PROB      27              0.0000000000
      2800       177  PHE       CE2             9.5112374708       -6.3595812308      -11.2976114878  PROB      27              0.0000000000
      2801       177  PHE       HE2            10.0731356598       -6.7474999862      -10.4608754762  PROB      27              0.0000000000
      2802       177  PHE       C               9.8703024747       -7.6550618367      -15.6407928474  PROB      27              0.0000000000
      2803       177  PHE       O               8.8774719571       -8.3613900002      -15.5313666678  PROB      27              0.0000000000
      2804       178  SER       N              11.1170983017       -8.0664580583      -15.4102428215  PROB      28              0.0000000000
      2805       178  SER       HN             11.9353339305       -7.5337639026      -15.6100704330  PROB      28              0.0000000000
      2806       178  SER       CA             11.2721352407       -9.3889426901      -14.8254352068  PROB      28              0.0000000000
      2807       178  SER       HA             10.2899653592       -9.7815675639      -14.6077474407  PROB      28              0.0000000000
      2808       178  SER       CB             12.0118143661      -10.3018881737      -15.8122109338  PROB      28              0.0000000000
      2809       178  SER       HB1            13.0311489947       -9.8996215434      -15.9946530002  PROB      28              0.0000000000
      2810       178  SER       HB2            11.4520355024      -10.3398647276      -16.7710394063  PROB      28              0.0000000000
      2811       178  SER       OG             12.1339450319      -11.6369497507      -15.3035807280  PROB      28              0.0000000000
      2812       178  SER       HG1            12.9598536404      -11.6593528305      -14.8147320065  PROB      28              0.0000000000
      2813       178  SER       C              12.0265015023       -9.2158725954      -13.5300127716  PROB      28              0.0000000000
      2814       178  SER       O              12.8318955114       -8.2990931345      -13.3911894663  PROB      28              0.0000000000
      2815       179  LEU       N              11.7753246005      -10.1232676888      -12.5830712166  PROB      29              0.0000000000
      2816       179  LEU       HN             11.0822508721      -10.8364507780      -12.6453050078  PROB      29              0.0000000000
      2817       179  LEU       CA             12.5934939519      -10.0375475241      -11.3798667594  PROB      29              0.0000000000
      2818       179  LEU       HA             12.9704291680       -9.0278872129      -11.3131969732  PROB      29              0.0000000000
      2819       179  LEU       CB             11.8095787800      -10.3835197176      -10.1163556812  PROB      29              0.0000000000
      2820       179  LEU       HB1            11.9803732045      -11.4496535981       -9.8549958773  PROB      29              0.0000000000
      2821       179  LEU       HB2            10.7249254161      -10.2282017361      -10.2994527551  PROB      29              0.0000000000
      2822       179  LEU       CG             12.2631320529       -9.4952302743       -8.9563098658  PROB      29              0.0000000000
      2823       179  LEU       HG             13.3151435171       -9.7405713840       -8.6974263590  PROB      29              0.0000000000
      2824       179  LEU       CD1            12.1686058044       -8.0210119463       -9.3266382467  PROB      29              0.0000000000
      2825       179  LEU       HD11           11.6240448358       -7.9029476232      -10.2878016913  PROB      29              0.0000000000
      2826       179  LEU       HD12           13.1877296297       -7.5938991803       -9.4415965628  PROB      29              0.0000000000
      2827       179  LEU       HD13           11.6178147718       -7.4672178411       -8.5365778514  PROB      29              0.0000000000
      2828       179  LEU       CD2            11.4988459967       -9.7699176385       -7.6679156419  PROB      29              0.0000000000
      2829       179  LEU       HD21           11.9107382569      -10.6704621807       -7.1642438305  PROB      29              0.0000000000
      2830       179  LEU       HD22           10.4264641740       -9.9501052749       -7.8954760570  PROB      29              0.0000000000
      2831       179  LEU       HD23           11.5946858162       -8.9033753984       -6.9793131617  PROB      29              0.0000000000
      2832       179  LEU       C              13.8997976371      -10.7942201480      -11.4826394313  PROB      29              0.0000000000
      2833       179  LEU       O              14.2064319135      -11.7208995509      -10.7405217150  PROB      29              0.0000000000
      2834       180  SER       N              14.6440648219      -10.2963891201      -12.4701796206  PROB      30              0.0000000000
      2835       180  SER       HN             14.2760544210       -9.5872689740      -13.0644960894  PROB      30              0.0000000000
[truncated: 862,639 more chars]
