# Supplementary material for: Integrative Computational Prediction Strategy for Antibody–Antigen Binding: A Case Study on Interleukin‑1 Beta
Source: J Chem Inf Model. 2026 May 27;66(11):6659–75. doi: 10.1021/acs.jcim.6c00781 (PMC13250912; doi:10.1021/acs.jcim.6c00781)
Supplement: Supplementary file 2 [file ci6c00781_si_002.zip › charmm-gui-4g6m-AgESSA-r01/step2_solvator.pdb]

REMARK  GENERATED BY CHARMM-GUI (HTTP://WWW.CHARMM-GUI.ORG) V3.7 ON AUG, 08. 2025. JOB
REMARK  SOLVATE PROTEIN IN WATER BOX                                                  
REMARK   DATE:     8/ 8/25      8:12:12      CREATED BY USER: charmm-gui              
ATOM      1  N   PRO     2      29.724 -18.182  13.108  1.00  0.00      PROA
ATOM      2  HN1 PRO     2      28.795 -18.249  13.487  1.00  0.00      PROA
ATOM      3  HN2 PRO     2      29.787 -18.738  12.272  1.00  0.00      PROA
ATOM      4  CD  PRO     2      30.664 -18.713  14.088  1.00  0.00      PROA
ATOM      5  HD1 PRO     2      31.092 -19.675  13.735  1.00  0.00      PROA
ATOM      6  HD2 PRO     2      30.159 -18.871  15.065  1.00  0.00      PROA
ATOM      7  CA  PRO     2      29.983 -16.779  12.754  1.00  0.00      PROA
ATOM      8  HA  PRO     2      29.044 -16.249  12.748  1.00  0.00      PROA
ATOM      9  CB  PRO     2      30.984 -16.358  13.835  1.00  0.00      PROA
ATOM     10  HB1 PRO     2      30.455 -15.952  14.723  1.00  0.00      PROA
ATOM     11  HB2 PRO     2      31.680 -15.585  13.447  1.00  0.00      PROA
ATOM     12  CG  PRO     2      31.741 -17.638  14.194  1.00  0.00      PROA
ATOM     13  HG1 PRO     2      32.571 -17.828  13.481  1.00  0.00      PROA
ATOM     14  HG2 PRO     2      32.156 -17.584  15.223  1.00  0.00      PROA
ATOM     15  C   PRO     2      30.515 -16.601  11.331  1.00  0.00      PROA
ATOM     16  O   PRO     2      31.359 -17.377  10.878  1.00  0.00      PROA
ATOM     17  N   VAL     3      30.017 -15.566  10.629  1.00  0.00      PROA
ATOM     18  HN  VAL     3      29.335 -14.963  11.034  1.00  0.00      PROA
ATOM     19  CA  VAL     3      30.396 -15.217   9.251  1.00  0.00      PROA
ATOM     20  HA  VAL     3      30.195 -16.072   8.624  1.00  0.00      PROA
ATOM     21  CB  VAL     3      29.605 -13.996   8.756  1.00  0.00      PROA
ATOM     22  HB  VAL     3      28.526 -14.258   8.704  1.00  0.00      PROA
ATOM     23  CG1 VAL     3      29.784 -12.801   9.686  1.00  0.00      PROA
ATOM     24 HG11 VAL     3      30.857 -12.518   9.742  1.00  0.00      PROA
ATOM     25 HG12 VAL     3      29.432 -13.060  10.708  1.00  0.00      PROA
ATOM     26 HG13 VAL     3      29.208 -11.932   9.301  1.00  0.00      PROA
ATOM     27  CG2 VAL     3      29.935 -13.645   7.303  1.00  0.00      PROA
ATOM     28 HG21 VAL     3      29.863 -14.551   6.665  1.00  0.00      PROA
ATOM     29 HG22 VAL     3      30.970 -13.246   7.237  1.00  0.00      PROA
ATOM     30 HG23 VAL     3      29.217 -12.886   6.925  1.00  0.00      PROA
ATOM     31  C   VAL     3      31.927 -15.011   9.136  1.00  0.00      PROA
ATOM     32  O   VAL     3      32.530 -14.421  10.036  1.00  0.00      PROA
ATOM     33  N   ARG     4      32.544 -15.565   8.071  1.00  0.00      PROA
ATOM     34  HN  ARG     4      32.029 -16.075   7.387  1.00  0.00      PROA
ATOM     35  CA  ARG     4      33.987 -15.475   7.819  1.00  0.00      PROA
ATOM     36  HA  ARG     4      34.523 -15.760   8.712  1.00  0.00      PROA
ATOM     37  CB  ARG     4      34.283 -16.462   6.635  1.00  0.00      PROA
ATOM     38  HB1 ARG     4      34.309 -17.488   7.057  1.00  0.00      PROA
ATOM     39  HB2 ARG     4      35.286 -16.209   6.234  1.00  0.00      PROA
ATOM     40  CG  ARG     4      33.284 -16.475   5.429  1.00  0.00      PROA
ATOM     41  HG1 ARG     4      33.253 -15.441   5.032  1.00  0.00      PROA
ATOM     42  HG2 ARG     4      32.289 -16.736   5.844  1.00  0.00      PROA
ATOM     43  CD  ARG     4      33.518 -17.420   4.201  1.00  0.00      PROA
ATOM     44  HD1 ARG     4      33.438 -18.480   4.524  1.00  0.00      PROA
ATOM     45  HD2 ARG     4      34.522 -17.227   3.767  1.00  0.00      PROA
ATOM     46  NE  ARG     4      32.512 -17.197   3.131  1.00  0.00      PROA
ATOM     47  HE  ARG     4      31.664 -16.736   3.388  1.00  0.00      PROA
ATOM     48  CZ  ARG     4      32.653 -17.579   1.796  1.00  0.00      PROA
ATOM     49  NH1 ARG     4      33.726 -18.280   1.380  1.00  0.00      PROA
ATOM     50 HH11 ARG     4      34.440 -18.536   2.032  1.00  0.00      PROA
ATOM     51 HH12 ARG     4      33.808 -18.544   0.419  1.00  0.00      PROA
ATOM     52  NH2 ARG     4      31.721 -17.252   0.867  1.00  0.00      PROA
ATOM     53 HH21 ARG     4      30.913 -16.727   1.133  1.00  0.00      PROA
ATOM     54 HH22 ARG     4      31.842 -17.536  -0.084  1.00  0.00      PROA
ATOM     55  C   ARG     4      34.379 -14.035   7.501  1.00  0.00      PROA
ATOM     56  O   ARG     4      33.806 -13.434   6.591  1.00  0.00      PROA
ATOM     57  N   SER     5      35.323 -13.472   8.278  1.00  0.00      PROA
ATOM     58  HN  SER     5      35.753 -13.974   9.023  1.00  0.00      PROA
ATOM     59  CA  SER     5      35.789 -12.095   8.092  1.00  0.00      PROA
ATOM     60  HA  SER     5      35.654 -11.784   7.068  1.00  0.00      PROA
ATOM     61  CB  SER     5      34.872 -11.361   9.052  1.00  0.00      PROA
ATOM     62  HB1 SER     5      33.982 -10.961   8.520  1.00  0.00      PROA
ATOM     63  HB2 SER     5      35.409 -10.528   9.553  1.00  0.00      PROA
ATOM     64  OG  SER     5      34.465 -12.339  10.025  1.00  0.00      PROA
ATOM     65  HG1 SER     5      33.881 -12.945   9.563  1.00  0.00      PROA
ATOM     66  C   SER     5      37.286 -11.920   8.370  1.00  0.00      PROA
ATOM     67  O   SER     5      37.906 -12.779   8.998  1.00  0.00      PROA
ATOM     68  N   LEU     6      37.855 -10.801   7.900  1.00  0.00      PROA
ATOM     69  HN  LEU     6      37.323 -10.138   7.381  1.00  0.00      PROA
ATOM     70  CA  LEU     6      39.255 -10.449   8.088  1.00  0.00      PROA
ATOM     71  HA  LEU     6      39.570 -10.840   9.044  1.00  0.00      PROA
ATOM     72  CB  LEU     6      40.129 -11.028   6.964  1.00  0.00      PROA
ATOM     73  HB1 LEU     6      40.142 -12.131   7.084  1.00  0.00      PROA
ATOM     74  HB2 LEU     6      41.158 -10.637   7.105  1.00  0.00      PROA
ATOM     75  CG  LEU     6      39.711 -10.725   5.520  1.00  0.00      PROA
ATOM     76  HG  LEU     6      38.604 -10.768   5.456  1.00  0.00      PROA
ATOM     77  CD1 LEU     6      40.175  -9.353   5.025  1.00  0.00      PROA
ATOM     78 HD11 LEU     6      41.259  -9.220   5.231  1.00  0.00      PROA
ATOM     79 HD12 LEU     6      39.613  -8.552   5.551  1.00  0.00      PROA
ATOM     80 HD13 LEU     6      40.009  -9.270   3.930  1.00  0.00      PROA
ATOM     81  CD2 LEU     6      40.201 -11.823   4.577  1.00  0.00      PROA
ATOM     82 HD21 LEU     6      39.634 -12.761   4.756  1.00  0.00      PROA
ATOM     83 HD22 LEU     6      41.280 -12.021   4.755  1.00  0.00      PROA
ATOM     84 HD23 LEU     6      40.048 -11.512   3.522  1.00  0.00      PROA
ATOM     85  C   LEU     6      39.449  -8.954   8.291  1.00  0.00      PROA
ATOM     86  O   LEU     6      38.698  -8.151   7.729  1.00  0.00      PROA
ATOM     87  N   ASN     7      40.452  -8.590   9.102  1.00  0.00      PROA
ATOM     88  HN  ASN     7      41.033  -9.267   9.546  1.00  0.00      PROA
ATOM     89  CA  ASN     7      40.775  -7.199   9.398  1.00  0.00      PROA
ATOM     90  HA  ASN     7      39.900  -6.607   9.173  1.00  0.00      PROA
ATOM     91  CB  ASN     7      41.183  -6.989  10.854  1.00  0.00      PROA
ATOM     92  HB1 ASN     7      41.843  -6.099  10.937  1.00  0.00      PROA
ATOM     93  HB2 ASN     7      41.729  -7.883  11.225  1.00  0.00      PROA
ATOM     94  CG  ASN     7      39.946  -6.775  11.693  1.00  0.00      PROA
ATOM     95  OD1 ASN     7      39.088  -5.949  11.395  1.00  0.00      PROA
ATOM     96  ND2 ASN     7      39.892  -7.578  12.769  1.00  0.00      PROA
ATOM     97 HD21 ASN     7      39.116  -7.523  13.397  1.00  0.00      PROA
ATOM     98 HD22 ASN     7      40.629  -8.231  12.942  1.00  0.00      PROA
ATOM     99  C   ASN     7      41.881  -6.733   8.467  1.00  0.00      PROA
ATOM    100  O   ASN     7      42.904  -7.405   8.346  1.00  0.00      PROA
ATOM    101  N   CYS     8      41.656  -5.602   7.776  1.00  0.00      PROA
ATOM    102  HN  CYS     8      40.834  -5.054   7.907  1.00  0.00      PROA
ATOM    103  CA  CYS     8      42.608  -5.106   6.788  1.00  0.00      PROA
ATOM    104  HA  CYS     8      43.609  -5.273   7.157  1.00  0.00      PROA
ATOM    105  CB  CYS     8      42.373  -5.863   5.483  1.00  0.00      PROA
ATOM    106  HB1 CYS     8      42.694  -6.916   5.624  1.00  0.00      PROA
ATOM    107  HB2 CYS     8      43.008  -5.408   4.693  1.00  0.00      PROA
ATOM    108  SG  CYS     8      40.639  -5.825   4.960  1.00  0.00      PROA
ATOM    109  HG1 CYS     8      40.177  -6.420   6.050  1.00  0.00      PROA
ATOM    110  C   CYS     8      42.546  -3.601   6.598  1.00  0.00      PROA
ATOM    111  O   CYS     8      41.553  -2.966   6.945  1.00  0.00      PROA
ATOM    112  N   THR     9      43.583  -3.049   5.957  1.00  0.00      PROA
ATOM    113  HN  THR     9      44.399  -3.576   5.735  1.00  0.00      PROA
ATOM    114  CA  THR     9      43.601  -1.653   5.538  1.00  0.00      PROA
ATOM    115  HA  THR     9      42.697  -1.175   5.886  1.00  0.00      PROA
ATOM    116  CB  THR     9      44.833  -0.993   6.142  1.00  0.00      PROA
ATOM    117  HB  THR     9      45.091  -0.080   5.564  1.00  0.00      PROA
ATOM    118  OG1 THR     9      45.945  -1.895   6.104  1.00  0.00      PROA
ATOM    119  HG1 THR     9      45.681  -2.662   6.617  1.00  0.00      PROA
ATOM    120  CG2 THR     9      44.573  -0.550   7.582  1.00  0.00      PROA
ATOM    121 HG21 THR     9      44.134  -1.388   8.165  1.00  0.00      PROA
ATOM    122 HG22 THR     9      43.860   0.302   7.593  1.00  0.00      PROA
ATOM    123 HG23 THR     9      45.527  -0.246   8.062  1.00  0.00      PROA
ATOM    124  C   THR     9      43.576  -1.675   4.003  1.00  0.00      PROA
ATOM    125  O   THR     9      43.897  -2.700   3.396  1.00  0.00      PROA
ATOM    126  N   LEU    10      43.159  -0.568   3.382  1.00  0.00      PROA
ATOM    127  HN  LEU    10      42.839   0.230   3.887  1.00  0.00      PROA
ATOM    128  CA  LEU    10      43.144  -0.450   1.925  1.00  0.00      PROA
ATOM    129  HA  LEU    10      43.682  -1.293   1.518  1.00  0.00      PROA
ATOM    130  CB  LEU    10      41.712  -0.429   1.388  1.00  0.00      PROA
ATOM    131  HB1 LEU    10      41.748  -0.190   0.304  1.00  0.00      PROA
ATOM    132  HB2 LEU    10      41.152   0.373   1.914  1.00  0.00      PROA
ATOM    133  CG  LEU    10      40.951  -1.745   1.566  1.00  0.00      PROA
ATOM    134  HG  LEU    10      41.080  -2.099   2.611  1.00  0.00      PROA
ATOM    135  CD1 LEU    10      39.458  -1.580   1.275  1.00  0.00      PROA
ATOM    136 HD11 LEU    10      39.309  -1.237   0.229  1.00  0.00      PROA
ATOM    137 HD12 LEU    10      39.020  -0.825   1.962  1.00  0.00      PROA
ATOM    138 HD13 LEU    10      38.938  -2.553   1.407  1.00  0.00      PROA
ATOM    139  CD2 LEU    10      41.570  -2.874   0.741  1.00  0.00      PROA
ATOM    140 HD21 LEU    10      42.623  -3.041   1.053  1.00  0.00      PROA
ATOM    141 HD22 LEU    10      41.558  -2.605  -0.337  1.00  0.00      PROA
ATOM    142 HD23 LEU    10      41.000  -3.814   0.899  1.00  0.00      PROA
ATOM    143  C   LEU    10      43.859   0.812   1.515  1.00  0.00      PROA
ATOM    144  O   LEU    10      43.682   1.865   2.133  1.00  0.00      PROA
ATOM    145  N   ARG    11      44.686   0.709   0.479  1.00  0.00      PROA
ATOM    146  HN  ARG    11      44.864  -0.162   0.029  1.00  0.00      PROA
ATOM    147  CA  ARG    11      45.386   1.868  -0.067  1.00  0.00      PROA
ATOM    148  HA  ARG    11      44.993   2.757   0.402  1.00  0.00      PROA
ATOM    149  CB  ARG    11      46.878   1.725   0.213  1.00  0.00      PROA
ATOM    150  HB1 ARG    11      47.422   1.649  -0.753  1.00  0.00      PROA
ATOM    151  HB2 ARG    11      47.050   0.796   0.796  1.00  0.00      PROA
ATOM    152  CG  ARG    11      47.424   2.913   0.997  1.00  0.00      PROA
ATOM    153  HG1 ARG    11      46.626   3.303   1.665  1.00  0.00      PROA
ATOM    154  HG2 ARG    11      47.719   3.713   0.285  1.00  0.00      PROA
ATOM    155  CD  ARG    11      48.633   2.528   1.841  1.00  0.00      PROA
ATOM    156  HD1 ARG    11      48.961   3.387   2.463  1.00  0.00      PROA
ATOM    157  HD2 ARG    11      49.466   2.187   1.190  1.00  0.00      PROA
ATOM    158  NE  ARG    11      48.259   1.429   2.728  1.00  0.00      PROA
ATOM    159  HE  ARG    11      48.325   0.482   2.414  1.00  0.00      PROA
ATOM    160  CZ  ARG    11      47.817   1.706   3.990  1.00  0.00      PROA
ATOM    161  NH1 ARG    11      47.779   2.980   4.427  1.00  0.00      PROA
ATOM    162 HH11 ARG    11      47.929   3.733   3.787  1.00  0.00      PROA
ATOM    163 HH12 ARG    11      47.601   3.172   5.392  1.00  0.00      PROA
ATOM    164  NH2 ARG    11      47.417   0.706   4.800  1.00  0.00      PROA
ATOM    165 HH21 ARG    11      47.237   0.887   5.767  1.00  0.00      PROA
ATOM    166 HH22 ARG    11      47.300  -0.218   4.434  1.00  0.00      PROA
ATOM    167  C   ARG    11      45.101   1.895  -1.545  1.00  0.00      PROA
ATOM    168  O   ARG    11      45.006   0.829  -2.148  1.00  0.00      PROA
ATOM    169  N   ASP    12      44.890   3.085  -2.129  1.00  0.00      PROA
ATOM    170  HN  ASP    12      44.926   3.952  -1.637  1.00  0.00      PROA
ATOM    171  CA  ASP    12      44.591   3.137  -3.565  1.00  0.00      PROA
ATOM    172  HA  ASP    12      44.044   2.239  -3.812  1.00  0.00      PROA
ATOM    173  CB  ASP    12      43.764   4.378  -3.970  1.00  0.00      PROA
ATOM    174  HB1 ASP    12      42.964   4.512  -3.212  1.00  0.00      PROA
ATOM    175  HB2 ASP    12      43.302   4.168  -4.957  1.00  0.00      PROA
ATOM    176  CG  ASP    12      44.497   5.712  -4.091  1.00  0.00      PROA
ATOM    177  OD1 ASP    12      45.718   5.750  -4.170  1.00  0.00      PROA
ATOM    178  OD2 ASP    12      43.820   6.741  -4.141  1.00  0.00      PROA
ATOM    179  C   ASP    12      45.852   2.899  -4.410  1.00  0.00      PROA
ATOM    180  O   ASP    12      46.951   2.785  -3.857  1.00  0.00      PROA
ATOM    181  N   SER    13      45.681   2.822  -5.743  1.00  0.00      PROA
ATOM    182  HN  SER    13      44.769   2.912  -6.132  1.00  0.00      PROA
ATOM    183  CA  SER    13      46.732   2.613  -6.739  1.00  0.00      PROA
ATOM    184  HA  SER    13      47.151   1.629  -6.590  1.00  0.00      PROA
ATOM    185  CB  SER    13      46.152   2.734  -8.109  1.00  0.00      PROA
ATOM    186  HB1 SER    13      46.923   2.581  -8.893  1.00  0.00      PROA
ATOM    187  HB2 SER    13      45.660   3.717  -8.259  1.00  0.00      PROA
ATOM    188  OG  SER    13      45.204   1.693  -8.132  1.00  0.00      PROA
ATOM    189  HG1 SER    13      45.149   1.406  -9.046  1.00  0.00      PROA
ATOM    190  C   SER    13      47.904   3.577  -6.567  1.00  0.00      PROA
ATOM    191  O   SER    13      49.055   3.175  -6.739  1.00  0.00      PROA
ATOM    192  N   GLN    14      47.606   4.843  -6.213  1.00  0.00      PROA
ATOM    193  HN  GLN    14      46.664   5.124  -6.049  1.00  0.00      PROA
ATOM    194  CA  GLN    14      48.605   5.894  -6.042  1.00  0.00      PROA
ATOM    195  HA  GLN    14      49.432   5.679  -6.703  1.00  0.00      PROA
ATOM    196  CB  GLN    14      48.015   7.264  -6.363  1.00  0.00      PROA
ATOM    197  HB1 GLN    14      48.557   8.023  -5.760  1.00  0.00      PROA
ATOM    198  HB2 GLN    14      46.947   7.259  -6.060  1.00  0.00      PROA
ATOM    199  CG  GLN    14      48.091   7.680  -7.827  1.00  0.00      PROA
ATOM    200  HG1 GLN    14      47.557   6.939  -8.460  1.00  0.00      PROA
ATOM    201  HG2 GLN    14      49.152   7.737  -8.151  1.00  0.00      PROA
ATOM    202  CD  GLN    14      47.440   9.041  -7.983  1.00  0.00      PROA
ATOM    203  OE1 GLN    14      46.635   9.258  -8.883  1.00  0.00      PROA
ATOM    204  NE2 GLN    14      47.805   9.944  -7.049  1.00  0.00      PROA
ATOM    205 HE21 GLN    14      47.426  10.869  -7.073  1.00  0.00      PROA
ATOM    206 HE22 GLN    14      48.455   9.689  -6.333  1.00  0.00      PROA
ATOM    207  C   GLN    14      49.158   5.984  -4.604  1.00  0.00      PROA
ATOM    208  O   GLN    14      49.887   6.926  -4.285  1.00  0.00      PROA
ATOM    209  N   GLN    15      48.862   4.956  -3.773  1.00  0.00      PROA
ATOM    210  HN  GLN    15      48.279   4.225  -4.110  1.00  0.00      PROA
ATOM    211  CA  GLN    15      49.291   4.744  -2.381  1.00  0.00      PROA
ATOM    212  HA  GLN    15      48.894   3.794  -2.055  1.00  0.00      PROA
ATOM    213  CB  GLN    15      50.813   4.749  -2.249  1.00  0.00      PROA
ATOM    214  HB1 GLN    15      51.081   4.873  -1.178  1.00  0.00      PROA
ATOM    215  HB2 GLN    15      51.221   5.607  -2.824  1.00  0.00      PROA
ATOM    216  CG  GLN    15      51.445   3.459  -2.771  1.00  0.00      PROA
ATOM    217  HG1 GLN    15      52.528   3.622  -2.956  1.00  0.00      PROA
ATOM    218  HG2 GLN    15      50.954   3.161  -3.722  1.00  0.00      PROA
ATOM    219  CD  GLN    15      51.274   2.345  -1.751  1.00  0.00      PROA
ATOM    220  OE1 GLN    15      50.190   2.013  -1.284  1.00  0.00      PROA
ATOM    221  NE2 GLN    15      52.447   1.775  -1.421  1.00  0.00      PROA
ATOM    222 HE21 GLN    15      52.471   1.028  -0.757  1.00  0.00      PROA
ATOM    223 HE22 GLN    15      53.296   2.099  -1.839  1.00  0.00      PROA
ATOM    224  C   GLN    15      48.638   5.698  -1.369  1.00  0.00      PROA
ATOM    225  O   GLN    15      49.179   5.885  -0.273  1.00  0.00      PROA
ATOM    226  N   LYS    16      47.458   6.257  -1.702  1.00  0.00      PROA
ATOM    227  HN  LYS    16      47.020   6.110  -2.585  1.00  0.00      PROA
ATOM    228  CA  LYS    16      46.758   7.124  -0.753  1.00  0.00      PROA
ATOM    229  HA  LYS    16      47.505   7.703  -0.232  1.00  0.00      PROA
ATOM    230  CB  LYS    16      45.756   8.061  -1.425  1.00  0.00      PROA
ATOM    231  HB1 LYS    16      45.320   8.732  -0.654  1.00  0.00      PROA
ATOM    232  HB2 LYS    16      44.942   7.454  -1.874  1.00  0.00      PROA
ATOM    233  CG  LYS    16      46.393   8.914  -2.516  1.00  0.00      PROA
ATOM    234  HG1 LYS    16      46.395   8.339  -3.465  1.00  0.00      PROA
ATOM    235  HG2 LYS    16      47.443   9.137  -2.229  1.00  0.00      PROA
ATOM    236  CD  LYS    16      45.653  10.233  -2.740  1.00  0.00      PROA
ATOM    237  HD1 LYS    16      46.207  10.810  -3.510  1.00  0.00      PROA
ATOM    238  HD2 LYS    16      45.666  10.800  -1.786  1.00  0.00      PROA
ATOM    239  CE  LYS    16      44.204  10.110  -3.195  1.00  0.00      PROA
ATOM    240  HE1 LYS    16      43.749  11.118  -3.308  1.00  0.00      PROA
ATOM    241  HE2 LYS    16      43.621   9.508  -2.466  1.00  0.00      PROA
ATOM    242  NZ  LYS    16      44.154   9.435  -4.494  1.00  0.00      PROA
ATOM    243  HZ1 LYS    16      44.073   8.408  -4.349  1.00  0.00      PROA
ATOM    244  HZ2 LYS    16      45.023   9.642  -5.026  1.00  0.00      PROA
ATOM    245  HZ3 LYS    16      43.330   9.775  -5.030  1.00  0.00      PROA
ATOM    246  C   LYS    16      46.039   6.261   0.266  1.00  0.00      PROA
ATOM    247  O   LYS    16      45.503   5.209  -0.084  1.00  0.00      PROA
ATOM    248  N   SER    17      46.040   6.695   1.528  1.00  0.00      PROA
ATOM    249  HN  SER    17      46.504   7.536   1.794  1.00  0.00      PROA
ATOM    250  CA  SER    17      45.366   5.977   2.599  1.00  0.00      PROA
ATOM    251  HA  SER    17      45.215   4.951   2.298  1.00  0.00      PROA
ATOM    252  CB  SER    17      46.277   6.070   3.811  1.00  0.00      PROA
ATOM    253  HB1 SER    17      45.861   5.483   4.657  1.00  0.00      PROA
ATOM    254  HB2 SER    17      46.404   7.128   4.122  1.00  0.00      PROA
ATOM    255  OG  SER    17      47.552   5.523   3.423  1.00  0.00      PROA
ATOM    256  HG1 SER    17      47.787   5.957   2.599  1.00  0.00      PROA
ATOM    257  C   SER    17      43.941   6.484   2.735  1.00  0.00      PROA
ATOM    258  O   SER    17      43.647   7.595   2.298  1.00  0.00      PROA
ATOM    259  N   LEU    18      43.069   5.677   3.356  1.00  0.00      PROA
ATOM    260  HN  LEU    18      43.342   4.775   3.679  1.00  0.00      PROA
ATOM    261  CA  LEU    18      41.676   6.031   3.610  1.00  0.00      PROA
ATOM    262  HA  LEU    18      41.444   6.912   3.031  1.00  0.00      PROA
ATOM    263  CB  LEU    18      40.744   4.881   3.223  1.00  0.00      PROA
ATOM    264  HB1 LEU    18      39.697   5.245   3.273  1.00  0.00      PROA
ATOM    265  HB2 LEU    18      40.875   4.059   3.958  1.00  0.00      PROA
ATOM    266  CG  LEU    18      40.994   4.319   1.819  1.00  0.00      PROA
ATOM    267  HG  LEU    18      42.050   3.981   1.746  1.00  0.00      PROA
ATOM    268  CD1 LEU    18      40.070   3.140   1.515  1.00  0.00      PROA
ATOM    269 HD11 LEU    18      39.008   3.462   1.574  1.00  0.00      PROA
ATOM    270 HD12 LEU    18      40.236   2.328   2.255  1.00  0.00      PROA
ATOM    271 HD13 LEU    18      40.269   2.758   0.491  1.00  0.00      PROA
ATOM    272  CD2 LEU    18      40.913   5.387   0.729  1.00  0.00      PROA
ATOM    273 HD21 LEU    18      41.673   6.177   0.912  1.00  0.00      PROA
ATOM    274 HD22 LEU    18      39.906   5.856   0.734  1.00  0.00      PROA
ATOM    275 HD23 LEU    18      41.109   4.929  -0.264  1.00  0.00      PROA
ATOM    276  C   LEU    18      41.537   6.338   5.099  1.00  0.00      PROA
ATOM    277  O   LEU    18      41.996   5.549   5.923  1.00  0.00      PROA
ATOM    278  N   VAL    19      40.938   7.500   5.438  1.00  0.00      PROA
ATOM    279  HN  VAL    19      40.595   8.119   4.737  1.00  0.00      PROA
ATOM    280  CA  VAL    19      40.735   7.963   6.823  1.00  0.00      PROA
ATOM    281  HA  VAL    19      40.978   7.143   7.483  1.00  0.00      PROA
ATOM    282  CB  VAL    19      41.608   9.177   7.150  1.00  0.00      PROA
ATOM    283  HB  VAL    19      41.423   9.487   8.200  1.00  0.00      PROA
ATOM    284  CG1 VAL    19      43.092   8.856   6.976  1.00  0.00      PROA
ATOM    285 HG11 VAL    19      43.332   8.729   5.899  1.00  0.00      PROA
ATOM    286 HG12 VAL    19      43.339   7.912   7.508  1.00  0.00      PROA
ATOM    287 HG13 VAL    19      43.708   9.686   7.382  1.00  0.00      PROA
ATOM    288  CG2 VAL    19      41.169  10.404   6.349  1.00  0.00      PROA
ATOM    289 HG21 VAL    19      40.114  10.658   6.588  1.00  0.00      PROA
ATOM    290 HG22 VAL    19      41.244  10.192   5.261  1.00  0.00      PROA
ATOM    291 HG23 VAL    19      41.810  11.274   6.606  1.00  0.00      PROA
ATOM    292  C   VAL    19      39.259   8.311   7.077  1.00  0.00      PROA
ATOM    293  O   VAL    19      38.533   8.573   6.121  1.00  0.00      PROA
ATOM    294  N   MET    20      38.831   8.336   8.354  1.00  0.00      PROA
ATOM    295  HN  MET    20      39.436   8.090   9.107  1.00  0.00      PROA
ATOM    296  CA  MET    20      37.472   8.718   8.742  1.00  0.00      PROA
ATOM    297  HA  MET    20      36.802   8.414   7.952  1.00  0.00      PROA
ATOM    298  CB  MET    20      37.071   8.054  10.062  1.00  0.00      PROA
ATOM    299  HB1 MET    20      36.304   8.691  10.551  1.00  0.00      PROA
ATOM    300  HB2 MET    20      37.969   8.007  10.712  1.00  0.00      PROA
ATOM    301  CG  MET    20      36.504   6.643   9.932  1.00  0.00      PROA
ATOM    302  HG1 MET    20      36.459   6.184  10.942  1.00  0.00      PROA
ATOM    303  HG2 MET    20      37.195   6.039   9.305  1.00  0.00      PROA
ATOM    304  SD  MET    20      34.865   6.637   9.196  1.00  0.00      PROA
ATOM    305  CE  MET    20      33.959   7.273  10.613  1.00  0.00      PROA
ATOM    306  HE1 MET    20      34.326   8.279  10.908  1.00  0.00      PROA
ATOM    307  HE2 MET    20      34.084   6.594  11.484  1.00  0.00      PROA
ATOM    308  HE3 MET    20      32.879   7.358  10.371  1.00  0.00      PROA
ATOM    309  C   MET    20      37.493  10.235   8.971  1.00  0.00      PROA
ATOM    310  O   MET    20      37.972  10.705  10.011  1.00  0.00      PROA
ATOM    311  N   SER    21      37.022  10.995   7.975  1.00  0.00      PROA
ATOM    312  HN  SER    21      36.651  10.583   7.147  1.00  0.00      PROA
ATOM    313  CA  SER    21      37.003  12.464   7.995  1.00  0.00      PROA
ATOM    314  HA  SER    21      37.824  12.832   8.592  1.00  0.00      PROA
ATOM    315  CB  SER    21      37.147  12.844   6.546  1.00  0.00      PROA
ATOM    316  HB1 SER    21      38.213  13.042   6.302  1.00  0.00      PROA
ATOM    317  HB2 SER    21      36.543  13.748   6.321  1.00  0.00      PROA
ATOM    318  OG  SER    21      36.671  11.740   5.761  1.00  0.00      PROA
ATOM    319  HG1 SER    21      35.780  11.972   5.492  1.00  0.00      PROA
ATOM    320  C   SER    21      35.789  13.051   8.721  1.00  0.00      PROA
ATOM    321  O   SER    21      35.811  14.217   9.123  1.00  0.00      PROA
ATOM    322  N   GLY    22      34.736  12.252   8.825  1.00  0.00      PROA
ATOM    323  HN  GLY    22      34.756  11.332   8.442  1.00  0.00      PROA
ATOM    324  CA  GLY    22      33.486  12.612   9.480  1.00  0.00      PROA
ATOM    325  HA1 GLY    22      32.853  13.104   8.756  1.00  0.00      PROA
ATOM    326  HA2 GLY    22      33.712  13.285  10.294  1.00  0.00      PROA
ATOM    327  C   GLY    22      32.776  11.389  10.020  1.00  0.00      PROA
ATOM    328  O   GLY    22      33.225  10.267   9.761  1.00  0.00      PROA
ATOM    329  N   PRO    23      31.645  11.551  10.752  1.00  0.00      PROA
ATOM    330  CD  PRO    23      30.993  12.812  11.077  1.00  0.00      PROA
ATOM    331  HD1 PRO    23      30.946  13.459  10.176  1.00  0.00      PROA
ATOM    332  HD2 PRO    23      31.548  13.330  11.887  1.00  0.00      PROA
ATOM    333  CA  PRO    23      30.946  10.365  11.294  1.00  0.00      PROA
ATOM    334  HA  PRO    23      31.631   9.729  11.832  1.00  0.00      PROA
ATOM    335  CB  PRO    23      29.846  11.007  12.148  1.00  0.00      PROA
ATOM    336  HB1 PRO    23      30.178  11.102  13.204  1.00  0.00      PROA
ATOM    337  HB2 PRO    23      28.920  10.395  12.117  1.00  0.00      PROA
ATOM    338  CG  PRO    23      29.602  12.386  11.534  1.00  0.00      PROA
ATOM    339  HG1 PRO    23      28.899  12.325  10.676  1.00  0.00      PROA
ATOM    340  HG2 PRO    23      29.192  13.094  12.285  1.00  0.00      PROA
ATOM    341  C   PRO    23      30.417   9.386  10.243  1.00  0.00      PROA
ATOM    342  O   PRO    23      30.239   8.205  10.544  1.00  0.00      PROA
ATOM    343  N   TYR    24      30.162   9.870   9.015  1.00  0.00      PROA
ATOM    344  HN  TYR    24      30.305  10.831   8.792  1.00  0.00      PROA
ATOM    345  CA  TYR    24      29.662   9.035   7.919  1.00  0.00      PROA
ATOM    346  HA  TYR    24      29.824   8.001   8.185  1.00  0.00      PROA
ATOM    347  CB  TYR    24      28.176   9.296   7.683  1.00  0.00      PROA
ATOM    348  HB1 TYR    24      27.810   8.695   6.824  1.00  0.00      PROA
ATOM    349  HB2 TYR    24      27.999  10.377   7.496  1.00  0.00      PROA
ATOM    350  CG  TYR    24      27.404   8.892   8.910  1.00  0.00      PROA
ATOM    351  CD1 TYR    24      27.460   7.577   9.352  1.00  0.00      PROA
ATOM    352  HD1 TYR    24      28.041   6.847   8.807  1.00  0.00      PROA
ATOM    353  CE1 TYR    24      26.769   7.205  10.495  1.00  0.00      PROA
ATOM    354  HE1 TYR    24      26.821   6.185  10.847  1.00  0.00      PROA
ATOM    355  CZ  TYR    24      26.009   8.139  11.189  1.00  0.00      PROA
ATOM    356  OH  TYR    24      25.313   7.758  12.322  1.00  0.00      PROA
ATOM    357  HH  TYR    24      24.983   8.552  12.748  1.00  0.00      PROA
ATOM    358  CD2 TYR    24      26.647   9.831   9.602  1.00  0.00      PROA
ATOM    359  HD2 TYR    24      26.602  10.852   9.253  1.00  0.00      PROA
ATOM    360  CE2 TYR    24      25.948   9.454  10.742  1.00  0.00      PROA
ATOM    361  HE2 TYR    24      25.358  10.181  11.280  1.00  0.00      PROA
ATOM    362  C   TYR    24      30.434   9.339   6.649  1.00  0.00      PROA
ATOM    363  O   TYR    24      29.869   9.330   5.559  1.00  0.00      PROA
ATOM    364  N   GLU    25      31.738   9.623   6.785  1.00  0.00      PROA
ATOM    365  HN  GLU    25      32.207   9.612   7.665  1.00  0.00      PROA
ATOM    366  CA  GLU    25      32.535   9.969   5.615  1.00  0.00      PROA
ATOM    367  HA  GLU    25      32.107   9.471   4.757  1.00  0.00      PROA
ATOM    368  CB  GLU    25      32.540  11.485   5.407  1.00  0.00      PROA
ATOM    369  HB1 GLU    25      33.239  11.945   6.137  1.00  0.00      PROA
ATOM    370  HB2 GLU    25      31.517  11.875   5.594  1.00  0.00      PROA
ATOM    371  CG  GLU    25      32.969  11.882   3.995  1.00  0.00      PROA
ATOM    372  HG1 GLU    25      32.077  11.970   3.338  1.00  0.00      PROA
ATOM    373  HG2 GLU    25      33.655  11.114   3.577  1.00  0.00      PROA
ATOM    374  CD  GLU    25      33.679  13.209   4.062  1.00  0.00      PROA
ATOM    375  OE1 GLU    25      34.530  13.387   4.928  1.00  0.00      PROA
ATOM    376  OE2 GLU    25      33.440  14.070   3.225  1.00  0.00      PROA
ATOM    377  C   GLU    25      33.953   9.480   5.703  1.00  0.00      PROA
ATOM    378  O   GLU    25      34.555   9.509   6.771  1.00  0.00      PROA
ATOM    379  N   LEU    26      34.487   9.047   4.556  1.00  0.00      PROA
ATOM    380  HN  LEU    26      33.936   8.981   3.728  1.00  0.00      PROA
ATOM    381  CA  LEU    26      35.877   8.642   4.401  1.00  0.00      PROA
ATOM    382  HA  LEU    26      36.353   8.711   5.368  1.00  0.00      PROA
ATOM    383  CB  LEU    26      35.978   7.215   3.863  1.00  0.00      PROA
ATOM    384  HB1 LEU    26      37.048   7.004   3.658  1.00  0.00      PROA
ATOM    385  HB2 LEU    26      35.412   7.169   2.910  1.00  0.00      PROA
ATOM    386  CG  LEU    26      35.450   6.114   4.775  1.00  0.00      PROA
ATOM    387  HG  LEU    26      34.421   6.375   5.102  1.00  0.00      PROA
ATOM    388  CD1 LEU    26      35.419   4.761   4.062  1.00  0.00      PROA
ATOM    389 HD11 LEU    26      36.443   4.478   3.737  1.00  0.00      PROA
ATOM    390 HD12 LEU    26      34.765   4.821   3.166  1.00  0.00      PROA
ATOM    391 HD13 LEU    26      35.037   3.979   4.753  1.00  0.00      PROA
ATOM    392  CD2 LEU    26      36.241   6.034   6.074  1.00  0.00      PROA
ATOM    393 HD21 LEU    26      36.173   6.998   6.623  1.00  0.00      PROA
ATOM    394 HD22 LEU    26      37.310   5.826   5.854  1.00  0.00      PROA
ATOM    395 HD23 LEU    26      35.829   5.229   6.719  1.00  0.00      PROA
ATOM    396  C   LEU    26      36.504   9.559   3.367  1.00  0.00      PROA
ATOM    397  O   LEU    26      35.847   9.932   2.394  1.00  0.00      PROA
ATOM    398  N   LYS    27      37.779   9.887   3.558  1.00  0.00      PROA
ATOM    399  HN  LYS    27      38.266   9.600   4.377  1.00  0.00      PROA
ATOM    400  CA  LYS    27      38.568  10.677   2.614  1.00  0.00      PROA
ATOM    401  HA  LYS    27      38.004  10.747   1.696  1.00  0.00      PROA
ATOM    402  CB  LYS    27      38.878  12.080   3.143  1.00  0.00      PROA
ATOM    403  HB1 LYS    27      39.796  12.458   2.645  1.00  0.00      PROA
ATOM    404  HB2 LYS    27      39.061  12.021   4.237  1.00  0.00      PROA
ATOM    405  CG  LYS    27      37.730  13.061   2.882  1.00  0.00      PROA
ATOM    406  HG1 LYS    27      36.812  12.674   3.372  1.00  0.00      PROA
ATOM    407  HG2 LYS    27      37.555  13.123   1.787  1.00  0.00      PROA
ATOM    408  CD  LYS    27      38.019  14.462   3.415  1.00  0.00      PROA
ATOM    409  HD1 LYS    27      39.013  14.781   3.039  1.00  0.00      PROA
ATOM    410  HD2 LYS    27      38.051  14.414   4.524  1.00  0.00      PROA
ATOM    411  CE  LYS    27      36.990  15.516   3.009  1.00  0.00      PROA
ATOM    412  HE1 LYS    27      36.940  15.594   1.902  1.00  0.00      PROA
ATOM    413  HE2 LYS    27      37.258  16.500   3.449  1.00  0.00      PROA
ATOM    414  NZ  LYS    27      35.662  15.143   3.499  1.00  0.00      PROA
ATOM    415  HZ1 LYS    27      35.758  14.458   4.275  1.00  0.00      PROA
ATOM    416  HZ2 LYS    27      35.114  14.716   2.725  1.00  0.00      PROA
ATOM    417  HZ3 LYS    27      35.169  15.991   3.845  1.00  0.00      PROA
ATOM    418  C   LYS    27      39.851   9.906   2.272  1.00  0.00      PROA
ATOM    419  O   LYS    27      40.277   9.055   3.054  1.00  0.00      PROA
ATOM    420  N   ALA    28      40.464  10.216   1.124  1.00  0.00      PROA
ATOM    421  HN  ALA    28      40.089  10.897   0.501  1.00  0.00      PROA
ATOM    422  CA  ALA    28      41.715   9.593   0.694  1.00  0.00      PROA
ATOM    423  HA  ALA    28      42.002   8.869   1.442  1.00  0.00      PROA
ATOM    424  CB  ALA    28      41.542   8.914  -0.658  1.00  0.00      PROA
ATOM    425  HB1 ALA    28      41.238   9.660  -1.423  1.00  0.00      PROA
ATOM    426  HB2 ALA    28      40.754   8.134  -0.591  1.00  0.00      PROA
ATOM    427  HB3 ALA    28      42.501   8.452  -0.974  1.00  0.00      PROA
ATOM    428  C   ALA    28      42.807  10.647   0.559  1.00  0.00      PROA
ATOM    429  O   ALA    28      42.602  11.679  -0.081  1.00  0.00      PROA
ATOM    430  N   LEU    29      43.970  10.389   1.169  1.00  0.00      PROA
ATOM    431  HN  LEU    29      44.108   9.555   1.696  1.00  0.00      PROA
ATOM    432  CA  LEU    29      45.116  11.297   1.113  1.00  0.00      PROA
ATOM    433  HA  LEU    29      45.219  11.621   0.088  1.00  0.00      PROA
ATOM    434  CB  LEU    29      44.972  12.520   2.029  1.00  0.00      PROA
ATOM    435  HB1 LEU    29      43.954  12.936   1.879  1.00  0.00      PROA
ATOM    436  HB2 LEU    29      45.722  13.273   1.708  1.00  0.00      PROA
ATOM    437  CG  LEU    29      45.162  12.282   3.530  1.00  0.00      PROA
ATOM    438  HG  LEU    29      46.004  11.574   3.685  1.00  0.00      PROA
ATOM    439  CD1 LEU    29      45.466  13.593   4.257  1.00  0.00      PROA
ATOM    440 HD11 LEU    29      44.628  14.309   4.118  1.00  0.00      PROA
ATOM    441 HD12 LEU    29      46.392  14.047   3.845  1.00  0.00      PROA
ATOM    442 HD13 LEU    29      45.593  13.402   5.344  1.00  0.00      PROA
ATOM    443  CD2 LEU    29      43.988  11.552   4.181  1.00  0.00      PROA
ATOM    444 HD21 LEU    29      43.847  10.557   3.707  1.00  0.00      PROA
ATOM    445 HD22 LEU    29      43.057  12.143   4.050  1.00  0.00      PROA
ATOM    446 HD23 LEU    29      44.189  11.404   5.264  1.00  0.00      PROA
ATOM    447  C   LEU    29      46.389  10.523   1.438  1.00  0.00      PROA
ATOM    448  O   LEU    29      46.315   9.476   2.086  1.00  0.00      PROA
ATOM    449  N   HSD    30      47.548  11.012   0.972  1.00  0.00      PROA
ATOM    450  HN  HSD    30      47.592  11.824   0.395  1.00  0.00      PROA
ATOM    451  CA  HSD    30      48.823  10.370   1.291  1.00  0.00      PROA
ATOM    452  HA  HSD    30      48.729   9.316   1.073  1.00  0.00      PROA
ATOM    453  CB  HSD    30      49.967  10.980   0.471  1.00  0.00      PROA
ATOM    454  HB1 HSD    30      50.933  10.598   0.864  1.00  0.00      PROA
ATOM    455  HB2 HSD    30      49.938  12.085   0.583  1.00  0.00      PROA
ATOM    456  ND1 HSD    30      49.154  11.331  -1.896  1.00  0.00      PROA
ATOM    457  HD1 HSD    30      48.545  12.096  -1.689  1.00  0.00      PROA
ATOM    458  CG  HSD    30      49.888  10.650  -0.999  1.00  0.00      PROA
ATOM    459  CE1 HSD    30      49.402  10.780  -3.123  1.00  0.00      PROA
ATOM    460  HE1 HSD    30      48.951  11.130  -4.051  1.00  0.00      PROA
ATOM    461  NE2 HSD    30      50.289   9.746  -2.985  1.00  0.00      PROA
ATOM    462  CD2 HSD    30      50.596   9.651  -1.670  1.00  0.00      PROA
ATOM    463  HD2 HSD    30      51.283   8.896  -1.307  1.00  0.00      PROA
ATOM    464  C   HSD    30      49.123  10.666   2.754  1.00  0.00      PROA
ATOM    465  O   HSD    30      49.045  11.825   3.175  1.00  0.00      PROA
ATOM    466  N   LEU    31      49.419   9.620   3.530  1.00  0.00      PROA
ATOM    467  HN  LEU    31      49.432   8.688   3.178  1.00  0.00      PROA
ATOM    468  CA  LEU    31      49.744   9.773   4.941  1.00  0.00      PROA
ATOM    469  HA  LEU    31      49.498  10.786   5.224  1.00  0.00      PROA
ATOM    470  CB  LEU    31      48.980   8.788   5.824  1.00  0.00      PROA
ATOM    471  HB1 LEU    31      49.461   8.773   6.825  1.00  0.00      PROA
ATOM    472  HB2 LEU    31      49.062   7.778   5.370  1.00  0.00      PROA
ATOM    473  CG  LEU    31      47.500   9.110   6.010  1.00  0.00      PROA
ATOM    474  HG  LEU    31      46.992   9.080   5.022  1.00  0.00      PROA
ATOM    475  CD1 LEU    31      46.834   8.104   6.951  1.00  0.00      PROA
ATOM    476 HD11 LEU    31      47.326   8.130   7.947  1.00  0.00      PROA
ATOM    477 HD12 LEU    31      46.927   7.078   6.535  1.00  0.00      PROA
ATOM    478 HD13 LEU    31      45.760   8.360   7.078  1.00  0.00      PROA
ATOM    479  CD2 LEU    31      47.284  10.548   6.480  1.00  0.00      PROA
ATOM    480 HD21 LEU    31      47.530  11.259   5.662  1.00  0.00      PROA
ATOM    481 HD22 LEU    31      47.942  10.765   7.349  1.00  0.00      PROA
ATOM    482 HD23 LEU    31      46.221  10.696   6.770  1.00  0.00      PROA
ATOM    483  C   LEU    31      51.232   9.580   5.167  1.00  0.00      PROA
ATOM    484  O   LEU    31      51.795   8.562   4.757  1.00  0.00      PROA
ATOM    485  N   GLN    32      51.872  10.577   5.800  1.00  0.00      PROA
ATOM    486  HN  GLN    32      51.393  11.408   6.070  1.00  0.00      PROA
ATOM    487  CA  GLN    32      53.297  10.539   6.145  1.00  0.00      PROA
ATOM    488  HA  GLN    32      53.834  10.120   5.307  1.00  0.00      PROA
ATOM    489  CB  GLN    32      53.803  11.940   6.452  1.00  0.00      PROA
ATOM    490  HB1 GLN    32      54.893  11.895   6.662  1.00  0.00      PROA
ATOM    491  HB2 GLN    32      53.280  12.327   7.352  1.00  0.00      PROA
ATOM    492  CG  GLN    32      53.558  12.891   5.282  1.00  0.00      PROA
ATOM    493  HG1 GLN    32      52.470  12.951   5.065  1.00  0.00      PROA
ATOM    494  HG2 GLN    32      54.090  12.525   4.378  1.00  0.00      PROA
ATOM    495  CD  GLN    32      54.075  14.264   5.648  1.00  0.00      PROA
ATOM    496  OE1 GLN    32      54.140  14.638   6.812  1.00  0.00      PROA
ATOM    497  NE2 GLN    32      54.457  14.992   4.584  1.00  0.00      PROA
ATOM    498 HE21 GLN    32      54.815  15.916   4.714  1.00  0.00      PROA
ATOM    499 HE22 GLN    32      54.383  14.608   3.664  1.00  0.00      PROA
ATOM    500  C   GLN    32      53.480   9.560   7.310  1.00  0.00      PROA
ATOM    501  O   GLN    32      52.538   9.347   8.077  1.00  0.00      PROA
ATOM    502  N   GLY    33      54.677   8.988   7.435  1.00  0.00      PROA
ATOM    503  HN  GLY    33      55.410   9.205   6.796  1.00  0.00      PROA
ATOM    504  CA  GLY    33      55.042   8.022   8.472  1.00  0.00      PROA
ATOM    505  HA1 GLY    33      56.121   8.001   8.507  1.00  0.00      PROA
ATOM    506  HA2 GLY    33      54.660   7.065   8.149  1.00  0.00      PROA
ATOM    507  C   GLY    33      54.535   8.271   9.886  1.00  0.00      PROA
ATOM    508  O   GLY    33      54.320   7.310  10.630  1.00  0.00      PROA
ATOM    509  N   GLN    34      54.324   9.551  10.269  1.00  0.00      PROA
ATOM    510  HN  GLN    34      54.486  10.312   9.646  1.00  0.00      PROA
ATOM    511  CA  GLN    34      53.848   9.926  11.606  1.00  0.00      PROA
ATOM    512  HA  GLN    34      54.133   9.138  12.287  1.00  0.00      PROA
ATOM    513  CB  GLN    34      54.435  11.263  12.076  1.00  0.00      PROA
ATOM    514  HB1 GLN    34      55.509  11.284  11.796  1.00  0.00      PROA
ATOM    515  HB2 GLN    34      54.349  11.306  13.182  1.00  0.00      PROA
ATOM    516  CG  GLN    34      53.769  12.519  11.500  1.00  0.00      PROA
ATOM    517  HG1 GLN    34      54.121  13.412  12.059  1.00  0.00      PROA
ATOM    518  HG2 GLN    34      52.666  12.433  11.606  1.00  0.00      PROA
ATOM    519  CD  GLN    34      54.109  12.691  10.036  1.00  0.00      PROA
ATOM    520  OE1 GLN    34      55.079  12.136   9.523  1.00  0.00      PROA
ATOM    521  NE2 GLN    34      53.284  13.531   9.402  1.00  0.00      PROA
ATOM    522 HE21 GLN    34      52.385  13.736   9.788  1.00  0.00      PROA
ATOM    523 HE22 GLN    34      53.566  13.955   8.541  1.00  0.00      PROA
ATOM    524  C   GLN    34      52.302   9.940  11.741  1.00  0.00      PROA
ATOM    525  O   GLN    34      51.800   9.908  12.868  1.00  0.00      PROA
ATOM    526  N   ASP    35      51.562   9.988  10.612  1.00  0.00      PROA
ATOM    527  HN  ASP    35      51.997   9.999   9.715  1.00  0.00      PROA
ATOM    528  CA  ASP    35      50.090  10.029  10.588  1.00  0.00      PROA
ATOM    529  HA  ASP    35      49.740  10.230  11.589  1.00  0.00      PROA
ATOM    530  CB  ASP    35      49.617  11.120   9.628  1.00  0.00      PROA
ATOM    531  HB1 ASP    35      48.530  10.995   9.436  1.00  0.00      PROA
ATOM    532  HB2 ASP    35      50.169  11.030   8.668  1.00  0.00      PROA
ATOM    533  CG  ASP    35      49.857  12.497  10.201  1.00  0.00      PROA
ATOM    534  OD1 ASP    35      49.416  12.755  11.318  1.00  0.00      PROA
ATOM    535  OD2 ASP    35      50.465  13.317   9.519  1.00  0.00      PROA
ATOM    536  C   ASP    35      49.407   8.716  10.131  1.00  0.00      PROA
ATOM    537  O   ASP    35      48.175   8.674  10.043  1.00  0.00      PROA
ATOM    538  N   MET    36      50.201   7.653   9.868  1.00  0.00      PROA
ATOM    539  HN  MET    36      51.187   7.730   9.979  1.00  0.00      PROA
ATOM    540  CA  MET    36      49.753   6.325   9.412  1.00  0.00      PROA
ATOM    541  HA  MET    36      49.309   6.427   8.434  1.00  0.00      PROA
ATOM    542  CB  MET    36      50.969   5.395   9.364  1.00  0.00      PROA
ATOM    543  HB1 MET    36      51.279   5.184  10.409  1.00  0.00      PROA
ATOM    544  HB2 MET    36      51.790   5.933   8.846  1.00  0.00      PROA
ATOM    545  CG  MET    36      50.763   4.053   8.653  1.00  0.00      PROA
ATOM    546  HG1 MET    36      49.700   3.763   8.779  1.00  0.00      PROA
ATOM    547  HG2 MET    36      51.395   3.298   9.165  1.00  0.00      PROA
ATOM    548  SD  MET    36      51.162   4.043   6.889  1.00  0.00      PROA
ATOM    549  CE  MET    36      49.787   5.004   6.240  1.00  0.00      PROA
ATOM    550  HE1 MET    36      49.868   6.073   6.534  1.00  0.00      PROA
ATOM    551  HE2 MET    36      48.825   4.612   6.632  1.00  0.00      PROA
ATOM    552  HE3 MET    36      49.774   4.954   5.130  1.00  0.00      PROA
ATOM    553  C   MET    36      48.624   5.699  10.253  1.00  0.00      PROA
ATOM    554  O   MET    36      47.745   5.036   9.695  1.00  0.00      PROA
ATOM    555  N   GLU    37      48.646   5.914  11.586  1.00  0.00      PROA
ATOM    556  HN  GLU    37      49.361   6.471  12.000  1.00  0.00      PROA
ATOM    557  CA  GLU    37      47.661   5.373  12.531  1.00  0.00      PROA
ATOM    558  HA  GLU    37      47.523   4.325  12.311  1.00  0.00      PROA
ATOM    559  CB  GLU    37      48.153   5.557  13.969  1.00  0.00      PROA
ATOM    560  HB1 GLU    37      47.282   5.529  14.658  1.00  0.00      PROA
ATOM    561  HB2 GLU    37      48.652   6.545  14.060  1.00  0.00      PROA
ATOM    562  CG  GLU    37      49.146   4.452  14.365  1.00  0.00      PROA
ATOM    563  HG1 GLU    37      48.611   3.481  14.441  1.00  0.00      PROA
ATOM    564  HG2 GLU    37      49.601   4.696  15.348  1.00  0.00      PROA
ATOM    565  CD  GLU    37      50.243   4.335  13.324  1.00  0.00      PROA
ATOM    566  OE1 GLU    37      50.299   3.319  12.633  1.00  0.00      PROA
ATOM    567  OE2 GLU    37      50.996   5.292  13.156  1.00  0.00      PROA
ATOM    568  C   GLU    37      46.212   5.875  12.299  1.00  0.00      PROA
ATOM    569  O   GLU    37      45.265   5.241  12.765  1.00  0.00      PROA
ATOM    570  N   GLN    38      46.048   6.984  11.558  1.00  0.00      PROA
ATOM    571  HN  GLN    38      46.832   7.475  11.188  1.00  0.00      PROA
ATOM    572  CA  GLN    38      44.744   7.566  11.227  1.00  0.00      PROA
ATOM    573  HA  GLN    38      44.161   7.607  12.135  1.00  0.00      PROA
ATOM    574  CB  GLN    38      44.886   8.967  10.631  1.00  0.00      PROA
ATOM    575  HB1 GLN    38      43.869   9.351  10.407  1.00  0.00      PROA
ATOM    576  HB2 GLN    38      45.457   8.881   9.682  1.00  0.00      PROA
ATOM    577  CG  GLN    38      45.595   9.991  11.518  1.00  0.00      PROA
ATOM    578  HG1 GLN    38      46.656   9.700  11.668  1.00  0.00      PROA
ATOM    579  HG2 GLN    38      45.091  10.055  12.507  1.00  0.00      PROA
ATOM    580  CD  GLN    38      45.525  11.333  10.818  1.00  0.00      PROA
ATOM    581  OE1 GLN    38      44.507  11.683  10.227  1.00  0.00      PROA
ATOM    582  NE2 GLN    38      46.649  12.062  10.906  1.00  0.00      PROA
ATOM    583 HE21 GLN    38      47.439  11.704  11.403  1.00  0.00      PROA
ATOM    584 HE22 GLN    38      46.696  12.963  10.474  1.00  0.00      PROA
ATOM    585  C   GLN    38      43.937   6.695  10.252  1.00  0.00      PROA
ATOM    586  O   GLN    38      42.703   6.802  10.234  1.00  0.00      PROA
ATOM    587  N   GLN    39      44.619   5.851   9.435  1.00  0.00      PROA
ATOM    588  HN  GLN    39      45.611   5.767   9.480  1.00  0.00      PROA
ATOM    589  CA  GLN    39      43.955   5.007   8.432  1.00  0.00      PROA
ATOM    590  HA  GLN    39      43.430   5.650   7.740  1.00  0.00      PROA
ATOM    591  CB  GLN    39      45.000   4.171   7.700  1.00  0.00      PROA
ATOM    592  HB1 GLN    39      45.801   4.836   7.312  1.00  0.00      PROA
ATOM    593  HB2 GLN    39      44.522   3.648   6.844  1.00  0.00      PROA
ATOM    594  CG  GLN    39      45.610   3.139   8.651  1.00  0.00      PROA
ATOM    595  HG1 GLN    39      44.873   2.330   8.842  1.00  0.00      PROA
ATOM    596  HG2 GLN    39      45.868   3.631   9.614  1.00  0.00      PROA
ATOM    597  CD  GLN    39      46.855   2.539   8.059  1.00  0.00      PROA
ATOM    598  OE1 GLN    39      46.931   2.275   6.861  1.00  0.00      PROA
ATOM    599  NE2 GLN    39      47.815   2.300   8.964  1.00  0.00      PROA
ATOM    600 HE21 GLN    39      47.723   2.654   9.895  1.00  0.00      PROA
ATOM    601 HE22 GLN    39      48.622   1.768   8.709  1.00  0.00      PROA
ATOM    602  C   GLN    39      42.886   4.088   9.039  1.00  0.00      PROA
ATOM    603  O   GLN    39      43.038   3.618  10.171  1.00  0.00      PROA
ATOM    604  N   VAL    40      41.787   3.878   8.306  1.00  0.00      PROA
ATOM    605  HN  VAL    40      41.664   4.262   7.394  1.00  0.00      PROA
ATOM    606  CA  VAL    40      40.698   3.057   8.828  1.00  0.00      PROA
ATOM    607  HA  VAL    40      40.606   3.250   9.886  1.00  0.00      PROA
ATOM    608  CB  VAL    40      39.396   3.400   8.108  1.00  0.00      PROA
ATOM    609  HB  VAL    40      39.469   3.059   7.053  1.00  0.00      PROA
ATOM    610  CG1 VAL    40      38.180   2.741   8.757  1.00  0.00      PROA
ATOM    611 HG11 VAL    40      38.180   2.932   9.852  1.00  0.00      PROA
ATOM    612 HG12 VAL    40      38.209   1.643   8.589  1.00  0.00      PROA
ATOM    613 HG13 VAL    40      37.247   3.161   8.325  1.00  0.00      PROA
ATOM    614  CG2 VAL    40      39.241   4.908   8.040  1.00  0.00      PROA
ATOM    615 HG21 VAL    40      39.989   5.337   7.339  1.00  0.00      PROA
ATOM    616 HG22 VAL    40      39.404   5.350   9.046  1.00  0.00      PROA
ATOM    617 HG23 VAL    40      38.224   5.167   7.677  1.00  0.00      PROA
ATOM    618  C   VAL    40      41.005   1.576   8.667  1.00  0.00      PROA
ATOM    619  O   VAL    40      41.612   1.168   7.679  1.00  0.00      PROA
ATOM    620  N   VAL    41      40.596   0.778   9.658  1.00  0.00      PROA
ATOM    621  HN  VAL    41      40.163   1.141  10.479  1.00  0.00      PROA
ATOM    622  CA  VAL    41      40.751  -0.662   9.615  1.00  0.00      PROA
ATOM    623  HA  VAL    41      41.442  -0.890   8.817  1.00  0.00      PROA
ATOM    624  CB  VAL    41      41.269  -1.239  10.925  1.00  0.00      PROA
ATOM    625  HB  VAL    41      40.554  -1.010  11.743  1.00  0.00      PROA
ATOM    626  CG1 VAL    41      41.424  -2.755  10.783  1.00  0.00      PROA
ATOM    627 HG11 VAL    41      41.996  -2.996   9.862  1.00  0.00      PROA
ATOM    628 HG12 VAL    41      40.423  -3.232  10.715  1.00  0.00      PROA
ATOM    629 HG13 VAL    41      41.974  -3.162  11.659  1.00  0.00      PROA
ATOM    630  CG2 VAL    41      42.576  -0.563  11.346  1.00  0.00      PROA
ATOM    631 HG21 VAL    41      42.414   0.528  11.484  1.00  0.00      PROA
ATOM    632 HG22 VAL    41      43.348  -0.710  10.560  1.00  0.00      PROA
ATOM    633 HG23 VAL    41      42.932  -0.993  12.306  1.00  0.00      PROA
ATOM    634  C   VAL    41      39.367  -1.242   9.261  1.00  0.00      PROA
ATOM    635  O   VAL    41      38.378  -0.992   9.953  1.00  0.00      PROA
ATOM    636  N   PHE    42      39.303  -1.948   8.142  1.00  0.00      PROA
ATOM    637  HN  PHE    42      40.106  -2.079   7.566  1.00  0.00      PROA
ATOM    638  CA  PHE    42      38.081  -2.582   7.664  1.00  0.00      PROA
ATOM    639  HA  PHE    42      37.238  -2.037   8.061  1.00  0.00      PROA
ATOM    640  CB  PHE    42      38.058  -2.568   6.133  1.00  0.00      PROA
ATOM    641  HB1 PHE    42      37.043  -2.825   5.761  1.00  0.00      PROA
ATOM    642  HB2 PHE    42      38.804  -3.286   5.731  1.00  0.00      PROA
ATOM    643  CG  PHE    42      38.410  -1.187   5.630  1.00  0.00      PROA
ATOM    644  CD1 PHE    42      37.439  -0.195   5.587  1.00  0.00      PROA
ATOM    645  HD1 PHE    42      36.427  -0.417   5.894  1.00  0.00      PROA
ATOM    646  CE1 PHE    42      37.768   1.083   5.148  1.00  0.00      PROA
ATOM    647  HE1 PHE    42      37.011   1.852   5.113  1.00  0.00      PROA
ATOM    648  CZ  PHE    42      39.069   1.372   4.756  1.00  0.00      PROA
ATOM    649  HZ  PHE    42      39.328   2.369   4.430  1.00  0.00      PROA
ATOM    650  CD2 PHE    42      39.708  -0.902   5.217  1.00  0.00      PROA
ATOM    651  HD2 PHE    42      40.461  -1.677   5.233  1.00  0.00      PROA
ATOM    652  CE2 PHE    42      40.037   0.376   4.783  1.00  0.00      PROA
ATOM    653  HE2 PHE    42      41.046   0.595   4.466  1.00  0.00      PROA
ATOM    654  C   PHE    42      38.006  -4.001   8.174  1.00  0.00      PROA
ATOM    655  O   PHE    42      39.033  -4.664   8.315  1.00  0.00      PROA
ATOM    656  N   SER    43      36.777  -4.470   8.426  1.00  0.00      PROA
ATOM    657  HN  SER    43      35.993  -3.858   8.401  1.00  0.00      PROA
ATOM    658  CA  SER    43      36.448  -5.845   8.747  1.00  0.00      PROA
ATOM    659  HA  SER    43      37.365  -6.407   8.835  1.00  0.00      PROA
ATOM    660  CB  SER    43      35.681  -5.863  10.045  1.00  0.00      PROA
ATOM    661  HB1 SER    43      35.553  -6.905  10.407  1.00  0.00      PROA
ATOM    662  HB2 SER    43      34.684  -5.391   9.916  1.00  0.00      PROA
ATOM    663  OG  SER    43      36.444  -5.118  10.992  1.00  0.00      PROA
ATOM    664  HG1 SER    43      37.337  -5.467  10.945  1.00  0.00      PROA
ATOM    665  C   SER    43      35.668  -6.305   7.513  1.00  0.00      PROA
ATOM    666  O   SER    43      34.523  -5.898   7.312  1.00  0.00      PROA
ATOM    667  N   MET    44      36.338  -7.053   6.631  1.00  0.00      PROA
ATOM    668  HN  MET    44      37.288  -7.311   6.786  1.00  0.00      PROA
ATOM    669  CA  MET    44      35.752  -7.548   5.386  1.00  0.00      PROA
ATOM    670  HA  MET    44      34.954  -6.878   5.101  1.00  0.00      PROA
ATOM    671  CB  MET    44      36.808  -7.614   4.286  1.00  0.00      PROA
ATOM    672  HB1 MET    44      37.688  -8.177   4.663  1.00  0.00      PROA
ATOM    673  HB2 MET    44      37.126  -6.581   4.029  1.00  0.00      PROA
ATOM    674  CG  MET    44      36.283  -8.301   3.023  1.00  0.00      PROA
ATOM    675  HG1 MET    44      35.451  -7.691   2.612  1.00  0.00      PROA
ATOM    676  HG2 MET    44      35.878  -9.295   3.307  1.00  0.00      PROA
ATOM    677  SD  MET    44      37.549  -8.512   1.762  1.00  0.00      PROA
ATOM    678  CE  MET    44      38.006  -6.782   1.589  1.00  0.00      PROA
ATOM    679  HE1 MET    44      38.379  -6.365   2.549  1.00  0.00      PROA
ATOM    680  HE2 MET    44      37.126  -6.182   1.274  1.00  0.00      PROA
ATOM    681  HE3 MET    44      38.810  -6.671   0.832  1.00  0.00      PROA
ATOM    682  C   MET    44      35.167  -8.936   5.604  1.00  0.00      PROA
ATOM    683  O   MET    44      35.902  -9.865   5.918  1.00  0.00      PROA
ATOM    684  N   SER    45      33.850  -9.070   5.422  1.00  0.00      PROA
ATOM    685  HN  SER    45      33.298  -8.291   5.137  1.00  0.00      PROA
ATOM    686  CA  SER    45      33.096 -10.307   5.609  1.00  0.00      PROA
ATOM    687  HA  SER    45      33.729 -11.051   6.070  1.00  0.00      PROA
ATOM    688  CB  SER    45      31.940  -9.913   6.511  1.00  0.00      PROA
ATOM    689  HB1 SER    45      31.514 -10.806   7.015  1.00  0.00      PROA
ATOM    690  HB2 SER    45      31.144  -9.403   5.927  1.00  0.00      PROA
ATOM    691  OG  SER    45      32.474  -9.011   7.491  1.00  0.00      PROA
ATOM    692  HG1 SER    45      32.965  -8.347   7.001  1.00  0.00      PROA
ATOM    693  C   SER    45      32.723 -10.956   4.284  1.00  0.00      PROA
ATOM    694  O   SER    45      32.486 -10.260   3.303  1.00  0.00      PROA
ATOM    695  N   PHE    46      32.628 -12.292   4.264  1.00  0.00      PROA
ATOM    696  HN  PHE    46      32.798 -12.839   5.079  1.00  0.00      PROA
ATOM    697  CA  PHE    46      32.273 -13.046   3.065  1.00  0.00      PROA
ATOM    698  HA  PHE    46      32.238 -12.348   2.242  1.00  0.00      PROA
ATOM    699  CB  PHE    46      33.259 -14.158   2.755  1.00  0.00      PROA
ATOM    700  HB1 PHE    46      33.012 -14.630   1.780  1.00  0.00      PROA
ATOM    701  HB2 PHE    46      33.246 -14.920   3.563  1.00  0.00      PROA
ATOM    702  CG  PHE    46      34.654 -13.585   2.664  1.00  0.00      PROA
ATOM    703  CD1 PHE    46      35.482 -13.571   3.781  1.00  0.00      PROA
ATOM    704  HD1 PHE    46      35.140 -13.998   4.712  1.00  0.00      PROA
ATOM    705  CE1 PHE    46      36.750 -13.009   3.701  1.00  0.00      PROA
ATOM    706  HE1 PHE    46      37.391 -12.996   4.570  1.00  0.00      PROA
ATOM    707  CZ  PHE    46      37.191 -12.464   2.501  1.00  0.00      PROA
ATOM    708  HZ  PHE    46      38.170 -12.010   2.442  1.00  0.00      PROA
ATOM    709  CD2 PHE    46      35.106 -13.061   1.460  1.00  0.00      PROA
ATOM    710  HD2 PHE    46      34.471 -13.089   0.587  1.00  0.00      PROA
ATOM    711  CE2 PHE    46      36.376 -12.501   1.377  1.00  0.00      PROA
ATOM    712  HE2 PHE    46      36.727 -12.095   0.440  1.00  0.00      PROA
ATOM    713  C   PHE    46      30.793 -13.384   3.122  1.00  0.00      PROA
ATOM    714  O   PHE    46      30.364 -14.211   3.924  1.00  0.00      PROA
ATOM    715  N   VAL    47      30.010 -12.683   2.307  1.00  0.00      PROA
ATOM    716  HN  VAL    47      30.390 -12.030   1.657  1.00  0.00      PROA
ATOM    717  CA  VAL    47      28.553 -12.807   2.291  1.00  0.00      PROA
ATOM    718  HA  VAL    47      28.246 -13.278   3.213  1.00  0.00      PROA
ATOM    719  CB  VAL    47      27.906 -11.431   2.156  1.00  0.00      PROA
ATOM    720  HB  VAL    47      26.800 -11.528   2.209  1.00  0.00      PROA
ATOM    721  CG1 VAL    47      28.403 -10.544   3.295  1.00  0.00      PROA
ATOM    722 HG11 VAL    47      29.475 -10.294   3.144  1.00  0.00      PROA
ATOM    723 HG12 VAL    47      28.297 -11.077   4.264  1.00  0.00      PROA
ATOM    724 HG13 VAL    47      27.819  -9.599   3.321  1.00  0.00      PROA
ATOM    725  CG2 VAL    47      28.162 -10.793   0.794  1.00  0.00      PROA
ATOM    726 HG21 VAL    47      27.751 -11.437  -0.013  1.00  0.00      PROA
ATOM    727 HG22 VAL    47      29.255 -10.675   0.632  1.00  0.00      PROA
ATOM    728 HG23 VAL    47      27.667  -9.800   0.742  1.00  0.00      PROA
ATOM    729  C   VAL    47      28.072 -13.799   1.219  1.00  0.00      PROA
ATOM    730  O   VAL    47      28.897 -14.416   0.546  1.00  0.00      PROA
ATOM    731  N   GLN    48      26.746 -13.980   1.086  1.00  0.00      PROA
ATOM    732  HN  GLN    48      26.091 -13.492   1.657  1.00  0.00      PROA
ATOM    733  CA  GLN    48      26.170 -14.899   0.101  1.00  0.00      PROA
ATOM    734  HA  GLN    48      26.826 -15.752   0.014  1.00  0.00      PROA
ATOM    735  CB  GLN    48      24.777 -15.343   0.537  1.00  0.00      PROA
ATOM    736  HB1 GLN    48      24.076 -15.266  -0.321  1.00  0.00      PROA
ATOM    737  HB2 GLN    48      24.416 -14.684   1.355  1.00  0.00      PROA
ATOM    738  CG  GLN    48      24.827 -16.789   1.029  1.00  0.00      PROA
ATOM    739  HG1 GLN    48      23.809 -17.134   1.310  1.00  0.00      PROA
ATOM    740  HG2 GLN    48      25.497 -16.871   1.912  1.00  0.00      PROA
ATOM    741  CD  GLN    48      25.364 -17.641  -0.103  1.00  0.00      PROA
ATOM    742  OE1 GLN    48      24.960 -17.502  -1.251  1.00  0.00      PROA
ATOM    743  NE2 GLN    48      26.329 -18.501   0.270  1.00  0.00      PROA
ATOM    744 HE21 GLN    48      26.747 -19.107  -0.407  1.00  0.00      PROA
ATOM    745 HE22 GLN    48      26.629 -18.534   1.223  1.00  0.00      PROA
ATOM    746  C   GLN    48      26.174 -14.287  -1.309  1.00  0.00      PROA
ATOM    747  O   GLN    48      26.173 -13.059  -1.446  1.00  0.00      PROA
ATOM    748  N   GLY    49      26.194 -15.146  -2.331  1.00  0.00      PROA
ATOM    749  HN  GLY    49      26.218 -16.131  -2.183  1.00  0.00      PROA
ATOM    750  CA  GLY    49      26.183 -14.722  -3.728  1.00  0.00      PROA
ATOM    751  HA1 GLY    49      26.611 -13.732  -3.762  1.00  0.00      PROA
ATOM    752  HA2 GLY    49      25.150 -14.693  -4.041  1.00  0.00      PROA
ATOM    753  C   GLY    49      26.947 -15.602  -4.699  1.00  0.00      PROA
ATOM    754  O   GLY    49      27.085 -16.809  -4.483  1.00  0.00      PROA
ATOM    755  N   GLU    50      27.437 -14.984  -5.793  1.00  0.00      PROA
ATOM    756  HN  GLU    50      27.310 -14.003  -5.908  1.00  0.00      PROA
ATOM    757  CA  GLU    50      28.174 -15.622  -6.889  1.00  0.00      PROA
ATOM    758  HA  GLU    50      27.824 -16.640  -6.980  1.00  0.00      PROA
ATOM    759  CB  GLU    50      27.946 -14.851  -8.219  1.00  0.00      PROA
ATOM    760  HB1 GLU    50      26.927 -14.421  -8.151  1.00  0.00      PROA
ATOM    761  HB2 GLU    50      27.969 -15.614  -9.021  1.00  0.00      PROA
ATOM    762  CG  GLU    50      28.863 -13.701  -8.698  1.00  0.00      PROA
ATOM    763  HG1 GLU    50      28.747 -13.597  -9.798  1.00  0.00      PROA
ATOM    764  HG2 GLU    50      29.914 -13.972  -8.465  1.00  0.00      PROA
ATOM    765  CD  GLU    50      28.582 -12.348  -8.071  1.00  0.00      PROA
ATOM    766  OE1 GLU    50      28.078 -12.287  -6.955  1.00  0.00      PROA
ATOM    767  OE2 GLU    50      28.872 -11.333  -8.707  1.00  0.00      PROA
ATOM    768  C   GLU    50      29.653 -15.871  -6.539  1.00  0.00      PROA
ATOM    769  O   GLU    50      30.451 -14.932  -6.498  1.00  0.00      PROA
ATOM    770  N   GLU    51      30.007 -17.150  -6.302  1.00  0.00      PROA
ATOM    771  HN  GLU    51      29.333 -17.881  -6.360  1.00  0.00      PROA
ATOM    772  CA  GLU    51      31.360 -17.594  -5.947  1.00  0.00      PROA
ATOM    773  HA  GLU    51      31.937 -16.707  -5.735  1.00  0.00      PROA
ATOM    774  CB  GLU    51      31.427 -18.559  -4.723  1.00  0.00      PROA
ATOM    775  HB1 GLU    51      31.554 -19.598  -5.095  1.00  0.00      PROA
ATOM    776  HB2 GLU    51      30.470 -18.492  -4.164  1.00  0.00      PROA
ATOM    777  CG  GLU    51      32.600 -18.231  -3.747  1.00  0.00      PROA
ATOM    778  HG1 GLU    51      32.986 -17.222  -4.004  1.00  0.00      PROA
ATOM    779  HG2 GLU    51      33.400 -18.982  -3.909  1.00  0.00      PROA
ATOM    780  CD  GLU    51      32.266 -18.228  -2.232  1.00  0.00      PROA
ATOM    781  OE1 GLU    51      31.134 -17.959  -1.843  1.00  0.00      PROA
ATOM    782  OE2 GLU    51      33.158 -18.439  -1.403  1.00  0.00      PROA
ATOM    783  C   GLU    51      32.234 -17.799  -7.194  1.00  0.00      PROA
ATOM    784  O   GLU    51      31.835 -18.514  -8.112  1.00  0.00      PROA
ATOM    785  N   SER    52      33.425 -17.159  -7.212  1.00  0.00      PROA
ATOM    786  HN  SER    52      33.688 -16.577  -6.448  1.00  0.00      PROA
ATOM    787  CA  SER    52      34.432 -17.223  -8.284  1.00  0.00      PROA
ATOM    788  HA  SER    52      34.564 -18.250  -8.590  1.00  0.00      PROA
ATOM    789  CB  SER    52      33.875 -16.364  -9.425  1.00  0.00      PROA
ATOM    790  HB1 SER    52      33.794 -16.971 -10.353  1.00  0.00      PROA
ATOM    791  HB2 SER    52      34.544 -15.496  -9.609  1.00  0.00      PROA
ATOM    792  OG  SER    52      32.570 -15.884  -9.063  1.00  0.00      PROA
ATOM    793  HG1 SER    52      32.709 -15.241  -8.364  1.00  0.00      PROA
ATOM    794  C   SER    52      35.788 -16.732  -7.775  1.00  0.00      PROA
ATOM    795  O   SER    52      35.842 -15.716  -7.082  1.00  0.00      PROA
ATOM    796  N   ASN    53      36.886 -17.412  -8.167  1.00  0.00      PROA
ATOM    797  HN  ASN    53      36.812 -18.213  -8.755  1.00  0.00      PROA
ATOM    798  CA  ASN    53      38.260 -17.051  -7.775  1.00  0.00      PROA
ATOM    799  HA  ASN    53      38.264 -16.943  -6.701  1.00  0.00      PROA
ATOM    800  CB  ASN    53      39.329 -18.065  -8.186  1.00  0.00      PROA
ATOM    801  HB1 ASN    53      38.917 -19.093  -8.093  1.00  0.00      PROA
ATOM    802  HB2 ASN    53      40.210 -17.964  -7.516  1.00  0.00      PROA
ATOM    803  CG  ASN    53      39.774 -17.842  -9.621  1.00  0.00      PROA
ATOM    804  OD1 ASN    53      39.278 -18.503 -10.525  1.00  0.00      PROA
ATOM    805  ND2 ASN    53      40.782 -16.963  -9.785  1.00  0.00      PROA
ATOM    806 HD21 ASN    53      41.228 -16.875 -10.675  1.00  0.00      PROA
ATOM    807 HD22 ASN    53      41.083 -16.400  -9.016  1.00  0.00      PROA
ATOM    808  C   ASN    53      38.704 -15.656  -8.275  1.00  0.00      PROA
ATOM    809  O   ASN    53      39.743 -15.152  -7.841  1.00  0.00      PROA
ATOM    810  N   ASP    54      37.898 -15.033  -9.157  1.00  0.00      PROA
ATOM    811  HN  ASP    54      37.063 -15.475  -9.472  1.00  0.00      PROA
ATOM    812  CA  ASP    54      38.129 -13.706  -9.731  1.00  0.00      PROA
ATOM    813  HA  ASP    54      39.115 -13.368  -9.448  1.00  0.00      PROA
ATOM    814  CB  ASP    54      38.008 -13.849 -11.246  1.00  0.00      PROA
ATOM    815  HB1 ASP    54      38.792 -14.537 -11.629  1.00  0.00      PROA
ATOM    816  HB2 ASP    54      38.123 -12.858 -11.734  1.00  0.00      PROA
ATOM    817  CG  ASP    54      36.628 -14.418 -11.554  1.00  0.00      PROA
ATOM    818  OD1 ASP    54      36.431 -15.627 -11.409  1.00  0.00      PROA
ATOM    819  OD2 ASP    54      35.741 -13.652 -11.913  1.00  0.00      PROA
ATOM    820  C   ASP    54      37.098 -12.661  -9.257  1.00  0.00      PROA
ATOM    821  O   ASP    54      37.328 -11.466  -9.435  1.00  0.00      PROA
ATOM    822  N   LYS    55      35.965 -13.114  -8.670  1.00  0.00      PROA
ATOM    823  HN  LYS    55      35.818 -14.090  -8.533  1.00  0.00      PROA
ATOM    824  CA  LYS    55      34.871 -12.256  -8.187  1.00  0.00      PROA
ATOM    825  HA  LYS    55      35.297 -11.334  -7.820  1.00  0.00      PROA
ATOM    826  CB  LYS    55      33.897 -11.980  -9.344  1.00  0.00      PROA
ATOM    827  HB1 LYS    55      33.443 -12.950  -9.635  1.00  0.00      PROA
ATOM    828  HB2 LYS    55      34.493 -11.590 -10.195  1.00  0.00      PROA
ATOM    829  CG  LYS    55      32.747 -10.988  -9.092  1.00  0.00      PROA
ATOM    830  HG1 LYS    55      33.172  -9.989  -8.856  1.00  0.00      PROA
ATOM    831  HG2 LYS    55      32.147 -11.336  -8.225  1.00  0.00      PROA
ATOM    832  CD  LYS    55      31.834 -10.871 -10.326  1.00  0.00      PROA
ATOM    833  HD1 LYS    55      30.974 -11.560 -10.183  1.00  0.00      PROA
ATOM    834  HD2 LYS    55      32.413 -11.197 -11.215  1.00  0.00      PROA
ATOM    835  CE  LYS    55      31.274  -9.462 -10.612  1.00  0.00      PROA
ATOM    836  HE1 LYS    55      31.208  -9.318 -11.711  1.00  0.00      PROA
ATOM    837  HE2 LYS    55      31.956  -8.707 -10.167  1.00  0.00      PROA
ATOM    838  NZ  LYS    55      29.928  -9.198 -10.064  1.00  0.00      PROA
ATOM    839  HZ1 LYS    55      29.724  -9.876  -9.302  1.00  0.00      PROA
ATOM    840  HZ2 LYS    55      29.220  -9.302 -10.819  1.00  0.00      PROA
ATOM    841  HZ3 LYS    55      29.891  -8.230  -9.686  1.00  0.00      PROA
ATOM    842  C   LYS    55      34.083 -12.916  -7.025  1.00  0.00      PROA
ATOM    843  O   LYS    55      33.384 -13.907  -7.250  1.00  0.00      PROA
ATOM    844  N   ILE    56      34.189 -12.365  -5.792  1.00  0.00      PROA
ATOM    845  HN  ILE    56      34.763 -11.568  -5.621  1.00  0.00      PROA
ATOM    846  CA  ILE    56      33.467 -12.899  -4.619  1.00  0.00      PROA
ATOM    847  HA  ILE    56      32.691 -13.557  -4.982  1.00  0.00      PROA
ATOM    848  CB  ILE    56      34.404 -13.662  -3.674  1.00  0.00      PROA
ATOM    849  HB  ILE    56      33.929 -13.737  -2.673  1.00  0.00      PROA
ATOM    850  CG2 ILE    56      34.697 -15.065  -4.195  1.00  0.00      PROA
ATOM    851 HG21 ILE    56      35.596 -15.050  -4.848  1.00  0.00      PROA
ATOM    852 HG22 ILE    56      33.834 -15.436  -4.788  1.00  0.00      PROA
ATOM    853 HG23 ILE    56      34.888 -15.752  -3.343  1.00  0.00      PROA
ATOM    854  CG1 ILE    56      35.682 -12.881  -3.385  1.00  0.00      PROA
ATOM    855 HG11 ILE    56      35.419 -11.908  -2.917  1.00  0.00      PROA
ATOM    856 HG12 ILE    56      36.217 -12.687  -4.340  1.00  0.00      PROA
ATOM    857  CD  ILE    56      36.600 -13.662  -2.443  1.00  0.00      PROA
ATOM    858  HD1 ILE    56      37.023 -14.545  -2.968  1.00  0.00      PROA
ATOM    859  HD2 ILE    56      36.024 -14.016  -1.562  1.00  0.00      PROA
ATOM    860  HD3 ILE    56      37.437 -13.014  -2.107  1.00  0.00      PROA
ATOM    861  C   ILE    56      32.691 -11.814  -3.846  1.00  0.00      PROA
ATOM    862  O   ILE    56      33.223 -10.725  -3.609  1.00  0.00      PROA
ATOM    863  N   PRO    57      31.452 -12.118  -3.404  1.00  0.00      PROA
ATOM    864  CD  PRO    57      30.738 -13.373  -3.608  1.00  0.00      PROA
ATOM    865  HD1 PRO    57      31.367 -14.226  -3.277  1.00  0.00      PROA
ATOM    866  HD2 PRO    57      30.474 -13.490  -4.680  1.00  0.00      PROA
ATOM    867  CA  PRO    57      30.681 -11.111  -2.656  1.00  0.00      PROA
ATOM    868  HA  PRO    57      30.784 -10.134  -3.102  1.00  0.00      PROA
ATOM    869  CB  PRO    57      29.274 -11.714  -2.719  1.00  0.00      PROA
ATOM    870  HB1 PRO    57      28.743 -11.379  -3.635  1.00  0.00      PROA
ATOM    871  HB2 PRO    57      28.678 -11.417  -1.830  1.00  0.00      PROA
ATOM    872  CG  PRO    57      29.497 -13.226  -2.742  1.00  0.00      PROA
ATOM    873  HG1 PRO    57      29.671 -13.623  -1.719  1.00  0.00      PROA
ATOM    874  HG2 PRO    57      28.629 -13.754  -3.190  1.00  0.00      PROA
ATOM    875  C   PRO    57      31.193 -10.871  -1.231  1.00  0.00      PROA
ATOM    876  O   PRO    57      31.423 -11.816  -0.467  1.00  0.00      PROA
ATOM    877  N   VAL    58      31.406  -9.590  -0.893  1.00  0.00      PROA
ATOM    878  HN  VAL    58      31.242  -8.855  -1.545  1.00  0.00      PROA
ATOM    879  CA  VAL    58      31.884  -9.154   0.419  1.00  0.00      PROA
ATOM    880  HA  VAL    58      31.761  -9.975   1.108  1.00  0.00      PROA
ATOM    881  CB  VAL    58      33.359  -8.731   0.354  1.00  0.00      PROA
ATOM    882  HB  VAL    58      33.684  -8.396   1.362  1.00  0.00      PROA
ATOM    883  CG1 VAL    58      34.258  -9.879  -0.103  1.00  0.00      PROA
ATOM    884 HG11 VAL    58      34.077 -10.102  -1.176  1.00  0.00      PROA
ATOM    885 HG12 VAL    58      34.037 -10.792   0.491  1.00  0.00      PROA
ATOM    886 HG13 VAL    58      35.325  -9.599   0.026  1.00  0.00      PROA
ATOM    887  CG2 VAL    58      33.546  -7.482  -0.508  1.00  0.00      PROA
ATOM    888 HG21 VAL    58      32.962  -6.636  -0.087  1.00  0.00      PROA
ATOM    889 HG22 VAL    58      33.189  -7.679  -1.542  1.00  0.00      PROA
ATOM    890 HG23 VAL    58      34.619  -7.196  -0.531  1.00  0.00      PROA
ATOM    891  C   VAL    58      31.046  -7.991   0.989  1.00  0.00      PROA
ATOM    892  O   VAL    58      30.342  -7.306   0.243  1.00  0.00      PROA
ATOM    893  N   ALA    59      31.173  -7.752   2.304  1.00  0.00      PROA
ATOM    894  HN  ALA    59      31.665  -8.385   2.895  1.00  0.00      PROA
ATOM    895  CA  ALA    59      30.621  -6.577   2.982  1.00  0.00      PROA
ATOM    896  HA  ALA    59      30.150  -5.955   2.236  1.00  0.00      PROA
ATOM    897  CB  ALA    59      29.606  -6.974   4.053  1.00  0.00      PROA
ATOM    898  HB1 ALA    59      30.089  -7.619   4.818  1.00  0.00      PROA
ATOM    899  HB2 ALA    59      28.769  -7.539   3.590  1.00  0.00      PROA
ATOM    900  HB3 ALA    59      29.210  -6.065   4.555  1.00  0.00      PROA
ATOM    901  C   ALA    59      31.827  -5.893   3.662  1.00  0.00      PROA
ATOM    902  O   ALA    59      32.721  -6.575   4.166  1.00  0.00      PROA
ATOM    903  N   LEU    60      31.895  -4.571   3.569  1.00  0.00      PROA
ATOM    904  HN  LEU    60      31.179  -4.050   3.113  1.00  0.00      PROA
ATOM    905  CA  LEU    60      32.992  -3.774   4.108  1.00  0.00      PROA
ATOM    906  HA  LEU    60      33.760  -4.448   4.455  1.00  0.00      PROA
ATOM    907  CB  LEU    60      33.546  -2.844   3.030  1.00  0.00      PROA
ATOM    908  HB1 LEU    60      34.354  -2.222   3.471  1.00  0.00      PROA
ATOM    909  HB2 LEU    60      32.732  -2.177   2.676  1.00  0.00      PROA
ATOM    910  CG  LEU    60      34.109  -3.612   1.838  1.00  0.00      PROA
ATOM    911  HG  LEU    60      33.319  -4.280   1.435  1.00  0.00      PROA
ATOM    912  CD1 LEU    60      34.589  -2.685   0.723  1.00  0.00      PROA
ATOM    913 HD11 LEU    60      35.391  -2.016   1.102  1.00  0.00      PROA
ATOM    914 HD12 LEU    60      33.745  -2.059   0.363  1.00  0.00      PROA
ATOM    915 HD13 LEU    60      34.996  -3.285  -0.118  1.00  0.00      PROA
ATOM    916  CD2 LEU    60      35.209  -4.569   2.279  1.00  0.00      PROA
ATOM    917 HD21 LEU    60      34.807  -5.302   3.011  1.00  0.00      PROA
ATOM    918 HD22 LEU    60      36.033  -4.002   2.762  1.00  0.00      PROA
ATOM    919 HD23 LEU    60      35.602  -5.125   1.400  1.00  0.00      PROA
ATOM    920  C   LEU    60      32.532  -2.953   5.303  1.00  0.00      PROA
ATOM    921  O   LEU    60      31.824  -1.943   5.158  1.00  0.00      PROA
ATOM    922  N   GLY    61      32.906  -3.439   6.481  1.00  0.00      PROA
ATOM    923  HN  GLY    61      33.432  -4.282   6.558  1.00  0.00      PROA
ATOM    924  CA  GLY    61      32.580  -2.781   7.736  1.00  0.00      PROA
ATOM    925  HA1 GLY    61      32.197  -3.524   8.420  1.00  0.00      PROA
ATOM    926  HA2 GLY    61      31.827  -2.031   7.542  1.00  0.00      PROA
ATOM    927  C   GLY    61      33.802  -2.128   8.333  1.00  0.00      PROA
ATOM    928  O   GLY    61      34.919  -2.524   8.003  1.00  0.00      PROA
ATOM    929  N   LEU    62      33.618  -1.120   9.184  1.00  0.00      PROA
ATOM    930  HN  LEU    62      32.717  -0.749   9.397  1.00  0.00      PROA
ATOM    931  CA  LEU    62      34.765  -0.503   9.859  1.00  0.00      PROA
ATOM    932  HA  LEU    62      35.641  -0.687   9.254  1.00  0.00      PROA
ATOM    933  CB  LEU    62      34.569   0.999  10.050  1.00  0.00      PROA
ATOM    934  HB1 LEU    62      35.537   1.436  10.374  1.00  0.00      PROA
ATOM    935  HB2 LEU    62      33.818   1.151  10.854  1.00  0.00      PROA
ATOM    936  CG  LEU    62      34.096   1.755   8.805  1.00  0.00      PROA
ATOM    937  HG  LEU    62      33.071   1.422   8.536  1.00  0.00      PROA
ATOM    938  CD1 LEU    62      34.088   3.255   9.078  1.00  0.00      PROA
ATOM    939 HD11 LEU    62      35.110   3.601   9.342  1.00  0.00      PROA
ATOM    940 HD12 LEU    62      33.407   3.482   9.926  1.00  0.00      PROA
ATOM    941 HD13 LEU    62      33.751   3.803   8.171  1.00  0.00      PROA
ATOM    942  CD2 LEU    62      34.886   1.431   7.538  1.00  0.00      PROA
ATOM    943 HD21 LEU    62      34.662   0.396   7.203  1.00  0.00      PROA
ATOM    944 HD22 LEU    62      35.976   1.509   7.742  1.00  0.00      PROA
ATOM    945 HD23 LEU    62      34.605   2.135   6.727  1.00  0.00      PROA
ATOM    946  C   LEU    62      34.883  -1.197  11.200  1.00  0.00      PROA
ATOM    947  O   LEU    62      33.920  -1.204  11.967  1.00  0.00      PROA
ATOM    948  N   LYS    63      36.034  -1.859  11.438  1.00  0.00      PROA
ATOM    949  HN  LYS    63      36.773  -1.823  10.772  1.00  0.00      PROA
ATOM    950  CA  LYS    63      36.342  -2.669  12.625  1.00  0.00      PROA
ATOM    951  HA  LYS    63      35.840  -3.620  12.527  1.00  0.00      PROA
ATOM    952  CB  LYS    63      37.856  -2.870  12.734  1.00  0.00      PROA
ATOM    953  HB1 LYS    63      38.338  -1.877  12.857  1.00  0.00      PROA
ATOM    954  HB2 LYS    63      38.221  -3.333  11.793  1.00  0.00      PROA
ATOM    955  CG  LYS    63      38.264  -3.761  13.908  1.00  0.00      PROA
ATOM    956  HG1 LYS    63      37.862  -4.781  13.730  1.00  0.00      PROA
ATOM    957  HG2 LYS    63      37.808  -3.352  14.834  1.00  0.00      PROA
ATOM    958  CD  LYS    63      39.776  -3.869  14.122  1.00  0.00      PROA
ATOM    959  HD1 LYS    63      40.229  -4.284  13.197  1.00  0.00      PROA
ATOM    960  HD2 LYS    63      39.960  -4.572  14.961  1.00  0.00      PROA
ATOM    961  CE  LYS    63      40.472  -2.541  14.446  1.00  0.00      PROA
ATOM    962  HE1 LYS    63      40.259  -1.799  13.647  1.00  0.00      PROA
ATOM    963  HE2 LYS    63      41.568  -2.703  14.534  1.00  0.00      PROA
ATOM    964  NZ  LYS    63      39.997  -1.984  15.715  1.00  0.00      PROA
ATOM    965  HZ1 LYS    63      39.875  -2.751  16.407  1.00  0.00      PROA
ATOM    966  HZ2 LYS    63      39.085  -1.506  15.565  1.00  0.00      PROA
ATOM    967  HZ3 LYS    63      40.692  -1.299  16.075  1.00  0.00      PROA
ATOM    968  C   LYS    63      35.853  -2.062  13.945  1.00  0.00      PROA
ATOM    969  O   LYS    63      36.262  -0.959  14.317  1.00  0.00      PROA
ATOM    970  N   GLU    64      34.928  -2.789  14.611  1.00  0.00      PROA
ATOM    971  HN  GLU    64      34.611  -3.648  14.222  1.00  0.00      PROA
ATOM    972  CA  GLU    64      34.297  -2.466  15.900  1.00  0.00      PROA
ATOM    973  HA  GLU    64      33.477  -3.158  16.020  1.00  0.00      PROA
ATOM    974  CB  GLU    64      35.189  -2.538  17.143  1.00  0.00      PROA
ATOM    975  HB1 GLU    64      34.554  -2.894  17.980  1.00  0.00      PROA
ATOM    976  HB2 GLU    64      35.530  -1.505  17.361  1.00  0.00      PROA
ATOM    977  CG  GLU    64      36.425  -3.420  17.114  1.00  0.00      PROA
ATOM    978  HG1 GLU    64      36.446  -4.023  16.181  1.00  0.00      PROA
ATOM    979  HG2 GLU    64      36.433  -4.103  17.990  1.00  0.00      PROA
ATOM    980  CD  GLU    64      37.631  -2.509  17.163  1.00  0.00      PROA
ATOM    981  OE1 GLU    64      37.557  -1.369  16.707  1.00  0.00      PROA
ATOM    982  OE2 GLU    64      38.682  -2.935  17.617  1.00  0.00      PROA
ATOM    983  C   GLU    64      33.603  -1.072  15.947  1.00  0.00      PROA
ATOM    984  O   GLU    64      33.353  -0.560  17.040  1.00  0.00      PROA
ATOM    985  N   LYS    65      33.246  -0.489  14.769  1.00  0.00      PROA
ATOM    986  HN  LYS    65      33.391  -0.944  13.894  1.00  0.00      PROA
ATOM    987  CA  LYS    65      32.628   0.840  14.701  1.00  0.00      PROA
ATOM    988  HA  LYS    65      32.594   1.234  15.706  1.00  0.00      PROA
ATOM    989  CB  LYS    65      33.395   1.803  13.792  1.00  0.00      PROA
ATOM    990  HB1 LYS    65      32.666   2.451  13.261  1.00  0.00      PROA
ATOM    991  HB2 LYS    65      33.962   1.211  13.043  1.00  0.00      PROA
ATOM    992  CG  LYS    65      34.378   2.694  14.567  1.00  0.00      PROA
ATOM    993  HG1 LYS    65      33.970   2.835  15.590  1.00  0.00      PROA
ATOM    994  HG2 LYS    65      34.415   3.678  14.055  1.00  0.00      PROA
ATOM    995  CD  LYS    65      35.820   2.188  14.708  1.00  0.00      PROA
ATOM    996  HD1 LYS    65      36.494   2.951  14.267  1.00  0.00      PROA
ATOM    997  HD2 LYS    65      35.910   1.247  14.127  1.00  0.00      PROA
ATOM    998  CE  LYS    65      36.297   1.907  16.142  1.00  0.00      PROA
ATOM    999  HE1 LYS    65      35.840   2.636  16.845  1.00  0.00      PROA
ATOM   1000  HE2 LYS    65      37.405   1.970  16.194  1.00  0.00      PROA
ATOM   1001  NZ  LYS    65      35.898   0.560  16.562  1.00  0.00      PROA
ATOM   1002  HZ1 LYS    65      36.020  -0.102  15.768  1.00  0.00      PROA
ATOM   1003  HZ2 LYS    65      34.900   0.569  16.855  1.00  0.00      PROA
ATOM   1004  HZ3 LYS    65      36.491   0.256  17.361  1.00  0.00      PROA
ATOM   1005  C   LYS    65      31.126   0.837  14.385  1.00  0.00      PROA
ATOM   1006  O   LYS    65      30.491   1.899  14.413  1.00  0.00      PROA
ATOM   1007  N   ASN    66      30.563  -0.351  14.097  1.00  0.00      PROA
ATOM   1008  HN  ASN    66      31.106  -1.185  14.125  1.00  0.00      PROA
ATOM   1009  CA  ASN    66      29.155  -0.557  13.724  1.00  0.00      PROA
ATOM   1010  HA  ASN    66      29.052  -1.582  13.399  1.00  0.00      PROA
ATOM   1011  CB  ASN    66      28.193  -0.280  14.882  1.00  0.00      PROA
ATOM   1012  HB1 ASN    66      27.164  -0.587  14.597  1.00  0.00      PROA
ATOM   1013  HB2 ASN    66      28.197   0.804  15.122  1.00  0.00      PROA
ATOM   1014  CG  ASN    66      28.628  -1.061  16.096  1.00  0.00      PROA
ATOM   1015  OD1 ASN    66      29.082  -2.197  16.006  1.00  0.00      PROA
ATOM   1016  ND2 ASN    66      28.519  -0.366  17.242  1.00  0.00      PROA
ATOM   1017 HD21 ASN    66      28.781  -0.788  18.110  1.00  0.00      PROA
ATOM   1018 HD22 ASN    66      28.176   0.573  17.226  1.00  0.00      PROA
ATOM   1019  C   ASN    66      28.765   0.338  12.538  1.00  0.00      PROA
ATOM   1020  O   ASN    66      27.693   0.960  12.510  1.00  0.00      PROA
ATOM   1021  N   LEU    67      29.693   0.424  11.572  1.00  0.00      PROA
ATOM   1022  HN  LEU    67      30.565  -0.047  11.662  1.00  0.00      PROA
ATOM   1023  CA  LEU    67      29.536   1.180  10.340  1.00  0.00      PROA
ATOM   1024  HA  LEU    67      28.511   1.514  10.277  1.00  0.00      PROA
ATOM   1025  CB  LEU    67      30.488   2.375  10.337  1.00  0.00      PROA
ATOM   1026  HB1 LEU    67      30.494   2.811   9.316  1.00  0.00      PROA
ATOM   1027  HB2 LEU    67      31.507   2.006  10.577  1.00  0.00      PROA
ATOM   1028  CG  LEU    67      30.136   3.483  11.327  1.00  0.00      PROA
ATOM   1029  HG  LEU    67      29.824   3.023  12.288  1.00  0.00      PROA
ATOM   1030  CD1 LEU    67      31.317   4.419  11.585  1.00  0.00      PROA
ATOM   1031 HD11 LEU    67      31.522   5.033  10.682  1.00  0.00      PROA
ATOM   1032 HD12 LEU    67      32.225   3.825  11.825  1.00  0.00      PROA
ATOM   1033 HD13 LEU    67      31.081   5.100  12.431  1.00  0.00      PROA
ATOM   1034  CD2 LEU    67      28.907   4.262  10.872  1.00  0.00      PROA
ATOM   1035 HD21 LEU    67      28.084   3.561  10.616  1.00  0.00      PROA
ATOM   1036 HD22 LEU    67      29.152   4.865   9.973  1.00  0.00      PROA
ATOM   1037 HD23 LEU    67      28.560   4.931  11.689  1.00  0.00      PROA
ATOM   1038  C   LEU    67      29.875   0.283   9.176  1.00  0.00      PROA
ATOM   1039  O   LEU    67      30.871  -0.449   9.228  1.00  0.00      PROA
ATOM   1040  N   TYR    68      29.053   0.342   8.122  1.00  0.00      PROA
ATOM   1041  HN  TYR    68      28.237   0.914   8.134  1.00  0.00      PROA
ATOM   1042  CA  TYR    68      29.270  -0.408   6.894  1.00  0.00      PROA
ATOM   1043  HA  TYR    68      30.268  -0.819   6.931  1.00  0.00      PROA
ATOM   1044  CB  TYR    68      28.244  -1.532   6.728  1.00  0.00      PROA
ATOM   1045  HB1 TYR    68      28.243  -1.886   5.675  1.00  0.00      PROA
ATOM   1046  HB2 TYR    68      27.235  -1.162   7.008  1.00  0.00      PROA
ATOM   1047  CG  TYR    68      28.562  -2.716   7.612  1.00  0.00      PROA
ATOM   1048  CD1 TYR    68      29.043  -3.891   7.045  1.00  0.00      PROA
ATOM   1049  HD1 TYR    68      29.205  -3.950   5.979  1.00  0.00      PROA
ATOM   1050  CE1 TYR    68      29.315  -4.991   7.851  1.00  0.00      PROA
ATOM   1051  HE1 TYR    68      29.685  -5.906   7.411  1.00  0.00      PROA
ATOM   1052  CZ  TYR    68      29.111  -4.913   9.224  1.00  0.00      PROA
ATOM   1053  OH  TYR    68      29.365  -6.003  10.031  1.00  0.00      PROA
ATOM   1054  HH  TYR    68      29.319  -5.713  10.945  1.00  0.00      PROA
ATOM   1055  CD2 TYR    68      28.366  -2.640   8.986  1.00  0.00      PROA
ATOM   1056  HD2 TYR    68      27.995  -1.727   9.427  1.00  0.00      PROA
ATOM   1057  CE2 TYR    68      28.647  -3.735   9.792  1.00  0.00      PROA
ATOM   1058  HE2 TYR    68      28.505  -3.669  10.861  1.00  0.00      PROA
ATOM   1059  C   TYR    68      29.189   0.503   5.702  1.00  0.00      PROA
ATOM   1060  O   TYR    68      28.354   1.414   5.682  1.00  0.00      PROA
ATOM   1061  N   LEU    69      29.989   0.204   4.661  1.00  0.00      PROA
ATOM   1062  HN  LEU    69      30.682  -0.512   4.700  1.00  0.00      PROA
ATOM   1063  CA  LEU    69      29.870   0.935   3.407  1.00  0.00      PROA
ATOM   1064  HA  LEU    69      29.738   1.981   3.640  1.00  0.00      PROA
ATOM   1065  CB  LEU    69      31.118   0.736   2.548  1.00  0.00      PROA
ATOM   1066  HB1 LEU    69      30.882   1.026   1.502  1.00  0.00      PROA
ATOM   1067  HB2 LEU    69      31.399  -0.338   2.569  1.00  0.00      PROA
ATOM   1068  CG  LEU    69      32.305   1.567   3.033  1.00  0.00      PROA
ATOM   1069  HG  LEU    69      32.417   1.430   4.129  1.00  0.00      PROA
ATOM   1070  CD1 LEU    69      33.609   1.162   2.346  1.00  0.00      PROA
ATOM   1071 HD11 LEU    69      33.522   1.303   1.247  1.00  0.00      PROA
ATOM   1072 HD12 LEU    69      33.828   0.092   2.550  1.00  0.00      PROA
ATOM   1073 HD13 LEU    69      34.445   1.792   2.719  1.00  0.00      PROA
ATOM   1074  CD2 LEU    69      32.027   3.062   2.879  1.00  0.00      PROA
ATOM   1075 HD21 LEU    69      31.134   3.348   3.475  1.00  0.00      PROA
ATOM   1076 HD22 LEU    69      31.834   3.303   1.812  1.00  0.00      PROA
ATOM   1077 HD23 LEU    69      32.898   3.648   3.243  1.00  0.00      PROA
ATOM   1078  C   LEU    69      28.631   0.394   2.688  1.00  0.00      PROA
ATOM   1079  O   LEU    69      28.360  -0.810   2.731  1.00  0.00      PROA
ATOM   1080  N   SER    70      27.867   1.289   2.049  1.00  0.00      PROA
ATOM   1081  HN  SER    70      28.050   2.268   2.065  1.00  0.00      PROA
ATOM   1082  CA  SER    70      26.713   0.850   1.290  1.00  0.00      PROA
ATOM   1083  HA  SER    70      26.840  -0.182   0.999  1.00  0.00      PROA
ATOM   1084  CB  SER    70      25.551   1.026   2.250  1.00  0.00      PROA
ATOM   1085  HB1 SER    70      25.256   0.048   2.686  1.00  0.00      PROA
ATOM   1086  HB2 SER    70      24.680   1.475   1.725  1.00  0.00      PROA
ATOM   1087  OG  SER    70      25.984   1.906   3.296  1.00  0.00      PROA
ATOM   1088  HG1 SER    70      25.196   2.129   3.797  1.00  0.00      PROA
ATOM   1089  C   SER    70      26.589   1.686   0.036  1.00  0.00      PROA
ATOM   1090  O   SER    70      27.166   2.779  -0.038  1.00  0.00      PROA
ATOM   1091  N   CYS    71      25.841   1.181  -0.950  1.00  0.00      PROA
ATOM   1092  HN  CYS    71      25.425   0.278  -0.886  1.00  0.00      PROA
ATOM   1093  CA  CYS    71      25.584   1.916  -2.187  1.00  0.00      PROA
ATOM   1094  HA  CYS    71      25.991   2.911  -2.085  1.00  0.00      PROA
ATOM   1095  CB  CYS    71      26.236   1.187  -3.341  1.00  0.00      PROA
ATOM   1096  HB1 CYS    71      25.943   1.687  -4.288  1.00  0.00      PROA
ATOM   1097  HB2 CYS    71      25.854   0.145  -3.364  1.00  0.00      PROA
ATOM   1098  SG  CYS    71      28.037   1.169  -3.198  1.00  0.00      PROA
ATOM   1099  HG1 CYS    71      28.055   0.529  -2.038  1.00  0.00      PROA
ATOM   1100  C   CYS    71      24.104   2.047  -2.364  1.00  0.00      PROA
ATOM   1101  O   CYS    71      23.403   1.042  -2.378  1.00  0.00      PROA
ATOM   1102  N   VAL    72      23.630   3.278  -2.471  1.00  0.00      PROA
ATOM   1103  HN  VAL    72      24.226   4.077  -2.446  1.00  0.00      PROA
ATOM   1104  CA  VAL    72      22.203   3.551  -2.632  1.00  0.00      PROA
ATOM   1105  HA  VAL    72      21.710   2.622  -2.881  1.00  0.00      PROA
ATOM   1106  CB  VAL    72      21.622   4.134  -1.340  1.00  0.00      PROA
ATOM   1107  HB  VAL    72      20.630   4.581  -1.561  1.00  0.00      PROA
ATOM   1108  CG1 VAL    72      21.456   3.078  -0.255  1.00  0.00      PROA
ATOM   1109 HG11 VAL    72      22.440   2.625  -0.010  1.00  0.00      PROA
ATOM   1110 HG12 VAL    72      20.775   2.275  -0.610  1.00  0.00      PROA
ATOM   1111 HG13 VAL    72      21.040   3.542   0.665  1.00  0.00      PROA
ATOM   1112  CG2 VAL    72      22.470   5.303  -0.845  1.00  0.00      PROA
ATOM   1113 HG21 VAL    72      22.355   6.174  -1.525  1.00  0.00      PROA
ATOM   1114 HG22 VAL    72      23.542   5.010  -0.823  1.00  0.00      PROA
ATOM   1115 HG23 VAL    72      22.144   5.603   0.174  1.00  0.00      PROA
ATOM   1116  C   VAL    72      22.000   4.539  -3.762  1.00  0.00      PROA
ATOM   1117  O   VAL    72      22.888   5.349  -4.040  1.00  0.00      PROA
ATOM   1118  N   LEU    73      20.824   4.495  -4.388  1.00  0.00      PROA
ATOM   1119  HN  LEU    73      20.135   3.808  -4.170  1.00  0.00      PROA
ATOM   1120  CA  LEU    73      20.468   5.445  -5.428  1.00  0.00      PROA
ATOM   1121  HA  LEU    73      21.342   5.633  -6.034  1.00  0.00      PROA
ATOM   1122  CB  LEU    73      19.340   4.851  -6.271  1.00  0.00      PROA
ATOM   1123  HB1 LEU    73      18.388   4.963  -5.712  1.00  0.00      PROA
ATOM   1124  HB2 LEU    73      19.546   3.771  -6.421  1.00  0.00      PROA
ATOM   1125  CG  LEU    73      19.173   5.504  -7.641  1.00  0.00      PROA
ATOM   1126  HG  LEU    73      19.114   6.606  -7.516  1.00  0.00      PROA
ATOM   1127  CD1 LEU    73      20.344   5.165  -8.564  1.00  0.00      PROA
ATOM   1128 HD11 LEU    73      20.411   4.066  -8.708  1.00  0.00      PROA
ATOM   1129 HD12 LEU    73      21.295   5.522  -8.114  1.00  0.00      PROA
ATOM   1130 HD13 LEU    73      20.196   5.645  -9.555  1.00  0.00      PROA
ATOM   1131  CD2 LEU    73      17.829   5.146  -8.278  1.00  0.00      PROA
ATOM   1132 HD21 LEU    73      16.996   5.491  -7.629  1.00  0.00      PROA
ATOM   1133 HD22 LEU    73      17.751   4.045  -8.401  1.00  0.00      PROA
ATOM   1134 HD23 LEU    73      17.736   5.641  -9.268  1.00  0.00      PROA
ATOM   1135  C   LEU    73      20.017   6.733  -4.740  1.00  0.00      PROA
ATOM   1136  O   LEU    73      19.124   6.708  -3.872  1.00  0.00      PROA
ATOM   1137  N   LYS    74      20.691   7.840  -5.062  1.00  0.00      PROA
ATOM   1138  HN  LYS    74      21.463   7.808  -5.691  1.00  0.00      PROA
ATOM   1139  CA  LYS    74      20.370   9.168  -4.537  1.00  0.00      PROA
ATOM   1140  HA  LYS    74      19.399   9.109  -4.069  1.00  0.00      PROA
ATOM   1141  CB  LYS    74      21.410   9.661  -3.522  1.00  0.00      PROA
ATOM   1142  HB1 LYS    74      21.093  10.663  -3.164  1.00  0.00      PROA
ATOM   1143  HB2 LYS    74      22.384   9.756  -4.046  1.00  0.00      PROA
ATOM   1144  CG  LYS    74      21.615   8.761  -2.298  1.00  0.00      PROA
ATOM   1145  HG1 LYS    74      22.024   7.784  -2.634  1.00  0.00      PROA
ATOM   1146  HG2 LYS    74      20.632   8.589  -1.809  1.00  0.00      PROA
ATOM   1147  CD  LYS    74      22.577   9.378  -1.276  1.00  0.00      PROA
ATOM   1148  HD1 LYS    74      23.373   9.920  -1.829  1.00  0.00      PROA
ATOM   1149  HD2 LYS    74      23.040   8.556  -0.691  1.00  0.00      PROA
ATOM   1150  CE  LYS    74      21.920  10.356  -0.297  1.00  0.00      PROA
ATOM   1151  HE1 LYS    74      21.139  10.953  -0.814  1.00  0.00      PROA
ATOM   1152  HE2 LYS    74      22.683  11.028   0.148  1.00  0.00      PROA
ATOM   1153  NZ  LYS    74      21.282   9.596   0.785  1.00  0.00      PROA
ATOM   1154  HZ1 LYS    74      22.015   9.168   1.386  1.00  0.00      PROA
ATOM   1155  HZ2 LYS    74      20.686   8.848   0.378  1.00  0.00      PROA
ATOM   1156  HZ3 LYS    74      20.694  10.235   1.357  1.00  0.00      PROA
ATOM   1157  C   LYS    74      20.288  10.128  -5.705  1.00  0.00      PROA
ATOM   1158  O   LYS    74      21.273  10.283  -6.427  1.00  0.00      PROA
ATOM   1159  N   ASP    75      19.094  10.696  -5.946  1.00  0.00      PROA
ATOM   1160  HN  ASP    75      18.314  10.514  -5.354  1.00  0.00      PROA
ATOM   1161  CA  ASP    75      18.820  11.609  -7.063  1.00  0.00      PROA
ATOM   1162  HA  ASP    75      17.763  11.535  -7.268  1.00  0.00      PROA
ATOM   1163  CB  ASP    75      19.179  13.075  -6.845  1.00  0.00      PROA
ATOM   1164  HB1 ASP    75      20.150  13.328  -7.323  1.00  0.00      PROA
ATOM   1165  HB2 ASP    75      19.230  13.321  -5.763  1.00  0.00      PROA
ATOM   1166  CG  ASP    75      18.040  13.818  -7.514  1.00  0.00      PROA
ATOM   1167  OD1 ASP    75      18.226  14.420  -8.563  1.00  0.00      PROA
ATOM   1168  OD2 ASP    75      16.902  13.670  -7.083  1.00  0.00      PROA
ATOM   1169  C   ASP    75      19.295  10.987  -8.404  1.00  0.00      PROA
ATOM   1170  O   ASP    75      20.031  11.604  -9.176  1.00  0.00      PROA
ATOM   1171  N   ASP    76      18.912   9.713  -8.604  1.00  0.00      PROA
ATOM   1172  HN  ASP    76      18.369   9.259  -7.905  1.00  0.00      PROA
ATOM   1173  CA  ASP    76      19.193   8.850  -9.760  1.00  0.00      PROA
ATOM   1174  HA  ASP    76      18.782   7.874  -9.549  1.00  0.00      PROA
ATOM   1175  CB  ASP    76      18.576   9.417 -11.060  1.00  0.00      PROA
ATOM   1176  HB1 ASP    76      18.314   8.567 -11.725  1.00  0.00      PROA
ATOM   1177  HB2 ASP    76      19.334  10.054 -11.561  1.00  0.00      PROA
ATOM   1178  CG  ASP    76      17.312  10.260 -10.849  1.00  0.00      PROA
ATOM   1179  OD1 ASP    76      16.537  10.029  -9.916  1.00  0.00      PROA
ATOM   1180  OD2 ASP    76      17.124  11.214 -11.599  1.00  0.00      PROA
ATOM   1181  C   ASP    76      20.678   8.491  -9.937  1.00  0.00      PROA
ATOM   1182  O   ASP    76      21.044   7.930 -10.963  1.00  0.00      PROA
ATOM   1183  N   LYS    77      21.526   8.798  -8.956  1.00  0.00      PROA
ATOM   1184  HN  LYS    77      21.236   9.255  -8.119  1.00  0.00      PROA
ATOM   1185  CA  LYS    77      22.948   8.473  -9.063  1.00  0.00      PROA
ATOM   1186  HA  LYS    77      23.118   7.956  -9.996  1.00  0.00      PROA
ATOM   1187  CB  LYS    77      23.735   9.801  -9.012  1.00  0.00      PROA
ATOM   1188  HB1 LYS    77      23.681  10.174  -7.969  1.00  0.00      PROA
ATOM   1189  HB2 LYS    77      23.215  10.516  -9.681  1.00  0.00      PROA
ATOM   1190  CG  LYS    77      25.222   9.800  -9.417  1.00  0.00      PROA
ATOM   1191  HG1 LYS    77      25.477  10.812  -9.795  1.00  0.00      PROA
ATOM   1192  HG2 LYS    77      25.355   9.064 -10.237  1.00  0.00      PROA
ATOM   1193  CD  LYS    77      26.207   9.448  -8.296  1.00  0.00      PROA
ATOM   1194  HD1 LYS    77      25.848   8.524  -7.794  1.00  0.00      PROA
ATOM   1195  HD2 LYS    77      26.209  10.279  -7.560  1.00  0.00      PROA
ATOM   1196  CE  LYS    77      27.653   9.213  -8.764  1.00  0.00      PROA
ATOM   1197  HE1 LYS    77      28.178  10.183  -8.892  1.00  0.00      PROA
ATOM   1198  HE2 LYS    77      27.660   8.646  -9.720  1.00  0.00      PROA
ATOM   1199  NZ  LYS    77      28.379   8.423  -7.753  1.00  0.00      PROA
ATOM   1200  HZ1 LYS    77      27.818   7.585  -7.498  1.00  0.00      PROA
ATOM   1201  HZ2 LYS    77      28.536   9.006  -6.906  1.00  0.00      PROA
ATOM   1202  HZ3 LYS    77      29.296   8.122  -8.140  1.00  0.00      PROA
ATOM   1203  C   LYS    77      23.397   7.433  -8.013  1.00  0.00      PROA
ATOM   1204  O   LYS    77      23.212   7.677  -6.818  1.00  0.00      PROA
ATOM   1205  N   PRO    78      23.994   6.284  -8.432  1.00  0.00      PROA
ATOM   1206  CD  PRO    78      24.171   5.874  -9.818  1.00  0.00      PROA
ATOM   1207  HD1 PRO    78      25.007   6.441 -10.280  1.00  0.00      PROA
ATOM   1208  HD2 PRO    78      23.235   6.046 -10.390  1.00  0.00      PROA
ATOM   1209  CA  PRO    78      24.534   5.328  -7.453  1.00  0.00      PROA
ATOM   1210  HA  PRO    78      23.749   4.928  -6.831  1.00  0.00      PROA
ATOM   1211  CB  PRO    78      25.222   4.310  -8.364  1.00  0.00      PROA
ATOM   1212  HB1 PRO    78      25.139   3.287  -7.939  1.00  0.00      PROA
ATOM   1213  HB2 PRO    78      26.297   4.561  -8.487  1.00  0.00      PROA
ATOM   1214  CG  PRO    78      24.494   4.394  -9.705  1.00  0.00      PROA
ATOM   1215  HG1 PRO    78      25.146   4.059 -10.539  1.00  0.00      PROA
ATOM   1216  HG2 PRO    78      23.570   3.779  -9.701  1.00  0.00      PROA
ATOM   1217  C   PRO    78      25.522   6.060  -6.537  1.00  0.00      PROA
ATOM   1218  O   PRO    78      26.426   6.750  -7.021  1.00  0.00      PROA
ATOM   1219  N   THR    79      25.280   6.002  -5.224  1.00  0.00      PROA
ATOM   1220  HN  THR    79      24.556   5.430  -4.846  1.00  0.00      PROA
ATOM   1221  CA  THR    79      26.058   6.769  -4.256  1.00  0.00      PROA
ATOM   1222  HA  THR    79      26.981   7.076  -4.725  1.00  0.00      PROA
ATOM   1223  CB  THR    79      25.248   7.981  -3.817  1.00  0.00      PROA
ATOM   1224  HB  THR    79      24.319   7.658  -3.300  1.00  0.00      PROA
ATOM   1225  OG1 THR    79      24.906   8.724  -4.992  1.00  0.00      PROA
ATOM   1226  HG1 THR    79      24.265   8.190  -5.466  1.00  0.00      PROA
ATOM   1227  CG2 THR    79      26.022   8.876  -2.845  1.00  0.00      PROA
ATOM   1228 HG21 THR    79      27.031   9.100  -3.254  1.00  0.00      PROA
ATOM   1229 HG22 THR    79      26.141   8.359  -1.869  1.00  0.00      PROA
ATOM   1230 HG23 THR    79      25.478   9.833  -2.698  1.00  0.00      PROA
ATOM   1231  C   THR    79      26.624   5.914  -3.131  1.00  0.00      PROA
ATOM   1232  O   THR    79      25.891   5.159  -2.485  1.00  0.00      PROA
ATOM   1233  N   LEU    80      27.911   6.122  -2.832  1.00  0.00      PROA
ATOM   1234  HN  LEU    80      28.480   6.743  -3.364  1.00  0.00      PROA
ATOM   1235  CA  LEU    80      28.567   5.461  -1.716  1.00  0.00      PROA
ATOM   1236  HA  LEU    80      28.190   4.450  -1.659  1.00  0.00      PROA
ATOM   1237  CB  LEU    80      30.084   5.451  -1.905  1.00  0.00      PROA
ATOM   1238  HB1 LEU    80      30.463   6.485  -1.762  1.00  0.00      PROA
ATOM   1239  HB2 LEU    80      30.308   5.125  -2.942  1.00  0.00      PROA
ATOM   1240  CG  LEU    80      30.821   4.525  -0.934  1.00  0.00      PROA
ATOM   1241  HG  LEU    80      30.635   4.869   0.106  1.00  0.00      PROA
ATOM   1242  CD1 LEU    80      30.360   3.072  -1.068  1.00  0.00      PROA
ATOM   1243 HD11 LEU    80      30.380   2.762  -2.134  1.00  0.00      PROA
ATOM   1244 HD12 LEU    80      29.321   2.969  -0.687  1.00  0.00      PROA
ATOM   1245 HD13 LEU    80      31.037   2.406  -0.492  1.00  0.00      PROA
ATOM   1246  CD2 LEU    80      32.338   4.647  -1.078  1.00  0.00      PROA
ATOM   1247 HD21 LEU    80      32.659   5.689  -0.869  1.00  0.00      PROA
ATOM   1248 HD22 LEU    80      32.641   4.383  -2.114  1.00  0.00      PROA
ATOM   1249 HD23 LEU    80      32.842   3.969  -0.357  1.00  0.00      PROA
ATOM   1250  C   LEU    80      28.164   6.183  -0.410  1.00  0.00      PROA
ATOM   1251  O   LEU    80      28.090   7.418  -0.371  1.00  0.00      PROA
ATOM   1252  N   GLN    81      27.897   5.409   0.640  1.00  0.00      PROA
ATOM   1253  HN  GLN    81      27.976   4.418   0.580  1.00  0.00      PROA
ATOM   1254  CA  GLN    81      27.472   5.920   1.955  1.00  0.00      PROA
ATOM   1255  HA  GLN    81      27.783   6.953   2.009  1.00  0.00      PROA
ATOM   1256  CB  GLN    81      25.963   5.829   2.210  1.00  0.00      PROA
ATOM   1257  HB1 GLN    81      25.787   5.991   3.294  1.00  0.00      PROA
ATOM   1258  HB2 GLN    81      25.629   4.806   1.940  1.00  0.00      PROA
ATOM   1259  CG  GLN    81      25.104   6.833   1.432  1.00  0.00      PROA
ATOM   1260  HG1 GLN    81      24.998   6.486   0.382  1.00  0.00      PROA
ATOM   1261  HG2 GLN    81      25.604   7.825   1.440  1.00  0.00      PROA
ATOM   1262  CD  GLN    81      23.710   6.981   2.043  1.00  0.00      PROA
ATOM   1263  OE1 GLN    81      23.085   8.037   1.954  1.00  0.00      PROA
ATOM   1264  NE2 GLN    81      23.247   5.907   2.699  1.00  0.00      PROA
ATOM   1265 HE21 GLN    81      22.414   5.978   3.248  1.00  0.00      PROA
ATOM   1266 HE22 GLN    81      23.733   5.036   2.639  1.00  0.00      PROA
ATOM   1267  C   GLN    81      28.194   5.122   3.035  1.00  0.00      PROA
ATOM   1268  O   GLN    81      28.661   4.021   2.768  1.00  0.00      PROA
ATOM   1269  N   LEU    82      28.273   5.680   4.257  1.00  0.00      PROA
ATOM   1270  HN  LEU    82      27.999   6.627   4.400  1.00  0.00      PROA
ATOM   1271  CA  LEU    82      28.748   4.998   5.457  1.00  0.00      PROA
ATOM   1272  HA  LEU    82      29.093   4.017   5.166  1.00  0.00      PROA
ATOM   1273  CB  LEU    82      29.874   5.774   6.123  1.00  0.00      PROA
ATOM   1274  HB1 LEU    82      29.599   5.960   7.183  1.00  0.00      PROA
ATOM   1275  HB2 LEU    82      29.988   6.750   5.605  1.00  0.00      PROA
ATOM   1276  CG  LEU    82      31.208   5.044   6.087  1.00  0.00      PROA
ATOM   1277  HG  LEU    82      31.509   4.882   5.030  1.00  0.00      PROA
ATOM   1278  CD1 LEU    82      32.288   5.853   6.800  1.00  0.00      PROA
ATOM   1279 HD11 LEU    82      32.005   6.015   7.862  1.00  0.00      PROA
ATOM   1280 HD12 LEU    82      32.406   6.843   6.309  1.00  0.00      PROA
ATOM   1281 HD13 LEU    82      33.254   5.304   6.771  1.00  0.00      PROA
ATOM   1282  CD2 LEU    82      31.090   3.623   6.635  1.00  0.00      PROA
ATOM   1283 HD21 LEU    82      30.668   2.948   5.860  1.00  0.00      PROA
ATOM   1284 HD22 LEU    82      30.415   3.613   7.518  1.00  0.00      PROA
ATOM   1285 HD23 LEU    82      32.093   3.245   6.927  1.00  0.00      PROA
ATOM   1286  C   LEU    82      27.521   5.027   6.354  1.00  0.00      PROA
ATOM   1287  O   LEU    82      26.998   6.106   6.655  1.00  0.00      PROA
ATOM   1288  N   GLU    83      27.017   3.850   6.723  1.00  0.00      PROA
ATOM   1289  HN  GLU    83      27.476   2.999   6.483  1.00  0.00      PROA
ATOM   1290  CA  GLU    83      25.787   3.688   7.487  1.00  0.00      PROA
ATOM   1291  HA  GLU    83      25.467   4.668   7.809  1.00  0.00      PROA
ATOM   1292  CB  GLU    83      24.695   3.029   6.653  1.00  0.00      PROA
ATOM   1293  HB1 GLU    83      23.813   2.804   7.290  1.00  0.00      PROA
ATOM   1294  HB2 GLU    83      25.072   2.081   6.213  1.00  0.00      PROA
ATOM   1295  CG  GLU    83      24.305   4.007   5.540  1.00  0.00      PROA
ATOM   1296  HG1 GLU    83      25.164   4.134   4.847  1.00  0.00      PROA
ATOM   1297  HG2 GLU    83      24.050   4.990   5.989  1.00  0.00      PROA
ATOM   1298  CD  GLU    83      23.117   3.510   4.753  1.00  0.00      PROA
ATOM   1299  OE1 GLU    83      22.101   4.200   4.724  1.00  0.00      PROA
ATOM   1300  OE2 GLU    83      23.196   2.442   4.155  1.00  0.00      PROA
ATOM   1301  C   GLU    83      26.043   3.034   8.810  1.00  0.00      PROA
ATOM   1302  O   GLU    83      26.728   2.014   8.848  1.00  0.00      PROA
ATOM   1303  N   SER    84      25.417   3.554   9.879  1.00  0.00      PROA
ATOM   1304  HN  SER    84      24.871   4.385   9.806  1.00  0.00      PROA
ATOM   1305  CA  SER    84      25.479   2.965  11.210  1.00  0.00      PROA
ATOM   1306  HA  SER    84      26.485   2.627  11.409  1.00  0.00      PROA
ATOM   1307  CB  SER    84      25.066   4.082  12.147  1.00  0.00      PROA
ATOM   1308  HB1 SER    84      25.893   4.329  12.846  1.00  0.00      PROA
ATOM   1309  HB2 SER    84      24.165   3.790  12.728  1.00  0.00      PROA
ATOM   1310  OG  SER    84      24.765   5.224  11.332  1.00  0.00      PROA
ATOM   1311  HG1 SER    84      24.972   5.993  11.867  1.00  0.00      PROA
ATOM   1312  C   SER    84      24.548   1.760  11.223  1.00  0.00      PROA
ATOM   1313  O   SER    84      23.459   1.842  10.678  1.00  0.00      PROA
ATOM   1314  N   VAL    85      24.959   0.651  11.850  1.00  0.00      PROA
ATOM   1315  HN  VAL    85      25.853   0.584  12.286  1.00  0.00      PROA
ATOM   1316  CA  VAL    85      24.100  -0.542  11.928  1.00  0.00      PROA
ATOM   1317  HA  VAL    85      23.130  -0.283  11.532  1.00  0.00      PROA
ATOM   1318  CB  VAL    85      24.712  -1.692  11.128  1.00  0.00      PROA
ATOM   1319  HB  VAL    85      24.083  -2.598  11.259  1.00  0.00      PROA
ATOM   1320  CG1 VAL    85      24.810  -1.366   9.636  1.00  0.00      PROA
ATOM   1321 HG11 VAL    85      25.447  -0.469   9.482  1.00  0.00      PROA
ATOM   1322 HG12 VAL    85      23.798  -1.158   9.227  1.00  0.00      PROA
ATOM   1323 HG13 VAL    85      25.265  -2.221   9.091  1.00  0.00      PROA
ATOM   1324  CG2 VAL    85      26.059  -2.095  11.728  1.00  0.00      PROA
ATOM   1325 HG21 VAL    85      25.957  -2.249  12.824  1.00  0.00      PROA
ATOM   1326 HG22 VAL    85      26.807  -1.293  11.550  1.00  0.00      PROA
ATOM   1327 HG23 VAL    85      26.410  -3.043  11.267  1.00  0.00      PROA
ATOM   1328  C   VAL    85      23.862  -0.975  13.371  1.00  0.00      PROA
ATOM   1329  O   VAL    85      24.634  -0.620  14.277  1.00  0.00      PROA
ATOM   1330  N   ASP    86      22.829  -1.815  13.563  1.00  0.00      PROA
ATOM   1331  HN  ASP    86      22.245  -2.096  12.806  1.00  0.00      PROA
ATOM   1332  CA  ASP    86      22.480  -2.376  14.853  1.00  0.00      PROA
ATOM   1333  HA  ASP    86      22.369  -1.554  15.545  1.00  0.00      PROA
ATOM   1334  CB  ASP    86      21.183  -3.199  14.808  1.00  0.00      PROA
ATOM   1335  HB1 ASP    86      21.239  -3.937  13.979  1.00  0.00      PROA
ATOM   1336  HB2 ASP    86      20.318  -2.523  14.637  1.00  0.00      PROA
ATOM   1337  CG  ASP    86      20.982  -3.945  16.128  1.00  0.00      PROA
ATOM   1338  OD1 ASP    86      21.411  -3.467  17.171  1.00  0.00      PROA
ATOM   1339  OD2 ASP    86      20.371  -5.009  16.158  1.00  0.00      PROA
ATOM   1340  C   ASP    86      23.612  -3.318  15.316  1.00  0.00      PROA
ATOM   1341  O   ASP    86      23.869  -4.320  14.649  1.00  0.00      PROA
ATOM   1342  N   PRO    87      24.320  -3.016  16.430  1.00  0.00      PROA
ATOM   1343  CD  PRO    87      24.164  -1.840  17.275  1.00  0.00      PROA
ATOM   1344  HD1 PRO    87      23.322  -1.988  17.983  1.00  0.00      PROA
ATOM   1345  HD2 PRO    87      23.979  -0.942  16.647  1.00  0.00      PROA
ATOM   1346  CA  PRO    87      25.421  -3.912  16.854  1.00  0.00      PROA
ATOM   1347  HA  PRO    87      26.138  -4.038  16.059  1.00  0.00      PROA
ATOM   1348  CB  PRO    87      25.957  -3.200  18.102  1.00  0.00      PROA
ATOM   1349  HB1 PRO    87      27.067  -3.253  18.130  1.00  0.00      PROA
ATOM   1350  HB2 PRO    87      25.552  -3.673  19.022  1.00  0.00      PROA
ATOM   1351  CG  PRO    87      25.496  -1.745  18.003  1.00  0.00      PROA
ATOM   1352  HG1 PRO    87      25.368  -1.297  19.012  1.00  0.00      PROA
ATOM   1353  HG2 PRO    87      26.223  -1.133  17.428  1.00  0.00      PROA
ATOM   1354  C   PRO    87      24.995  -5.351  17.173  1.00  0.00      PROA
ATOM   1355  O   PRO    87      25.830  -6.256  17.112  1.00  0.00      PROA
ATOM   1356  N   LYS    88      23.697  -5.568  17.477  1.00  0.00      PROA
ATOM   1357  HN  LYS    88      23.031  -4.827  17.461  1.00  0.00      PROA
ATOM   1358  CA  LYS    88      23.161  -6.886  17.848  1.00  0.00      PROA
ATOM   1359  HA  LYS    88      23.935  -7.431  18.368  1.00  0.00      PROA
ATOM   1360  CB  LYS    88      21.936  -6.715  18.740  1.00  0.00      PROA
ATOM   1361  HB1 LYS    88      21.653  -7.712  19.138  1.00  0.00      PROA
ATOM   1362  HB2 LYS    88      21.104  -6.326  18.117  1.00  0.00      PROA
ATOM   1363  CG  LYS    88      22.136  -5.766  19.921  1.00  0.00      PROA
ATOM   1364  HG1 LYS    88      22.590  -4.823  19.550  1.00  0.00      PROA
ATOM   1365  HG2 LYS    88      22.831  -6.240  20.647  1.00  0.00      PROA
ATOM   1366  CD  LYS    88      20.826  -5.433  20.640  1.00  0.00      PROA
ATOM   1367  HD1 LYS    88      21.068  -5.137  21.682  1.00  0.00      PROA
ATOM   1368  HD2 LYS    88      20.200  -6.350  20.661  1.00  0.00      PROA
ATOM   1369  CE  LYS    88      20.003  -4.306  20.000  1.00  0.00      PROA
ATOM   1370  HE1 LYS    88      20.607  -3.373  19.982  1.00  0.00      PROA
ATOM   1371  HE2 LYS    88      19.074  -4.148  20.588  1.00  0.00      PROA
ATOM   1372  NZ  LYS    88      19.603  -4.597  18.617  1.00  0.00      PROA
ATOM   1373  HZ1 LYS    88      19.328  -5.597  18.538  1.00  0.00      PROA
ATOM   1374  HZ2 LYS    88      20.400  -4.405  17.977  1.00  0.00      PROA
ATOM   1375  HZ3 LYS    88      18.796  -3.994  18.355  1.00  0.00      PROA
ATOM   1376  C   LYS    88      22.757  -7.773  16.651  1.00  0.00      PROA
ATOM   1377  O   LYS    88      22.450  -8.952  16.848  1.00  0.00      PROA
ATOM   1378  N   ASN    89      22.768  -7.216  15.423  1.00  0.00      PROA
ATOM   1379  HN  ASN    89      23.055  -6.271  15.291  1.00  0.00      PROA
ATOM   1380  CA  ASN    89      22.370  -7.922  14.196  1.00  0.00      PROA
ATOM   1381  HA  ASN    89      22.049  -8.917  14.470  1.00  0.00      PROA
ATOM   1382  CB  ASN    89      21.240  -7.175  13.496  1.00  0.00      PROA
ATOM   1383  HB1 ASN    89      21.475  -7.088  12.414  1.00  0.00      PROA
ATOM   1384  HB2 ASN    89      21.150  -6.157  13.932  1.00  0.00      PROA
ATOM   1385  CG  ASN    89      19.920  -7.887  13.650  1.00  0.00      PROA
ATOM   1386  OD1 ASN    89      19.539  -8.755  12.870  1.00  0.00      PROA
ATOM   1387  ND2 ASN    89      19.214  -7.426  14.699  1.00  0.00      PROA
ATOM   1388 HD21 ASN    89      19.585  -6.692  15.268  1.00  0.00      PROA
ATOM   1389 HD22 ASN    89      18.318  -7.817  14.910  1.00  0.00      PROA
ATOM   1390  C   ASN    89      23.485  -8.053  13.135  1.00  0.00      PROA
ATOM   1391  O   ASN    89      23.291  -8.744  12.128  1.00  0.00      PROA
ATOM   1392  N   TYR    90      24.630  -7.371  13.345  1.00  0.00      PROA
ATOM   1393  HN  TYR    90      24.766  -6.829  14.170  1.00  0.00      PROA
ATOM   1394  CA  TYR    90      25.749  -7.365  12.402  1.00  0.00      PROA
ATOM   1395  HA  TYR    90      25.552  -8.101  11.636  1.00  0.00      PROA
ATOM   1396  CB  TYR    90      25.889  -5.967  11.785  1.00  0.00      PROA
ATOM   1397  HB1 TYR    90      26.762  -5.935  11.098  1.00  0.00      PROA
ATOM   1398  HB2 TYR    90      26.005  -5.204  12.584  1.00  0.00      PROA
ATOM   1399  CG  TYR    90      24.648  -5.637  10.991  1.00  0.00      PROA
ATOM   1400  CD1 TYR    90      24.596  -5.955   9.640  1.00  0.00      PROA
ATOM   1401  HD1 TYR    90      25.475  -6.332   9.138  1.00  0.00      PROA
ATOM   1402  CE1 TYR    90      23.411  -5.786   8.939  1.00  0.00      PROA
ATOM   1403  HE1 TYR    90      23.372  -6.010   7.883  1.00  0.00      PROA
ATOM   1404  CZ  TYR    90      22.274  -5.327   9.593  1.00  0.00      PROA
ATOM   1405  OH  TYR    90      21.053  -5.342   8.950  1.00  0.00      PROA
ATOM   1406  HH  TYR    90      21.212  -5.231   8.009  1.00  0.00      PROA
ATOM   1407  CD2 TYR    90      23.550  -5.048  11.608  1.00  0.00      PROA
ATOM   1408  HD2 TYR    90      23.625  -4.706  12.629  1.00  0.00      PROA
ATOM   1409  CE2 TYR    90      22.358  -4.900  10.912  1.00  0.00      PROA
ATOM   1410  HE2 TYR    90      21.500  -4.454  11.394  1.00  0.00      PROA
ATOM   1411  C   TYR    90      27.063  -7.773  13.056  1.00  0.00      PROA
ATOM   1412  O   TYR    90      27.272  -7.428  14.219  1.00  0.00      PROA
ATOM   1413  N   PRO    91      27.994  -8.419  12.305  1.00  0.00      PROA
ATOM   1414  CD  PRO    91      29.306  -8.729  12.864  1.00  0.00      PROA
ATOM   1415  HD1 PRO    91      29.183  -9.241  13.842  1.00  0.00      PROA
ATOM   1416  HD2 PRO    91      29.886  -7.792  12.998  1.00  0.00      PROA
ATOM   1417  CA  PRO    91      27.867  -8.894  10.912  1.00  0.00      PROA
ATOM   1418  HA  PRO    91      27.389  -8.147  10.299  1.00  0.00      PROA
ATOM   1419  CB  PRO    91      29.316  -9.208  10.534  1.00  0.00      PROA
ATOM   1420  HB1 PRO    91      29.822  -8.308  10.123  1.00  0.00      PROA
ATOM   1421  HB2 PRO    91      29.361 -10.022   9.780  1.00  0.00      PROA
ATOM   1422  CG  PRO    91      29.966  -9.645  11.843  1.00  0.00      PROA
ATOM   1423  HG1 PRO    91      29.754 -10.713  12.062  1.00  0.00      PROA
ATOM   1424  HG2 PRO    91      31.066  -9.494  11.818  1.00  0.00      PROA
ATOM   1425  C   PRO    91      26.923 -10.099  10.784  1.00  0.00      PROA
ATOM   1426  O   PRO    91      26.661 -10.790  11.770  1.00  0.00      PROA
ATOM   1427  N   LYS    92      26.354 -10.299   9.588  1.00  0.00      PROA
ATOM   1428  HN  LYS    92      26.498  -9.669   8.829  1.00  0.00      PROA
ATOM   1429  CA  LYS    92      25.485 -11.445   9.304  1.00  0.00      PROA
ATOM   1430  HA  LYS    92      25.780 -12.255   9.955  1.00  0.00      PROA
ATOM   1431  CB  LYS    92      24.012 -11.091   9.534  1.00  0.00      PROA
ATOM   1432  HB1 LYS    92      23.891 -10.735  10.579  1.00  0.00      PROA
ATOM   1433  HB2 LYS    92      23.400 -12.007   9.392  1.00  0.00      PROA
ATOM   1434  CG  LYS    92      23.503 -10.011   8.587  1.00  0.00      PROA
ATOM   1435  HG1 LYS    92      23.460 -10.435   7.562  1.00  0.00      PROA
ATOM   1436  HG2 LYS    92      24.224  -9.166   8.598  1.00  0.00      PROA
ATOM   1437  CD  LYS    92      22.118  -9.471   8.947  1.00  0.00      PROA
ATOM   1438  HD1 LYS    92      22.166  -8.920   9.910  1.00  0.00      PROA
ATOM   1439  HD2 LYS    92      21.399 -10.312   9.050  1.00  0.00      PROA
ATOM   1440  CE  LYS    92      21.664  -8.533   7.835  1.00  0.00      PROA
ATOM   1441  HE1 LYS    92      21.402  -9.129   6.934  1.00  0.00      PROA
ATOM   1442  HE2 LYS    92      22.482  -7.820   7.596  1.00  0.00      PROA
ATOM   1443  NZ  LYS    92      20.485  -7.743   8.197  1.00  0.00      PROA
ATOM   1444  HZ1 LYS    92      20.775  -6.936   8.787  1.00  0.00      PROA
ATOM   1445  HZ2 LYS    92      19.818  -8.338   8.728  1.00  0.00      PROA
ATOM   1446  HZ3 LYS    92      20.024  -7.392   7.333  1.00  0.00      PROA
ATOM   1447  C   LYS    92      25.784 -11.963   7.894  1.00  0.00      PROA
ATOM   1448  O   LYS    92      26.211 -11.182   7.041  1.00  0.00      PROA
ATOM   1449  N   LYS    93      25.616 -13.277   7.676  1.00  0.00      PROA
ATOM   1450  HN  LYS    93      25.288 -13.873   8.404  1.00  0.00      PROA
ATOM   1451  CA  LYS    93      25.881 -13.960   6.403  1.00  0.00      PROA
ATOM   1452  HA  LYS    93      26.882 -13.709   6.085  1.00  0.00      PROA
ATOM   1453  CB  LYS    93      25.739 -15.474   6.594  1.00  0.00      PROA
ATOM   1454  HB1 LYS    93      24.976 -15.861   5.887  1.00  0.00      PROA
ATOM   1455  HB2 LYS    93      25.405 -15.681   7.633  1.00  0.00      PROA
ATOM   1456  CG  LYS    93      27.071 -16.192   6.341  1.00  0.00      PROA
ATOM   1457  HG1 LYS    93      27.881 -15.589   6.802  1.00  0.00      PROA
ATOM   1458  HG2 LYS    93      27.236 -16.237   5.244  1.00  0.00      PROA
ATOM   1459  CD  LYS    93      27.164 -17.620   6.897  1.00  0.00      PROA
ATOM   1460  HD1 LYS    93      28.092 -18.091   6.510  1.00  0.00      PROA
ATOM   1461  HD2 LYS    93      26.288 -18.199   6.535  1.00  0.00      PROA
ATOM   1462  CE  LYS    93      27.188 -17.676   8.432  1.00  0.00      PROA
ATOM   1463  HE1 LYS    93      26.204 -17.360   8.839  1.00  0.00      PROA
ATOM   1464  HE2 LYS    93      27.993 -17.017   8.823  1.00  0.00      PROA
ATOM   1465  NZ  LYS    93      27.455 -19.048   8.898  1.00  0.00      PROA
ATOM   1466  HZ1 LYS    93      28.440 -19.303   8.682  1.00  0.00      PROA
ATOM   1467  HZ2 LYS    93      26.812 -19.709   8.417  1.00  0.00      PROA
ATOM   1468  HZ3 LYS    93      27.301 -19.101   9.925  1.00  0.00      PROA
ATOM   1469  C   LYS    93      25.048 -13.388   5.257  1.00  0.00      PROA
ATOM   1470  O   LYS    93      25.573 -13.162   4.166  1.00  0.00      PROA
ATOM   1471  N   LYS    94      23.761 -13.156   5.515  1.00  0.00      PROA
ATOM   1472  HN  LYS    94      23.358 -13.366   6.401  1.00  0.00      PROA
ATOM   1473  CA  LYS    94      22.859 -12.583   4.529  1.00  0.00      PROA
ATOM   1474  HA  LYS    94      23.352 -12.624   3.570  1.00  0.00      PROA
ATOM   1475  CB  LYS    94      21.519 -13.338   4.466  1.00  0.00      PROA
ATOM   1476  HB1 LYS    94      21.024 -13.262   5.457  1.00  0.00      PROA
ATOM   1477  HB2 LYS    94      21.727 -14.407   4.247  1.00  0.00      PROA
ATOM   1478  CG  LYS    94      20.554 -12.799   3.396  1.00  0.00      PROA
ATOM   1479  HG1 LYS    94      19.964 -13.648   2.989  1.00  0.00      PROA
ATOM   1480  HG2 LYS    94      21.149 -12.348   2.574  1.00  0.00      PROA
ATOM   1481  CD  LYS    94      19.585 -11.742   3.941  1.00  0.00      PROA
ATOM   1482  HD1 LYS    94      20.091 -11.197   4.765  1.00  0.00      PROA
ATOM   1483  HD2 LYS    94      18.693 -12.264   4.348  1.00  0.00      PROA
ATOM   1484  CE  LYS    94      19.110 -10.718   2.909  1.00  0.00      PROA
ATOM   1485  HE1 LYS    94      19.981 -10.178   2.479  1.00  0.00      PROA
ATOM   1486  HE2 LYS    94      18.409  -9.998   3.381  1.00  0.00      PROA
ATOM   1487  NZ  LYS    94      18.408 -11.391   1.819  1.00  0.00      PROA
ATOM   1488  HZ1 LYS    94      18.093 -12.330   2.136  1.00  0.00      PROA
ATOM   1489  HZ2 LYS    94      19.048 -11.496   1.007  1.00  0.00      PROA
ATOM   1490  HZ3 LYS    94      17.582 -10.825   1.538  1.00  0.00      PROA
ATOM   1491  C   LYS    94      22.699 -11.086   4.809  1.00  0.00      PROA
ATOM   1492  O   LYS    94      21.873 -10.679   5.636  1.00  0.00      PROA
ATOM   1493  N   MET    95      23.505 -10.270   4.119  1.00  0.00      PROA
ATOM   1494  HN  MET    95      24.179 -10.617   3.471  1.00  0.00      PROA
ATOM   1495  CA  MET    95      23.450  -8.817   4.270  1.00  0.00      PROA
ATOM   1496  HA  MET    95      23.139  -8.599   5.281  1.00  0.00      PROA
ATOM   1497  CB  MET    95      24.813  -8.185   3.988  1.00  0.00      PROA
ATOM   1498  HB1 MET    95      24.695  -7.081   3.951  1.00  0.00      PROA
ATOM   1499  HB2 MET    95      25.175  -8.541   3.000  1.00  0.00      PROA
ATOM   1500  CG  MET    95      25.853  -8.535   5.050  1.00  0.00      PROA
ATOM   1501  HG1 MET    95      26.846  -8.190   4.692  1.00  0.00      PROA
ATOM   1502  HG2 MET    95      25.885  -9.640   5.155  1.00  0.00      PROA
ATOM   1503  SD  MET    95      25.519  -7.800   6.658  1.00  0.00      PROA
ATOM   1504  CE  MET    95      25.901  -6.096   6.229  1.00  0.00      PROA
ATOM   1505  HE1 MET    95      25.137  -5.671   5.544  1.00  0.00      PROA
ATOM   1506  HE2 MET    95      26.887  -6.040   5.721  1.00  0.00      PROA
ATOM   1507  HE3 MET    95      25.929  -5.467   7.145  1.00  0.00      PROA
ATOM   1508  C   MET    95      22.389  -8.229   3.345  1.00  0.00      PROA
ATOM   1509  O   MET    95      22.108  -8.803   2.295  1.00  0.00      PROA
ATOM   1510  N   GLU    96      21.844  -7.058   3.699  1.00  0.00      PROA
ATOM   1511  HN  GLU    96      22.055  -6.624   4.571  1.00  0.00      PROA
ATOM   1512  CA  GLU    96      20.906  -6.334   2.836  1.00  0.00      PROA
ATOM   1513  HA  GLU    96      20.066  -6.984   2.641  1.00  0.00      PROA
ATOM   1514  CB  GLU    96      20.428  -5.040   3.495  1.00  0.00      PROA
ATOM   1515  HB1 GLU    96      20.015  -4.383   2.700  1.00  0.00      PROA
ATOM   1516  HB2 GLU    96      21.309  -4.543   3.952  1.00  0.00      PROA
ATOM   1517  CG  GLU    96      19.358  -5.197   4.581  1.00  0.00      PROA
ATOM   1518  HG1 GLU    96      18.458  -5.670   4.134  1.00  0.00      PROA
ATOM   1519  HG2 GLU    96      19.088  -4.193   4.970  1.00  0.00      PROA
ATOM   1520  CD  GLU    96      19.825  -6.053   5.740  1.00  0.00      PROA
ATOM   1521  OE1 GLU    96      20.917  -5.842   6.266  1.00  0.00      PROA
ATOM   1522  OE2 GLU    96      19.097  -6.957   6.133  1.00  0.00      PROA
ATOM   1523  C   GLU    96      21.693  -5.982   1.564  1.00  0.00      PROA
ATOM   1524  O   GLU    96      22.892  -5.739   1.644  1.00  0.00      PROA
ATOM   1525  N   LYS    97      21.049  -6.061   0.394  1.00  0.00      PROA
ATOM   1526  HN  LYS    97      20.063  -6.204   0.353  1.00  0.00      PROA
ATOM   1527  CA  LYS    97      21.724  -5.947  -0.909  1.00  0.00      PROA
ATOM   1528  HA  LYS    97      22.429  -6.762  -0.988  1.00  0.00      PROA
ATOM   1529  CB  LYS    97      20.732  -6.001  -2.067  1.00  0.00      PROA
ATOM   1530  HB1 LYS    97      20.300  -4.989  -2.218  1.00  0.00      PROA
ATOM   1531  HB2 LYS    97      19.914  -6.706  -1.808  1.00  0.00      PROA
ATOM   1532  CG  LYS    97      21.392  -6.461  -3.372  1.00  0.00      PROA
ATOM   1533  HG1 LYS    97      22.279  -5.822  -3.567  1.00  0.00      PROA
ATOM   1534  HG2 LYS    97      20.667  -6.333  -4.203  1.00  0.00      PROA
ATOM   1535  CD  LYS    97      21.841  -7.927  -3.332  1.00  0.00      PROA
ATOM   1536  HD1 LYS    97      22.609  -8.060  -2.541  1.00  0.00      PROA
ATOM   1537  HD2 LYS    97      22.283  -8.208  -4.312  1.00  0.00      PROA
ATOM   1538  CE  LYS    97      20.641  -8.824  -3.036  1.00  0.00      PROA
ATOM   1539  HE1 LYS    97      19.850  -8.639  -3.794  1.00  0.00      PROA
ATOM   1540  HE2 LYS    97      20.256  -8.597  -2.019  1.00  0.00      PROA
ATOM   1541  NZ  LYS    97      20.955 -10.260  -3.073  1.00  0.00      PROA
ATOM   1542  HZ1 LYS    97      21.985 -10.389  -3.131  1.00  0.00      PROA
ATOM   1543  HZ2 LYS    97      20.504 -10.692  -3.905  1.00  0.00      PROA
ATOM   1544  HZ3 LYS    97      20.596 -10.715  -2.210  1.00  0.00      PROA
ATOM   1545  C   LYS    97      22.654  -4.736  -1.059  1.00  0.00      PROA
ATOM   1546  O   LYS    97      23.709  -4.879  -1.676  1.00  0.00      PROA
ATOM   1547  N   ARG    98      22.284  -3.565  -0.500  1.00  0.00      PROA
ATOM   1548  HN  ARG    98      21.446  -3.473   0.032  1.00  0.00      PROA
ATOM   1549  CA  ARG    98      23.101  -2.341  -0.641  1.00  0.00      PROA
ATOM   1550  HA  ARG    98      23.351  -2.220  -1.685  1.00  0.00      PROA
ATOM   1551  CB  ARG    98      22.315  -1.134  -0.135  1.00  0.00      PROA
ATOM   1552  HB1 ARG    98      21.286  -1.207  -0.545  1.00  0.00      PROA
ATOM   1553  HB2 ARG    98      22.802  -0.223  -0.541  1.00  0.00      PROA
ATOM   1554  CG  ARG    98      22.200  -0.962   1.378  1.00  0.00      PROA
ATOM   1555  HG1 ARG    98      23.157  -0.580   1.794  1.00  0.00      PROA
ATOM   1556  HG2 ARG    98      21.965  -1.937   1.857  1.00  0.00      PROA
ATOM   1557  CD  ARG    98      21.081   0.033   1.642  1.00  0.00      PROA
ATOM   1558  HD1 ARG    98      20.114  -0.511   1.701  1.00  0.00      PROA
ATOM   1559  HD2 ARG    98      21.052   0.777   0.818  1.00  0.00      PROA
ATOM   1560  NE  ARG    98      21.231   0.775   2.885  1.00  0.00      PROA
ATOM   1561  HE  ARG    98      22.133   0.858   3.309  1.00  0.00      PROA
ATOM   1562  CZ  ARG    98      20.161   1.353   3.466  1.00  0.00      PROA
ATOM   1563  NH1 ARG    98      18.922   1.191   3.011  1.00  0.00      PROA
ATOM   1564 HH11 ARG    98      18.144   1.510   3.554  1.00  0.00      PROA
ATOM   1565 HH12 ARG    98      18.767   0.750   2.127  1.00  0.00      PROA
ATOM   1566  NH2 ARG    98      20.364   2.122   4.519  1.00  0.00      PROA
ATOM   1567 HH21 ARG    98      21.271   2.508   4.689  1.00  0.00      PROA
ATOM   1568 HH22 ARG    98      19.611   2.320   5.146  1.00  0.00      PROA
ATOM   1569  C   ARG    98      24.519  -2.439  -0.039  1.00  0.00      PROA
ATOM   1570  O   ARG    98      25.398  -1.677  -0.446  1.00  0.00      PROA
ATOM   1571  N   PHE    99      24.737  -3.363   0.926  1.00  0.00      PROA
ATOM   1572  HN  PHE    99      24.009  -3.972   1.229  1.00  0.00      PROA
ATOM   1573  CA  PHE    99      26.027  -3.553   1.600  1.00  0.00      PROA
ATOM   1574  HA  PHE    99      26.529  -2.598   1.636  1.00  0.00      PROA
ATOM   1575  CB  PHE    99      25.822  -4.098   3.011  1.00  0.00      PROA
ATOM   1576  HB1 PHE    99      26.803  -4.223   3.516  1.00  0.00      PROA
ATOM   1577  HB2 PHE    99      25.288  -5.072   2.968  1.00  0.00      PROA
ATOM   1578  CG  PHE    99      24.990  -3.146   3.835  1.00  0.00      PROA
ATOM   1579  CD1 PHE    99      25.550  -1.965   4.307  1.00  0.00      PROA
ATOM   1580  HD1 PHE    99      26.577  -1.725   4.074  1.00  0.00      PROA
ATOM   1581  CE1 PHE    99      24.790  -1.092   5.078  1.00  0.00      PROA
ATOM   1582  HE1 PHE    99      25.227  -0.176   5.446  1.00  0.00      PROA
ATOM   1583  CZ  PHE    99      23.467  -1.398   5.374  1.00  0.00      PROA
ATOM   1584  HZ  PHE    99      22.876  -0.720   5.971  1.00  0.00      PROA
ATOM   1585  CD2 PHE    99      23.668  -3.451   4.132  1.00  0.00      PROA
ATOM   1586  HD2 PHE    99      23.231  -4.368   3.766  1.00  0.00      PROA
ATOM   1587  CE2 PHE    99      22.906  -2.578   4.901  1.00  0.00      PROA
ATOM   1588  HE2 PHE    99      21.879  -2.817   5.131  1.00  0.00      PROA
ATOM   1589  C   PHE    99      26.976  -4.472   0.834  1.00  0.00      PROA
ATOM   1590  O   PHE    99      28.130  -4.608   1.216  1.00  0.00      PROA
ATOM   1591  N   VAL   100      26.489  -5.136  -0.207  1.00  0.00      PROA
ATOM   1592  HN  VAL   100      25.566  -4.981  -0.550  1.00  0.00      PROA
ATOM   1593  CA  VAL   100      27.278  -6.135  -0.913  1.00  0.00      PROA
ATOM   1594  HA  VAL   100      28.005  -6.540  -0.225  1.00  0.00      PROA
ATOM   1595  CB  VAL   100      26.363  -7.244  -1.440  1.00  0.00      PROA
ATOM   1596  HB  VAL   100      25.683  -6.819  -2.208  1.00  0.00      PROA
ATOM   1597  CG1 VAL   100      27.169  -8.386  -2.060  1.00  0.00      PROA
ATOM   1598 HG11 VAL   100      27.849  -8.830  -1.302  1.00  0.00      PROA
ATOM   1599 HG12 VAL   100      27.782  -8.002  -2.904  1.00  0.00      PROA
ATOM   1600 HG13 VAL   100      26.482  -9.178  -2.427  1.00  0.00      PROA
ATOM   1601  CG2 VAL   100      25.430  -7.736  -0.331  1.00  0.00      PROA
ATOM   1602 HG21 VAL   100      24.679  -6.953  -0.088  1.00  0.00      PROA
ATOM   1603 HG22 VAL   100      26.017  -7.960   0.585  1.00  0.00      PROA
ATOM   1604 HG23 VAL   100      24.894  -8.650  -0.665  1.00  0.00      PROA
ATOM   1605  C   VAL   100      28.133  -5.535  -2.023  1.00  0.00      PROA
ATOM   1606  O   VAL   100      27.640  -4.805  -2.877  1.00  0.00      PROA
ATOM   1607  N   PHE   101      29.419  -5.857  -1.992  1.00  0.00      PROA
ATOM   1608  HN  PHE   101      29.801  -6.379  -1.234  1.00  0.00      PROA
ATOM   1609  CA  PHE   101      30.369  -5.488  -3.033  1.00  0.00      PROA
ATOM   1610  HA  PHE   101      29.835  -4.942  -3.797  1.00  0.00      PROA
ATOM   1611  CB  PHE   101      31.494  -4.629  -2.454  1.00  0.00      PROA
ATOM   1612  HB1 PHE   101      32.156  -4.260  -3.266  1.00  0.00      PROA
ATOM   1613  HB2 PHE   101      32.084  -5.212  -1.715  1.00  0.00      PROA
ATOM   1614  CG  PHE   101      30.892  -3.439  -1.750  1.00  0.00      PROA
ATOM   1615  CD1 PHE   101      30.904  -3.372  -0.362  1.00  0.00      PROA
ATOM   1616  HD1 PHE   101      31.362  -4.164   0.213  1.00  0.00      PROA
ATOM   1617  CE1 PHE   101      30.326  -2.288   0.287  1.00  0.00      PROA
ATOM   1618  HE1 PHE   101      30.336  -2.236   1.366  1.00  0.00      PROA
ATOM   1619  CZ  PHE   101      29.736  -1.270  -0.453  1.00  0.00      PROA
ATOM   1620  HZ  PHE   101      29.276  -0.432   0.050  1.00  0.00      PROA
ATOM   1621  CD2 PHE   101      30.315  -2.414  -2.491  1.00  0.00      PROA
ATOM   1622  HD2 PHE   101      30.315  -2.461  -3.570  1.00  0.00      PROA
ATOM   1623  CE2 PHE   101      29.737  -1.331  -1.842  1.00  0.00      PROA
ATOM   1624  HE2 PHE   101      29.289  -0.534  -2.417  1.00  0.00      PROA
ATOM   1625  C   PHE   101      30.922  -6.768  -3.639  1.00  0.00      PROA
ATOM   1626  O   PHE   101      31.100  -7.761  -2.928  1.00  0.00      PROA
ATOM   1627  N   ASN   102      31.162  -6.758  -4.948  1.00  0.00      PROA
ATOM   1628  HN  ASN   102      30.917  -5.980  -5.521  1.00  0.00      PROA
ATOM   1629  CA  ASN   102      31.792  -7.869  -5.631  1.00  0.00      PROA
ATOM   1630  HA  ASN   102      31.565  -8.764  -5.072  1.00  0.00      PROA
ATOM   1631  CB  ASN   102      31.315  -8.021  -7.057  1.00  0.00      PROA
ATOM   1632  HB1 ASN   102      32.059  -8.613  -7.632  1.00  0.00      PROA
ATOM   1633  HB2 ASN   102      31.215  -7.015  -7.520  1.00  0.00      PROA
ATOM   1634  CG  ASN   102      29.979  -8.722  -7.120  1.00  0.00      PROA
ATOM   1635  OD1 ASN   102      29.102  -8.301  -7.864  1.00  0.00      PROA
ATOM   1636  ND2 ASN   102      29.899  -9.874  -6.430  1.00  0.00      PROA
ATOM   1637 HD21 ASN   102      29.185 -10.539  -6.649  1.00  0.00      PROA
ATOM   1638 HD22 ASN   102      30.554 -10.065  -5.699  1.00  0.00      PROA
ATOM   1639  C   ASN   102      33.280  -7.534  -5.631  1.00  0.00      PROA
ATOM   1640  O   ASN   102      33.691  -6.575  -6.288  1.00  0.00      PROA
ATOM   1641  N   LYS   103      34.075  -8.264  -4.831  1.00  0.00      PROA
ATOM   1642  HN  LYS   103      33.712  -8.990  -4.253  1.00  0.00      PROA
ATOM   1643  CA  LYS   103      35.524  -8.048  -4.748  1.00  0.00      PROA
ATOM   1644  HA  LYS   103      35.708  -6.986  -4.821  1.00  0.00      PROA
ATOM   1645  CB  LYS   103      36.075  -8.590  -3.434  1.00  0.00      PROA
ATOM   1646  HB1 LYS   103      35.979  -9.697  -3.429  1.00  0.00      PROA
ATOM   1647  HB2 LYS   103      35.483  -8.175  -2.591  1.00  0.00      PROA
ATOM   1648  CG  LYS   103      37.541  -8.217  -3.245  1.00  0.00      PROA
ATOM   1649  HG1 LYS   103      37.626  -7.109  -3.235  1.00  0.00      PROA
ATOM   1650  HG2 LYS   103      38.122  -8.614  -4.103  1.00  0.00      PROA
ATOM   1651  CD  LYS   103      38.143  -8.764  -1.952  1.00  0.00      PROA
ATOM   1652  HD1 LYS   103      37.547  -8.384  -1.095  1.00  0.00      PROA
ATOM   1653  HD2 LYS   103      39.184  -8.390  -1.861  1.00  0.00      PROA
ATOM   1654  CE  LYS   103      38.166 -10.288  -1.891  1.00  0.00      PROA
ATOM   1655  HE1 LYS   103      37.129 -10.686  -1.890  1.00  0.00      PROA
ATOM   1656  HE2 LYS   103      38.705 -10.625  -0.980  1.00  0.00      PROA
ATOM   1657  NZ  LYS   103      38.862 -10.832  -3.060  1.00  0.00      PROA
ATOM   1658  HZ1 LYS   103      39.890 -10.770  -2.912  1.00  0.00      PROA
ATOM   1659  HZ2 LYS   103      38.601 -10.285  -3.905  1.00  0.00      PROA
ATOM   1660  HZ3 LYS   103      38.590 -11.827  -3.194  1.00  0.00      PROA
ATOM   1661  C   LYS   103      36.173  -8.742  -5.946  1.00  0.00      PROA
ATOM   1662  O   LYS   103      36.084  -9.966  -6.077  1.00  0.00      PROA
ATOM   1663  N   ILE   104      36.818  -7.948  -6.811  1.00  0.00      PROA
ATOM   1664  HN  ILE   104      36.883  -6.966  -6.656  1.00  0.00      PROA
ATOM   1665  CA  ILE   104      37.468  -8.423  -8.030  1.00  0.00      PROA
ATOM   1666  HA  ILE   104      37.228  -9.467  -8.160  1.00  0.00      PROA
ATOM   1667  CB  ILE   104      36.970  -7.602  -9.221  1.00  0.00      PROA
ATOM   1668  HB  ILE   104      37.221  -6.533  -9.055  1.00  0.00      PROA
ATOM   1669  CG2 ILE   104      37.603  -8.067 -10.534  1.00  0.00      PROA
ATOM   1670 HG21 ILE   104      37.353  -9.133 -10.722  1.00  0.00      PROA
ATOM   1671 HG22 ILE   104      38.708  -7.967 -10.477  1.00  0.00      PROA
ATOM   1672 HG23 ILE   104      37.216  -7.457 -11.378  1.00  0.00      PROA
ATOM   1673  CG1 ILE   104      35.441  -7.615  -9.273  1.00  0.00      PROA
ATOM   1674 HG11 ILE   104      35.047  -7.282  -8.290  1.00  0.00      PROA
ATOM   1675 HG12 ILE   104      35.099  -8.654  -9.464  1.00  0.00      PROA
ATOM   1676  CD  ILE   104      34.880  -6.703 -10.364  1.00  0.00      PROA
ATOM   1677  HD1 ILE   104      34.937  -7.208 -11.351  1.00  0.00      PROA
ATOM   1678  HD2 ILE   104      35.470  -5.763 -10.411  1.00  0.00      PROA
ATOM   1679  HD3 ILE   104      33.816  -6.466 -10.148  1.00  0.00      PROA
ATOM   1680  C   ILE   104      38.988  -8.323  -7.900  1.00  0.00      PROA
ATOM   1681  O   ILE   104      39.508  -7.257  -7.558  1.00  0.00      PROA
ATOM   1682  N   GLU   105      39.685  -9.438  -8.164  1.00  0.00      PROA
ATOM   1683  HN  GLU   105      39.220 -10.294  -8.376  1.00  0.00      PROA
ATOM   1684  CA  GLU   105      41.149  -9.515  -8.169  1.00  0.00      PROA
ATOM   1685  HA  GLU   105      41.528  -8.706  -7.562  1.00  0.00      PROA
ATOM   1686  CB  GLU   105      41.623 -10.863  -7.616  1.00  0.00      PROA
ATOM   1687  HB1 GLU   105      42.571 -10.696  -7.062  1.00  0.00      PROA
ATOM   1688  HB2 GLU   105      41.820 -11.540  -8.473  1.00  0.00      PROA
ATOM   1689  CG  GLU   105      40.632 -11.564  -6.670  1.00  0.00      PROA
ATOM   1690  HG1 GLU   105      41.030 -12.570  -6.418  1.00  0.00      PROA
ATOM   1691  HG2 GLU   105      39.659 -11.677  -7.193  1.00  0.00      PROA
ATOM   1692  CD  GLU   105      40.393 -10.806  -5.374  1.00  0.00      PROA
ATOM   1693  OE1 GLU   105      41.032 -11.102  -4.366  1.00  0.00      PROA
ATOM   1694  OE2 GLU   105      39.477  -9.989  -5.307  1.00  0.00      PROA
ATOM   1695  C   GLU   105      41.573  -9.317  -9.629  1.00  0.00      PROA
ATOM   1696  O   GLU   105      41.244 -10.144 -10.490  1.00  0.00      PROA
ATOM   1697  N   ILE   106      42.220  -8.172  -9.916  1.00  0.00      PROA
ATOM   1698  HN  ILE   106      42.425  -7.500  -9.209  1.00  0.00      PROA
ATOM   1699  CA  ILE   106      42.669  -7.822 -11.269  1.00  0.00      PROA
ATOM   1700  HA  ILE   106      42.811  -8.734 -11.829  1.00  0.00      PROA
ATOM   1701  CB  ILE   106      41.609  -6.936 -11.934  1.00  0.00      PROA
ATOM   1702  HB  ILE   106      40.727  -7.558 -12.195  1.00  0.00      PROA
ATOM   1703  CG2 ILE   106      41.166  -5.803 -11.005  1.00  0.00      PROA
ATOM   1704 HG21 ILE   106      42.036  -5.164 -10.741  1.00  0.00      PROA
ATOM   1705 HG22 ILE   106      40.740  -6.226 -10.070  1.00  0.00      PROA
ATOM   1706 HG23 ILE   106      40.405  -5.174 -11.513  1.00  0.00      PROA
ATOM   1707  CG1 ILE   106      42.065  -6.438 -13.304  1.00  0.00      PROA
ATOM   1708 HG11 ILE   106      42.275  -7.314 -13.954  1.00  0.00      PROA
ATOM   1709 HG12 ILE   106      42.998  -5.849 -13.182  1.00  0.00      PROA
ATOM   1710  CD  ILE   106      41.009  -5.561 -13.978  1.00  0.00      PROA
ATOM   1711  HD1 ILE   106      40.924  -4.589 -13.446  1.00  0.00      PROA
ATOM   1712  HD2 ILE   106      40.022  -6.069 -13.951  1.00  0.00      PROA
ATOM   1713  HD3 ILE   106      41.300  -5.363 -15.032  1.00  0.00      PROA
ATOM   1714  C   ILE   106      44.046  -7.159 -11.230  1.00  0.00      PROA
ATOM   1715  O   ILE   106      44.228  -6.137 -10.559  1.00  0.00      PROA
ATOM   1716  N   ASN   107      45.016  -7.774 -11.946  1.00  0.00      PROA
ATOM   1717  HN  ASN   107      44.806  -8.605 -12.452  1.00  0.00      PROA
ATOM   1718  CA  ASN   107      46.411  -7.341 -12.070  1.00  0.00      PROA
ATOM   1719  HA  ASN   107      46.959  -8.141 -12.544  1.00  0.00      PROA
ATOM   1720  CB  ASN   107      46.554  -6.053 -12.890  1.00  0.00      PROA
ATOM   1721  HB1 ASN   107      47.632  -5.813 -13.011  1.00  0.00      PROA
ATOM   1722  HB2 ASN   107      46.053  -5.219 -12.354  1.00  0.00      PROA
ATOM   1723  CG  ASN   107      45.931  -6.200 -14.255  1.00  0.00      PROA
ATOM   1724  OD1 ASN   107      46.056  -7.225 -14.918  1.00  0.00      PROA
ATOM   1725  ND2 ASN   107      45.222  -5.119 -14.628  1.00  0.00      PROA
ATOM   1726 HD21 ASN   107      44.763  -5.104 -15.516  1.00  0.00      PROA
ATOM   1727 HD22 ASN   107      45.154  -4.331 -14.017  1.00  0.00      PROA
ATOM   1728  C   ASN   107      47.058  -7.044 -10.709  1.00  0.00      PROA
ATOM   1729  O   ASN   107      47.535  -5.930 -10.471  1.00  0.00      PROA
ATOM   1730  N   ASN   108      47.034  -8.053  -9.808  1.00  0.00      PROA
ATOM   1731  HN  ASN   108      46.609  -8.919 -10.051  1.00  0.00      PROA
ATOM   1732  CA  ASN   108      47.586  -8.029  -8.441  1.00  0.00      PROA
ATOM   1733  HA  ASN   108      47.278  -8.934  -7.939  1.00  0.00      PROA
ATOM   1734  CB  ASN   108      49.111  -7.935  -8.478  1.00  0.00      PROA
ATOM   1735  HB1 ASN   108      49.414  -6.903  -8.756  1.00  0.00      PROA
ATOM   1736  HB2 ASN   108      49.508  -8.647  -9.233  1.00  0.00      PROA
ATOM   1737  CG  ASN   108      49.694  -8.277  -7.115  1.00  0.00      PROA
ATOM   1738  OD1 ASN   108      49.639  -9.416  -6.659  1.00  0.00      PROA
ATOM   1739  ND2 ASN   108      50.337  -7.252  -6.522  1.00  0.00      PROA
ATOM   1740 HD21 ASN   108      50.881  -7.412  -5.698  1.00  0.00      PROA
ATOM   1741 HD22 ASN   108      50.270  -6.330  -6.905  1.00  0.00      PROA
ATOM   1742  C   ASN   108      47.014  -6.906  -7.552  1.00  0.00      PROA
ATOM   1743  O   ASN   108      47.615  -6.545  -6.538  1.00  0.00      PROA
ATOM   1744  N   LYS   109      45.836  -6.380  -7.934  1.00  0.00      PROA
ATOM   1745  HN  LYS   109      45.378  -6.706  -8.756  1.00  0.00      PROA
ATOM   1746  CA  LYS   109      45.125  -5.322  -7.223  1.00  0.00      PROA
ATOM   1747  HA  LYS   109      45.585  -5.186  -6.255  1.00  0.00      PROA
ATOM   1748  CB  LYS   109      45.217  -4.069  -8.040  1.00  0.00      PROA
ATOM   1749  HB1 LYS   109      44.699  -3.253  -7.493  1.00  0.00      PROA
ATOM   1750  HB2 LYS   109      44.699  -4.240  -9.007  1.00  0.00      PROA
ATOM   1751  CG  LYS   109      46.656  -3.625  -8.329  1.00  0.00      PROA
ATOM   1752  HG1 LYS   109      46.651  -2.975  -9.229  1.00  0.00      PROA
ATOM   1753  HG2 LYS   109      47.268  -4.528  -8.541  1.00  0.00      PROA
ATOM   1754  CD  LYS   109      47.307  -2.858  -7.180  1.00  0.00      PROA
ATOM   1755  HD1 LYS   109      48.355  -2.614  -7.454  1.00  0.00      PROA
ATOM   1756  HD2 LYS   109      47.312  -3.498  -6.273  1.00  0.00      PROA
ATOM   1757  CE  LYS   109      46.555  -1.558  -6.871  1.00  0.00      PROA
ATOM   1758  HE1 LYS   109      47.092  -0.980  -6.089  1.00  0.00      PROA
ATOM   1759  HE2 LYS   109      45.520  -1.782  -6.537  1.00  0.00      PROA
ATOM   1760  NZ  LYS   109      46.480  -0.735  -8.081  1.00  0.00      PROA
ATOM   1761  HZ1 LYS   109      45.835  -1.180  -8.765  1.00  0.00      PROA
ATOM   1762  HZ2 LYS   109      47.427  -0.650  -8.502  1.00  0.00      PROA
ATOM   1763  HZ3 LYS   109      46.125   0.211  -7.835  1.00  0.00      PROA
ATOM   1764  C   LYS   109      43.695  -5.769  -6.935  1.00  0.00      PROA
ATOM   1765  O   LYS   109      43.266  -6.847  -7.372  1.00  0.00      PROA
ATOM   1766  N   LEU   110      42.957  -4.931  -6.200  1.00  0.00      PROA
ATOM   1767  HN  LEU   110      43.332  -4.070  -5.866  1.00  0.00      PROA
ATOM   1768  CA  LEU   110      41.571  -5.193  -5.829  1.00  0.00      PROA
ATOM   1769  HA  LEU   110      41.256  -6.091  -6.340  1.00  0.00      PROA
ATOM   1770  CB  LEU   110      41.419  -5.368  -4.314  1.00  0.00      PROA
ATOM   1771  HB1 LEU   110      40.341  -5.500  -4.085  1.00  0.00      PROA
ATOM   1772  HB2 LEU   110      41.782  -4.443  -3.818  1.00  0.00      PROA
ATOM   1773  CG  LEU   110      42.186  -6.560  -3.730  1.00  0.00      PROA
ATOM   1774  HG  LEU   110      42.225  -7.363  -4.495  1.00  0.00      PROA
ATOM   1775  CD1 LEU   110      43.617  -6.223  -3.304  1.00  0.00      PROA
ATOM   1776 HD11 LEU   110      43.608  -5.431  -2.526  1.00  0.00      PROA
ATOM   1777 HD12 LEU   110      44.195  -5.855  -4.179  1.00  0.00      PROA
ATOM   1778 HD13 LEU   110      44.109  -7.127  -2.885  1.00  0.00      PROA
ATOM   1779  CD2 LEU   110      41.413  -7.186  -2.578  1.00  0.00      PROA
ATOM   1780 HD21 LEU   110      40.422  -7.544  -2.932  1.00  0.00      PROA
ATOM   1781 HD22 LEU   110      41.252  -6.434  -1.776  1.00  0.00      PROA
ATOM   1782 HD23 LEU   110      41.977  -8.052  -2.170  1.00  0.00      PROA
ATOM   1783  C   LEU   110      40.657  -4.107  -6.327  1.00  0.00      PROA
ATOM   1784  O   LEU   110      41.010  -2.927  -6.301  1.00  0.00      PROA
ATOM   1785  N   GLU   111      39.470  -4.509  -6.764  1.00  0.00      PROA
ATOM   1786  HN  GLU   111      39.247  -5.478  -6.827  1.00  0.00      PROA
ATOM   1787  CA  GLU   111      38.412  -3.606  -7.181  1.00  0.00      PROA
ATOM   1788  HA  GLU   111      38.741  -2.599  -6.974  1.00  0.00      PROA
ATOM   1789  CB  GLU   111      38.076  -3.748  -8.662  1.00  0.00      PROA
ATOM   1790  HB1 GLU   111      37.041  -3.376  -8.807  1.00  0.00      PROA
ATOM   1791  HB2 GLU   111      38.110  -4.829  -8.910  1.00  0.00      PROA
ATOM   1792  CG  GLU   111      38.968  -3.020  -9.663  1.00  0.00      PROA
ATOM   1793  HG1 GLU   111      39.970  -3.498  -9.705  1.00  0.00      PROA
ATOM   1794  HG2 GLU   111      39.084  -1.954  -9.373  1.00  0.00      PROA
ATOM   1795  CD  GLU   111      38.292  -3.117 -11.018  1.00  0.00      PROA
ATOM   1796  OE1 GLU   111      37.898  -4.216 -11.409  1.00  0.00      PROA
ATOM   1797  OE2 GLU   111      38.110  -2.087 -11.664  1.00  0.00      PROA
ATOM   1798  C   GLU   111      37.174  -4.043  -6.423  1.00  0.00      PROA
ATOM   1799  O   GLU   111      36.982  -5.240  -6.202  1.00  0.00      PROA
ATOM   1800  N   PHE   112      36.355  -3.085  -6.005  1.00  0.00      PROA
ATOM   1801  HN  PHE   112      36.544  -2.119  -6.165  1.00  0.00      PROA
ATOM   1802  CA  PHE   112      35.116  -3.390  -5.279  1.00  0.00      PROA
ATOM   1803  HA  PHE   112      35.016  -4.464  -5.226  1.00  0.00      PROA
ATOM   1804  CB  PHE   112      35.146  -2.792  -3.873  1.00  0.00      PROA
ATOM   1805  HB1 PHE   112      34.245  -3.109  -3.306  1.00  0.00      PROA
ATOM   1806  HB2 PHE   112      35.189  -1.684  -3.933  1.00  0.00      PROA
ATOM   1807  CG  PHE   112      36.363  -3.265  -3.114  1.00  0.00      PROA
ATOM   1808  CD1 PHE   112      36.342  -4.492  -2.462  1.00  0.00      PROA
ATOM   1809  HD1 PHE   112      35.457  -5.110  -2.500  1.00  0.00      PROA
ATOM   1810  CE1 PHE   112      37.462  -4.921  -1.760  1.00  0.00      PROA
ATOM   1811  HE1 PHE   112      37.445  -5.873  -1.250  1.00  0.00      PROA
ATOM   1812  CZ  PHE   112      38.602  -4.130  -1.713  1.00  0.00      PROA
ATOM   1813  HZ  PHE   112      39.473  -4.468  -1.171  1.00  0.00      PROA
ATOM   1814  CD2 PHE   112      37.503  -2.470  -3.062  1.00  0.00      PROA
ATOM   1815  HD2 PHE   112      37.517  -1.515  -3.565  1.00  0.00      PROA
ATOM   1816  CE2 PHE   112      38.623  -2.902  -2.364  1.00  0.00      PROA
ATOM   1817  HE2 PHE   112      39.509  -2.286  -2.328  1.00  0.00      PROA
ATOM   1818  C   PHE   112      33.936  -2.819  -6.047  1.00  0.00      PROA
ATOM   1819  O   PHE   112      33.694  -1.605  -6.004  1.00  0.00      PROA
ATOM   1820  N   GLU   113      33.240  -3.689  -6.794  1.00  0.00      PROA
ATOM   1821  HN  GLU   113      33.488  -4.653  -6.831  1.00  0.00      PROA
ATOM   1822  CA  GLU   113      32.081  -3.309  -7.604  1.00  0.00      PROA
ATOM   1823  HA  GLU   113      32.237  -2.305  -7.970  1.00  0.00      PROA
ATOM   1824  CB  GLU   113      31.924  -4.296  -8.778  1.00  0.00      PROA
ATOM   1825  HB1 GLU   113      31.998  -5.330  -8.381  1.00  0.00      PROA
ATOM   1826  HB2 GLU   113      32.755  -4.125  -9.495  1.00  0.00      PROA
ATOM   1827  CG  GLU   113      30.593  -4.158  -9.534  1.00  0.00      PROA
ATOM   1828  HG1 GLU   113      30.583  -3.188 -10.074  1.00  0.00      PROA
ATOM   1829  HG2 GLU   113      29.758  -4.176  -8.801  1.00  0.00      PROA
ATOM   1830  CD  GLU   113      30.374  -5.277 -10.543  1.00  0.00      PROA
ATOM   1831  OE1 GLU   113      30.391  -6.454 -10.166  1.00  0.00      PROA
ATOM   1832  OE2 GLU   113      30.142  -4.963 -11.710  1.00  0.00      PROA
ATOM   1833  C   GLU   113      30.823  -3.388  -6.749  1.00  0.00      PROA
ATOM   1834  O   GLU   113      30.624  -4.389  -6.078  1.00  0.00      PROA
ATOM   1835  N   SER   114      29.944  -2.371  -6.800  1.00  0.00      PROA
ATOM   1836  HN  SER   114      30.107  -1.538  -7.323  1.00  0.00      PROA
ATOM   1837  CA  SER   114      28.681  -2.457  -6.064  1.00  0.00      PROA
ATOM   1838  HA  SER   114      28.882  -2.678  -5.027  1.00  0.00      PROA
ATOM   1839  CB  SER   114      28.032  -1.084  -6.234  1.00  0.00      PROA
ATOM   1840  HB1 SER   114      27.916  -0.867  -7.317  1.00  0.00      PROA
ATOM   1841  HB2 SER   114      28.683  -0.313  -5.769  1.00  0.00      PROA
ATOM   1842  OG  SER   114      26.740  -1.008  -5.621  1.00  0.00      PROA
ATOM   1843  HG1 SER   114      26.895  -1.030  -4.674  1.00  0.00      PROA
ATOM   1844  C   SER   114      27.864  -3.600  -6.681  1.00  0.00      PROA
ATOM   1845  O   SER   114      27.709  -3.631  -7.905  1.00  0.00      PROA
ATOM   1846  N   ALA   115      27.362  -4.553  -5.856  1.00  0.00      PROA
ATOM   1847  HN  ALA   115      27.509  -4.541  -4.870  1.00  0.00      PROA
ATOM   1848  CA  ALA   115      26.562  -5.672  -6.392  1.00  0.00      PROA
ATOM   1849  HA  ALA   115      27.162  -6.189  -7.126  1.00  0.00      PROA
ATOM   1850  CB  ALA   115      26.145  -6.632  -5.280  1.00  0.00      PROA
ATOM   1851  HB1 ALA   115      25.534  -6.096  -4.523  1.00  0.00      PROA
ATOM   1852  HB2 ALA   115      27.047  -7.045  -4.780  1.00  0.00      PROA
ATOM   1853  HB3 ALA   115      25.539  -7.460  -5.704  1.00  0.00      PROA
ATOM   1854  C   ALA   115      25.297  -5.229  -7.149  1.00  0.00      PROA
ATOM   1855  O   ALA   115      24.983  -5.811  -8.181  1.00  0.00      PROA
ATOM   1856  N   GLN   116      24.588  -4.197  -6.666  1.00  0.00      PROA
ATOM   1857  HN  GLN   116      24.859  -3.680  -5.858  1.00  0.00      PROA
ATOM   1858  CA  GLN   116      23.353  -3.787  -7.339  1.00  0.00      PROA
ATOM   1859  HA  GLN   116      22.992  -4.629  -7.911  1.00  0.00      PROA
ATOM   1860  CB  GLN   116      22.288  -3.340  -6.322  1.00  0.00      PROA
ATOM   1861  HB1 GLN   116      22.054  -4.209  -5.672  1.00  0.00      PROA
ATOM   1862  HB2 GLN   116      21.376  -3.058  -6.889  1.00  0.00      PROA
ATOM   1863  CG  GLN   116      22.658  -2.157  -5.411  1.00  0.00      PROA
ATOM   1864  HG1 GLN   116      23.036  -1.316  -6.030  1.00  0.00      PROA
ATOM   1865  HG2 GLN   116      23.452  -2.471  -4.700  1.00  0.00      PROA
ATOM   1866  CD  GLN   116      21.442  -1.690  -4.624  1.00  0.00      PROA
ATOM   1867  OE1 GLN   116      20.311  -2.085  -4.863  1.00  0.00      PROA
ATOM   1868  NE2 GLN   116      21.710  -0.789  -3.676  1.00  0.00      PROA
ATOM   1869 HE21 GLN   116      22.650  -0.478  -3.533  1.00  0.00      PROA
ATOM   1870 HE22 GLN   116      20.972  -0.425  -3.109  1.00  0.00      PROA
ATOM   1871  C   GLN   116      23.555  -2.749  -8.428  1.00  0.00      PROA
ATOM   1872  O   GLN   116      22.634  -2.507  -9.196  1.00  0.00      PROA
ATOM   1873  N   PHE   117      24.737  -2.120  -8.475  1.00  0.00      PROA
ATOM   1874  HN  PHE   117      25.447  -2.285  -7.796  1.00  0.00      PROA
ATOM   1875  CA  PHE   117      25.067  -1.156  -9.516  1.00  0.00      PROA
ATOM   1876  HA  PHE   117      24.214  -1.074 -10.173  1.00  0.00      PROA
ATOM   1877  CB  PHE   117      25.408   0.216  -8.922  1.00  0.00      PROA
ATOM   1878  HB1 PHE   117      25.594   0.939  -9.745  1.00  0.00      PROA
ATOM   1879  HB2 PHE   117      26.311   0.126  -8.281  1.00  0.00      PROA
ATOM   1880  CG  PHE   117      24.296   0.782  -8.063  1.00  0.00      PROA
ATOM   1881  CD1 PHE   117      23.098   1.233  -8.660  1.00  0.00      PROA
ATOM   1882  HD1 PHE   117      22.947   1.131  -9.724  1.00  0.00      PROA
ATOM   1883  CE1 PHE   117      22.100   1.817  -7.854  1.00  0.00      PROA
ATOM   1884  HE1 PHE   117      21.184   2.176  -8.297  1.00  0.00      PROA
ATOM   1885  CZ  PHE   117      22.310   1.927  -6.464  1.00  0.00      PROA
ATOM   1886  HZ  PHE   117      21.546   2.378  -5.849  1.00  0.00      PROA
ATOM   1887  CD2 PHE   117      24.494   0.884  -6.668  1.00  0.00      PROA
ATOM   1888  HD2 PHE   117      25.408   0.519  -6.223  1.00  0.00      PROA
ATOM   1889  CE2 PHE   117      23.497   1.462  -5.860  1.00  0.00      PROA
ATOM   1890  HE2 PHE   117      23.638   1.548  -4.793  1.00  0.00      PROA
ATOM   1891  C   PHE   117      26.295  -1.674 -10.271  1.00  0.00      PROA
ATOM   1892  O   PHE   117      27.403  -1.189 -10.020  1.00  0.00      PROA
ATOM   1893  N   PRO   118      26.157  -2.694 -11.152  1.00  0.00      PROA
ATOM   1894  CD  PRO   118      24.943  -3.423 -11.502  1.00  0.00      PROA
ATOM   1895  HD1 PRO   118      24.347  -2.837 -12.233  1.00  0.00      PROA
ATOM   1896  HD2 PRO   118      24.341  -3.617 -10.590  1.00  0.00      PROA
ATOM   1897  CA  PRO   118      27.334  -3.177 -11.895  1.00  0.00      PROA
ATOM   1898  HA  PRO   118      28.094  -3.524 -11.213  1.00  0.00      PROA
ATOM   1899  CB  PRO   118      26.745  -4.260 -12.806  1.00  0.00      PROA
ATOM   1900  HB1 PRO   118      27.454  -5.108 -12.915  1.00  0.00      PROA
ATOM   1901  HB2 PRO   118      26.522  -3.847 -13.812  1.00  0.00      PROA
ATOM   1902  CG  PRO   118      25.462  -4.715 -12.114  1.00  0.00      PROA
ATOM   1903  HG1 PRO   118      24.738  -5.137 -12.842  1.00  0.00      PROA
ATOM   1904  HG2 PRO   118      25.672  -5.477 -11.333  1.00  0.00      PROA
ATOM   1905  C   PRO   118      27.986  -2.046 -12.673  1.00  0.00      PROA
ATOM   1906  O   PRO   118      27.291  -1.124 -13.122  1.00  0.00      PROA
ATOM   1907  N   ASN   119      29.323  -2.104 -12.809  1.00  0.00      PROA
ATOM   1908  HN  ASN   119      29.839  -2.863 -12.422  1.00  0.00      PROA
ATOM   1909  CA  ASN   119      30.141  -1.100 -13.511  1.00  0.00      PROA
ATOM   1910  HA  ASN   119      31.124  -1.526 -13.640  1.00  0.00      PROA
ATOM   1911  CB  ASN   119      29.583  -0.677 -14.881  1.00  0.00      PROA
ATOM   1912  HB1 ASN   119      29.123   0.331 -14.793  1.00  0.00      PROA
ATOM   1913  HB2 ASN   119      28.806  -1.405 -15.200  1.00  0.00      PROA
ATOM   1914  CG  ASN   119      30.671  -0.625 -15.946  1.00  0.00      PROA
ATOM   1915  OD1 ASN   119      30.612  -1.360 -16.929  1.00  0.00      PROA
ATOM   1916  ND2 ASN   119      31.657   0.273 -15.737  1.00  0.00      PROA
ATOM   1917 HD21 ASN   119      31.641   0.852 -14.922  1.00  0.00      PROA
ATOM   1918 HD22 ASN   119      32.404   0.359 -16.396  1.00  0.00      PROA
ATOM   1919  C   ASN   119      30.387   0.163 -12.673  1.00  0.00      PROA
ATOM   1920  O   ASN   119      30.974   1.125 -13.178  1.00  0.00      PROA
ATOM   1921  N   TRP   120      29.953   0.152 -11.387  1.00  0.00      PROA
ATOM   1922  HN  TRP   120      29.425  -0.615 -11.031  1.00  0.00      PROA
ATOM   1923  CA  TRP   120      30.206   1.226 -10.427  1.00  0.00      PROA
ATOM   1924  HA  TRP   120      30.720   2.022 -10.944  1.00  0.00      PROA
ATOM   1925  CB  TRP   120      28.899   1.739  -9.833  1.00  0.00      PROA
ATOM   1926  HB1 TRP   120      29.113   2.373  -8.946  1.00  0.00      PROA
ATOM   1927  HB2 TRP   120      28.266   0.880  -9.521  1.00  0.00      PROA
ATOM   1928  CG  TRP   120      28.161   2.554 -10.862  1.00  0.00      PROA
ATOM   1929  CD1 TRP   120      27.406   2.088 -11.947  1.00  0.00      PROA
ATOM   1930  HD1 TRP   120      27.235   1.046 -12.174  1.00  0.00      PROA
ATOM   1931  NE1 TRP   120      26.918   3.128 -12.675  1.00  0.00      PROA
ATOM   1932  HE1 TRP   120      26.366   3.051 -13.476  1.00  0.00      PROA
ATOM   1933  CE2 TRP   120      27.336   4.318 -12.089  1.00  0.00      PROA
ATOM   1934  CD2 TRP   120      28.109   3.989 -10.953  1.00  0.00      PROA
ATOM   1935  CE3 TRP   120      28.657   4.996 -10.169  1.00  0.00      PROA
ATOM   1936  HE3 TRP   120      29.248   4.765  -9.295  1.00  0.00      PROA
ATOM   1937  CZ3 TRP   120      28.444   6.325 -10.507  1.00  0.00      PROA
ATOM   1938  HZ3 TRP   120      28.868   7.109  -9.898  1.00  0.00      PROA
ATOM   1939  CZ2 TRP   120      27.132   5.653 -12.415  1.00  0.00      PROA
ATOM   1940  HZ2 TRP   120      26.544   5.931 -13.277  1.00  0.00      PROA
ATOM   1941  CH2 TRP   120      27.687   6.653 -11.626  1.00  0.00      PROA
ATOM   1942  HH2 TRP   120      27.530   7.690 -11.883  1.00  0.00      PROA
ATOM   1943  C   TRP   120      31.086   0.651  -9.324  1.00  0.00      PROA
ATOM   1944  O   TRP   120      30.774  -0.404  -8.747  1.00  0.00      PROA
ATOM   1945  N   TYR   121      32.207   1.346  -9.055  1.00  0.00      PROA
ATOM   1946  HN  TYR   121      32.372   2.232  -9.479  1.00  0.00      PROA
ATOM   1947  CA  TYR   121      33.257   0.893  -8.151  1.00  0.00      PROA
ATOM   1948  HA  TYR   121      32.917  -0.016  -7.678  1.00  0.00      PROA
ATOM   1949  CB  TYR   121      34.562   0.640  -8.893  1.00  0.00      PROA
ATOM   1950  HB1 TYR   121      35.366   0.446  -8.151  1.00  0.00      PROA
ATOM   1951  HB2 TYR   121      34.810   1.536  -9.500  1.00  0.00      PROA
ATOM   1952  CG  TYR   121      34.545  -0.534  -9.834  1.00  0.00      PROA
ATOM   1953  CD1 TYR   121      34.852  -1.796  -9.348  1.00  0.00      PROA
ATOM   1954  HD1 TYR   121      34.951  -1.958  -8.285  1.00  0.00      PROA
ATOM   1955  CE1 TYR   121      35.033  -2.848 -10.232  1.00  0.00      PROA
ATOM   1956  HE1 TYR   121      35.268  -3.834  -9.858  1.00  0.00      PROA
ATOM   1957  CZ  TYR   121      34.912  -2.637 -11.598  1.00  0.00      PROA
ATOM   1958  OH  TYR   121      35.248  -3.646 -12.473  1.00  0.00      PROA
ATOM   1959  HH  TYR   121      36.118  -3.972 -12.230  1.00  0.00      PROA
ATOM   1960  CD2 TYR   121      34.296  -0.348 -11.189  1.00  0.00      PROA
ATOM   1961  HD2 TYR   121      33.958   0.611 -11.552  1.00  0.00      PROA
ATOM   1962  CE2 TYR   121      34.484  -1.403 -12.075  1.00  0.00      PROA
ATOM   1963  HE2 TYR   121      34.298  -1.265 -13.129  1.00  0.00      PROA
ATOM   1964  C   TYR   121      33.626   1.882  -7.067  1.00  0.00      PROA
ATOM   1965  O   TYR   121      33.552   3.093  -7.295  1.00  0.00      PROA
ATOM   1966  N   ILE   122      34.085   1.364  -5.900  1.00  0.00      PROA
ATOM   1967  HN  ILE   122      34.071   0.383  -5.720  1.00  0.00      PROA
ATOM   1968  CA  ILE   122      34.629   2.198  -4.828  1.00  0.00      PROA
ATOM   1969  HA  ILE   122      33.882   2.934  -4.571  1.00  0.00      PROA
ATOM   1970  CB  ILE   122      34.988   1.365  -3.603  1.00  0.00      PROA
ATOM   1971  HB  ILE   122      35.589   0.488  -3.926  1.00  0.00      PROA
ATOM   1972  CG2 ILE   122      35.791   2.170  -2.581  1.00  0.00      PROA
ATOM   1973 HG21 ILE   122      35.202   3.046  -2.237  1.00  0.00      PROA
ATOM   1974 HG22 ILE   122      36.733   2.535  -3.043  1.00  0.00      PROA
ATOM   1975 HG23 ILE   122      36.028   1.534  -1.701  1.00  0.00      PROA
ATOM   1976  CG1 ILE   122      33.689   0.824  -3.003  1.00  0.00      PROA
ATOM   1977 HG11 ILE   122      33.250   0.088  -3.710  1.00  0.00      PROA
ATOM   1978 HG12 ILE   122      32.978   1.667  -2.874  1.00  0.00      PROA
ATOM   1979  CD  ILE   122      33.891   0.143  -1.651  1.00  0.00      PROA
ATOM   1980  HD1 ILE   122      34.143   0.899  -0.877  1.00  0.00      PROA
ATOM   1981  HD2 ILE   122      34.724  -0.589  -1.717  1.00  0.00      PROA
ATOM   1982  HD3 ILE   122      32.958  -0.378  -1.347  1.00  0.00      PROA
ATOM   1983  C   ILE   122      35.824   2.913  -5.460  1.00  0.00      PROA
ATOM   1984  O   ILE   122      36.695   2.269  -6.049  1.00  0.00      PROA
ATOM   1985  N   SER   123      35.796   4.243  -5.420  1.00  0.00      PROA
ATOM   1986  HN  SER   123      35.092   4.738  -4.917  1.00  0.00      PROA
ATOM   1987  CA  SER   123      36.784   5.070  -6.101  1.00  0.00      PROA
ATOM   1988  HA  SER   123      37.644   4.452  -6.313  1.00  0.00      PROA
ATOM   1989  CB  SER   123      36.222   5.649  -7.393  1.00  0.00      PROA
ATOM   1990  HB1 SER   123      37.033   5.740  -8.147  1.00  0.00      PROA
ATOM   1991  HB2 SER   123      35.787   6.653  -7.196  1.00  0.00      PROA
ATOM   1992  OG  SER   123      35.205   4.802  -7.913  1.00  0.00      PROA
ATOM   1993  HG1 SER   123      34.910   4.261  -7.177  1.00  0.00      PROA
ATOM   1994  C   SER   123      37.352   6.199  -5.262  1.00  0.00      PROA
ATOM   1995  O   SER   123      36.734   6.651  -4.299  1.00  0.00      PROA
ATOM   1996  N   THR   124      38.527   6.696  -5.685  1.00  0.00      PROA
ATOM   1997  HN  THR   124      39.007   6.295  -6.461  1.00  0.00      PROA
ATOM   1998  CA  THR   124      39.190   7.830  -5.069  1.00  0.00      PROA
ATOM   1999  HA  THR   124      38.500   8.331  -4.407  1.00  0.00      PROA
ATOM   2000  CB  THR   124      40.375   7.246  -4.307  1.00  0.00      PROA
ATOM   2001  HB  THR   124      41.123   8.042  -4.104  1.00  0.00      PROA
ATOM   2002  OG1 THR   124      40.990   6.218  -5.089  1.00  0.00      PROA
ATOM   2003  HG1 THR   124      41.919   6.221  -4.847  1.00  0.00      PROA
ATOM   2004  CG2 THR   124      39.935   6.645  -2.971  1.00  0.00      PROA
ATOM   2005 HG21 THR   124      39.198   5.832  -3.142  1.00  0.00      PROA
ATOM   2006 HG22 THR   124      39.460   7.429  -2.342  1.00  0.00      PROA
ATOM   2007 HG23 THR   124      40.814   6.221  -2.439  1.00  0.00      PROA
ATOM   2008  C   THR   124      39.569   8.832  -6.159  1.00  0.00      PROA
ATOM   2009  O   THR   124      39.798   8.444  -7.308  1.00  0.00      PROA
ATOM   2010  N   SER   125      39.628  10.119  -5.795  1.00  0.00      PROA
ATOM   2011  HN  SER   125      39.387  10.409  -4.873  1.00  0.00      PROA
ATOM   2012  CA  SER   125      40.043  11.193  -6.703  1.00  0.00      PROA
ATOM   2013  HA  SER   125      39.657  11.011  -7.695  1.00  0.00      PROA
ATOM   2014  CB  SER   125      39.426  12.413  -6.068  1.00  0.00      PROA
ATOM   2015  HB1 SER   125      38.997  13.090  -6.837  1.00  0.00      PROA
ATOM   2016  HB2 SER   125      40.174  12.968  -5.461  1.00  0.00      PROA
ATOM   2017  OG  SER   125      38.387  11.902  -5.224  1.00  0.00      PROA
ATOM   2018  HG1 SER   125      37.643  11.719  -5.802  1.00  0.00      PROA
ATOM   2019  C   SER   125      41.569  11.167  -6.748  1.00  0.00      PROA
ATOM   2020  O   SER   125      42.171  10.738  -5.770  1.00  0.00      PROA
ATOM   2021  N   GLN   126      42.204  11.635  -7.852  1.00  0.00      PROA
ATOM   2022  HN  GLN   126      41.711  11.946  -8.661  1.00  0.00      PROA
ATOM   2023  CA  GLN   126      43.675  11.708  -7.908  1.00  0.00      PROA
ATOM   2024  HA  GLN   126      44.060  10.765  -7.551  1.00  0.00      PROA
ATOM   2025  CB  GLN   126      44.199  11.980  -9.313  1.00  0.00      PROA
ATOM   2026  HB1 GLN   126      45.269  12.274  -9.252  1.00  0.00      PROA
ATOM   2027  HB2 GLN   126      43.622  12.817  -9.761  1.00  0.00      PROA
ATOM   2028  CG  GLN   126      44.070  10.753 -10.204  1.00  0.00      PROA
ATOM   2029  HG1 GLN   126      43.001  10.580 -10.450  1.00  0.00      PROA
ATOM   2030  HG2 GLN   126      44.471   9.863  -9.674  1.00  0.00      PROA
ATOM   2031  CD  GLN   126      44.849  10.965 -11.482  1.00  0.00      PROA
ATOM   2032  OE1 GLN   126      44.512  11.774 -12.344  1.00  0.00      PROA
ATOM   2033  NE2 GLN   126      45.937  10.182 -11.550  1.00  0.00      PROA
ATOM   2034 HE21 GLN   126      46.232   9.664 -10.747  1.00  0.00      PROA
ATOM   2035 HE22 GLN   126      46.453  10.115 -12.404  1.00  0.00      PROA
ATOM   2036  C   GLN   126      44.181  12.803  -6.955  1.00  0.00      PROA
ATOM   2037  O   GLN   126      45.287  12.703  -6.426  1.00  0.00      PROA
ATOM   2038  N   ALA   127      43.332  13.822  -6.702  1.00  0.00      PROA
ATOM   2039  HN  ALA   127      42.439  13.865  -7.142  1.00  0.00      PROA
ATOM   2040  CA  ALA   127      43.625  14.929  -5.788  1.00  0.00      PROA
ATOM   2041  HA  ALA   127      44.632  15.267  -5.984  1.00  0.00      PROA
ATOM   2042  CB  ALA   127      42.630  16.072  -5.992  1.00  0.00      PROA
ATOM   2043  HB1 ALA   127      41.596  15.717  -5.798  1.00  0.00      PROA
ATOM   2044  HB2 ALA   127      42.688  16.442  -7.038  1.00  0.00      PROA
ATOM   2045  HB3 ALA   127      42.859  16.902  -5.289  1.00  0.00      PROA
ATOM   2046  C   ALA   127      43.562  14.467  -4.320  1.00  0.00      PROA
ATOM   2047  O   ALA   127      42.961  13.433  -4.016  1.00  0.00      PROA
ATOM   2048  N   GLU   128      44.197  15.238  -3.421  1.00  0.00      PROA
ATOM   2049  HN  GLU   128      44.649  16.080  -3.701  1.00  0.00      PROA
ATOM   2050  CA  GLU   128      44.293  14.939  -1.988  1.00  0.00      PROA
ATOM   2051  HA  GLU   128      44.357  13.867  -1.873  1.00  0.00      PROA
ATOM   2052  CB  GLU   128      45.521  15.611  -1.381  1.00  0.00      PROA
ATOM   2053  HB1 GLU   128      45.586  15.334  -0.308  1.00  0.00      PROA
ATOM   2054  HB2 GLU   128      45.403  16.712  -1.462  1.00  0.00      PROA
ATOM   2055  CG  GLU   128      46.816  15.201  -2.076  1.00  0.00      PROA
ATOM   2056  HG1 GLU   128      47.680  15.694  -1.581  1.00  0.00      PROA
ATOM   2057  HG2 GLU   128      46.784  15.508  -3.143  1.00  0.00      PROA
ATOM   2058  CD  GLU   128      46.979  13.700  -1.991  1.00  0.00      PROA
ATOM   2059  OE1 GLU   128      46.955  13.154  -0.892  1.00  0.00      PROA
ATOM   2060  OE2 GLU   128      47.152  13.071  -3.027  1.00  0.00      PROA
ATOM   2061  C   GLU   128      43.072  15.348  -1.189  1.00  0.00      PROA
ATOM   2062  O   GLU   128      42.414  16.345  -1.507  1.00  0.00      PROA
ATOM   2063  N   ASN   129      42.823  14.593  -0.097  1.00  0.00      PROA
ATOM   2064  HN  ASN   129      43.359  13.768   0.049  1.00  0.00      PROA
ATOM   2065  CA  ASN   129      41.830  14.821   0.956  1.00  0.00      PROA
ATOM   2066  HA  ASN   129      41.739  13.912   1.531  1.00  0.00      PROA
ATOM   2067  CB  ASN   129      42.250  15.976   1.859  1.00  0.00      PROA
ATOM   2068  HB1 ASN   129      42.114  16.942   1.327  1.00  0.00      PROA
ATOM   2069  HB2 ASN   129      43.318  15.865   2.145  1.00  0.00      PROA
ATOM   2070  CG  ASN   129      41.388  15.959   3.103  1.00  0.00      PROA
ATOM   2071  OD1 ASN   129      41.159  14.921   3.716  1.00  0.00      PROA
ATOM   2072  ND2 ASN   129      40.953  17.180   3.470  1.00  0.00      PROA
ATOM   2073 HD21 ASN   129      40.505  17.306   4.354  1.00  0.00      PROA
ATOM   2074 HD22 ASN   129      41.079  17.960   2.857  1.00  0.00      PROA
ATOM   2075  C   ASN   129      40.409  15.029   0.443  1.00  0.00      PROA
ATOM   2076  O   ASN   129      39.647  15.839   0.983  1.00  0.00      PROA
ATOM   2077  N   MET   130      40.045  14.263  -0.588  1.00  0.00      PROA
ATOM   2078  HN  MET   130      40.680  13.622  -1.011  1.00  0.00      PROA
ATOM   2079  CA  MET   130      38.713  14.299  -1.167  1.00  0.00      PROA
ATOM   2080  HA  MET   130      38.211  15.188  -0.815  1.00  0.00      PROA
ATOM   2081  CB  MET   130      38.832  14.314  -2.692  1.00  0.00      PROA
ATOM   2082  HB1 MET   130      37.816  14.218  -3.129  1.00  0.00      PROA
ATOM   2083  HB2 MET   130      39.444  13.443  -3.010  1.00  0.00      PROA
ATOM   2084  CG  MET   130      39.479  15.590  -3.229  1.00  0.00      PROA
ATOM   2085  HG1 MET   130      39.635  15.473  -4.322  1.00  0.00      PROA
ATOM   2086  HG2 MET   130      40.471  15.713  -2.746  1.00  0.00      PROA
ATOM   2087  SD  MET   130      38.474  17.050  -2.918  1.00  0.00      PROA
ATOM   2088  CE  MET   130      37.057  16.595  -3.930  1.00  0.00      PROA
ATOM   2089  HE1 MET   130      36.495  15.749  -3.481  1.00  0.00      PROA
ATOM   2090  HE2 MET   130      37.393  16.285  -4.943  1.00  0.00      PROA
ATOM   2091  HE3 MET   130      36.362  17.456  -4.026  1.00  0.00      PROA
ATOM   2092  C   MET   130      37.953  13.049  -0.695  1.00  0.00      PROA
ATOM   2093  O   MET   130      38.590  12.013  -0.466  1.00  0.00      PROA
ATOM   2094  N   PRO   131      36.609  13.114  -0.522  1.00  0.00      PROA
ATOM   2095  CD  PRO   131      35.754  14.276  -0.719  1.00  0.00      PROA
ATOM   2096  HD1 PRO   131      35.535  14.408  -1.800  1.00  0.00      PROA
ATOM   2097  HD2 PRO   131      36.249  15.185  -0.319  1.00  0.00      PROA
ATOM   2098  CA  PRO   131      35.876  11.921  -0.074  1.00  0.00      PROA
ATOM   2099  HA  PRO   131      36.262  11.572   0.870  1.00  0.00      PROA
ATOM   2100  CB  PRO   131      34.424  12.411  -0.034  1.00  0.00      PROA
ATOM   2101  HB1 PRO   131      33.895  11.987   0.846  1.00  0.00      PROA
ATOM   2102  HB2 PRO   131      33.886  12.107  -0.957  1.00  0.00      PROA
ATOM   2103  CG  PRO   131      34.497  13.933   0.067  1.00  0.00      PROA
ATOM   2104  HG1 PRO   131      33.600  14.409  -0.384  1.00  0.00      PROA
ATOM   2105  HG2 PRO   131      34.584  14.261   1.124  1.00  0.00      PROA
ATOM   2106  C   PRO   131      36.034  10.705  -0.982  1.00  0.00      PROA
ATOM   2107  O   PRO   131      36.254  10.839  -2.195  1.00  0.00      PROA
ATOM   2108  N   VAL   132      35.915   9.510  -0.375  1.00  0.00      PROA
ATOM   2109  HN  VAL   132      35.839   9.439   0.616  1.00  0.00      PROA
ATOM   2110  CA  VAL   132      35.886   8.238  -1.094  1.00  0.00      PROA
ATOM   2111  HA  VAL   132      36.616   8.287  -1.889  1.00  0.00      PROA
ATOM   2112  CB  VAL   132      36.204   7.078  -0.153  1.00  0.00      PROA
ATOM   2113  HB  VAL   132      35.485   7.093   0.694  1.00  0.00      PROA
ATOM   2114  CG1 VAL   132      36.111   5.727  -0.862  1.00  0.00      PROA
ATOM   2115 HG11 VAL   132      36.831   5.688  -1.707  1.00  0.00      PROA
ATOM   2116 HG12 VAL   132      35.085   5.580  -1.263  1.00  0.00      PROA
ATOM   2117 HG13 VAL   132      36.354   4.909  -0.150  1.00  0.00      PROA
ATOM   2118  CG2 VAL   132      37.587   7.293   0.461  1.00  0.00      PROA
ATOM   2119 HG21 VAL   132      37.608   8.246   1.032  1.00  0.00      PROA
ATOM   2120 HG22 VAL   132      38.354   7.345  -0.342  1.00  0.00      PROA
ATOM   2121 HG23 VAL   132      37.827   6.459   1.154  1.00  0.00      PROA
ATOM   2122  C   VAL   132      34.443   8.185  -1.651  1.00  0.00      PROA
ATOM   2123  O   VAL   132      33.498   8.587  -0.961  1.00  0.00      PROA
ATOM   2124  N   PHE   133      34.284   7.785  -2.906  1.00  0.00      PROA
ATOM   2125  HN  PHE   133      35.046   7.456  -3.458  1.00  0.00      PROA
ATOM   2126  CA  PHE   133      32.976   7.802  -3.559  1.00  0.00      PROA
ATOM   2127  HA  PHE   133      32.216   7.728  -2.795  1.00  0.00      PROA
ATOM   2128  CB  PHE   133      32.806   9.099  -4.362  1.00  0.00      PROA
ATOM   2129  HB1 PHE   133      32.937   9.976  -3.693  1.00  0.00      PROA
ATOM   2130  HB2 PHE   133      31.800   9.123  -4.831  1.00  0.00      PROA
ATOM   2131  CG  PHE   133      33.837   9.198  -5.466  1.00  0.00      PROA
ATOM   2132  CD1 PHE   133      35.118   9.664  -5.193  1.00  0.00      PROA
ATOM   2133  HD1 PHE   133      35.382   9.957  -4.188  1.00  0.00      PROA
ATOM   2134  CE1 PHE   133      36.060   9.754  -6.210  1.00  0.00      PROA
ATOM   2135  HE1 PHE   133      37.055  10.113  -5.992  1.00  0.00      PROA
ATOM   2136  CZ  PHE   133      35.725   9.383  -7.506  1.00  0.00      PROA
ATOM   2137  HZ  PHE   133      36.458   9.453  -8.295  1.00  0.00      PROA
ATOM   2138  CD2 PHE   133      33.502   8.830  -6.765  1.00  0.00      PROA
ATOM   2139  HD2 PHE   133      32.507   8.471  -6.983  1.00  0.00      PROA
ATOM   2140  CE2 PHE   133      34.444   8.922  -7.783  1.00  0.00      PROA
ATOM   2141  HE2 PHE   133      34.180   8.636  -8.790  1.00  0.00      PROA
ATOM   2142  C   PHE   133      32.748   6.574  -4.448  1.00  0.00      PROA
ATOM   2143  O   PHE   133      33.650   5.756  -4.623  1.00  0.00      PROA
ATOM   2144  N   LEU   134      31.550   6.467  -5.032  1.00  0.00      PROA
ATOM   2145  HN  LEU   134      30.812   7.112  -4.845  1.00  0.00      PROA
ATOM   2146  CA  LEU   134      31.242   5.400  -5.980  1.00  0.00      PROA
ATOM   2147  HA  LEU   134      31.954   4.601  -5.834  1.00  0.00      PROA
ATOM   2148  CB  LEU   134      29.819   4.900  -5.745  1.00  0.00      PROA
ATOM   2149  HB1 LEU   134      29.111   5.633  -6.185  1.00  0.00      PROA
ATOM   2150  HB2 LEU   134      29.643   4.841  -4.650  1.00  0.00      PROA
ATOM   2151  CG  LEU   134      29.538   3.529  -6.354  1.00  0.00      PROA
ATOM   2152  HG  LEU   134      29.730   3.572  -7.447  1.00  0.00      PROA
ATOM   2153  CD1 LEU   134      30.420   2.446  -5.734  1.00  0.00      PROA
ATOM   2154 HD11 LEU   134      30.233   2.382  -4.641  1.00  0.00      PROA
ATOM   2155 HD12 LEU   134      31.491   2.691  -5.897  1.00  0.00      PROA
ATOM   2156 HD13 LEU   134      30.187   1.461  -6.192  1.00  0.00      PROA
ATOM   2157  CD2 LEU   134      28.059   3.163  -6.244  1.00  0.00      PROA
ATOM   2158 HD21 LEU   134      27.439   3.913  -6.778  1.00  0.00      PROA
ATOM   2159 HD22 LEU   134      27.753   3.145  -5.176  1.00  0.00      PROA
ATOM   2160 HD23 LEU   134      27.882   2.166  -6.700  1.00  0.00      PROA
ATOM   2161  C   LEU   134      31.382   6.001  -7.373  1.00  0.00      PROA
ATOM   2162  O   LEU   134      30.736   7.002  -7.678  1.00  0.00      PROA
ATOM   2163  N   GLY   135      32.305   5.457  -8.156  1.00  0.00      PROA
ATOM   2164  HN  GLY   135      32.841   4.670  -7.861  1.00  0.00      PROA
ATOM   2165  CA  GLY   135      32.604   5.959  -9.492  1.00  0.00      PROA
ATOM   2166  HA1 GLY   135      33.670   6.122  -9.551  1.00  0.00      PROA
ATOM   2167  HA2 GLY   135      32.077   6.893  -9.618  1.00  0.00      PROA
ATOM   2168  C   GLY   135      32.191   5.010 -10.597  1.00  0.00      PROA
ATOM   2169  O   GLY   135      32.385   3.798 -10.491  1.00  0.00      PROA
ATOM   2170  N   GLY   136      31.635   5.570 -11.663  1.00  0.00      PROA
ATOM   2171  HN  GLY   136      31.482   6.554 -11.724  1.00  0.00      PROA
ATOM   2172  CA  GLY   136      31.210   4.788 -12.816  1.00  0.00      PROA
ATOM   2173  HA1 GLY   136      30.167   5.007 -12.988  1.00  0.00      PROA
ATOM   2174  HA2 GLY   136      31.336   3.746 -12.562  1.00  0.00      PROA
ATOM   2175  C   GLY   136      31.979   5.070 -14.091  1.00  0.00      PROA
ATOM   2176  O   GLY   136      31.543   4.641 -15.160  1.00  0.00      PROA
ATOM   2177  N   THR   137      33.114   5.798 -14.011  1.00  0.00      PROA
ATOM   2178  HN  THR   137      33.485   6.131 -13.148  1.00  0.00      PROA
ATOM   2179  CA  THR   137      33.863   6.136 -15.237  1.00  0.00      PROA
ATOM   2180  HA  THR   137      33.193   6.497 -16.002  1.00  0.00      PROA
ATOM   2181  CB  THR   137      34.789   7.216 -14.718  1.00  0.00      PROA
ATOM   2182  HB  THR   137      35.778   6.783 -14.453  1.00  0.00      PROA
ATOM   2183  OG1 THR   137      34.183   7.780 -13.545  1.00  0.00      PROA
ATOM   2184  HG1 THR   137      34.892   8.211 -13.062  1.00  0.00      PROA
ATOM   2185  CG2 THR   137      35.136   8.281 -15.758  1.00  0.00      PROA
ATOM   2186 HG21 THR   137      34.212   8.788 -16.108  1.00  0.00      PROA
ATOM   2187 HG22 THR   137      35.634   7.809 -16.631  1.00  0.00      PROA
ATOM   2188 HG23 THR   137      35.810   9.042 -15.309  1.00  0.00      PROA
ATOM   2189  C   THR   137      34.616   4.908 -15.765  1.00  0.00      PROA
ATOM   2190  O   THR   137      35.208   4.162 -14.980  1.00  0.00      PROA
ATOM   2191  N   LYS   138      34.538   4.688 -17.104  1.00  0.00      PROA
ATOM   2192  HN  LYS   138      34.070   5.342 -17.691  1.00  0.00      PROA
ATOM   2193  CA  LYS   138      35.098   3.529 -17.824  1.00  0.00      PROA
ATOM   2194  HA  LYS   138      34.735   2.633 -17.343  1.00  0.00      PROA
ATOM   2195  CB  LYS   138      34.684   3.542 -19.301  1.00  0.00      PROA
ATOM   2196  HB1 LYS   138      33.576   3.595 -19.352  1.00  0.00      PROA
ATOM   2197  HB2 LYS   138      35.021   2.590 -19.764  1.00  0.00      PROA
ATOM   2198  CG  LYS   138      35.258   4.702 -20.118  1.00  0.00      PROA
ATOM   2199  HG1 LYS   138      36.360   4.726 -19.983  1.00  0.00      PROA
ATOM   2200  HG2 LYS   138      34.828   5.654 -19.740  1.00  0.00      PROA
ATOM   2201  CD  LYS   138      34.945   4.578 -21.611  1.00  0.00      PROA
ATOM   2202  HD1 LYS   138      33.844   4.617 -21.751  1.00  0.00      PROA
ATOM   2203  HD2 LYS   138      35.319   3.597 -21.975  1.00  0.00      PROA
ATOM   2204  CE  LYS   138      35.588   5.690 -22.443  1.00  0.00      PROA
ATOM   2205  HE1 LYS   138      36.691   5.682 -22.309  1.00  0.00      PROA
ATOM   2206  HE2 LYS   138      35.175   6.678 -22.149  1.00  0.00      PROA
ATOM   2207  NZ  LYS   138      35.295   5.473 -23.867  1.00  0.00      PROA
ATOM   2208  HZ1 LYS   138      34.265   5.482 -24.015  1.00  0.00      PROA
ATOM   2209  HZ2 LYS   138      35.679   4.553 -24.164  1.00  0.00      PROA
ATOM   2210  HZ3 LYS   138      35.733   6.229 -24.431  1.00  0.00      PROA
ATOM   2211  C   LYS   138      36.616   3.337 -17.678  1.00  0.00      PROA
ATOM   2212  O   LYS   138      37.080   2.196 -17.668  1.00  0.00      PROA
ATOM   2213  N   GLY   139      37.359   4.434 -17.580  1.00  0.00      PROA
ATOM   2214  HN  GLY   139      36.949   5.342 -17.592  1.00  0.00      PROA
ATOM   2215  CA  GLY   139      38.810   4.406 -17.448  1.00  0.00      PROA
ATOM   2216  HA1 GLY   139      39.196   3.677 -18.146  1.00  0.00      PROA
ATOM   2217  HA2 GLY   139      39.050   4.116 -16.436  1.00  0.00      PROA
ATOM   2218  C   GLY   139      39.430   5.751 -17.741  1.00  0.00      PROA
ATOM   2219  O   GLY   139      39.723   6.067 -18.898  1.00  0.00      PROA
ATOM   2220  N   GLY   140      39.609   6.542 -16.688  1.00  0.00      PROA
ATOM   2221  HN  GLY   140      39.361   6.249 -15.768  1.00  0.00      PROA
ATOM   2222  CA  GLY   140      40.173   7.879 -16.790  1.00  0.00      PROA
ATOM   2223  HA1 GLY   140      39.377   8.537 -17.106  1.00  0.00      PROA
ATOM   2224  HA2 GLY   140      40.946   7.841 -17.543  1.00  0.00      PROA
ATOM   2225  C   GLY   140      40.775   8.437 -15.517  1.00  0.00      PROA
ATOM   2226  O   GLY   140      41.664   7.831 -14.918  1.00  0.00      PROA
ATOM   2227  N   GLN   141      40.285   9.623 -15.127  1.00  0.00      PROA
ATOM   2228  HN  GLN   141      39.525  10.017 -15.633  1.00  0.00      PROA
ATOM   2229  CA  GLN   141      40.723  10.467 -14.012  1.00  0.00      PROA
ATOM   2230  HA  GLN   141      41.777  10.672 -14.134  1.00  0.00      PROA
ATOM   2231  CB  GLN   141      39.918  11.767 -14.013  1.00  0.00      PROA
ATOM   2232  HB1 GLN   141      40.158  12.340 -13.092  1.00  0.00      PROA
ATOM   2233  HB2 GLN   141      38.835  11.520 -14.010  1.00  0.00      PROA
ATOM   2234  CG  GLN   141      40.226  12.638 -15.235  1.00  0.00      PROA
ATOM   2235  HG1 GLN   141      39.402  13.368 -15.387  1.00  0.00      PROA
ATOM   2236  HG2 GLN   141      40.314  11.995 -16.136  1.00  0.00      PROA
ATOM   2237  CD  GLN   141      41.527  13.393 -15.037  1.00  0.00      PROA
ATOM   2238  OE1 GLN   141      41.521  14.576 -14.719  1.00  0.00      PROA
ATOM   2239  NE2 GLN   141      42.639  12.667 -15.247  1.00  0.00      PROA
ATOM   2240 HE21 GLN   141      43.539  13.089 -15.138  1.00  0.00      PROA
ATOM   2241 HE22 GLN   141      42.566  11.705 -15.512  1.00  0.00      PROA
ATOM   2242  C   GLN   141      40.727   9.814 -12.623  1.00  0.00      PROA
ATOM   2243  O   GLN   141      41.661  10.046 -11.854  1.00  0.00      PROA
ATOM   2244  N   ASP   142      39.680   9.042 -12.282  1.00  0.00      PROA
ATOM   2245  HN  ASP   142      38.952   8.830 -12.929  1.00  0.00      PROA
ATOM   2246  CA  ASP   142      39.535   8.457 -10.944  1.00  0.00      PROA
ATOM   2247  HA  ASP   142      40.097   9.060 -10.246  1.00  0.00      PROA
ATOM   2248  CB  ASP   142      38.043   8.428 -10.556  1.00  0.00      PROA
ATOM   2249  HB1 ASP   142      37.806   9.355  -9.991  1.00  0.00      PROA
ATOM   2250  HB2 ASP   142      37.864   7.547  -9.905  1.00  0.00      PROA
ATOM   2251  CG  ASP   142      37.083   8.341 -11.750  1.00  0.00      PROA
ATOM   2252  OD1 ASP   142      36.073   9.040 -11.746  1.00  0.00      PROA
ATOM   2253  OD2 ASP   142      37.327   7.598 -12.697  1.00  0.00      PROA
ATOM   2254  C   ASP   142      40.169   7.061 -10.777  1.00  0.00      PROA
ATOM   2255  O   ASP   142      40.271   6.300 -11.741  1.00  0.00      PROA
ATOM   2256  N   ILE   143      40.597   6.742  -9.534  1.00  0.00      PROA
ATOM   2257  HN  ILE   143      40.481   7.386  -8.783  1.00  0.00      PROA
ATOM   2258  CA  ILE   143      41.249   5.482  -9.151  1.00  0.00      PROA
ATOM   2259  HA  ILE   143      41.712   5.051 -10.026  1.00  0.00      PROA
ATOM   2260  CB  ILE   143      42.287   5.796  -8.084  1.00  0.00      PROA
ATOM   2261  HB  ILE   143      41.781   6.253  -7.207  1.00  0.00      PROA
ATOM   2262  CG2 ILE   143      43.024   4.540  -7.637  1.00  0.00      PROA
ATOM   2263 HG21 ILE   143      43.393   3.978  -8.522  1.00  0.00      PROA
ATOM   2264 HG22 ILE   143      42.337   3.883  -7.062  1.00  0.00      PROA
ATOM   2265 HG23 ILE   143      43.895   4.816  -7.005  1.00  0.00      PROA
ATOM   2266  CG1 ILE   143      43.219   6.912  -8.556  1.00  0.00      PROA
ATOM   2267 HG11 ILE   143      42.607   7.741  -8.971  1.00  0.00      PROA
ATOM   2268 HG12 ILE   143      43.878   6.515  -9.358  1.00  0.00      PROA
ATOM   2269  CD  ILE   143      44.088   7.456  -7.426  1.00  0.00      PROA
ATOM   2270  HD1 ILE   143      44.843   6.698  -7.126  1.00  0.00      PROA
ATOM   2271  HD2 ILE   143      43.456   7.696  -6.545  1.00  0.00      PROA
ATOM   2272  HD3 ILE   143      44.619   8.371  -7.765  1.00  0.00      PROA
ATOM   2273  C   ILE   143      40.225   4.458  -8.612  1.00  0.00      PROA
ATOM   2274  O   ILE   143      39.475   4.779  -7.693  1.00  0.00      PROA
ATOM   2275  N   THR   144      40.245   3.216  -9.145  1.00  0.00      PROA
ATOM   2276  HN  THR   144      40.897   2.975  -9.858  1.00  0.00      PROA
ATOM   2277  CA  THR   144      39.337   2.128  -8.740  1.00  0.00      PROA
ATOM   2278  HA  THR   144      38.712   2.435  -7.917  1.00  0.00      PROA
ATOM   2279  CB  THR   144      38.572   1.959 -10.029  1.00  0.00      PROA
ATOM   2280  HB  THR   144      38.403   0.883 -10.250  1.00  0.00      PROA
ATOM   2281  OG1 THR   144      39.391   2.546 -11.055  1.00  0.00      PROA
ATOM   2282  HG1 THR   144      38.905   2.439 -11.876  1.00  0.00      PROA
ATOM   2283  CG2 THR   144      37.243   2.712  -9.996  1.00  0.00      PROA
ATOM   2284 HG21 THR   144      37.425   3.808 -10.024  1.00  0.00      PROA
ATOM   2285 HG22 THR   144      36.693   2.467  -9.063  1.00  0.00      PROA
ATOM   2286 HG23 THR   144      36.628   2.433 -10.878  1.00  0.00      PROA
ATOM   2287  C   THR   144      40.103   0.880  -8.266  1.00  0.00      PROA
ATOM   2288  O   THR   144      39.481  -0.118  -7.891  1.00  0.00      PROA
ATOM   2289  N   ASP   145      41.447   0.936  -8.316  1.00  0.00      PROA
ATOM   2290  HN  ASP   145      41.905   1.763  -8.631  1.00  0.00      PROA
ATOM   2291  CA  ASP   145      42.356  -0.149  -7.935  1.00  0.00      PROA
ATOM   2292  HA  ASP   145      41.872  -1.098  -7.817  1.00  0.00      PROA
ATOM   2293  CB  ASP   145      43.031   0.090  -9.306  1.00  0.00      PROA
ATOM   2294  HB1 ASP   145      43.227   1.178  -9.372  1.00  0.00      PROA
ATOM   2295  HB2 ASP   145      42.286  -0.200 -10.074  1.00  0.00      PROA
ATOM   2296  CG  ASP   145      44.305  -0.580  -9.699  1.00  0.00      PROA
ATOM   2297  OD1 ASP   145      44.417  -1.766  -9.548  1.00  0.00      PROA
ATOM   2298  OD2 ASP   145      45.237   0.087 -10.139  1.00  0.00      PROA
ATOM   2299  C   ASP   145      42.942   0.115  -6.550  1.00  0.00      PROA
ATOM   2300  O   ASP   145      43.380   1.241  -6.266  1.00  0.00      PROA
ATOM   2301  N   PHE   146      42.959  -0.930  -5.699  1.00  0.00      PROA
ATOM   2302  HN  PHE   146      42.633  -1.826  -5.989  1.00  0.00      PROA
ATOM   2303  CA  PHE   146      43.435  -0.870  -4.317  1.00  0.00      PROA
ATOM   2304  HA  PHE   146      44.023   0.029  -4.205  1.00  0.00      PROA
ATOM   2305  CB  PHE   146      42.254  -0.859  -3.337  1.00  0.00      PROA
ATOM   2306  HB1 PHE   146      42.620  -0.645  -2.311  1.00  0.00      PROA
ATOM   2307  HB2 PHE   146      41.737  -1.842  -3.361  1.00  0.00      PROA
ATOM   2308  CG  PHE   146      41.244   0.203  -3.697  1.00  0.00      PROA
ATOM   2309  CD1 PHE   146      41.459   1.523  -3.327  1.00  0.00      PROA
ATOM   2310  HD1 PHE   146      42.346   1.789  -2.772  1.00  0.00      PROA
ATOM   2311  CE1 PHE   146      40.534   2.503  -3.669  1.00  0.00      PROA
ATOM   2312  HE1 PHE   146      40.703   3.530  -3.380  1.00  0.00      PROA
ATOM   2313  CZ  PHE   146      39.393   2.161  -4.382  1.00  0.00      PROA
ATOM   2314  HZ  PHE   146      38.679   2.923  -4.658  1.00  0.00      PROA
ATOM   2315  CD2 PHE   146      40.093  -0.142  -4.398  1.00  0.00      PROA
ATOM   2316  HD2 PHE   146      39.919  -1.171  -4.678  1.00  0.00      PROA
ATOM   2317  CE2 PHE   146      39.168   0.836  -4.739  1.00  0.00      PROA
ATOM   2318  HE2 PHE   146      38.273   0.568  -5.282  1.00  0.00      PROA
ATOM   2319  C   PHE   146      44.333  -2.051  -3.940  1.00  0.00      PROA
ATOM   2320  O   PHE   146      44.195  -3.136  -4.497  1.00  0.00      PROA
ATOM   2321  N   THR   147      45.209  -1.847  -2.949  1.00  0.00      PROA
ATOM   2322  HN  THR   147      45.348  -0.941  -2.557  1.00  0.00      PROA
ATOM   2323  CA  THR   147      46.020  -2.913  -2.367  1.00  0.00      PROA
ATOM   2324  HA  THR   147      45.958  -3.790  -2.994  1.00  0.00      PROA
ATOM   2325  CB  THR   147      47.441  -2.372  -2.308  1.00  0.00      PROA
ATOM   2326  HB  THR   147      48.014  -2.892  -1.511  1.00  0.00      PROA
ATOM   2327  OG1 THR   147      47.391  -0.970  -2.014  1.00  0.00      PROA
ATOM   2328  HG1 THR   147      47.188  -0.533  -2.844  1.00  0.00      PROA
ATOM   2329  CG2 THR   147      48.229  -2.625  -3.590  1.00  0.00      PROA
ATOM   2330 HG21 THR   147      47.725  -2.136  -4.451  1.00  0.00      PROA
ATOM   2331 HG22 THR   147      48.290  -3.716  -3.788  1.00  0.00      PROA
ATOM   2332 HG23 THR   147      49.253  -2.204  -3.494  1.00  0.00      PROA
ATOM   2333  C   THR   147      45.457  -3.146  -0.962  1.00  0.00      PROA
ATOM   2334  O   THR   147      44.965  -2.205  -0.331  1.00  0.00      PROA
ATOM   2335  N   MET   148      45.519  -4.393  -0.489  1.00  0.00      PROA
ATOM   2336  HN  MET   148      45.916  -5.129  -1.030  1.00  0.00      PROA
ATOM   2337  CA  MET   148      45.026  -4.789   0.826  1.00  0.00      PROA
ATOM   2338  HA  MET   148      44.508  -3.948   1.261  1.00  0.00      PROA
ATOM   2339  CB  MET   148      44.083  -5.986   0.688  1.00  0.00      PROA
ATOM   2340  HB1 MET   148      44.560  -6.747   0.035  1.00  0.00      PROA
ATOM   2341  HB2 MET   148      43.137  -5.647   0.214  1.00  0.00      PROA
ATOM   2342  CG  MET   148      43.759  -6.625   2.041  1.00  0.00      PROA
ATOM   2343  HG1 MET   148      43.068  -5.949   2.587  1.00  0.00      PROA
ATOM   2344  HG2 MET   148      44.702  -6.703   2.621  1.00  0.00      PROA
ATOM   2345  SD  MET   148      43.010  -8.254   1.917  1.00  0.00      PROA
ATOM   2346  CE  MET   148      41.485  -7.767   1.111  1.00  0.00      PROA
ATOM   2347  HE1 MET   148      41.684  -7.280   0.132  1.00  0.00      PROA
ATOM   2348  HE2 MET   148      40.929  -7.045   1.746  1.00  0.00      PROA
ATOM   2349  HE3 MET   148      40.846  -8.657   0.928  1.00  0.00      PROA
ATOM   2350  C   MET   148      46.194  -5.206   1.725  1.00  0.00      PROA
ATOM   2351  O   MET   148      47.070  -5.958   1.288  1.00  0.00      PROA
ATOM   2352  N   GLN   149      46.206  -4.707   2.973  1.00  0.00      PROA
ATOM   2353  HN  GLN   149      45.496  -4.079   3.282  1.00  0.00      PROA
ATOM   2354  CA  GLN   149      47.229  -5.026   3.972  1.00  0.00      PROA
ATOM   2355  HA  GLN   149      47.849  -5.812   3.566  1.00  0.00      PROA
ATOM   2356  CB  GLN   149      48.094  -3.811   4.329  1.00  0.00      PROA
ATOM   2357  HB1 GLN   149      48.955  -4.166   4.933  1.00  0.00      PROA
ATOM   2358  HB2 GLN   149      47.481  -3.122   4.947  1.00  0.00      PROA
ATOM   2359  CG  GLN   149      48.643  -3.020   3.135  1.00  0.00      PROA
ATOM   2360  HG1 GLN   149      48.930  -3.717   2.318  1.00  0.00      PROA
ATOM   2361  HG2 GLN   149      49.536  -2.436   3.445  1.00  0.00      PROA
ATOM   2362  CD  GLN   149      47.567  -2.077   2.642  1.00  0.00      PROA
ATOM   2363  OE1 GLN   149      46.819  -1.513   3.438  1.00  0.00      PROA
ATOM   2364  NE2 GLN   149      47.510  -1.942   1.305  1.00  0.00      PROA
ATOM   2365 HE21 GLN   149      46.742  -1.462   0.883  1.00  0.00      PROA
ATOM   2366 HE22 GLN   149      48.237  -2.323   0.734  1.00  0.00      PROA
ATOM   2367  C   GLN   149      46.511  -5.580   5.212  1.00  0.00      PROA
ATOM   2368  O   GLN   149      45.670  -4.887   5.785  1.00  0.00      PROA
ATOM   2369  N   PHE   150      46.816  -6.832   5.604  1.00  0.00      PROA
ATOM   2370  HN  PHE   150      47.495  -7.379   5.120  1.00  0.00      PROA
ATOM   2371  CA  PHE   150      46.184  -7.485   6.757  1.00  0.00      PROA
ATOM   2372  HA  PHE   150      45.119  -7.317   6.693  1.00  0.00      PROA
ATOM   2373  CB  PHE   150      46.484  -8.983   6.766  1.00  0.00      PROA
ATOM   2374  HB1 PHE   150      46.101  -9.447   7.699  1.00  0.00      PROA
ATOM   2375  HB2 PHE   150      47.577  -9.157   6.673  1.00  0.00      PROA
ATOM   2376  CG  PHE   150      45.797  -9.637   5.593  1.00  0.00      PROA
ATOM   2377  CD1 PHE   150      44.423  -9.843   5.629  1.00  0.00      PROA
ATOM   2378  HD1 PHE   150      43.850  -9.524   6.486  1.00  0.00      PROA
ATOM   2379  CE1 PHE   150      43.790 -10.462   4.559  1.00  0.00      PROA
ATOM   2380  HE1 PHE   150      42.723 -10.625   4.585  1.00  0.00      PROA
ATOM   2381  CZ  PHE   150      44.527 -10.871   3.454  1.00  0.00      PROA
ATOM   2382  HZ  PHE   150      44.034 -11.359   2.627  1.00  0.00      PROA
ATOM   2383  CD2 PHE   150      46.534 -10.034   4.484  1.00  0.00      PROA
ATOM   2384  HD2 PHE   150      47.600  -9.864   4.455  1.00  0.00      PROA
ATOM   2385  CE2 PHE   150      45.898 -10.651   3.415  1.00  0.00      PROA
ATOM   2386  HE2 PHE   150      46.470 -10.960   2.552  1.00  0.00      PROA
ATOM   2387  C   PHE   150      46.566  -6.859   8.094  1.00  0.00      PROA
ATOM   2388  O   PHE   150      47.721  -6.481   8.291  1.00  0.00      PROA
ATOM   2389  N   VAL   151      45.592  -6.787   9.020  1.00  0.00      PROA
ATOM   2390  HN  VAL   151      44.674  -7.115   8.815  1.00  0.00      PROA
ATOM   2391  CA  VAL   151      45.755  -6.243  10.374  1.00  0.00      PROA
ATOM   2392  HA  VAL   151      46.758  -5.851  10.459  1.00  0.00      PROA
ATOM   2393  CB  VAL   151      44.730  -5.142  10.639  1.00  0.00      PROA
ATOM   2394  HB  VAL   151      43.711  -5.533  10.428  1.00  0.00      PROA
ATOM   2395  CG1 VAL   151      44.795  -4.666  12.091  1.00  0.00      PROA
ATOM   2396 HG11 VAL   151      45.852  -4.605  12.425  1.00  0.00      PROA
ATOM   2397 HG12 VAL   151      44.256  -5.381  12.748  1.00  0.00      PROA
ATOM   2398 HG13 VAL   151      44.336  -3.658  12.179  1.00  0.00      PROA
ATOM   2399  CG2 VAL   151      44.915  -3.997   9.643  1.00  0.00      PROA
ATOM   2400 HG21 VAL   151      44.780  -4.368   8.605  1.00  0.00      PROA
ATOM   2401 HG22 VAL   151      45.937  -3.573   9.739  1.00  0.00      PROA
ATOM   2402 HG23 VAL   151      44.162  -3.203   9.836  1.00  0.00      PROA
ATOM   2403  C   VAL   151      45.630  -7.381  11.399  1.00  0.00      PROA
ATOM   2404  OT1 VAL   151      45.419  -8.546  10.967  1.00  0.00      PROA
ATOM   2405  OT2 VAL   151      45.745  -7.093  12.620  1.00  0.00      PROA
ATOM   2406  N   GLN     1       2.197  -1.649 -19.495  1.00  0.00      PROB
ATOM   2407  HT1 GLN     1       1.375  -2.237 -19.251  1.00  0.00      PROB
ATOM   2408  HT2 GLN     1       2.022  -1.167 -20.400  1.00  0.00      PROB
ATOM   2409  HT3 GLN     1       2.349  -0.940 -18.750  1.00  0.00      PROB
ATOM   2410  CA  GLN     1       3.384  -2.494 -19.615  1.00  0.00      PROB
ATOM   2411  HA  GLN     1       3.273  -3.098 -20.503  1.00  0.00      PROB
ATOM   2412  CB  GLN     1       4.642  -1.630 -19.707  1.00  0.00      PROB
ATOM   2413  HB1 GLN     1       5.523  -2.298 -19.815  1.00  0.00      PROB
ATOM   2414  HB2 GLN     1       4.744  -1.050 -18.765  1.00  0.00      PROB
ATOM   2415  CG  GLN     1       4.623  -0.653 -20.882  1.00  0.00      PROB
ATOM   2416  HG1 GLN     1       3.703  -0.031 -20.839  1.00  0.00      PROB
ATOM   2417  HG2 GLN     1       4.638  -1.216 -21.840  1.00  0.00      PROB
ATOM   2418  CD  GLN     1       5.839   0.246 -20.810  1.00  0.00      PROB
ATOM   2419  OE1 GLN     1       6.896  -0.107 -20.306  1.00  0.00      PROB
ATOM   2420  NE2 GLN     1       5.642   1.458 -21.334  1.00  0.00      PROB
ATOM   2421 HE21 GLN     1       6.384   2.129 -21.337  1.00  0.00      PROB
ATOM   2422 HE22 GLN     1       4.752   1.696 -21.725  1.00  0.00      PROB
ATOM   2423  C   GLN     1       3.516  -3.468 -18.459  1.00  0.00      PROB
ATOM   2424  O   GLN     1       3.716  -4.666 -18.619  1.00  0.00      PROB
ATOM   2425  N   VAL     2       3.390  -2.871 -17.271  1.00  0.00      PROB
ATOM   2426  HN  VAL     2       3.235  -1.893 -17.155  1.00  0.00      PROB
ATOM   2427  CA  VAL     2       3.485  -3.690 -16.073  1.00  0.00      PROB
ATOM   2428  HA  VAL     2       3.803  -4.680 -16.365  1.00  0.00      PROB
ATOM   2429  CB  VAL     2       4.493  -3.067 -15.090  1.00  0.00      PROB
ATOM   2430  HB  VAL     2       4.171  -2.030 -14.854  1.00  0.00      PROB
ATOM   2431  CG1 VAL     2       4.602  -3.862 -13.787  1.00  0.00      PROB
ATOM   2432 HG11 VAL     2       4.758  -4.939 -14.009  1.00  0.00      PROB
ATOM   2433 HG12 VAL     2       3.666  -3.753 -13.199  1.00  0.00      PROB
ATOM   2434 HG13 VAL     2       5.464  -3.494 -13.190  1.00  0.00      PROB
ATOM   2435  CG2 VAL     2       5.864  -2.885 -15.745  1.00  0.00      PROB
ATOM   2436 HG21 VAL     2       5.780  -2.217 -16.628  1.00  0.00      PROB
ATOM   2437 HG22 VAL     2       6.256  -3.869 -16.081  1.00  0.00      PROB
ATOM   2438 HG23 VAL     2       6.572  -2.429 -15.021  1.00  0.00      PROB
ATOM   2439  C   VAL     2       2.120  -3.824 -15.434  1.00  0.00      PROB
ATOM   2440  O   VAL     2       1.436  -2.843 -15.174  1.00  0.00      PROB
ATOM   2441  N   GLN     3       1.761  -5.081 -15.178  1.00  0.00      PROB
ATOM   2442  HN  GLN     3       2.140  -5.881 -15.636  1.00  0.00      PROB
ATOM   2443  CA  GLN     3       0.744  -5.286 -14.157  1.00  0.00      PROB
ATOM   2444  HA  GLN     3       0.306  -4.325 -13.935  1.00  0.00      PROB
ATOM   2445  CB  GLN     3      -0.343  -6.262 -14.609  1.00  0.00      PROB
ATOM   2446  HB1 GLN     3      -1.130  -6.286 -13.826  1.00  0.00      PROB
ATOM   2447  HB2 GLN     3       0.113  -7.271 -14.692  1.00  0.00      PROB
ATOM   2448  CG  GLN     3      -1.012  -5.933 -15.943  1.00  0.00      PROB
ATOM   2449  HG1 GLN     3      -0.604  -4.982 -16.347  1.00  0.00      PROB
ATOM   2450  HG2 GLN     3      -2.109  -5.828 -15.801  1.00  0.00      PROB
ATOM   2451  CD  GLN     3      -0.734  -7.058 -16.921  1.00  0.00      PROB
ATOM   2452  OE1 GLN     3      -0.031  -6.906 -17.911  1.00  0.00      PROB
ATOM   2453  NE2 GLN     3      -1.320  -8.218 -16.610  1.00  0.00      PROB
ATOM   2454 HE21 GLN     3      -1.761  -8.332 -15.720  1.00  0.00      PROB
ATOM   2455 HE22 GLN     3      -1.319  -8.971 -17.268  1.00  0.00      PROB
ATOM   2456  C   GLN     3       1.440  -5.906 -12.975  1.00  0.00      PROB
ATOM   2457  O   GLN     3       2.341  -6.716 -13.153  1.00  0.00      PROB
ATOM   2458  N   LEU     4       0.977  -5.536 -11.781  1.00  0.00      PROB
ATOM   2459  HN  LEU     4       0.506  -4.680 -11.586  1.00  0.00      PROB
ATOM   2460  CA  LEU     4       1.198  -6.488 -10.702  1.00  0.00      PROB
ATOM   2461  HA  LEU     4       1.791  -7.298 -11.101  1.00  0.00      PROB
ATOM   2462  CB  LEU     4       1.914  -5.866  -9.498  1.00  0.00      PROB
ATOM   2463  HB1 LEU     4       1.955  -6.623  -8.687  1.00  0.00      PROB
ATOM   2464  HB2 LEU     4       1.319  -4.996  -9.150  1.00  0.00      PROB
ATOM   2465  CG  LEU     4       3.341  -5.391  -9.787  1.00  0.00      PROB
ATOM   2466  HG  LEU     4       3.732  -5.940 -10.669  1.00  0.00      PROB
ATOM   2467  CD1 LEU     4       3.404  -3.890 -10.068  1.00  0.00      PROB
ATOM   2468 HD11 LEU     4       3.028  -3.321  -9.192  1.00  0.00      PROB
ATOM   2469 HD12 LEU     4       2.772  -3.644 -10.949  1.00  0.00      PROB
ATOM   2470 HD13 LEU     4       4.454  -3.586 -10.265  1.00  0.00      PROB
ATOM   2471  CD2 LEU     4       4.310  -5.797  -8.677  1.00  0.00      PROB
ATOM   2472 HD21 LEU     4       4.332  -6.903  -8.575  1.00  0.00      PROB
ATOM   2473 HD22 LEU     4       3.984  -5.358  -7.710  1.00  0.00      PROB
ATOM   2474 HD23 LEU     4       5.335  -5.443  -8.921  1.00  0.00      PROB
ATOM   2475  C   LEU     4      -0.163  -7.009 -10.319  1.00  0.00      PROB
ATOM   2476  O   LEU     4      -1.123  -6.252 -10.249  1.00  0.00      PROB
ATOM   2477  N   GLN     5      -0.224  -8.329 -10.142  1.00  0.00      PROB
ATOM   2478  HN  GLN     5       0.561  -8.940 -10.200  1.00  0.00      PROB
ATOM   2479  CA  GLN     5      -1.528  -8.906  -9.846  1.00  0.00      PROB
ATOM   2480  HA  GLN     5      -2.106  -8.165  -9.314  1.00  0.00      PROB
ATOM   2481  CB  GLN     5      -2.253  -9.322 -11.134  1.00  0.00      PROB
ATOM   2482  HB1 GLN     5      -2.601  -8.401 -11.648  1.00  0.00      PROB
ATOM   2483  HB2 GLN     5      -3.136  -9.933 -10.852  1.00  0.00      PROB
ATOM   2484  CG  GLN     5      -1.411 -10.131 -12.124  1.00  0.00      PROB
ATOM   2485  HG1 GLN     5      -1.144 -11.113 -11.678  1.00  0.00      PROB
ATOM   2486  HG2 GLN     5      -0.480  -9.576 -12.369  1.00  0.00      PROB
ATOM   2487  CD  GLN     5      -2.208 -10.355 -13.390  1.00  0.00      PROB
ATOM   2488  OE1 GLN     5      -2.324  -9.500 -14.258  1.00  0.00      PROB
ATOM   2489  NE2 GLN     5      -2.763 -11.567 -13.466  1.00  0.00      PROB
ATOM   2490 HE21 GLN     5      -3.311 -11.816 -14.264  1.00  0.00      PROB
ATOM   2491 HE22 GLN     5      -2.629 -12.225 -12.725  1.00  0.00      PROB
ATOM   2492  C   GLN     5      -1.433 -10.019  -8.829  1.00  0.00      PROB
ATOM   2493  O   GLN     5      -0.789 -11.048  -9.016  1.00  0.00      PROB
ATOM   2494  N   GLU     6      -2.081  -9.727  -7.709  1.00  0.00      PROB
ATOM   2495  HN  GLU     6      -2.699  -8.949  -7.624  1.00  0.00      PROB
ATOM   2496  CA  GLU     6      -1.904 -10.562  -6.534  1.00  0.00      PROB
ATOM   2497  HA  GLU     6      -0.954 -11.067  -6.624  1.00  0.00      PROB
ATOM   2498  CB  GLU     6      -1.936  -9.715  -5.260  1.00  0.00      PROB
ATOM   2499  HB1 GLU     6      -1.580 -10.348  -4.420  1.00  0.00      PROB
ATOM   2500  HB2 GLU     6      -2.990  -9.422  -5.070  1.00  0.00      PROB
ATOM   2501  CG  GLU     6      -1.088  -8.440  -5.283  1.00  0.00      PROB
ATOM   2502  HG1 GLU     6      -0.216  -8.604  -5.951  1.00  0.00      PROB
ATOM   2503  HG2 GLU     6      -0.726  -8.234  -4.254  1.00  0.00      PROB
ATOM   2504  CD  GLU     6      -1.847  -7.213  -5.779  1.00  0.00      PROB
ATOM   2505  OE1 GLU     6      -2.850  -7.325  -6.481  1.00  0.00      PROB
ATOM   2506  OE2 GLU     6      -1.439  -6.110  -5.439  1.00  0.00      PROB
ATOM   2507  C   GLU     6      -2.938 -11.655  -6.424  1.00  0.00      PROB
ATOM   2508  O   GLU     6      -4.138 -11.448  -6.575  1.00  0.00      PROB
ATOM   2509  N   SER     7      -2.423 -12.844  -6.116  1.00  0.00      PROB
ATOM   2510  HN  SER     7      -1.452 -13.069  -6.118  1.00  0.00      PROB
ATOM   2511  CA  SER     7      -3.390 -13.868  -5.754  1.00  0.00      PROB
ATOM   2512  HA  SER     7      -4.377 -13.433  -5.813  1.00  0.00      PROB
ATOM   2513  CB  SER     7      -3.276 -15.065  -6.705  1.00  0.00      PROB
ATOM   2514  HB1 SER     7      -3.661 -14.781  -7.707  1.00  0.00      PROB
ATOM   2515  HB2 SER     7      -3.871 -15.914  -6.306  1.00  0.00      PROB
ATOM   2516  OG  SER     7      -1.913 -15.485  -6.840  1.00  0.00      PROB
ATOM   2517  HG1 SER     7      -1.437 -14.730  -7.193  1.00  0.00      PROB
ATOM   2518  C   SER     7      -3.271 -14.258  -4.297  1.00  0.00      PROB
ATOM   2519  O   SER     7      -2.186 -14.281  -3.723  1.00  0.00      PROB
ATOM   2520  N   GLY     8      -4.444 -14.565  -3.739  1.00  0.00      PROB
ATOM   2521  HN  GLY     8      -5.314 -14.407  -4.198  1.00  0.00      PROB
ATOM   2522  CA  GLY     8      -4.505 -15.156  -2.411  1.00  0.00      PROB
ATOM   2523  HA1 GLY     8      -4.421 -14.377  -1.668  1.00  0.00      PROB
ATOM   2524  HA2 GLY     8      -3.701 -15.868  -2.298  1.00  0.00      PROB
ATOM   2525  C   GLY     8      -5.844 -15.850  -2.300  1.00  0.00      PROB
ATOM   2526  O   GLY     8      -6.835 -15.380  -2.844  1.00  0.00      PROB
ATOM   2527  N   PRO     9      -5.848 -17.014  -1.617  1.00  0.00      PROB
ATOM   2528  CD  PRO     9      -4.700 -17.640  -0.971  1.00  0.00      PROB
ATOM   2529  HD1 PRO     9      -4.325 -16.985  -0.156  1.00  0.00      PROB
ATOM   2530  HD2 PRO     9      -3.897 -17.814  -1.718  1.00  0.00      PROB
ATOM   2531  CA  PRO     9      -7.064 -17.835  -1.573  1.00  0.00      PROB
ATOM   2532  HA  PRO     9      -7.615 -17.758  -2.497  1.00  0.00      PROB
ATOM   2533  CB  PRO     9      -6.479 -19.219  -1.275  1.00  0.00      PROB
ATOM   2534  HB1 PRO     9      -6.202 -19.740  -2.216  1.00  0.00      PROB
ATOM   2535  HB2 PRO     9      -7.211 -19.844  -0.721  1.00  0.00      PROB
ATOM   2536  CG  PRO     9      -5.238 -18.954  -0.420  1.00  0.00      PROB
ATOM   2537  HG1 PRO     9      -5.506 -18.858   0.654  1.00  0.00      PROB
ATOM   2538  HG2 PRO     9      -4.493 -19.770  -0.532  1.00  0.00      PROB
ATOM   2539  C   PRO     9      -8.138 -17.383  -0.583  1.00  0.00      PROB
ATOM   2540  O   PRO     9      -8.619 -18.156   0.235  1.00  0.00      PROB
ATOM   2541  N   GLY    10      -8.522 -16.102  -0.708  1.00  0.00      PROB
ATOM   2542  HN  GLY    10      -8.035 -15.458  -1.293  1.00  0.00      PROB
ATOM   2543  CA  GLY    10      -9.683 -15.569   0.008  1.00  0.00      PROB
ATOM   2544  HA1 GLY    10     -10.555 -15.900  -0.535  1.00  0.00      PROB
ATOM   2545  HA2 GLY    10      -9.602 -14.494  -0.035  1.00  0.00      PROB
ATOM   2546  C   GLY    10      -9.871 -15.960   1.467  1.00  0.00      PROB
ATOM   2547  O   GLY    10      -9.252 -15.423   2.377  1.00  0.00      PROB
ATOM   2548  N   LEU    11     -10.812 -16.896   1.641  1.00  0.00      PROB
ATOM   2549  HN  LEU    11     -11.210 -17.417   0.890  1.00  0.00      PROB
ATOM   2550  CA  LEU    11     -11.299 -17.188   2.986  1.00  0.00      PROB
ATOM   2551  HA  LEU    11     -11.110 -16.329   3.613  1.00  0.00      PROB
ATOM   2552  CB  LEU    11     -12.798 -17.489   2.920  1.00  0.00      PROB
ATOM   2553  HB1 LEU    11     -12.932 -18.453   2.386  1.00  0.00      PROB
ATOM   2554  HB2 LEU    11     -13.285 -16.682   2.334  1.00  0.00      PROB
ATOM   2555  CG  LEU    11     -13.510 -17.592   4.271  1.00  0.00      PROB
ATOM   2556  HG  LEU    11     -13.135 -18.492   4.803  1.00  0.00      PROB
ATOM   2557  CD1 LEU    11     -13.292 -16.373   5.161  1.00  0.00      PROB
ATOM   2558 HD11 LEU    11     -13.328 -15.445   4.552  1.00  0.00      PROB
ATOM   2559 HD12 LEU    11     -12.298 -16.437   5.653  1.00  0.00      PROB
ATOM   2560 HD13 LEU    11     -14.089 -16.321   5.933  1.00  0.00      PROB
ATOM   2561  CD2 LEU    11     -14.989 -17.891   4.076  1.00  0.00      PROB
ATOM   2562 HD21 LEU    11     -15.125 -18.625   3.253  1.00  0.00      PROB
ATOM   2563 HD22 LEU    11     -15.532 -16.958   3.812  1.00  0.00      PROB
ATOM   2564 HD23 LEU    11     -15.415 -18.320   5.008  1.00  0.00      PROB
ATOM   2565  C   LEU    11     -10.527 -18.282   3.703  1.00  0.00      PROB
ATOM   2566  O   LEU    11     -11.043 -19.347   4.046  1.00  0.00      PROB
ATOM   2567  N   VAL    12      -9.250 -17.960   3.926  1.00  0.00      PROB
ATOM   2568  HN  VAL    12      -8.835 -17.096   3.654  1.00  0.00      PROB
ATOM   2569  CA  VAL    12      -8.412 -18.939   4.614  1.00  0.00      PROB
ATOM   2570  HA  VAL    12      -8.590 -19.905   4.164  1.00  0.00      PROB
ATOM   2571  CB  VAL    12      -6.930 -18.565   4.499  1.00  0.00      PROB
ATOM   2572  HB  VAL    12      -6.320 -19.279   5.093  1.00  0.00      PROB
ATOM   2573  CG1 VAL    12      -6.489 -18.612   3.040  1.00  0.00      PROB
ATOM   2574 HG11 VAL    12      -6.954 -17.777   2.473  1.00  0.00      PROB
ATOM   2575 HG12 VAL    12      -6.805 -19.572   2.580  1.00  0.00      PROB
ATOM   2576 HG13 VAL    12      -5.384 -18.512   2.976  1.00  0.00      PROB
ATOM   2577  CG2 VAL    12      -6.617 -17.221   5.150  1.00  0.00      PROB
ATOM   2578 HG21 VAL    12      -6.873 -17.252   6.231  1.00  0.00      PROB
ATOM   2579 HG22 VAL    12      -7.213 -16.418   4.667  1.00  0.00      PROB
ATOM   2580 HG23 VAL    12      -5.534 -16.995   5.049  1.00  0.00      PROB
ATOM   2581  C   VAL    12      -8.828 -19.191   6.055  1.00  0.00      PROB
ATOM   2582  O   VAL    12      -9.852 -18.710   6.538  1.00  0.00      PROB
ATOM   2583  N   LYS    13      -8.010 -20.008   6.719  1.00  0.00      PROB
ATOM   2584  HN  LYS    13      -7.190 -20.410   6.319  1.00  0.00      PROB
ATOM   2585  CA  LYS    13      -8.313 -20.340   8.103  1.00  0.00      PROB
ATOM   2586  HA  LYS    13      -9.140 -19.727   8.429  1.00  0.00      PROB
ATOM   2587  CB  LYS    13      -8.672 -21.830   8.191  1.00  0.00      PROB
ATOM   2588  HB1 LYS    13      -8.887 -22.089   9.249  1.00  0.00      PROB
ATOM   2589  HB2 LYS    13      -7.807 -22.433   7.841  1.00  0.00      PROB
ATOM   2590  CG  LYS    13      -9.897 -22.169   7.335  1.00  0.00      PROB
ATOM   2591  HG1 LYS    13      -9.975 -23.273   7.241  1.00  0.00      PROB
ATOM   2592  HG2 LYS    13      -9.760 -21.732   6.323  1.00  0.00      PROB
ATOM   2593  CD  LYS    13     -11.194 -21.630   7.936  1.00  0.00      PROB
ATOM   2594  HD1 LYS    13     -10.970 -20.675   8.457  1.00  0.00      PROB
ATOM   2595  HD2 LYS    13     -11.571 -22.366   8.678  1.00  0.00      PROB
ATOM   2596  CE  LYS    13     -12.296 -21.374   6.905  1.00  0.00      PROB
ATOM   2597  HE1 LYS    13     -13.295 -21.490   7.376  1.00  0.00      PROB
ATOM   2598  HE2 LYS    13     -12.192 -22.077   6.051  1.00  0.00      PROB
ATOM   2599  NZ  LYS    13     -12.190 -20.002   6.385  1.00  0.00      PROB
ATOM   2600  HZ1 LYS    13     -11.715 -20.017   5.460  1.00  0.00      PROB
ATOM   2601  HZ2 LYS    13     -11.638 -19.422   7.049  1.00  0.00      PROB
ATOM   2602  HZ3 LYS    13     -13.141 -19.597   6.279  1.00  0.00      PROB
ATOM   2603  C   LYS    13      -7.117 -20.000   8.966  1.00  0.00      PROB
ATOM   2604  O   LYS    13      -5.973 -20.160   8.555  1.00  0.00      PROB
ATOM   2605  N   PRO    14      -7.409 -19.500  10.191  1.00  0.00      PROB
ATOM   2606  CD  PRO    14      -8.718 -19.125  10.716  1.00  0.00      PROB
ATOM   2607  HD1 PRO    14      -9.297 -20.036  10.977  1.00  0.00      PROB
ATOM   2608  HD2 PRO    14      -9.272 -18.527   9.962  1.00  0.00      PROB
ATOM   2609  CA  PRO    14      -6.325 -19.287  11.156  1.00  0.00      PROB
ATOM   2610  HA  PRO    14      -5.646 -18.527  10.802  1.00  0.00      PROB
ATOM   2611  CB  PRO    14      -7.084 -18.928  12.437  1.00  0.00      PROB
ATOM   2612  HB1 PRO    14      -6.503 -18.207  13.050  1.00  0.00      PROB
ATOM   2613  HB2 PRO    14      -7.284 -19.836  13.044  1.00  0.00      PROB
ATOM   2614  CG  PRO    14      -8.391 -18.299  11.953  1.00  0.00      PROB
ATOM   2615  HG1 PRO    14      -9.189 -18.386  12.720  1.00  0.00      PROB
ATOM   2616  HG2 PRO    14      -8.253 -17.227  11.698  1.00  0.00      PROB
ATOM   2617  C   PRO    14      -5.423 -20.503  11.301  1.00  0.00      PROB
ATOM   2618  O   PRO    14      -5.872 -21.634  11.169  1.00  0.00      PROB
ATOM   2619  N   SER    15      -4.139 -20.196  11.534  1.00  0.00      PROB
ATOM   2620  HN  SER    15      -3.879 -19.248  11.693  1.00  0.00      PROB
ATOM   2621  CA  SER    15      -3.011 -21.133  11.587  1.00  0.00      PROB
ATOM   2622  HA  SER    15      -2.142 -20.566  11.884  1.00  0.00      PROB
ATOM   2623  CB  SER    15      -3.206 -22.317  12.560  1.00  0.00      PROB
ATOM   2624  HB1 SER    15      -3.674 -21.946  13.497  1.00  0.00      PROB
ATOM   2625  HB2 SER    15      -2.217 -22.766  12.793  1.00  0.00      PROB
ATOM   2626  OG  SER    15      -4.046 -23.342  12.016  1.00  0.00      PROB
ATOM   2627  HG1 SER    15      -4.832 -22.895  11.692  1.00  0.00      PROB
ATOM   2628  C   SER    15      -2.406 -21.563  10.258  1.00  0.00      PROB
ATOM   2629  O   SER    15      -1.234 -21.921  10.190  1.00  0.00      PROB
ATOM   2630  N   GLN    16      -3.220 -21.472   9.189  1.00  0.00      PROB
ATOM   2631  HN  GLN    16      -4.168 -21.166   9.228  1.00  0.00      PROB
ATOM   2632  CA  GLN    16      -2.663 -21.850   7.890  1.00  0.00      PROB
ATOM   2633  HA  GLN    16      -2.166 -22.802   8.006  1.00  0.00      PROB
ATOM   2634  CB  GLN    16      -3.761 -21.953   6.830  1.00  0.00      PROB
ATOM   2635  HB1 GLN    16      -3.289 -22.222   5.862  1.00  0.00      PROB
ATOM   2636  HB2 GLN    16      -4.246 -20.959   6.731  1.00  0.00      PROB
ATOM   2637  CG  GLN    16      -4.842 -22.987   7.144  1.00  0.00      PROB
ATOM   2638  HG1 GLN    16      -5.342 -22.732   8.102  1.00  0.00      PROB
ATOM   2639  HG2 GLN    16      -4.385 -23.996   7.228  1.00  0.00      PROB
ATOM   2640  CD  GLN    16      -5.866 -22.990   6.026  1.00  0.00      PROB
ATOM   2641  OE1 GLN    16      -6.318 -21.962   5.537  1.00  0.00      PROB
ATOM   2642  NE2 GLN    16      -6.221 -24.212   5.624  1.00  0.00      PROB
ATOM   2643 HE21 GLN    16      -6.892 -24.323   4.891  1.00  0.00      PROB
ATOM   2644 HE22 GLN    16      -5.816 -25.018   6.057  1.00  0.00      PROB
ATOM   2645  C   GLN    16      -1.584 -20.906   7.394  1.00  0.00      PROB
ATOM   2646  O   GLN    16      -1.607 -19.707   7.647  1.00  0.00      PROB
ATOM   2647  N   THR    17      -0.641 -21.496   6.656  1.00  0.00      PROB
ATOM   2648  HN  THR    17      -0.555 -22.482   6.535  1.00  0.00      PROB
ATOM   2649  CA  THR    17       0.321 -20.630   5.987  1.00  0.00      PROB
ATOM   2650  HA  THR    17       0.458 -19.743   6.588  1.00  0.00      PROB
ATOM   2651  CB  THR    17       1.642 -21.381   5.824  1.00  0.00      PROB
ATOM   2652  HB  THR    17       1.511 -22.241   5.133  1.00  0.00      PROB
ATOM   2653  OG1 THR    17       2.051 -21.866   7.110  1.00  0.00      PROB
ATOM   2654  HG1 THR    17       2.787 -22.460   6.947  1.00  0.00      PROB
ATOM   2655  CG2 THR    17       2.756 -20.542   5.188  1.00  0.00      PROB
ATOM   2656 HG21 THR    17       2.967 -19.649   5.815  1.00  0.00      PROB
ATOM   2657 HG22 THR    17       2.442 -20.201   4.178  1.00  0.00      PROB
ATOM   2658 HG23 THR    17       3.685 -21.146   5.107  1.00  0.00      PROB
ATOM   2659  C   THR    17      -0.214 -20.071   4.679  1.00  0.00      PROB
ATOM   2660  O   THR    17      -0.410 -20.765   3.688  1.00  0.00      PROB
ATOM   2661  N   LEU    18      -0.475 -18.761   4.741  1.00  0.00      PROB
ATOM   2662  HN  LEU    18      -0.276 -18.211   5.548  1.00  0.00      PROB
ATOM   2663  CA  LEU    18      -1.075 -18.068   3.607  1.00  0.00      PROB
ATOM   2664  HA  LEU    18      -1.981 -18.585   3.326  1.00  0.00      PROB
ATOM   2665  CB  LEU    18      -1.378 -16.630   4.024  1.00  0.00      PROB
ATOM   2666  HB1 LEU    18      -0.413 -16.139   4.267  1.00  0.00      PROB
ATOM   2667  HB2 LEU    18      -2.005 -16.669   4.939  1.00  0.00      PROB
ATOM   2668  CG  LEU    18      -2.101 -15.753   3.001  1.00  0.00      PROB
ATOM   2669  HG  LEU    18      -1.419 -15.564   2.146  1.00  0.00      PROB
ATOM   2670  CD1 LEU    18      -3.384 -16.392   2.474  1.00  0.00      PROB
ATOM   2671 HD11 LEU    18      -4.090 -16.578   3.312  1.00  0.00      PROB
ATOM   2672 HD12 LEU    18      -3.150 -17.362   1.986  1.00  0.00      PROB
ATOM   2673 HD13 LEU    18      -3.872 -15.713   1.743  1.00  0.00      PROB
ATOM   2674  CD2 LEU    18      -2.348 -14.358   3.574  1.00  0.00      PROB
ATOM   2675 HD21 LEU    18      -1.381 -13.877   3.836  1.00  0.00      PROB
ATOM   2676 HD22 LEU    18      -2.967 -14.432   4.493  1.00  0.00      PROB
ATOM   2677 HD23 LEU    18      -2.867 -13.727   2.822  1.00  0.00      PROB
ATOM   2678  C   LEU    18      -0.233 -18.110   2.346  1.00  0.00      PROB
ATOM   2679  O   LEU    18       0.898 -17.642   2.297  1.00  0.00      PROB
ATOM   2680  N   SER    19      -0.851 -18.678   1.307  1.00  0.00      PROB
ATOM   2681  HN  SER    19      -1.740 -19.126   1.348  1.00  0.00      PROB
ATOM   2682  CA  SER    19      -0.149 -18.623   0.034  1.00  0.00      PROB
ATOM   2683  HA  SER    19       0.900 -18.471   0.240  1.00  0.00      PROB
ATOM   2684  CB  SER    19      -0.349 -19.915  -0.764  1.00  0.00      PROB
ATOM   2685  HB1 SER    19      -1.318 -19.874  -1.307  1.00  0.00      PROB
ATOM   2686  HB2 SER    19      -0.349 -20.786  -0.074  1.00  0.00      PROB
ATOM   2687  OG  SER    19       0.714 -20.079  -1.721  1.00  0.00      PROB
ATOM   2688  HG1 SER    19       0.530 -20.900  -2.183  1.00  0.00      PROB
ATOM   2689  C   SER    19      -0.511 -17.404  -0.787  1.00  0.00      PROB
ATOM   2690  O   SER    19      -1.516 -17.366  -1.482  1.00  0.00      PROB
ATOM   2691  N   LEU    20       0.381 -16.415  -0.686  1.00  0.00      PROB
ATOM   2692  HN  LEU    20       1.130 -16.404  -0.027  1.00  0.00      PROB
ATOM   2693  CA  LEU    20       0.251 -15.281  -1.597  1.00  0.00      PROB
ATOM   2694  HA  LEU    20      -0.774 -15.228  -1.931  1.00  0.00      PROB
ATOM   2695  CB  LEU    20       0.644 -14.004  -0.870  1.00  0.00      PROB
ATOM   2696  HB1 LEU    20       0.615 -13.160  -1.591  1.00  0.00      PROB
ATOM   2697  HB2 LEU    20       1.681 -14.116  -0.489  1.00  0.00      PROB
ATOM   2698  CG  LEU    20      -0.273 -13.678   0.299  1.00  0.00      PROB
ATOM   2699  HG  LEU    20      -0.466 -14.602   0.885  1.00  0.00      PROB
ATOM   2700  CD1 LEU    20       0.368 -12.633   1.202  1.00  0.00      PROB
ATOM   2701 HD11 LEU    20       0.559 -11.700   0.630  1.00  0.00      PROB
ATOM   2702 HD12 LEU    20       1.335 -13.014   1.594  1.00  0.00      PROB
ATOM   2703 HD13 LEU    20      -0.312 -12.397   2.048  1.00  0.00      PROB
ATOM   2704  CD2 LEU    20      -1.676 -13.281  -0.162  1.00  0.00      PROB
ATOM   2705 HD21 LEU    20      -2.139 -14.113  -0.735  1.00  0.00      PROB
ATOM   2706 HD22 LEU    20      -1.619 -12.387  -0.819  1.00  0.00      PROB
ATOM   2707 HD23 LEU    20      -2.315 -13.059   0.719  1.00  0.00      PROB
ATOM   2708  C   LEU    20       1.131 -15.454  -2.816  1.00  0.00      PROB
ATOM   2709  O   LEU    20       2.213 -16.031  -2.734  1.00  0.00      PROB
ATOM   2710  N   THR    21       0.633 -14.930  -3.939  1.00  0.00      PROB
ATOM   2711  HN  THR    21      -0.232 -14.437  -3.983  1.00  0.00      PROB
ATOM   2712  CA  THR    21       1.389 -15.080  -5.177  1.00  0.00      PROB
ATOM   2713  HA  THR    21       2.442 -15.026  -4.944  1.00  0.00      PROB
ATOM   2714  CB  THR    21       1.044 -16.437  -5.816  1.00  0.00      PROB
ATOM   2715  HB  THR    21      -0.006 -16.421  -6.178  1.00  0.00      PROB
ATOM   2716  OG1 THR    21       1.186 -17.508  -4.859  1.00  0.00      PROB
ATOM   2717  HG1 THR    21       0.389 -17.493  -4.325  1.00  0.00      PROB
ATOM   2718  CG2 THR    21       1.868 -16.726  -7.074  1.00  0.00      PROB
ATOM   2719 HG21 THR    21       2.948 -16.563  -6.869  1.00  0.00      PROB
ATOM   2720 HG22 THR    21       1.556 -16.045  -7.895  1.00  0.00      PROB
ATOM   2721 HG23 THR    21       1.722 -17.781  -7.388  1.00  0.00      PROB
ATOM   2722  C   THR    21       1.154 -13.907  -6.125  1.00  0.00      PROB
ATOM   2723  O   THR    21       0.182 -13.835  -6.870  1.00  0.00      PROB
ATOM   2724  N   CYS    22       2.089 -12.959  -6.042  1.00  0.00      PROB
ATOM   2725  HN  CYS    22       2.832 -12.976  -5.377  1.00  0.00      PROB
ATOM   2726  CA  CYS    22       2.039 -11.826  -6.968  1.00  0.00      PROB
ATOM   2727  HA  CYS    22       1.004 -11.561  -7.128  1.00  0.00      PROB
ATOM   2728  CB  CYS    22       2.810 -10.651  -6.366  1.00  0.00      PROB
ATOM   2729  HB1 CYS    22       3.820 -11.024  -6.101  1.00  0.00      PROB
ATOM   2730  HB2 CYS    22       2.286 -10.360  -5.433  1.00  0.00      PROB
ATOM   2731  SG  CYS    22       3.007  -9.167  -7.387  1.00  0.00      PROB
ATOM   2732  HG1 CYS    22       3.656  -9.785  -8.363  1.00  0.00      PROB
ATOM   2733  C   CYS    22       2.659 -12.232  -8.281  1.00  0.00      PROB
ATOM   2734  O   CYS    22       3.805 -12.653  -8.321  1.00  0.00      PROB
ATOM   2735  N   SER    23       1.869 -12.122  -9.343  1.00  0.00      PROB
ATOM   2736  HN  SER    23       0.897 -11.907  -9.313  1.00  0.00      PROB
ATOM   2737  CA  SER    23       2.506 -12.338 -10.636  1.00  0.00      PROB
ATOM   2738  HA  SER    23       3.512 -12.690 -10.467  1.00  0.00      PROB
ATOM   2739  CB  SER    23       1.697 -13.368 -11.424  1.00  0.00      PROB
ATOM   2740  HB1 SER    23       2.280 -13.717 -12.303  1.00  0.00      PROB
ATOM   2741  HB2 SER    23       0.742 -12.918 -11.769  1.00  0.00      PROB
ATOM   2742  OG  SER    23       1.407 -14.494 -10.574  1.00  0.00      PROB
ATOM   2743  HG1 SER    23       1.045 -14.128  -9.763  1.00  0.00      PROB
ATOM   2744  C   SER    23       2.594 -11.006 -11.349  1.00  0.00      PROB
ATOM   2745  O   SER    23       1.713 -10.170 -11.173  1.00  0.00      PROB
ATOM   2746  N   PHE    24       3.669 -10.817 -12.119  1.00  0.00      PROB
ATOM   2747  HN  PHE    24       4.387 -11.488 -12.279  1.00  0.00      PROB
ATOM   2748  CA  PHE    24       3.760  -9.506 -12.758  1.00  0.00      PROB
ATOM   2749  HA  PHE    24       2.759  -9.110 -12.849  1.00  0.00      PROB
ATOM   2750  CB  PHE    24       4.637  -8.549 -11.933  1.00  0.00      PROB
ATOM   2751  HB1 PHE    24       4.194  -8.419 -10.923  1.00  0.00      PROB
ATOM   2752  HB2 PHE    24       4.702  -7.568 -12.451  1.00  0.00      PROB
ATOM   2753  CG  PHE    24       6.046  -9.058 -11.748  1.00  0.00      PROB
ATOM   2754  CD1 PHE    24       6.407  -9.620 -10.506  1.00  0.00      PROB
ATOM   2755  HD1 PHE    24       5.677  -9.716  -9.716  1.00  0.00      PROB
ATOM   2756  CE1 PHE    24       7.730 -10.055 -10.308  1.00  0.00      PROB
ATOM   2757  HE1 PHE    24       8.027 -10.490  -9.365  1.00  0.00      PROB
ATOM   2758  CZ  PHE    24       8.663  -9.917 -11.353  1.00  0.00      PROB
ATOM   2759  HZ  PHE    24       9.682 -10.236 -11.194  1.00  0.00      PROB
ATOM   2760  CD2 PHE    24       6.979  -8.943 -12.802  1.00  0.00      PROB
ATOM   2761  HD2 PHE    24       6.679  -8.528 -13.753  1.00  0.00      PROB
ATOM   2762  CE2 PHE    24       8.303  -9.374 -12.602  1.00  0.00      PROB
ATOM   2763  HE2 PHE    24       9.032  -9.290 -13.395  1.00  0.00      PROB
ATOM   2764  C   PHE    24       4.180  -9.563 -14.212  1.00  0.00      PROB
ATOM   2765  O   PHE    24       4.566 -10.607 -14.721  1.00  0.00      PROB
ATOM   2766  N   SER    25       4.096  -8.395 -14.854  1.00  0.00      PROB
ATOM   2767  HN  SER    25       3.764  -7.551 -14.441  1.00  0.00      PROB
ATOM   2768  CA  SER    25       4.517  -8.360 -16.248  1.00  0.00      PROB
ATOM   2769  HA  SER    25       5.117  -9.235 -16.447  1.00  0.00      PROB
ATOM   2770  CB  SER    25       3.275  -8.340 -17.144  1.00  0.00      PROB
ATOM   2771  HB1 SER    25       2.800  -9.345 -17.154  1.00  0.00      PROB
ATOM   2772  HB2 SER    25       3.561  -8.056 -18.180  1.00  0.00      PROB
ATOM   2773  OG  SER    25       2.334  -7.386 -16.644  1.00  0.00      PROB
ATOM   2774  HG1 SER    25       1.583  -7.417 -17.240  1.00  0.00      PROB
ATOM   2775  C   SER    25       5.454  -7.202 -16.544  1.00  0.00      PROB
ATOM   2776  O   SER    25       5.742  -6.366 -15.692  1.00  0.00      PROB
ATOM   2777  N   GLY    26       5.917  -7.181 -17.803  1.00  0.00      PROB
ATOM   2778  HN  GLY    26       5.730  -7.895 -18.473  1.00  0.00      PROB
ATOM   2779  CA  GLY    26       6.742  -6.052 -18.227  1.00  0.00      PROB
ATOM   2780  HA1 GLY    26       6.339  -5.158 -17.775  1.00  0.00      PROB
ATOM   2781  HA2 GLY    26       6.683  -5.985 -19.303  1.00  0.00      PROB
ATOM   2782  C   GLY    26       8.191  -6.200 -17.820  1.00  0.00      PROB
ATOM   2783  O   GLY    26       9.061  -6.553 -18.605  1.00  0.00      PROB
ATOM   2784  N   PHE    27       8.415  -5.907 -16.536  1.00  0.00      PROB
ATOM   2785  HN  PHE    27       7.742  -5.514 -15.915  1.00  0.00      PROB
ATOM   2786  CA  PHE    27       9.752  -6.195 -16.036  1.00  0.00      PROB
ATOM   2787  HA  PHE    27      10.446  -6.086 -16.856  1.00  0.00      PROB
ATOM   2788  CB  PHE    27      10.126  -5.236 -14.889  1.00  0.00      PROB
ATOM   2789  HB1 PHE    27       9.856  -4.196 -15.173  1.00  0.00      PROB
ATOM   2790  HB2 PHE    27      11.217  -5.306 -14.690  1.00  0.00      PROB
ATOM   2791  CG  PHE    27       9.406  -5.554 -13.594  1.00  0.00      PROB
ATOM   2792  CD1 PHE    27       8.015  -5.340 -13.477  1.00  0.00      PROB
ATOM   2793  HD1 PHE    27       7.453  -4.949 -14.312  1.00  0.00      PROB
ATOM   2794  CE1 PHE    27       7.367  -5.638 -12.264  1.00  0.00      PROB
ATOM   2795  HE1 PHE    27       6.303  -5.484 -12.160  1.00  0.00      PROB
ATOM   2796  CZ  PHE    27       8.123  -6.141 -11.185  1.00  0.00      PROB
ATOM   2797  HZ  PHE    27       7.628  -6.363 -10.252  1.00  0.00      PROB
ATOM   2798  CD2 PHE    27      10.156  -6.066 -12.514  1.00  0.00      PROB
ATOM   2799  HD2 PHE    27      11.218  -6.232 -12.620  1.00  0.00      PROB
ATOM   2800  CE2 PHE    27       9.511  -6.360 -11.298  1.00  0.00      PROB
ATOM   2801  HE2 PHE    27      10.073  -6.747 -10.461  1.00  0.00      PROB
ATOM   2802  C   PHE    27       9.870  -7.655 -15.641  1.00  0.00      PROB
ATOM   2803  O   PHE    27       8.877  -8.361 -15.531  1.00  0.00      PROB
ATOM   2804  N   SER    28      11.117  -8.066 -15.410  1.00  0.00      PROB
ATOM   2805  HN  SER    28      11.935  -7.534 -15.610  1.00  0.00      PROB
ATOM   2806  CA  SER    28      11.272  -9.389 -14.825  1.00  0.00      PROB
ATOM   2807  HA  SER    28      10.290  -9.782 -14.608  1.00  0.00      PROB
ATOM   2808  CB  SER    28      12.012 -10.302 -15.812  1.00  0.00      PROB
ATOM   2809  HB1 SER    28      13.031  -9.900 -15.995  1.00  0.00      PROB
ATOM   2810  HB2 SER    28      11.452 -10.340 -16.771  1.00  0.00      PROB
ATOM   2811  OG  SER    28      12.134 -11.637 -15.304  1.00  0.00      PROB
ATOM   2812  HG1 SER    28      12.960 -11.659 -14.815  1.00  0.00      PROB
ATOM   2813  C   SER    28      12.027  -9.216 -13.530  1.00  0.00      PROB
ATOM   2814  O   SER    28      12.832  -8.299 -13.391  1.00  0.00      PROB
ATOM   2815  N   LEU    29      11.775 -10.123 -12.583  1.00  0.00      PROB
ATOM   2816  HN  LEU    29      11.082 -10.836 -12.645  1.00  0.00      PROB
ATOM   2817  CA  LEU    29      12.593 -10.038 -11.380  1.00  0.00      PROB
ATOM   2818  HA  LEU    29      12.970  -9.028 -11.313  1.00  0.00      PROB
ATOM   2819  CB  LEU    29      11.810 -10.384 -10.116  1.00  0.00      PROB
ATOM   2820  HB1 LEU    29      11.980 -11.450  -9.855  1.00  0.00      PROB
ATOM   2821  HB2 LEU    29      10.725 -10.228 -10.299  1.00  0.00      PROB
ATOM   2822  CG  LEU    29      12.263  -9.495  -8.956  1.00  0.00      PROB
ATOM   2823  HG  LEU    29      13.315  -9.741  -8.697  1.00  0.00      PROB
ATOM   2824  CD1 LEU    29      12.169  -8.021  -9.327  1.00  0.00      PROB
ATOM   2825 HD11 LEU    29      11.624  -7.903 -10.288  1.00  0.00      PROB
ATOM   2826 HD12 LEU    29      13.188  -7.594  -9.442  1.00  0.00      PROB
ATOM   2827 HD13 LEU    29      11.618  -7.467  -8.537  1.00  0.00      PROB
ATOM   2828  CD2 LEU    29      11.499  -9.770  -7.668  1.00  0.00      PROB
ATOM   2829 HD21 LEU    29      11.911 -10.670  -7.164  1.00  0.00      PROB
ATOM   2830 HD22 LEU    29      10.426  -9.950  -7.895  1.00  0.00      PROB
ATOM   2831 HD23 LEU    29      11.595  -8.903  -6.979  1.00  0.00      PROB
ATOM   2832  C   LEU    29      13.900 -10.794 -11.483  1.00  0.00      PROB
ATOM   2833  O   LEU    29      14.206 -11.721 -10.741  1.00  0.00      PROB
ATOM   2834  N   SER    30      14.644 -10.296 -12.470  1.00  0.00      PROB
ATOM   2835  HN  SER    30      14.276  -9.587 -13.064  1.00  0.00      PROB
ATOM   2836  CA  SER    30      16.005 -10.695 -12.793  1.00  0.00      PROB
ATOM   2837  HA  SER    30      16.513 -10.942 -11.872  1.00  0.00      PROB
ATOM   2838  CB  SER    30      15.981 -11.903 -13.734  1.00  0.00      PROB
ATOM   2839  HB1 SER    30      15.962 -12.841 -13.139  1.00  0.00      PROB
ATOM   2840  HB2 SER    30      16.886 -11.893 -14.379  1.00  0.00      PROB
ATOM   2841  OG  SER    30      14.814 -11.865 -14.575  1.00  0.00      PROB
ATOM   2842  HG1 SER    30      14.865 -12.645 -15.133  1.00  0.00      PROB
ATOM   2843  C   SER    30      16.791  -9.522 -13.377  1.00  0.00      PROB
ATOM   2844  O   SER    30      18.003  -9.565 -13.541  1.00  0.00      PROB
ATOM   2845  N   THR    31      16.050  -8.435 -13.670  1.00  0.00      PROB
ATOM   2846  HN  THR    31      15.054  -8.414 -13.620  1.00  0.00      PROB
ATOM   2847  CA  THR    31      16.733  -7.216 -14.083  1.00  0.00      PROB
ATOM   2848  HA  THR    31      17.456  -7.462 -14.847  1.00  0.00      PROB
ATOM   2849  CB  THR    31      15.671  -6.252 -14.621  1.00  0.00      PROB
ATOM   2850  HB  THR    31      15.131  -5.775 -13.775  1.00  0.00      PROB
ATOM   2851  OG1 THR    31      14.727  -6.974 -15.428  1.00  0.00      PROB
ATOM   2852  HG1 THR    31      15.235  -7.363 -16.144  1.00  0.00      PROB
ATOM   2853  CG2 THR    31      16.268  -5.080 -15.405  1.00  0.00      PROB
ATOM   2854 HG21 THR    31      16.844  -5.457 -16.277  1.00  0.00      PROB
ATOM   2855 HG22 THR    31      16.953  -4.498 -14.752  1.00  0.00      PROB
ATOM   2856 HG23 THR    31      15.454  -4.420 -15.776  1.00  0.00      PROB
ATOM   2857  C   THR    31      17.533  -6.601 -12.938  1.00  0.00      PROB
ATOM   2858  O   THR    31      17.099  -6.595 -11.792  1.00  0.00      PROB
ATOM   2859  N   SER    32      18.730  -6.103 -13.288  1.00  0.00      PROB
ATOM   2860  HN  SER    32      19.038  -6.036 -14.234  1.00  0.00      PROB
ATOM   2861  CA  SER    32      19.647  -5.627 -12.251  1.00  0.00      PROB
ATOM   2862  HA  SER    32      19.936  -6.467 -11.637  1.00  0.00      PROB
ATOM   2863  CB  SER    32      20.872  -4.999 -12.919  1.00  0.00      PROB
ATOM   2864  HB1 SER    32      21.498  -5.792 -13.381  1.00  0.00      PROB
ATOM   2865  HB2 SER    32      21.472  -4.447 -12.164  1.00  0.00      PROB
ATOM   2866  OG  SER    32      20.452  -4.081 -13.943  1.00  0.00      PROB
ATOM   2867  HG1 SER    32      21.208  -3.967 -14.523  1.00  0.00      PROB
ATOM   2868  C   SER    32      19.031  -4.677 -11.237  1.00  0.00      PROB
ATOM   2869  O   SER    32      18.457  -3.646 -11.578  1.00  0.00      PROB
ATOM   2870  N   GLY    33      19.171  -5.090  -9.971  1.00  0.00      PROB
ATOM   2871  HN  GLY    33      19.587  -5.962  -9.724  1.00  0.00      PROB
ATOM   2872  CA  GLY    33      18.700  -4.240  -8.881  1.00  0.00      PROB
ATOM   2873  HA1 GLY    33      19.199  -3.288  -8.985  1.00  0.00      PROB
ATOM   2874  HA2 GLY    33      18.997  -4.718  -7.959  1.00  0.00      PROB
ATOM   2875  C   GLY    33      17.204  -3.985  -8.820  1.00  0.00      PROB
ATOM   2876  O   GLY    33      16.751  -3.025  -8.213  1.00  0.00      PROB
ATOM   2877  N   MET    34      16.440  -4.866  -9.477  1.00  0.00      PROB
ATOM   2878  HN  MET    34      16.782  -5.598 -10.061  1.00  0.00      PROB
ATOM   2879  CA  MET    34      15.001  -4.711  -9.301  1.00  0.00      PROB
ATOM   2880  HA  MET    34      14.791  -3.670  -9.104  1.00  0.00      PROB
ATOM   2881  CB  MET    34      14.288  -5.176 -10.577  1.00  0.00      PROB
ATOM   2882  HB1 MET    34      14.211  -6.282 -10.544  1.00  0.00      PROB
ATOM   2883  HB2 MET    34      14.913  -4.883 -11.446  1.00  0.00      PROB
ATOM   2884  CG  MET    34      12.881  -4.607 -10.789  1.00  0.00      PROB
ATOM   2885  HG1 MET    34      12.328  -4.693  -9.831  1.00  0.00      PROB
ATOM   2886  HG2 MET    34      12.368  -5.234 -11.547  1.00  0.00      PROB
ATOM   2887  SD  MET    34      12.850  -2.891 -11.331  1.00  0.00      PROB
ATOM   2888  CE  MET    34      13.566  -3.140 -12.962  1.00  0.00      PROB
ATOM   2889  HE1 MET    34      13.049  -3.958 -13.509  1.00  0.00      PROB
ATOM   2890  HE2 MET    34      14.639  -3.413 -12.872  1.00  0.00      PROB
ATOM   2891  HE3 MET    34      13.477  -2.213 -13.567  1.00  0.00      PROB
ATOM   2892  C   MET    34      14.548  -5.481  -8.069  1.00  0.00      PROB
ATOM   2893  O   MET    34      15.218  -6.417  -7.642  1.00  0.00      PROB
ATOM   2894  N   GLY    35      13.404  -5.056  -7.526  1.00  0.00      PROB
ATOM   2895  HN  GLY    35      12.908  -4.258  -7.859  1.00  0.00      PROB
ATOM   2896  CA  GLY    35      12.829  -5.768  -6.393  1.00  0.00      PROB
ATOM   2897  HA1 GLY    35      13.162  -5.295  -5.481  1.00  0.00      PROB
ATOM   2898  HA2 GLY    35      13.164  -6.794  -6.423  1.00  0.00      PROB
ATOM   2899  C   GLY    35      11.318  -5.719  -6.473  1.00  0.00      PROB
ATOM   2900  O   GLY    35      10.756  -4.943  -7.243  1.00  0.00      PROB
ATOM   2901  N   VAL    36      10.690  -6.589  -5.670  1.00  0.00      PROB
ATOM   2902  HN  VAL    36      11.166  -7.325  -5.195  1.00  0.00      PROB
ATOM   2903  CA  VAL    36       9.245  -6.490  -5.453  1.00  0.00      PROB
ATOM   2904  HA  VAL    36       8.941  -5.492  -5.730  1.00  0.00      PROB
ATOM   2905  CB  VAL    36       8.454  -7.530  -6.279  1.00  0.00      PROB
ATOM   2906  HB  VAL    36       8.887  -8.536  -6.092  1.00  0.00      PROB
ATOM   2907  CG1 VAL    36       6.959  -7.568  -5.933  1.00  0.00      PROB
ATOM   2908 HG11 VAL    36       6.498  -6.576  -6.125  1.00  0.00      PROB
ATOM   2909 HG12 VAL    36       6.826  -7.819  -4.859  1.00  0.00      PROB
ATOM   2910 HG13 VAL    36       6.445  -8.327  -6.561  1.00  0.00      PROB
ATOM   2911  CG2 VAL    36       8.609  -7.302  -7.780  1.00  0.00      PROB
ATOM   2912 HG21 VAL    36       9.679  -7.378  -8.069  1.00  0.00      PROB
ATOM   2913 HG22 VAL    36       8.241  -6.289  -8.048  1.00  0.00      PROB
ATOM   2914 HG23 VAL    36       8.035  -8.069  -8.341  1.00  0.00      PROB
ATOM   2915  C   VAL    36       8.972  -6.675  -3.972  1.00  0.00      PROB
ATOM   2916  O   VAL    36       9.453  -7.615  -3.348  1.00  0.00      PROB
ATOM   2917  N   GLY    37       8.184  -5.743  -3.432  1.00  0.00      PROB
ATOM   2918  HN  GLY    37       7.872  -4.931  -3.918  1.00  0.00      PROB
ATOM   2919  CA  GLY    37       7.754  -5.919  -2.054  1.00  0.00      PROB
ATOM   2920  HA1 GLY    37       7.900  -4.983  -1.537  1.00  0.00      PROB
ATOM   2921  HA2 GLY    37       8.366  -6.690  -1.609  1.00  0.00      PROB
ATOM   2922  C   GLY    37       6.298  -6.321  -1.953  1.00  0.00      PROB
ATOM   2923  O   GLY    37       5.454  -5.922  -2.747  1.00  0.00      PROB
ATOM   2924  N   TRP    38       6.040  -7.129  -0.923  1.00  0.00      PROB
ATOM   2925  HN  TRP    38       6.750  -7.607  -0.412  1.00  0.00      PROB
ATOM   2926  CA  TRP    38       4.660  -7.337  -0.505  1.00  0.00      PROB
ATOM   2927  HA  TRP    38       4.019  -7.137  -1.351  1.00  0.00      PROB
ATOM   2928  CB  TRP    38       4.466  -8.767  -0.019  1.00  0.00      PROB
ATOM   2929  HB1 TRP    38       3.669  -8.788   0.755  1.00  0.00      PROB
ATOM   2930  HB2 TRP    38       5.414  -9.137   0.425  1.00  0.00      PROB
ATOM   2931  CG  TRP    38       4.068  -9.678  -1.154  1.00  0.00      PROB
ATOM   2932  CD1 TRP    38       4.917 -10.408  -1.999  1.00  0.00      PROB
ATOM   2933  HD1 TRP    38       5.995 -10.379  -1.953  1.00  0.00      PROB
ATOM   2934  NE1 TRP    38       4.205 -11.160  -2.886  1.00  0.00      PROB
ATOM   2935  HE1 TRP    38       4.583 -11.748  -3.566  1.00  0.00      PROB
ATOM   2936  CE2 TRP    38       2.849 -10.947  -2.658  1.00  0.00      PROB
ATOM   2937  CD2 TRP    38       2.731 -10.013  -1.576  1.00  0.00      PROB
ATOM   2938  CE3 TRP    38       1.455  -9.604  -1.135  1.00  0.00      PROB
ATOM   2939  HE3 TRP    38       1.341  -8.902  -0.323  1.00  0.00      PROB
ATOM   2940  CZ3 TRP    38       0.304 -10.120  -1.767  1.00  0.00      PROB
ATOM   2941  HZ3 TRP    38      -0.674  -9.805  -1.435  1.00  0.00      PROB
ATOM   2942  CZ2 TRP    38       1.687 -11.456  -3.271  1.00  0.00      PROB
ATOM   2943  HZ2 TRP    38       1.752 -12.164  -4.084  1.00  0.00      PROB
ATOM   2944  CH2 TRP    38       0.417 -11.042  -2.826  1.00  0.00      PROB
ATOM   2945  HH2 TRP    38      -0.473 -11.432  -3.298  1.00  0.00      PROB
ATOM   2946  C   TRP    38       4.316  -6.387   0.620  1.00  0.00      PROB
ATOM   2947  O   TRP    38       4.969  -6.360   1.661  1.00  0.00      PROB
ATOM   2948  N   ILE    39       3.273  -5.598   0.352  1.00  0.00      PROB
ATOM   2949  HN  ILE    39       2.769  -5.633  -0.507  1.00  0.00      PROB
ATOM   2950  CA  ILE    39       2.829  -4.627   1.345  1.00  0.00      PROB
ATOM   2951  HA  ILE    39       3.322  -4.862   2.277  1.00  0.00      PROB
ATOM   2952  CB  ILE    39       3.158  -3.181   0.925  1.00  0.00      PROB
ATOM   2953  HB  ILE    39       2.613  -2.934  -0.011  1.00  0.00      PROB
ATOM   2954  CG2 ILE    39       2.741  -2.208   2.028  1.00  0.00      PROB
ATOM   2955 HG21 ILE    39       3.285  -2.441   2.968  1.00  0.00      PROB
ATOM   2956 HG22 ILE    39       1.650  -2.296   2.218  1.00  0.00      PROB
ATOM   2957 HG23 ILE    39       2.985  -1.167   1.726  1.00  0.00      PROB
ATOM   2958  CG1 ILE    39       4.629  -2.959   0.560  1.00  0.00      PROB
ATOM   2959 HG11 ILE    39       5.235  -3.750   1.050  1.00  0.00      PROB
ATOM   2960 HG12 ILE    39       4.943  -1.969   0.955  1.00  0.00      PROB
ATOM   2961  CD  ILE    39       4.913  -2.992  -0.941  1.00  0.00      PROB
ATOM   2962  HD1 ILE    39       4.333  -2.198  -1.458  1.00  0.00      PROB
ATOM   2963  HD2 ILE    39       4.617  -3.977  -1.361  1.00  0.00      PROB
ATOM   2964  HD3 ILE    39       5.995  -2.817  -1.126  1.00  0.00      PROB
ATOM   2965  C   ILE    39       1.334  -4.784   1.520  1.00  0.00      PROB
ATOM   2966  O   ILE    39       0.576  -4.735   0.563  1.00  0.00      PROB
ATOM   2967  N   ARG    40       0.924  -4.999   2.767  1.00  0.00      PROB
ATOM   2968  HN  ARG    40       1.516  -5.082   3.564  1.00  0.00      PROB
ATOM   2969  CA  ARG    40      -0.517  -5.116   2.928  1.00  0.00      PROB
ATOM   2970  HA  ARG    40      -0.964  -5.130   1.945  1.00  0.00      PROB
ATOM   2971  CB  ARG    40      -0.870  -6.391   3.689  1.00  0.00      PROB
ATOM   2972  HB1 ARG    40      -0.474  -7.262   3.125  1.00  0.00      PROB
ATOM   2973  HB2 ARG    40      -1.975  -6.473   3.749  1.00  0.00      PROB
ATOM   2974  CG  ARG    40      -0.299  -6.427   5.107  1.00  0.00      PROB
ATOM   2975  HG1 ARG    40      -0.629  -5.519   5.655  1.00  0.00      PROB
ATOM   2976  HG2 ARG    40       0.810  -6.431   5.052  1.00  0.00      PROB
ATOM   2977  CD  ARG    40      -0.765  -7.661   5.865  1.00  0.00      PROB
ATOM   2978  HD1 ARG    40      -0.407  -8.578   5.348  1.00  0.00      PROB
ATOM   2979  HD2 ARG    40      -1.874  -7.667   5.930  1.00  0.00      PROB
ATOM   2980  NE  ARG    40      -0.239  -7.681   7.221  1.00  0.00      PROB
ATOM   2981  HE  ARG    40       0.279  -6.894   7.558  1.00  0.00      PROB
ATOM   2982  CZ  ARG    40      -0.434  -8.734   8.029  1.00  0.00      PROB
ATOM   2983  NH1 ARG    40      -1.036  -9.836   7.600  1.00  0.00      PROB
ATOM   2984 HH11 ARG    40      -1.356  -9.896   6.655  1.00  0.00      PROB
ATOM   2985 HH12 ARG    40      -1.169 -10.607   8.223  1.00  0.00      PROB
ATOM   2986  NH2 ARG    40      -0.019  -8.666   9.282  1.00  0.00      PROB
ATOM   2987 HH21 ARG    40      -0.285  -9.374   9.936  1.00  0.00      PROB
ATOM   2988 HH22 ARG    40       0.562  -7.907   9.575  1.00  0.00      PROB
ATOM   2989  C   ARG    40      -1.123  -3.916   3.615  1.00  0.00      PROB
ATOM   2990  O   ARG    40      -0.450  -3.134   4.272  1.00  0.00      PROB
ATOM   2991  N   GLN    41      -2.446  -3.852   3.484  1.00  0.00      PROB
ATOM   2992  HN  GLN    41      -2.955  -4.312   2.761  1.00  0.00      PROB
ATOM   2993  CA  GLN    41      -3.201  -3.067   4.447  1.00  0.00      PROB
ATOM   2994  HA  GLN    41      -2.503  -2.605   5.129  1.00  0.00      PROB
ATOM   2995  CB  GLN    41      -4.018  -2.005   3.717  1.00  0.00      PROB
ATOM   2996  HB1 GLN    41      -4.775  -2.517   3.086  1.00  0.00      PROB
ATOM   2997  HB2 GLN    41      -3.335  -1.426   3.060  1.00  0.00      PROB
ATOM   2998  CG  GLN    41      -4.741  -1.029   4.644  1.00  0.00      PROB
ATOM   2999  HG1 GLN    41      -4.015  -0.548   5.334  1.00  0.00      PROB
ATOM   3000  HG2 GLN    41      -5.509  -1.566   5.241  1.00  0.00      PROB
ATOM   3001  CD  GLN    41      -5.405   0.024   3.789  1.00  0.00      PROB
ATOM   3002  OE1 GLN    41      -6.082  -0.272   2.814  1.00  0.00      PROB
ATOM   3003  NE2 GLN    41      -5.121   1.277   4.143  1.00  0.00      PROB
ATOM   3004 HE21 GLN    41      -5.389   2.037   3.551  1.00  0.00      PROB
ATOM   3005 HE22 GLN    41      -4.638   1.457   5.000  1.00  0.00      PROB
ATOM   3006  C   GLN    41      -4.092  -3.998   5.243  1.00  0.00      PROB
ATOM   3007  O   GLN    41      -5.100  -4.492   4.749  1.00  0.00      PROB
ATOM   3008  N   PRO    42      -3.677  -4.261   6.503  1.00  0.00      PROB
ATOM   3009  CD  PRO    42      -2.445  -3.831   7.147  1.00  0.00      PROB
ATOM   3010  HD1 PRO    42      -2.564  -2.804   7.554  1.00  0.00      PROB
ATOM   3011  HD2 PRO    42      -1.605  -3.856   6.422  1.00  0.00      PROB
ATOM   3012  CA  PRO    42      -4.537  -5.061   7.380  1.00  0.00      PROB
ATOM   3013  HA  PRO    42      -4.830  -5.974   6.887  1.00  0.00      PROB
ATOM   3014  CB  PRO    42      -3.683  -5.258   8.636  1.00  0.00      PROB
ATOM   3015  HB1 PRO    42      -3.711  -6.320   8.961  1.00  0.00      PROB
ATOM   3016  HB2 PRO    42      -4.058  -4.619   9.464  1.00  0.00      PROB
ATOM   3017  CG  PRO    42      -2.260  -4.855   8.256  1.00  0.00      PROB
ATOM   3018  HG1 PRO    42      -1.728  -4.409   9.124  1.00  0.00      PROB
ATOM   3019  HG2 PRO    42      -1.682  -5.732   7.894  1.00  0.00      PROB
ATOM   3020  C   PRO    42      -5.823  -4.311   7.670  1.00  0.00      PROB
ATOM   3021  O   PRO    42      -5.910  -3.114   7.419  1.00  0.00      PROB
ATOM   3022  N   SER    43      -6.800  -5.050   8.220  1.00  0.00      PROB
ATOM   3023  HN  SER    43      -6.679  -6.016   8.431  1.00  0.00      PROB
ATOM   3024  CA  SER    43      -8.112  -4.478   8.546  1.00  0.00      PROB
ATOM   3025  HA  SER    43      -8.677  -4.374   7.631  1.00  0.00      PROB
ATOM   3026  CB  SER    43      -8.832  -5.410   9.525  1.00  0.00      PROB
ATOM   3027  HB1 SER    43      -8.425  -5.267  10.548  1.00  0.00      PROB
ATOM   3028  HB2 SER    43      -8.687  -6.466   9.213  1.00  0.00      PROB
ATOM   3029  OG  SER    43     -10.233  -5.121   9.540  1.00  0.00      PROB
ATOM   3030  HG1 SER    43     -10.644  -5.830  10.039  1.00  0.00      PROB
ATOM   3031  C   SER    43      -8.119  -3.021   9.015  1.00  0.00      PROB
ATOM   3032  O   SER    43      -7.825  -2.675  10.163  1.00  0.00      PROB
ATOM   3033  N   GLY    44      -8.424  -2.167   8.016  1.00  0.00      PROB
ATOM   3034  HN  GLY    44      -8.723  -2.494   7.123  1.00  0.00      PROB
ATOM   3035  CA  GLY    44      -8.340  -0.712   8.163  1.00  0.00      PROB
ATOM   3036  HA1 GLY    44      -9.239  -0.385   8.664  1.00  0.00      PROB
ATOM   3037  HA2 GLY    44      -8.291  -0.289   7.171  1.00  0.00      PROB
ATOM   3038  C   GLY    44      -7.139  -0.224   8.957  1.00  0.00      PROB
ATOM   3039  O   GLY    44      -7.276   0.270  10.071  1.00  0.00      PROB
ATOM   3040  N   LYS    45      -5.953  -0.452   8.385  1.00  0.00      PROB
ATOM   3041  HN  LYS    45      -5.849  -0.922   7.512  1.00  0.00      PROB
ATOM   3042  CA  LYS    45      -4.731   0.002   9.050  1.00  0.00      PROB
ATOM   3043  HA  LYS    45      -5.016   0.655   9.861  1.00  0.00      PROB
ATOM   3044  CB  LYS    45      -3.924  -1.192   9.586  1.00  0.00      PROB
ATOM   3045  HB1 LYS    45      -3.046  -0.775  10.121  1.00  0.00      PROB
ATOM   3046  HB2 LYS    45      -3.573  -1.768   8.706  1.00  0.00      PROB
ATOM   3047  CG  LYS    45      -4.596  -2.194  10.540  1.00  0.00      PROB
ATOM   3048  HG1 LYS    45      -4.060  -3.159  10.434  1.00  0.00      PROB
ATOM   3049  HG2 LYS    45      -5.643  -2.321  10.196  1.00  0.00      PROB
ATOM   3050  CD  LYS    45      -4.647  -1.864  12.040  1.00  0.00      PROB
ATOM   3051  HD1 LYS    45      -3.646  -1.486  12.335  1.00  0.00      PROB
ATOM   3052  HD2 LYS    45      -4.853  -2.808  12.585  1.00  0.00      PROB
ATOM   3053  CE  LYS    45      -5.684  -0.831  12.491  1.00  0.00      PROB
ATOM   3054  HE1 LYS    45      -5.474   0.152  12.018  1.00  0.00      PROB
ATOM   3055  HE2 LYS    45      -5.668  -0.733  13.597  1.00  0.00      PROB
ATOM   3056  NZ  LYS    45      -7.033  -1.255  12.088  1.00  0.00      PROB
ATOM   3057  HZ1 LYS    45      -6.976  -2.164  11.586  1.00  0.00      PROB
ATOM   3058  HZ2 LYS    45      -7.449  -0.537  11.460  1.00  0.00      PROB
ATOM   3059  HZ3 LYS    45      -7.629  -1.363  12.933  1.00  0.00      PROB
ATOM   3060  C   LYS    45      -3.887   0.808   8.075  1.00  0.00      PROB
ATOM   3061  O   LYS    45      -4.317   1.095   6.963  1.00  0.00      PROB
ATOM   3062  N   GLY    46      -2.664   1.133   8.527  1.00  0.00      PROB
ATOM   3063  HN  GLY    46      -2.373   1.034   9.475  1.00  0.00      PROB
ATOM   3064  CA  GLY    46      -1.705   1.664   7.562  1.00  0.00      PROB
ATOM   3065  HA1 GLY    46      -0.914   2.159   8.107  1.00  0.00      PROB
ATOM   3066  HA2 GLY    46      -2.218   2.371   6.927  1.00  0.00      PROB
ATOM   3067  C   GLY    46      -1.116   0.555   6.713  1.00  0.00      PROB
ATOM   3068  O   GLY    46      -1.539  -0.593   6.790  1.00  0.00      PROB
ATOM   3069  N   LEU    47      -0.125   0.943   5.902  1.00  0.00      PROB
ATOM   3070  HN  LEU    47       0.222   1.874   5.831  1.00  0.00      PROB
ATOM   3071  CA  LEU    47       0.474  -0.098   5.071  1.00  0.00      PROB
ATOM   3072  HA  LEU    47      -0.273  -0.860   4.901  1.00  0.00      PROB
ATOM   3073  CB  LEU    47       0.957   0.474   3.738  1.00  0.00      PROB
ATOM   3074  HB1 LEU    47       1.523  -0.322   3.211  1.00  0.00      PROB
ATOM   3075  HB2 LEU    47       1.642   1.319   3.958  1.00  0.00      PROB
ATOM   3076  CG  LEU    47      -0.127   0.985   2.788  1.00  0.00      PROB
ATOM   3077  HG  LEU    47      -0.776   1.707   3.329  1.00  0.00      PROB
ATOM   3078  CD1 LEU    47       0.489   1.675   1.571  1.00  0.00      PROB
ATOM   3079 HD11 LEU    47       1.134   0.962   1.014  1.00  0.00      PROB
ATOM   3080 HD12 LEU    47       1.111   2.535   1.899  1.00  0.00      PROB
ATOM   3081 HD13 LEU    47      -0.314   2.032   0.892  1.00  0.00      PROB
ATOM   3082  CD2 LEU    47      -1.093  -0.118   2.359  1.00  0.00      PROB
ATOM   3083 HD21 LEU    47      -1.464  -0.669   3.250  1.00  0.00      PROB
ATOM   3084 HD22 LEU    47      -0.574  -0.836   1.689  1.00  0.00      PROB
ATOM   3085 HD23 LEU    47      -1.963   0.327   1.829  1.00  0.00      PROB
ATOM   3086  C   LEU    47       1.594  -0.853   5.768  1.00  0.00      PROB
ATOM   3087  O   LEU    47       2.710  -0.371   5.930  1.00  0.00      PROB
ATOM   3088  N   GLU    48       1.241  -2.075   6.177  1.00  0.00      PROB
ATOM   3089  HN  GLU    48       0.313  -2.430   6.108  1.00  0.00      PROB
ATOM   3090  CA  GLU    48       2.254  -2.950   6.758  1.00  0.00      PROB
ATOM   3091  HA  GLU    48       2.891  -2.354   7.395  1.00  0.00      PROB
ATOM   3092  CB  GLU    48       1.578  -4.062   7.565  1.00  0.00      PROB
ATOM   3093  HB1 GLU    48       1.068  -4.742   6.851  1.00  0.00      PROB
ATOM   3094  HB2 GLU    48       0.817  -3.594   8.223  1.00  0.00      PROB
ATOM   3095  CG  GLU    48       2.511  -4.910   8.445  1.00  0.00      PROB
ATOM   3096  HG1 GLU    48       2.928  -4.279   9.259  1.00  0.00      PROB
ATOM   3097  HG2 GLU    48       3.345  -5.307   7.828  1.00  0.00      PROB
ATOM   3098  CD  GLU    48       1.750  -6.077   9.062  1.00  0.00      PROB
ATOM   3099  OE1 GLU    48       0.593  -5.930   9.441  1.00  0.00      PROB
ATOM   3100  OE2 GLU    48       2.284  -7.177   9.119  1.00  0.00      PROB
ATOM   3101  C   GLU    48       3.161  -3.536   5.689  1.00  0.00      PROB
ATOM   3102  O   GLU    48       2.763  -4.367   4.878  1.00  0.00      PROB
ATOM   3103  N   TRP    49       4.416  -3.067   5.714  1.00  0.00      PROB
ATOM   3104  HN  TRP    49       4.727  -2.298   6.265  1.00  0.00      PROB
ATOM   3105  CA  TRP    49       5.376  -3.758   4.857  1.00  0.00      PROB
ATOM   3106  HA  TRP    49       4.892  -3.961   3.914  1.00  0.00      PROB
ATOM   3107  CB  TRP    49       6.636  -2.906   4.635  1.00  0.00      PROB
ATOM   3108  HB1 TRP    49       7.086  -2.642   5.615  1.00  0.00      PROB
ATOM   3109  HB2 TRP    49       6.366  -1.974   4.094  1.00  0.00      PROB
ATOM   3110  CG  TRP    49       7.646  -3.683   3.816  1.00  0.00      PROB
ATOM   3111  CD1 TRP    49       7.514  -4.098   2.482  1.00  0.00      PROB
ATOM   3112  HD1 TRP    49       6.673  -3.857   1.849  1.00  0.00      PROB
ATOM   3113  NE1 TRP    49       8.581  -4.842   2.088  1.00  0.00      PROB
ATOM   3114  HE1 TRP    49       8.703  -5.239   1.205  1.00  0.00      PROB
ATOM   3115  CE2 TRP    49       9.472  -4.944   3.151  1.00  0.00      PROB
ATOM   3116  CD2 TRP    49       8.912  -4.220   4.255  1.00  0.00      PROB
ATOM   3117  CE3 TRP    49       9.608  -4.159   5.478  1.00  0.00      PROB
ATOM   3118  HE3 TRP    49       9.207  -3.619   6.323  1.00  0.00      PROB
ATOM   3119  CZ3 TRP    49      10.852  -4.813   5.608  1.00  0.00      PROB
ATOM   3120  HZ3 TRP    49      11.388  -4.764   6.544  1.00  0.00      PROB
ATOM   3121  CZ2 TRP    49      10.714  -5.596   3.296  1.00  0.00      PROB
ATOM   3122  HZ2 TRP    49      11.153  -6.149   2.478  1.00  0.00      PROB
ATOM   3123  CH2 TRP    49      11.402  -5.530   4.524  1.00  0.00      PROB
ATOM   3124  HH2 TRP    49      12.352  -6.030   4.636  1.00  0.00      PROB
ATOM   3125  C   TRP    49       5.715  -5.129   5.415  1.00  0.00      PROB
ATOM   3126  O   TRP    49       6.137  -5.277   6.555  1.00  0.00      PROB
ATOM   3127  N   LEU    50       5.499  -6.119   4.545  1.00  0.00      PROB
ATOM   3128  HN  LEU    50       5.141  -5.985   3.625  1.00  0.00      PROB
ATOM   3129  CA  LEU    50       5.807  -7.478   4.967  1.00  0.00      PROB
ATOM   3130  HA  LEU    50       5.754  -7.520   6.045  1.00  0.00      PROB
ATOM   3131  CB  LEU    50       4.804  -8.447   4.341  1.00  0.00      PROB
ATOM   3132  HB1 LEU    50       5.055  -9.476   4.674  1.00  0.00      PROB
ATOM   3133  HB2 LEU    50       4.905  -8.392   3.236  1.00  0.00      PROB
ATOM   3134  CG  LEU    50       3.354  -8.161   4.707  1.00  0.00      PROB
ATOM   3135  HG  LEU    50       3.188  -7.063   4.708  1.00  0.00      PROB
ATOM   3136  CD1 LEU    50       2.395  -8.812   3.713  1.00  0.00      PROB
ATOM   3137 HD11 LEU    50       2.542  -9.914   3.707  1.00  0.00      PROB
ATOM   3138 HD12 LEU    50       2.588  -8.423   2.691  1.00  0.00      PROB
ATOM   3139 HD13 LEU    50       1.345  -8.597   4.004  1.00  0.00      PROB
ATOM   3140  CD2 LEU    50       3.055  -8.555   6.151  1.00  0.00      PROB
ATOM   3141 HD21 LEU    50       3.707  -7.982   6.846  1.00  0.00      PROB
ATOM   3142 HD22 LEU    50       3.250  -9.639   6.296  1.00  0.00      PROB
ATOM   3143 HD23 LEU    50       1.995  -8.329   6.393  1.00  0.00      PROB
ATOM   3144  C   LEU    50       7.214  -7.888   4.583  1.00  0.00      PROB
ATOM   3145  O   LEU    50       8.091  -8.142   5.402  1.00  0.00      PROB
ATOM   3146  N   ALA    51       7.372  -7.979   3.261  1.00  0.00      PROB
ATOM   3147  HN  ALA    51       6.725  -7.618   2.594  1.00  0.00      PROB
ATOM   3148  CA  ALA    51       8.564  -8.649   2.766  1.00  0.00      PROB
ATOM   3149  HA  ALA    51       9.368  -8.460   3.462  1.00  0.00      PROB
ATOM   3150  CB  ALA    51       8.317 -10.155   2.634  1.00  0.00      PROB
ATOM   3151  HB1 ALA    51       7.483 -10.344   1.924  1.00  0.00      PROB
ATOM   3152  HB2 ALA    51       8.045 -10.582   3.623  1.00  0.00      PROB
ATOM   3153  HB3 ALA    51       9.231 -10.656   2.249  1.00  0.00      PROB
ATOM   3154  C   ALA    51       8.936  -8.080   1.424  1.00  0.00      PROB
ATOM   3155  O   ALA    51       8.210  -7.271   0.858  1.00  0.00      PROB
ATOM   3156  N   HSD    52      10.089  -8.527   0.936  1.00  0.00      PROB
ATOM   3157  HN  HSD    52      10.639  -9.219   1.398  1.00  0.00      PROB
ATOM   3158  CA  HSD    52      10.605  -8.009  -0.322  1.00  0.00      PROB
ATOM   3159  HA  HSD    52       9.777  -7.840  -0.994  1.00  0.00      PROB
ATOM   3160  CB  HSD    52      11.344  -6.698  -0.017  1.00  0.00      PROB
ATOM   3161  HB1 HSD    52      12.033  -6.867   0.838  1.00  0.00      PROB
ATOM   3162  HB2 HSD    52      10.599  -5.924   0.262  1.00  0.00      PROB
ATOM   3163  ND1 HSD    52      13.439  -6.509  -1.379  1.00  0.00      PROB
ATOM   3164  HD1 HSD    52      13.985  -7.118  -0.803  1.00  0.00      PROB
ATOM   3165  CG  HSD    52      12.152  -6.180  -1.179  1.00  0.00      PROB
ATOM   3166  CE1 HSD    52      13.839  -5.853  -2.510  1.00  0.00      PROB
ATOM   3167  HE1 HSD    52      14.842  -5.923  -2.931  1.00  0.00      PROB
ATOM   3168  NE2 HSD    52      12.799  -5.117  -3.009  1.00  0.00      PROB
ATOM   3169  CD2 HSD    52      11.739  -5.310  -2.190  1.00  0.00      PROB
ATOM   3170  HD2 HSD    52      10.787  -4.829  -2.377  1.00  0.00      PROB
ATOM   3171  C   HSD    52      11.497  -9.086  -0.895  1.00  0.00      PROB
ATOM   3172  O   HSD    52      12.010  -9.913  -0.152  1.00  0.00      PROB
ATOM   3173  N   ILE    53      11.644  -9.059  -2.220  1.00  0.00      PROB
ATOM   3174  HN  ILE    53      11.122  -8.463  -2.826  1.00  0.00      PROB
ATOM   3175  CA  ILE    53      12.626  -9.950  -2.820  1.00  0.00      PROB
ATOM   3176  HA  ILE    53      13.413 -10.115  -2.100  1.00  0.00      PROB
ATOM   3177  CB  ILE    53      11.966 -11.289  -3.212  1.00  0.00      PROB
ATOM   3178  HB  ILE    53      11.532 -11.755  -2.302  1.00  0.00      PROB
ATOM   3179  CG2 ILE    53      10.863 -11.119  -4.251  1.00  0.00      PROB
ATOM   3180 HG21 ILE    53      11.277 -10.667  -5.178  1.00  0.00      PROB
ATOM   3181 HG22 ILE    53      10.069 -10.451  -3.854  1.00  0.00      PROB
ATOM   3182 HG23 ILE    53      10.426 -12.109  -4.505  1.00  0.00      PROB
ATOM   3183  CG1 ILE    53      12.982 -12.364  -3.599  1.00  0.00      PROB
ATOM   3184 HG11 ILE    53      13.894 -12.237  -2.978  1.00  0.00      PROB
ATOM   3185 HG12 ILE    53      13.254 -12.233  -4.668  1.00  0.00      PROB
ATOM   3186  CD  ILE    53      12.438 -13.776  -3.396  1.00  0.00      PROB
ATOM   3187  HD1 ILE    53      11.531 -13.929  -4.019  1.00  0.00      PROB
ATOM   3188  HD2 ILE    53      12.166 -13.927  -2.330  1.00  0.00      PROB
ATOM   3189  HD3 ILE    53      13.204 -14.523  -3.696  1.00  0.00      PROB
ATOM   3190  C   ILE    53      13.330  -9.243  -3.961  1.00  0.00      PROB
ATOM   3191  O   ILE    53      12.713  -8.563  -4.775  1.00  0.00      PROB
ATOM   3192  N   TRP    54      14.658  -9.381  -3.942  1.00  0.00      PROB
ATOM   3193  HN  TRP    54      15.144  -9.880  -3.229  1.00  0.00      PROB
ATOM   3194  CA  TRP    54      15.461  -8.783  -5.000  1.00  0.00      PROB
ATOM   3195  HA  TRP    54      14.985  -7.861  -5.299  1.00  0.00      PROB
ATOM   3196  CB  TRP    54      16.888  -8.508  -4.519  1.00  0.00      PROB
ATOM   3197  HB1 TRP    54      17.494  -8.137  -5.373  1.00  0.00      PROB
ATOM   3198  HB2 TRP    54      17.332  -9.454  -4.141  1.00  0.00      PROB
ATOM   3199  CG  TRP    54      16.928  -7.481  -3.415  1.00  0.00      PROB
ATOM   3200  CD1 TRP    54      16.772  -7.714  -2.041  1.00  0.00      PROB
ATOM   3201  HD1 TRP    54      16.588  -8.685  -1.606  1.00  0.00      PROB
ATOM   3202  NE1 TRP    54      16.880  -6.563  -1.326  1.00  0.00      PROB
ATOM   3203  HE1 TRP    54      16.804  -6.487  -0.356  1.00  0.00      PROB
ATOM   3204  CE2 TRP    54      17.116  -5.512  -2.208  1.00  0.00      PROB
ATOM   3205  CD2 TRP    54      17.151  -6.061  -3.536  1.00  0.00      PROB
ATOM   3206  CE3 TRP    54      17.371  -5.216  -4.643  1.00  0.00      PROB
ATOM   3207  HE3 TRP    54      17.400  -5.608  -5.649  1.00  0.00      PROB
ATOM   3208  CZ3 TRP    54      17.559  -3.833  -4.439  1.00  0.00      PROB
ATOM   3209  HZ3 TRP    54      17.727  -3.183  -5.285  1.00  0.00      PROB
ATOM   3210  CZ2 TRP    54      17.305  -4.127  -2.018  1.00  0.00      PROB
ATOM   3211  HZ2 TRP    54      17.285  -3.690  -1.031  1.00  0.00      PROB
ATOM   3212  CH2 TRP    54      17.527  -3.294  -3.135  1.00  0.00      PROB
ATOM   3213  HH2 TRP    54      17.673  -2.233  -2.991  1.00  0.00      PROB
ATOM   3214  C   TRP    54      15.518  -9.690  -6.208  1.00  0.00      PROB
ATOM   3215  O   TRP    54      15.142 -10.854  -6.161  1.00  0.00      PROB
ATOM   3216  N   TRP    55      16.035  -9.107  -7.295  1.00  0.00      PROB
ATOM   3217  HN  TRP    55      16.368  -8.167  -7.295  1.00  0.00      PROB
ATOM   3218  CA  TRP    55      16.139  -9.837  -8.555  1.00  0.00      PROB
ATOM   3219  HA  TRP    55      15.151 -10.174  -8.835  1.00  0.00      PROB
ATOM   3220  CB  TRP    55      16.720  -8.917  -9.636  1.00  0.00      PROB
ATOM   3221  HB1 TRP    55      16.283  -7.903  -9.514  1.00  0.00      PROB
ATOM   3222  HB2 TRP    55      16.441  -9.317 -10.634  1.00  0.00      PROB
ATOM   3223  CG  TRP    55      18.230  -8.793  -9.579  1.00  0.00      PROB
ATOM   3224  CD1 TRP    55      19.128  -9.290 -10.536  1.00  0.00      PROB
ATOM   3225  HD1 TRP    55      18.832  -9.831 -11.423  1.00  0.00      PROB
ATOM   3226  NE1 TRP    55      20.416  -9.005 -10.209  1.00  0.00      PROB
ATOM   3227  HE1 TRP    55      21.203  -9.253 -10.729  1.00  0.00      PROB
ATOM   3228  CE2 TRP    55      20.425  -8.302  -9.010  1.00  0.00      PROB
ATOM   3229  CD2 TRP    55      19.061  -8.149  -8.586  1.00  0.00      PROB
ATOM   3230  CE3 TRP    55      18.778  -7.465  -7.385  1.00  0.00      PROB
ATOM   3231  HE3 TRP    55      17.762  -7.341  -7.041  1.00  0.00      PROB
ATOM   3232  CZ3 TRP    55      19.832  -6.932  -6.615  1.00  0.00      PROB
ATOM   3233  HZ3 TRP    55      19.614  -6.406  -5.697  1.00  0.00      PROB
ATOM   3234  CZ2 TRP    55      21.472  -7.764  -8.233  1.00  0.00      PROB
ATOM   3235  HZ2 TRP    55      22.503  -7.864  -8.537  1.00  0.00      PROB
ATOM   3236  CH2 TRP    55      21.170  -7.081  -7.037  1.00  0.00      PROB
ATOM   3237  HH2 TRP    55      21.970  -6.669  -6.439  1.00  0.00      PROB
ATOM   3238  C   TRP    55      16.804 -11.210  -8.538  1.00  0.00      PROB
ATOM   3239  O   TRP    55      16.426 -12.114  -9.278  1.00  0.00      PROB
ATOM   3240  N   ASP    56      17.802 -11.334  -7.656  1.00  0.00      PROB
ATOM   3241  HN  ASP    56      18.112 -10.590  -7.069  1.00  0.00      PROB
ATOM   3242  CA  ASP    56      18.487 -12.618  -7.532  1.00  0.00      PROB
ATOM   3243  HA  ASP    56      18.563 -13.060  -8.514  1.00  0.00      PROB
ATOM   3244  CB  ASP    56      19.892 -12.393  -6.924  1.00  0.00      PROB
ATOM   3245  HB1 ASP    56      20.493 -11.775  -7.624  1.00  0.00      PROB
ATOM   3246  HB2 ASP    56      20.388 -13.377  -6.787  1.00  0.00      PROB
ATOM   3247  CG  ASP    56      19.841 -11.684  -5.574  1.00  0.00      PROB
ATOM   3248  OD1 ASP    56      19.578 -10.490  -5.514  1.00  0.00      PROB
ATOM   3249  OD2 ASP    56      20.084 -12.321  -4.556  1.00  0.00      PROB
ATOM   3250  C   ASP    56      17.618 -13.687  -6.859  1.00  0.00      PROB
ATOM   3251  O   ASP    56      16.627 -14.135  -7.436  1.00  0.00      PROB
ATOM   3252  N   GLY    57      17.980 -14.078  -5.631  1.00  0.00      PROB
ATOM   3253  HN  GLY    57      18.865 -13.874  -5.219  1.00  0.00      PROB
ATOM   3254  CA  GLY    57      17.019 -14.852  -4.848  1.00  0.00      PROB
ATOM   3255  HA1 GLY    57      17.450 -15.824  -4.660  1.00  0.00      PROB
ATOM   3256  HA2 GLY    57      16.117 -14.951  -5.433  1.00  0.00      PROB
ATOM   3257  C   GLY    57      16.680 -14.195  -3.521  1.00  0.00      PROB
ATOM   3258  O   GLY    57      15.873 -14.688  -2.747  1.00  0.00      PROB
ATOM   3259  N   ASP    58      17.356 -13.060  -3.297  1.00  0.00      PROB
ATOM   3260  HN  ASP    58      17.895 -12.619  -4.011  1.00  0.00      PROB
ATOM   3261  CA  ASP    58      17.352 -12.392  -1.999  1.00  0.00      PROB
ATOM   3262  HA  ASP    58      17.827 -13.036  -1.274  1.00  0.00      PROB
ATOM   3263  CB  ASP    58      18.109 -11.093  -2.147  1.00  0.00      PROB
ATOM   3264  HB1 ASP    58      17.389 -10.280  -2.382  1.00  0.00      PROB
ATOM   3265  HB2 ASP    58      18.834 -11.191  -2.983  1.00  0.00      PROB
ATOM   3266  CG  ASP    58      18.867 -10.716  -0.896  1.00  0.00      PROB
ATOM   3267  OD1 ASP    58      19.892 -11.328  -0.615  1.00  0.00      PROB
ATOM   3268  OD2 ASP    58      18.475  -9.775  -0.222  1.00  0.00      PROB
ATOM   3269  C   ASP    58      16.009 -12.065  -1.395  1.00  0.00      PROB
ATOM   3270  O   ASP    58      15.285 -11.199  -1.869  1.00  0.00      PROB
ATOM   3271  N   GLU    59      15.728 -12.758  -0.298  1.00  0.00      PROB
ATOM   3272  HN  GLU    59      16.231 -13.564   0.002  1.00  0.00      PROB
ATOM   3273  CA  GLU    59      14.607 -12.297   0.513  1.00  0.00      PROB
ATOM   3274  HA  GLU    59      13.796 -12.045  -0.154  1.00  0.00      PROB
ATOM   3275  CB  GLU    59      14.160 -13.382   1.506  1.00  0.00      PROB
ATOM   3276  HB1 GLU    59      13.373 -13.982   1.005  1.00  0.00      PROB
ATOM   3277  HB2 GLU    59      13.718 -12.864   2.382  1.00  0.00      PROB
ATOM   3278  CG  GLU    59      15.215 -14.366   2.042  1.00  0.00      PROB
ATOM   3279  HG1 GLU    59      15.459 -15.108   1.251  1.00  0.00      PROB
ATOM   3280  HG2 GLU    59      14.803 -14.899   2.926  1.00  0.00      PROB
ATOM   3281  CD  GLU    59      16.486 -13.651   2.451  1.00  0.00      PROB
ATOM   3282  OE1 GLU    59      16.453 -12.797   3.327  1.00  0.00      PROB
ATOM   3283  OE2 GLU    59      17.515 -13.876   1.825  1.00  0.00      PROB
ATOM   3284  C   GLU    59      14.917 -10.997   1.248  1.00  0.00      PROB
ATOM   3285  O   GLU    59      16.051 -10.536   1.339  1.00  0.00      PROB
ATOM   3286  N   SER    60      13.847 -10.410   1.781  1.00  0.00      PROB
ATOM   3287  HN  SER    60      12.915 -10.682   1.550  1.00  0.00      PROB
ATOM   3288  CA  SER    60      13.988  -9.325   2.744  1.00  0.00      PROB
ATOM   3289  HA  SER    60      14.870  -9.523   3.336  1.00  0.00      PROB
ATOM   3290  CB  SER    60      14.117  -7.961   2.048  1.00  0.00      PROB
ATOM   3291  HB1 SER    60      14.609  -7.244   2.739  1.00  0.00      PROB
ATOM   3292  HB2 SER    60      13.103  -7.588   1.789  1.00  0.00      PROB
ATOM   3293  OG  SER    60      14.895  -8.025   0.838  1.00  0.00      PROB
ATOM   3294  HG1 SER    60      15.418  -8.828   0.902  1.00  0.00      PROB
ATOM   3295  C   SER    60      12.753  -9.345   3.624  1.00  0.00      PROB
ATOM   3296  O   SER    60      11.642  -9.455   3.118  1.00  0.00      PROB
ATOM   3297  N   TYR    61      12.964  -9.291   4.944  1.00  0.00      PROB
ATOM   3298  HN  TYR    61      13.856  -9.174   5.372  1.00  0.00      PROB
ATOM   3299  CA  TYR    61      11.783  -9.414   5.798  1.00  0.00      PROB
ATOM   3300  HA  TYR    61      10.911  -9.388   5.162  1.00  0.00      PROB
ATOM   3301  CB  TYR    61      11.806 -10.716   6.607  1.00  0.00      PROB
ATOM   3302  HB1 TYR    61      10.910 -10.767   7.262  1.00  0.00      PROB
ATOM   3303  HB2 TYR    61      12.731 -10.760   7.221  1.00  0.00      PROB
ATOM   3304  CG  TYR    61      11.790 -11.933   5.711  1.00  0.00      PROB
ATOM   3305  CD1 TYR    61      12.854 -12.853   5.801  1.00  0.00      PROB
ATOM   3306  HD1 TYR    61      13.669 -12.684   6.490  1.00  0.00      PROB
ATOM   3307  CE1 TYR    61      12.837 -13.992   4.981  1.00  0.00      PROB
ATOM   3308  HE1 TYR    61      13.636 -14.717   5.032  1.00  0.00      PROB
ATOM   3309  CZ  TYR    61      11.761 -14.176   4.088  1.00  0.00      PROB
ATOM   3310  OH  TYR    61      11.741 -15.284   3.261  1.00  0.00      PROB
ATOM   3311  HH  TYR    61      12.596 -15.714   3.322  1.00  0.00      PROB
ATOM   3312  CD2 TYR    61      10.715 -12.119   4.823  1.00  0.00      PROB
ATOM   3313  HD2 TYR    61       9.913 -11.398   4.774  1.00  0.00      PROB
ATOM   3314  CE2 TYR    61      10.699 -13.255   4.002  1.00  0.00      PROB
ATOM   3315  HE2 TYR    61       9.885 -13.422   3.313  1.00  0.00      PROB
ATOM   3316  C   TYR    61      11.656  -8.255   6.754  1.00  0.00      PROB
ATOM   3317  O   TYR    61      12.642  -7.614   7.091  1.00  0.00      PROB
ATOM   3318  N   ASN    62      10.409  -8.033   7.193  1.00  0.00      PROB
ATOM   3319  HN  ASN    62       9.607  -8.493   6.818  1.00  0.00      PROB
ATOM   3320  CA  ASN    62      10.187  -7.072   8.276  1.00  0.00      PROB
ATOM   3321  HA  ASN    62      10.797  -6.200   8.090  1.00  0.00      PROB
ATOM   3322  CB  ASN    62       8.695  -6.697   8.310  1.00  0.00      PROB
ATOM   3323  HB1 ASN    62       8.097  -7.601   8.553  1.00  0.00      PROB
ATOM   3324  HB2 ASN    62       8.391  -6.316   7.311  1.00  0.00      PROB
ATOM   3325  CG  ASN    62       8.408  -5.627   9.348  1.00  0.00      PROB
ATOM   3326  OD1 ASN    62       9.209  -5.359  10.230  1.00  0.00      PROB
ATOM   3327  ND2 ASN    62       7.224  -5.031   9.219  1.00  0.00      PROB
ATOM   3328 HD21 ASN    62       6.888  -4.425   9.940  1.00  0.00      PROB
ATOM   3329 HD22 ASN    62       6.672  -5.190   8.401  1.00  0.00      PROB
ATOM   3330  C   ASN    62      10.676  -7.573   9.635  1.00  0.00      PROB
ATOM   3331  O   ASN    62      10.174  -8.560  10.165  1.00  0.00      PROB
ATOM   3332  N   PRO    63      11.675  -6.845  10.194  1.00  0.00      PROB
ATOM   3333  CD  PRO    63      12.389  -5.736   9.572  1.00  0.00      PROB
ATOM   3334  HD1 PRO    63      11.731  -4.843   9.527  1.00  0.00      PROB
ATOM   3335  HD2 PRO    63      12.710  -6.022   8.548  1.00  0.00      PROB
ATOM   3336  CA  PRO    63      12.178  -7.117  11.546  1.00  0.00      PROB
ATOM   3337  HA  PRO    63      12.706  -8.057  11.570  1.00  0.00      PROB
ATOM   3338  CB  PRO    63      13.041  -5.890  11.846  1.00  0.00      PROB
ATOM   3339  HB1 PRO    63      13.864  -6.142  12.549  1.00  0.00      PROB
ATOM   3340  HB2 PRO    63      12.432  -5.071  12.285  1.00  0.00      PROB
ATOM   3341  CG  PRO    63      13.588  -5.494  10.479  1.00  0.00      PROB
ATOM   3342  HG1 PRO    63      13.902  -4.429  10.461  1.00  0.00      PROB
ATOM   3343  HG2 PRO    63      14.451  -6.129  10.189  1.00  0.00      PROB
ATOM   3344  C   PRO    63      11.171  -7.438  12.643  1.00  0.00      PROB
ATOM   3345  O   PRO    63      11.447  -8.270  13.505  1.00  0.00      PROB
ATOM   3346  N   SER    64      10.000  -6.789  12.606  1.00  0.00      PROB
ATOM   3347  HN  SER    64       9.768  -6.077  11.949  1.00  0.00      PROB
ATOM   3348  CA  SER    64       9.005  -7.167  13.607  1.00  0.00      PROB
ATOM   3349  HA  SER    64       9.495  -7.212  14.569  1.00  0.00      PROB
ATOM   3350  CB  SER    64       7.872  -6.144  13.635  1.00  0.00      PROB
ATOM   3351  HB1 SER    64       8.208  -5.213  14.140  1.00  0.00      PROB
ATOM   3352  HB2 SER    64       6.993  -6.560  14.172  1.00  0.00      PROB
ATOM   3353  OG  SER    64       7.500  -5.840  12.290  1.00  0.00      PROB
ATOM   3354  HG1 SER    64       7.929  -5.008  12.078  1.00  0.00      PROB
ATOM   3355  C   SER    64       8.484  -8.590  13.454  1.00  0.00      PROB
ATOM   3356  O   SER    64       8.854  -9.485  14.215  1.00  0.00      PROB
ATOM   3357  N   LEU    65       7.624  -8.776  12.438  1.00  0.00      PROB
ATOM   3358  HN  LEU    65       7.414  -8.089  11.747  1.00  0.00      PROB
ATOM   3359  CA  LEU    65       6.956 -10.079  12.350  1.00  0.00      PROB
ATOM   3360  HA  LEU    65       6.923 -10.496  13.345  1.00  0.00      PROB
ATOM   3361  CB  LEU    65       5.531  -9.975  11.779  1.00  0.00      PROB
ATOM   3362  HB1 LEU    65       5.032  -9.123  12.285  1.00  0.00      PROB
ATOM   3363  HB2 LEU    65       4.999 -10.913  12.042  1.00  0.00      PROB
ATOM   3364  CG  LEU    65       5.376  -9.768  10.268  1.00  0.00      PROB
ATOM   3365  HG  LEU    65       6.204 -10.286   9.740  1.00  0.00      PROB
ATOM   3366  CD1 LEU    65       4.038 -10.323   9.776  1.00  0.00      PROB
ATOM   3367 HD11 LEU    65       3.198  -9.807  10.289  1.00  0.00      PROB
ATOM   3368 HD12 LEU    65       3.975 -11.410   9.997  1.00  0.00      PROB
ATOM   3369 HD13 LEU    65       3.940 -10.158   8.681  1.00  0.00      PROB
ATOM   3370  CD2 LEU    65       5.568  -8.313   9.836  1.00  0.00      PROB
ATOM   3371 HD21 LEU    65       6.586  -7.964  10.114  1.00  0.00      PROB
ATOM   3372 HD22 LEU    65       4.821  -7.666  10.343  1.00  0.00      PROB
ATOM   3373 HD23 LEU    65       5.452  -8.227   8.735  1.00  0.00      PROB
ATOM   3374  C   LEU    65       7.729 -11.233  11.723  1.00  0.00      PROB
ATOM   3375  O   LEU    65       7.330 -12.385  11.837  1.00  0.00      PROB
ATOM   3376  N   LYS    66       8.866 -10.876  11.096  1.00  0.00      PROB
ATOM   3377  HN  LYS    66       9.083  -9.914  10.955  1.00  0.00      PROB
ATOM   3378  CA  LYS    66       9.875 -11.810  10.570  1.00  0.00      PROB
ATOM   3379  HA  LYS    66      10.035 -11.581   9.527  1.00  0.00      PROB
ATOM   3380  CB  LYS    66      11.188 -11.668  11.361  1.00  0.00      PROB
ATOM   3381  HB1 LYS    66      11.688 -10.728  11.046  1.00  0.00      PROB
ATOM   3382  HB2 LYS    66      11.846 -12.527  11.108  1.00  0.00      PROB
ATOM   3383  CG  LYS    66      11.000 -11.632  12.881  1.00  0.00      PROB
ATOM   3384  HG1 LYS    66      10.532 -12.588  13.197  1.00  0.00      PROB
ATOM   3385  HG2 LYS    66      10.312 -10.796  13.126  1.00  0.00      PROB
ATOM   3386  CD  LYS    66      12.286 -11.442  13.683  1.00  0.00      PROB
ATOM   3387  HD1 LYS    66      12.834 -10.560  13.288  1.00  0.00      PROB
ATOM   3388  HD2 LYS    66      12.924 -12.344  13.566  1.00  0.00      PROB
ATOM   3389  CE  LYS    66      11.988 -11.226  15.169  1.00  0.00      PROB
ATOM   3390  HE1 LYS    66      12.933 -11.071  15.732  1.00  0.00      PROB
ATOM   3391  HE2 LYS    66      11.436 -12.097  15.582  1.00  0.00      PROB
ATOM   3392  NZ  LYS    66      11.152 -10.029  15.333  1.00  0.00      PROB
ATOM   3393  HZ1 LYS    66      10.198 -10.219  14.963  1.00  0.00      PROB
ATOM   3394  HZ2 LYS    66      11.575  -9.236  14.810  1.00  0.00      PROB
ATOM   3395  HZ3 LYS    66      11.090  -9.784  16.342  1.00  0.00      PROB
ATOM   3396  C   LYS    66       9.509 -13.270  10.302  1.00  0.00      PROB
ATOM   3397  O   LYS    66       9.276 -13.660   9.168  1.00  0.00      PROB
ATOM   3398  N   SER    67       9.463 -14.071  11.378  1.00  0.00      PROB
ATOM   3399  HN  SER    67       9.576 -13.723  12.306  1.00  0.00      PROB
ATOM   3400  CA  SER    67       9.245 -15.512  11.250  1.00  0.00      PROB
ATOM   3401  HA  SER    67       9.988 -15.917  10.579  1.00  0.00      PROB
ATOM   3402  CB  SER    67       9.368 -16.130  12.641  1.00  0.00      PROB
ATOM   3403  HB1 SER    67       9.763 -17.166  12.563  1.00  0.00      PROB
ATOM   3404  HB2 SER    67       8.375 -16.150  13.138  1.00  0.00      PROB
ATOM   3405  OG  SER    67      10.275 -15.340  13.433  1.00  0.00      PROB
ATOM   3406  HG1 SER    67      11.159 -15.604  13.166  1.00  0.00      PROB
ATOM   3407  C   SER    67       7.949 -15.949  10.576  1.00  0.00      PROB
ATOM   3408  O   SER    67       7.784 -17.080  10.131  1.00  0.00      PROB
ATOM   3409  N   ARG    68       7.014 -14.992  10.513  1.00  0.00      PROB
ATOM   3410  HN  ARG    68       7.085 -14.092  10.933  1.00  0.00      PROB
ATOM   3411  CA  ARG    68       5.817 -15.333   9.762  1.00  0.00      PROB
ATOM   3412  HA  ARG    68       5.754 -16.410   9.711  1.00  0.00      PROB
ATOM   3413  CB  ARG    68       4.564 -14.764  10.421  1.00  0.00      PROB
ATOM   3414  HB1 ARG    68       3.672 -15.081   9.840  1.00  0.00      PROB
ATOM   3415  HB2 ARG    68       4.622 -13.655  10.414  1.00  0.00      PROB
ATOM   3416  CG  ARG    68       4.419 -15.249  11.864  1.00  0.00      PROB
ATOM   3417  HG1 ARG    68       5.091 -14.647  12.512  1.00  0.00      PROB
ATOM   3418  HG2 ARG    68       4.728 -16.314  11.916  1.00  0.00      PROB
ATOM   3419  CD  ARG    68       2.989 -15.126  12.390  1.00  0.00      PROB
ATOM   3420  HD1 ARG    68       2.962 -15.388  13.469  1.00  0.00      PROB
ATOM   3421  HD2 ARG    68       2.318 -15.800  11.816  1.00  0.00      PROB
ATOM   3422  NE  ARG    68       2.480 -13.764  12.248  1.00  0.00      PROB
ATOM   3423  HE  ARG    68       2.989 -12.996  12.636  1.00  0.00      PROB
ATOM   3424  CZ  ARG    68       1.320 -13.545  11.592  1.00  0.00      PROB
ATOM   3425  NH1 ARG    68       0.830 -12.314  11.534  1.00  0.00      PROB
ATOM   3426 HH11 ARG    68       1.318 -11.560  11.973  1.00  0.00      PROB
ATOM   3427 HH12 ARG    68      -0.028 -12.140  11.051  1.00  0.00      PROB
ATOM   3428  NH2 ARG    68       0.654 -14.535  11.007  1.00  0.00      PROB
ATOM   3429 HH21 ARG    68      -0.271 -14.378  10.659  1.00  0.00      PROB
ATOM   3430 HH22 ARG    68       1.076 -15.437  10.916  1.00  0.00      PROB
ATOM   3431  C   ARG    68       5.859 -15.007   8.281  1.00  0.00      PROB
ATOM   3432  O   ARG    68       4.835 -14.944   7.617  1.00  0.00      PROB
ATOM   3433  N   LEU    69       7.080 -14.786   7.787  1.00  0.00      PROB
ATOM   3434  HN  LEU    69       7.918 -14.837   8.324  1.00  0.00      PROB
ATOM   3435  CA  LEU    69       7.189 -14.450   6.376  1.00  0.00      PROB
ATOM   3436  HA  LEU    69       6.226 -14.610   5.915  1.00  0.00      PROB
ATOM   3437  CB  LEU    69       7.622 -12.993   6.218  1.00  0.00      PROB
ATOM   3438  HB1 LEU    69       7.634 -12.748   5.135  1.00  0.00      PROB
ATOM   3439  HB2 LEU    69       8.651 -12.888   6.622  1.00  0.00      PROB
ATOM   3440  CG  LEU    69       6.721 -11.988   6.929  1.00  0.00      PROB
ATOM   3441  HG  LEU    69       6.384 -12.419   7.895  1.00  0.00      PROB
ATOM   3442  CD1 LEU    69       7.456 -10.678   7.193  1.00  0.00      PROB
ATOM   3443 HD11 LEU    69       7.946 -10.320   6.262  1.00  0.00      PROB
ATOM   3444 HD12 LEU    69       8.238 -10.832   7.968  1.00  0.00      PROB
ATOM   3445 HD13 LEU    69       6.738  -9.903   7.536  1.00  0.00      PROB
ATOM   3446  CD2 LEU    69       5.390 -11.795   6.203  1.00  0.00      PROB
ATOM   3447 HD21 LEU    69       4.843 -12.761   6.146  1.00  0.00      PROB
ATOM   3448 HD22 LEU    69       5.572 -11.429   5.170  1.00  0.00      PROB
ATOM   3449 HD23 LEU    69       4.761 -11.064   6.754  1.00  0.00      PROB
ATOM   3450  C   LEU    69       8.189 -15.347   5.689  1.00  0.00      PROB
ATOM   3451  O   LEU    69       9.268 -15.633   6.195  1.00  0.00      PROB
ATOM   3452  N   THR    70       7.795 -15.761   4.489  1.00  0.00      PROB
ATOM   3453  HN  THR    70       6.875 -15.620   4.131  1.00  0.00      PROB
ATOM   3454  CA  THR    70       8.749 -16.459   3.640  1.00  0.00      PROB
ATOM   3455  HA  THR    70       9.734 -16.074   3.857  1.00  0.00      PROB
ATOM   3456  CB  THR    70       8.699 -17.968   3.898  1.00  0.00      PROB
ATOM   3457  HB  THR    70       7.779 -18.397   3.445  1.00  0.00      PROB
ATOM   3458  OG1 THR    70       8.685 -18.227   5.307  1.00  0.00      PROB
ATOM   3459  HG1 THR    70       9.025 -17.433   5.726  1.00  0.00      PROB
ATOM   3460  CG2 THR    70       9.867 -18.698   3.229  1.00  0.00      PROB
ATOM   3461 HG21 THR    70      10.832 -18.315   3.623  1.00  0.00      PROB
ATOM   3462 HG22 THR    70       9.840 -18.530   2.132  1.00  0.00      PROB
ATOM   3463 HG23 THR    70       9.803 -19.787   3.442  1.00  0.00      PROB
ATOM   3464  C   THR    70       8.477 -16.126   2.191  1.00  0.00      PROB
ATOM   3465  O   THR    70       7.487 -16.540   1.600  1.00  0.00      PROB
ATOM   3466  N   ILE    71       9.363 -15.293   1.645  1.00  0.00      PROB
ATOM   3467  HN  ILE    71      10.178 -14.943   2.100  1.00  0.00      PROB
ATOM   3468  CA  ILE    71       9.084 -14.885   0.279  1.00  0.00      PROB
ATOM   3469  HA  ILE    71       8.077 -15.189   0.036  1.00  0.00      PROB
ATOM   3470  CB  ILE    71       9.234 -13.357   0.136  1.00  0.00      PROB
ATOM   3471  HB  ILE    71       8.582 -12.863   0.887  1.00  0.00      PROB
ATOM   3472  CG2 ILE    71      10.671 -12.876   0.342  1.00  0.00      PROB
ATOM   3473 HG21 ILE    71      11.307 -13.199  -0.509  1.00  0.00      PROB
ATOM   3474 HG22 ILE    71      11.084 -13.309   1.278  1.00  0.00      PROB
ATOM   3475 HG23 ILE    71      10.693 -11.767   0.401  1.00  0.00      PROB
ATOM   3476  CG1 ILE    71       8.596 -12.827  -1.149  1.00  0.00      PROB
ATOM   3477 HG11 ILE    71       7.592 -13.286  -1.272  1.00  0.00      PROB
ATOM   3478 HG12 ILE    71       9.231 -13.114  -2.015  1.00  0.00      PROB
ATOM   3479  CD  ILE    71       8.450 -11.306  -1.120  1.00  0.00      PROB
ATOM   3480  HD1 ILE    71       9.448 -10.829  -1.009  1.00  0.00      PROB
ATOM   3481  HD2 ILE    71       7.814 -11.003  -0.261  1.00  0.00      PROB
ATOM   3482  HD3 ILE    71       7.992 -10.952  -2.068  1.00  0.00      PROB
ATOM   3483  C   ILE    71       9.900 -15.688  -0.714  1.00  0.00      PROB
ATOM   3484  O   ILE    71      11.084 -15.938  -0.542  1.00  0.00      PROB
ATOM   3485  N   SER    72       9.188 -16.119  -1.751  1.00  0.00      PROB
ATOM   3486  HN  SER    72       8.208 -15.969  -1.856  1.00  0.00      PROB
ATOM   3487  CA  SER    72       9.884 -16.854  -2.792  1.00  0.00      PROB
ATOM   3488  HA  SER    72      10.947 -16.773  -2.617  1.00  0.00      PROB
ATOM   3489  CB  SER    72       9.437 -18.319  -2.750  1.00  0.00      PROB
ATOM   3490  HB1 SER    72       9.804 -18.795  -1.816  1.00  0.00      PROB
ATOM   3491  HB2 SER    72       9.850 -18.861  -3.628  1.00  0.00      PROB
ATOM   3492  OG  SER    72       8.005 -18.413  -2.783  1.00  0.00      PROB
ATOM   3493  HG1 SER    72       7.684 -17.813  -2.105  1.00  0.00      PROB
ATOM   3494  C   SER    72       9.578 -16.188  -4.112  1.00  0.00      PROB
ATOM   3495  O   SER    72       8.676 -15.359  -4.181  1.00  0.00      PROB
ATOM   3496  N   LYS    73      10.322 -16.575  -5.155  1.00  0.00      PROB
ATOM   3497  HN  LYS    73      11.153 -17.121  -5.100  1.00  0.00      PROB
ATOM   3498  CA  LYS    73       9.840 -16.138  -6.459  1.00  0.00      PROB
ATOM   3499  HA  LYS    73       8.761 -16.119  -6.413  1.00  0.00      PROB
ATOM   3500  CB  LYS    73      10.363 -14.756  -6.869  1.00  0.00      PROB
ATOM   3501  HB1 LYS    73      10.079 -14.031  -6.078  1.00  0.00      PROB
ATOM   3502  HB2 LYS    73       9.867 -14.467  -7.819  1.00  0.00      PROB
ATOM   3503  CG  LYS    73      11.875 -14.665  -7.075  1.00  0.00      PROB
ATOM   3504  HG1 LYS    73      12.199 -15.460  -7.781  1.00  0.00      PROB
ATOM   3505  HG2 LYS    73      12.390 -14.816  -6.103  1.00  0.00      PROB
ATOM   3506  CD  LYS    73      12.251 -13.306  -7.640  1.00  0.00      PROB
ATOM   3507  HD1 LYS    73      11.780 -12.518  -7.013  1.00  0.00      PROB
ATOM   3508  HD2 LYS    73      11.853 -13.227  -8.673  1.00  0.00      PROB
ATOM   3509  CE  LYS    73      13.755 -13.066  -7.676  1.00  0.00      PROB
ATOM   3510  HE1 LYS    73      14.222 -13.522  -6.777  1.00  0.00      PROB
ATOM   3511  HE2 LYS    73      13.953 -11.973  -7.697  1.00  0.00      PROB
ATOM   3512  NZ  LYS    73      14.407 -13.653  -8.853  1.00  0.00      PROB
ATOM   3513  HZ1 LYS    73      14.417 -12.958  -9.627  1.00  0.00      PROB
ATOM   3514  HZ2 LYS    73      13.883 -14.499  -9.154  1.00  0.00      PROB
ATOM   3515  HZ3 LYS    73      15.384 -13.917  -8.613  1.00  0.00      PROB
ATOM   3516  C   LYS    73      10.088 -17.129  -7.565  1.00  0.00      PROB
ATOM   3517  O   LYS    73      11.201 -17.566  -7.838  1.00  0.00      PROB
ATOM   3518  N   ASP    74       8.980 -17.417  -8.245  1.00  0.00      PROB
ATOM   3519  HN  ASP    74       8.052 -17.284  -7.907  1.00  0.00      PROB
ATOM   3520  CA  ASP    74       9.172 -17.968  -9.577  1.00  0.00      PROB
ATOM   3521  HA  ASP    74       9.883 -18.778  -9.515  1.00  0.00      PROB
ATOM   3522  CB  ASP    74       7.826 -18.467 -10.100  1.00  0.00      PROB
ATOM   3523  HB1 ASP    74       7.058 -17.680  -9.946  1.00  0.00      PROB
ATOM   3524  HB2 ASP    74       7.530 -19.380  -9.540  1.00  0.00      PROB
ATOM   3525  CG  ASP    74       7.895 -18.800 -11.576  1.00  0.00      PROB
ATOM   3526  OD1 ASP    74       7.568 -17.953 -12.395  1.00  0.00      PROB
ATOM   3527  OD2 ASP    74       8.216 -19.923 -11.931  1.00  0.00      PROB
ATOM   3528  C   ASP    74       9.760 -16.881 -10.457  1.00  0.00      PROB
ATOM   3529  O   ASP    74       9.210 -15.796 -10.584  1.00  0.00      PROB
ATOM   3530  N   THR    75      10.917 -17.207 -11.031  1.00  0.00      PROB
ATOM   3531  HN  THR    75      11.411 -18.061 -10.897  1.00  0.00      PROB
ATOM   3532  CA  THR    75      11.462 -16.193 -11.923  1.00  0.00      PROB
ATOM   3533  HA  THR    75      10.814 -15.330 -11.889  1.00  0.00      PROB
ATOM   3534  CB  THR    75      12.891 -15.811 -11.482  1.00  0.00      PROB
ATOM   3535  HB  THR    75      13.603 -16.600 -11.806  1.00  0.00      PROB
ATOM   3536  OG1 THR    75      12.973 -15.677 -10.044  1.00  0.00      PROB
ATOM   3537  HG1 THR    75      12.442 -16.390  -9.681  1.00  0.00      PROB
ATOM   3538  CG2 THR    75      13.364 -14.510 -12.137  1.00  0.00      PROB
ATOM   3539 HG21 THR    75      12.687 -13.674 -11.859  1.00  0.00      PROB
ATOM   3540 HG22 THR    75      13.358 -14.618 -13.242  1.00  0.00      PROB
ATOM   3541 HG23 THR    75      14.391 -14.264 -11.791  1.00  0.00      PROB
ATOM   3542  C   THR    75      11.348 -16.602 -13.392  1.00  0.00      PROB
ATOM   3543  O   THR    75      12.258 -16.464 -14.198  1.00  0.00      PROB
ATOM   3544  N   SER    76      10.161 -17.145 -13.706  1.00  0.00      PROB
ATOM   3545  HN  SER    76       9.460 -17.395 -13.043  1.00  0.00      PROB
ATOM   3546  CA  SER    76       9.899 -17.379 -15.123  1.00  0.00      PROB
ATOM   3547  HA  SER    76      10.708 -16.946 -15.693  1.00  0.00      PROB
ATOM   3548  CB  SER    76       9.799 -18.894 -15.389  1.00  0.00      PROB
ATOM   3549  HB1 SER    76      10.762 -19.381 -15.123  1.00  0.00      PROB
ATOM   3550  HB2 SER    76       9.582 -19.067 -16.464  1.00  0.00      PROB
ATOM   3551  OG  SER    76       8.750 -19.497 -14.607  1.00  0.00      PROB
ATOM   3552  HG1 SER    76       9.053 -19.476 -13.697  1.00  0.00      PROB
ATOM   3553  C   SER    76       8.678 -16.586 -15.572  1.00  0.00      PROB
ATOM   3554  O   SER    76       8.744 -15.565 -16.245  1.00  0.00      PROB
ATOM   3555  N   LYS    77       7.543 -17.085 -15.068  1.00  0.00      PROB
ATOM   3556  HN  LYS    77       7.518 -17.981 -14.632  1.00  0.00      PROB
ATOM   3557  CA  LYS    77       6.268 -16.374 -15.113  1.00  0.00      PROB
ATOM   3558  HA  LYS    77       6.138 -15.960 -16.102  1.00  0.00      PROB
ATOM   3559  CB  LYS    77       5.154 -17.365 -14.788  1.00  0.00      PROB
ATOM   3560  HB1 LYS    77       4.176 -16.848 -14.885  1.00  0.00      PROB
ATOM   3561  HB2 LYS    77       5.277 -17.707 -13.738  1.00  0.00      PROB
ATOM   3562  CG  LYS    77       5.157 -18.588 -15.707  1.00  0.00      PROB
ATOM   3563  HG1 LYS    77       6.208 -18.827 -15.972  1.00  0.00      PROB
ATOM   3564  HG2 LYS    77       4.601 -18.333 -16.634  1.00  0.00      PROB
ATOM   3565  CD  LYS    77       4.516 -19.836 -15.086  1.00  0.00      PROB
ATOM   3566  HD1 LYS    77       4.175 -20.499 -15.909  1.00  0.00      PROB
ATOM   3567  HD2 LYS    77       3.634 -19.515 -14.492  1.00  0.00      PROB
ATOM   3568  CE  LYS    77       5.445 -20.648 -14.167  1.00  0.00      PROB
ATOM   3569  HE1 LYS    77       6.389 -20.881 -14.704  1.00  0.00      PROB
ATOM   3570  HE2 LYS    77       4.937 -21.588 -13.863  1.00  0.00      PROB
ATOM   3571  NZ  LYS    77       5.800 -19.920 -12.943  1.00  0.00      PROB
ATOM   3572  HZ1 LYS    77       4.936 -19.697 -12.409  1.00  0.00      PROB
ATOM   3573  HZ2 LYS    77       6.289 -19.038 -13.194  1.00  0.00      PROB
ATOM   3574  HZ3 LYS    77       6.426 -20.510 -12.359  1.00  0.00      PROB
ATOM   3575  C   LYS    77       6.219 -15.206 -14.139  1.00  0.00      PROB
ATOM   3576  O   LYS    77       5.290 -14.412 -14.132  1.00  0.00      PROB
ATOM   3577  N   ASN    78       7.284 -15.146 -13.316  1.00  0.00      PROB
ATOM   3578  HN  ASN    78       7.925 -15.905 -13.228  1.00  0.00      PROB
ATOM   3579  CA  ASN    78       7.574 -13.968 -12.499  1.00  0.00      PROB
ATOM   3580  HA  ASN    78       8.435 -14.193 -11.888  1.00  0.00      PROB
ATOM   3581  CB  ASN    78       7.850 -12.746 -13.365  1.00  0.00      PROB
ATOM   3582  HB1 ASN    78       7.570 -11.817 -12.823  1.00  0.00      PROB
ATOM   3583  HB2 ASN    78       7.271 -12.804 -14.311  1.00  0.00      PROB
ATOM   3584  CG  ASN    78       9.330 -12.739 -13.667  1.00  0.00      PROB
ATOM   3585  OD1 ASN    78      10.160 -12.447 -12.815  1.00  0.00      PROB
ATOM   3586  ND2 ASN    78       9.647 -13.056 -14.923  1.00  0.00      PROB
ATOM   3587 HD21 ASN    78      10.584 -12.932 -15.249  1.00  0.00      PROB
ATOM   3588 HD22 ASN    78       8.947 -13.418 -15.539  1.00  0.00      PROB
ATOM   3589  C   ASN    78       6.577 -13.734 -11.392  1.00  0.00      PROB
ATOM   3590  O   ASN    78       5.848 -12.752 -11.295  1.00  0.00      PROB
ATOM   3591  N   GLN    79       6.580 -14.776 -10.553  1.00  0.00      PROB
ATOM   3592  HN  GLN    79       7.247 -15.514 -10.615  1.00  0.00      PROB
ATOM   3593  CA  GLN    79       5.590 -14.879  -9.495  1.00  0.00      PROB
ATOM   3594  HA  GLN    79       4.947 -14.012  -9.546  1.00  0.00      PROB
ATOM   3595  CB  GLN    79       4.776 -16.162  -9.674  1.00  0.00      PROB
ATOM   3596  HB1 GLN    79       3.919 -16.156  -8.967  1.00  0.00      PROB
ATOM   3597  HB2 GLN    79       5.420 -17.040  -9.449  1.00  0.00      PROB
ATOM   3598  CG  GLN    79       4.249 -16.276 -11.108  1.00  0.00      PROB
ATOM   3599  HG1 GLN    79       5.106 -16.298 -11.814  1.00  0.00      PROB
ATOM   3600  HG2 GLN    79       3.611 -15.395 -11.336  1.00  0.00      PROB
ATOM   3601  CD  GLN    79       3.432 -17.532 -11.291  1.00  0.00      PROB
ATOM   3602  OE1 GLN    79       3.926 -18.600 -11.645  1.00  0.00      PROB
ATOM   3603  NE2 GLN    79       2.133 -17.341 -11.056  1.00  0.00      PROB
ATOM   3604 HE21 GLN    79       1.800 -16.437 -10.790  1.00  0.00      PROB
ATOM   3605 HE22 GLN    79       1.492 -18.104 -11.146  1.00  0.00      PROB
ATOM   3606  C   GLN    79       6.213 -14.785  -8.118  1.00  0.00      PROB
ATOM   3607  O   GLN    79       6.659 -15.765  -7.524  1.00  0.00      PROB
ATOM   3608  N   VAL    80       6.225 -13.538  -7.635  1.00  0.00      PROB
ATOM   3609  HN  VAL    80       5.940 -12.754  -8.180  1.00  0.00      PROB
ATOM   3610  CA  VAL    80       6.660 -13.253  -6.269  1.00  0.00      PROB
ATOM   3611  HA  VAL    80       7.578 -13.792  -6.084  1.00  0.00      PROB
ATOM   3612  CB  VAL    80       6.878 -11.745  -6.107  1.00  0.00      PROB
ATOM   3613  HB  VAL    80       5.940 -11.219  -6.384  1.00  0.00      PROB
ATOM   3614  CG1 VAL    80       7.265 -11.338  -4.686  1.00  0.00      PROB
ATOM   3615 HG11 VAL    80       8.210 -11.839  -4.389  1.00  0.00      PROB
ATOM   3616 HG12 VAL    80       6.465 -11.639  -3.976  1.00  0.00      PROB
ATOM   3617 HG13 VAL    80       7.415 -10.238  -4.636  1.00  0.00      PROB
ATOM   3618  CG2 VAL    80       7.943 -11.289  -7.100  1.00  0.00      PROB
ATOM   3619 HG21 VAL    80       7.805 -11.806  -8.073  1.00  0.00      PROB
ATOM   3620 HG22 VAL    80       8.954 -11.533  -6.709  1.00  0.00      PROB
ATOM   3621 HG23 VAL    80       7.861 -10.193  -7.266  1.00  0.00      PROB
ATOM   3622  C   VAL    80       5.700 -13.816  -5.231  1.00  0.00      PROB
ATOM   3623  O   VAL    80       4.690 -13.240  -4.835  1.00  0.00      PROB
ATOM   3624  N   SER    81       6.071 -15.022  -4.829  1.00  0.00      PROB
ATOM   3625  HN  SER    81       6.942 -15.435  -5.084  1.00  0.00      PROB
ATOM   3626  CA  SER    81       5.196 -15.804  -3.982  1.00  0.00      PROB
ATOM   3627  HA  SER    81       4.198 -15.398  -4.040  1.00  0.00      PROB
ATOM   3628  CB  SER    81       5.237 -17.238  -4.494  1.00  0.00      PROB
ATOM   3629  HB1 SER    81       4.508 -17.864  -3.936  1.00  0.00      PROB
ATOM   3630  HB2 SER    81       6.258 -17.659  -4.368  1.00  0.00      PROB
ATOM   3631  OG  SER    81       4.895 -17.244  -5.884  1.00  0.00      PROB
ATOM   3632  HG1 SER    81       5.551 -16.696  -6.320  1.00  0.00      PROB
ATOM   3633  C   SER    81       5.528 -15.706  -2.504  1.00  0.00      PROB
ATOM   3634  O   SER    81       6.327 -16.461  -1.962  1.00  0.00      PROB
ATOM   3635  N   LEU    82       4.861 -14.742  -1.855  1.00  0.00      PROB
ATOM   3636  HN  LEU    82       4.294 -14.052  -2.297  1.00  0.00      PROB
ATOM   3637  CA  LEU    82       4.985 -14.718  -0.399  1.00  0.00      PROB
ATOM   3638  HA  LEU    82       6.016 -14.916  -0.144  1.00  0.00      PROB
ATOM   3639  CB  LEU    82       4.552 -13.348   0.137  1.00  0.00      PROB
ATOM   3640  HB1 LEU    82       3.488 -13.197  -0.142  1.00  0.00      PROB
ATOM   3641  HB2 LEU    82       5.171 -12.576  -0.367  1.00  0.00      PROB
ATOM   3642  CG  LEU    82       4.675 -13.128   1.653  1.00  0.00      PROB
ATOM   3643  HG  LEU    82       4.041 -13.878   2.172  1.00  0.00      PROB
ATOM   3644  CD1 LEU    82       6.106 -13.259   2.168  1.00  0.00      PROB
ATOM   3645 HD11 LEU    82       6.718 -12.402   1.816  1.00  0.00      PROB
ATOM   3646 HD12 LEU    82       6.560 -14.199   1.789  1.00  0.00      PROB
ATOM   3647 HD13 LEU    82       6.108 -13.264   3.279  1.00  0.00      PROB
ATOM   3648  CD2 LEU    82       4.065 -11.800   2.081  1.00  0.00      PROB
ATOM   3649 HD21 LEU    82       3.042 -11.696   1.661  1.00  0.00      PROB
ATOM   3650 HD22 LEU    82       4.689 -10.960   1.708  1.00  0.00      PROB
ATOM   3651 HD23 LEU    82       4.000 -11.754   3.189  1.00  0.00      PROB
ATOM   3652  C   LEU    82       4.188 -15.848   0.234  1.00  0.00      PROB
ATOM   3653  O   LEU    82       3.153 -16.272  -0.272  1.00  0.00      PROB
ATOM   3654  N   LYS    83       4.726 -16.332   1.352  1.00  0.00      PROB
ATOM   3655  HN  LYS    83       5.651 -16.105   1.647  1.00  0.00      PROB
ATOM   3656  CA  LYS    83       3.968 -17.232   2.206  1.00  0.00      PROB
ATOM   3657  HA  LYS    83       2.956 -17.274   1.833  1.00  0.00      PROB
ATOM   3658  CB  LYS    83       4.596 -18.636   2.205  1.00  0.00      PROB
ATOM   3659  HB1 LYS    83       3.906 -19.330   2.729  1.00  0.00      PROB
ATOM   3660  HB2 LYS    83       5.555 -18.591   2.764  1.00  0.00      PROB
ATOM   3661  CG  LYS    83       4.877 -19.196   0.801  1.00  0.00      PROB
ATOM   3662  HG1 LYS    83       5.364 -20.189   0.905  1.00  0.00      PROB
ATOM   3663  HG2 LYS    83       5.572 -18.508   0.276  1.00  0.00      PROB
ATOM   3664  CD  LYS    83       3.611 -19.356  -0.045  1.00  0.00      PROB
ATOM   3665  HD1 LYS    83       2.858 -18.614   0.294  1.00  0.00      PROB
ATOM   3666  HD2 LYS    83       3.204 -20.378   0.111  1.00  0.00      PROB
ATOM   3667  CE  LYS    83       3.867 -19.151  -1.542  1.00  0.00      PROB
ATOM   3668  HE1 LYS    83       3.909 -20.128  -2.068  1.00  0.00      PROB
ATOM   3669  HE2 LYS    83       4.812 -18.590  -1.702  1.00  0.00      PROB
ATOM   3670  NZ  LYS    83       2.754 -18.364  -2.101  1.00  0.00      PROB
ATOM   3671  HZ1 LYS    83       2.704 -17.444  -1.619  1.00  0.00      PROB
ATOM   3672  HZ2 LYS    83       1.862 -18.879  -1.960  1.00  0.00      PROB
ATOM   3673  HZ3 LYS    83       2.912 -18.215  -3.118  1.00  0.00      PROB
ATOM   3674  C   LYS    83       3.978 -16.624   3.592  1.00  0.00      PROB
ATOM   3675  O   LYS    83       5.020 -16.186   4.062  1.00  0.00      PROB
ATOM   3676  N   ILE    84       2.791 -16.566   4.203  1.00  0.00      PROB
ATOM   3677  HN  ILE    84       1.930 -16.852   3.792  1.00  0.00      PROB
ATOM   3678  CA  ILE    84       2.773 -16.043   5.568  1.00  0.00      PROB
ATOM   3679  HA  ILE    84       3.771 -15.702   5.801  1.00  0.00      PROB
ATOM   3680  CB  ILE    84       1.771 -14.886   5.733  1.00  0.00      PROB
ATOM   3681  HB  ILE    84       0.761 -15.240   5.436  1.00  0.00      PROB
ATOM   3682  CG2 ILE    84       1.711 -14.368   7.179  1.00  0.00      PROB
ATOM   3683 HG21 ILE    84       2.653 -13.835   7.433  1.00  0.00      PROB
ATOM   3684 HG22 ILE    84       1.586 -15.219   7.882  1.00  0.00      PROB
ATOM   3685 HG23 ILE    84       0.862 -13.661   7.293  1.00  0.00      PROB
ATOM   3686  CG1 ILE    84       2.094 -13.753   4.761  1.00  0.00      PROB
ATOM   3687 HG11 ILE    84       1.978 -14.127   3.722  1.00  0.00      PROB
ATOM   3688 HG12 ILE    84       3.148 -13.437   4.914  1.00  0.00      PROB
ATOM   3689  CD  ILE    84       1.182 -12.542   4.955  1.00  0.00      PROB
ATOM   3690  HD1 ILE    84       1.420 -12.035   5.914  1.00  0.00      PROB
ATOM   3691  HD2 ILE    84       0.121 -12.868   4.979  1.00  0.00      PROB
ATOM   3692  HD3 ILE    84       1.333 -11.819   4.125  1.00  0.00      PROB
ATOM   3693  C   ILE    84       2.470 -17.149   6.549  1.00  0.00      PROB
ATOM   3694  O   ILE    84       1.396 -17.740   6.527  1.00  0.00      PROB
ATOM   3695  N   THR    85       3.460 -17.412   7.403  1.00  0.00      PROB
ATOM   3696  HN  THR    85       4.341 -16.947   7.374  1.00  0.00      PROB
ATOM   3697  CA  THR    85       3.275 -18.422   8.438  1.00  0.00      PROB
ATOM   3698  HA  THR    85       3.035 -19.361   7.962  1.00  0.00      PROB
ATOM   3699  CB  THR    85       4.566 -18.540   9.251  1.00  0.00      PROB
ATOM   3700  HB  THR    85       4.532 -17.843  10.115  1.00  0.00      PROB
ATOM   3701  OG1 THR    85       5.698 -18.209   8.430  1.00  0.00      PROB
ATOM   3702  HG1 THR    85       6.448 -18.146   9.026  1.00  0.00      PROB
ATOM   3703  CG2 THR    85       4.728 -19.916   9.900  1.00  0.00      PROB
ATOM   3704 HG21 THR    85       4.750 -20.706   9.120  1.00  0.00      PROB
ATOM   3705 HG22 THR    85       3.874 -20.115  10.583  1.00  0.00      PROB
ATOM   3706 HG23 THR    85       5.680 -19.955  10.471  1.00  0.00      PROB
ATOM   3707  C   THR    85       2.091 -18.124   9.349  1.00  0.00      PROB
ATOM   3708  O   THR    85       1.969 -17.042   9.920  1.00  0.00      PROB
ATOM   3709  N   SER    86       1.218 -19.138   9.438  1.00  0.00      PROB
ATOM   3710  HN  SER    86       1.276 -19.952   8.865  1.00  0.00      PROB
ATOM   3711  CA  SER    86       0.121 -19.090  10.404  1.00  0.00      PROB
ATOM   3712  HA  SER    86      -0.700 -19.677  10.020  1.00  0.00      PROB
ATOM   3713  CB  SER    86       0.608 -19.650  11.737  1.00  0.00      PROB
ATOM   3714  HB1 SER    86      -0.239 -19.747  12.448  1.00  0.00      PROB
ATOM   3715  HB2 SER    86       1.384 -18.986  12.174  1.00  0.00      PROB
ATOM   3716  OG  SER    86       1.173 -20.944  11.488  1.00  0.00      PROB
ATOM   3717  HG1 SER    86       0.465 -21.474  11.114  1.00  0.00      PROB
ATOM   3718  C   SER    86      -0.626 -17.775  10.558  1.00  0.00      PROB
ATOM   3719  O   SER    86      -0.459 -17.016  11.507  1.00  0.00      PROB
ATOM   3720  N   VAL    87      -1.471 -17.536   9.552  1.00  0.00      PROB
ATOM   3721  HN  VAL    87      -1.573 -18.127   8.755  1.00  0.00      PROB
ATOM   3722  CA  VAL    87      -2.295 -16.335   9.626  1.00  0.00      PROB
ATOM   3723  HA  VAL    87      -1.661 -15.518   9.937  1.00  0.00      PROB
ATOM   3724  CB  VAL    87      -2.942 -16.015   8.278  1.00  0.00      PROB
ATOM   3725  HB  VAL    87      -3.785 -15.307   8.426  1.00  0.00      PROB
ATOM   3726  CG1 VAL    87      -1.899 -15.388   7.361  1.00  0.00      PROB
ATOM   3727 HG11 VAL    87      -1.148 -16.149   7.061  1.00  0.00      PROB
ATOM   3728 HG12 VAL    87      -1.376 -14.563   7.891  1.00  0.00      PROB
ATOM   3729 HG13 VAL    87      -2.390 -14.992   6.446  1.00  0.00      PROB
ATOM   3730  CG2 VAL    87      -3.642 -17.222   7.646  1.00  0.00      PROB
ATOM   3731 HG21 VAL    87      -4.173 -17.807   8.427  1.00  0.00      PROB
ATOM   3732 HG22 VAL    87      -2.892 -17.881   7.159  1.00  0.00      PROB
ATOM   3733 HG23 VAL    87      -4.383 -16.878   6.894  1.00  0.00      PROB
ATOM   3734  C   VAL    87      -3.328 -16.346  10.735  1.00  0.00      PROB
ATOM   3735  O   VAL    87      -3.769 -17.381  11.222  1.00  0.00      PROB
ATOM   3736  N   THR    88      -3.668 -15.121  11.126  1.00  0.00      PROB
ATOM   3737  HN  THR    88      -3.308 -14.300  10.690  1.00  0.00      PROB
ATOM   3738  CA  THR    88      -4.595 -14.918  12.227  1.00  0.00      PROB
ATOM   3739  HA  THR    88      -4.941 -15.884  12.564  1.00  0.00      PROB
ATOM   3740  CB  THR    88      -3.876 -14.176  13.359  1.00  0.00      PROB
ATOM   3741  HB  THR    88      -4.562 -14.062  14.226  1.00  0.00      PROB
ATOM   3742  OG1 THR    88      -3.464 -12.871  12.922  1.00  0.00      PROB
ATOM   3743  HG1 THR    88      -2.754 -13.016  12.292  1.00  0.00      PROB
ATOM   3744  CG2 THR    88      -2.685 -14.961  13.914  1.00  0.00      PROB
ATOM   3745 HG21 THR    88      -1.942 -15.146  13.109  1.00  0.00      PROB
ATOM   3746 HG22 THR    88      -3.030 -15.940  14.310  1.00  0.00      PROB
ATOM   3747 HG23 THR    88      -2.194 -14.381  14.724  1.00  0.00      PROB
ATOM   3748  C   THR    88      -5.744 -14.083  11.711  1.00  0.00      PROB
ATOM   3749  O   THR    88      -5.660 -13.529  10.624  1.00  0.00      PROB
ATOM   3750  N   ALA    89      -6.790 -13.946  12.543  1.00  0.00      PROB
ATOM   3751  HN  ALA    89      -6.889 -14.435  13.405  1.00  0.00      PROB
ATOM   3752  CA  ALA    89      -7.848 -13.011  12.147  1.00  0.00      PROB
ATOM   3753  HA  ALA    89      -8.272 -13.359  11.217  1.00  0.00      PROB
ATOM   3754  CB  ALA    89      -8.927 -12.937  13.228  1.00  0.00      PROB
ATOM   3755  HB1 ALA    89      -8.485 -12.588  14.186  1.00  0.00      PROB
ATOM   3756  HB2 ALA    89      -9.372 -13.943  13.389  1.00  0.00      PROB
ATOM   3757  HB3 ALA    89      -9.721 -12.222  12.923  1.00  0.00      PROB
ATOM   3758  C   ALA    89      -7.356 -11.598  11.840  1.00  0.00      PROB
ATOM   3759  O   ALA    89      -7.816 -10.930  10.921  1.00  0.00      PROB
ATOM   3760  N   ALA    90      -6.351 -11.188  12.637  1.00  0.00      PROB
ATOM   3761  HN  ALA    90      -5.990 -11.737  13.387  1.00  0.00      PROB
ATOM   3762  CA  ALA    90      -5.739  -9.877  12.410  1.00  0.00      PROB
ATOM   3763  HA  ALA    90      -6.522  -9.134  12.424  1.00  0.00      PROB
ATOM   3764  CB  ALA    90      -4.702  -9.577  13.493  1.00  0.00      PROB
ATOM   3765  HB1 ALA    90      -3.904 -10.349  13.481  1.00  0.00      PROB
ATOM   3766  HB2 ALA    90      -5.188  -9.584  14.493  1.00  0.00      PROB
ATOM   3767  HB3 ALA    90      -4.239  -8.585  13.309  1.00  0.00      PROB
ATOM   3768  C   ALA    90      -5.078  -9.720  11.048  1.00  0.00      PROB
ATOM   3769  O   ALA    90      -5.024  -8.641  10.471  1.00  0.00      PROB
ATOM   3770  N   ASP    91      -4.614 -10.869  10.540  1.00  0.00      PROB
ATOM   3771  HN  ASP    91      -4.657 -11.740  11.024  1.00  0.00      PROB
ATOM   3772  CA  ASP    91      -4.009 -10.867   9.211  1.00  0.00      PROB
ATOM   3773  HA  ASP    91      -3.423  -9.965   9.113  1.00  0.00      PROB
ATOM   3774  CB  ASP    91      -3.119 -12.103   9.014  1.00  0.00      PROB
ATOM   3775  HB1 ASP    91      -2.747 -12.116   7.967  1.00  0.00      PROB
ATOM   3776  HB2 ASP    91      -3.724 -13.016   9.197  1.00  0.00      PROB
ATOM   3777  CG  ASP    91      -1.919 -12.121   9.954  1.00  0.00      PROB
ATOM   3778  OD1 ASP    91      -1.159 -11.160  10.002  1.00  0.00      PROB
ATOM   3779  OD2 ASP    91      -1.703 -13.119  10.631  1.00  0.00      PROB
ATOM   3780  C   ASP    91      -4.978 -10.731   8.041  1.00  0.00      PROB
ATOM   3781  O   ASP    91      -4.575 -10.786   6.883  1.00  0.00      PROB
ATOM   3782  N   THR    92      -6.271 -10.539   8.364  1.00  0.00      PROB
ATOM   3783  HN  THR    92      -6.633 -10.634   9.288  1.00  0.00      PROB
ATOM   3784  CA  THR    92      -7.207 -10.168   7.299  1.00  0.00      PROB
ATOM   3785  HA  THR    92      -7.116 -10.889   6.501  1.00  0.00      PROB
ATOM   3786  CB  THR    92      -8.635 -10.153   7.854  1.00  0.00      PROB
ATOM   3787  HB  THR    92      -8.726  -9.380   8.647  1.00  0.00      PROB
ATOM   3788  OG1 THR    92      -8.941 -11.437   8.416  1.00  0.00      PROB
ATOM   3789  HG1 THR    92      -8.536 -11.448   9.286  1.00  0.00      PROB
ATOM   3790  CG2 THR    92      -9.693  -9.758   6.820  1.00  0.00      PROB
ATOM   3791 HG21 THR    92      -9.458 -10.221   5.838  1.00  0.00      PROB
ATOM   3792 HG22 THR    92      -9.707  -8.654   6.697  1.00  0.00      PROB
ATOM   3793 HG23 THR    92     -10.694 -10.111   7.149  1.00  0.00      PROB
ATOM   3794  C   THR    92      -6.844  -8.832   6.667  1.00  0.00      PROB
ATOM   3795  O   THR    92      -6.789  -7.796   7.328  1.00  0.00      PROB
ATOM   3796  N   ALA    93      -6.552  -8.914   5.363  1.00  0.00      PROB
ATOM   3797  HN  ALA    93      -6.736  -9.710   4.793  1.00  0.00      PROB
ATOM   3798  CA  ALA    93      -5.922  -7.754   4.752  1.00  0.00      PROB
ATOM   3799  HA  ALA    93      -6.390  -6.867   5.153  1.00  0.00      PROB
ATOM   3800  CB  ALA    93      -4.422  -7.743   5.045  1.00  0.00      PROB
ATOM   3801  HB1 ALA    93      -3.919  -8.562   4.489  1.00  0.00      PROB
ATOM   3802  HB2 ALA    93      -4.249  -7.894   6.132  1.00  0.00      PROB
ATOM   3803  HB3 ALA    93      -3.981  -6.775   4.727  1.00  0.00      PROB
ATOM   3804  C   ALA    93      -6.089  -7.696   3.254  1.00  0.00      PROB
ATOM   3805  O   ALA    93      -6.302  -8.694   2.573  1.00  0.00      PROB
ATOM   3806  N   VAL    94      -5.940  -6.454   2.783  1.00  0.00      PROB
ATOM   3807  HN  VAL    94      -5.935  -5.646   3.368  1.00  0.00      PROB
ATOM   3808  CA  VAL    94      -5.776  -6.238   1.352  1.00  0.00      PROB
ATOM   3809  HA  VAL    94      -6.285  -7.035   0.830  1.00  0.00      PROB
ATOM   3810  CB  VAL    94      -6.360  -4.877   0.952  1.00  0.00      PROB
ATOM   3811  HB  VAL    94      -5.703  -4.069   1.340  1.00  0.00      PROB
ATOM   3812  CG1 VAL    94      -6.470  -4.750  -0.566  1.00  0.00      PROB
ATOM   3813 HG11 VAL    94      -7.133  -5.546  -0.969  1.00  0.00      PROB
ATOM   3814 HG12 VAL    94      -5.466  -4.856  -1.029  1.00  0.00      PROB
ATOM   3815 HG13 VAL    94      -6.902  -3.761  -0.833  1.00  0.00      PROB
ATOM   3816  CG2 VAL    94      -7.712  -4.616   1.622  1.00  0.00      PROB
ATOM   3817 HG21 VAL    94      -7.572  -4.449   2.711  1.00  0.00      PROB
ATOM   3818 HG22 VAL    94      -8.379  -5.493   1.480  1.00  0.00      PROB
ATOM   3819 HG23 VAL    94      -8.184  -3.712   1.182  1.00  0.00      PROB
ATOM   3820  C   VAL    94      -4.294  -6.319   1.023  1.00  0.00      PROB
ATOM   3821  O   VAL    94      -3.506  -5.444   1.360  1.00  0.00      PROB
ATOM   3822  N   TYR    95      -3.936  -7.443   0.412  1.00  0.00      PROB
ATOM   3823  HN  TYR    95      -4.587  -8.141   0.125  1.00  0.00      PROB
ATOM   3824  CA  TYR    95      -2.526  -7.692   0.137  1.00  0.00      PROB
ATOM   3825  HA  TYR    95      -1.937  -7.181   0.884  1.00  0.00      PROB
ATOM   3826  CB  TYR    95      -2.264  -9.195   0.181  1.00  0.00      PROB
ATOM   3827  HB1 TYR    95      -1.265  -9.415  -0.251  1.00  0.00      PROB
ATOM   3828  HB2 TYR    95      -3.053  -9.730  -0.389  1.00  0.00      PROB
ATOM   3829  CG  TYR    95      -2.281  -9.720   1.594  1.00  0.00      PROB
ATOM   3830  CD1 TYR    95      -3.479 -10.219   2.144  1.00  0.00      PROB
ATOM   3831  HD1 TYR    95      -4.386 -10.241   1.557  1.00  0.00      PROB
ATOM   3832  CE1 TYR    95      -3.474 -10.686   3.468  1.00  0.00      PROB
ATOM   3833  HE1 TYR    95      -4.374 -11.080   3.916  1.00  0.00      PROB
ATOM   3834  CZ  TYR    95      -2.273 -10.633   4.204  1.00  0.00      PROB
ATOM   3835  OH  TYR    95      -2.260 -11.015   5.531  1.00  0.00      PROB
ATOM   3836  HH  TYR    95      -3.170 -11.130   5.815  1.00  0.00      PROB
ATOM   3837  CD2 TYR    95      -1.076  -9.702   2.317  1.00  0.00      PROB
ATOM   3838  HD2 TYR    95      -0.169  -9.329   1.864  1.00  0.00      PROB
ATOM   3839  CE2 TYR    95      -1.072 -10.176   3.635  1.00  0.00      PROB
ATOM   3840  HE2 TYR    95      -0.156 -10.190   4.207  1.00  0.00      PROB
ATOM   3841  C   TYR    95      -2.090  -7.148  -1.207  1.00  0.00      PROB
ATOM   3842  O   TYR    95      -2.485  -7.672  -2.239  1.00  0.00      PROB
ATOM   3843  N   PHE    96      -1.266  -6.095  -1.144  1.00  0.00      PROB
ATOM   3844  HN  PHE    96      -1.013  -5.640  -0.294  1.00  0.00      PROB
ATOM   3845  CA  PHE    96      -0.699  -5.575  -2.386  1.00  0.00      PROB
ATOM   3846  HA  PHE    96      -1.346  -5.883  -3.194  1.00  0.00      PROB
ATOM   3847  CB  PHE    96      -0.570  -4.044  -2.371  1.00  0.00      PROB
ATOM   3848  HB1 PHE    96      -0.193  -3.700  -3.357  1.00  0.00      PROB
ATOM   3849  HB2 PHE    96       0.134  -3.744  -1.566  1.00  0.00      PROB
ATOM   3850  CG  PHE    96      -1.874  -3.323  -2.116  1.00  0.00      PROB
ATOM   3851  CD1 PHE    96      -2.631  -2.862  -3.214  1.00  0.00      PROB
ATOM   3852  HD1 PHE    96      -2.296  -3.048  -4.223  1.00  0.00      PROB
ATOM   3853  CE1 PHE    96      -3.828  -2.156  -2.981  1.00  0.00      PROB
ATOM   3854  HE1 PHE    96      -4.420  -1.797  -3.810  1.00  0.00      PROB
ATOM   3855  CZ  PHE    96      -4.244  -1.923  -1.653  1.00  0.00      PROB
ATOM   3856  HZ  PHE    96      -5.158  -1.376  -1.475  1.00  0.00      PROB
ATOM   3857  CD2 PHE    96      -2.299  -3.096  -0.786  1.00  0.00      PROB
ATOM   3858  HD2 PHE    96      -1.712  -3.461   0.043  1.00  0.00      PROB
ATOM   3859  CE2 PHE    96      -3.494  -2.389  -0.553  1.00  0.00      PROB
ATOM   3860  HE2 PHE    96      -3.832  -2.206   0.456  1.00  0.00      PROB
ATOM   3861  C   PHE    96       0.695  -6.124  -2.625  1.00  0.00      PROB
ATOM   3862  O   PHE    96       1.417  -6.496  -1.702  1.00  0.00      PROB
ATOM   3863  N   CYS    97       1.080  -6.094  -3.901  1.00  0.00      PROB
ATOM   3864  HN  CYS    97       0.455  -6.083  -4.677  1.00  0.00      PROB
ATOM   3865  CA  CYS    97       2.513  -6.075  -4.164  1.00  0.00      PROB
ATOM   3866  HA  CYS    97       3.020  -6.044  -3.211  1.00  0.00      PROB
ATOM   3867  CB  CYS    97       2.970  -7.304  -4.961  1.00  0.00      PROB
ATOM   3868  HB1 CYS    97       2.986  -8.169  -4.266  1.00  0.00      PROB
ATOM   3869  HB2 CYS    97       4.006  -7.114  -5.308  1.00  0.00      PROB
ATOM   3870  SG  CYS    97       1.947  -7.733  -6.395  1.00  0.00      PROB
ATOM   3871  HG1 CYS    97       0.794  -7.474  -5.796  1.00  0.00      PROB
ATOM   3872  C   CYS    97       2.885  -4.782  -4.853  1.00  0.00      PROB
ATOM   3873  O   CYS    97       2.030  -4.058  -5.348  1.00  0.00      PROB
ATOM   3874  N   ALA    98       4.190  -4.505  -4.856  1.00  0.00      PROB
ATOM   3875  HN  ALA    98       4.875  -5.069  -4.402  1.00  0.00      PROB
ATOM   3876  CA  ALA    98       4.651  -3.314  -5.556  1.00  0.00      PROB
ATOM   3877  HA  ALA    98       3.973  -3.129  -6.377  1.00  0.00      PROB
ATOM   3878  CB  ALA    98       4.691  -2.108  -4.625  1.00  0.00      PROB
ATOM   3879  HB1 ALA    98       5.383  -2.303  -3.777  1.00  0.00      PROB
ATOM   3880  HB2 ALA    98       3.677  -1.911  -4.217  1.00  0.00      PROB
ATOM   3881  HB3 ALA    98       5.052  -1.215  -5.178  1.00  0.00      PROB
ATOM   3882  C   ALA    98       6.049  -3.560  -6.045  1.00  0.00      PROB
ATOM   3883  O   ALA    98       6.805  -4.301  -5.432  1.00  0.00      PROB
ATOM   3884  N   ARG    99       6.363  -2.935  -7.175  1.00  0.00      PROB
ATOM   3885  HN  ARG    99       5.735  -2.385  -7.719  1.00  0.00      PROB
ATOM   3886  CA  ARG    99       7.742  -3.088  -7.622  1.00  0.00      PROB
ATOM   3887  HA  ARG    99       8.157  -3.958  -7.136  1.00  0.00      PROB
ATOM   3888  CB  ARG    99       7.795  -3.249  -9.140  1.00  0.00      PROB
ATOM   3889  HB1 ARG    99       7.295  -4.201  -9.418  1.00  0.00      PROB
ATOM   3890  HB2 ARG    99       8.857  -3.294  -9.460  1.00  0.00      PROB
ATOM   3891  CG  ARG    99       7.107  -2.098  -9.872  1.00  0.00      PROB
ATOM   3892  HG1 ARG    99       7.667  -1.163  -9.659  1.00  0.00      PROB
ATOM   3893  HG2 ARG    99       6.075  -1.998  -9.475  1.00  0.00      PROB
ATOM   3894  CD  ARG    99       7.026  -2.277 -11.382  1.00  0.00      PROB
ATOM   3895  HD1 ARG    99       6.384  -1.481 -11.816  1.00  0.00      PROB
ATOM   3896  HD2 ARG    99       6.604  -3.277 -11.615  1.00  0.00      PROB
ATOM   3897  NE  ARG    99       8.332  -2.189 -12.031  1.00  0.00      PROB
ATOM   3898  HE  ARG    99       9.101  -2.734 -11.698  1.00  0.00      PROB
ATOM   3899  CZ  ARG    99       8.484  -1.361 -13.090  1.00  0.00      PROB
ATOM   3900  NH1 ARG    99       7.519  -0.528 -13.470  1.00  0.00      PROB
ATOM   3901 HH11 ARG    99       6.717  -0.394 -12.889  1.00  0.00      PROB
ATOM   3902 HH12 ARG    99       7.596  -0.037 -14.338  1.00  0.00      PROB
ATOM   3903  NH2 ARG    99       9.631  -1.386 -13.764  1.00  0.00      PROB
ATOM   3904 HH21 ARG    99      10.361  -2.010 -13.486  1.00  0.00      PROB
ATOM   3905 HH22 ARG    99       9.762  -0.781 -14.549  1.00  0.00      PROB
ATOM   3906  C   ARG    99       8.582  -1.919  -7.170  1.00  0.00      PROB
ATOM   3907  O   ARG    99       8.079  -0.833  -6.914  1.00  0.00      PROB
ATOM   3908  N   ASN   100       9.883  -2.182  -7.110  1.00  0.00      PROB
ATOM   3909  HN  ASN   100      10.262  -3.092  -7.259  1.00  0.00      PROB
ATOM   3910  CA  ASN   100      10.827  -1.111  -6.815  1.00  0.00      PROB
ATOM   3911  HA  ASN   100      10.377  -0.184  -7.137  1.00  0.00      PROB
ATOM   3912  CB  ASN   100      11.182  -1.028  -5.320  1.00  0.00      PROB
ATOM   3913  HB1 ASN   100      10.270  -0.762  -4.744  1.00  0.00      PROB
ATOM   3914  HB2 ASN   100      11.950  -0.239  -5.172  1.00  0.00      PROB
ATOM   3915  CG  ASN   100      11.727  -2.341  -4.784  1.00  0.00      PROB
ATOM   3916  OD1 ASN   100      11.025  -3.339  -4.720  1.00  0.00      PROB
ATOM   3917  ND2 ASN   100      13.001  -2.303  -4.379  1.00  0.00      PROB
ATOM   3918 HD21 ASN   100      13.434  -3.126  -4.014  1.00  0.00      PROB
ATOM   3919 HD22 ASN   100      13.521  -1.451  -4.442  1.00  0.00      PROB
ATOM   3920  C   ASN   100      12.078  -1.309  -7.626  1.00  0.00      PROB
ATOM   3921  O   ASN   100      12.412  -2.417  -8.026  1.00  0.00      PROB
ATOM   3922  N   ARG   101      12.778  -0.196  -7.839  1.00  0.00      PROB
ATOM   3923  HN  ARG   101      12.441   0.736  -7.757  1.00  0.00      PROB
ATOM   3924  CA  ARG   101      14.156  -0.446  -8.224  1.00  0.00      PROB
ATOM   3925  HA  ARG   101      14.317  -1.513  -8.180  1.00  0.00      PROB
ATOM   3926  CB  ARG   101      14.480   0.072  -9.633  1.00  0.00      PROB
ATOM   3927  HB1 ARG   101      14.689   1.162  -9.587  1.00  0.00      PROB
ATOM   3928  HB2 ARG   101      13.607  -0.098 -10.299  1.00  0.00      PROB
ATOM   3929  CG  ARG   101      15.702  -0.660 -10.196  1.00  0.00      PROB
ATOM   3930  HG1 ARG   101      15.490  -1.749 -10.166  1.00  0.00      PROB
ATOM   3931  HG2 ARG   101      16.565  -0.441  -9.532  1.00  0.00      PROB
ATOM   3932  CD  ARG   101      16.109  -0.301 -11.625  1.00  0.00      PROB
ATOM   3933  HD1 ARG   101      16.443   0.757 -11.676  1.00  0.00      PROB
ATOM   3934  HD2 ARG   101      15.258  -0.466 -12.320  1.00  0.00      PROB
ATOM   3935  NE  ARG   101      17.220  -1.156 -12.046  1.00  0.00      PROB
ATOM   3936  HE  ARG   101      17.153  -2.141 -11.887  1.00  0.00      PROB
ATOM   3937  CZ  ARG   101      18.330  -0.672 -12.640  1.00  0.00      PROB
ATOM   3938  NH1 ARG   101      18.450   0.629 -12.898  1.00  0.00      PROB
ATOM   3939 HH11 ARG   101      17.712   1.257 -12.652  1.00  0.00      PROB
ATOM   3940 HH12 ARG   101      19.277   0.977 -13.339  1.00  0.00      PROB
ATOM   3941  NH2 ARG   101      19.311  -1.512 -12.950  1.00  0.00      PROB
ATOM   3942 HH21 ARG   101      19.219  -2.486 -12.744  1.00  0.00      PROB
ATOM   3943 HH22 ARG   101      20.141  -1.170 -13.391  1.00  0.00      PROB
ATOM   3944  C   ARG   101      15.066   0.137  -7.176  1.00  0.00      PROB
ATOM   3945  O   ARG   101      14.865   1.259  -6.732  1.00  0.00      PROB
ATOM   3946  N   TYR   102      16.047  -0.699  -6.816  1.00  0.00      PROB
ATOM   3947  HN  TYR   102      16.105  -1.621  -7.189  1.00  0.00      PROB
ATOM   3948  CA  TYR   102      17.095  -0.343  -5.868  1.00  0.00      PROB
ATOM   3949  HA  TYR   102      17.729  -1.207  -5.739  1.00  0.00      PROB
ATOM   3950  CB  TYR   102      17.929   0.855  -6.360  1.00  0.00      PROB
ATOM   3951  HB1 TYR   102      18.632   1.186  -5.566  1.00  0.00      PROB
ATOM   3952  HB2 TYR   102      17.263   1.694  -6.653  1.00  0.00      PROB
ATOM   3953  CG  TYR   102      18.738   0.447  -7.568  1.00  0.00      PROB
ATOM   3954  CD1 TYR   102      19.510  -0.725  -7.486  1.00  0.00      PROB
ATOM   3955  HD1 TYR   102      19.523  -1.310  -6.578  1.00  0.00      PROB
ATOM   3956  CE1 TYR   102      20.259  -1.122  -8.595  1.00  0.00      PROB
ATOM   3957  HE1 TYR   102      20.849  -2.026  -8.558  1.00  0.00      PROB
ATOM   3958  CZ  TYR   102      20.240  -0.336  -9.758  1.00  0.00      PROB
ATOM   3959  OH  TYR   102      21.006  -0.740 -10.835  1.00  0.00      PROB
ATOM   3960  HH  TYR   102      21.575  -1.456 -10.542  1.00  0.00      PROB
ATOM   3961  CD2 TYR   102      18.703   1.240  -8.733  1.00  0.00      PROB
ATOM   3962  HD2 TYR   102      18.101   2.136  -8.771  1.00  0.00      PROB
ATOM   3963  CE2 TYR   102      19.468   0.843  -9.844  1.00  0.00      PROB
ATOM   3964  HE2 TYR   102      19.465   1.431 -10.749  1.00  0.00      PROB
ATOM   3965  C   TYR   102      16.660  -0.162  -4.437  1.00  0.00      PROB
ATOM   3966  O   TYR   102      15.482  -0.161  -4.090  1.00  0.00      PROB
ATOM   3967  N   ASP   103      17.718  -0.013  -3.633  1.00  0.00      PROB
ATOM   3968  HN  ASP   103      18.628  -0.335  -3.881  1.00  0.00      PROB
ATOM   3969  CA  ASP   103      17.589   0.635  -2.338  1.00  0.00      PROB
ATOM   3970  HA  ASP   103      16.541   0.683  -2.083  1.00  0.00      PROB
ATOM   3971  CB  ASP   103      18.366  -0.175  -1.293  1.00  0.00      PROB
ATOM   3972  HB1 ASP   103      19.451  -0.129  -1.527  1.00  0.00      PROB
ATOM   3973  HB2 ASP   103      18.030  -1.234  -1.328  1.00  0.00      PROB
ATOM   3974  CG  ASP   103      18.146   0.360   0.109  1.00  0.00      PROB
ATOM   3975  OD1 ASP   103      17.739  -0.394   0.987  1.00  0.00      PROB
ATOM   3976  OD2 ASP   103      18.437   1.524   0.355  1.00  0.00      PROB
ATOM   3977  C   ASP   103      18.127   2.051  -2.520  1.00  0.00      PROB
ATOM   3978  O   ASP   103      19.166   2.233  -3.159  1.00  0.00      PROB
ATOM   3979  N   PRO   104      17.390   3.067  -2.007  1.00  0.00      PROB
ATOM   3980  CD  PRO   104      17.805   4.457  -2.100  1.00  0.00      PROB
ATOM   3981  HD1 PRO   104      18.108   4.691  -3.142  1.00  0.00      PROB
ATOM   3982  HD2 PRO   104      18.653   4.645  -1.408  1.00  0.00      PROB
ATOM   3983  CA  PRO   104      16.110   2.903  -1.298  1.00  0.00      PROB
ATOM   3984  HA  PRO   104      16.173   2.108  -0.573  1.00  0.00      PROB
ATOM   3985  CB  PRO   104      15.892   4.302  -0.710  1.00  0.00      PROB
ATOM   3986  HB1 PRO   104      16.351   4.382   0.298  1.00  0.00      PROB
ATOM   3987  HB2 PRO   104      14.808   4.532  -0.631  1.00  0.00      PROB
ATOM   3988  CG  PRO   104      16.575   5.246  -1.693  1.00  0.00      PROB
ATOM   3989  HG1 PRO   104      15.924   5.460  -2.567  1.00  0.00      PROB
ATOM   3990  HG2 PRO   104      16.852   6.205  -1.207  1.00  0.00      PROB
ATOM   3991  C   PRO   104      14.984   2.454  -2.216  1.00  0.00      PROB
ATOM   3992  O   PRO   104      14.876   2.873  -3.363  1.00  0.00      PROB
ATOM   3993  N   PRO   105      14.147   1.549  -1.661  1.00  0.00      PROB
ATOM   3994  CD  PRO   105      14.176   1.046  -0.293  1.00  0.00      PROB
ATOM   3995  HD1 PRO   105      14.261   1.891   0.422  1.00  0.00      PROB
ATOM   3996  HD2 PRO   105      15.031   0.350  -0.161  1.00  0.00      PROB
ATOM   3997  CA  PRO   105      13.093   0.931  -2.467  1.00  0.00      PROB
ATOM   3998  HA  PRO   105      13.481   0.613  -3.422  1.00  0.00      PROB
ATOM   3999  CB  PRO   105      12.606  -0.201  -1.559  1.00  0.00      PROB
ATOM   4000  HB1 PRO   105      13.186  -1.132  -1.738  1.00  0.00      PROB
ATOM   4001  HB2 PRO   105      11.529  -0.411  -1.728  1.00  0.00      PROB
ATOM   4002  CG  PRO   105      12.844   0.327  -0.152  1.00  0.00      PROB
ATOM   4003  HG1 PRO   105      12.038   1.024   0.160  1.00  0.00      PROB
ATOM   4004  HG2 PRO   105      12.907  -0.502   0.586  1.00  0.00      PROB
ATOM   4005  C   PRO   105      11.995   1.892  -2.871  1.00  0.00      PROB
ATOM   4006  O   PRO   105      10.966   2.036  -2.223  1.00  0.00      PROB
ATOM   4007  N   TRP   106      12.235   2.524  -4.024  1.00  0.00      PROB
ATOM   4008  HN  TRP   106      13.098   2.491  -4.520  1.00  0.00      PROB
ATOM   4009  CA  TRP   106      11.139   3.310  -4.574  1.00  0.00      PROB
ATOM   4010  HA  TRP   106      10.657   3.826  -3.757  1.00  0.00      PROB
ATOM   4011  CB  TRP   106      11.648   4.318  -5.609  1.00  0.00      PROB
ATOM   4012  HB1 TRP   106      10.793   4.916  -5.991  1.00  0.00      PROB
ATOM   4013  HB2 TRP   106      12.118   3.772  -6.454  1.00  0.00      PROB
ATOM   4014  CG  TRP   106      12.671   5.258  -5.005  1.00  0.00      PROB
ATOM   4015  CD1 TRP   106      13.897   5.622  -5.584  1.00  0.00      PROB
ATOM   4016  HD1 TRP   106      14.254   5.253  -6.534  1.00  0.00      PROB
ATOM   4017  NE1 TRP   106      14.578   6.499  -4.799  1.00  0.00      PROB
ATOM   4018  HE1 TRP   106      15.451   6.885  -5.002  1.00  0.00      PROB
ATOM   4019  CE2 TRP   106      13.826   6.753  -3.658  1.00  0.00      PROB
ATOM   4020  CD2 TRP   106      12.617   5.985  -3.754  1.00  0.00      PROB
ATOM   4021  CE3 TRP   106      11.663   6.050  -2.714  1.00  0.00      PROB
ATOM   4022  HE3 TRP   106      10.745   5.483  -2.763  1.00  0.00      PROB
ATOM   4023  CZ3 TRP   106      11.904   6.867  -1.591  1.00  0.00      PROB
ATOM   4024  HZ3 TRP   106      11.176   6.914  -0.794  1.00  0.00      PROB
ATOM   4025  CZ2 TRP   106      14.053   7.569  -2.531  1.00  0.00      PROB
ATOM   4026  HZ2 TRP   106      14.954   8.157  -2.439  1.00  0.00      PROB
ATOM   4027  CH2 TRP   106      13.092   7.622  -1.502  1.00  0.00      PROB
ATOM   4028  HH2 TRP   106      13.266   8.246  -0.638  1.00  0.00      PROB
ATOM   4029  C   TRP   106      10.050   2.433  -5.153  1.00  0.00      PROB
ATOM   4030  O   TRP   106      10.083   2.048  -6.315  1.00  0.00      PROB
ATOM   4031  N   PHE   107       9.083   2.125  -4.274  1.00  0.00      PROB
ATOM   4032  HN  PHE   107       9.114   2.377  -3.310  1.00  0.00      PROB
ATOM   4033  CA  PHE   107       7.916   1.379  -4.740  1.00  0.00      PROB
ATOM   4034  HA  PHE   107       8.269   0.544  -5.326  1.00  0.00      PROB
ATOM   4035  CB  PHE   107       7.068   0.880  -3.567  1.00  0.00      PROB
ATOM   4036  HB1 PHE   107       6.125   0.432  -3.946  1.00  0.00      PROB
ATOM   4037  HB2 PHE   107       6.840   1.723  -2.880  1.00  0.00      PROB
ATOM   4038  CG  PHE   107       7.801  -0.181  -2.775  1.00  0.00      PROB
ATOM   4039  CD1 PHE   107       8.068  -1.437  -3.363  1.00  0.00      PROB
ATOM   4040  HD1 PHE   107       7.761  -1.638  -4.379  1.00  0.00      PROB
ATOM   4041  CE1 PHE   107       8.737  -2.424  -2.615  1.00  0.00      PROB
ATOM   4042  HE1 PHE   107       8.947  -3.390  -3.051  1.00  0.00      PROB
ATOM   4043  CZ  PHE   107       9.129  -2.140  -1.290  1.00  0.00      PROB
ATOM   4044  HZ  PHE   107       9.642  -2.898  -0.717  1.00  0.00      PROB
ATOM   4045  CD2 PHE   107       8.198   0.101  -1.450  1.00  0.00      PROB
ATOM   4046  HD2 PHE   107       7.991   1.068  -1.015  1.00  0.00      PROB
ATOM   4047  CE2 PHE   107       8.866  -0.886  -0.699  1.00  0.00      PROB
ATOM   4048  HE2 PHE   107       9.173  -0.686   0.317  1.00  0.00      PROB
ATOM   4049  C   PHE   107       7.083   2.217  -5.685  1.00  0.00      PROB
ATOM   4050  O   PHE   107       6.409   3.158  -5.281  1.00  0.00      PROB
ATOM   4051  N   VAL   108       7.228   1.862  -6.961  1.00  0.00      PROB
ATOM   4052  HN  VAL   108       7.701   1.030  -7.240  1.00  0.00      PROB
ATOM   4053  CA  VAL   108       6.686   2.699  -8.024  1.00  0.00      PROB
ATOM   4054  HA  VAL   108       6.481   3.676  -7.614  1.00  0.00      PROB
ATOM   4055  CB  VAL   108       7.708   2.799  -9.184  1.00  0.00      PROB
ATOM   4056  HB  VAL   108       7.184   3.103 -10.115  1.00  0.00      PROB
ATOM   4057  CG1 VAL   108       8.780   3.832  -8.842  1.00  0.00      PROB
ATOM   4058 HG11 VAL   108       9.190   3.635  -7.829  1.00  0.00      PROB
ATOM   4059 HG12 VAL   108       8.340   4.852  -8.855  1.00  0.00      PROB
ATOM   4060 HG13 VAL   108       9.610   3.773  -9.578  1.00  0.00      PROB
ATOM   4061  CG2 VAL   108       8.416   1.482  -9.532  1.00  0.00      PROB
ATOM   4062 HG21 VAL   108       7.670   0.717  -9.836  1.00  0.00      PROB
ATOM   4063 HG22 VAL   108       8.971   1.106  -8.646  1.00  0.00      PROB
ATOM   4064 HG23 VAL   108       9.122   1.644 -10.375  1.00  0.00      PROB
ATOM   4065  C   VAL   108       5.270   2.324  -8.453  1.00  0.00      PROB
ATOM   4066  O   VAL   108       4.300   2.998  -8.112  1.00  0.00      PROB
ATOM   4067  N   ASP   109       5.192   1.208  -9.187  1.00  0.00      PROB
ATOM   4068  HN  ASP   109       5.999   0.694  -9.465  1.00  0.00      PROB
ATOM   4069  CA  ASP   109       3.905   0.678  -9.622  1.00  0.00      PROB
ATOM   4070  HA  ASP   109       3.225   1.514  -9.688  1.00  0.00      PROB
ATOM   4071  CB  ASP   109       3.947  -0.060 -10.982  1.00  0.00      PROB
ATOM   4072  HB1 ASP   109       2.951   0.062 -11.457  1.00  0.00      PROB
ATOM   4073  HB2 ASP   109       4.125  -1.134 -10.772  1.00  0.00      PROB
ATOM   4074  CG  ASP   109       4.991   0.372 -12.018  1.00  0.00      PROB
ATOM   4075  OD1 ASP   109       4.830   0.035 -13.187  1.00  0.00      PROB
ATOM   4076  OD2 ASP   109       6.038   0.925 -11.691  1.00  0.00      PROB
ATOM   4077  C   ASP   109       3.448  -0.332  -8.592  1.00  0.00      PROB
ATOM   4078  O   ASP   109       4.255  -1.050  -8.007  1.00  0.00      PROB
ATOM   4079  N   TRP   110       2.130  -0.347  -8.377  1.00  0.00      PROB
ATOM   4080  HN  TRP   110       1.482   0.249  -8.844  1.00  0.00      PROB
ATOM   4081  CA  TRP   110       1.606  -1.293  -7.395  1.00  0.00      PROB
ATOM   4082  HA  TRP   110       2.435  -1.883  -7.033  1.00  0.00      PROB
ATOM   4083  CB  TRP   110       0.919  -0.577  -6.227  1.00  0.00      PROB
ATOM   4084  HB1 TRP   110       0.402  -1.334  -5.599  1.00  0.00      PROB
ATOM   4085  HB2 TRP   110       0.170   0.134  -6.634  1.00  0.00      PROB
ATOM   4086  CG  TRP   110       1.880   0.196  -5.346  1.00  0.00      PROB
ATOM   4087  CD1 TRP   110       2.800   1.190  -5.721  1.00  0.00      PROB
ATOM   4088  HD1 TRP   110       2.942   1.531  -6.736  1.00  0.00      PROB
ATOM   4089  NE1 TRP   110       3.489   1.669  -4.653  1.00  0.00      PROB
ATOM   4090  HE1 TRP   110       4.180   2.358  -4.680  1.00  0.00      PROB
ATOM   4091  CE2 TRP   110       3.042   1.008  -3.512  1.00  0.00      PROB
ATOM   4092  CD2 TRP   110       2.030   0.073  -3.919  1.00  0.00      PROB
ATOM   4093  CE3 TRP   110       1.394  -0.741  -2.958  1.00  0.00      PROB
ATOM   4094  HE3 TRP   110       0.630  -1.450  -3.244  1.00  0.00      PROB
ATOM   4095  CZ3 TRP   110       1.756  -0.634  -1.600  1.00  0.00      PROB
ATOM   4096  HZ3 TRP   110       1.270  -1.257  -0.863  1.00  0.00      PROB
ATOM   4097  CZ2 TRP   110       3.395   1.105  -2.149  1.00  0.00      PROB
ATOM   4098  HZ2 TRP   110       4.154   1.797  -1.817  1.00  0.00      PROB
ATOM   4099  CH2 TRP   110       2.750   0.284  -1.200  1.00  0.00      PROB
ATOM   4100  HH2 TRP   110       3.019   0.359  -0.157  1.00  0.00      PROB
ATOM   4101  C   TRP   110       0.612  -2.214  -8.064  1.00  0.00      PROB
ATOM   4102  O   TRP   110       0.230  -2.009  -9.212  1.00  0.00      PROB
ATOM   4103  N   GLY   111       0.207  -3.225  -7.293  1.00  0.00      PROB
ATOM   4104  HN  GLY   111       0.622  -3.457  -6.417  1.00  0.00      PROB
ATOM   4105  CA  GLY   111      -0.906  -4.040  -7.755  1.00  0.00      PROB
ATOM   4106  HA1 GLY   111      -0.738  -5.056  -7.430  1.00  0.00      PROB
ATOM   4107  HA2 GLY   111      -0.934  -3.994  -8.834  1.00  0.00      PROB
ATOM   4108  C   GLY   111      -2.221  -3.544  -7.197  1.00  0.00      PROB
ATOM   4109  O   GLY   111      -2.359  -2.400  -6.773  1.00  0.00      PROB
ATOM   4110  N   GLN   112      -3.199  -4.454  -7.250  1.00  0.00      PROB
ATOM   4111  HN  GLN   112      -3.057  -5.409  -7.500  1.00  0.00      PROB
ATOM   4112  CA  GLN   112      -4.553  -4.027  -6.922  1.00  0.00      PROB
ATOM   4113  HA  GLN   112      -4.554  -2.950  -6.845  1.00  0.00      PROB
ATOM   4114  CB  GLN   112      -5.539  -4.485  -7.998  1.00  0.00      PROB
ATOM   4115  HB1 GLN   112      -6.437  -4.898  -7.493  1.00  0.00      PROB
ATOM   4116  HB2 GLN   112      -5.057  -5.289  -8.592  1.00  0.00      PROB
ATOM   4117  CG  GLN   112      -5.996  -3.382  -8.966  1.00  0.00      PROB
ATOM   4118  HG1 GLN   112      -6.560  -3.854  -9.798  1.00  0.00      PROB
ATOM   4119  HG2 GLN   112      -5.096  -2.876  -9.375  1.00  0.00      PROB
ATOM   4120  CD  GLN   112      -6.891  -2.316  -8.332  1.00  0.00      PROB
ATOM   4121  OE1 GLN   112      -7.055  -1.229  -8.872  1.00  0.00      PROB
ATOM   4122  NE2 GLN   112      -7.519  -2.642  -7.194  1.00  0.00      PROB
ATOM   4123 HE21 GLN   112      -7.280  -3.487  -6.715  1.00  0.00      PROB
ATOM   4124 HE22 GLN   112      -8.226  -2.040  -6.823  1.00  0.00      PROB
ATOM   4125  C   GLN   112      -5.066  -4.442  -5.559  1.00  0.00      PROB
ATOM   4126  O   GLN   112      -6.119  -3.985  -5.126  1.00  0.00      PROB
ATOM   4127  N   GLY   113      -4.298  -5.321  -4.910  1.00  0.00      PROB
ATOM   4128  HN  GLY   113      -3.431  -5.666  -5.259  1.00  0.00      PROB
ATOM   4129  CA  GLY   113      -4.753  -5.805  -3.617  1.00  0.00      PROB
ATOM   4130  HA1 GLY   113      -5.298  -5.003  -3.142  1.00  0.00      PROB
ATOM   4131  HA2 GLY   113      -3.877  -6.055  -3.036  1.00  0.00      PROB
ATOM   4132  C   GLY   113      -5.649  -7.023  -3.694  1.00  0.00      PROB
ATOM   4133  O   GLY   113      -6.859  -6.946  -3.878  1.00  0.00      PROB
ATOM   4134  N   THR   114      -5.002  -8.177  -3.501  1.00  0.00      PROB
ATOM   4135  HN  THR   114      -4.010  -8.272  -3.488  1.00  0.00      PROB
ATOM   4136  CA  THR   114      -5.819  -9.370  -3.299  1.00  0.00      PROB
ATOM   4137  HA  THR   114      -6.635  -9.350  -4.006  1.00  0.00      PROB
ATOM   4138  CB  THR   114      -4.941 -10.619  -3.512  1.00  0.00      PROB
ATOM   4139  HB  THR   114      -4.025 -10.335  -4.074  1.00  0.00      PROB
ATOM   4140  OG1 THR   114      -5.636 -11.626  -4.255  1.00  0.00      PROB
ATOM   4141  HG1 THR   114      -5.445 -11.453  -5.180  1.00  0.00      PROB
ATOM   4142  CG2 THR   114      -4.292 -11.190  -2.249  1.00  0.00      PROB
ATOM   4143 HG21 THR   114      -5.009 -11.151  -1.401  1.00  0.00      PROB
ATOM   4144 HG22 THR   114      -3.394 -10.594  -1.982  1.00  0.00      PROB
ATOM   4145 HG23 THR   114      -4.002 -12.249  -2.419  1.00  0.00      PROB
ATOM   4146  C   THR   114      -6.509  -9.326  -1.935  1.00  0.00      PROB
ATOM   4147  O   THR   114      -6.009  -8.717  -0.996  1.00  0.00      PROB
ATOM   4148  N   LEU   115      -7.684  -9.962  -1.849  1.00  0.00      PROB
ATOM   4149  HN  LEU   115      -8.122 -10.471  -2.585  1.00  0.00      PROB
ATOM   4150  CA  LEU   115      -8.340  -9.872  -0.547  1.00  0.00      PROB
ATOM   4151  HA  LEU   115      -7.753  -9.213   0.075  1.00  0.00      PROB
ATOM   4152  CB  LEU   115      -9.772  -9.338  -0.681  1.00  0.00      PROB
ATOM   4153  HB1 LEU   115     -10.379 -10.087  -1.232  1.00  0.00      PROB
ATOM   4154  HB2 LEU   115      -9.744  -8.395  -1.267  1.00  0.00      PROB
ATOM   4155  CG  LEU   115     -10.453  -9.054   0.666  1.00  0.00      PROB
ATOM   4156  HG  LEU   115     -10.560 -10.009   1.222  1.00  0.00      PROB
ATOM   4157  CD1 LEU   115      -9.662  -8.067   1.529  1.00  0.00      PROB
ATOM   4158 HD11 LEU   115      -9.398  -7.166   0.934  1.00  0.00      PROB
ATOM   4159 HD12 LEU   115      -8.725  -8.544   1.886  1.00  0.00      PROB
ATOM   4160 HD13 LEU   115     -10.276  -7.750   2.399  1.00  0.00      PROB
ATOM   4161  CD2 LEU   115     -11.902  -8.605   0.489  1.00  0.00      PROB
ATOM   4162 HD21 LEU   115     -12.486  -9.396  -0.028  1.00  0.00      PROB
ATOM   4163 HD22 LEU   115     -11.939  -7.679  -0.123  1.00  0.00      PROB
ATOM   4164 HD23 LEU   115     -12.363  -8.416   1.482  1.00  0.00      PROB
ATOM   4165  C   LEU   115      -8.305 -11.175   0.220  1.00  0.00      PROB
ATOM   4166  O   LEU   115      -8.906 -12.172  -0.166  1.00  0.00      PROB
ATOM   4167  N   VAL   116      -7.572 -11.125   1.335  1.00  0.00      PROB
ATOM   4168  HN  VAL   116      -7.025 -10.343   1.624  1.00  0.00      PROB
ATOM   4169  CA  VAL   116      -7.594 -12.318   2.170  1.00  0.00      PROB
ATOM   4170  HA  VAL   116      -8.182 -13.069   1.664  1.00  0.00      PROB
ATOM   4171  CB  VAL   116      -6.173 -12.834   2.419  1.00  0.00      PROB
ATOM   4172  HB  VAL   116      -5.566 -12.019   2.868  1.00  0.00      PROB
ATOM   4173  CG1 VAL   116      -6.159 -14.040   3.357  1.00  0.00      PROB
ATOM   4174 HG11 VAL   116      -6.752 -14.871   2.919  1.00  0.00      PROB
ATOM   4175 HG12 VAL   116      -6.606 -13.763   4.336  1.00  0.00      PROB
ATOM   4176 HG13 VAL   116      -5.115 -14.390   3.508  1.00  0.00      PROB
ATOM   4177  CG2 VAL   116      -5.484 -13.168   1.093  1.00  0.00      PROB
ATOM   4178 HG21 VAL   116      -5.426 -12.262   0.453  1.00  0.00      PROB
ATOM   4179 HG22 VAL   116      -6.063 -13.947   0.552  1.00  0.00      PROB
ATOM   4180 HG23 VAL   116      -4.453 -13.534   1.284  1.00  0.00      PROB
ATOM   4181  C   VAL   116      -8.349 -12.084   3.463  1.00  0.00      PROB
ATOM   4182  O   VAL   116      -7.989 -11.255   4.292  1.00  0.00      PROB
ATOM   4183  N   THR   117      -9.425 -12.866   3.581  1.00  0.00      PROB
ATOM   4184  HN  THR   117      -9.743 -13.478   2.861  1.00  0.00      PROB
ATOM   4185  CA  THR   117     -10.186 -12.835   4.822  1.00  0.00      PROB
ATOM   4186  HA  THR   117      -9.872 -11.972   5.390  1.00  0.00      PROB
ATOM   4187  CB  THR   117     -11.682 -12.756   4.507  1.00  0.00      PROB
ATOM   4188  HB  THR   117     -12.032 -13.731   4.104  1.00  0.00      PROB
ATOM   4189  OG1 THR   117     -11.933 -11.737   3.531  1.00  0.00      PROB
ATOM   4190  HG1 THR   117     -11.315 -11.900   2.814  1.00  0.00      PROB
ATOM   4191  CG2 THR   117     -12.527 -12.507   5.761  1.00  0.00      PROB
ATOM   4192 HG21 THR   117     -12.230 -11.547   6.236  1.00  0.00      PROB
ATOM   4193 HG22 THR   117     -12.370 -13.328   6.492  1.00  0.00      PROB
ATOM   4194 HG23 THR   117     -13.602 -12.449   5.488  1.00  0.00      PROB
ATOM   4195  C   THR   117      -9.866 -14.042   5.686  1.00  0.00      PROB
ATOM   4196  O   THR   117     -10.247 -15.172   5.396  1.00  0.00      PROB
ATOM   4197  N   VAL   118      -9.133 -13.767   6.769  1.00  0.00      PROB
ATOM   4198  HN  VAL   118      -8.821 -12.856   7.024  1.00  0.00      PROB
ATOM   4199  CA  VAL   118      -8.773 -14.893   7.626  1.00  0.00      PROB
ATOM   4200  HA  VAL   118      -8.781 -15.785   7.018  1.00  0.00      PROB
ATOM   4201  CB  VAL   118      -7.393 -14.703   8.262  1.00  0.00      PROB
ATOM   4202  HB  VAL   118      -7.459 -13.939   9.066  1.00  0.00      PROB
ATOM   4203  CG1 VAL   118      -6.897 -16.025   8.854  1.00  0.00      PROB
ATOM   4204 HG11 VAL   118      -6.991 -16.839   8.103  1.00  0.00      PROB
ATOM   4205 HG12 VAL   118      -7.505 -16.292   9.744  1.00  0.00      PROB
ATOM   4206 HG13 VAL   118      -5.829 -15.932   9.144  1.00  0.00      PROB
ATOM   4207  CG2 VAL   118      -6.377 -14.110   7.282  1.00  0.00      PROB
ATOM   4208 HG21 VAL   118      -6.724 -13.117   6.926  1.00  0.00      PROB
ATOM   4209 HG22 VAL   118      -6.262 -14.782   6.404  1.00  0.00      PROB
ATOM   4210 HG23 VAL   118      -5.395 -13.983   7.786  1.00  0.00      PROB
ATOM   4211  C   VAL   118      -9.828 -15.177   8.683  1.00  0.00      PROB
ATOM   4212  O   VAL   118      -9.676 -14.919   9.870  1.00  0.00      PROB
ATOM   4213  N   SER   119     -10.934 -15.728   8.181  1.00  0.00      PROB
ATOM   4214  HN  SER   119     -11.099 -15.903   7.215  1.00  0.00      PROB
ATOM   4215  CA  SER   119     -11.957 -16.087   9.151  1.00  0.00      PROB
ATOM   4216  HA  SER   119     -11.619 -15.772  10.127  1.00  0.00      PROB
ATOM   4217  CB  SER   119     -13.287 -15.410   8.801  1.00  0.00      PROB
ATOM   4218  HB1 SER   119     -13.589 -15.693   7.771  1.00  0.00      PROB
ATOM   4219  HB2 SER   119     -13.169 -14.307   8.862  1.00  0.00      PROB
ATOM   4220  OG  SER   119     -14.325 -15.810   9.709  1.00  0.00      PROB
ATOM   4221  HG1 SER   119     -15.071 -15.233   9.529  1.00  0.00      PROB
ATOM   4222  C   SER   119     -12.103 -17.584   9.250  1.00  0.00      PROB
ATOM   4223  O   SER   119     -11.993 -18.321   8.276  1.00  0.00      PROB
ATOM   4224  N   SER   120     -12.392 -18.001  10.486  1.00  0.00      PROB
ATOM   4225  HN  SER   120     -12.383 -17.399  11.280  1.00  0.00      PROB
ATOM   4226  CA  SER   120     -12.742 -19.398  10.714  1.00  0.00      PROB
ATOM   4227  HA  SER   120     -11.972 -20.020  10.283  1.00  0.00      PROB
ATOM   4228  CB  SER   120     -12.849 -19.630  12.218  1.00  0.00      PROB
ATOM   4229  HB1 SER   120     -12.659 -20.699  12.454  1.00  0.00      PROB
ATOM   4230  HB2 SER   120     -13.861 -19.346  12.578  1.00  0.00      PROB
ATOM   4231  OG  SER   120     -11.867 -18.817  12.877  1.00  0.00      PROB
ATOM   4232  HG1 SER   120     -11.966 -18.991  13.816  1.00  0.00      PROB
ATOM   4233  C   SER   120     -13.999 -19.863   9.991  1.00  0.00      PROB
ATOM   4234  O   SER   120     -14.174 -21.037   9.696  1.00  0.00      PROB
ATOM   4235  N   ALA   121     -14.868 -18.877   9.706  1.00  0.00      PROB
ATOM   4236  HN  ALA   121     -14.731 -17.920   9.952  1.00  0.00      PROB
ATOM   4237  CA  ALA   121     -16.086 -19.238   8.991  1.00  0.00      PROB
ATOM   4238  HA  ALA   121     -16.472 -20.149   9.422  1.00  0.00      PROB
ATOM   4239  CB  ALA   121     -17.118 -18.113   9.107  1.00  0.00      PROB
ATOM   4240  HB1 ALA   121     -16.711 -17.175   8.671  1.00  0.00      PROB
ATOM   4241  HB2 ALA   121     -17.361 -17.931  10.176  1.00  0.00      PROB
ATOM   4242  HB3 ALA   121     -18.042 -18.388   8.555  1.00  0.00      PROB
ATOM   4243  C   ALA   121     -15.850 -19.570   7.526  1.00  0.00      PROB
ATOM   4244  O   ALA   121     -14.762 -19.378   6.979  1.00  0.00      PROB
ATOM   4245  N   SER   122     -16.933 -20.082   6.929  1.00  0.00      PROB
ATOM   4246  HN  SER   122     -17.810 -20.187   7.391  1.00  0.00      PROB
ATOM   4247  CA  SER   122     -16.858 -20.515   5.542  1.00  0.00      PROB
ATOM   4248  HA  SER   122     -15.944 -20.131   5.114  1.00  0.00      PROB
ATOM   4249  CB  SER   122     -16.878 -22.042   5.489  1.00  0.00      PROB
ATOM   4250  HB1 SER   122     -16.766 -22.390   4.440  1.00  0.00      PROB
ATOM   4251  HB2 SER   122     -17.833 -22.427   5.907  1.00  0.00      PROB
ATOM   4252  OG  SER   122     -15.785 -22.541   6.272  1.00  0.00      PROB
ATOM   4253  HG1 SER   122     -16.008 -22.355   7.187  1.00  0.00      PROB
ATOM   4254  C   SER   122     -17.943 -19.879   4.694  1.00  0.00      PROB
ATOM   4255  O   SER   122     -18.870 -19.260   5.202  1.00  0.00      PROB
ATOM   4256  N   THR   123     -17.753 -20.036   3.382  1.00  0.00      PROB
ATOM   4257  HN  THR   123     -17.069 -20.660   3.013  1.00  0.00      PROB
ATOM   4258  CA  THR   123     -18.544 -19.294   2.406  1.00  0.00      PROB
ATOM   4259  HA  THR   123     -18.473 -18.239   2.624  1.00  0.00      PROB
ATOM   4260  CB  THR   123     -17.964 -19.614   1.029  1.00  0.00      PROB
ATOM   4261  HB  THR   123     -18.418 -20.549   0.636  1.00  0.00      PROB
ATOM   4262  OG1 THR   123     -16.540 -19.791   1.134  1.00  0.00      PROB
ATOM   4263  HG1 THR   123     -16.232 -19.988   0.246  1.00  0.00      PROB
ATOM   4264  CG2 THR   123     -18.313 -18.560  -0.021  1.00  0.00      PROB
ATOM   4265 HG21 THR   123     -17.768 -17.615   0.190  1.00  0.00      PROB
ATOM   4266 HG22 THR   123     -19.404 -18.351   0.001  1.00  0.00      PROB
ATOM   4267 HG23 THR   123     -18.021 -18.920  -1.030  1.00  0.00      PROB
ATOM   4268  C   THR   123     -20.056 -19.490   2.423  1.00  0.00      PROB
ATOM   4269  O   THR   123     -20.568 -20.555   2.099  1.00  0.00      PROB
ATOM   4270  N   LYS   124     -20.758 -18.404   2.774  1.00  0.00      PROB
ATOM   4271  HN  LYS   124     -20.378 -17.598   3.220  1.00  0.00      PROB
ATOM   4272  CA  LYS   124     -22.182 -18.436   2.465  1.00  0.00      PROB
ATOM   4273  HA  LYS   124     -22.442 -19.461   2.244  1.00  0.00      PROB
ATOM   4274  CB  LYS   124     -23.062 -17.915   3.615  1.00  0.00      PROB
ATOM   4275  HB1 LYS   124     -22.842 -16.839   3.785  1.00  0.00      PROB
ATOM   4276  HB2 LYS   124     -22.827 -18.480   4.541  1.00  0.00      PROB
ATOM   4277  CG  LYS   124     -24.554 -18.082   3.282  1.00  0.00      PROB
ATOM   4278  HG1 LYS   124     -24.780 -19.168   3.277  1.00  0.00      PROB
ATOM   4279  HG2 LYS   124     -24.723 -17.673   2.264  1.00  0.00      PROB
ATOM   4280  CD  LYS   124     -25.543 -17.402   4.230  1.00  0.00      PROB
ATOM   4281  HD1 LYS   124     -25.192 -16.367   4.429  1.00  0.00      PROB
ATOM   4282  HD2 LYS   124     -25.565 -17.965   5.187  1.00  0.00      PROB
ATOM   4283  CE  LYS   124     -26.972 -17.337   3.663  1.00  0.00      PROB
ATOM   4284  HE1 LYS   124     -27.664 -16.912   4.421  1.00  0.00      PROB
ATOM   4285  HE2 LYS   124     -27.310 -18.353   3.364  1.00  0.00      PROB
ATOM   4286  NZ  LYS   124     -27.013 -16.473   2.472  1.00  0.00      PROB
ATOM   4287  HZ1 LYS   124     -26.259 -16.754   1.813  1.00  0.00      PROB
ATOM   4288  HZ2 LYS   124     -26.873 -15.483   2.757  1.00  0.00      PROB
ATOM   4289  HZ3 LYS   124     -27.936 -16.572   2.004  1.00  0.00      PROB
ATOM   4290  C   LYS   124     -22.483 -17.661   1.198  1.00  0.00      PROB
ATOM   4291  O   LYS   124     -22.278 -16.456   1.110  1.00  0.00      PROB
ATOM   4292  N   GLY   125     -23.033 -18.418   0.234  1.00  0.00      PROB
ATOM   4293  HN  GLY   125     -23.065 -19.414   0.266  1.00  0.00      PROB
ATOM   4294  CA  GLY   125     -23.623 -17.760  -0.934  1.00  0.00      PROB
ATOM   4295  HA1 GLY   125     -24.039 -18.525  -1.573  1.00  0.00      PROB
ATOM   4296  HA2 GLY   125     -22.836 -17.230  -1.451  1.00  0.00      PROB
ATOM   4297  C   GLY   125     -24.722 -16.775  -0.550  1.00  0.00      PROB
ATOM   4298  O   GLY   125     -25.423 -16.944   0.447  1.00  0.00      PROB
ATOM   4299  N   PRO   126     -24.826 -15.712  -1.372  1.00  0.00      PROB
ATOM   4300  CD  PRO   126     -24.158 -15.534  -2.652  1.00  0.00      PROB
ATOM   4301  HD1 PRO   126     -24.318 -16.430  -3.288  1.00  0.00      PROB
ATOM   4302  HD2 PRO   126     -23.072 -15.372  -2.490  1.00  0.00      PROB
ATOM   4303  CA  PRO   126     -25.657 -14.571  -0.998  1.00  0.00      PROB
ATOM   4304  HA  PRO   126     -25.496 -14.303   0.034  1.00  0.00      PROB
ATOM   4305  CB  PRO   126     -25.225 -13.512  -2.017  1.00  0.00      PROB
ATOM   4306  HB1 PRO   126     -24.370 -12.918  -1.630  1.00  0.00      PROB
ATOM   4307  HB2 PRO   126     -26.065 -12.823  -2.249  1.00  0.00      PROB
ATOM   4308  CG  PRO   126     -24.817 -14.301  -3.256  1.00  0.00      PROB
ATOM   4309  HG1 PRO   126     -25.700 -14.575  -3.872  1.00  0.00      PROB
ATOM   4310  HG2 PRO   126     -24.103 -13.728  -3.885  1.00  0.00      PROB
ATOM   4311  C   PRO   126     -27.140 -14.878  -1.036  1.00  0.00      PROB
ATOM   4312  O   PRO   126     -27.600 -15.980  -1.314  1.00  0.00      PROB
ATOM   4313  N   SER   127     -27.880 -13.819  -0.733  1.00  0.00      PROB
ATOM   4314  HN  SER   127     -27.485 -12.932  -0.508  1.00  0.00      PROB
ATOM   4315  CA  SER   127     -29.329 -13.912  -0.716  1.00  0.00      PROB
ATOM   4316  HA  SER   127     -29.641 -14.617  -1.471  1.00  0.00      PROB
ATOM   4317  CB  SER   127     -29.752 -14.380   0.685  1.00  0.00      PROB
ATOM   4318  HB1 SER   127     -30.842 -14.594   0.705  1.00  0.00      PROB
ATOM   4319  HB2 SER   127     -29.514 -13.601   1.439  1.00  0.00      PROB
ATOM   4320  OG  SER   127     -29.020 -15.590   0.996  1.00  0.00      PROB
ATOM   4321  HG1 SER   127     -28.860 -16.026   0.156  1.00  0.00      PROB
ATOM   4322  C   SER   127     -29.877 -12.569  -1.169  1.00  0.00      PROB
ATOM   4323  O   SER   127     -30.081 -11.635  -0.408  1.00  0.00      PROB
ATOM   4324  N   VAL   128     -29.982 -12.492  -2.502  1.00  0.00      PROB
ATOM   4325  HN  VAL   128     -29.976 -13.285  -3.107  1.00  0.00      PROB
ATOM   4326  CA  VAL   128     -30.112 -11.169  -3.108  1.00  0.00      PROB
ATOM   4327  HA  VAL   128     -29.792 -10.434  -2.386  1.00  0.00      PROB
ATOM   4328  CB  VAL   128     -29.252 -11.086  -4.376  1.00  0.00      PROB
ATOM   4329  HB  VAL   128     -29.640 -11.810  -5.124  1.00  0.00      PROB
ATOM   4330  CG1 VAL   128     -29.267  -9.684  -4.986  1.00  0.00      PROB
ATOM   4331 HG11 VAL   128     -28.710  -8.978  -4.334  1.00  0.00      PROB
ATOM   4332 HG12 VAL   128     -30.314  -9.326  -5.084  1.00  0.00      PROB
ATOM   4333 HG13 VAL   128     -28.783  -9.702  -5.986  1.00  0.00      PROB
ATOM   4334  CG2 VAL   128     -27.824 -11.547  -4.093  1.00  0.00      PROB
ATOM   4335 HG21 VAL   128     -27.806 -12.643  -3.913  1.00  0.00      PROB
ATOM   4336 HG22 VAL   128     -27.433 -11.032  -3.190  1.00  0.00      PROB
ATOM   4337 HG23 VAL   128     -27.174 -11.320  -4.965  1.00  0.00      PROB
ATOM   4338  C   VAL   128     -31.547 -10.779  -3.397  1.00  0.00      PROB
ATOM   4339  O   VAL   128     -32.163 -11.237  -4.356  1.00  0.00      PROB
ATOM   4340  N   PHE   129     -32.045  -9.910  -2.520  1.00  0.00      PROB
ATOM   4341  HN  PHE   129     -31.516  -9.524  -1.768  1.00  0.00      PROB
ATOM   4342  CA  PHE   129     -33.436  -9.491  -2.651  1.00  0.00      PROB
ATOM   4343  HA  PHE   129     -33.975 -10.260  -3.185  1.00  0.00      PROB
ATOM   4344  CB  PHE   129     -34.031  -9.282  -1.253  1.00  0.00      PROB
ATOM   4345  HB1 PHE   129     -35.120  -9.079  -1.327  1.00  0.00      PROB
ATOM   4346  HB2 PHE   129     -33.519  -8.439  -0.741  1.00  0.00      PROB
ATOM   4347  CG  PHE   129     -33.837 -10.530  -0.418  1.00  0.00      PROB
ATOM   4348  CD1 PHE   129     -34.511 -11.721  -0.772  1.00  0.00      PROB
ATOM   4349  HD1 PHE   129     -35.175 -11.738  -1.623  1.00  0.00      PROB
ATOM   4350  CE1 PHE   129     -34.308 -12.885  -0.005  1.00  0.00      PROB
ATOM   4351  HE1 PHE   129     -34.814 -13.804  -0.264  1.00  0.00      PROB
ATOM   4352  CZ  PHE   129     -33.439 -12.837   1.104  1.00  0.00      PROB
ATOM   4353  HZ  PHE   129     -33.279 -13.731   1.689  1.00  0.00      PROB
ATOM   4354  CD2 PHE   129     -32.974 -10.483   0.698  1.00  0.00      PROB
ATOM   4355  HD2 PHE   129     -32.472  -9.564   0.961  1.00  0.00      PROB
ATOM   4356  CE2 PHE   129     -32.773 -11.648   1.466  1.00  0.00      PROB
ATOM   4357  HE2 PHE   129     -32.115 -11.629   2.322  1.00  0.00      PROB
ATOM   4358  C   PHE   129     -33.594  -8.257  -3.525  1.00  0.00      PROB
ATOM   4359  O   PHE   129     -32.982  -7.222  -3.284  1.00  0.00      PROB
ATOM   4360  N   PRO   130     -34.424  -8.402  -4.586  1.00  0.00      PROB
ATOM   4361  CD  PRO   130     -35.128  -9.616  -4.989  1.00  0.00      PROB
ATOM   4362  HD1 PRO   130     -35.665 -10.047  -4.118  1.00  0.00      PROB
ATOM   4363  HD2 PRO   130     -34.403 -10.355  -5.391  1.00  0.00      PROB
ATOM   4364  CA  PRO   130     -34.685  -7.260  -5.469  1.00  0.00      PROB
ATOM   4365  HA  PRO   130     -33.766  -6.754  -5.721  1.00  0.00      PROB
ATOM   4366  CB  PRO   130     -35.402  -7.925  -6.649  1.00  0.00      PROB
ATOM   4367  HB1 PRO   130     -34.673  -8.225  -7.431  1.00  0.00      PROB
ATOM   4368  HB2 PRO   130     -36.143  -7.229  -7.098  1.00  0.00      PROB
ATOM   4369  CG  PRO   130     -36.102  -9.152  -6.065  1.00  0.00      PROB
ATOM   4370  HG1 PRO   130     -37.087  -8.885  -5.629  1.00  0.00      PROB
ATOM   4371  HG2 PRO   130     -36.251  -9.936  -6.838  1.00  0.00      PROB
ATOM   4372  C   PRO   130     -35.502  -6.171  -4.785  1.00  0.00      PROB
ATOM   4373  O   PRO   130     -36.714  -6.261  -4.613  1.00  0.00      PROB
ATOM   4374  N   LEU   131     -34.773  -5.133  -4.372  1.00  0.00      PROB
ATOM   4375  HN  LEU   131     -33.783  -5.090  -4.478  1.00  0.00      PROB
ATOM   4376  CA  LEU   131     -35.421  -3.992  -3.732  1.00  0.00      PROB
ATOM   4377  HA  LEU   131     -36.042  -4.363  -2.930  1.00  0.00      PROB
ATOM   4378  CB  LEU   131     -34.372  -3.029  -3.190  1.00  0.00      PROB
ATOM   4379  HB1 LEU   131     -34.893  -2.163  -2.732  1.00  0.00      PROB
ATOM   4380  HB2 LEU   131     -33.754  -2.669  -4.040  1.00  0.00      PROB
ATOM   4381  CG  LEU   131     -33.444  -3.640  -2.145  1.00  0.00      PROB
ATOM   4382  HG  LEU   131     -33.016  -4.586  -2.542  1.00  0.00      PROB
ATOM   4383  CD1 LEU   131     -32.309  -2.676  -1.802  1.00  0.00      PROB
ATOM   4384 HD11 LEU   131     -32.722  -1.729  -1.396  1.00  0.00      PROB
ATOM   4385 HD12 LEU   131     -31.720  -2.444  -2.715  1.00  0.00      PROB
ATOM   4386 HD13 LEU   131     -31.646  -3.131  -1.035  1.00  0.00      PROB
ATOM   4387  CD2 LEU   131     -34.203  -4.134  -0.911  1.00  0.00      PROB
ATOM   4388 HD21 LEU   131     -34.942  -4.910  -1.202  1.00  0.00      PROB
ATOM   4389 HD22 LEU   131     -34.746  -3.287  -0.438  1.00  0.00      PROB
ATOM   4390 HD23 LEU   131     -33.492  -4.576  -0.181  1.00  0.00      PROB
ATOM   4391  C   LEU   131     -36.343  -3.253  -4.677  1.00  0.00      PROB
ATOM   4392  O   LEU   131     -35.920  -2.683  -5.678  1.00  0.00      PROB
ATOM   4393  N   ALA   132     -37.630  -3.322  -4.313  1.00  0.00      PROB
ATOM   4394  HN  ALA   132     -37.941  -3.714  -3.451  1.00  0.00      PROB
ATOM   4395  CA  ALA   132     -38.640  -2.795  -5.223  1.00  0.00      PROB
ATOM   4396  HA  ALA   132     -38.461  -3.206  -6.205  1.00  0.00      PROB
ATOM   4397  CB  ALA   132     -40.034  -3.186  -4.720  1.00  0.00      PROB
ATOM   4398  HB1 ALA   132     -40.030  -3.272  -3.613  1.00  0.00      PROB
ATOM   4399  HB2 ALA   132     -40.329  -4.167  -5.151  1.00  0.00      PROB
ATOM   4400  HB3 ALA   132     -40.773  -2.411  -5.014  1.00  0.00      PROB
ATOM   4401  C   ALA   132     -38.536  -1.288  -5.397  1.00  0.00      PROB
ATOM   4402  O   ALA   132     -38.219  -0.559  -4.463  1.00  0.00      PROB
ATOM   4403  N   PRO   133     -38.785  -0.841  -6.652  1.00  0.00      PROB
ATOM   4404  CD  PRO   133     -39.169  -1.623  -7.823  1.00  0.00      PROB
ATOM   4405  HD1 PRO   133     -39.902  -2.406  -7.535  1.00  0.00      PROB
ATOM   4406  HD2 PRO   133     -38.271  -2.094  -8.277  1.00  0.00      PROB
ATOM   4407  CA  PRO   133     -38.661   0.589  -6.945  1.00  0.00      PROB
ATOM   4408  HA  PRO   133     -37.680   0.946  -6.673  1.00  0.00      PROB
ATOM   4409  CB  PRO   133     -38.980   0.666  -8.442  1.00  0.00      PROB
ATOM   4410  HB1 PRO   133     -38.045   0.687  -9.041  1.00  0.00      PROB
ATOM   4411  HB2 PRO   133     -39.572   1.578  -8.670  1.00  0.00      PROB
ATOM   4412  CG  PRO   133     -39.789  -0.591  -8.752  1.00  0.00      PROB
ATOM   4413  HG1 PRO   133     -40.867  -0.442  -8.528  1.00  0.00      PROB
ATOM   4414  HG2 PRO   133     -39.681  -0.889  -9.817  1.00  0.00      PROB
ATOM   4415  C   PRO   133     -39.544   1.480  -6.095  1.00  0.00      PROB
ATOM   4416  O   PRO   133     -40.669   1.152  -5.734  1.00  0.00      PROB
ATOM   4417  N   SER   134     -38.967   2.650  -5.801  1.00  0.00      PROB
ATOM   4418  HN  SER   134     -38.046   2.901  -6.087  1.00  0.00      PROB
ATOM   4419  CA  SER   134     -39.722   3.619  -5.017  1.00  0.00      PROB
ATOM   4420  HA  SER   134     -40.117   3.120  -4.145  1.00  0.00      PROB
ATOM   4421  CB  SER   134     -38.800   4.762  -4.612  1.00  0.00      PROB
ATOM   4422  HB1 SER   134     -39.299   5.402  -3.854  1.00  0.00      PROB
ATOM   4423  HB2 SER   134     -38.542   5.375  -5.502  1.00  0.00      PROB
ATOM   4424  OG  SER   134     -37.599   4.223  -4.051  1.00  0.00      PROB
ATOM   4425  HG1 SER   134     -37.870   3.478  -3.511  1.00  0.00      PROB
ATOM   4426  C   SER   134     -40.960   4.180  -5.693  1.00  0.00      PROB
ATOM   4427  O   SER   134     -40.891   5.164  -6.417  1.00  0.00      PROB
ATOM   4428  N   SER   135     -42.099   3.545  -5.380  1.00  0.00      PROB
ATOM   4429  HN  SER   135     -42.114   2.723  -4.817  1.00  0.00      PROB
ATOM   4430  CA  SER   135     -43.398   4.033  -5.853  1.00  0.00      PROB
ATOM   4431  HA  SER   135     -43.467   3.862  -6.917  1.00  0.00      PROB
ATOM   4432  CB  SER   135     -44.489   3.264  -5.101  1.00  0.00      PROB
ATOM   4433  HB1 SER   135     -44.515   2.207  -5.443  1.00  0.00      PROB
ATOM   4434  HB2 SER   135     -45.480   3.734  -5.279  1.00  0.00      PROB
ATOM   4435  OG  SER   135     -44.193   3.300  -3.696  1.00  0.00      PROB
ATOM   4436  HG1 SER   135     -44.971   2.952  -3.253  1.00  0.00      PROB
ATOM   4437  C   SER   135     -43.578   5.535  -5.675  1.00  0.00      PROB
ATOM   4438  O   SER   135     -43.878   6.307  -6.577  1.00  0.00      PROB
ATOM   4439  N   LYS   136     -43.328   5.923  -4.420  1.00  0.00      PROB
ATOM   4440  HN  LYS   136     -43.159   5.290  -3.668  1.00  0.00      PROB
ATOM   4441  CA  LYS   136     -43.299   7.348  -4.125  1.00  0.00      PROB
ATOM   4442  HA  LYS   136     -44.019   7.845  -4.758  1.00  0.00      PROB
ATOM   4443  CB  LYS   136     -43.644   7.553  -2.649  1.00  0.00      PROB
ATOM   4444  HB1 LYS   136     -43.535   8.627  -2.387  1.00  0.00      PROB
ATOM   4445  HB2 LYS   136     -42.950   6.957  -2.019  1.00  0.00      PROB
ATOM   4446  CG  LYS   136     -45.085   7.105  -2.391  1.00  0.00      PROB
ATOM   4447  HG1 LYS   136     -45.254   6.145  -2.924  1.00  0.00      PROB
ATOM   4448  HG2 LYS   136     -45.770   7.873  -2.807  1.00  0.00      PROB
ATOM   4449  CD  LYS   136     -45.432   6.901  -0.915  1.00  0.00      PROB
ATOM   4450  HD1 LYS   136     -45.248   7.851  -0.370  1.00  0.00      PROB
ATOM   4451  HD2 LYS   136     -44.770   6.113  -0.497  1.00  0.00      PROB
ATOM   4452  CE  LYS   136     -46.893   6.483  -0.699  1.00  0.00      PROB
ATOM   4453  HE1 LYS   136     -47.576   7.295  -1.030  1.00  0.00      PROB
ATOM   4454  HE2 LYS   136     -47.070   6.249   0.372  1.00  0.00      PROB
ATOM   4455  NZ  LYS   136     -47.194   5.283  -1.486  1.00  0.00      PROB
ATOM   4456  HZ1 LYS   136     -46.385   4.630  -1.447  1.00  0.00      PROB
ATOM   4457  HZ2 LYS   136     -47.373   5.553  -2.474  1.00  0.00      PROB
ATOM   4458  HZ3 LYS   136     -48.037   4.815  -1.096  1.00  0.00      PROB
ATOM   4459  C   LYS   136     -41.994   8.007  -4.537  1.00  0.00      PROB
ATOM   4460  O   LYS   136     -41.089   8.248  -3.738  1.00  0.00      PROB
ATOM   4461  N   SER   137     -41.942   8.304  -5.836  1.00  0.00      PROB
ATOM   4462  HN  SER   137     -42.647   8.045  -6.493  1.00  0.00      PROB
ATOM   4463  CA  SER   137     -40.794   9.048  -6.330  1.00  0.00      PROB
ATOM   4464  HA  SER   137     -40.455   9.698  -5.538  1.00  0.00      PROB
ATOM   4465  CB  SER   137     -39.663   8.107  -6.763  1.00  0.00      PROB
ATOM   4466  HB1 SER   137     -39.784   7.829  -7.832  1.00  0.00      PROB
ATOM   4467  HB2 SER   137     -39.671   7.188  -6.139  1.00  0.00      PROB
ATOM   4468  OG  SER   137     -38.410   8.783  -6.591  1.00  0.00      PROB
ATOM   4469  HG1 SER   137     -38.081   8.959  -7.475  1.00  0.00      PROB
ATOM   4470  C   SER   137     -41.190   9.996  -7.440  1.00  0.00      PROB
ATOM   4471  O   SER   137     -42.358  10.135  -7.786  1.00  0.00      PROB
ATOM   4472  N   THR   138     -40.158  10.647  -7.981  1.00  0.00      PROB
ATOM   4473  HN  THR   138     -39.224  10.553  -7.644  1.00  0.00      PROB
ATOM   4474  CA  THR   138     -40.360  11.544  -9.113  1.00  0.00      PROB
ATOM   4475  HA  THR   138     -41.155  12.232  -8.867  1.00  0.00      PROB
ATOM   4476  CB  THR   138     -39.058  12.297  -9.386  1.00  0.00      PROB
ATOM   4477  HB  THR   138     -38.576  11.889 -10.301  1.00  0.00      PROB
ATOM   4478  OG1 THR   138     -38.148  12.153  -8.283  1.00  0.00      PROB
ATOM   4479  HG1 THR   138     -37.625  11.370  -8.471  1.00  0.00      PROB
ATOM   4480  CG2 THR   138     -39.311  13.767  -9.720  1.00  0.00      PROB
ATOM   4481 HG21 THR   138     -39.825  14.268  -8.871  1.00  0.00      PROB
ATOM   4482 HG22 THR   138     -39.957  13.844 -10.621  1.00  0.00      PROB
ATOM   4483 HG23 THR   138     -38.346  14.284  -9.906  1.00  0.00      PROB
ATOM   4484  C   THR   138     -40.827  10.841 -10.377  1.00  0.00      PROB
ATOM   4485  O   THR   138     -40.025  10.439 -11.212  1.00  0.00      PROB
ATOM   4486  N   SER   139     -42.158  10.719 -10.497  1.00  0.00      PROB
ATOM   4487  HN  SER   139     -42.810  10.997  -9.795  1.00  0.00      PROB
ATOM   4488  CA  SER   139     -42.684  10.141 -11.735  1.00  0.00      PROB
ATOM   4489  HA  SER   139     -42.266   9.152 -11.846  1.00  0.00      PROB
ATOM   4490  CB  SER   139     -44.211  10.070 -11.692  1.00  0.00      PROB
ATOM   4491  HB1 SER   139     -44.641  11.076 -11.887  1.00  0.00      PROB
ATOM   4492  HB2 SER   139     -44.545   9.712 -10.695  1.00  0.00      PROB
ATOM   4493  OG  SER   139     -44.681   9.161 -12.694  1.00  0.00      PROB
ATOM   4494  HG1 SER   139     -45.638   9.157 -12.621  1.00  0.00      PROB
ATOM   4495  C   SER   139     -42.179  10.864 -12.975  1.00  0.00      PROB
ATOM   4496  O   SER   139     -41.863  12.050 -12.950  1.00  0.00      PROB
ATOM   4497  N   GLY   140     -42.030  10.070 -14.043  1.00  0.00      PROB
ATOM   4498  HN  GLY   140     -42.450   9.171 -14.135  1.00  0.00      PROB
ATOM   4499  CA  GLY   140     -41.197  10.556 -15.140  1.00  0.00      PROB
ATOM   4500  HA1 GLY   140     -41.465  11.585 -15.330  1.00  0.00      PROB
ATOM   4501  HA2 GLY   140     -41.405   9.950 -16.009  1.00  0.00      PROB
ATOM   4502  C   GLY   140     -39.709  10.480 -14.825  1.00  0.00      PROB
ATOM   4503  O   GLY   140     -38.992   9.594 -15.289  1.00  0.00      PROB
ATOM   4504  N   GLY   141     -39.290  11.466 -14.017  1.00  0.00      PROB
ATOM   4505  HN  GLY   141     -39.909  12.151 -13.641  1.00  0.00      PROB
ATOM   4506  CA  GLY   141     -37.882  11.585 -13.644  1.00  0.00      PROB
ATOM   4507  HA1 GLY   141     -37.735  12.577 -13.244  1.00  0.00      PROB
ATOM   4508  HA2 GLY   141     -37.297  11.454 -14.543  1.00  0.00      PROB
ATOM   4509  C   GLY   141     -37.420  10.572 -12.613  1.00  0.00      PROB
ATOM   4510  O   GLY   141     -37.848   9.427 -12.581  1.00  0.00      PROB
ATOM   4511  N   THR   142     -36.489  11.039 -11.777  1.00  0.00      PROB
ATOM   4512  HN  THR   142     -36.280  12.009 -11.677  1.00  0.00      PROB
ATOM   4513  CA  THR   142     -35.728  10.102 -10.957  1.00  0.00      PROB
ATOM   4514  HA  THR   142     -35.328   9.328 -11.596  1.00  0.00      PROB
ATOM   4515  CB  THR   142     -34.603  10.875 -10.269  1.00  0.00      PROB
ATOM   4516  HB  THR   142     -34.943  11.235  -9.274  1.00  0.00      PROB
ATOM   4517  OG1 THR   142     -34.240  12.006 -11.077  1.00  0.00      PROB
ATOM   4518  HG1 THR   142     -33.536  12.455 -10.604  1.00  0.00      PROB
ATOM   4519  CG2 THR   142     -33.384   9.989  -9.994  1.00  0.00      PROB
ATOM   4520 HG21 THR   142     -32.984   9.583 -10.947  1.00  0.00      PROB
ATOM   4521 HG22 THR   142     -33.674   9.140  -9.340  1.00  0.00      PROB
ATOM   4522 HG23 THR   142     -32.586  10.586  -9.501  1.00  0.00      PROB
ATOM   4523  C   THR   142     -36.485   9.213  -9.974  1.00  0.00      PROB
ATOM   4524  O   THR   142     -37.145   9.652  -9.031  1.00  0.00      PROB
ATOM   4525  N   ALA   143     -36.316   7.916 -10.236  1.00  0.00      PROB
ATOM   4526  HN  ALA   143     -35.934   7.579 -11.093  1.00  0.00      PROB
ATOM   4527  CA  ALA   143     -36.695   6.923  -9.245  1.00  0.00      PROB
ATOM   4528  HA  ALA   143     -37.016   7.444  -8.355  1.00  0.00      PROB
ATOM   4529  CB  ALA   143     -37.823   6.034  -9.774  1.00  0.00      PROB
ATOM   4530  HB1 ALA   143     -37.493   5.506 -10.694  1.00  0.00      PROB
ATOM   4531  HB2 ALA   143     -38.710   6.655 -10.020  1.00  0.00      PROB
ATOM   4532  HB3 ALA   143     -38.097   5.276  -9.009  1.00  0.00      PROB
ATOM   4533  C   ALA   143     -35.456   6.104  -8.947  1.00  0.00      PROB
ATOM   4534  O   ALA   143     -34.359   6.473  -9.356  1.00  0.00      PROB
ATOM   4535  N   ALA   144     -35.671   4.993  -8.232  1.00  0.00      PROB
ATOM   4536  HN  ALA   144     -36.551   4.762  -7.824  1.00  0.00      PROB
ATOM   4537  CA  ALA   144     -34.570   4.064  -8.031  1.00  0.00      PROB
ATOM   4538  HA  ALA   144     -34.015   4.003  -8.955  1.00  0.00      PROB
ATOM   4539  CB  ALA   144     -33.653   4.524  -6.894  1.00  0.00      PROB
ATOM   4540  HB1 ALA   144     -34.227   4.592  -5.945  1.00  0.00      PROB
ATOM   4541  HB2 ALA   144     -33.233   5.525  -7.128  1.00  0.00      PROB
ATOM   4542  HB3 ALA   144     -32.826   3.794  -6.757  1.00  0.00      PROB
ATOM   4543  C   ALA   144     -35.131   2.711  -7.677  1.00  0.00      PROB
ATOM   4544  O   ALA   144     -36.274   2.602  -7.239  1.00  0.00      PROB
ATOM   4545  N   LEU   145     -34.268   1.710  -7.877  1.00  0.00      PROB
ATOM   4546  HN  LEU   145     -33.409   1.842  -8.365  1.00  0.00      PROB
ATOM   4547  CA  LEU   145     -34.530   0.358  -7.391  1.00  0.00      PROB
ATOM   4548  HA  LEU   145     -35.088   0.442  -6.470  1.00  0.00      PROB
ATOM   4549  CB  LEU   145     -35.323  -0.475  -8.414  1.00  0.00      PROB
ATOM   4550  HB1 LEU   145     -36.382  -0.154  -8.348  1.00  0.00      PROB
ATOM   4551  HB2 LEU   145     -35.245  -1.537  -8.103  1.00  0.00      PROB
ATOM   4552  CG  LEU   145     -34.918  -0.404  -9.893  1.00  0.00      PROB
ATOM   4553  HG  LEU   145     -34.800   0.664 -10.175  1.00  0.00      PROB
ATOM   4554  CD1 LEU   145     -33.616  -1.135 -10.213  1.00  0.00      PROB
ATOM   4555 HD11 LEU   145     -33.710  -2.212  -9.956  1.00  0.00      PROB
ATOM   4556 HD12 LEU   145     -32.782  -0.700  -9.621  1.00  0.00      PROB
ATOM   4557 HD13 LEU   145     -33.390  -1.048 -11.297  1.00  0.00      PROB
ATOM   4558  CD2 LEU   145     -36.049  -0.913 -10.783  1.00  0.00      PROB
ATOM   4559 HD21 LEU   145     -37.029  -0.559 -10.397  1.00  0.00      PROB
ATOM   4560 HD22 LEU   145     -36.052  -2.024 -10.792  1.00  0.00      PROB
ATOM   4561 HD23 LEU   145     -35.918  -0.531 -11.818  1.00  0.00      PROB
ATOM   4562  C   LEU   145     -33.199  -0.257  -7.022  1.00  0.00      PROB
ATOM   4563  O   LEU   145     -32.174   0.409  -7.141  1.00  0.00      PROB
ATOM   4564  N   GLY   146     -33.218  -1.521  -6.590  1.00  0.00      PROB
ATOM   4565  HN  GLY   146     -34.029  -2.076  -6.435  1.00  0.00      PROB
ATOM   4566  CA  GLY   146     -31.894  -2.075  -6.343  1.00  0.00      PROB
ATOM   4567  HA1 GLY   146     -31.431  -1.484  -5.566  1.00  0.00      PROB
ATOM   4568  HA2 GLY   146     -31.328  -1.994  -7.260  1.00  0.00      PROB
ATOM   4569  C   GLY   146     -31.912  -3.515  -5.911  1.00  0.00      PROB
ATOM   4570  O   GLY   146     -32.886  -4.232  -6.086  1.00  0.00      PROB
ATOM   4571  N   CYS   147     -30.796  -3.898  -5.300  1.00  0.00      PROB
ATOM   4572  HN  CYS   147     -30.000  -3.307  -5.194  1.00  0.00      PROB
ATOM   4573  CA  CYS   147     -30.708  -5.241  -4.752  1.00  0.00      PROB
ATOM   4574  HA  CYS   147     -31.713  -5.601  -4.588  1.00  0.00      PROB
ATOM   4575  CB  CYS   147     -29.963  -6.168  -5.706  1.00  0.00      PROB
ATOM   4576  HB1 CYS   147     -29.817  -7.146  -5.201  1.00  0.00      PROB
ATOM   4577  HB2 CYS   147     -28.965  -5.729  -5.912  1.00  0.00      PROB
ATOM   4578  SG  CYS   147     -30.831  -6.429  -7.266  1.00  0.00      PROB
ATOM   4579  HG1 CYS   147     -30.633  -5.199  -7.716  1.00  0.00      PROB
ATOM   4580  C   CYS   147     -29.991  -5.218  -3.429  1.00  0.00      PROB
ATOM   4581  O   CYS   147     -28.878  -4.719  -3.310  1.00  0.00      PROB
ATOM   4582  N   LEU   148     -30.672  -5.787  -2.433  1.00  0.00      PROB
ATOM   4583  HN  LEU   148     -31.638  -6.030  -2.470  1.00  0.00      PROB
ATOM   4584  CA  LEU   148     -29.927  -6.064  -1.216  1.00  0.00      PROB
ATOM   4585  HA  LEU   148     -29.157  -5.313  -1.123  1.00  0.00      PROB
ATOM   4586  CB  LEU   148     -30.834  -6.041   0.015  1.00  0.00      PROB
ATOM   4587  HB1 LEU   148     -31.533  -6.902  -0.042  1.00  0.00      PROB
ATOM   4588  HB2 LEU   148     -31.423  -5.099   0.006  1.00  0.00      PROB
ATOM   4589  CG  LEU   148     -30.059  -6.124   1.335  1.00  0.00      PROB
ATOM   4590  HG  LEU   148     -29.430  -7.039   1.324  1.00  0.00      PROB
ATOM   4591  CD1 LEU   148     -29.160  -4.907   1.561  1.00  0.00      PROB
ATOM   4592 HD11 LEU   148     -29.771  -3.980   1.588  1.00  0.00      PROB
ATOM   4593 HD12 LEU   148     -28.423  -4.822   0.734  1.00  0.00      PROB
ATOM   4594 HD13 LEU   148     -28.625  -5.007   2.529  1.00  0.00      PROB
ATOM   4595  CD2 LEU   148     -30.990  -6.367   2.519  1.00  0.00      PROB
ATOM   4596 HD21 LEU   148     -31.541  -7.322   2.383  1.00  0.00      PROB
ATOM   4597 HD22 LEU   148     -31.728  -5.540   2.596  1.00  0.00      PROB
ATOM   4598 HD23 LEU   148     -30.400  -6.429   3.458  1.00  0.00      PROB
ATOM   4599  C   LEU   148     -29.240  -7.400  -1.352  1.00  0.00      PROB
ATOM   4600  O   LEU   148     -29.858  -8.458  -1.384  1.00  0.00      PROB
ATOM   4601  N   VAL   149     -27.918  -7.301  -1.454  1.00  0.00      PROB
ATOM   4602  HN  VAL   149     -27.429  -6.441  -1.578  1.00  0.00      PROB
ATOM   4603  CA  VAL   149     -27.139  -8.527  -1.379  1.00  0.00      PROB
ATOM   4604  HA  VAL   149     -27.704  -9.315  -1.855  1.00  0.00      PROB
ATOM   4605  CB  VAL   149     -25.789  -8.338  -2.080  1.00  0.00      PROB
ATOM   4606  HB  VAL   149     -25.198  -7.578  -1.525  1.00  0.00      PROB
ATOM   4607  CG1 VAL   149     -24.987  -9.638  -2.148  1.00  0.00      PROB
ATOM   4608 HG11 VAL   149     -25.467 -10.346  -2.856  1.00  0.00      PROB
ATOM   4609 HG12 VAL   149     -24.949 -10.111  -1.143  1.00  0.00      PROB
ATOM   4610 HG13 VAL   149     -23.955  -9.427  -2.501  1.00  0.00      PROB
ATOM   4611  CG2 VAL   149     -25.997  -7.749  -3.477  1.00  0.00      PROB
ATOM   4612 HG21 VAL   149     -26.504  -6.763  -3.405  1.00  0.00      PROB
ATOM   4613 HG22 VAL   149     -26.631  -8.430  -4.084  1.00  0.00      PROB
ATOM   4614 HG23 VAL   149     -25.016  -7.607  -3.978  1.00  0.00      PROB
ATOM   4615  C   VAL   149     -26.990  -8.921   0.078  1.00  0.00      PROB
ATOM   4616  O   VAL   149     -26.076  -8.515   0.790  1.00  0.00      PROB
ATOM   4617  N   LYS   150     -27.989  -9.696   0.510  1.00  0.00      PROB
ATOM   4618  HN  LYS   150     -28.736 -10.030  -0.060  1.00  0.00      PROB
ATOM   4619  CA  LYS   150     -27.962 -10.065   1.914  1.00  0.00      PROB
ATOM   4620  HA  LYS   150     -27.408  -9.309   2.452  1.00  0.00      PROB
ATOM   4621  CB  LYS   150     -29.393 -10.167   2.453  1.00  0.00      PROB
ATOM   4622  HB1 LYS   150     -29.780 -11.185   2.235  1.00  0.00      PROB
ATOM   4623  HB2 LYS   150     -30.023  -9.421   1.924  1.00  0.00      PROB
ATOM   4624  CG  LYS   150     -29.504  -9.917   3.959  1.00  0.00      PROB
ATOM   4625  HG1 LYS   150     -29.221  -8.863   4.167  1.00  0.00      PROB
ATOM   4626  HG2 LYS   150     -28.795 -10.590   4.486  1.00  0.00      PROB
ATOM   4627  CD  LYS   150     -30.910 -10.164   4.503  1.00  0.00      PROB
ATOM   4628  HD1 LYS   150     -31.257 -11.161   4.155  1.00  0.00      PROB
ATOM   4629  HD2 LYS   150     -31.591  -9.386   4.098  1.00  0.00      PROB
ATOM   4630  CE  LYS   150     -30.973 -10.127   6.032  1.00  0.00      PROB
ATOM   4631  HE1 LYS   150     -32.005 -10.346   6.378  1.00  0.00      PROB
ATOM   4632  HE2 LYS   150     -30.649  -9.131   6.403  1.00  0.00      PROB
ATOM   4633  NZ  LYS   150     -30.075 -11.141   6.601  1.00  0.00      PROB
ATOM   4634  HZ1 LYS   150     -29.189 -10.689   6.906  1.00  0.00      PROB
ATOM   4635  HZ2 LYS   150     -29.866 -11.862   5.881  1.00  0.00      PROB
ATOM   4636  HZ3 LYS   150     -30.534 -11.590   7.419  1.00  0.00      PROB
ATOM   4637  C   LYS   150     -27.148 -11.319   2.155  1.00  0.00      PROB
ATOM   4638  O   LYS   150     -27.002 -12.162   1.277  1.00  0.00      PROB
ATOM   4639  N   ASP   151     -26.621 -11.393   3.385  1.00  0.00      PROB
ATOM   4640  HN  ASP   151     -26.575 -10.605   3.994  1.00  0.00      PROB
ATOM   4641  CA  ASP   151     -26.079 -12.649   3.908  1.00  0.00      PROB
ATOM   4642  HA  ASP   151     -25.485 -12.414   4.778  1.00  0.00      PROB
ATOM   4643  CB  ASP   151     -27.193 -13.641   4.283  1.00  0.00      PROB
ATOM   4644  HB1 ASP   151     -26.734 -14.516   4.791  1.00  0.00      PROB
ATOM   4645  HB2 ASP   151     -27.694 -13.982   3.352  1.00  0.00      PROB
ATOM   4646  CG  ASP   151     -28.245 -13.056   5.201  1.00  0.00      PROB
ATOM   4647  OD1 ASP   151     -27.911 -12.439   6.206  1.00  0.00      PROB
ATOM   4648  OD2 ASP   151     -29.424 -13.204   4.911  1.00  0.00      PROB
ATOM   4649  C   ASP   151     -25.071 -13.353   3.019  1.00  0.00      PROB
ATOM   4650  O   ASP   151     -25.254 -14.508   2.639  1.00  0.00      PROB
ATOM   4651  N   TYR   152     -24.002 -12.623   2.698  1.00  0.00      PROB
ATOM   4652  HN  TYR   152     -23.896 -11.651   2.892  1.00  0.00      PROB
ATOM   4653  CA  TYR   152     -22.924 -13.327   2.014  1.00  0.00      PROB
ATOM   4654  HA  TYR   152     -23.210 -14.365   1.932  1.00  0.00      PROB
ATOM   4655  CB  TYR   152     -22.650 -12.746   0.618  1.00  0.00      PROB
ATOM   4656  HB1 TYR   152     -23.596 -12.725   0.035  1.00  0.00      PROB
ATOM   4657  HB2 TYR   152     -21.895 -13.375   0.098  1.00  0.00      PROB
ATOM   4658  CG  TYR   152     -22.111 -11.332   0.655  1.00  0.00      PROB
ATOM   4659  CD1 TYR   152     -20.722 -11.138   0.533  1.00  0.00      PROB
ATOM   4660  HD1 TYR   152     -20.056 -11.985   0.450  1.00  0.00      PROB
ATOM   4661  CE1 TYR   152     -20.212  -9.831   0.522  1.00  0.00      PROB
ATOM   4662  HE1 TYR   152     -19.150  -9.656   0.435  1.00  0.00      PROB
ATOM   4663  CZ  TYR   152     -21.110  -8.750   0.626  1.00  0.00      PROB
ATOM   4664  OH  TYR   152     -20.645  -7.456   0.574  1.00  0.00      PROB
ATOM   4665  HH  TYR   152     -19.707  -7.470   0.782  1.00  0.00      PROB
ATOM   4666  CD2 TYR   152     -23.005 -10.252   0.789  1.00  0.00      PROB
ATOM   4667  HD2 TYR   152     -24.065 -10.427   0.905  1.00  0.00      PROB
ATOM   4668  CE2 TYR   152     -22.498  -8.945   0.769  1.00  0.00      PROB
ATOM   4669  HE2 TYR   152     -23.162  -8.098   0.862  1.00  0.00      PROB
ATOM   4670  C   TYR   152     -21.686 -13.345   2.875  1.00  0.00      PROB
ATOM   4671  O   TYR   152     -21.537 -12.515   3.764  1.00  0.00      PROB
ATOM   4672  N   PHE   153     -20.816 -14.313   2.589  1.00  0.00      PROB
ATOM   4673  HN  PHE   153     -20.969 -15.006   1.888  1.00  0.00      PROB
ATOM   4674  CA  PHE   153     -19.567 -14.369   3.339  1.00  0.00      PROB
ATOM   4675  HA  PHE   153     -19.182 -13.363   3.427  1.00  0.00      PROB
ATOM   4676  CB  PHE   153     -19.807 -14.974   4.732  1.00  0.00      PROB
ATOM   4677  HB1 PHE   153     -19.944 -16.073   4.650  1.00  0.00      PROB
ATOM   4678  HB2 PHE   153     -20.702 -14.511   5.199  1.00  0.00      PROB
ATOM   4679  CG  PHE   153     -18.623 -14.716   5.634  1.00  0.00      PROB
ATOM   4680  CD1 PHE   153     -17.693 -15.751   5.874  1.00  0.00      PROB
ATOM   4681  HD1 PHE   153     -17.837 -16.726   5.434  1.00  0.00      PROB
ATOM   4682  CE1 PHE   153     -16.577 -15.497   6.692  1.00  0.00      PROB
ATOM   4683  HE1 PHE   153     -15.853 -16.276   6.884  1.00  0.00      PROB
ATOM   4684  CZ  PHE   153     -16.413 -14.216   7.259  1.00  0.00      PROB
ATOM   4685  HZ  PHE   153     -15.552 -14.021   7.881  1.00  0.00      PROB
ATOM   4686  CD2 PHE   153     -18.463 -13.438   6.213  1.00  0.00      PROB
ATOM   4687  HD2 PHE   153     -19.190 -12.661   6.027  1.00  0.00      PROB
ATOM   4688  CE2 PHE   153     -17.347 -13.184   7.033  1.00  0.00      PROB
ATOM   4689  HE2 PHE   153     -17.209 -12.212   7.483  1.00  0.00      PROB
ATOM   4690  C   PHE   153     -18.590 -15.219   2.565  1.00  0.00      PROB
ATOM   4691  O   PHE   153     -18.959 -16.314   2.165  1.00  0.00      PROB
ATOM   4692  N   PRO   154     -17.341 -14.735   2.372  1.00  0.00      PROB
ATOM   4693  CD  PRO   154     -16.315 -15.482   1.655  1.00  0.00      PROB
ATOM   4694  HD1 PRO   154     -16.590 -15.564   0.582  1.00  0.00      PROB
ATOM   4695  HD2 PRO   154     -16.208 -16.494   2.097  1.00  0.00      PROB
ATOM   4696  CA  PRO   154     -16.847 -13.451   2.885  1.00  0.00      PROB
ATOM   4697  HA  PRO   154     -17.370 -13.155   3.781  1.00  0.00      PROB
ATOM   4698  CB  PRO   154     -15.370 -13.808   3.068  1.00  0.00      PROB
ATOM   4699  HB1 PRO   154     -15.212 -14.383   4.005  1.00  0.00      PROB
ATOM   4700  HB2 PRO   154     -14.740 -12.893   3.097  1.00  0.00      PROB
ATOM   4701  CG  PRO   154     -15.044 -14.660   1.839  1.00  0.00      PROB
ATOM   4702  HG1 PRO   154     -14.842 -14.025   0.950  1.00  0.00      PROB
ATOM   4703  HG2 PRO   154     -14.165 -15.313   2.022  1.00  0.00      PROB
ATOM   4704  C   PRO   154     -17.076 -12.334   1.876  1.00  0.00      PROB
ATOM   4705  O   PRO   154     -18.007 -12.364   1.085  1.00  0.00      PROB
ATOM   4706  N   GLU   155     -16.150 -11.371   1.895  1.00  0.00      PROB
ATOM   4707  HN  GLU   155     -15.544 -11.192   2.666  1.00  0.00      PROB
ATOM   4708  CA  GLU   155     -16.025 -10.533   0.710  1.00  0.00      PROB
ATOM   4709  HA  GLU   155     -16.900 -10.675   0.093  1.00  0.00      PROB
ATOM   4710  CB  GLU   155     -15.907  -9.077   1.162  1.00  0.00      PROB
ATOM   4711  HB1 GLU   155     -15.710  -8.426   0.283  1.00  0.00      PROB
ATOM   4712  HB2 GLU   155     -15.066  -8.974   1.880  1.00  0.00      PROB
ATOM   4713  CG  GLU   155     -17.210  -8.659   1.830  1.00  0.00      PROB
ATOM   4714  HG1 GLU   155     -17.233  -9.042   2.873  1.00  0.00      PROB
ATOM   4715  HG2 GLU   155     -18.070  -9.083   1.268  1.00  0.00      PROB
ATOM   4716  CD  GLU   155     -17.325  -7.160   1.853  1.00  0.00      PROB
ATOM   4717  OE1 GLU   155     -17.936  -6.621   0.932  1.00  0.00      PROB
ATOM   4718  OE2 GLU   155     -16.823  -6.543   2.786  1.00  0.00      PROB
ATOM   4719  C   GLU   155     -14.832 -11.029  -0.100  1.00  0.00      PROB
ATOM   4720  O   GLU   155     -14.051 -11.821   0.416  1.00  0.00      PROB
ATOM   4721  N   PRO   156     -14.672 -10.576  -1.371  1.00  0.00      PROB
ATOM   4722  CD  PRO   156     -13.478 -10.885  -2.152  1.00  0.00      PROB
ATOM   4723  HD1 PRO   156     -13.520 -11.940  -2.497  1.00  0.00      PROB
ATOM   4724  HD2 PRO   156     -12.572 -10.726  -1.530  1.00  0.00      PROB
ATOM   4725  CA  PRO   156     -15.583  -9.677  -2.085  1.00  0.00      PROB
ATOM   4726  HA  PRO   156     -16.163  -9.083  -1.395  1.00  0.00      PROB
ATOM   4727  CB  PRO   156     -14.593  -8.895  -2.949  1.00  0.00      PROB
ATOM   4728  HB1 PRO   156     -14.151  -8.052  -2.377  1.00  0.00      PROB
ATOM   4729  HB2 PRO   156     -15.094  -8.491  -3.855  1.00  0.00      PROB
ATOM   4730  CG  PRO   156     -13.517  -9.916  -3.332  1.00  0.00      PROB
ATOM   4731  HG1 PRO   156     -13.789 -10.445  -4.271  1.00  0.00      PROB
ATOM   4732  HG2 PRO   156     -12.533  -9.421  -3.471  1.00  0.00      PROB
ATOM   4733  C   PRO   156     -16.659 -10.373  -2.906  1.00  0.00      PROB
ATOM   4734  O   PRO   156     -16.422 -11.257  -3.727  1.00  0.00      PROB
ATOM   4735  N   VAL   157     -17.879  -9.863  -2.706  1.00  0.00      PROB
ATOM   4736  HN  VAL   157     -18.126  -9.277  -1.938  1.00  0.00      PROB
ATOM   4737  CA  VAL   157     -18.911 -10.194  -3.689  1.00  0.00      PROB
ATOM   4738  HA  VAL   157     -18.838 -11.244  -3.928  1.00  0.00      PROB
ATOM   4739  CB  VAL   157     -20.284  -9.862  -3.062  1.00  0.00      PROB
ATOM   4740  HB  VAL   157     -20.311 -10.262  -2.027  1.00  0.00      PROB
ATOM   4741  CG1 VAL   157     -20.567  -8.356  -3.016  1.00  0.00      PROB
ATOM   4742 HG11 VAL   157     -20.738  -7.968  -4.043  1.00  0.00      PROB
ATOM   4743 HG12 VAL   157     -19.699  -7.821  -2.575  1.00  0.00      PROB
ATOM   4744 HG13 VAL   157     -21.476  -8.160  -2.408  1.00  0.00      PROB
ATOM   4745  CG2 VAL   157     -21.434 -10.703  -3.625  1.00  0.00      PROB
ATOM   4746 HG21 VAL   157     -21.102 -11.753  -3.771  1.00  0.00      PROB
ATOM   4747 HG22 VAL   157     -21.758 -10.294  -4.605  1.00  0.00      PROB
ATOM   4748 HG23 VAL   157     -22.289 -10.697  -2.916  1.00  0.00      PROB
ATOM   4749  C   VAL   157     -18.613  -9.505  -5.035  1.00  0.00      PROB
ATOM   4750  O   VAL   157     -17.527  -8.961  -5.228  1.00  0.00      PROB
ATOM   4751  N   THR   158     -19.579  -9.539  -5.958  1.00  0.00      PROB
ATOM   4752  HN  THR   158     -20.376 -10.135  -5.893  1.00  0.00      PROB
ATOM   4753  CA  THR   158     -19.488  -8.672  -7.128  1.00  0.00      PROB
ATOM   4754  HA  THR   158     -18.892  -7.813  -6.862  1.00  0.00      PROB
ATOM   4755  CB  THR   158     -18.852  -9.416  -8.305  1.00  0.00      PROB
ATOM   4756  HB  THR   158     -19.639  -9.945  -8.884  1.00  0.00      PROB
ATOM   4757  OG1 THR   158     -17.901 -10.379  -7.830  1.00  0.00      PROB
ATOM   4758  HG1 THR   158     -18.414 -11.070  -7.405  1.00  0.00      PROB
ATOM   4759  CG2 THR   158     -18.210  -8.459  -9.313  1.00  0.00      PROB
ATOM   4760 HG21 THR   158     -17.414  -7.863  -8.818  1.00  0.00      PROB
ATOM   4761 HG22 THR   158     -18.976  -7.763  -9.715  1.00  0.00      PROB
ATOM   4762 HG23 THR   158     -17.755  -9.037 -10.145  1.00  0.00      PROB
ATOM   4763  C   THR   158     -20.897  -8.286  -7.498  1.00  0.00      PROB
ATOM   4764  O   THR   158     -21.765  -9.149  -7.478  1.00  0.00      PROB
ATOM   4765  N   VAL   159     -21.095  -7.005  -7.821  1.00  0.00      PROB
ATOM   4766  HN  VAL   159     -20.436  -6.274  -7.658  1.00  0.00      PROB
ATOM   4767  CA  VAL   159     -22.365  -6.666  -8.453  1.00  0.00      PROB
ATOM   4768  HA  VAL   159     -22.802  -7.585  -8.813  1.00  0.00      PROB
ATOM   4769  CB  VAL   159     -23.345  -5.964  -7.495  1.00  0.00      PROB
ATOM   4770  HB  VAL   159     -22.974  -4.942  -7.267  1.00  0.00      PROB
ATOM   4771  CG1 VAL   159     -24.729  -5.873  -8.142  1.00  0.00      PROB
ATOM   4772 HG11 VAL   159     -25.035  -6.867  -8.531  1.00  0.00      PROB
ATOM   4773 HG12 VAL   159     -24.705  -5.153  -8.988  1.00  0.00      PROB
ATOM   4774 HG13 VAL   159     -25.477  -5.541  -7.390  1.00  0.00      PROB
ATOM   4775  CG2 VAL   159     -23.429  -6.611  -6.111  1.00  0.00      PROB
ATOM   4776 HG21 VAL   159     -22.432  -6.595  -5.621  1.00  0.00      PROB
ATOM   4777 HG22 VAL   159     -23.760  -7.667  -6.207  1.00  0.00      PROB
ATOM   4778 HG23 VAL   159     -24.146  -6.050  -5.475  1.00  0.00      PROB
ATOM   4779  C   VAL   159     -22.071  -5.751  -9.620  1.00  0.00      PROB
ATOM   4780  O   VAL   159     -21.549  -4.659  -9.436  1.00  0.00      PROB
ATOM   4781  N   SER   160     -22.402  -6.235 -10.813  1.00  0.00      PROB
ATOM   4782  HN  SER   160     -22.567  -7.197 -11.014  1.00  0.00      PROB
ATOM   4783  CA  SER   160     -22.526  -5.260 -11.887  1.00  0.00      PROB
ATOM   4784  HA  SER   160     -22.170  -4.307 -11.524  1.00  0.00      PROB
ATOM   4785  CB  SER   160     -21.702  -5.720 -13.090  1.00  0.00      PROB
ATOM   4786  HB1 SER   160     -20.645  -5.406 -12.963  1.00  0.00      PROB
ATOM   4787  HB2 SER   160     -22.113  -5.271 -14.020  1.00  0.00      PROB
ATOM   4788  OG  SER   160     -21.749  -7.148 -13.208  1.00  0.00      PROB
ATOM   4789  HG1 SER   160     -22.587  -7.352 -13.630  1.00  0.00      PROB
ATOM   4790  C   SER   160     -24.001  -5.118 -12.191  1.00  0.00      PROB
ATOM   4791  O   SER   160     -24.813  -5.829 -11.611  1.00  0.00      PROB
ATOM   4792  N   TRP   161     -24.336  -4.194 -13.094  1.00  0.00      PROB
ATOM   4793  HN  TRP   161     -23.717  -3.527 -13.499  1.00  0.00      PROB
ATOM   4794  CA  TRP   161     -25.739  -4.206 -13.489  1.00  0.00      PROB
ATOM   4795  HA  TRP   161     -26.200  -5.079 -13.050  1.00  0.00      PROB
ATOM   4796  CB  TRP   161     -26.455  -2.941 -13.023  1.00  0.00      PROB
ATOM   4797  HB1 TRP   161     -27.380  -2.806 -13.623  1.00  0.00      PROB
ATOM   4798  HB2 TRP   161     -25.787  -2.068 -13.180  1.00  0.00      PROB
ATOM   4799  CG  TRP   161     -26.835  -2.998 -11.563  1.00  0.00      PROB
ATOM   4800  CD1 TRP   161     -25.983  -2.949 -10.450  1.00  0.00      PROB
ATOM   4801  HD1 TRP   161     -24.907  -2.892 -10.510  1.00  0.00      PROB
ATOM   4802  NE1 TRP   161     -26.684  -2.982  -9.285  1.00  0.00      PROB
ATOM   4803  HE1 TRP   161     -26.300  -2.956  -8.388  1.00  0.00      PROB
ATOM   4804  CE2 TRP   161     -28.040  -3.058  -9.587  1.00  0.00      PROB
ATOM   4805  CD2 TRP   161     -28.164  -3.072 -11.017  1.00  0.00      PROB
ATOM   4806  CE3 TRP   161     -29.440  -3.151 -11.615  1.00  0.00      PROB
ATOM   4807  HE3 TRP   161     -29.555  -3.164 -12.688  1.00  0.00      PROB
ATOM   4808  CZ3 TRP   161     -30.587  -3.214 -10.799  1.00  0.00      PROB
ATOM   4809  HZ3 TRP   161     -31.566  -3.276 -11.252  1.00  0.00      PROB
ATOM   4810  CZ2 TRP   161     -29.197  -3.118  -8.784  1.00  0.00      PROB
ATOM   4811  HZ2 TRP   161     -29.130  -3.105  -7.706  1.00  0.00      PROB
ATOM   4812  CH2 TRP   161     -30.466  -3.196  -9.392  1.00  0.00      PROB
ATOM   4813  HH2 TRP   161     -31.353  -3.241  -8.778  1.00  0.00      PROB
ATOM   4814  C   TRP   161     -25.852  -4.342 -14.986  1.00  0.00      PROB
ATOM   4815  O   TRP   161     -24.940  -3.987 -15.728  1.00  0.00      PROB
ATOM   4816  N   ASN   162     -27.013  -4.872 -15.402  1.00  0.00      PROB
ATOM   4817  HN  ASN   162     -27.696  -5.208 -14.760  1.00  0.00      PROB
ATOM   4818  CA  ASN   162     -27.359  -4.994 -16.825  1.00  0.00      PROB
ATOM   4819  HA  ASN   162     -28.077  -5.795 -16.920  1.00  0.00      PROB
ATOM   4820  CB  ASN   162     -27.946  -3.697 -17.392  1.00  0.00      PROB
ATOM   4821  HB1 ASN   162     -28.030  -3.780 -18.497  1.00  0.00      PROB
ATOM   4822  HB2 ASN   162     -27.277  -2.847 -17.140  1.00  0.00      PROB
ATOM   4823  CG  ASN   162     -29.318  -3.433 -16.812  1.00  0.00      PROB
ATOM   4824  OD1 ASN   162     -29.654  -3.819 -15.701  1.00  0.00      PROB
ATOM   4825  ND2 ASN   162     -30.128  -2.777 -17.641  1.00  0.00      PROB
ATOM   4826 HD21 ASN   162     -31.098  -2.681 -17.421  1.00  0.00      PROB
ATOM   4827 HD22 ASN   162     -29.765  -2.379 -18.484  1.00  0.00      PROB
ATOM   4828  C   ASN   162     -26.228  -5.476 -17.711  1.00  0.00      PROB
ATOM   4829  O   ASN   162     -25.741  -4.784 -18.598  1.00  0.00      PROB
ATOM   4830  N   SER   163     -25.810  -6.702 -17.379  1.00  0.00      PROB
ATOM   4831  HN  SER   163     -26.220  -7.219 -16.631  1.00  0.00      PROB
ATOM   4832  CA  SER   163     -24.721  -7.362 -18.098  1.00  0.00      PROB
ATOM   4833  HA  SER   163     -24.426  -8.236 -17.536  1.00  0.00      PROB
ATOM   4834  CB  SER   163     -25.182  -7.760 -19.503  1.00  0.00      PROB
ATOM   4835  HB1 SER   163     -24.457  -8.471 -19.955  1.00  0.00      PROB
ATOM   4836  HB2 SER   163     -25.266  -6.859 -20.147  1.00  0.00      PROB
ATOM   4837  OG  SER   163     -26.468  -8.394 -19.409  1.00  0.00      PROB
ATOM   4838  HG1 SER   163     -26.715  -8.625 -20.307  1.00  0.00      PROB
ATOM   4839  C   SER   163     -23.411  -6.590 -18.118  1.00  0.00      PROB
ATOM   4840  O   SER   163     -22.632  -6.640 -19.061  1.00  0.00      PROB
ATOM   4841  N   GLY   164     -23.202  -5.857 -17.016  1.00  0.00      PROB
ATOM   4842  HN  GLY   164     -23.825  -5.826 -16.238  1.00  0.00      PROB
ATOM   4843  CA  GLY   164     -21.986  -5.054 -16.952  1.00  0.00      PROB
ATOM   4844  HA1 GLY   164     -21.252  -5.529 -17.586  1.00  0.00      PROB
ATOM   4845  HA2 GLY   164     -21.650  -5.057 -15.925  1.00  0.00      PROB
ATOM   4846  C   GLY   164     -22.155  -3.612 -17.402  1.00  0.00      PROB
ATOM   4847  O   GLY   164     -21.433  -2.725 -16.967  1.00  0.00      PROB
ATOM   4848  N   ALA   165     -23.129  -3.405 -18.302  1.00  0.00      PROB
ATOM   4849  HN  ALA   165     -23.781  -4.101 -18.591  1.00  0.00      PROB
ATOM   4850  CA  ALA   165     -23.235  -2.073 -18.892  1.00  0.00      PROB
ATOM   4851  HA  ALA   165     -22.245  -1.756 -19.186  1.00  0.00      PROB
ATOM   4852  CB  ALA   165     -24.167  -2.099 -20.105  1.00  0.00      PROB
ATOM   4853  HB1 ALA   165     -25.181  -2.435 -19.800  1.00  0.00      PROB
ATOM   4854  HB2 ALA   165     -23.775  -2.805 -20.868  1.00  0.00      PROB
ATOM   4855  HB3 ALA   165     -24.247  -1.081 -20.543  1.00  0.00      PROB
ATOM   4856  C   ALA   165     -23.707  -0.995 -17.933  1.00  0.00      PROB
ATOM   4857  O   ALA   165     -23.224   0.133 -17.916  1.00  0.00      PROB
ATOM   4858  N   LEU   166     -24.704  -1.385 -17.126  1.00  0.00      PROB
ATOM   4859  HN  LEU   166     -25.104  -2.297 -17.105  1.00  0.00      PROB
ATOM   4860  CA  LEU   166     -25.215  -0.361 -16.223  1.00  0.00      PROB
ATOM   4861  HA  LEU   166     -25.180   0.587 -16.739  1.00  0.00      PROB
ATOM   4862  CB  LEU   166     -26.648  -0.680 -15.797  1.00  0.00      PROB
ATOM   4863  HB1 LEU   166     -26.624  -1.602 -15.180  1.00  0.00      PROB
ATOM   4864  HB2 LEU   166     -27.242  -0.875 -16.715  1.00  0.00      PROB
ATOM   4865  CG  LEU   166     -27.365   0.407 -14.993  1.00  0.00      PROB
ATOM   4866  HG  LEU   166     -26.824   0.557 -14.035  1.00  0.00      PROB
ATOM   4867  CD1 LEU   166     -27.435   1.744 -15.735  1.00  0.00      PROB
ATOM   4868 HD11 LEU   166     -27.985   1.622 -16.692  1.00  0.00      PROB
ATOM   4869 HD12 LEU   166     -26.409   2.107 -15.958  1.00  0.00      PROB
ATOM   4870 HD13 LEU   166     -27.970   2.494 -15.112  1.00  0.00      PROB
ATOM   4871  CD2 LEU   166     -28.748  -0.073 -14.555  1.00  0.00      PROB
ATOM   4872 HD21 LEU   166     -28.650  -0.863 -13.780  1.00  0.00      PROB
ATOM   4873 HD22 LEU   166     -29.295  -0.495 -15.425  1.00  0.00      PROB
ATOM   4874 HD23 LEU   166     -29.324   0.775 -14.127  1.00  0.00      PROB
ATOM   4875  C   LEU   166     -24.274  -0.126 -15.061  1.00  0.00      PROB
ATOM   4876  O   LEU   166     -24.030  -0.971 -14.209  1.00  0.00      PROB
ATOM   4877  N   THR   167     -23.720   1.082 -15.135  1.00  0.00      PROB
ATOM   4878  HN  THR   167     -24.036   1.779 -15.775  1.00  0.00      PROB
ATOM   4879  CA  THR   167     -22.608   1.449 -14.271  1.00  0.00      PROB
ATOM   4880  HA  THR   167     -22.503   0.704 -13.497  1.00  0.00      PROB
ATOM   4881  CB  THR   167     -21.360   1.511 -15.151  1.00  0.00      PROB
ATOM   4882  HB  THR   167     -20.597   2.169 -14.684  1.00  0.00      PROB
ATOM   4883  OG1 THR   167     -21.724   2.046 -16.437  1.00  0.00      PROB
ATOM   4884  HG1 THR   167     -22.114   1.318 -16.926  1.00  0.00      PROB
ATOM   4885  CG2 THR   167     -20.690   0.145 -15.312  1.00  0.00      PROB
ATOM   4886 HG21 THR   167     -21.396  -0.574 -15.781  1.00  0.00      PROB
ATOM   4887 HG22 THR   167     -20.390  -0.249 -14.318  1.00  0.00      PROB
ATOM   4888 HG23 THR   167     -19.795   0.238 -15.963  1.00  0.00      PROB
ATOM   4889  C   THR   167     -22.877   2.785 -13.601  1.00  0.00      PROB
ATOM   4890  O   THR   167     -22.886   2.938 -12.386  1.00  0.00      PROB
ATOM   4891  N   SER   168     -23.142   3.769 -14.474  1.00  0.00      PROB
ATOM   4892  HN  SER   168     -23.075   3.675 -15.464  1.00  0.00      PROB
ATOM   4893  CA  SER   168     -23.556   5.058 -13.926  1.00  0.00      PROB
ATOM   4894  HA  SER   168     -22.823   5.363 -13.193  1.00  0.00      PROB
ATOM   4895  CB  SER   168     -23.657   6.097 -15.045  1.00  0.00      PROB
ATOM   4896  HB1 SER   168     -24.619   5.973 -15.587  1.00  0.00      PROB
ATOM   4897  HB2 SER   168     -22.813   5.970 -15.755  1.00  0.00      PROB
ATOM   4898  OG  SER   168     -23.603   7.415 -14.490  1.00  0.00      PROB
ATOM   4899  HG1 SER   168     -23.671   8.018 -15.233  1.00  0.00      PROB
ATOM   4900  C   SER   168     -24.850   4.953 -13.135  1.00  0.00      PROB
ATOM   4901  O   SER   168     -25.766   4.223 -13.496  1.00  0.00      PROB
ATOM   4902  N   GLY   169     -24.857   5.685 -12.014  1.00  0.00      PROB
ATOM   4903  HN  GLY   169     -24.107   6.281 -11.737  1.00  0.00      PROB
ATOM   4904  CA  GLY   169     -26.026   5.613 -11.140  1.00  0.00      PROB
ATOM   4905  HA1 GLY   169     -26.898   5.597 -11.777  1.00  0.00      PROB
ATOM   4906  HA2 GLY   169     -26.024   6.504 -10.531  1.00  0.00      PROB
ATOM   4907  C   GLY   169     -26.085   4.402 -10.218  1.00  0.00      PROB
ATOM   4908  O   GLY   169     -26.989   4.281  -9.398  1.00  0.00      PROB
ATOM   4909  N   VAL   170     -25.092   3.508 -10.374  1.00  0.00      PROB
ATOM   4910  HN  VAL   170     -24.380   3.573 -11.068  1.00  0.00      PROB
ATOM   4911  CA  VAL   170     -25.071   2.372  -9.459  1.00  0.00      PROB
ATOM   4912  HA  VAL   170     -26.085   2.187  -9.138  1.00  0.00      PROB
ATOM   4913  CB  VAL   170     -24.492   1.117 -10.128  1.00  0.00      PROB
ATOM   4914  HB  VAL   170     -23.456   1.331 -10.465  1.00  0.00      PROB
ATOM   4915  CG1 VAL   170     -24.470  -0.080  -9.172  1.00  0.00      PROB
ATOM   4916 HG11 VAL   170     -25.501  -0.316  -8.833  1.00  0.00      PROB
ATOM   4917 HG12 VAL   170     -23.850   0.160  -8.281  1.00  0.00      PROB
ATOM   4918 HG13 VAL   170     -24.054  -0.970  -9.689  1.00  0.00      PROB
ATOM   4919  CG2 VAL   170     -25.267   0.780 -11.404  1.00  0.00      PROB
ATOM   4920 HG21 VAL   170     -25.204   1.624 -12.123  1.00  0.00      PROB
ATOM   4921 HG22 VAL   170     -26.336   0.599 -11.161  1.00  0.00      PROB
ATOM   4922 HG23 VAL   170     -24.833  -0.125 -11.881  1.00  0.00      PROB
ATOM   4923  C   VAL   170     -24.355   2.695  -8.160  1.00  0.00      PROB
ATOM   4924  O   VAL   170     -23.140   2.612  -8.014  1.00  0.00      PROB
ATOM   4925  N   HSD   171     -25.191   3.074  -7.196  1.00  0.00      PROB
ATOM   4926  HN  HSD   171     -26.164   3.242  -7.328  1.00  0.00      PROB
ATOM   4927  CA  HSD   171     -24.632   3.250  -5.864  1.00  0.00      PROB
ATOM   4928  HA  HSD   171     -23.603   3.559  -5.973  1.00  0.00      PROB
ATOM   4929  CB  HSD   171     -25.418   4.300  -5.071  1.00  0.00      PROB
ATOM   4930  HB1 HSD   171     -25.043   4.337  -4.025  1.00  0.00      PROB
ATOM   4931  HB2 HSD   171     -26.496   4.032  -5.062  1.00  0.00      PROB
ATOM   4932  ND1 HSD   171     -24.368   6.585  -5.278  1.00  0.00      PROB
ATOM   4933  HD1 HSD   171     -23.744   6.478  -4.503  1.00  0.00      PROB
ATOM   4934  CG  HSD   171     -25.250   5.662  -5.708  1.00  0.00      PROB
ATOM   4935  CE1 HSD   171     -24.491   7.680  -6.093  1.00  0.00      PROB
ATOM   4936  HE1 HSD   171     -23.901   8.590  -5.990  1.00  0.00      PROB
ATOM   4937  NE2 HSD   171     -25.458   7.431  -7.032  1.00  0.00      PROB
ATOM   4938  CD2 HSD   171     -25.939   6.183  -6.806  1.00  0.00      PROB
ATOM   4939  HD2 HSD   171     -26.719   5.760  -7.427  1.00  0.00      PROB
ATOM   4940  C   HSD   171     -24.538   1.928  -5.129  1.00  0.00      PROB
ATOM   4941  O   HSD   171     -25.459   1.470  -4.464  1.00  0.00      PROB
ATOM   4942  N   THR   172     -23.356   1.331  -5.285  1.00  0.00      PROB
ATOM   4943  HN  THR   172     -22.669   1.614  -5.950  1.00  0.00      PROB
ATOM   4944  CA  THR   172     -23.055   0.193  -4.425  1.00  0.00      PROB
ATOM   4945  HA  THR   172     -23.986  -0.253  -4.107  1.00  0.00      PROB
ATOM   4946  CB  THR   172     -22.210  -0.817  -5.212  1.00  0.00      PROB
ATOM   4947  HB  THR   172     -21.227  -0.371  -5.473  1.00  0.00      PROB
ATOM   4948  OG1 THR   172     -22.904  -1.165  -6.419  1.00  0.00      PROB
ATOM   4949  HG1 THR   172     -23.797  -1.398  -6.153  1.00  0.00      PROB
ATOM   4950  CG2 THR   172     -21.869  -2.089  -4.429  1.00  0.00      PROB
ATOM   4951 HG21 THR   172     -22.800  -2.614  -4.128  1.00  0.00      PROB
ATOM   4952 HG22 THR   172     -21.298  -1.827  -3.512  1.00  0.00      PROB
ATOM   4953 HG23 THR   172     -21.265  -2.773  -5.063  1.00  0.00      PROB
ATOM   4954  C   THR   172     -22.395   0.651  -3.132  1.00  0.00      PROB
ATOM   4955  O   THR   172     -21.550   1.539  -3.108  1.00  0.00      PROB
ATOM   4956  N   PHE   173     -22.865   0.032  -2.048  1.00  0.00      PROB
ATOM   4957  HN  PHE   173     -23.524  -0.714  -2.100  1.00  0.00      PROB
ATOM   4958  CA  PHE   173     -22.427   0.425  -0.715  1.00  0.00      PROB
ATOM   4959  HA  PHE   173     -21.932   1.382  -0.786  1.00  0.00      PROB
ATOM   4960  CB  PHE   173     -23.650   0.514   0.205  1.00  0.00      PROB
ATOM   4961  HB1 PHE   173     -23.334   0.762   1.241  1.00  0.00      PROB
ATOM   4962  HB2 PHE   173     -24.209  -0.446   0.196  1.00  0.00      PROB
ATOM   4963  CG  PHE   173     -24.575   1.603  -0.281  1.00  0.00      PROB
ATOM   4964  CD1 PHE   173     -24.402   2.914   0.208  1.00  0.00      PROB
ATOM   4965  HD1 PHE   173     -23.642   3.128   0.945  1.00  0.00      PROB
ATOM   4966  CE1 PHE   173     -25.233   3.937  -0.278  1.00  0.00      PROB
ATOM   4967  HE1 PHE   173     -25.114   4.949   0.080  1.00  0.00      PROB
ATOM   4968  CZ  PHE   173     -26.223   3.638  -1.234  1.00  0.00      PROB
ATOM   4969  HZ  PHE   173     -26.847   4.432  -1.616  1.00  0.00      PROB
ATOM   4970  CD2 PHE   173     -25.582   1.297  -1.221  1.00  0.00      PROB
ATOM   4971  HD2 PHE   173     -25.712   0.283  -1.569  1.00  0.00      PROB
ATOM   4972  CE2 PHE   173     -26.416   2.323  -1.701  1.00  0.00      PROB
ATOM   4973  HE2 PHE   173     -27.194   2.106  -2.419  1.00  0.00      PROB
ATOM   4974  C   PHE   173     -21.450  -0.593  -0.176  1.00  0.00      PROB
ATOM   4975  O   PHE   173     -21.544  -1.767  -0.505  1.00  0.00      PROB
ATOM   4976  N   PRO   174     -20.503  -0.120   0.670  1.00  0.00      PROB
ATOM   4977  CD  PRO   174     -20.173   1.274   0.947  1.00  0.00      PROB
ATOM   4978  HD1 PRO   174     -20.915   1.708   1.650  1.00  0.00      PROB
ATOM   4979  HD2 PRO   174     -20.160   1.856   0.002  1.00  0.00      PROB
ATOM   4980  CA  PRO   174     -19.694  -1.067   1.447  1.00  0.00      PROB
ATOM   4981  HA  PRO   174     -19.143  -1.722   0.791  1.00  0.00      PROB
ATOM   4982  CB  PRO   174     -18.828  -0.141   2.311  1.00  0.00      PROB
ATOM   4983  HB1 PRO   174     -17.804  -0.556   2.422  1.00  0.00      PROB
ATOM   4984  HB2 PRO   174     -19.277  -0.017   3.320  1.00  0.00      PROB
ATOM   4985  CG  PRO   174     -18.788   1.196   1.573  1.00  0.00      PROB
ATOM   4986  HG1 PRO   174     -18.616   2.039   2.275  1.00  0.00      PROB
ATOM   4987  HG2 PRO   174     -17.993   1.205   0.798  1.00  0.00      PROB
ATOM   4988  C   PRO   174     -20.575  -1.977   2.290  1.00  0.00      PROB
ATOM   4989  O   PRO   174     -21.663  -1.585   2.707  1.00  0.00      PROB
ATOM   4990  N   ALA   175     -20.086  -3.200   2.512  1.00  0.00      PROB
ATOM   4991  HN  ALA   175     -19.200  -3.531   2.200  1.00  0.00      PROB
ATOM   4992  CA  ALA   175     -20.950  -4.090   3.275  1.00  0.00      PROB
ATOM   4993  HA  ALA   175     -21.963  -3.953   2.928  1.00  0.00      PROB
ATOM   4994  CB  ALA   175     -20.521  -5.539   3.092  1.00  0.00      PROB
ATOM   4995  HB1 ALA   175     -19.550  -5.717   3.602  1.00  0.00      PROB
ATOM   4996  HB2 ALA   175     -20.400  -5.764   2.011  1.00  0.00      PROB
ATOM   4997  HB3 ALA   175     -21.282  -6.217   3.532  1.00  0.00      PROB
ATOM   4998  C   ALA   175     -21.004  -3.786   4.756  1.00  0.00      PROB
ATOM   4999  O   ALA   175     -20.018  -3.448   5.399  1.00  0.00      PROB
ATOM   5000  N   VAL   176     -22.222  -3.942   5.280  1.00  0.00      PROB
ATOM   5001  HN  VAL   176     -23.061  -3.986   4.744  1.00  0.00      PROB
ATOM   5002  CA  VAL   176     -22.321  -4.053   6.726  1.00  0.00      PROB
ATOM   5003  HA  VAL   176     -21.520  -3.473   7.158  1.00  0.00      PROB
ATOM   5004  CB  VAL   176     -23.678  -3.545   7.241  1.00  0.00      PROB
ATOM   5005  HB  VAL   176     -23.773  -3.777   8.323  1.00  0.00      PROB
ATOM   5006  CG1 VAL   176     -23.795  -2.035   7.034  1.00  0.00      PROB
ATOM   5007 HG11 VAL   176     -23.710  -1.790   5.954  1.00  0.00      PROB
ATOM   5008 HG12 VAL   176     -22.981  -1.514   7.582  1.00  0.00      PROB
ATOM   5009 HG13 VAL   176     -24.781  -1.678   7.403  1.00  0.00      PROB
ATOM   5010  CG2 VAL   176     -24.868  -4.296   6.631  1.00  0.00      PROB
ATOM   5011 HG21 VAL   176     -24.714  -5.393   6.721  1.00  0.00      PROB
ATOM   5012 HG22 VAL   176     -24.967  -4.039   5.555  1.00  0.00      PROB
ATOM   5013 HG23 VAL   176     -25.802  -4.025   7.168  1.00  0.00      PROB
ATOM   5014  C   VAL   176     -22.082  -5.489   7.151  1.00  0.00      PROB
ATOM   5015  O   VAL   176     -22.380  -6.439   6.433  1.00  0.00      PROB
ATOM   5016  N   LEU   177     -21.526  -5.609   8.358  1.00  0.00      PROB
ATOM   5017  HN  LEU   177     -21.154  -4.855   8.893  1.00  0.00      PROB
ATOM   5018  CA  LEU   177     -21.475  -6.955   8.905  1.00  0.00      PROB
ATOM   5019  HA  LEU   177     -21.609  -7.652   8.090  1.00  0.00      PROB
ATOM   5020  CB  LEU   177     -20.138  -7.208   9.604  1.00  0.00      PROB
ATOM   5021  HB1 LEU   177     -20.109  -6.607  10.537  1.00  0.00      PROB
ATOM   5022  HB2 LEU   177     -19.320  -6.871   8.933  1.00  0.00      PROB
ATOM   5023  CG  LEU   177     -19.899  -8.679   9.965  1.00  0.00      PROB
ATOM   5024  HG  LEU   177     -20.747  -9.042  10.584  1.00  0.00      PROB
ATOM   5025  CD1 LEU   177     -19.780  -9.560   8.720  1.00  0.00      PROB
ATOM   5026 HD11 LEU   177     -18.928  -9.219   8.092  1.00  0.00      PROB
ATOM   5027 HD12 LEU   177     -20.712  -9.494   8.120  1.00  0.00      PROB
ATOM   5028 HD13 LEU   177     -19.600 -10.615   9.019  1.00  0.00      PROB
ATOM   5029  CD2 LEU   177     -18.698  -8.850  10.894  1.00  0.00      PROB
ATOM   5030 HD21 LEU   177     -18.864  -8.289  11.839  1.00  0.00      PROB
ATOM   5031 HD22 LEU   177     -17.782  -8.457  10.404  1.00  0.00      PROB
ATOM   5032 HD23 LEU   177     -18.560  -9.925  11.139  1.00  0.00      PROB
ATOM   5033  C   LEU   177     -22.641  -7.162   9.845  1.00  0.00      PROB
ATOM   5034  O   LEU   177     -22.758  -6.511  10.875  1.00  0.00      PROB
ATOM   5035  N   GLN   178     -23.510  -8.084   9.425  1.00  0.00      PROB
ATOM   5036  HN  GLN   178     -23.445  -8.553   8.548  1.00  0.00      PROB
ATOM   5037  CA  GLN   178     -24.623  -8.424  10.307  1.00  0.00      PROB
ATOM   5038  HA  GLN   178     -25.036  -7.506  10.696  1.00  0.00      PROB
ATOM   5039  CB  GLN   178     -25.689  -9.204   9.539  1.00  0.00      PROB
ATOM   5040  HB1 GLN   178     -26.575  -9.333  10.195  1.00  0.00      PROB
ATOM   5041  HB2 GLN   178     -25.281 -10.205   9.284  1.00  0.00      PROB
ATOM   5042  CG  GLN   178     -26.133  -8.516   8.250  1.00  0.00      PROB
ATOM   5043  HG1 GLN   178     -25.245  -8.169   7.680  1.00  0.00      PROB
ATOM   5044  HG2 GLN   178     -26.777  -7.644   8.488  1.00  0.00      PROB
ATOM   5045  CD  GLN   178     -26.909  -9.506   7.422  1.00  0.00      PROB
ATOM   5046  OE1 GLN   178     -28.123  -9.659   7.522  1.00  0.00      PROB
ATOM   5047  NE2 GLN   178     -26.135 -10.227   6.615  1.00  0.00      PROB
ATOM   5048 HE21 GLN   178     -26.514 -11.014   6.130  1.00  0.00      PROB
ATOM   5049 HE22 GLN   178     -25.173  -9.981   6.494  1.00  0.00      PROB
ATOM   5050  C   GLN   178     -24.132  -9.267  11.467  1.00  0.00      PROB
ATOM   5051  O   GLN   178     -23.148  -9.991  11.355  1.00  0.00      PROB
ATOM   5052  N   SER   179     -24.884  -9.180  12.573  1.00  0.00      PROB
ATOM   5053  HN  SER   179     -25.700  -8.609  12.621  1.00  0.00      PROB
ATOM   5054  CA  SER   179     -24.539  -9.929  13.783  1.00  0.00      PROB
ATOM   5055  HA  SER   179     -23.566  -9.606  14.123  1.00  0.00      PROB
ATOM   5056  CB  SER   179     -25.607  -9.648  14.839  1.00  0.00      PROB
ATOM   5057  HB1 SER   179     -25.163  -9.705  15.855  1.00  0.00      PROB
ATOM   5058  HB2 SER   179     -26.432 -10.387  14.753  1.00  0.00      PROB
ATOM   5059  OG  SER   179     -26.133  -8.326  14.628  1.00  0.00      PROB
ATOM   5060  HG1 SER   179     -25.429  -7.720  14.869  1.00  0.00      PROB
ATOM   5061  C   SER   179     -24.301 -11.430  13.628  1.00  0.00      PROB
ATOM   5062  O   SER   179     -23.605 -12.057  14.414  1.00  0.00      PROB
ATOM   5063  N   SER   180     -24.894 -11.974  12.552  1.00  0.00      PROB
ATOM   5064  HN  SER   180     -25.501 -11.452  11.958  1.00  0.00      PROB
ATOM   5065  CA  SER   180     -24.680 -13.374  12.189  1.00  0.00      PROB
ATOM   5066  HA  SER   180     -24.737 -13.982  13.080  1.00  0.00      PROB
ATOM   5067  CB  SER   180     -25.780 -13.743  11.197  1.00  0.00      PROB
ATOM   5068  HB1 SER   180     -26.695 -14.057  11.743  1.00  0.00      PROB
ATOM   5069  HB2 SER   180     -25.438 -14.572  10.541  1.00  0.00      PROB
ATOM   5070  OG  SER   180     -26.089 -12.595  10.382  1.00  0.00      PROB
ATOM   5071  HG1 SER   180     -26.661 -12.915   9.680  1.00  0.00      PROB
ATOM   5072  C   SER   180     -23.308 -13.717  11.614  1.00  0.00      PROB
ATOM   5073  O   SER   180     -23.064 -14.838  11.191  1.00  0.00      PROB
ATOM   5074  N   GLY   181     -22.433 -12.701  11.571  1.00  0.00      PROB
ATOM   5075  HN  GLY   181     -22.607 -11.806  11.973  1.00  0.00      PROB
ATOM   5076  CA  GLY   181     -21.152 -12.903  10.900  1.00  0.00      PROB
ATOM   5077  HA1 GLY   181     -20.771 -13.865  11.207  1.00  0.00      PROB
ATOM   5078  HA2 GLY   181     -20.486 -12.117  11.225  1.00  0.00      PROB
ATOM   5079  C   GLY   181     -21.238 -12.873   9.383  1.00  0.00      PROB
ATOM   5080  O   GLY   181     -20.327 -13.283   8.676  1.00  0.00      PROB
ATOM   5081  N   LEU   182     -22.387 -12.375   8.902  1.00  0.00      PROB
ATOM   5082  HN  LEU   182     -23.114 -11.996   9.469  1.00  0.00      PROB
ATOM   5083  CA  LEU   182     -22.581 -12.392   7.456  1.00  0.00      PROB
ATOM   5084  HA  LEU   182     -21.726 -12.877   7.009  1.00  0.00      PROB
ATOM   5085  CB  LEU   182     -23.866 -13.139   7.093  1.00  0.00      PROB
ATOM   5086  HB1 LEU   182     -23.960 -13.157   5.987  1.00  0.00      PROB
ATOM   5087  HB2 LEU   182     -24.727 -12.580   7.518  1.00  0.00      PROB
ATOM   5088  CG  LEU   182     -23.926 -14.580   7.606  1.00  0.00      PROB
ATOM   5089  HG  LEU   182     -23.624 -14.599   8.675  1.00  0.00      PROB
ATOM   5090  CD1 LEU   182     -25.333 -15.160   7.472  1.00  0.00      PROB
ATOM   5091 HD11 LEU   182     -25.577 -15.326   6.401  1.00  0.00      PROB
ATOM   5092 HD12 LEU   182     -26.075 -14.453   7.900  1.00  0.00      PROB
ATOM   5093 HD13 LEU   182     -25.392 -16.133   8.004  1.00  0.00      PROB
ATOM   5094  CD2 LEU   182     -22.871 -15.478   6.958  1.00  0.00      PROB
ATOM   5095 HD21 LEU   182     -21.853 -15.088   7.174  1.00  0.00      PROB
ATOM   5096 HD22 LEU   182     -23.017 -15.500   5.857  1.00  0.00      PROB
ATOM   5097 HD23 LEU   182     -22.949 -16.509   7.367  1.00  0.00      PROB
ATOM   5098  C   LEU   182     -22.648 -10.984   6.920  1.00  0.00      PROB
ATOM   5099  O   LEU   182     -23.356 -10.137   7.450  1.00  0.00      PROB
ATOM   5100  N   TYR   183     -21.889 -10.752   5.850  1.00  0.00      PROB
ATOM   5101  HN  TYR   183     -21.266 -11.419   5.449  1.00  0.00      PROB
ATOM   5102  CA  TYR   183     -21.983  -9.433   5.230  1.00  0.00      PROB
ATOM   5103  HA  TYR   183     -21.886  -8.691   6.008  1.00  0.00      PROB
ATOM   5104  CB  TYR   183     -20.890  -9.250   4.186  1.00  0.00      PROB
ATOM   5105  HB1 TYR   183     -21.097  -8.337   3.588  1.00  0.00      PROB
ATOM   5106  HB2 TYR   183     -20.857 -10.141   3.523  1.00  0.00      PROB
ATOM   5107  CG  TYR   183     -19.523  -9.090   4.798  1.00  0.00      PROB
ATOM   5108  CD1 TYR   183     -18.647 -10.194   4.806  1.00  0.00      PROB
ATOM   5109  HD1 TYR   183     -18.984 -11.166   4.480  1.00  0.00      PROB
ATOM   5110  CE1 TYR   183     -17.327 -10.004   5.246  1.00  0.00      PROB
ATOM   5111  HE1 TYR   183     -16.630 -10.830   5.264  1.00  0.00      PROB
ATOM   5112  CZ  TYR   183     -16.925  -8.720   5.663  1.00  0.00      PROB
ATOM   5113  OH  TYR   183     -15.606  -8.509   5.999  1.00  0.00      PROB
ATOM   5114  HH  TYR   183     -15.392  -7.595   5.799  1.00  0.00      PROB
ATOM   5115  CD2 TYR   183     -19.145  -7.829   5.299  1.00  0.00      PROB
ATOM   5116  HD2 TYR   183     -19.861  -7.022   5.349  1.00  0.00      PROB
ATOM   5117  CE2 TYR   183     -17.826  -7.638   5.732  1.00  0.00      PROB
ATOM   5118  HE2 TYR   183     -17.505  -6.679   6.112  1.00  0.00      PROB
ATOM   5119  C   TYR   183     -23.318  -9.194   4.553  1.00  0.00      PROB
ATOM   5120  O   TYR   183     -24.079 -10.117   4.273  1.00  0.00      PROB
ATOM   5121  N   SER   184     -23.542  -7.909   4.272  1.00  0.00      PROB
ATOM   5122  HN  SER   184     -22.976  -7.171   4.632  1.00  0.00      PROB
ATOM   5123  CA  SER   184     -24.647  -7.525   3.407  1.00  0.00      PROB
ATOM   5124  HA  SER   184     -24.709  -8.243   2.603  1.00  0.00      PROB
ATOM   5125  CB  SER   184     -25.960  -7.493   4.196  1.00  0.00      PROB
ATOM   5126  HB1 SER   184     -26.019  -6.554   4.786  1.00  0.00      PROB
ATOM   5127  HB2 SER   184     -26.004  -8.365   4.883  1.00  0.00      PROB
ATOM   5128  OG  SER   184     -27.082  -7.550   3.308  1.00  0.00      PROB
ATOM   5129  HG1 SER   184     -26.926  -6.876   2.642  1.00  0.00      PROB
ATOM   5130  C   SER   184     -24.365  -6.168   2.804  1.00  0.00      PROB
ATOM   5131  O   SER   184     -23.993  -5.244   3.512  1.00  0.00      PROB
ATOM   5132  N   LEU   185     -24.553  -6.073   1.483  1.00  0.00      PROB
ATOM   5133  HN  LEU   185     -24.746  -6.835   0.872  1.00  0.00      PROB
ATOM   5134  CA  LEU   185     -24.458  -4.724   0.937  1.00  0.00      PROB
ATOM   5135  HA  LEU   185     -24.592  -4.033   1.755  1.00  0.00      PROB
ATOM   5136  CB  LEU   185     -23.112  -4.451   0.240  1.00  0.00      PROB
ATOM   5137  HB1 LEU   185     -22.329  -4.565   1.017  1.00  0.00      PROB
ATOM   5138  HB2 LEU   185     -23.142  -3.396  -0.096  1.00  0.00      PROB
ATOM   5139  CG  LEU   185     -22.645  -5.279  -0.969  1.00  0.00      PROB
ATOM   5140  HG  LEU   185     -22.687  -6.353  -0.691  1.00  0.00      PROB
ATOM   5141  CD1 LEU   185     -23.466  -5.085  -2.246  1.00  0.00      PROB
ATOM   5142 HD11 LEU   185     -23.580  -4.002  -2.466  1.00  0.00      PROB
ATOM   5143 HD12 LEU   185     -24.476  -5.529  -2.118  1.00  0.00      PROB
ATOM   5144 HD13 LEU   185     -22.951  -5.569  -3.104  1.00  0.00      PROB
ATOM   5145  CD2 LEU   185     -21.179  -4.962  -1.269  1.00  0.00      PROB
ATOM   5146 HD21 LEU   185     -20.574  -5.039  -0.340  1.00  0.00      PROB
ATOM   5147 HD22 LEU   185     -21.089  -3.928  -1.665  1.00  0.00      PROB
ATOM   5148 HD23 LEU   185     -20.780  -5.684  -2.013  1.00  0.00      PROB
ATOM   5149  C   LEU   185     -25.632  -4.372   0.064  1.00  0.00      PROB
ATOM   5150  O   LEU   185     -26.351  -5.236  -0.424  1.00  0.00      PROB
ATOM   5151  N   SER   186     -25.778  -3.064  -0.135  1.00  0.00      PROB
ATOM   5152  HN  SER   186     -25.248  -2.357   0.325  1.00  0.00      PROB
ATOM   5153  CA  SER   186     -26.790  -2.663  -1.098  1.00  0.00      PROB
ATOM   5154  HA  SER   186     -27.440  -3.505  -1.278  1.00  0.00      PROB
ATOM   5155  CB  SER   186     -27.581  -1.483  -0.542  1.00  0.00      PROB
ATOM   5156  HB1 SER   186     -28.597  -1.463  -0.991  1.00  0.00      PROB
ATOM   5157  HB2 SER   186     -27.056  -0.531  -0.774  1.00  0.00      PROB
ATOM   5158  OG  SER   186     -27.701  -1.615   0.879  1.00  0.00      PROB
ATOM   5159  HG1 SER   186     -28.296  -2.354   1.027  1.00  0.00      PROB
ATOM   5160  C   SER   186     -26.145  -2.301  -2.416  1.00  0.00      PROB
ATOM   5161  O   SER   186     -25.074  -1.710  -2.461  1.00  0.00      PROB
ATOM   5162  N   SER   187     -26.837  -2.666  -3.490  1.00  0.00      PROB
ATOM   5163  HN  SER   187     -27.619  -3.284  -3.470  1.00  0.00      PROB
ATOM   5164  CA  SER   187     -26.423  -2.123  -4.774  1.00  0.00      PROB
ATOM   5165  HA  SER   187     -25.733  -1.312  -4.590  1.00  0.00      PROB
ATOM   5166  CB  SER   187     -25.756  -3.213  -5.612  1.00  0.00      PROB
ATOM   5167  HB1 SER   187     -26.506  -3.988  -5.879  1.00  0.00      PROB
ATOM   5168  HB2 SER   187     -24.934  -3.680  -5.029  1.00  0.00      PROB
ATOM   5169  OG  SER   187     -25.208  -2.673  -6.821  1.00  0.00      PROB
ATOM   5170  HG1 SER   187     -24.451  -3.223  -7.037  1.00  0.00      PROB
ATOM   5171  C   SER   187     -27.653  -1.560  -5.435  1.00  0.00      PROB
ATOM   5172  O   SER   187     -28.550  -2.287  -5.843  1.00  0.00      PROB
ATOM   5173  N   VAL   188     -27.702  -0.230  -5.453  1.00  0.00      PROB
ATOM   5174  HN  VAL   188     -26.986   0.372  -5.111  1.00  0.00      PROB
ATOM   5175  CA  VAL   188     -28.906   0.363  -6.021  1.00  0.00      PROB
ATOM   5176  HA  VAL   188     -29.554  -0.440  -6.343  1.00  0.00      PROB
ATOM   5177  CB  VAL   188     -29.622   1.240  -4.983  1.00  0.00      PROB
ATOM   5178  HB  VAL   188     -30.478   1.755  -5.468  1.00  0.00      PROB
ATOM   5179  CG1 VAL   188     -30.136   0.399  -3.812  1.00  0.00      PROB
ATOM   5180 HG11 VAL   188     -29.323  -0.252  -3.425  1.00  0.00      PROB
ATOM   5181 HG12 VAL   188     -30.976  -0.244  -4.149  1.00  0.00      PROB
ATOM   5182 HG13 VAL   188     -30.479   1.064  -2.991  1.00  0.00      PROB
ATOM   5183  CG2 VAL   188     -28.732   2.388  -4.506  1.00  0.00      PROB
ATOM   5184 HG21 VAL   188     -28.741   3.213  -5.250  1.00  0.00      PROB
ATOM   5185 HG22 VAL   188     -27.687   2.031  -4.384  1.00  0.00      PROB
ATOM   5186 HG23 VAL   188     -29.109   2.780  -3.537  1.00  0.00      PROB
ATOM   5187  C   VAL   188     -28.574   1.144  -7.269  1.00  0.00      PROB
ATOM   5188  O   VAL   188     -27.426   1.501  -7.496  1.00  0.00      PROB
ATOM   5189  N   VAL   189     -29.620   1.406  -8.054  1.00  0.00      PROB
ATOM   5190  HN  VAL   189     -30.534   1.032  -7.914  1.00  0.00      PROB
ATOM   5191  CA  VAL   189     -29.405   2.296  -9.183  1.00  0.00      PROB
[truncated: 16,808,825 more chars]
