# Supplementary material for: Integrative Computational Prediction Strategy for Antibody–Antigen Binding: A Case Study on Interleukin‑1 Beta
Source: J Chem Inf Model. 2026 May 27;66(11):6659–75. doi: 10.1021/acs.jcim.6c00781 (PMC13250912; doi:10.1021/acs.jcim.6c00781)
Supplement: Supplementary file 2 [file ci6c00781_si_002.zip › charmm-gui-4g6m-AgESSA-r01/step3_pbcsetup.crd]

* GENERATED BY CHARMM-GUI (HTTP://WWW.CHARMM-GUI.ORG) V3.7 ON AUG, 08. 2025. JOB
* SETUP PERIODIC BOUNDARY CONDITION
*  DATE:     8/ 8/25      8:44: 0      CREATED BY USER: charmm-gui
*
    223487  EXT
         1         1  PRO       N              29.7244134120      -18.1816623293       13.1076735109  PROA      2               0.0000000000
         2         1  PRO       HN1            28.7819946776      -18.3137457365       13.4465757389  PROA      2               0.0000000000
         3         1  PRO       HN2            29.8273973799      -18.7395950476       12.2771669493  PROA      2               0.0000000000
         4         1  PRO       CD             30.6641605543      -18.7126819367       14.0882664362  PROA      2               0.0000000000
         5         1  PRO       HD1            31.0810074393      -19.6975054637       13.7775336115  PROA      2               0.0000000000
         6         1  PRO       HD2            30.1532414449      -18.8040022464       15.0616875498  PROA      2               0.0000000000
         7         1  PRO       CA             29.9825273412      -16.7794833282       12.7537536776  PROA      2               0.0000000000
         8         1  PRO       HA             29.0305446079      -16.2734099500       12.8176322324  PROA      2               0.0000000000
         9         1  PRO       CB             30.9836205844      -16.3584446376       13.8349977479  PROA      2               0.0000000000
        10         1  PRO       HB1            30.4453049037      -16.0435865548       14.7588806141  PROA      2               0.0000000000
        11         1  PRO       HB2            31.6661172910      -15.5396297316       13.5189338775  PROA      2               0.0000000000
        12         1  PRO       CG             31.7407319423      -17.6375694703       14.1939462874  PROA      2               0.0000000000
        13         1  PRO       HG1            32.5536955996      -17.8191959897       13.4506302063  PROA      2               0.0000000000
        14         1  PRO       HG2            32.1957303761      -17.5846679126       15.2058610646  PROA      2               0.0000000000
        15         1  PRO       C              30.5151975720      -16.6005360582       11.3312216745  PROA      2               0.0000000000
        16         1  PRO       O              31.3591296982      -17.3768476350       10.8784492128  PROA      2               0.0000000000
        17         2  VAL       N              30.0167405170      -15.5657655532       10.6287314139  PROA      3               0.0000000000
        18         2  VAL       HN             29.4245735408      -14.8867378172       11.0531395445  PROA      3               0.0000000000
        19         2  VAL       CA             30.3960083342      -15.2169257945        9.2513463023  PROA      3               0.0000000000
        20         2  VAL       HA             30.1552551365      -16.0581184855        8.6191825846  PROA      3               0.0000000000
        21         2  VAL       CB             29.6046964786      -13.9961753078        8.7562626766  PROA      3               0.0000000000
        22         2  VAL       HB             28.5218142296      -14.2740463361        8.7831632656  PROA      3               0.0000000000
        23         2  VAL       CG1            29.7841457589      -12.8005489141        9.6862715381  PROA      3               0.0000000000
        24         2  VAL       HG11           30.8466394348      -12.4734485764        9.7290310299  PROA      3               0.0000000000
        25         2  VAL       HG12           29.4322757401      -12.9952150361       10.7189329179  PROA      3               0.0000000000
        26         2  VAL       HG13           29.1877215506      -11.9548278196        9.2837691389  PROA      3               0.0000000000
        27         2  VAL       CG2            29.9351049898      -13.6446431416        7.3032897409  PROA      3               0.0000000000
        28         2  VAL       HG21           29.8635125541      -14.5257583789        6.6316545943  PROA      3               0.0000000000
        29         2  VAL       HG22           30.9649090039      -13.2334686172        7.2154422042  PROA      3               0.0000000000
        30         2  VAL       HG23           29.2376602688      -12.8673453814        6.9198935085  PROA      3               0.0000000000
        31         2  VAL       C              31.9271242776      -15.0114198357        9.1360108396  PROA      3               0.0000000000
        32         2  VAL       O              32.5302467999      -14.4210069896       10.0356462625  PROA      3               0.0000000000
        33         3  ARG       N              32.5440830715      -15.5647853353        8.0706796843  PROA      4               0.0000000000
        34         3  ARG       HN             32.0388288850      -16.0367789993        7.3629968814  PROA      4               0.0000000000
        35         3  ARG       CA             33.9873334681      -15.4752815712        7.8189032581  PROA      4               0.0000000000
        36         3  ARG       HA             34.5320539587      -15.7831100898        8.7031337090  PROA      4               0.0000000000
        37         3  ARG       CB             34.2825364342      -16.4618893819        6.6354353723  PROA      4               0.0000000000
        38         3  ARG       HB1            34.3165758943      -17.4904666418        7.0608562591  PROA      4               0.0000000000
        39         3  ARG       HB2            35.3069642066      -16.2544168820        6.2494854764  PROA      4               0.0000000000
        40         3  ARG       CG             33.2835321870      -16.4752400282        5.4290070593  PROA      4               0.0000000000
        41         3  ARG       HG1            33.1756112294      -15.4087005252        5.2069951429  PROA      4               0.0000000000
        42         3  ARG       HG2            32.2854713428      -16.7788796491        5.8122797818  PROA      4               0.0000000000
        43         3  ARG       CD             33.5175090238      -17.4195908103        4.2014743957  PROA      4               0.0000000000
        44         3  ARG       HD1            33.5353258536      -18.4865039624        4.5026872513  PROA      4               0.0000000000
        45         3  ARG       HD2            34.5283594597      -17.1665395159        3.7951510860  PROA      4               0.0000000000
        46         3  ARG       NE             32.5119717407      -17.1973252603        3.1308559774  PROA      4               0.0000000000
        47         3  ARG       HE             31.7112757330      -16.6261871587        3.2962090807  PROA      4               0.0000000000
        48         3  ARG       CZ             32.6529315856      -17.5793012987        1.7964659938  PROA      4               0.0000000000
        49         3  ARG       NH1            33.7260702826      -18.2799636385        1.3800327788  PROA      4               0.0000000000
        50         3  ARG       HH11           34.5795320463      -18.3093092623        1.8802528766  PROA      4               0.0000000000
        51         3  ARG       HH12           33.7706518687      -18.3993832140        0.3613177778  PROA      4               0.0000000000
        52         3  ARG       NH2            31.7208418308      -17.2521012029        0.8673509384  PROA      4               0.0000000000
        53         3  ARG       HH21           30.9430190388      -16.6662195912        1.0366991377  PROA      4               0.0000000000
        54         3  ARG       HH22           31.8613040511      -17.5716839520       -0.1021231221  PROA      4               0.0000000000
        55         3  ARG       C              34.3791924212      -14.0351105290        7.5014919635  PROA      4               0.0000000000
        56         3  ARG       O              33.8064040661      -13.4335751326        6.5910757581  PROA      4               0.0000000000
        57         4  SER       N              35.3232458513      -13.4715642431        8.2775098144  PROA      5               0.0000000000
        58         4  SER       HN             35.8143100741      -13.9733127946        8.9891576121  PROA      5               0.0000000000
        59         4  SER       CA             35.7890851478      -12.0954164836        8.0920641519  PROA      5               0.0000000000
        60         4  SER       HA             35.6239515327      -11.8049128215        7.0697336259  PROA      5               0.0000000000
        61         4  SER       CB             34.8718360404      -11.3611755236        9.0515709459  PROA      5               0.0000000000
        62         4  SER       HB1            33.9702988473      -10.9892603687        8.5165201543  PROA      5               0.0000000000
        63         4  SER       HB2            35.3659487655      -10.4963927067        9.5462036617  PROA      5               0.0000000000
        64         4  SER       OG             34.4645474159      -12.3386466173       10.0249034879  PROA      5               0.0000000000
        65         4  SER       HG1            33.9018933942      -12.9952038056        9.5903445146  PROA      5               0.0000000000
        66         4  SER       C              37.2858638408      -11.9204098604        8.3700933340  PROA      5               0.0000000000
        67         4  SER       O              37.9055317035      -12.7790523685        8.9984966942  PROA      5               0.0000000000
        68         5  LEU       N              37.8549609420      -10.8014335447        7.8998992312  PROA      6               0.0000000000
        69         5  LEU       HN             37.3309867552      -10.1944556767        7.3020870951  PROA      6               0.0000000000
        70         5  LEU       CA             39.2552592478      -10.4489587242        8.0880697806  PROA      6               0.0000000000
        71         5  LEU       HA             39.5638691168      -10.9181311852        8.9988624438  PROA      6               0.0000000000
        72         5  LEU       CB             40.1293574691      -11.0283443273        6.9641615893  PROA      6               0.0000000000
        73         5  LEU       HB1            40.0629899842      -12.1140142108        7.0497755998  PROA      6               0.0000000000
        74         5  LEU       HB2            41.1953741766      -10.7539278730        7.1136992112  PROA      6               0.0000000000
        75         5  LEU       CG             39.7113666887      -10.7245105077        5.5198123526  PROA      6               0.0000000000
        76         5  LEU       HG             38.5960251010      -10.7419591303        5.4409018700  PROA      6               0.0000000000
        77         5  LEU       CD1            40.1751110299       -9.3531521302        5.0251828079  PROA      6               0.0000000000
        78         5  LEU       HD11           41.2574013714       -9.2056427811        5.2131220570  PROA      6               0.0000000000
        79         5  LEU       HD12           39.6318310966       -8.5395264602        5.5393098635  PROA      6               0.0000000000
        80         5  LEU       HD13           39.9920833952       -9.2487189311        3.9340376627  PROA      6               0.0000000000
        81         5  LEU       CD2            40.2012186896      -11.8230163629        4.5769428476  PROA      6               0.0000000000
        82         5  LEU       HD21           39.6537524320      -12.7707805569        4.7771631804  PROA      6               0.0000000000
        83         5  LEU       HD22           41.2733608141      -12.0424906646        4.7403984854  PROA      6               0.0000000000
        84         5  LEU       HD23           40.0539922401      -11.5369803502        3.5153482115  PROA      6               0.0000000000
        85         5  LEU       C              39.4489528011       -8.9542909942        8.2905696182  PROA      6               0.0000000000
        86         5  LEU       O              38.6978480960       -8.1505513874        7.7291888504  PROA      6               0.0000000000
        87         6  ASN       N              40.4523564248       -8.5900884770        9.1016390940  PROA      7               0.0000000000
        88         6  ASN       HN             41.0107791174       -9.3007235220        9.5388239780  PROA      7               0.0000000000
        89         6  ASN       CA             40.7752354289       -7.1985194315        9.3976791932  PROA      7               0.0000000000
        90         6  ASN       HA             39.9179227670       -6.5894973461        9.1643741812  PROA      7               0.0000000000
        91         6  ASN       CB             41.1834942297       -6.9893280076       10.8542099000  PROA      7               0.0000000000
        92         6  ASN       HB1            41.7784921679       -6.0602673509       10.9832752741  PROA      7               0.0000000000
        93         6  ASN       HB2            41.8055422474       -7.8450702909       11.1954934078  PROA      7               0.0000000000
        94         6  ASN       CG             39.9456316568       -6.7746488344       11.6926400422  PROA      7               0.0000000000
        95         6  ASN       OD1            39.0878523763       -5.9491330477       11.3953583712  PROA      7               0.0000000000
        96         6  ASN       ND2            39.8923689156       -7.5781132288       12.7691246204  PROA      7               0.0000000000
        97         6  ASN       HD21           39.0282068610       -7.6140391851       13.2532700418  PROA      7               0.0000000000
        98         6  ASN       HD22           40.6155265130       -8.2577587668       12.8997224910  PROA      7               0.0000000000
        99         6  ASN       C              41.8806631009       -6.7327753581        8.4670470855  PROA      7               0.0000000000
       100         6  ASN       O              42.9044395255       -7.4051239762        8.3460587879  PROA      7               0.0000000000
       101         7  CYS       N              41.6564039442       -5.6017539451        7.7757494693  PROA      8               0.0000000000
       102         7  CYS       HN             40.7991721854       -5.0882433789        7.8894709997  PROA      8               0.0000000000
       103         7  CYS       CA             42.6080541780       -5.1057314817        6.7882164074  PROA      8               0.0000000000
       104         7  CYS       HA             43.6087609568       -5.3241670698        7.1320676747  PROA      8               0.0000000000
       105         7  CYS       CB             42.3734651327       -5.8627368106        5.4831873228  PROA      8               0.0000000000
       106         7  CYS       HB1            42.6882738372       -6.9212642358        5.6305110602  PROA      8               0.0000000000
       107         7  CYS       HB2            43.0328875487       -5.4516256008        4.6880140428  PROA      8               0.0000000000
       108         7  CYS       SG             40.6391345271       -5.8248586735        4.9604334634  PROA      8               0.0000000000
       109         7  CYS       HG1            40.1811824629       -6.4509942473        6.0388537019  PROA      8               0.0000000000
       110         7  CYS       C              42.5455884145       -3.6010541628        6.5983080232  PROA      8               0.0000000000
       111         7  CYS       O              41.5526252169       -2.9658882648        6.9454223706  PROA      8               0.0000000000
       112         8  THR       N              43.5830012275       -3.0490915637        5.9567872172  PROA      9               0.0000000000
       113         8  THR       HN             44.3552415081       -3.6186815538        5.6555642553  PROA      9               0.0000000000
       114         8  THR       CA             43.6011551704       -1.6530487796        5.5377478643  PROA      9               0.0000000000
       115         8  THR       HA             42.7169601352       -1.1270001363        5.8692578853  PROA      9               0.0000000000
       116         8  THR       CB             44.8328819657       -0.9925439196        6.1420651914  PROA      9               0.0000000000
       117         8  THR       HB             45.0841033253       -0.0788134668        5.5561605833  PROA      9               0.0000000000
       118         8  THR       OG1            45.9447696092       -1.8947085325        6.1038175831  PROA      9               0.0000000000
       119         8  THR       HG1            45.6978294453       -2.6804540980        6.6025447298  PROA      9               0.0000000000
       120         8  THR       CG2            44.5728478898       -0.5504245625        7.5817077698  PROA      9               0.0000000000
       121         8  THR       HG21           44.1523856044       -1.3851694678        8.1799946324  PROA      9               0.0000000000
       122         8  THR       HG22           43.8598967651        0.2978280693        7.6054102752  PROA      9               0.0000000000
       123         8  THR       HG23           45.5232770143       -0.2204610211        8.0543742621  PROA      9               0.0000000000
       124         8  THR       C              43.5761389022       -1.6745506636        4.0031671870  PROA      9               0.0000000000
       125         8  THR       O              43.8971553127       -2.6996550591        3.3957328757  PROA      9               0.0000000000
       126         9  LEU       N              43.1594425985       -0.5682456712        3.3821692368  PROA      10              0.0000000000
       127         9  LEU       HN             42.9002272860        0.2500932590        3.8819253715  PROA      10              0.0000000000
       128         9  LEU       CA             43.1439507811       -0.4499877724        1.9254441175  PROA      10              0.0000000000
       129         9  LEU       HA             43.6915037785       -1.2677918073        1.4825898811  PROA      10              0.0000000000
       130         9  LEU       CB             41.7115369768       -0.4285210075        1.3875604207  PROA      10              0.0000000000
       131         9  LEU       HB1            41.7105200227       -0.1928007908        0.2975220226  PROA      10              0.0000000000
       132         9  LEU       HB2            41.1467776559        0.3749951273        1.9075917261  PROA      10              0.0000000000
       133         9  LEU       CG             40.9509022304       -1.7447460716        1.5664552586  PROA      10              0.0000000000
       134         9  LEU       HG             41.0250072381       -2.0474784774        2.6412961574  PROA      10              0.0000000000
       135         9  LEU       CD1            39.4583390824       -1.5801804491        1.2752003788  PROA      10              0.0000000000
       136         9  LEU       HD11           39.3052563536       -1.2472695679        0.2261337665  PROA      10              0.0000000000
       137         9  LEU       HD12           39.0060085075       -0.8316722505        1.9599575069  PROA      10              0.0000000000
       138         9  LEU       HD13           38.9278308448       -2.5468624997        1.4130947859  PROA      10              0.0000000000
       139         9  LEU       CD2            41.5701737657       -2.8740746396        0.7410870068  PROA      10              0.0000000000
       140         9  LEU       HD21           42.6207169750       -3.0561337005        1.0425703328  PROA      10              0.0000000000
       141         9  LEU       HD22           41.5553733158       -2.6211688136       -0.3407162406  PROA      10              0.0000000000
       142         9  LEU       HD23           41.0042093194       -3.8182894584        0.8887512624  PROA      10              0.0000000000
       143         9  LEU       C              43.8590859904        0.8123346240        1.5145270942  PROA      10              0.0000000000
       144         9  LEU       O              43.6821002374        1.8654148716        2.1330754232  PROA      10              0.0000000000
       145        10  ARG       N              44.6855279255        0.7093066527        0.4789268021  PROA      11              0.0000000000
       146        10  ARG       HN             44.8132076602       -0.1609564699       -0.0026767913  PROA      11              0.0000000000
       147        10  ARG       CA             45.3862445004        1.8676005088       -0.0669537934  PROA      11              0.0000000000
       148        10  ARG       HA             44.9955605568        2.7873203131        0.3462056921  PROA      11              0.0000000000
       149        10  ARG       CB             46.8781841279        1.7254892088        0.2127505617  PROA      11              0.0000000000
       150        10  ARG       HB1            47.4866408684        1.6217424856       -0.7185014610  PROA      11              0.0000000000
       151        10  ARG       HB2            47.0104153620        0.7596873332        0.7413110817  PROA      11              0.0000000000
       152        10  ARG       CG             47.4238193557        2.9132212417        0.9974338202  PROA      11              0.0000000000
       153        10  ARG       HG1            46.6344134052        3.3033806727        1.6773465375  PROA      11              0.0000000000
       154        10  ARG       HG2            47.6953624834        3.7262322438        0.2924621852  PROA      11              0.0000000000
       155        10  ARG       CD             48.6329579752        2.5277576965        1.8407508745  PROA      11              0.0000000000
       156        10  ARG       HD1            49.0755105851        3.4014720191        2.3702296582  PROA      11              0.0000000000
       157        10  ARG       HD2            49.4352147466        2.1477233896        1.1633921185  PROA      11              0.0000000000
       158        10  ARG       NE             48.2587216003        1.4291212358        2.7282609099  PROA      11              0.0000000000
       159        10  ARG       HE             48.2407175712        0.4863247039        2.4141885243  PROA      11              0.0000000000
       160        10  ARG       CZ             47.8174310840        1.7060361404        3.9897698539  PROA      11              0.0000000000
       161        10  ARG       NH1            47.7789315527        2.9799565578        4.4271547601  PROA      11              0.0000000000
       162        10  ARG       HH11           47.8779597579        3.7697472840        3.8179578846  PROA      11              0.0000000000
       163        10  ARG       HH12           47.4722845973        3.0665597659        5.3768794759  PROA      11              0.0000000000
       164        10  ARG       NH2            47.4169415656        0.7058159514        4.7999881696  PROA      11              0.0000000000
       165        10  ARG       HH21           47.1611464666        0.9502860017        5.7383259281  PROA      11              0.0000000000
       166        10  ARG       HH22           47.1922546037       -0.2123584991        4.4328645610  PROA      11              0.0000000000
       167        10  ARG       C              45.1011680867        1.8949430138       -1.5448339731  PROA      11              0.0000000000
       168        10  ARG       O              45.0060773835        0.8291819554       -2.1478067125  PROA      11              0.0000000000
       169        11  ASP       N              44.8904339777        3.0854747306       -2.1291381463  PROA      12              0.0000000000
       170        11  ASP       HN             44.9989204538        3.9520868801       -1.6395750365  PROA      12              0.0000000000
       171        11  ASP       CA             44.5906995867        3.1368619264       -3.5645919599  PROA      12              0.0000000000
       172        11  ASP       HA             43.9638938144        2.2937458592       -3.8067118199  PROA      12              0.0000000000
       173        11  ASP       CB             43.7636903202        4.3784041934       -3.9697122780  PROA      12              0.0000000000
       174        11  ASP       HB1            42.9603780709        4.5111966129       -3.2144090267  PROA      12              0.0000000000
       175        11  ASP       HB2            43.2628332656        4.1840370404       -4.9377497082  PROA      12              0.0000000000
       176        11  ASP       CG             44.4965405210        5.7119725244       -4.0910551384  PROA      12              0.0000000000
       177        11  ASP       OD1            45.7184248149        5.7504179614       -4.1695453973  PROA      12              0.0000000000
       178        11  ASP       OD2            43.8199228199        6.7412995714       -4.1406869511  PROA      12              0.0000000000
       179        11  ASP       C              45.8520440562        2.8987919322       -4.4101963634  PROA      12              0.0000000000
       180        11  ASP       O              46.9512621186        2.7849633805       -3.8573494477  PROA      12              0.0000000000
       181        12  SER       N              45.6811882360        2.8224333601       -5.7428672370  PROA      13              0.0000000000
       182        12  SER       HN             44.7501937679        2.7696848076       -6.1156680645  PROA      13              0.0000000000
       183        12  SER       CA             46.7318816314        2.6128179596       -6.7394367392  PROA      13              0.0000000000
       184        12  SER       HA             47.1383717243        1.6259531001       -6.5836045205  PROA      13              0.0000000000
       185        12  SER       CB             46.1521672888        2.7335280239       -8.1088181183  PROA      13              0.0000000000
       186        12  SER       HB1            46.9193975898        2.5822823010       -8.8986279346  PROA      13              0.0000000000
       187        12  SER       HB2            45.6575306072        3.7165481555       -8.2753825388  PROA      13              0.0000000000
       188        12  SER       OG             45.2043899725        1.6928605835       -8.1318927199  PROA      13              0.0000000000
       189        12  SER       HG1            45.1023512687        1.3908992393       -9.0684026041  PROA      13              0.0000000000
       190        12  SER       C              47.9040721979        3.5774981215       -6.5665134584  PROA      13              0.0000000000
       191        12  SER       O              49.0547137434        3.1745944220       -6.7390059008  PROA      13              0.0000000000
       192        13  GLN       N              47.6061472338        4.8431038738       -6.2133622226  PROA      14              0.0000000000
       193        13  GLN       HN             46.6775248765        5.0865702700       -5.9197547769  PROA      14              0.0000000000
       194        13  GLN       CA             48.6050446314        5.8939974191       -6.0420912510  PROA      14              0.0000000000
       195        13  GLN       HA             49.4554739503        5.7050035434       -6.6842843285  PROA      14              0.0000000000
       196        13  GLN       CB             48.0148181504        7.2640052643       -6.3627159617  PROA      14              0.0000000000
       197        13  GLN       HB1            48.5448944607        8.0474654882       -5.7714486730  PROA      14              0.0000000000
       198        13  GLN       HB2            46.9569928933        7.2651953641       -6.0056119307  PROA      14              0.0000000000
       199        13  GLN       CG             48.0909482352        7.6796111711       -7.8273524151  PROA      14              0.0000000000
       200        13  GLN       HG1            47.5448209985        6.9559773415       -8.4693683756  PROA      14              0.0000000000
       201        13  GLN       HG2            49.1466796212        7.7401063751       -8.1679162836  PROA      14              0.0000000000
       202        13  GLN       CD             47.4403012885        9.0407694865       -7.9830527397  PROA      14              0.0000000000
       203        13  GLN       OE1            46.6351276713        9.2576418118       -8.8827726076  PROA      14              0.0000000000
       204        13  GLN       NE2            47.8050912644        9.9442012771       -7.0490263626  PROA      14              0.0000000000
       205        13  GLN       HE21           47.4689588649       10.8786987834       -7.1460127267  PROA      14              0.0000000000
       206        13  GLN       HE22           48.5044180313        9.7028819709       -6.3814195456  PROA      14              0.0000000000
       207        13  GLN       C              49.1577304014        5.9835224449       -4.6037485556  PROA      14              0.0000000000
       208        13  GLN       O              49.8866189010        6.9259238302       -4.2846714737  PROA      14              0.0000000000
       209        14  GLN       N              48.8621592390        4.9564475098       -3.7734812699  PROA      15              0.0000000000
       210        14  GLN       HN             48.2423204665        4.2471601891       -4.1169519069  PROA      15              0.0000000000
       211        14  GLN       CA             49.2911169979        4.7443972650       -2.3808959279  PROA      15              0.0000000000
       212        14  GLN       HA             48.9075079603        3.7740498550       -2.1110028105  PROA      15              0.0000000000
       213        14  GLN       CB             50.8129548994        4.7489992785       -2.2491756829  PROA      15              0.0000000000
       214        14  GLN       HB1            51.1417953048        4.8812015257       -1.1923117517  PROA      15              0.0000000000
       215        14  GLN       HB2            51.2257121440        5.6177130684       -2.7947329562  PROA      15              0.0000000000
       216        14  GLN       CG             51.4448870171        3.4586330817       -2.7710845607  PROA      15              0.0000000000
       217        14  GLN       HG1            52.5165388475        3.6576604080       -2.9898334956  PROA      15              0.0000000000
       218        14  GLN       HG2            50.9596778318        3.1462453090       -3.7205861806  PROA      15              0.0000000000
       219        14  GLN       CD             51.2741842988        2.3447224638       -1.7509293189  PROA      15              0.0000000000
       220        14  GLN       OE1            50.1899520007        2.0129290946       -1.2836911742  PROA      15              0.0000000000
       221        14  GLN       NE2            52.4471568133        1.7751942039       -1.4205325252  PROA      15              0.0000000000
       222        14  GLN       HE21           52.4129846052        1.0133130100       -0.7800192088  PROA      15              0.0000000000
       223        14  GLN       HE22           53.2951958718        2.0916550704       -1.8314536332  PROA      15              0.0000000000
       224        14  GLN       C              48.6383699644        5.6984902975       -1.3694688195  PROA      15              0.0000000000
       225        14  GLN       O              49.1790158982        5.8851674538       -0.2729294387  PROA      15              0.0000000000
       226        15  LYS       N              47.4584482495        6.2574247159       -1.7017308585  PROA      16              0.0000000000
       227        15  LYS       HN             47.0201588855        6.0797107959       -2.5918865030  PROA      16              0.0000000000
       228        15  LYS       CA             46.7576353663        7.1244369029       -0.7532767634  PROA      16              0.0000000000
       229        15  LYS       HA             47.4879535272        7.7311983217       -0.2351707149  PROA      16              0.0000000000
       230        15  LYS       CB             45.7561377222        8.0614113758       -1.4247976537  PROA      16              0.0000000000
       231        15  LYS       HB1            45.3182780861        8.7309686506       -0.6512438654  PROA      16              0.0000000000
       232        15  LYS       HB2            44.9243653101        7.4709022232       -1.8743020372  PROA      16              0.0000000000
       233        15  LYS       CG             46.3934239270        8.9143432692       -2.5155146098  PROA      16              0.0000000000
       234        15  LYS       HG1            46.4693467462        8.3188650751       -3.4541032259  PROA      16              0.0000000000
       235        15  LYS       HG2            47.4404430435        9.1562165373       -2.2135767909  PROA      16              0.0000000000
       236        15  LYS       CD             45.6534453389       10.2332818713       -2.7398105149  PROA      16              0.0000000000
       237        15  LYS       HD1            46.2203366425       10.8335278168       -3.4903154941  PROA      16              0.0000000000
       238        15  LYS       HD2            45.6858631683       10.8283151921       -1.8008924333  PROA      16              0.0000000000
       239        15  LYS       CE             44.2037887769       10.1102879915       -3.1950152576  PROA      16              0.0000000000
       240        15  LYS       HE1            43.7589963246       11.1233770498       -3.3120017911  PROA      16              0.0000000000
       241        15  LYS       HE2            43.5951234251        9.5319100209       -2.4729135656  PROA      16              0.0000000000
       242        15  LYS       NZ             44.1538390605        9.4346232938       -4.4940426792  PROA      16              0.0000000000
       243        15  LYS       HZ1            44.0880076026        8.3815906447       -4.3557774820  PROA      16              0.0000000000
       244        15  LYS       HZ2            45.0205449350        9.6477071473       -5.0200303998  PROA      16              0.0000000000
       245        15  LYS       HZ3            43.3244059905        9.7819971429       -5.0338398796  PROA      16              0.0000000000
       246        15  LYS       C              46.0390633960        6.2611110368        0.2661268723  PROA      16              0.0000000000
       247        15  LYS       O              45.5028972492        5.2087474199       -0.0842296331  PROA      16              0.0000000000
       248        16  SER       N              46.0395542987        6.6950453542        1.5279219299  PROA      17              0.0000000000
       249        16  SER       HN             46.3690343670        7.6197701015        1.7391923734  PROA      17              0.0000000000
       250        16  SER       CA             45.3661187545        5.9770822821        2.5990011030  PROA      17              0.0000000000
       251        16  SER       HA             45.2841631126        4.9312996477        2.3324179104  PROA      17              0.0000000000
       252        16  SER       CB             46.2770992238        6.0697210685        3.8106452916  PROA      17              0.0000000000
       253        16  SER       HB1            45.8651302974        5.4945955969        4.6704959664  PROA      17              0.0000000000
       254        16  SER       HB2            46.3980161343        7.1320328787        4.1172236030  PROA      17              0.0000000000
       255        16  SER       OG             47.5521893736        5.5225013019        3.4226547805  PROA      17              0.0000000000
       256        16  SER       HG1            47.7823635938        5.9608406129        2.5874902268  PROA      17              0.0000000000
       257        16  SER       C              43.9411818371        6.4842282438        2.7349340087  PROA      17              0.0000000000
       258        16  SER       O              43.6469150085        7.5950181072        2.2982019250  PROA      17              0.0000000000
       259        17  LEU       N              43.0685002476        5.6769895397        3.3558700102  PROA      18              0.0000000000
       260        17  LEU       HN             43.3336201253        4.7661674831        3.6563854931  PROA      18              0.0000000000
       261        17  LEU       CA             41.6758047823        6.0305199470        3.6104610391  PROA      18              0.0000000000
       262        17  LEU       HA             41.4126713528        6.9169049600        3.0516381713  PROA      18              0.0000000000
       263        17  LEU       CB             40.7442255423        4.8807089674        3.2226546042  PROA      18              0.0000000000
       264        17  LEU       HB1            39.6872365987        5.2248589849        3.2871789307  PROA      18              0.0000000000
       265        17  LEU       HB2            40.8739185000        4.0363653362        3.9389223803  PROA      18              0.0000000000
       266        17  LEU       CG             40.9944468103        4.3187427196        1.8193772783  PROA      18              0.0000000000
       267        17  LEU       HG             42.0334062011        3.9013563421        1.7843439928  PROA      18              0.0000000000
       268        17  LEU       CD1            40.0700582880        3.1400843607        1.5150101764  PROA      18              0.0000000000
       269        17  LEU       HD11           39.0091289603        3.4665868592        1.5557129154  PROA      18              0.0000000000
       270        17  LEU       HD12           40.2261064673        2.3257076312        2.2513576743  PROA      18              0.0000000000
       271        17  LEU       HD13           40.2773121766        2.7405655735        0.4979892283  PROA      18              0.0000000000
       272        17  LEU       CD2            40.9134769537        5.3866923637        0.7294330412  PROA      18              0.0000000000
       273        17  LEU       HD21           41.6697334345        6.1838060612        0.8863725596  PROA      18              0.0000000000
       274        17  LEU       HD22           39.9091459628        5.8510027479        0.7144068140  PROA      18              0.0000000000
       275        17  LEU       HD23           41.1026193855        4.9323231202       -0.2675762578  PROA      18              0.0000000000
       276        17  LEU       C              41.5371140898        6.3376741882        5.0986546300  PROA      18              0.0000000000
       277        17  LEU       O              41.9962470507        5.5493503950        5.9225517845  PROA      18              0.0000000000
       278        18  VAL       N              40.9383914552        7.4996416375        5.4379905309  PROA      19              0.0000000000
       279        18  VAL       HN             40.6159939125        8.1182258275        4.7159338787  PROA      19              0.0000000000
       280        18  VAL       CA             40.7350466016        7.9627677963        6.8226872600  PROA      19              0.0000000000
       281        18  VAL       HA             41.0072994183        7.1754122208        7.5107939540  PROA      19              0.0000000000
       282        18  VAL       CB             41.6084557116        9.1767550034        7.1495704006  PROA      19              0.0000000000
       283        18  VAL       HB             41.4725919498        9.4194247581        8.2360062184  PROA      19              0.0000000000
       284        18  VAL       CG1            43.0916937091        8.8556073136        6.9763329793  PROA      19              0.0000000000
       285        18  VAL       HG11           43.3461046938        8.7169441054        5.9037871492  PROA      19              0.0000000000
       286        18  VAL       HG12           43.3565329879        7.9283010940        7.5270645076  PROA      19              0.0000000000
       287        18  VAL       HG13           43.7145284889        9.6848674439        7.3771161146  PROA      19              0.0000000000
       288        18  VAL       CG2            41.1686518008       10.4039241983        6.3485227820  PROA      19              0.0000000000
       289        18  VAL       HG21           40.1256319173       10.7091192237        6.5731935251  PROA      19              0.0000000000
       290        18  VAL       HG22           41.2574658652       10.2167525352        5.2571098234  PROA      19              0.0000000000
       291        18  VAL       HG23           41.8252470578       11.2656031735        6.5973630277  PROA      19              0.0000000000
       292        18  VAL       C              39.2590900822        8.3108044304        7.0766338180  PROA      19              0.0000000000
       293        18  VAL       O              38.5329033068        8.5725378086        6.1210787930  PROA      19              0.0000000000
       294        19  MET       N              38.8314122136        8.3362193573        8.3540944718  PROA      20              0.0000000000
       295        19  MET       HN             39.4618175199        8.1330648102        9.0985112052  PROA      20              0.0000000000
       296        19  MET       CA             37.4722535852        8.7184588499        8.7420761638  PROA      20              0.0000000000
       297        19  MET       HA             36.7600456013        8.5089776819        7.9573864001  PROA      20              0.0000000000
       298        19  MET       CB             37.0710837397        8.0536102883       10.0615325463  PROA      20              0.0000000000
       299        19  MET       HB1            36.3259044924        8.6802061859       10.6038344488  PROA      20              0.0000000000
       300        19  MET       HB2            37.9748960839        8.0204079274       10.7139958930  PROA      20              0.0000000000
       301        19  MET       CG             36.5042115661        6.6427642101        9.9315699266  PROA      20              0.0000000000
       302        19  MET       HG1            36.4561921308        6.1764021489       10.9408529692  PROA      20              0.0000000000
       303        19  MET       HG2            37.1897610874        6.0275952813        9.3211704360  PROA      20              0.0000000000
       304        19  MET       SD             34.8651630817        6.6366168269        9.1955812883  PROA      20              0.0000000000
       305        19  MET       CE             33.9593619552        7.2726493418       10.6133926154  PROA      20              0.0000000000
       306        19  MET       HE1            34.2999996198        8.2867499957       10.9075846437  PROA      20              0.0000000000
       307        19  MET       HE2            34.0700210917        6.6064834099       11.4956759804  PROA      20              0.0000000000
       308        19  MET       HE3            32.8754313859        7.3499748672       10.3812367514  PROA      20              0.0000000000
       309        19  MET       C              37.4926902874       10.2345000775        8.9711511238  PROA      20              0.0000000000
       310        19  MET       O              37.9720700581       10.7053993993       10.0112616296  PROA      20              0.0000000000
       311        20  SER       N              37.0219594974       10.9954965664        7.9746743969  PROA      21              0.0000000000
       312        20  SER       HN             36.7285716975       10.6041353103        7.0980914703  PROA      21              0.0000000000
       313        20  SER       CA             37.0030690979       12.4638412484        7.9949733559  PROA      21              0.0000000000
       314        20  SER       HA             37.8726885978       12.8137541807        8.5339361264  PROA      21              0.0000000000
       315        20  SER       CB             37.1474257962       12.8441468823        6.5463375258  PROA      21              0.0000000000
       316        20  SER       HB1            38.2289114500       12.9804484868        6.3101927452  PROA      21              0.0000000000
       317        20  SER       HB2            36.6062482388       13.7781398039        6.2839865612  PROA      21              0.0000000000
       318        20  SER       OG             36.6714188515       11.7403064484        5.7613351786  PROA      21              0.0000000000
       319        20  SER       HG1            35.7779429458       12.0065855214        5.4647852280  PROA      21              0.0000000000
       320        20  SER       C              35.7887607104       13.0511578513        8.7211691613  PROA      21              0.0000000000
       321        20  SER       O              35.8110359379       14.2169263897        9.1228525307  PROA      21              0.0000000000
       322        21  GLY       N              34.7359513836       12.2521421255        8.8245490008  PROA      22              0.0000000000
       323        21  GLY       HN             34.8256865800       11.3048497045        8.5067100102  PROA      22              0.0000000000
       324        21  GLY       CA             33.4859143094       12.6121908358        9.4799368550  PROA      22              0.0000000000
       325        21  GLY       HA1            32.8477725225       13.0213990585        8.7322666999  PROA      22              0.0000000000
       326        21  GLY       HA2            33.7100526737       13.2417527418       10.3274508160  PROA      22              0.0000000000
       327        21  GLY       C              32.7764375777       11.3887892377       10.0197148619  PROA      22              0.0000000000
       328        21  GLY       O              33.2252663338       10.2667031361        9.7614116908  PROA      22              0.0000000000
       329        22  PRO       N              31.6445559883       11.5508880253       10.7522850296  PROA      23              0.0000000000
       330        22  PRO       CD             30.9931565856       12.8121739458       11.0765544317  PROA      23              0.0000000000
       331        22  PRO       HD1            30.9494578456       13.5116604425       10.2142473641  PROA      23              0.0000000000
       332        22  PRO       HD2            31.5557889159       13.2926793665       11.9111065251  PROA      23              0.0000000000
       333        22  PRO       CA             30.9458340000       10.3647324096       11.2935025814  PROA      23              0.0000000000
       334        22  PRO       HA             31.6543011590        9.7975211628       11.8829368348  PROA      23              0.0000000000
       335        22  PRO       CB             29.8464240578       11.0067375317       12.1484676111  PROA      23              0.0000000000
       336        22  PRO       HB1            30.2263973525       11.1298257868       13.1872418109  PROA      23              0.0000000000
       337        22  PRO       HB2            28.9182689678       10.3971790255       12.1892582117  PROA      23              0.0000000000
       338        22  PRO       CG             29.6022389969       12.3861611542       11.5338009327  PROA      23              0.0000000000
       339        22  PRO       HG1            28.9204885802       12.2978172995       10.6601011457  PROA      23              0.0000000000
       340        22  PRO       HG2            29.1650388641       13.1019013698       12.2618513464  PROA      23              0.0000000000
       341        22  PRO       C              30.4171487772        9.3855912653       10.2431342866  PROA      23              0.0000000000
       342        22  PRO       O              30.2391017862        8.2046651345       10.5443430890  PROA      23              0.0000000000
       343        23  TYR       N              30.1624276212        9.8696179492        9.0145593797  PROA      24              0.0000000000
       344        23  TYR       HN             30.2867190661       10.8302314633        8.8417351090  PROA      24              0.0000000000
       345        23  TYR       CA             29.6621260671        9.0347742065        7.9192063405  PROA      24              0.0000000000
       346        23  TYR       HA             29.8484435076        7.9914042222        8.1354034305  PROA      24              0.0000000000
       347        23  TYR       CB             28.1763518889        9.2962712938        7.6826067535  PROA      24              0.0000000000
       348        23  TYR       HB1            27.7846333587        8.6798000688        6.8417640197  PROA      24              0.0000000000
       349        23  TYR       HB2            27.9867845658       10.3663432483        7.4499617409  PROA      24              0.0000000000
       350        23  TYR       CG             27.4036553571        8.8924084296        8.9103713305  PROA      24              0.0000000000
       351        23  TYR       CD1            27.4603451747        7.5773620021        9.3518383827  PROA      24              0.0000000000
       352        23  TYR       HD1            28.0547996417        6.8454175404        8.8251382860  PROA      24              0.0000000000
       353        23  TYR       CE1            26.7690089164        7.2045386891       10.4947793065  PROA      24              0.0000000000
       354        23  TYR       HE1            26.8751189606        6.1922155925       10.8424058584  PROA      24              0.0000000000
       355        23  TYR       CZ             26.0092581645        8.1387168327       11.1891250351  PROA      24              0.0000000000
       356        23  TYR       OH             25.3130418083        7.7575310326       12.3216135211  PROA      24              0.0000000000
       357        23  TYR       HH             24.7913893307        8.5319228739       12.5931457049  PROA      24              0.0000000000
       358        23  TYR       CD2            26.6471279343        9.8312540844        9.6015826550  PROA      24              0.0000000000
       359        23  TYR       HD2            26.6250608540       10.8506079939        9.2512017828  PROA      24              0.0000000000
       360        23  TYR       CE2            25.9480484112        9.4540968272       10.7422303761  PROA      24              0.0000000000
       361        23  TYR       HE2            25.3575897031       10.1824312829       11.2804475199  PROA      24              0.0000000000
       362        23  TYR       C              30.4343878086        9.3388489572        6.6486382201  PROA      24              0.0000000000
       363        23  TYR       O              29.8686098060        9.3302582907        5.5585471907  PROA      24              0.0000000000
       364        24  GLU       N              31.7377202671        9.6230685283        6.7847622000  PROA      25              0.0000000000
       365        24  GLU       HN             32.2240438677        9.5395486606        7.6571284453  PROA      25              0.0000000000
       366        24  GLU       CA             32.5353371857        9.9685878483        5.6153843095  PROA      25              0.0000000000
       367        24  GLU       HA             32.1041166813        9.5003975572        4.7388005848  PROA      25              0.0000000000
       368        24  GLU       CB             32.5397171530       11.4846213478        5.4068028048  PROA      25              0.0000000000
       369        24  GLU       HB1            33.1992041905       11.9125995246        6.1997644420  PROA      25              0.0000000000
       370        24  GLU       HB2            31.5364838527       11.8642204379        5.6230767974  PROA      25              0.0000000000
       371        24  GLU       CG             32.9689754321       11.8815255392        3.9947945212  PROA      25              0.0000000000
       372        24  GLU       HG1            32.1009332787       11.9580293718        3.3071697555  PROA      25              0.0000000000
       373        24  GLU       HG2            33.6945658946       11.1853101705        3.5341342196  PROA      25              0.0000000000
       374        24  GLU       CD             33.6793858654       13.2088556255        4.0621804110  PROA      25              0.0000000000
       375        24  GLU       OE1            34.5298740974       13.3874594576        4.9283861824  PROA      25              0.0000000000
       376        24  GLU       OE2            33.4396853613       14.0704291749        3.2249464608  PROA      25              0.0000000000
       377        24  GLU       C              33.9528399482        9.4796198540        5.7030610969  PROA      25              0.0000000000
       378        24  GLU       O              34.5547855826        9.5088895579        6.7714892590  PROA      25              0.0000000000
       379        25  LEU       N              34.4869365443        9.0469040453        4.5560690067  PROA      26              0.0000000000
       380        25  LEU       HN             33.9568222266        9.0407169493        3.7142749325  PROA      26              0.0000000000
       381        25  LEU       CA             35.8766708791        8.6422951664        4.4010330954  PROA      26              0.0000000000
       382        25  LEU       HA             36.4017530386        8.7651063827        5.3323907126  PROA      26              0.0000000000
       383        25  LEU       CB             35.9782164171        7.2151910043        3.8632243804  PROA      26              0.0000000000
       384        25  LEU       HB1            37.0452050912        6.9712390633        3.6439496581  PROA      26              0.0000000000
       385        25  LEU       HB2            35.4163865219        7.1490091566        2.9034156888  PROA      26              0.0000000000
       386        25  LEU       CG             35.4496500567        6.1136516101        4.7749795920  PROA      26              0.0000000000
       387        25  LEU       HG             34.3929746916        6.3668387435        5.0321780862  PROA      26              0.0000000000
       388        25  LEU       CD1            35.4189424411        4.7610221841        4.0624378891  PROA      26              0.0000000000
       389        25  LEU       HD11           36.4428137516        4.4669138358        3.7462489538  PROA      26              0.0000000000
       390        25  LEU       HD12           34.7803821197        4.8110761430        3.1551157205  PROA      26              0.0000000000
       391        25  LEU       HD13           35.0188709413        3.9717090862        4.7339374317  PROA      26              0.0000000000
       392        25  LEU       CD2            36.2410764871        6.0338573756        6.0742975228  PROA      26              0.0000000000
       393        25  LEU       HD21           36.1771481952        6.9916877967        6.6279172215  PROA      26              0.0000000000
       394        25  LEU       HD22           37.3100247159        5.8306595254        5.8502509109  PROA      26              0.0000000000
       395        25  LEU       HD23           35.8511428360        5.2218812437        6.7238036509  PROA      26              0.0000000000
       396        25  LEU       C              36.5037667035        9.5588660958        3.3674845681  PROA      26              0.0000000000
       397        25  LEU       O              35.8474910281        9.9324300195        2.3944834207  PROA      26              0.0000000000
       398        26  LYS       N              37.7787966057        9.8872720241        3.5575300756  PROA      27              0.0000000000
       399        26  LYS       HN             38.2498793393        9.5649599234        4.3825821634  PROA      27              0.0000000000
       400        26  LYS       CA             38.5680000627       10.6772342420        2.6144544702  PROA      27              0.0000000000
       401        26  LYS       HA             38.0385457898       10.7649080643        1.6780557019  PROA      27              0.0000000000
       402        26  LYS       CB             38.8779286540       12.0798389936        3.1426809170  PROA      27              0.0000000000
       403        26  LYS       HB1            39.7847109236       12.5028339941        2.6495995082  PROA      27              0.0000000000
       404        26  LYS       HB2            39.0941797939       12.0167393706        4.2324501849  PROA      27              0.0000000000
       405        26  LYS       CG             37.7304269663       13.0605866504        2.8823044388  PROA      27              0.0000000000
       406        26  LYS       HG1            36.7977816851       12.6487575461        3.3283028217  PROA      27              0.0000000000
       407        26  LYS       HG2            37.5753002037       13.1381384551        1.8005480451  PROA      27              0.0000000000
       408        26  LYS       CD             38.0186675969       14.4617077943        3.4150509817  PROA      27              0.0000000000
       409        26  LYS       HD1            38.9864419621       14.7806090912        2.9967249841  PROA      27              0.0000000000
       410        26  LYS       HD2            38.1381968705       14.4379374545        4.5182353520  PROA      27              0.0000000000
       411        26  LYS       CE             36.9899000450       15.5162187572        3.0085574969  PROA      27              0.0000000000
       412        26  LYS       HE1            36.9437662420       15.6187083705        1.9028153428  PROA      27              0.0000000000
       413        26  LYS       HE2            37.2648296647       16.5012483687        3.4480713113  PROA      27              0.0000000000
       414        26  LYS       NZ             35.6619276152       15.1432850497        3.4991883923  PROA      27              0.0000000000
       415        26  LYS       HZ1            35.6445685777       14.4383429455        4.2763832272  PROA      27              0.0000000000
       416        26  LYS       HZ2            35.0270852466       14.6770594495        2.8116415553  PROA      27              0.0000000000
       417        26  LYS       HZ3            35.1104944297       15.9587049848        3.8150209907  PROA      27              0.0000000000
       418        26  LYS       C              39.8506755787        9.9063023165        2.2721731723  PROA      27              0.0000000000
       419        26  LYS       O              40.2766736190        9.0549890123        3.0540179957  PROA      27              0.0000000000
       420        27  ALA       N              40.4644052629       10.2159138868        1.1243850602  PROA      28              0.0000000000
       421        27  ALA       HN             40.0656236884       10.8885047908        0.4980172691  PROA      28              0.0000000000
       422        27  ALA       CA             41.7149895808        9.5927246806        0.6940966951  PROA      28              0.0000000000
       423        27  ALA       HA             42.0250468713        8.8686713322        1.4242952783  PROA      28              0.0000000000
       424        27  ALA       CB             41.5418651220        8.9144449921       -0.6576483200  PROA      28              0.0000000000
       425        27  ALA       HB1            41.2338481499        9.6420233558       -1.4398619270  PROA      28              0.0000000000
       426        27  ALA       HB2            40.7504353895        8.1386060110       -0.5786703966  PROA      28              0.0000000000
       427        27  ALA       HB3            42.4767760765        8.4034841571       -0.9748789890  PROA      28              0.0000000000
       428        27  ALA       C              42.8070101172       10.6469215571        0.5586378686  PROA      28              0.0000000000
       429        27  ALA       O              42.6019827146       11.6788084463       -0.0808863390  PROA      28              0.0000000000
       430        28  LEU       N              43.9696944018       10.3894575742        1.1686415996  PROA      29              0.0000000000
       431        28  LEU       HN             44.0985525515        9.5405715675        1.6876467011  PROA      29              0.0000000000
       432        28  LEU       CA             45.1162323849       11.2968860044        1.1125229974  PROA      29              0.0000000000
       433        28  LEU       HA             45.2135384871       11.6489666718        0.0951830729  PROA      29              0.0000000000
       434        28  LEU       CB             44.9719257618       12.5198355876        2.0288002018  PROA      29              0.0000000000
       435        28  LEU       HB1            43.9786702906       12.9868872057        1.8688809933  PROA      29              0.0000000000
       436        28  LEU       HB2            45.7376875149       13.2648607462        1.7013907295  PROA      29              0.0000000000
       437        28  LEU       CG             45.1621645395       12.2820779092        3.5303505652  PROA      29              0.0000000000
       438        28  LEU       HG             46.0722310750       11.6541587425        3.6990117303  PROA      29              0.0000000000
       439        28  LEU       CD1            45.4658278395       13.5929502834        4.2565869033  PROA      29              0.0000000000
       440        28  LEU       HD11           44.6476745039       14.3246301607        4.0863838431  PROA      29              0.0000000000
       441        28  LEU       HD12           46.4169372053       14.0382914671        3.8930046580  PROA      29              0.0000000000
       442        28  LEU       HD13           45.5432243414       13.4006848649        5.3429351066  PROA      29              0.0000000000
       443        28  LEU       CD2            43.9884338980       11.5521058566        4.1810411088  PROA      29              0.0000000000
       444        28  LEU       HD21           43.8437476166       10.5451985745        3.7384161960  PROA      29              0.0000000000
       445        28  LEU       HD22           43.0493661345       12.1318908348        4.0536771689  PROA      29              0.0000000000
       446        28  LEU       HD23           44.1726561570       11.4113792893        5.2672809805  PROA      29              0.0000000000
       447        28  LEU       C              46.3893557647       10.5230819048        1.4376107932  PROA      29              0.0000000000
       448        28  LEU       O              46.3150187495        9.4755002160        2.0855132654  PROA      29              0.0000000000
       449        29  HSD       N              47.5475654585       11.0122748265        0.9716863459  PROA      30              0.0000000000
       450        29  HSD       HN             47.5496957713       11.8400076481        0.3884047085  PROA      30              0.0000000000
       451        29  HSD       CA             48.8234634048       10.3697094547        1.2905533615  PROA      30              0.0000000000
       452        29  HSD       HA             48.7572388032        9.3019878371        1.1352319054  PROA      30              0.0000000000
       453        29  HSD       CB             49.9667476395       10.9800979696        0.4706771395  PROA      30              0.0000000000
       454        29  HSD       HB1            50.9559240507       10.6315250965        0.8367836593  PROA      30              0.0000000000
       455        29  HSD       HB2            49.9168250811       12.0755288871        0.6027041180  PROA      30              0.0000000000
       456        29  HSD       ND1            49.1544796491       11.3309399420       -1.8958487155  PROA      30              0.0000000000
       457        29  HSD       HD1            48.4625743445       12.0573607089       -1.7283082549  PROA      30              0.0000000000
       458        29  HSD       CG             49.8883553563       10.6501632791       -0.9993496460  PROA      30              0.0000000000
       459        29  HSD       CE1            49.4023643629       10.7804167286       -3.1227355726  PROA      30              0.0000000000
       460        29  HSD       HE1            48.9301884532       11.1128333874       -4.0448745606  PROA      30              0.0000000000
       461        29  HSD       NE2            50.2888481076        9.7457199689       -2.9849198046  PROA      30              0.0000000000
       462        29  HSD       CD2            50.5962368259        9.6509371510       -1.6703429171  PROA      30              0.0000000000
       463        29  HSD       HD2            51.2771955658        8.8963704558       -1.3013487807  PROA      30              0.0000000000
       464        29  HSD       C              49.1226021062       10.6664780245        2.7537958067  PROA      30              0.0000000000
       465        29  HSD       O              49.0452612260       11.8247511578        3.1745959218  PROA      30              0.0000000000
       466        30  LEU       N              49.4192271931        9.6200943486        3.5300559182  PROA      31              0.0000000000
       467        30  LEU       HN             49.4377502820        8.6951700149        3.1695532918  PROA      31              0.0000000000
       468        30  LEU       CA             49.7436854157        9.7733602373        4.9409160917  PROA      31              0.0000000000
       469        30  LEU       HA             49.5353131207       10.7823937426        5.2629855206  PROA      31              0.0000000000
       470        30  LEU       CB             48.9804798334        8.7877135703        5.8241526891  PROA      31              0.0000000000
       471        30  LEU       HB1            49.4267057751        8.7633821525        6.8484988254  PROA      31              0.0000000000
       472        30  LEU       HB2            49.0748725226        7.7658139834        5.3943592456  PROA      31              0.0000000000
       473        30  LEU       CG             47.5001162588        9.1100749936        6.0098104382  PROA      31              0.0000000000
       474        30  LEU       HG             46.9986160179        9.0270919751        5.0130799177  PROA      31              0.0000000000
       475        30  LEU       CD1            46.8339393429        8.1042528209        6.9506611562  PROA      31              0.0000000000
       476        30  LEU       HD11           47.3164743614        8.1249457776        7.9454032426  PROA      31              0.0000000000
       477        30  LEU       HD12           46.9234388040        7.0723621758        6.5518215915  PROA      31              0.0000000000
       478        30  LEU       HD13           45.7598844953        8.3407173478        7.0843179023  PROA      31              0.0000000000
       479        30  LEU       CD2            47.2836561993       10.5483458452        6.4802102683  PROA      31              0.0000000000
       480        30  LEU       HD21           47.5266374962       11.2723334792        5.6733644595  PROA      31              0.0000000000
       481        30  LEU       HD22           47.9154180563       10.7607676639        7.3663981962  PROA      31              0.0000000000
       482        30  LEU       HD23           46.2196841933       10.6974382758        6.7652341067  PROA      31              0.0000000000
       483        30  LEU       C              51.2324623670        9.5802328512        5.1672410833  PROA      31              0.0000000000
       484        30  LEU       O              51.7949555989        8.5615454127        4.7570725000  PROA      31              0.0000000000
       485        31  GLN       N              51.8718445961       10.5774583002        5.8000568297  PROA      32              0.0000000000
       486        31  GLN       HN             51.3730038336       11.3748160108        6.1231821283  PROA      32              0.0000000000
       487        31  GLN       CA             53.2967704441       10.5392635159        6.1445339499  PROA      32              0.0000000000
       488        31  GLN       HA             53.8345889955       10.1411327431        5.2959218908  PROA      32              0.0000000000
       489        31  GLN       CB             53.8033834382       11.9398982694        6.4519157347  PROA      32              0.0000000000
       490        31  GLN       HB1            54.8821835209       11.9117711847        6.7259980075  PROA      32              0.0000000000
       491        31  GLN       HB2            53.2199082592       12.2898283239        7.3271911826  PROA      32              0.0000000000
       492        31  GLN       CG             53.5583119756       12.8914793108        5.2821779436  PROA      32              0.0000000000
       493        31  GLN       HG1            52.4766075015       12.9946107820        5.0490310671  PROA      32              0.0000000000
       494        31  GLN       HG2            54.0778120471       12.5063154453        4.3769648795  PROA      32              0.0000000000
       495        31  GLN       CD             54.0750173313       14.2641351958        5.6476056339  PROA      32              0.0000000000
       496        31  GLN       OE1            54.1396139347       14.6382113797        6.8121717709  PROA      32              0.0000000000
       497        31  GLN       NE2            54.4568921222       14.9916630416        4.5844537739  PROA      32              0.0000000000
       498        31  GLN       HE21           54.8831844207       15.8775227971        4.7319492761  PROA      32              0.0000000000
       499        31  GLN       HE22           54.3124739071       14.6353752138        3.6613428326  PROA      32              0.0000000000
       500        31  GLN       C              53.4801934103        9.5601017852        7.3103007879  PROA      32              0.0000000000
       501        31  GLN       O              52.5380775903        9.3470125556        8.0771624195  PROA      32              0.0000000000
       502        32  GLY       N              54.6773463461        8.9878883706        7.4350471569  PROA      33              0.0000000000
       503        32  GLY       HN             55.4054101134        9.2159278939        6.7990315181  PROA      33              0.0000000000
       504        32  GLY       CA             55.0418313531        8.0215980409        8.4718261489  PROA      33              0.0000000000
       505        32  GLY       HA1            56.1198544060        8.0052019008        8.5349642075  PROA      33              0.0000000000
       506        32  GLY       HA2            54.6354212516        7.0622674806        8.1786626480  PROA      33              0.0000000000
       507        32  GLY       C              54.5353594770        8.2706329668        9.8857624432  PROA      33              0.0000000000
       508        32  GLY       O              54.3198047991        7.3101592701       10.6304573195  PROA      33              0.0000000000
       509        33  GLN       N              54.3239499462        9.5511951301       10.2691194000  PROA      34              0.0000000000
       510        33  GLN       HN             54.5456958165       10.3212127764        9.6683450195  PROA      34              0.0000000000
       511        33  GLN       CA             53.8475328654        9.9259118777       11.6056878136  PROA      34              0.0000000000
       512        33  GLN       HA             54.1902464790        9.1724321435       12.3029933967  PROA      34              0.0000000000
       513        33  GLN       CB             54.4345782415       11.2632223038       12.0760010610  PROA      34              0.0000000000
       514        33  GLN       HB1            55.5314839120       11.2736711317       11.8866614226  PROA      34              0.0000000000
       515        33  GLN       HB2            54.3183906500       11.3106115565       13.1864519674  PROA      34              0.0000000000
       516        33  GLN       CG             53.7688978860       12.5189531408       11.4996333578  PROA      34              0.0000000000
       517        33  GLN       HG1            54.1617084724       13.4122684371       12.0355424001  PROA      34              0.0000000000
       518        33  GLN       HG2            52.6680310383       12.5125549601       11.6476679334  PROA      34              0.0000000000
       519        33  GLN       CD             54.1090333830       12.6914115599       10.0356613849  PROA      34              0.0000000000
       520        33  GLN       OE1            55.0789809004       12.1362876523        9.5234150957  PROA      34              0.0000000000
       521        33  GLN       NE2            53.2840310598       13.5312954901        9.4017014884  PROA      34              0.0000000000
       522        33  GLN       HE21           52.3462014540       13.6790424075        9.7485762889  PROA      34              0.0000000000
       523        33  GLN       HE22           53.5484046249       13.8875850059        8.5064566671  PROA      34              0.0000000000
       524        33  GLN       C              52.3015483109        9.9397218486       11.7413566821  PROA      34              0.0000000000
       525        33  GLN       O              51.7999845753        9.9077711308       12.8682581732  PROA      34              0.0000000000
       526        34  ASP       N              51.5619230336        9.9884921230       10.6118214194  PROA      35              0.0000000000
       527        34  ASP       HN             52.0164426533        9.9830342262        9.7185435711  PROA      35              0.0000000000
       528        34  ASP       CA             50.0896922636       10.0294752965       10.5875121758  PROA      35              0.0000000000
       529        34  ASP       HA             49.7156583360       10.2300388903       11.5845770429  PROA      35              0.0000000000
       530        34  ASP       CB             49.6172648396       11.1202403649        9.6276388016  PROA      35              0.0000000000
       531        34  ASP       HB1            48.5295110341       11.0582859252        9.4263959677  PROA      35              0.0000000000
       532        34  ASP       HB2            50.1542862875       11.0350759784        8.6593841598  PROA      35              0.0000000000
       533        34  ASP       CG             49.8571965599       12.4969458355       10.2013258389  PROA      35              0.0000000000
       534        34  ASP       OD1            49.4155656675       12.7552700009       11.3177132182  PROA      35              0.0000000000
       535        34  ASP       OD2            50.4646029100       13.3174396356        9.5187509713  PROA      35              0.0000000000
       536        34  ASP       C              49.4068945939        8.7157715104       10.1307718726  PROA      35              0.0000000000
       537        34  ASP       O              48.1750940225        8.6736475284       10.0429998816  PROA      35              0.0000000000
       538        35  MET       N              50.2008573931        7.6528024592        9.8678139486  PROA      36              0.0000000000
       539        35  MET       HN             51.1848981701        7.7561521624        9.9959732239  PROA      36              0.0000000000
       540        35  MET       CA             49.7533528455        6.3246196960        9.4123008011  PROA      36              0.0000000000
       541        35  MET       HA             49.3457389451        6.4669165310        8.4277743529  PROA      36              0.0000000000
       542        35  MET       CB             50.9688235378        5.3949731250        9.3640385042  PROA      36              0.0000000000
       543        35  MET       HB1            51.2932096152        5.1907449114       10.4144729291  PROA      36              0.0000000000
       544        35  MET       HB2            51.8199816488        5.9308868271        8.8833519060  PROA      36              0.0000000000
       545        35  MET       CG             50.7631285061        4.0531747533        8.6532553561  PROA      36              0.0000000000
       546        35  MET       HG1            49.7321499610        3.7219371571        8.8128490446  PROA      36              0.0000000000
       547        35  MET       HG2            51.4231252531        3.3151229903        9.1686022032  PROA      36              0.0000000000
       548        35  MET       SD             51.1619142028        4.0425689580        6.8889375034  PROA      36              0.0000000000
       549        35  MET       CE             49.7873278107        5.0043573416        6.2398232177  PROA      36              0.0000000000
       550        35  MET       HE1            49.9014183735        6.0716006042        6.5149631095  PROA      36              0.0000000000
       551        35  MET       HE2            48.8143280278        4.6385237785        6.6300325640  PROA      36              0.0000000000
       552        35  MET       HE3            49.7652536089        4.9574294507        5.1302993342  PROA      36              0.0000000000
       553        35  MET       C              48.6237442400        5.6988846415       10.2533775158  PROA      36              0.0000000000
       554        35  MET       O              47.7445778952        5.0363818260        9.6947125379  PROA      36              0.0000000000
       555        36  GLU       N              48.6463613366        5.9139156002       11.5855483583  PROA      37              0.0000000000
       556        36  GLU       HN             49.4741012499        6.2995615846       12.0012482962  PROA      37              0.0000000000
       557        36  GLU       CA             47.6613420433        5.3733948363       12.5308865495  PROA      37              0.0000000000
       558        36  GLU       HA             47.6092914135        4.3078236472       12.3521930388  PROA      37              0.0000000000
       559        36  GLU       CB             48.1530307789        5.5570519291       13.9685110691  PROA      37              0.0000000000
       560        36  GLU       HB1            47.2988419358        5.5086070324       14.6816513731  PROA      37              0.0000000000
       561        36  GLU       HB2            48.5898285962        6.5752833412       14.0214154208  PROA      37              0.0000000000
       562        36  GLU       CG             49.1456382934        4.4521956194       14.3646219842  PROA      37              0.0000000000
       563        36  GLU       HG1            48.6206104657        3.4747019444       14.4196966801  PROA      37              0.0000000000
       564        36  GLU       HG2            49.6102304950        4.6507757262       15.3500679839  PROA      37              0.0000000000
       565        36  GLU       CD             50.2431432306        4.3352520106       13.3235258765  PROA      37              0.0000000000
       566        36  GLU       OE1            50.2987042088        3.3186890658       12.6325723637  PROA      37              0.0000000000
       567        36  GLU       OE2            50.9957834462        5.2921612915       13.1564739869  PROA      37              0.0000000000
       568        36  GLU       C              46.2124409057        5.8753455167       12.2988089591  PROA      37              0.0000000000
       569        36  GLU       O              45.2649279653        5.2406990910       12.7651287443  PROA      37              0.0000000000
       570        37  GLN       N              46.0475156358        6.9839662529       11.5576445248  PROA      38              0.0000000000
       571        37  GLN       HN             46.8495798490        7.4546817901       11.1852082471  PROA      38              0.0000000000
       572        37  GLN       CA             44.7436622638        7.5659502843       11.2270133531  PROA      38              0.0000000000
       573        37  GLN       HA             44.1594291720        7.6312971876       12.1347883929  PROA      38              0.0000000000
       574        37  GLN       CB             44.8863984861        8.9669640842       10.6308340988  PROA      38              0.0000000000
       575        37  GLN       HB1            43.8540184621        9.3341291523       10.4029203294  PROA      38              0.0000000000
       576        37  GLN       HB2            45.4383563406        8.8918308251        9.6633292503  PROA      38              0.0000000000
       577        37  GLN       CG             45.5946294184        9.9906578350       11.5183914497  PROA      38              0.0000000000
       578        37  GLN       HG1            46.6443727168        9.6868778573       11.7074478517  PROA      38              0.0000000000
       579        37  GLN       HG2            45.0736904286       10.0513983810       12.4908585090  PROA      38              0.0000000000
       580        37  GLN       CD             45.5248808256       11.3333446011       10.8184761820  PROA      38              0.0000000000
       581        37  GLN       OE1            44.5070983293       11.6833175922       10.2272489027  PROA      38              0.0000000000
       582        37  GLN       NE2            46.6491429323       12.0618390942       10.9062514000  PROA      38              0.0000000000
       583        37  GLN       HE21           47.5076926249       11.6915960281       11.2656161475  PROA      38              0.0000000000
       584        37  GLN       HE22           46.6767438626       12.9688483680       10.4977764133  PROA      38              0.0000000000
       585        37  GLN       C              43.9370653606        6.6953854255       10.2522511963  PROA      38              0.0000000000
       586        37  GLN       O              42.7029170282        6.8017807938       10.2335985992  PROA      38              0.0000000000
       587        38  GLN       N              44.6193688757        5.8512662802        9.4346646371  PROA      39              0.0000000000
       588        38  GLN       HN             45.6072464546        5.7502729392        9.5382515083  PROA      39              0.0000000000
       589        38  GLN       CA             43.9547958438        5.0073198736        8.4315180136  PROA      39              0.0000000000
       590        38  GLN       HA             43.4674504957        5.6744774761        7.7407415957  PROA      39              0.0000000000
       591        38  GLN       CB             44.9998334499        4.1706727717        7.6997810194  PROA      39              0.0000000000
       592        38  GLN       HB1            45.7835761948        4.8673940527        7.3216350997  PROA      39              0.0000000000
       593        38  GLN       HB2            44.5415789639        3.6595267558        6.8224834025  PROA      39              0.0000000000
       594        38  GLN       CG             45.6099020892        3.1392892636        8.6513041745  PROA      39              0.0000000000
       595        38  GLN       HG1            44.8933278725        2.3052802845        8.8256064820  PROA      39              0.0000000000
       596        38  GLN       HG2            45.8151263072        3.5873373015        9.6464169814  PROA      39              0.0000000000
       597        38  GLN       CD             46.8547684360        2.5387884181        8.0587735735  PROA      39              0.0000000000
       598        38  GLN       OE1            46.9308337841        2.2745620528        6.8613862132  PROA      39              0.0000000000
       599        38  GLN       NE2            47.8146289869        2.3000689672        8.9641197762  PROA      39              0.0000000000
       600        38  GLN       HE21           47.7296404560        2.7351666023        9.8609963004  PROA      39              0.0000000000
       601        38  GLN       HE22           48.6033240849        1.7419621069        8.7414398344  PROA      39              0.0000000000
       602        38  GLN       C              42.8855059095        4.0876536751        9.0392170506  PROA      39              0.0000000000
       603        38  GLN       O              43.0377444577        3.6175341899       10.1706688145  PROA      39              0.0000000000
       604        39  VAL       N              41.7868122835        3.8777313980        8.3062975778  PROA      40              0.0000000000
       605        39  VAL       HN             41.6891602849        4.2916821860        7.4008964147  PROA      40              0.0000000000
       606        39  VAL       CA             40.6975520834        3.0569778214        8.8276341132  PROA      40              0.0000000000
       607        39  VAL       HA             40.5791381684        3.2685522050        9.8821479364  PROA      40              0.0000000000
       608        39  VAL       CB             39.3964564076        3.3996156343        8.1080096475  PROA      40              0.0000000000
       609        39  VAL       HB             39.4586566165        3.0357842766        7.0504874013  PROA      40              0.0000000000
       610        39  VAL       CG1            38.1795794355        2.7410658150        8.7571972707  PROA      40              0.0000000000
       611        39  VAL       HG11           38.1204156507        3.0034492309        9.8270415071  PROA      40              0.0000000000
       612        39  VAL       HG12           38.1977570146        1.6360829944        8.6402477103  PROA      40              0.0000000000
       613        39  VAL       HG13           37.2575856440        3.1221908711        8.2669945847  PROA      40              0.0000000000
       614        39  VAL       CG2            39.2413363275        4.9075735489        8.0398650317  PROA      40              0.0000000000
       615        39  VAL       HG21           39.9604491226        5.3540438643        7.3280196845  PROA      40              0.0000000000
       616        39  VAL       HG22           39.3920233550        5.3690219161        9.0399279631  PROA      40              0.0000000000
       617        39  VAL       HG23           38.2284216170        5.1689182562        7.6777773203  PROA      40              0.0000000000
       618        39  VAL       C              41.0047628233        1.5763321721        8.6672563638  PROA      40              0.0000000000
       619        39  VAL       O              41.6123295151        1.1682682802        7.6791083105  PROA      40              0.0000000000
       620        40  VAL       N              40.5963943210        0.7775529270        9.6579974419  PROA      41              0.0000000000
       621        40  VAL       HN             40.1661237260        1.1609693524       10.4679793572  PROA      41              0.0000000000
       622        40  VAL       CA             40.7513944145       -0.6616630255        9.6149461573  PROA      41              0.0000000000
       623        40  VAL       HA             41.4401578608       -0.9410579978        8.8276411526  PROA      41              0.0000000000
       624        40  VAL       CB             41.2694891489       -1.2386955569       10.9245042140  PROA      41              0.0000000000
       625        40  VAL       HB             40.5159740930       -1.0203939642       11.7163236082  PROA      41              0.0000000000
       626        40  VAL       CG1            41.4238860110       -2.7546565815       10.7834588989  PROA      41              0.0000000000
       627        40  VAL       HG11           42.0045945234       -3.0048811880        9.8695505739  PROA      41              0.0000000000
       628        40  VAL       HG12           40.4400347243       -3.2662746028       10.7085330413  PROA      41              0.0000000000
       629        40  VAL       HG13           41.9639993179       -3.1770345651       11.6571219916  PROA      41              0.0000000000
       630        40  VAL       CG2            42.5755287108       -0.5627630640       11.3455468815  PROA      41              0.0000000000
       631        40  VAL       HG21           42.4496159121        0.5308310027       11.4986835278  PROA      41              0.0000000000
       632        40  VAL       HG22           43.3486754352       -0.7117645404       10.5626413064  PROA      41              0.0000000000
       633        40  VAL       HG23           42.9583507093       -0.9965846596       12.2943038304  PROA      41              0.0000000000
       634        40  VAL       C              39.3674293683       -1.2419084305        9.2613616259  PROA      41              0.0000000000
       635        40  VAL       O              38.3781759850       -0.9916850075        9.9527949071  PROA      41              0.0000000000
       636        41  PHE       N              39.3033405242       -1.9479460552        8.1424829495  PROA      42              0.0000000000
       637        41  PHE       HN             40.1285095525       -2.1341985145        7.5980074335  PROA      42              0.0000000000
       638        41  PHE       CA             38.0805881823       -2.5824391713        7.6636560537  PROA      42              0.0000000000
       639        41  PHE       HA             37.2321392659       -2.0314054281        8.0391717722  PROA      42              0.0000000000
       640        41  PHE       CB             38.0575895649       -2.5683043787        6.1325331745  PROA      42              0.0000000000
       641        41  PHE       HB1            37.0543073054       -2.8466497591        5.7423352258  PROA      42              0.0000000000
       642        41  PHE       HB2            38.8044997528       -3.2831401559        5.7172550023  PROA      42              0.0000000000
       643        41  PHE       CG             38.4103350976       -1.1866201164        5.6303776326  PROA      42              0.0000000000
       644        41  PHE       CD1            37.4386443973       -0.1949443329        5.5868538066  PROA      42              0.0000000000
       645        41  PHE       HD1            36.4296906526       -0.4248414958        5.8960496064  PROA      42              0.0000000000
       646        41  PHE       CE1            37.7677251291        1.0826662825        5.1484920984  PROA      42              0.0000000000
       647        41  PHE       HE1            37.0109933824        1.8548854250        5.1186788206  PROA      42              0.0000000000
       648        41  PHE       CZ             39.0692854694        1.3717085204        4.7555833747  PROA      42              0.0000000000
       649        41  PHE       HZ             39.3249285547        2.3696176304        4.4305237126  PROA      42              0.0000000000
       650        41  PHE       CD2            39.7077844542       -0.9023858098        5.2168295386  PROA      42              0.0000000000
       651        41  PHE       HD2            40.4574271304       -1.6776314100        5.2175963006  PROA      42              0.0000000000
       652        41  PHE       CE2            40.0371164570        0.3758542152        4.7825348571  PROA      42              0.0000000000
       653        41  PHE       HE2            41.0458383808        0.6096324833        4.4831462256  PROA      42              0.0000000000
       654        41  PHE       C              38.0058043991       -4.0008302067        8.1739895294  PROA      42              0.0000000000
       655        41  PHE       O              39.0333476254       -4.6637593762        8.3146481029  PROA      42              0.0000000000
       656        42  SER       N              36.7774247253       -4.4704451899        8.4255827418  PROA      43              0.0000000000
       657        42  SER       HN             36.0014911745       -3.8385857129        8.3263164882  PROA      43              0.0000000000
       658        42  SER       CA             36.4476215020       -5.8446323885        8.7471435871  PROA      43              0.0000000000
       659        42  SER       HA             37.3497445873       -6.4334514781        8.8367758890  PROA      43              0.0000000000
       660        42  SER       CB             35.6813223942       -5.8629851859       10.0454139180  PROA      43              0.0000000000
       661        42  SER       HB1            35.5490426324       -6.9146190933       10.3863849347  PROA      43              0.0000000000
       662        42  SER       HB2            34.6831998135       -5.3818434161        9.9271381176  PROA      43              0.0000000000
       663        42  SER       OG             36.4442844535       -5.1181167706       10.9916733643  PROA      43              0.0000000000
       664        42  SER       HG1            37.3709381432       -5.4354387170       10.9548068182  PROA      43              0.0000000000
       665        42  SER       C              35.6684563409       -6.3054625646        7.5132772246  PROA      43              0.0000000000
       666        42  SER       O              34.5225194499       -5.8981353970        7.3117946689  PROA      43              0.0000000000
       667        43  MET       N              36.3378152485       -7.0527955490        6.6306147391  PROA      44              0.0000000000
       668        43  MET       HN             37.2812463166       -7.3439132592        6.8265727687  PROA      44              0.0000000000
       669        43  MET       CA             35.7519752242       -7.5483053574        5.3859913038  PROA      44              0.0000000000
       670        43  MET       HA             34.9590939548       -6.8886195879        5.0652673637  PROA      44              0.0000000000
       671        43  MET       CB             36.8081934647       -7.6141493305        4.2856901634  PROA      44              0.0000000000
       672        43  MET       HB1            37.6911532868       -8.1755497123        4.6612598355  PROA      44              0.0000000000
       673        43  MET       HB2            37.1243970877       -6.5673570503        4.0933348087  PROA      44              0.0000000000
       674        43  MET       CG             36.2825582400       -8.3013436705        3.0229995640  PROA      44              0.0000000000
       675        43  MET       HG1            35.4394557412       -7.7031288697        2.6131623535  PROA      44              0.0000000000
       676        43  MET       HG2            35.8906627542       -9.3199739035        3.2282475987  PROA      44              0.0000000000
       677        43  MET       SD             37.5485136063       -8.5116222776        1.7621899361  PROA      44              0.0000000000
       678        43  MET       CE             38.0057926165       -6.7816956258        1.5894019553  PROA      44              0.0000000000
       679        43  MET       HE1            38.4240613027       -6.3469969827        2.5203350901  PROA      44              0.0000000000
       680        43  MET       HE2            37.1536708877       -6.1783021190        1.2444220810  PROA      44              0.0000000000
       681        43  MET       HE3            38.7940123901       -6.6759260341        0.8134113077  PROA      44              0.0000000000
       682        43  MET       C              35.1668624845       -8.9360978292        5.6037208080  PROA      44              0.0000000000
       683        43  MET       O              35.9021682237       -9.8654622945        5.9177560936  PROA      44              0.0000000000
       684        44  SER       N              33.8496713189       -9.0695813175        5.4222584385  PROA      45              0.0000000000
       685        44  SER       HN             33.3462539477       -8.2900478239        5.0414981432  PROA      45              0.0000000000
       686        44  SER       CA             33.0962909343      -10.3070208041        5.6091662045  PROA      45              0.0000000000
       687        44  SER       HA             33.7190565628      -11.0093767351        6.1424881563  PROA      45              0.0000000000
       688        44  SER       CB             31.9397308686       -9.9125233832        6.5108837874  PROA      45              0.0000000000
       689        44  SER       HB1            31.4957638119      -10.8036436170        7.0080903379  PROA      45              0.0000000000
       690        44  SER       HB2            31.1445236387       -9.3886434715        5.9340125036  PROA      45              0.0000000000
       691        44  SER       OG             32.4741825644       -9.0105863965        7.4914576280  PROA      45              0.0000000000
       692        44  SER       HG1            32.9744158499       -8.3358323674        7.0155632544  PROA      45              0.0000000000
       693        44  SER       C              32.7226795682      -10.9562158212        4.2837476378  PROA      45              0.0000000000
       694        44  SER       O              32.4863768694      -10.2596218856        3.3029163967  PROA      45              0.0000000000
       695        45  PHE       N              32.6275156569      -12.2923727522        4.2635613660  PROA      46              0.0000000000
       696        45  PHE       HN             32.9101998530      -12.8269010002        5.0635687359  PROA      46              0.0000000000
       697        45  PHE       CA             32.2727171718      -13.0458631885        3.0647506230  PROA      46              0.0000000000
       698        45  PHE       HA             32.3648366462      -12.3814892303        2.2119561882  PROA      46              0.0000000000
       699        45  PHE       CB             33.2587932734      -14.1576517590        2.7546956337  PROA      46              0.0000000000
       700        45  PHE       HB1            33.0179927448      -14.6024992986        1.7604445401  PROA      46              0.0000000000
       701        45  PHE       HB2            33.2940808068      -14.9520260607        3.4516972775  PROA      46              0.0000000000
       702        45  PHE       CG             34.6543320548      -13.5845773279        2.6641240825  PROA      46              0.0000000000
       703        45  PHE       CD1            35.4824335285      -13.5712125985        3.7812817854  PROA      46              0.0000000000
       704        45  PHE       HD1            35.1577125191      -14.0134553525        4.7057020557  PROA      46              0.0000000000
       705        45  PHE       CE1            36.7498081385      -13.0091972271        3.7013235438  PROA      46              0.0000000000
       706        45  PHE       HE1            37.3878665220      -12.9952692854        4.5750330711  PROA      46              0.0000000000
       707        45  PHE       CZ             37.1912335984      -12.4636797798        2.5011171957  PROA      46              0.0000000000
       708        45  PHE       HZ             38.1728378700      -12.0190130784        2.4326951482  PROA      46              0.0000000000
       709        45  PHE       CD2            35.1061744957      -13.0610243448        1.4597887129  PROA      46              0.0000000000
       710        45  PHE       HD2            34.4696336289      -13.0887472023        0.5850855822  PROA      46              0.0000000000
       711        45  PHE       CE2            36.3755873816      -12.5008415094        1.3772834647  PROA      46              0.0000000000
       712        45  PHE       HE2            36.7250908248      -12.0960835375        0.4384694836  PROA      46              0.0000000000
       713        45  PHE       C              30.7934964589      -13.3841925700        3.1224421492  PROA      46              0.0000000000
       714        45  PHE       O              30.3641840959      -14.2110334223        3.9238372453  PROA      46              0.0000000000
       715        46  VAL       N              30.0101046121      -12.6830859988        2.3067505469  PROA      47              0.0000000000
       716        46  VAL       HN             30.4075383517      -12.0937609759        1.6033009444  PROA      47              0.0000000000
       717        46  VAL       CA             28.5534893915      -12.8066185703        2.2912005402  PROA      47              0.0000000000
       718        46  VAL       HA             28.2304024125      -13.2135656804        3.2396113460  PROA      47              0.0000000000
       719        46  VAL       CB             27.9057897764      -11.4308764640        2.1564197346  PROA      47              0.0000000000
       720        46  VAL       HB             26.8052199480      -11.5370712970        2.3034580065  PROA      47              0.0000000000
       721        46  VAL       CG1            28.4032102565      -10.5436032628        3.2949798482  PROA      47              0.0000000000
       722        46  VAL       HG11           29.4757213773      -10.2836231053        3.1636644324  PROA      47              0.0000000000
       723        46  VAL       HG12           28.2725194741      -11.0463944441        4.2771922984  PROA      47              0.0000000000
       724        46  VAL       HG13           27.8283637983       -9.5950954148        3.3033578613  PROA      47              0.0000000000
       725        46  VAL       CG2            28.1622727868      -10.7930676154        0.7940264955  PROA      47              0.0000000000
       726        46  VAL       HG21           27.7397597193      -11.4152622788       -0.0215116943  PROA      47              0.0000000000
       727        46  VAL       HG22           29.2473637665      -10.6586363810        0.6181760471  PROA      47              0.0000000000
       728        46  VAL       HG23           27.6853541052       -9.7910885033        0.7410313490  PROA      47              0.0000000000
       729        46  VAL       C              28.0722111780      -13.7994416150        1.2191209334  PROA      47              0.0000000000
       730        46  VAL       O              28.8972320052      -14.4162081402        0.5461219081  PROA      47              0.0000000000
       731        47  GLN       N              26.7464110529      -13.9799287974        1.0857889966  PROA      48              0.0000000000
       732        47  GLN       HN             26.0999190864      -13.5067183396        1.6798377737  PROA      48              0.0000000000
       733        47  GLN       CA             26.1702109290      -14.8989783301        0.1006076054  PROA      48              0.0000000000
       734        47  GLN       HA             26.8538576823      -15.7314363518        0.0320528407  PROA      48              0.0000000000
       735        47  GLN       CB             24.7767430409      -15.3427048612        0.5371485659  PROA      48              0.0000000000
       736        47  GLN       HB1            24.0328669147      -15.2666980204       -0.2924761584  PROA      48              0.0000000000
       737        47  GLN       HB2            24.3982595314      -14.6723397106        1.3417729931  PROA      48              0.0000000000
       738        47  GLN       CG             24.8271204885      -16.7886383017        1.0292589180  PROA      48              0.0000000000
       739        47  GLN       HG1            23.8013024739      -17.1263978564        1.2848644004  PROA      48              0.0000000000
       740        47  GLN       HG2            25.4655548360      -16.8447662502        1.9343598221  PROA      48              0.0000000000
       741        47  GLN       CD             25.3638488910      -17.6410793516       -0.1026071864  PROA      48              0.0000000000
       742        47  GLN       OE1            24.9604197458      -17.5020457652       -1.2506544793  PROA      48              0.0000000000
       743        47  GLN       NE2            26.3288569796      -18.5008915142        0.2698259405  PROA      48              0.0000000000
       744        47  GLN       HE21           26.7467565087      -19.0320937126       -0.4669716417  PROA      48              0.0000000000
       745        47  GLN       HE22           26.7199483480      -18.4320748117        1.1739701079  PROA      48              0.0000000000
       746        47  GLN       C              26.1744023367      -14.2867896097       -1.3086210498  PROA      48              0.0000000000
       747        47  GLN       O              26.1730329119      -13.0592832349       -1.4461318662  PROA      48              0.0000000000
       748        48  GLY       N              26.1941971305      -15.1455837863       -2.3313437533  PROA      49              0.0000000000
       749        48  GLY       HN             26.1827848635      -16.1344064869       -2.1735533440  PROA      49              0.0000000000
       750        48  GLY       CA             26.1828553278      -14.7220737094       -3.7283622136  PROA      49              0.0000000000
       751        48  GLY       HA1            26.6383596132      -13.7434851255       -3.7989623122  PROA      49              0.0000000000
       752        48  GLY       HA2            25.1711877654      -14.6887283680       -4.0775662458  PROA      49              0.0000000000
       753        48  GLY       C              26.9470496543      -15.6017612426       -4.6994244542  PROA      49              0.0000000000
       754        48  GLY       O              27.0847429018      -16.8094666495       -4.4831625299  PROA      49              0.0000000000
       755        49  GLU       N              27.4367985023      -14.9836921969       -5.7926255887  PROA      50              0.0000000000
       756        49  GLU       HN             27.4259729814      -13.9842734932       -5.9109243841  PROA      50              0.0000000000
       757        49  GLU       CA             28.1737503996      -15.6220337047       -6.8888555010  PROA      50              0.0000000000
       758        49  GLU       HA             27.7277896928      -16.5962376688       -7.0264182341  PROA      50              0.0000000000
       759        49  GLU       CB             27.9457795923      -14.8511240394       -8.2188038455  PROA      50              0.0000000000
       760        49  GLU       HB1            26.8946246627      -14.4872241371       -8.2183561601  PROA      50              0.0000000000
       761        49  GLU       HB2            28.0123260840      -15.6291363113       -9.0184028928  PROA      50              0.0000000000
       762        49  GLU       CG             28.8629948819      -13.7007723579       -8.6983954649  PROA      50              0.0000000000
       763        49  GLU       HG1            28.6632047563      -13.5578713320       -9.7820273581  PROA      50              0.0000000000
       764        49  GLU       HG2            29.9410427047      -13.9254042417       -8.5868278393  PROA      50              0.0000000000
       765        49  GLU       CD             28.5815731313      -12.3475610852       -8.0711586279  PROA      50              0.0000000000
       766        49  GLU       OE1            28.0780257300      -12.2868712938       -6.9547833488  PROA      50              0.0000000000
       767        49  GLU       OE2            28.8720347249      -11.3327916048       -8.7074195526  PROA      50              0.0000000000
       768        49  GLU       C              29.6530484841      -15.8714903490       -6.5388932748  PROA      50              0.0000000000
       769        49  GLU       O              30.4508126609      -14.9320397270       -6.4982626583  PROA      50              0.0000000000
       770        50  GLU       N              30.0071305555      -17.1496809307       -6.3017335745  PROA      51              0.0000000000
       771        50  GLU       HN             29.3351528605      -17.8749554396       -6.3536118072  PROA      51              0.0000000000
       772        50  GLU       CA             31.3598752202      -17.5937662405       -5.9467799019  PROA      51              0.0000000000
       773        50  GLU       HA             31.7910401285      -16.7036581289       -5.5118368100  PROA      51              0.0000000000
       774        50  GLU       CB             31.4270766973      -18.5590775349       -4.7226201630  PROA      51              0.0000000000
       775        50  GLU       HB1            31.4912967198      -19.6115503666       -5.0672275470  PROA      51              0.0000000000
       776        50  GLU       HB2            30.4624554138      -18.4464879747       -4.1779639593  PROA      51              0.0000000000
       777        50  GLU       CG             32.5996763205      -18.2305065810       -3.7465867352  PROA      51              0.0000000000
       778        50  GLU       HG1            33.0039028497      -17.2236471379       -3.9441167705  PROA      51              0.0000000000
       779        50  GLU       HG2            33.4237478533      -18.9573999212       -3.8980999230  PROA      51              0.0000000000
       780        50  GLU       CD             32.2656204456      -18.2281474211       -2.2323469567  PROA      51              0.0000000000
       781        50  GLU       OE1            31.1335136806      -17.9588603278       -1.8428797130  PROA      51              0.0000000000
       782        50  GLU       OE2            33.1583465097      -18.4387206957       -1.4029398971  PROA      51              0.0000000000
       783        50  GLU       C              32.2342094546      -17.7987843939       -7.1937976257  PROA      51              0.0000000000
       784        50  GLU       O              31.8347202700      -18.5141756904       -8.1122439684  PROA      51              0.0000000000
       785        51  SER       N              33.4253101366      -17.1585191285       -7.2120611188  PROA      52              0.0000000000
       786        51  SER       HN             33.6427862146      -16.5117072686       -6.4870522270  PROA      52              0.0000000000
       787        51  SER       CA             34.4320299770      -17.2226658723       -8.2844870408  PROA      52              0.0000000000
       788        51  SER       HA             34.5262195661      -18.2511008283       -8.6037214334  PROA      52              0.0000000000
       789        51  SER       CB             33.8751841609      -16.3642587466       -9.4254607231  PROA      52              0.0000000000
       790        51  SER       HB1            33.8046013887      -16.9734486746      -10.3532453911  PROA      52              0.0000000000
       791        51  SER       HB2            34.5114436135      -15.4829916975       -9.6666623190  PROA      52              0.0000000000
       792        51  SER       OG             32.5697477977      -15.8836506749       -9.0629061989  PROA      52              0.0000000000
       793        51  SER       HG1            32.7104076346      -15.2024318423       -8.3771431246  PROA      52              0.0000000000
       794        51  SER       C              35.7878759921      -16.7321611807       -7.7753714050  PROA      52              0.0000000000
       795        51  SER       O              35.8417299623      -15.7162490393       -7.0819795453  PROA      52              0.0000000000
       796        52  ASN       N              36.8857829358      -17.4119813404       -8.1665630375  PROA      53              0.0000000000
       797        52  ASN       HN             36.7904052613      -18.1619976016       -8.8196829939  PROA      53              0.0000000000
       798        52  ASN       CA             38.2599208154      -17.0505389252       -7.7753131579  PROA      53              0.0000000000
       799        52  ASN       HA             38.2544568657      -16.9857513267       -6.6973313751  PROA      53              0.0000000000
       800        52  ASN       CB             39.3292057368      -18.0653544001       -8.1859191841  PROA      53              0.0000000000
       801        52  ASN       HB1            38.9252851663      -19.0863870715       -8.1116827318  PROA      53              0.0000000000
       802        52  ASN       HB2            40.2150315188      -17.9831272042       -7.5163366619  PROA      53              0.0000000000
       803        52  ASN       CG             39.7735974809      -17.8419257491       -9.6211914983  PROA      53              0.0000000000
       804        52  ASN       OD1            39.2777196752      -18.5027219434      -10.5249202139  PROA      53              0.0000000000
       805        52  ASN       ND2            40.7815742653      -16.9632548361       -9.7847800938  PROA      53              0.0000000000
       806        52  ASN       HD21           41.1464222324      -16.8652948058      -10.7059473545  PROA      53              0.0000000000
       807        52  ASN       HD22           41.0096985177      -16.3513892671       -9.0261478448  PROA      53              0.0000000000
       808        52  ASN       C              38.7042631936      -15.6557769221       -8.2748247250  PROA      53              0.0000000000
       809        52  ASN       O              39.7432738939      -15.1524493325       -7.8408153907  PROA      53              0.0000000000
       810        53  ASP       N              37.8977125179      -15.0327553643       -9.1569121050  PROA      54              0.0000000000
       811        53  ASP       HN             37.1349105848      -15.5110825407       -9.6045409225  PROA      54              0.0000000000
       812        53  ASP       CA             38.1290729191      -13.7062152810       -9.7310591003  PROA      54              0.0000000000
       813        53  ASP       HA             39.1113563648      -13.3395985196       -9.4611120832  PROA      54              0.0000000000
       814        53  ASP       CB             38.0082215263      -13.8490496312      -11.2456132556  PROA      54              0.0000000000
       815        53  ASP       HB1            38.7691399318      -14.5588846337      -11.6207311277  PROA      54              0.0000000000
       816        53  ASP       HB2            38.1220143721      -12.8706037030      -11.7573408213  PROA      54              0.0000000000
       817        53  ASP       CG             36.6284884986      -14.4177007737      -11.5542905148  PROA      54              0.0000000000
       818        53  ASP       OD1            36.4311982727      -15.6267325486      -11.4088404062  PROA      54              0.0000000000
       819        53  ASP       OD2            35.7406680540      -13.6516038916      -11.9125633511  PROA      54              0.0000000000
       820        53  ASP       C              37.0976436722      -12.6614994297       -9.2570976055  PROA      54              0.0000000000
       821        53  ASP       O              37.3283532419      -11.4660827958       -9.4347156391  PROA      54              0.0000000000
       822        54  LYS       N              35.9649745049      -13.1139014399       -8.6696037939  PROA      55              0.0000000000
       823        54  LYS       HN             35.8288109127      -14.0930703245       -8.5608459015  PROA      55              0.0000000000
       824        54  LYS       CA             34.8709676389      -12.2557852838       -8.1872401971  PROA      55              0.0000000000
       825        54  LYS       HA             35.2864716708      -11.3227331226       -7.8422089034  PROA      55              0.0000000000
       826        54  LYS       CB             33.8974738056      -11.9800774879       -9.3440858946  PROA      55              0.0000000000
       827        54  LYS       HB1            33.4710522483      -12.9469716809       -9.7005238068  PROA      55              0.0000000000
       828        54  LYS       HB2            34.5023133364      -11.5944730353      -10.2003440034  PROA      55              0.0000000000
       829        54  LYS       CG             32.7473948445      -10.9876245056       -9.0919798434  PROA      55              0.0000000000
       830        54  LYS       HG1            33.2199451402      -10.0049003666       -8.8709772876  PROA      55              0.0000000000
       831        54  LYS       HG2            32.1385704537      -11.2968699290       -8.2141942011  PROA      55              0.0000000000
       832        54  LYS       CD             31.8335120057      -10.8712916748      -10.3259497901  PROA      55              0.0000000000
       833        54  LYS       HD1            31.0434070857      -11.6452580927      -10.2575707969  PROA      55              0.0000000000
       834        54  LYS       HD2            32.4603567079      -11.1372682552      -11.2115682022  PROA      55              0.0000000000
       835        54  LYS       CE             31.2737218904       -9.4624491667      -10.6116818569  PROA      55              0.0000000000
       836        54  LYS       HE1            31.2083128439       -9.3072404911      -11.7122235656  PROA      55              0.0000000000
       837        54  LYS       HE2            31.9672858830       -8.6906542022      -10.2108982337  PROA      55              0.0000000000
       838        54  LYS       NZ             29.9275624866       -9.1980069817      -10.0641545147  PROA      55              0.0000000000
       839        54  LYS       HZ1            29.6587053286       -9.8394466103       -9.2736365427  PROA      55              0.0000000000
       840        54  LYS       HZ2            29.2122642300       -9.3289553251      -10.8012928526  PROA      55              0.0000000000
       841        54  LYS       HZ3            29.8780777613       -8.1911577047       -9.7445465355  PROA      55              0.0000000000
       842        54  LYS       C              34.0825969556      -12.9156649185       -7.0253522793  PROA      55              0.0000000000
       843        54  LYS       O              33.3844514847      -13.9071349135       -7.2499722930  PROA      55              0.0000000000
       844        55  ILE       N              34.1888545539      -12.3645007985       -5.7919223317  PROA      56              0.0000000000
       845        55  ILE       HN             34.7878313725      -11.5723730601       -5.6671943655  PROA      56              0.0000000000
       846        55  ILE       CA             33.4670045354      -12.8992344745       -4.6193344047  PROA      56              0.0000000000
       847        55  ILE       HA             32.7514787785      -13.6100844538       -4.9972846774  PROA      56              0.0000000000
       848        55  ILE       CB             34.4037112579      -13.6618095548       -3.6740234702  PROA      56              0.0000000000
       849        55  ILE       HB             33.8662817080      -13.8210731928       -2.7030233505  PROA      56              0.0000000000
       850        55  ILE       CG2            34.6967837838      -15.0653747345       -4.1948519265  PROA      56              0.0000000000
       851        55  ILE       HG21           35.5817825411      -15.0374532268       -4.8618463481  PROA      56              0.0000000000
       852        55  ILE       HG22           33.8378829786      -15.4561935365       -4.7774059796  PROA      56              0.0000000000
       853        55  ILE       HG23           34.9119667521      -15.7700060358       -3.3624308562  PROA      56              0.0000000000
       854        55  ILE       CG1            35.6823182754      -12.8808137304       -3.3850760406  PROA      56              0.0000000000
       855        55  ILE       HG11           35.4145269093      -11.9055224092       -2.9231707645  PROA      56              0.0000000000
       856        55  ILE       HG12           36.2401452330      -12.6765017515       -4.3275852518  PROA      56              0.0000000000
       857        55  ILE       CD             36.5997817708      -13.6620469195       -2.4433109749  PROA      56              0.0000000000
       858        55  ILE       HD1            37.0212537688      -14.5585066462       -2.9484071141  PROA      56              0.0000000000
       859        55  ILE       HD2            36.0335626471      -14.0142040601       -1.5526662353  PROA      56              0.0000000000
       860        55  ILE       HD3            37.4474851332      -13.0479616366       -2.0852718163  PROA      56              0.0000000000
       861        55  ILE       C              32.6913266453      -11.8143578933       -3.8455323536  PROA      56              0.0000000000
       862        55  ILE       O              33.2228649570      -10.7246985335       -3.6093406882  PROA      56              0.0000000000
       863        56  PRO       N              31.4521080165      -12.1183498203       -3.4037562809  PROA      57              0.0000000000
       864        56  PRO       CD             30.7380033627      -13.3727452896       -3.6078458444  PROA      57              0.0000000000
       865        56  PRO       HD1            31.3488770392      -14.2547295167       -3.3114280024  PROA      57              0.0000000000
       866        56  PRO       HD2            30.4502115828      -13.4324640535       -4.6790190479  PROA      57              0.0000000000
       867        56  PRO       CA             30.6807519611      -11.1113861906       -2.6560290016  PROA      57              0.0000000000
       868        56  PRO       HA             30.7201152953      -10.1681249057       -3.1790749148  PROA      57              0.0000000000
       869        56  PRO       CB             29.2743657819      -11.7135775741       -2.7188736719  PROA      57              0.0000000000
       870        56  PRO       HB1            28.7947450422      -11.4125810612       -3.6800534625  PROA      57              0.0000000000
       871        56  PRO       HB2            28.6174335996      -11.3947922903       -1.8932158337  PROA      57              0.0000000000
       872        56  PRO       CG             29.4974365265      -13.2258675442       -2.7420359041  PROA      57              0.0000000000
       873        56  PRO       HG1            29.7153828808      -13.5972963706       -1.7167443104  PROA      57              0.0000000000
       874        56  PRO       HG2            28.6478063176      -13.7890553020       -3.1593310204  PROA      57              0.0000000000
       875        56  PRO       C              31.1928096512      -10.8707300195       -1.2309428535  PROA      57              0.0000000000
       876        56  PRO       O              31.4225620032      -11.8155742974       -0.4670029689  PROA      57              0.0000000000
       877        57  VAL       N              31.4062339019       -9.5901662268       -0.8927661807  PROA      58              0.0000000000
       878        57  VAL       HN             31.2666981404       -8.8695115097       -1.5810918879  PROA      58              0.0000000000
       879        57  VAL       CA             31.8843599389       -9.1535861249        0.4187750147  PROA      58              0.0000000000
       880        57  VAL       HA             31.7836916739       -9.9795652496        1.1029997820  PROA      58              0.0000000000
       881        57  VAL       CB             33.3589121815       -8.7313283390        0.3542843470  PROA      58              0.0000000000
       882        57  VAL       HB             33.6872377111       -8.4818066083        1.3939913665  PROA      58              0.0000000000
       883        57  VAL       CG1            34.2576893139       -9.8792643284       -0.1028837079  PROA      58              0.0000000000
       884        57  VAL       HG11           34.0763622115      -10.1205655171       -1.1728603533  PROA      58              0.0000000000
       885        57  VAL       HG12           34.0451676400      -10.7884435288        0.4966769731  PROA      58              0.0000000000
       886        57  VAL       HG13           35.3285770009       -9.6154161621        0.0165021344  PROA      58              0.0000000000
       887        57  VAL       CG2            33.5460675975       -7.4818775309       -0.5083711627  PROA      58              0.0000000000
       888        57  VAL       HG21           32.9854575001       -6.6098863804       -0.1147484485  PROA      58              0.0000000000
       889        57  VAL       HG22           33.2209227086       -7.6734316293       -1.5533043447  PROA      58              0.0000000000
       890        57  VAL       HG23           34.6213287115       -7.2025699412       -0.5394179127  PROA      58              0.0000000000
       891        57  VAL       C              31.0464799359       -7.9908091457        0.9893815316  PROA      58              0.0000000000
       892        57  VAL       O              30.3424925397       -7.3064926202        0.2434253405  PROA      58              0.0000000000
       893        58  ALA       N              31.1728891584       -7.7516691932        2.3040323566  PROA      59              0.0000000000
       894        58  ALA       HN             31.7329474538       -8.3790120496        2.8459542134  PROA      59              0.0000000000
       895        58  ALA       CA             30.6211056620       -6.5765431530        2.9824177654  PROA      59              0.0000000000
       896        58  ALA       HA             30.1864622672       -5.8910627526        2.2638964746  PROA      59              0.0000000000
       897        58  ALA       CB             29.6055407852       -6.9737145611        4.0530193969  PROA      59              0.0000000000
       898        58  ALA       HB1            30.0621587691       -7.6393359166        4.8153829103  PROA      59              0.0000000000
       899        58  ALA       HB2            28.7659304408       -7.5190441572        3.5710785161  PROA      59              0.0000000000
       900        58  ALA       HB3            29.1874010282       -6.0766440285        4.5574072186  PROA      59              0.0000000000
       901        58  ALA       C              31.8268144592       -5.8934559957        3.6615622508  PROA      59              0.0000000000
       902        58  ALA       O              32.7212220635       -6.5748946660        4.1663942782  PROA      59              0.0000000000
       903        59  LEU       N              31.8953471005       -4.5709440592        3.5689584983  PROA      60              0.0000000000
       904        59  LEU       HN             31.1840502078       -4.0655897282        3.0880619004  PROA      60              0.0000000000
       905        59  LEU       CA             32.9920292130       -3.7735587373        4.1080633049  PROA      60              0.0000000000
       906        59  LEU       HA             33.7777047287       -4.4175886737        4.4763138352  PROA      60              0.0000000000
       907        59  LEU       CB             33.5462634971       -2.8440301922        3.0300479794  PROA      60              0.0000000000
       908        59  LEU       HB1            34.3604133749       -2.2085111923        3.4480650734  PROA      60              0.0000000000
       909        59  LEU       HB2            32.7429479079       -2.1680042490        2.6598713951  PROA      60              0.0000000000
       910        59  LEU       CG             34.1093767682       -3.6122345499        1.8382734584  PROA      60              0.0000000000
       911        59  LEU       HG             33.2936520706       -4.2336484392        1.3911385739  PROA      60              0.0000000000
       912        59  LEU       CD1            34.5892240905       -2.6853916402        0.7234699923  PROA      60              0.0000000000
       913        59  LEU       HD11           35.3957902944       -2.0153672206        1.0902035455  PROA      60              0.0000000000
       914        59  LEU       HD12           33.7514699187       -2.0573339427        0.3514972930  PROA      60              0.0000000000
       915        59  LEU       HD13           34.9879168086       -3.2725554450       -0.1319035312  PROA      60              0.0000000000
       916        59  LEU       CD2            35.2089295481       -4.5694860540        2.2789436776  PROA      60              0.0000000000
       917        59  LEU       HD21           34.8437460804       -5.3452030603        2.9810381744  PROA      60              0.0000000000
       918        59  LEU       HD22           36.0593420529       -4.0222606409        2.7378325504  PROA      60              0.0000000000
       919        59  LEU       HD23           35.5648310690       -5.0881450033        1.3665086838  PROA      60              0.0000000000
       920        59  LEU       C              32.5319741052       -2.9530812916        5.3030842499  PROA      60              0.0000000000
       921        59  LEU       O              31.8237388629       -1.9428966678        5.1582952055  PROA      60              0.0000000000
       922        60  GLY       N              32.9060723833       -3.4385287884        6.4809828899  PROA      61              0.0000000000
       923        60  GLY       HN             33.4570627238       -4.2750176315        6.5460639710  PROA      61              0.0000000000
       924        60  GLY       CA             32.5798048835       -2.7813244990        7.7360350962  PROA      61              0.0000000000
       925        60  GLY       HA1            32.2528171049       -3.5452626504        8.4251085186  PROA      61              0.0000000000
       926        60  GLY       HA2            31.8383978696       -2.0138888453        7.5863262753  PROA      61              0.0000000000
       927        60  GLY       C              33.8016446282       -2.1277098149        8.3326861525  PROA      61              0.0000000000
       928        60  GLY       O              34.9186659479       -2.5241898141        8.0034218488  PROA      61              0.0000000000
       929        61  LEU       N              33.6176416579       -1.1202964076        9.1842072231  PROA      62              0.0000000000
       930        61  LEU       HN             32.6945499839       -0.7780257353        9.3778935359  PROA      62              0.0000000000
       931        61  LEU       CA             34.7652529606       -0.5027127942        9.8588832775  PROA      62              0.0000000000
       932        61  LEU       HA             35.6769234715       -0.6684402077        9.2981473434  PROA      62              0.0000000000
       933        61  LEU       CB             34.5691234193        0.9992644840       10.0504047090  PROA      62              0.0000000000
       934        61  LEU       HB1            35.5314485838        1.4430206430       10.3920294831  PROA      62              0.0000000000
       935        61  LEU       HB2            33.8042783194        1.1931891555       10.8357812638  PROA      62              0.0000000000
       936        61  LEU       CG             34.0961411041        1.7554511453        8.8054892649  PROA      62              0.0000000000
       937        61  LEU       HG             33.0340232614        1.4612670581        8.6024013816  PROA      62              0.0000000000
       938        61  LEU       CD1            34.0876587717        3.2554528603        9.0779280748  PROA      62              0.0000000000
       939        61  LEU       HD11           35.1093717109        3.6084379310        9.3333760406  PROA      62              0.0000000000
       940        61  LEU       HD12           33.4111650833        3.5048110499        9.9195965738  PROA      62              0.0000000000
       941        61  LEU       HD13           33.7514676473        3.8143570261        8.1830278697  PROA      62              0.0000000000
       942        61  LEU       CD2            34.8863732041        1.4307248337        7.5384268944  PROA      62              0.0000000000
       943        61  LEU       HD21           34.6759299749        0.3973069274        7.1921565432  PROA      62              0.0000000000
       944        61  LEU       HD22           35.9757762825        1.5134783018        7.7139335361  PROA      62              0.0000000000
       945        61  LEU       HD23           34.6076313391        2.1240620184        6.7158274789  PROA      62              0.0000000000
       946        61  LEU       C              34.8828328997       -1.1973812784       11.2003267743  PROA      62              0.0000000000
       947        61  LEU       O              33.9196769203       -1.2038832904       11.9670061618  PROA      62              0.0000000000
       948        62  LYS       N              36.0342268400       -1.8590787462       11.4376418714  PROA      63              0.0000000000
       949        62  LYS       HN             36.7824162136       -1.7987915008       10.7714075705  PROA      63              0.0000000000
       950        62  LYS       CA             36.3423572302       -2.6688454165       12.6253032719  PROA      63              0.0000000000
       951        62  LYS       HA             35.8194496973       -3.6013531685       12.5354473586  PROA      63              0.0000000000
       952        62  LYS       CB             37.8559325272       -2.8697599140       12.7337707100  PROA      63              0.0000000000
       953        62  LYS       HB1            38.3278391581       -1.8651978493       12.8087805436  PROA      63              0.0000000000
       954        62  LYS       HB2            38.2279431652       -3.3253571362       11.7868725397  PROA      63              0.0000000000
       955        62  LYS       CG             38.2638833366       -3.7613765792       13.9082616037  PROA      63              0.0000000000
       956        62  LYS       HG1            37.8505272189       -4.7826206698       13.7303172003  PROA      63              0.0000000000
       957        62  LYS       HG2            37.8268719583       -3.3910144459       14.8437103091  PROA      63              0.0000000000
       958        62  LYS       CD             39.7755896867       -3.8687575173       14.1218669525  PROA      63              0.0000000000
       959        62  LYS       HD1            40.2326019944       -4.2801033658       13.1920541127  PROA      63              0.0000000000
       960        62  LYS       HD2            39.9823214873       -4.6015628944       14.9359246718  PROA      63              0.0000000000
       961        62  LYS       CE             40.4722738297       -2.5413020340       14.4455506637  PROA      63              0.0000000000
       962        62  LYS       HE1            40.3082171695       -1.7820263654       13.6578952329  PROA      63              0.0000000000
       963        62  LYS       HE2            41.5586495790       -2.7324049922       14.5131933664  PROA      63              0.0000000000
       964        62  LYS       NZ             39.9966448754       -1.9841372253       15.7154776197  PROA      63              0.0000000000
       965        62  LYS       HZ1            39.7830680964       -2.7034387044       16.4520507788  PROA      63              0.0000000000
       966        62  LYS       HZ2            39.0622195293       -1.5174389484       15.6268346324  PROA      63              0.0000000000
       967        62  LYS       HZ3            40.6635915549       -1.2971032627       16.1119694840  PROA      63              0.0000000000
       968        62  LYS       C              35.8525341960       -2.0615059152       13.9451404306  PROA      63              0.0000000000
       969        62  LYS       O              36.2620281607       -0.9585547546       14.3171316003  PROA      63              0.0000000000
       970        63  GLU       N              34.9283570141       -2.7891183879       14.6112745208  PROA      64              0.0000000000
       971        63  GLU       HN             34.6451755041       -3.6553873411       14.2117573944  PROA      64              0.0000000000
       972        63  GLU       CA             34.2966929617       -2.4657847734       15.9002283208  PROA      64              0.0000000000
       973        63  GLU       HA             33.5033695588       -3.1901899711       16.0166180952  PROA      64              0.0000000000
       974        63  GLU       CB             35.1887797243       -2.5379227370       17.1434581154  PROA      64              0.0000000000
       975        63  GLU       HB1            34.5234664684       -3.0088533386       17.9173455051  PROA      64              0.0000000000
       976        63  GLU       HB2            35.4033501987       -1.5807278429       17.6517763188  PROA      64              0.0000000000
       977        63  GLU       CG             36.4251666572       -3.4195730134       17.1135224816  PROA      64              0.0000000000
       978        63  GLU       HG1            36.4702763180       -4.1028597049       16.2494779585  PROA      64              0.0000000000
       979        63  GLU       HG2            36.4609801716       -4.0550444316       18.0300991866  PROA      64              0.0000000000
       980        63  GLU       CD             37.6312837621       -2.5085784220       17.1625875793  PROA      64              0.0000000000
       981        63  GLU       OE1            37.5574055724       -1.3691825574       16.7073205403  PROA      64              0.0000000000
       982        63  GLU       OE2            38.6817116592       -2.9353378150       17.6168910612  PROA      64              0.0000000000
       983        63  GLU       C              33.6028555068       -1.0723003232       15.9470115783  PROA      64              0.0000000000
       984        63  GLU       O              33.3528777875       -0.5599323728       17.0402728569  PROA      64              0.0000000000
       985        64  LYS       N              33.2461875017       -0.4891280197       14.7688944369  PROA      65              0.0000000000
       986        64  LYS       HN             33.4827474024       -0.9193232761       13.8914320660  PROA      65              0.0000000000
       987        64  LYS       CA             32.6277224022        0.8402916094       14.7014380045  PROA      65              0.0000000000
       988        64  LYS       HA             32.6494624305        1.2813871665       15.6873675433  PROA      65              0.0000000000
       989        64  LYS       CB             33.3946888947        1.8025843110       13.7920777042  PROA      65              0.0000000000
       990        64  LYS       HB1            32.6887889992        2.4903047237       13.2778659427  PROA      65              0.0000000000
       991        64  LYS       HB2            33.9297980499        1.2364729565       13.0020655094  PROA      65              0.0000000000
       992        64  LYS       CG             34.3776731564        2.6943404499       14.5672692483  PROA      65              0.0000000000
       993        64  LYS       HG1            33.9535949627        2.9552029101       15.5611877288  PROA      65              0.0000000000
       994        64  LYS       HG2            34.4313968966        3.6702235322       14.0201849869  PROA      65              0.0000000000
       995        64  LYS       CD             35.8196862988        2.1884612361       14.7079295419  PROA      65              0.0000000000
       996        64  LYS       HD1            36.4860536875        3.0017433472       14.3253987145  PROA      65              0.0000000000
       997        64  LYS       HD2            35.9947371705        1.3370561733       14.0239329593  PROA      65              0.0000000000
       998        64  LYS       CE             36.2967932956        1.9070923964       16.1421992131  PROA      65              0.0000000000
       999        64  LYS       HE1            35.9014980911        2.6575011115       16.8505176106  PROA      65              0.0000000000
      1000        64  LYS       HE2            37.4031704671        1.9375234637       16.2049407262  PROA      65              0.0000000000
      1001        64  LYS       NZ             35.8978937751        0.5596111431       16.5620020768  PROA      65              0.0000000000
      1002        64  LYS       HZ1            36.0828412147       -0.0809781635       15.7430104077  PROA      65              0.0000000000
      1003        64  LYS       HZ2            34.9031805145        0.4565271334       16.8452298477  PROA      65              0.0000000000
      1004        64  LYS       HZ3            36.5404224102        0.1481445884       17.2715285699  PROA      65              0.0000000000
      1005        64  LYS       C              31.1262594348        0.8368517730       14.3853444658  PROA      65              0.0000000000
      1006        64  LYS       O              30.4912747869        1.8990996773       14.4128742111  PROA      65              0.0000000000
      1007        65  ASN       N              30.5629376421       -0.3505256214       14.0966552191  PROA      66              0.0000000000
      1008        65  ASN       HN             31.1111767108       -1.1783563666       14.1896075960  PROA      66              0.0000000000
      1009        65  ASN       CA             29.1553851846       -0.5574165437       13.7241216964  PROA      66              0.0000000000
      1010        65  ASN       HA             29.0524035806       -1.5843072736       13.4004989467  PROA      66              0.0000000000
      1011        65  ASN       CB             28.1933807873       -0.2804862485       14.8818276830  PROA      66              0.0000000000
      1012        65  ASN       HB1            27.1616456778       -0.5993414128       14.6178886894  PROA      66              0.0000000000
      1013        65  ASN       HB2            28.1756410177        0.8112703825       15.0987707152  PROA      66              0.0000000000
      1014        65  ASN       CG             28.6283969858       -1.0608635145       16.0957046248  PROA      66              0.0000000000
      1015        65  ASN       OD1            29.0823417611       -2.1966759840       16.0056703253  PROA      66              0.0000000000
      1016        65  ASN       ND2            28.5191861765       -0.3660042057       17.2417729212  PROA      66              0.0000000000
      1017        65  ASN       HD21           28.8606509200       -0.8197625903       18.0620910112  PROA      66              0.0000000000
      1018        65  ASN       HD22           28.1888617477        0.5707998449       17.2059692514  PROA      66              0.0000000000
      1019        65  ASN       C              28.7651400375        0.3384952926       12.5375452316  PROA      66              0.0000000000
      1020        65  ASN       O              27.6930605147        0.9603595726       12.5097546923  PROA      66              0.0000000000
      1021        66  LEU       N              29.6925256265        0.4242911391       11.5717227624  PROA      67              0.0000000000
      1022        66  LEU       HN             30.5558267332       -0.0609520666       11.6652428097  PROA      67              0.0000000000
      1023        66  LEU       CA             29.5359366258        1.1803152176       10.3402328202  PROA      67              0.0000000000
      1024        66  LEU       HA             28.5129755336        1.4974512767       10.2318571128  PROA      67              0.0000000000
      1025        66  LEU       CB             30.4881896303        2.3746917589       10.3367842153  PROA      67              0.0000000000
      1026        66  LEU       HB1            30.5374370659        2.8401500451        9.3349891507  PROA      67              0.0000000000
      1027        66  LEU       HB2            31.5119003325        2.0050312357       10.5767782690  PROA      67              0.0000000000
      1028        66  LEU       CG             30.1362999779        3.4833642916       11.3266008083  PROA      67              0.0000000000
      1029        66  LEU       HG             29.8864665477        3.0035787758       12.3031019570  PROA      67              0.0000000000
      1030        66  LEU       CD1            31.3168672026        4.4191745314       11.5851065592  PROA      67              0.0000000000
      1031        66  LEU       HD11           31.5260875846        5.0236731428       10.6746171937  PROA      67              0.0000000000
      1032        66  LEU       HD12           32.2375476542        3.8579881943       11.8314362052  PROA      67              0.0000000000
      1033        66  LEU       HD13           31.0993751458        5.1243073945       12.4111124523  PROA      67              0.0000000000
      1034        66  LEU       CD2            28.9067790562        4.2618631703       10.8724479719  PROA      67              0.0000000000
      1035        66  LEU       HD21           28.0829513543        3.5748885810       10.6148027444  PROA      67              0.0000000000
      1036        66  LEU       HD22           29.1444148669        4.8665541833        9.9702581313  PROA      67              0.0000000000
      1037        66  LEU       HD23           28.5662247788        4.9497965331       11.6736340199  PROA      67              0.0000000000
      1038        66  LEU       C              29.8754193012        0.2827259617        9.1756594902  PROA      67              0.0000000000
      1039        66  LEU       O              30.8708529246       -0.4491072928        9.2279087856  PROA      67              0.0000000000
      1040        67  TYR       N              29.0528103584        0.3415255388        8.1224794785  PROA      68              0.0000000000
      1041        67  TYR       HN             28.2392279457        0.9302710472        8.1419756515  PROA      68              0.0000000000
      1042        67  TYR       CA             29.2701349044       -0.4078689641        6.8940805528  PROA      68              0.0000000000
      1043        67  TYR       HA             30.2692736413       -0.8175466397        6.8785798814  PROA      68              0.0000000000
      1044        67  TYR       CB             28.2441517164       -1.5318014596        6.7281641778  PROA      68              0.0000000000
      1045        67  TYR       HB1            28.2191635900       -1.8977952177        5.6761953423  PROA      68              0.0000000000
      1046        67  TYR       HB2            27.2237090627       -1.1674071210        6.9807940755  PROA      68              0.0000000000
      1047        67  TYR       CG             28.5621347151       -2.7163984576        7.6115359935  PROA      68              0.0000000000
      1048        67  TYR       CD1            29.0430427274       -3.8912916799        7.0446970394  PROA      68              0.0000000000
      1049        67  TYR       HD1            29.2059356802       -3.9484925025        5.9771363573  PROA      68              0.0000000000
      1050        67  TYR       CE1            29.3152421019       -4.9914565119        7.8507056269  PROA      68              0.0000000000
      1051        67  TYR       HE1            29.6874779497       -5.9086251688        7.4156604025  PROA      68              0.0000000000
      1052        67  TYR       CZ             29.1111116706       -4.9126117846        9.2238626740  PROA      68              0.0000000000
      1053        67  TYR       OH             29.3650419079       -6.0032127410       10.0307492760  PROA      68              0.0000000000
      1054        67  TYR       HH             29.3497912381       -5.7083922945       10.9435037301  PROA      68              0.0000000000
      1055        67  TYR       CD2            28.3664867238       -2.6402517108        8.9855700311  PROA      68              0.0000000000
      1056        67  TYR       HD2            27.9687749556       -1.7380506954        9.4255953818  PROA      68              0.0000000000
      1057        67  TYR       CE2            28.6471084927       -3.7345192475        9.7921126407  PROA      68              0.0000000000
      1058        67  TYR       HE2            28.4989720136       -3.6662345525       10.8595958006  PROA      68              0.0000000000
      1059        67  TYR       C              29.1888826696        0.5028900159        5.7018523219  PROA      68              0.0000000000
      1060        67  TYR       O              28.3541648142        1.4138452198        5.6815368521  PROA      68              0.0000000000
      1061        68  LEU       N              29.9890913727        0.2044776824        4.6609824401  PROA      69              0.0000000000
      1062        68  LEU       HN             30.6478038837       -0.5520020295        4.6985777253  PROA      69              0.0000000000
      1063        68  LEU       CA             29.8701329969        0.9349511494        3.4065337887  PROA      69              0.0000000000
      1064        68  LEU       HA             29.6828838343        1.9767297060        3.6093018644  PROA      69              0.0000000000
      1065        68  LEU       CB             31.1175591602        0.7364083316        2.5480498247  PROA      69              0.0000000000
      1066        68  LEU       HB1            30.9198422901        1.0291669684        1.4914402156  PROA      69              0.0000000000
      1067        68  LEU       HB2            31.3904480586       -0.3418464190        2.5490984421  PROA      69              0.0000000000
      1068        68  LEU       CG             32.3048807690        1.5668070299        3.0326789606  PROA      69              0.0000000000
      1069        68  LEU       HG             32.4439677009        1.3605834150        4.1243652562  PROA      69              0.0000000000
      1070        68  LEU       CD1            33.6093855499        1.1616696624        2.3457430175  PROA      69              0.0000000000
      1071        68  LEU       HD11           33.5299174821        1.3107145357        1.2483905515  PROA      69              0.0000000000
      1072        68  LEU       HD12           33.8428547278        0.0932566297        2.5361911197  PROA      69              0.0000000000
      1073        68  LEU       HD13           34.4589109417        1.7759143924        2.7136045478  PROA      69              0.0000000000
      1074        68  LEU       CD2            32.0272074686        3.0620095747        2.8791703668  PROA      69              0.0000000000
      1075        68  LEU       HD21           31.1414330539        3.3803865853        3.4630188078  PROA      69              0.0000000000
      1076        68  LEU       HD22           31.8473275046        3.3122955899        1.8120288463  PROA      69              0.0000000000
      1077        68  LEU       HD23           32.8967188376        3.6520885101        3.2323538230  PROA      69              0.0000000000
      1078        68  LEU       C              28.6308300923        0.3944480134        2.6882200196  PROA      69              0.0000000000
      1079        68  LEU       O              28.3601017644       -0.8104636686        2.7311037107  PROA      69              0.0000000000
      1080        69  SER       N              27.8665380467        1.2886549451        2.0492328270  PROA      70              0.0000000000
      1081        69  SER       HN             28.0113425577        2.2734072847        2.1585716561  PROA      70              0.0000000000
      1082        69  SER       CA             26.7127175441        0.8495092776        1.2902813592  PROA      70              0.0000000000
      1083        69  SER       HA             26.8120661446       -0.1825289528        0.9829479129  PROA      70              0.0000000000
      1084        69  SER       CB             25.5508108832        1.0264956778        2.2495955546  PROA      70              0.0000000000
      1085        69  SER       HB1            25.2887751359        0.0434065829        2.6878018091  PROA      70              0.0000000000
      1086        69  SER       HB2            24.6375453412        1.4359632882        1.7628924806  PROA      70              0.0000000000
      1087        69  SER       OG             25.9841212735        1.9060252447        3.2957006385  PROA      70              0.0000000000
      1088        69  SER       HG1            25.1813247908        2.0995678488        3.8151402581  PROA      70              0.0000000000
      1089        69  SER       C              26.5889346241        1.6864051135        0.0358890168  PROA      70              0.0000000000
      1090        69  SER       O              27.1658450915        2.7794973879       -0.0376201131  PROA      70              0.0000000000
      1091        70  CYS       N              25.8411925162        1.1809946243       -0.9503360983  PROA      71              0.0000000000
      1092        70  CYS       HN             25.4792520584        0.2485369546       -0.8776296645  PROA      71              0.0000000000
      1093        70  CYS       CA             25.5836538752        1.9158509058       -2.1873118838  PROA      71              0.0000000000
      1094        70  CYS       HA             26.0009873466        2.9055463818       -2.1222523114  PROA      71              0.0000000000
      1095        70  CYS       CB             26.2360085792        1.1871438207       -3.3407989120  PROA      71              0.0000000000
      1096        70  CYS       HB1            25.9681919370        1.6824252764       -4.2991461987  PROA      71              0.0000000000
      1097        70  CYS       HB2            25.8482925043        0.1455253432       -3.3838827385  PROA      71              0.0000000000
      1098        70  CYS       SG             28.0372985565        1.1694631351       -3.1983074692  PROA      71              0.0000000000
      1099        70  CYS       HG1            28.0603528460        0.5118510161       -2.0441684499  PROA      71              0.0000000000
      1100        70  CYS       C              24.1043964966        2.0468027772       -2.3640326105  PROA      71              0.0000000000
      1101        70  CYS       O              23.4026850653        1.0415003722       -2.3777854898  PROA      71              0.0000000000
      1102        71  VAL       N              23.6300529256        3.2784002180       -2.4707421251  PROA      72              0.0000000000
      1103        71  VAL       HN             24.2478386886        4.0673055602       -2.4304640165  PROA      72              0.0000000000
      1104        71  VAL       CA             22.2026040087        3.5505168852       -2.6321859512  PROA      72              0.0000000000
      1105        71  VAL       HA             21.6651652896        2.6489942678       -2.8952629464  PROA      72              0.0000000000
      1106        71  VAL       CB             21.6215741742        4.1335617073       -1.3395900875  PROA      72              0.0000000000
      1107        71  VAL       HB             20.6042116061        4.5292481417       -1.5444829901  PROA      72              0.0000000000
      1108        71  VAL       CG1            21.4560870458        3.0777547928       -0.2549851965  PROA      72              0.0000000000
      1109        71  VAL       HG11           22.4287322155        2.6121203912        0.0093071986  PROA      72              0.0000000000
      1110        71  VAL       HG12           20.7634951599        2.2858972136       -0.6175214745  PROA      72              0.0000000000
      1111        71  VAL       HG13           21.0129571763        3.5121957448        0.6669318577  PROA      72              0.0000000000
      1112        71  VAL       CG2            22.4704828961        5.3028904162       -0.8447059067  PROA      72              0.0000000000
      1113        71  VAL       HG21           22.3657644658        6.1908953277       -1.4904016567  PROA      72              0.0000000000
      1114        71  VAL       HG22           23.5468268483        5.0437186641       -0.7717920077  PROA      72              0.0000000000
      1115        71  VAL       HG23           22.1729699774        5.5425621077        0.1864251342  PROA      72              0.0000000000
      1116        71  VAL       C              21.9996712992        4.5392242435       -3.7623262413  PROA      72              0.0000000000
      1117        71  VAL       O              22.8875995865        5.3488705369       -4.0398532421  PROA      72              0.0000000000
      1118        72  LEU       N              20.8238128775        4.4952319820       -4.3878081777  PROA      73              0.0000000000
      1119        72  LEU       HN             20.1328196333        3.8222700761       -4.1096125015  PROA      73              0.0000000000
      1120        72  LEU       CA             20.4681301650        5.4451690385       -5.4277636560  PROA      73              0.0000000000
      1121        72  LEU       HA             21.3426783842        5.6519231391       -6.0280433184  PROA      73              0.0000000000
      1122        72  LEU       CB             19.3403921980        4.8514656659       -6.2713650922  PROA      73              0.0000000000
      1123        72  LEU       HB1            18.3790549348        4.8961887186       -5.7088839045  PROA      73              0.0000000000
      1124        72  LEU       HB2            19.5490677233        3.7688601155       -6.4386416029  PROA      73              0.0000000000
      1125        72  LEU       CG             19.1731189719        5.5036981080       -7.6412824289  PROA      73              0.0000000000
      1126        72  LEU       HG             19.1709880938        6.6133311647       -7.4927327724  PROA      73              0.0000000000
      1127        72  LEU       CD1            20.3444561636        5.1652552166       -8.5636525242  PROA      73              0.0000000000
      1128        72  LEU       HD11           20.3911311118        4.0729802193       -8.7423307069  PROA      73              0.0000000000
      1129        72  LEU       HD12           21.3099985234        5.5014576155       -8.1384936235  PROA      73              0.0000000000
      1130        72  LEU       HD13           20.1943174180        5.6781418741       -9.5363587233  PROA      73              0.0000000000
      1131        72  LEU       CD2            17.8292941372        5.1459397236       -8.2779045710  PROA      73              0.0000000000
      1132        72  LEU       HD21           16.9926770113        5.4914839258       -7.6319388323  PROA      73              0.0000000000
      1133        72  LEU       HD22           17.7309616737        4.0537091292       -8.4032951505  PROA      73              0.0000000000
      1134        72  LEU       HD23           17.7282678183        5.6285205047       -9.2727864973  PROA      73              0.0000000000
      1135        72  LEU       C              20.0166598701        6.7327190471       -4.7397806997  PROA      73              0.0000000000
      1136        72  LEU       O              19.1244895525        6.7079388070       -3.8721263538  PROA      73              0.0000000000
      1137        73  LYS       N              20.6911142259        7.8397331340       -5.0616954918  PROA      74              0.0000000000
      1138        73  LYS       HN             21.4789583110        7.8014510477       -5.6795304891  PROA      74              0.0000000000
      1139        73  LYS       CA             20.3700529536        9.1684526163       -4.5368982005  PROA      74              0.0000000000
      1140        73  LYS       HA             19.3988560820        9.1490047292       -4.0602702878  PROA      74              0.0000000000
      1141        73  LYS       CB             21.4096707367        9.6607415784       -3.5224168340  PROA      74              0.0000000000
      1142        73  LYS       HB1            21.1467459737       10.6835285447       -3.1920274354  PROA      74              0.0000000000
      1143        73  LYS       HB2            22.3956605319        9.7469412322       -4.0408904513  PROA      74              0.0000000000
      1144        73  LYS       CG             21.6145048911        8.7605012708       -2.2981438426  PROA      74              0.0000000000
      1145        73  LYS       HG1            22.0434164594        7.8070173350       -2.6813942503  PROA      74              0.0000000000
      1146        73  LYS       HG2            20.6364891800        8.5158248765       -1.8387170147  PROA      74              0.0000000000
      1147        73  LYS       CD             22.5768210388        9.3783056449       -1.2764279392  PROA      74              0.0000000000
      1148        73  LYS       HD1            23.3684437226        9.9131670548       -1.8484940386  PROA      74              0.0000000000
      1149        73  LYS       HD2            23.0945778231        8.5632095513       -0.7188392288  PROA      74              0.0000000000
      1150        73  LYS       CE             21.9196764877       10.3555103958       -0.2973197155  PROA      74              0.0000000000
      1151        73  LYS       HE1            21.1849648052       11.0025721581       -0.7818010386  PROA      74              0.0000000000
      1152        73  LYS       HE2            22.6839733974       10.9916662019        0.1922691835  PROA      74              0.0000000000
      1153        73  LYS       NZ             21.2824406243        9.5962311887        0.7845557579  PROA      74              0.0000000000
      1154        73  LYS       HZ1            22.0333598112        9.1475556430        1.3755950204  PROA      74              0.0000000000
      1155        73  LYS       HZ2            20.7435567731        8.7801499188        0.4172791656  PROA      74              0.0000000000
      1156        73  LYS       HZ3            20.6565757702       10.1645627331        1.3851838011  PROA      74              0.0000000000
      1157        73  LYS       C              20.2878009036       10.1283256005       -5.7051928784  PROA      74              0.0000000000
      1158        73  LYS       O              21.2730264079       10.2825498359       -6.4270048975  PROA      74              0.0000000000
      1159        74  ASP       N              19.0940130054       10.6955755821       -5.9461719487  PROA      75              0.0000000000
      1160        74  ASP       HN             18.3351816245       10.5663864532       -5.3158402428  PROA      75              0.0000000000
      1161        74  ASP       CA             18.8204496471       11.6088054061       -7.0632182225  PROA      75              0.0000000000
      1162        74  ASP       HA             17.7441464437       11.5012764742       -7.1184466924  PROA      75              0.0000000000
      1163        74  ASP       CB             19.1794846918       13.0753476854       -6.8451893720  PROA      75              0.0000000000
      1164        74  ASP       HB1            20.1496157923       13.3581248667       -7.2966089705  PROA      75              0.0000000000
      1165        74  ASP       HB2            19.1826965446       13.3437167329       -5.7709782711  PROA      75              0.0000000000
      1166        74  ASP       CG             18.0400691143       13.8183445763       -7.5138221278  PROA      75              0.0000000000
      1167        74  ASP       OD1            18.2261701003       14.4197681407       -8.5628202780  PROA      75              0.0000000000
      1168        74  ASP       OD2            16.9023751300       13.6699535050       -7.0827287644  PROA      75              0.0000000000
      1169        74  ASP       C              19.2951676588       10.9872705047       -8.4037756348  PROA      75              0.0000000000
      1170        74  ASP       O              20.0312844100       11.6035780972       -9.1760534863  PROA      75              0.0000000000
      1171        75  ASP       N              18.9122868392        9.7125482434       -8.6037917206  PROA      76              0.0000000000
      1172        75  ASP       HN             18.2628281835        9.3339013268       -7.9556693163  PROA      76              0.0000000000
      1173        75  ASP       CA             19.1926574557        8.8499170039       -9.7595501997  PROA      76              0.0000000000
      1174        75  ASP       HA             18.6790487288        7.9250605570       -9.5460230310  PROA      76              0.0000000000
      1175        75  ASP       CB             18.5755202333        9.4166287137      -11.0596707659  PROA      76              0.0000000000
      1176        75  ASP       HB1            18.2696115713        8.6528155119      -11.7839475004  PROA      76              0.0000000000
      1177        75  ASP       HB2            19.3071144609       10.0906027463      -11.5567817543  PROA      76              0.0000000000
      1178        75  ASP       CG             17.3117654765       10.2604937481      -10.8493431209  PROA      76              0.0000000000
      1179        75  ASP       OD1            16.5368013363       10.0294953844       -9.9161998642  PROA      76              0.0000000000
      1180        75  ASP       OD2            17.1235035181       11.2144654090      -11.5988179405  PROA      76              0.0000000000
      1181        75  ASP       C              20.6780915777        8.4913976337       -9.9367290086  PROA      76              0.0000000000
      1182        75  ASP       O              21.0435661440        7.9295799145      -10.9628397199  PROA      76              0.0000000000
      1183        76  LYS       N              21.5263215375        8.7979976102       -8.9559418810  PROA      77              0.0000000000
      1184        76  LYS       HN             21.2373445983        9.3302336178       -8.1553788043  PROA      77              0.0000000000
      1185        76  LYS       CA             22.9476807289        8.4729007910       -9.0627833858  PROA      77              0.0000000000
      1186        76  LYS       HA             23.1531593983        8.1103533120      -10.0548599173  PROA      77              0.0000000000
      1187        76  LYS       CB             23.7354859411        9.8009199651       -9.0120880132  PROA      77              0.0000000000
      1188        76  LYS       HB1            23.6261362114       10.2445520065       -7.9953526998  PROA      77              0.0000000000
      1189        76  LYS       HB2            23.1972822399       10.4808183579       -9.7148067909  PROA      77              0.0000000000
      1190        76  LYS       CG             25.2218603721        9.7998006438       -9.4169976300  PROA      77              0.0000000000
      1191        76  LYS       HG1            25.5587630965       10.7396605253       -9.8764846998  PROA      77              0.0000000000
      1192        76  LYS       HG2            25.3243288623        9.0366003559      -10.2273249073  PROA      77              0.0000000000
      1193        76  LYS       CD             26.2068069842        9.4477109667       -8.2957558940  PROA      77              0.0000000000
      1194        76  LYS       HD1            25.7283300588        8.6106021392       -7.7944748888  PROA      77              0.0000000000
      1195        76  LYS       HD2            26.2087424601       10.2694113689       -7.5424069933  PROA      77              0.0000000000
      1196        76  LYS       CE             27.6527570928        9.2128301977       -8.7642773002  PROA      77              0.0000000000
      1197        76  LYS       HE1            28.1846149991       10.1769442360       -8.9194068551  PROA      77              0.0000000000
      1198        76  LYS       HE2            27.6318163786        8.6632353925       -9.7212276288  PROA      77              0.0000000000
      1199        76  LYS       NZ             28.3787944011        8.4232765698       -7.7525995374  PROA      77              0.0000000000
      1200        76  LYS       HZ1            27.7599984732        7.6093852840       -7.4981177786  PROA      77              0.0000000000
      1201        76  LYS       HZ2            28.5105073862        9.0110924002       -6.9050656268  PROA      77              0.0000000000
      1202        76  LYS       HZ3            29.3090894722        8.0623444569       -8.0656106809  PROA      77              0.0000000000
      1203        76  LYS       C              23.3968942195        7.4332616357       -8.0130030913  PROA      77              0.0000000000
      1204        76  LYS       O              23.2120450942        7.6765176454       -6.8176975594  PROA      77              0.0000000000
      1205        77  PRO       N              23.9937178483        6.2837947847       -8.4323460471  PROA      78              0.0000000000
      1206        77  PRO       CD             24.1712834400        5.8741976463       -9.8180789380  PROA      78              0.0000000000
      1207        77  PRO       HD1            25.0391050064        6.4248210121      -10.2480420653  PROA      78              0.0000000000
      1208        77  PRO       HD2            23.2691892885        6.0648793888      -10.4350200355  PROA      78              0.0000000000
      1209        77  PRO       CA             24.5342669292        5.3276212135       -7.4527605261  PROA      78              0.0000000000
      1210        77  PRO       HA             23.7294179631        4.9208579754       -6.8563621296  PROA      78              0.0000000000
      1211        77  PRO       CB             25.2219999859        4.3100654012       -8.3638310017  PROA      78              0.0000000000
      1212        77  PRO       HB1            25.1942268034        3.2906891742       -7.9333297053  PROA      78              0.0000000000
      1213        77  PRO       HB2            26.2869719236        4.5786512106       -8.5514925430  PROA      78              0.0000000000
      1214        77  PRO       CG             24.4943570198        4.3944552741       -9.7049287100  PROA      78              0.0000000000
      1215        77  PRO       HG1            25.1173369095        4.0250053765      -10.5458389261  PROA      78              0.0000000000
      1216        77  PRO       HG2            23.5588783851        3.7972630048       -9.6609873184  PROA      78              0.0000000000
      1217        77  PRO       C              25.5215458676        6.0604899767       -6.5374356254  PROA      78              0.0000000000
      1218        77  PRO       O              26.4256200114        6.7501004692       -7.0211341999  PROA      78              0.0000000000
      1219        78  THR       N              25.2798018304        6.0017403348       -5.2237681256  PROA      79              0.0000000000
      1220        78  THR       HN             24.4878437479        5.5025900815       -4.8546860719  PROA      79              0.0000000000
      1221        78  THR       CA             26.0579778035        6.7688707948       -4.2558306213  PROA      79              0.0000000000
      1222        78  THR       HA             26.9271549007        7.1752997536       -4.7508687635  PROA      79              0.0000000000
      1223        78  THR       CB             25.2479632338        7.9807903747       -3.8172450211  PROA      79              0.0000000000
      1224        78  THR       HB             24.3044087524        7.6384543687       -3.3293017994  PROA      79              0.0000000000
      1225        78  THR       OG1            24.9064907327        8.7239303479       -4.9922894931  PROA      79              0.0000000000
      1226        78  THR       HG1            24.2763169622        8.1873466727       -5.5067551878  PROA      79              0.0000000000
      1227        78  THR       CG2            26.0220658138        8.8757992021       -2.8452417317  PROA      79              0.0000000000
      1228        78  THR       HG21           27.0211586617        9.1297980016       -3.2569667150  PROA      79              0.0000000000
      1229        78  THR       HG22           26.1576637025        8.3788335941       -1.8612789807  PROA      79              0.0000000000
      1230        78  THR       HG23           25.4779993268        9.8292539084       -2.6801880827  PROA      79              0.0000000000
      1231        78  THR       C              26.6242200478        5.9140834760       -3.1307504640  PROA      79              0.0000000000
      1232        78  THR       O              25.8907988528        5.1585016643       -2.4846131130  PROA      79              0.0000000000
      1233        79  LEU       N              27.9105055791        6.1219525567       -2.8320165063  PROA      80              0.0000000000
      1234        79  LEU       HN             28.4625241008        6.7779265616       -3.3261070293  PROA      80              0.0000000000
      1235        79  LEU       CA             28.5666909474        5.4610290074       -1.7159404227  PROA      80              0.0000000000
      1236        79  LEU       HA             28.1929384525        4.4474533648       -1.6665423353  PROA      80              0.0000000000
      1237        79  LEU       CB             30.0836469609        5.4514186431       -1.9045593347  PROA      80              0.0000000000
      1238        79  LEU       HB1            30.4862790574        6.4829304151       -1.7956607681  PROA      80              0.0000000000
      1239        79  LEU       HB2            30.3628291382        5.0909980004       -2.9080424330  PROA      80              0.0000000000
      1240        79  LEU       CG             30.8209407779        4.5253580424       -0.9336754120  PROA      80              0.0000000000
      1241        79  LEU       HG             30.5875582772        4.8454954115        0.1137672902  PROA      80              0.0000000000
      1242        79  LEU       CD1            30.3599155299        3.0723956861       -1.0675937154  PROA      80              0.0000000000
      1243        79  LEU       HD11           30.4074071655        2.7435346081       -2.1274184198  PROA      80              0.0000000000
      1244        79  LEU       HD12           29.3350514455        2.9295115136       -0.6949871423  PROA      80              0.0000000000
      1245        79  LEU       HD13           31.0238009963        2.4045731140       -0.4763223556  PROA      80              0.0000000000
      1246        79  LEU       CD2            32.3376952543        4.6465242539       -1.0783460976  PROA      80              0.0000000000
      1247        79  LEU       HD21           32.6722474298        5.6866349152       -0.8764881527  PROA      80              0.0000000000
      1248        79  LEU       HD22           32.6576334898        4.3660905873       -2.1052604068  PROA      80              0.0000000000
      1249        79  LEU       HD23           32.8546383994        3.9704157118       -0.3628456725  PROA      80              0.0000000000
      1250        79  LEU       C              28.1638802293        6.1832557513       -0.4099155165  PROA      80              0.0000000000
      1251        79  LEU       O              28.0899463983        7.4177437301       -0.3714159237  PROA      80              0.0000000000
      1252        80  GLN       N              27.8967669317        5.4090028753        0.6400997074  PROA      81              0.0000000000
      1253        80  GLN       HN             27.9266903428        4.4073309488        0.5544670046  PROA      81              0.0000000000
      1254        80  GLN       CA             27.4717344992        5.9203745275        1.9548036530  PROA      81              0.0000000000
      1255        80  GLN       HA             27.8002094006        6.9464940224        2.0615297651  PROA      81              0.0000000000
      1256        80  GLN       CB             25.9633412682        5.8289397762        2.2104118429  PROA      81              0.0000000000
      1257        80  GLN       HB1            25.7883220239        6.0001244330        3.3017799862  PROA      81              0.0000000000
      1258        80  GLN       HB2            25.6388625130        4.7854018133        1.9791459792  PROA      81              0.0000000000
      1259        80  GLN       CG             25.1037083122        6.8331319630        1.4316986524  PROA      81              0.0000000000
      1260        80  GLN       HG1            25.0107257032        6.5179070376        0.3719250625  PROA      81              0.0000000000
      1261        80  GLN       HG2            25.5831424512        7.8360421336        1.4500188184  PROA      81              0.0000000000
      1262        80  GLN       CD             23.7101124067        6.9808653857        2.0425098245  PROA      81              0.0000000000
      1263        80  GLN       OE1            23.0847131341        8.0370410168        1.9540859235  PROA      81              0.0000000000
      1264        80  GLN       NE2            23.2465184336        5.9071664287        2.6988330511  PROA      81              0.0000000000
      1265        80  GLN       HE21           22.4732116088        5.9573398189        3.3313845156  PROA      81              0.0000000000
      1266        80  GLN       HE22           23.7648646569        5.0537589662        2.6953862094  PROA      81              0.0000000000
      1267        80  GLN       C              28.1943336375        5.1216830389        3.0354790859  PROA      81              0.0000000000
      1268        80  GLN       O              28.6609717910        4.0213260560        2.7675493491  PROA      81              0.0000000000
      1269        81  LEU       N              28.2734828779        5.6800908377        4.2569229561  PROA      82              0.0000000000
      1270        81  LEU       HN             27.9574791000        6.6095596935        4.4145820786  PROA      82              0.0000000000
      1271        81  LEU       CA             28.7479353900        4.9983118732        5.4565467544  PROA      82              0.0000000000
      1272        81  LEU       HA             28.9771329646        3.9668584031        5.2325872730  PROA      82              0.0000000000
      1273        81  LEU       CB             29.8736568036        5.7742254548        6.1230708820  PROA      82              0.0000000000
      1274        81  LEU       HB1            29.6691643558        5.9818577343        7.1992041943  PROA      82              0.0000000000
      1275        81  LEU       HB2            29.9878823566        6.7566115244        5.6144770176  PROA      82              0.0000000000
      1276        81  LEU       CG             31.2083724965        5.0438945367        6.0865090277  PROA      82              0.0000000000
      1277        81  LEU       HG             31.5265910511        4.9649209836        5.0165954118  PROA      82              0.0000000000
      1278        81  LEU       CD1            32.2883848646        5.8530137515        6.8001401515  PROA      82              0.0000000000
      1279        81  LEU       HD11           32.0250395075        6.0057446827        7.8687491964  PROA      82              0.0000000000
      1280        81  LEU       HD12           32.4130443026        6.8474569143        6.3228803546  PROA      82              0.0000000000
      1281        81  LEU       HD13           33.2647307327        5.3276289587        6.7514439949  PROA      82              0.0000000000
      1282        81  LEU       CD2            31.0895415367        3.6225373344        6.6351837095  PROA      82              0.0000000000
      1283        81  LEU       HD21           30.6598390084        2.9384836573        5.8738502134  PROA      82              0.0000000000
      1284        81  LEU       HD22           30.4241635504        3.6206619926        7.5180084987  PROA      82              0.0000000000
      1285        81  LEU       HD23           32.0836372848        3.2186715650        6.9148598149  PROA      82              0.0000000000
      1286        81  LEU       C              27.5212228242        5.0270664855        6.3540424108  PROA      82              0.0000000000
      1287        81  LEU       O              26.9981937343        6.1062537036        6.6552873596  PROA      82              0.0000000000
      1288        82  GLU       N              27.0167141717        3.8499380054        6.7230255553  PROA      83              0.0000000000
      1289        82  GLU       HN             27.4408230965        2.9971569658        6.4015314337  PROA      83              0.0000000000
      1290        82  GLU       CA             25.7871551781        3.6883454708        7.4866449198  PROA      83              0.0000000000
      1291        82  GLU       HA             25.4104696557        4.6708129667        7.7387851280  PROA      83              0.0000000000
      1292        82  GLU       CB             24.6954865993        3.0289834119        6.6531892284  PROA      83              0.0000000000
      1293        82  GLU       HB1            23.8046440045        2.8107317817        7.2875783430  PROA      83              0.0000000000
      1294        82  GLU       HB2            25.0648007220        2.0690026252        6.2280515354  PROA      83              0.0000000000
      1295        82  GLU       CG             24.3052665710        4.0065792136        5.5397819453  PROA      83              0.0000000000
      1296        82  GLU       HG1            25.1457271672        4.1452798994        4.8277930175  PROA      83              0.0000000000
      1297        82  GLU       HG2            24.0490930191        4.9979952827        5.9724010455  PROA      83              0.0000000000
      1298        82  GLU       CD             23.1167437001        3.5099940900        4.7527688576  PROA      83              0.0000000000
      1299        82  GLU       OE1            22.1009548727        4.2002710095        4.7239446914  PROA      83              0.0000000000
      1300        82  GLU       OE2            23.1962073980        2.4418353387        4.1553649719  PROA      83              0.0000000000
      1301        82  GLU       C              26.0429285512        3.0339572237        8.8103661909  PROA      83              0.0000000000
      1302        82  GLU       O              26.7275518204        2.0141045706        8.8482019560  PROA      83              0.0000000000
      1303        83  SER       N              25.4170758148        3.5544622626        9.8788734940  PROA      84              0.0000000000
      1304        83  SER       HN             24.8851132550        4.4013183155        9.8646684553  PROA      84              0.0000000000
      1305        83  SER       CA             25.4786090081        2.9647266867       11.2095074093  PROA      84              0.0000000000
      1306        83  SER       HA             26.4788278084        2.6322594275       11.4189057118  PROA      84              0.0000000000
      1307        83  SER       CB             25.0659099966        4.0815796766       12.1467378639  PROA      84              0.0000000000
      1308        83  SER       HB1            25.9000587890        4.3175094411       12.8456503092  PROA      84              0.0000000000
      1309        83  SER       HB2            24.1642049138        3.8247352917       12.7416807984  PROA      84              0.0000000000
      1310        83  SER       OG             24.7646342350        5.2237585505       11.3315977928  PROA      84              0.0000000000
      1311        83  SER       HG1            24.9719962322        6.0326169565       11.8349191356  PROA      84              0.0000000000
      1312        83  SER       C              24.5475861667        1.7603133310       11.2230328458  PROA      84              0.0000000000
      1313        83  SER       O              23.4589789726        1.8418343341       10.6779725711  PROA      84              0.0000000000
      1314        84  VAL       N              24.9590208652        0.6511733635       11.8497122067  PROA      85              0.0000000000
      1315        84  VAL       HN             25.8718189003        0.6031974888       12.2632516240  PROA      85              0.0000000000
      1316        84  VAL       CA             24.1004951889       -0.5415494759       11.9277627769  PROA      85              0.0000000000
      1317        84  VAL       HA             23.1274128304       -0.3266730409       11.5096650826  PROA      85              0.0000000000
      1318        84  VAL       CB             24.7122654726       -1.6921387985       11.1277856955  PROA      85              0.0000000000
      1319        84  VAL       HB             24.0287778280       -2.5670995975       11.2004310297  PROA      85              0.0000000000
      1320        84  VAL       CG1            24.8102525103       -1.3663450975        9.6361114667  PROA      85              0.0000000000
      1321        84  VAL       HG11           25.4618653850       -0.4827820292        9.4607409759  PROA      85              0.0000000000
      1322        84  VAL       HG12           23.8090235326       -1.1439525263        9.2098917569  PROA      85              0.0000000000
      1323        84  VAL       HG13           25.2448388055       -2.2238608747        9.0779201898  PROA      85              0.0000000000
      1324        84  VAL       CG2            26.0585115954       -2.0947212103       11.7280071369  PROA      85              0.0000000000
      1325        84  VAL       HG21           26.0101694284       -2.2980174357       12.8174117253  PROA      85              0.0000000000
      1326        84  VAL       HG22           26.8173457784       -1.3095912688       11.5389478274  PROA      85              0.0000000000
      1327        84  VAL       HG23           26.4036675402       -3.0286341827       11.2372687290  PROA      85              0.0000000000
      1328        84  VAL       C              23.8620729601       -0.9747341957       13.3709692206  PROA      85              0.0000000000
      1329        84  VAL       O              24.6338001692       -0.6199761896       14.2774789403  PROA      85              0.0000000000
      1330        85  ASP       N              22.8294618829       -1.8149961516       13.5625917891  PROA      86              0.0000000000
      1331        85  ASP       HN             22.2712296816       -2.1169972010       12.8041816802  PROA      86              0.0000000000
      1332        85  ASP       CA             22.4800068528       -2.3755797076       14.8531278245  PROA      86              0.0000000000
      1333        85  ASP       HA             22.3499911110       -1.5655767251       15.5491916846  PROA      86              0.0000000000
      1334        85  ASP       CB             21.1828098031       -3.1994371215       14.8082527097  PROA      86              0.0000000000
      1335        85  ASP       HB1            21.2179105746       -3.9421519084       13.9880376256  PROA      86              0.0000000000
      1336        85  ASP       HB2            20.3055009443       -2.5429207611       14.6610364490  PROA      86              0.0000000000
      1337        85  ASP       CG             20.9824126790       -3.9445356508       16.1282160328  PROA      86              0.0000000000
      1338        85  ASP       OD1            21.4107263782       -3.4671202814       17.1714566283  PROA      86              0.0000000000
      1339        85  ASP       OD2            20.3713106441       -5.0094620428       16.1584167364  PROA      86              0.0000000000
      1340        85  ASP       C              23.6118250295       -3.3176518003       15.3157646009  PROA      86              0.0000000000
      1341        85  ASP       O              23.8687512005       -4.3204475072       14.6488427817  PROA      86              0.0000000000
      1342        86  PRO       N              24.3197844186       -3.0159120432       16.4296477287  PROA      87              0.0000000000
      1343        86  PRO       CD             24.1642681886       -1.8395134603       17.2746483657  PROA      87              0.0000000000
      1344        86  PRO       HD1            23.3212839751       -2.0339214560       17.9680177412  PROA      87              0.0000000000
      1345        86  PRO       HD2            23.9736291696       -0.9164990044       16.6820185698  PROA      87              0.0000000000
      1346        86  PRO       CA             25.4207072658       -3.9117806852       16.8543408660  PROA      87              0.0000000000
      1347        86  PRO       HA             26.1366512135       -3.9663382530       16.0454389798  PROA      87              0.0000000000
      1348        86  PRO       CB             25.9572558022       -3.1996338606       18.1019227545  PROA      87              0.0000000000
      1349        86  PRO       HB1            27.0655664086       -3.2783237477       18.1484726527  PROA      87              0.0000000000
      1350        86  PRO       HB2            25.5367048996       -3.6417039750       19.0343366153  PROA      87              0.0000000000
      1351        86  PRO       CG             25.4959278554       -1.7450538597       18.0034212491  PROA      87              0.0000000000
      1352        86  PRO       HG1            25.4082043333       -1.2525598630       18.9919142383  PROA      87              0.0000000000
      1353        86  PRO       HG2            26.1714867605       -1.1619358723       17.3504753517  PROA      87              0.0000000000
      1354        86  PRO       C              24.9945232949       -5.3510750367       17.1734912893  PROA      87              0.0000000000
      1355        86  PRO       O              25.8300604374       -6.2563214170       17.1122240519  PROA      87              0.0000000000
      1356        87  LYS       N              23.6972369363       -5.5683966712       17.4766008586  PROA      88              0.0000000000
      1357        87  LYS       HN             23.0481483736       -4.8049717507       17.4388324175  PROA      88              0.0000000000
      1358        87  LYS       CA             23.1614614304       -6.8860780964       17.8478760515  PROA      88              0.0000000000
      1359        87  LYS       HA             23.9261395584       -7.4232134396       18.3939118602  PROA      88              0.0000000000
      1360        87  LYS       CB             21.9362457313       -6.7150082381       18.7399744733  PROA      88              0.0000000000
      1361        87  LYS       HB1            21.6105138332       -7.7086313657       19.1287752502  PROA      88              0.0000000000
      1362        87  LYS       HB2            21.1427794256       -6.3456274836       18.0693260756  PROA      88              0.0000000000
      1363        87  LYS       CG             22.1356116734       -5.7664452034       19.9213953933  PROA      88              0.0000000000
      1364        87  LYS       HG1            22.5715879674       -4.7981601420       19.5807414270  PROA      88              0.0000000000
      1365        87  LYS       HG2            22.8388731139       -6.1504863102       20.6668641783  PROA      88              0.0000000000
      1366        87  LYS       CD             20.8261963034       -5.4332706863       20.6396879032  PROA      88              0.0000000000
      1367        87  LYS       HD1            21.0547415623       -5.1163088853       21.6792838942  PROA      88              0.0000000000
      1368        87  LYS       HD2            20.2055235494       -6.3556362281       20.7229158006  PROA      88              0.0000000000
      1369        87  LYS       CE             20.0032213302       -4.3056456121       20.0001670782  PROA      88              0.0000000000
      1370        87  LYS       HE1            20.6550948803       -3.4049541541       19.9252801436  PROA      88              0.0000000000
      1371        87  LYS       HE2            19.1150947313       -4.0475124780       20.5941280956  PROA      88              0.0000000000
      1372        87  LYS       NZ             19.6027492668       -4.5970242244       18.6168527138  PROA      88              0.0000000000
      1373        87  LYS       HZ1            19.3991055463       -5.6110865029       18.4846524224  PROA      88              0.0000000000
      1374        87  LYS       HZ2            20.3927667263       -4.3775754202       17.9407513719  PROA      88              0.0000000000
      1375        87  LYS       HZ3            18.7945492339       -4.0487391699       18.2890693017  PROA      88              0.0000000000
      1376        87  LYS       C              22.7573550500       -7.7731589195       16.6511485777  PROA      88              0.0000000000
      1377        87  LYS       O              22.4503439954       -8.9517106186       16.8478364138  PROA      88              0.0000000000
      1378        88  ASN       N              22.7676890732       -7.2161707312       15.4231826310  PROA      89              0.0000000000
      1379        88  ASN       HN             23.0294984397       -6.2549517429       15.3337646567  PROA      89              0.0000000000
      1380        88  ASN       CA             22.3695194878       -7.9224592130       14.1961420605  PROA      89              0.0000000000
      1381        88  ASN       HA             22.0893406968       -8.9438645155       14.4286353368  PROA      89              0.0000000000
      1382        88  ASN       CB             21.2401047848       -7.1746040413       13.4958963388  PROA      89              0.0000000000
      1383        88  ASN       HB1            21.3643465453       -7.0790293434       12.3916710807  PROA      89              0.0000000000
      1384        88  ASN       HB2            21.1875005069       -6.1373094326       13.8870111215  PROA      89              0.0000000000
      1385        88  ASN       CG             19.9201264891       -7.8867848953       13.6500447422  PROA      89              0.0000000000
      1386        88  ASN       OD1            19.5392368395       -8.7552178497       12.8699432882  PROA      89              0.0000000000
      1387        88  ASN       ND2            19.2140748530       -7.4260120328       14.6993113701  PROA      89              0.0000000000
      1388        88  ASN       HD21           19.5905898984       -6.6721128230       15.2535376070  PROA      89              0.0000000000
      1389        88  ASN       HD22           18.2994037737       -7.7727846558       14.8447255426  PROA      89              0.0000000000
      1390        88  ASN       C              23.4853371954       -8.0534369468       13.1354325448  PROA      89              0.0000000000
      1391        88  ASN       O              23.2909649608       -8.7444197805       12.1280015755  PROA      89              0.0000000000
      1392        89  TYR       N              24.6300301398       -7.3709034779       13.3448678019  PROA      90              0.0000000000
      1393        89  TYR       HN             24.7768134464       -6.8554449486       14.1861255159  PROA      90              0.0000000000
      1394        89  TYR       CA             25.7488426423       -7.3653606656       12.4015217036  PROA      90              0.0000000000
      1395        89  TYR       HA             25.5279197838       -8.0728972291       11.6195364087  PROA      90              0.0000000000
      1396        89  TYR       CB             25.8891914586       -5.9666993435       11.7847083479  PROA      90              0.0000000000
      1397        89  TYR       HB1            26.7634470080       -5.9028024888       11.1022603769  PROA      90              0.0000000000
      1398        89  TYR       HB2            26.0116494611       -5.2021050577       12.5848097581  PROA      90              0.0000000000
      1399        89  TYR       CG             24.6483195947       -5.6368525568       10.9905621932  PROA      90              0.0000000000
      1400        89  TYR       CD1            24.5962996599       -5.9546048258        9.6404524118  PROA      90              0.0000000000
      1401        89  TYR       HD1            25.4687471736       -6.3725109923        9.1613266154  PROA      90              0.0000000000
      1402        89  TYR       CE1            23.4107050992       -5.7855281498        8.9390768951  PROA      90              0.0000000000
      1403        89  TYR       HE1            23.3745867529       -6.0302582290        7.8881570176  PROA      90              0.0000000000
      1404        89  TYR       CZ             22.2740006782       -5.3274658714        9.5934399505  PROA      90              0.0000000000
      1405        89  TYR       OH             21.0527080974       -5.3423774259        8.9495447124  PROA      90              0.0000000000
      1406        89  TYR       HH             21.2073613469       -5.3540923189        7.9771716981  PROA      90              0.0000000000
      1407        89  TYR       CD2            23.5503755719       -5.0483092150       11.6075846056  PROA      90              0.0000000000
      1408        89  TYR       HD2            23.5943064613       -4.7673283084       12.6152450263  PROA      90              0.0000000000
      1409        89  TYR       CE2            22.3576329349       -4.8998842294       10.9118137916  PROA      90              0.0000000000
      1410        89  TYR       HE2            21.4775279423       -4.5276956623       11.4148955189  PROA      90              0.0000000000
      1411        89  TYR       C              27.0625948331       -7.7725361088       13.0556045268  PROA      90              0.0000000000
      1412        89  TYR       O              27.2721328121       -7.4281118713       14.2185094154  PROA      90              0.0000000000
      1413        90  PRO       N              27.9941318428       -8.4191060172       12.3051518946  PROA      91              0.0000000000
      1414        90  PRO       CD             29.3056477621       -8.7292102436       12.8644392646  PROA      91              0.0000000000
      1415        90  PRO       HD1            29.2116466901       -9.2323998087       13.8347600146  PROA      91              0.0000000000
      1416        90  PRO       HD2            29.8811173195       -7.7838880357       12.9856966607  PROA      91              0.0000000000
      1417        90  PRO       CA             27.8668068557       -8.8940518872       10.9124707508  PROA      91              0.0000000000
      1418        90  PRO       HA             27.4580012449       -8.1003312510       10.3046108421  PROA      91              0.0000000000
      1419        90  PRO       CB             29.3164869436       -9.2079019222       10.5343757914  PROA      91              0.0000000000
      1420        90  PRO       HB1            29.8435671131       -8.3060997999       10.1691916505  PROA      91              0.0000000000
      1421        90  PRO       HB2            29.4072233226       -9.9625570471        9.7329356575  PROA      91              0.0000000000
      1422        90  PRO       CG             29.9660470208       -9.6446697100       11.8431181670  PROA      91              0.0000000000
      1423        90  PRO       HG1            29.7091881798      -10.7034823725       12.0640749806  PROA      91              0.0000000000
      1424        90  PRO       HG2            31.0706244845       -9.5263906194       11.8232558708  PROA      91              0.0000000000
      1425        90  PRO       C              26.9234171272      -10.0988476301       10.7844549782  PROA      91              0.0000000000
      1426        90  PRO       O              26.6612047697      -10.7896568756       11.7701107324  PROA      91              0.0000000000
      1427        91  LYS       N              26.3540665522      -10.2985564221        9.5879445014  PROA      92              0.0000000000
      1428        91  LYS       HN             26.5383101364       -9.7024681717        8.8091124976  PROA      92              0.0000000000
      1429        91  LYS       CA             25.4850076659      -11.4448270293        9.3041605215  PROA      92              0.0000000000
      1430        91  LYS       HA             25.7474578427      -12.2425273285        9.9848666356  PROA      92              0.0000000000
      1431        91  LYS       CB             24.0124587140      -11.0909851884        9.5338854350  PROA      92              0.0000000000
      1432        91  LYS       HB1            23.9061118039      -10.7300596831       10.5848104139  PROA      92              0.0000000000
      1433        91  LYS       HB2            23.3736299854      -11.9959554900        9.4340742790  PROA      92              0.0000000000
      1434        91  LYS       CG             23.5030455307      -10.0113473970        8.5873626153  PROA      92              0.0000000000
      1435        91  LYS       HG1            23.4982054646      -10.4019110458        7.5451343225  PROA      92              0.0000000000
      1436        91  LYS       HG2            24.2028530932       -9.1480224263        8.6252537916  PROA      92              0.0000000000
      1437        91  LYS       CD             22.1183645084       -9.4710351854        8.9468027084  PROA      92              0.0000000000
      1438        91  LYS       HD1            22.1824477443       -8.9341613801        9.9194352153  PROA      92              0.0000000000
      1439        91  LYS       HD2            21.3991500846      -10.3130273866        9.0497730994  PROA      92              0.0000000000
      1440        91  LYS       CE             21.6643771483       -8.5333907578        7.8346662940  PROA      92              0.0000000000
      1441        91  LYS       HE1            21.3418683539       -9.0688607695        6.9376840639  PROA      92              0.0000000000
      1442        91  LYS       HE2            22.4741410463       -7.8466331834        7.5277204851  PROA      92              0.0000000000
      1443        91  LYS       NZ             20.4849880584       -7.7425552979        8.1969916313  PROA      92              0.0000000000
      1444        91  LYS       HZ1            20.7068230751       -6.9311146310        8.8128323050  PROA      92              0.0000000000
      1445        91  LYS       HZ2            19.7608745934       -8.3157861059        8.6598746791  PROA      92              0.0000000000
      1446        91  LYS       HZ3            20.0506823018       -7.3497573239        7.3082666716  PROA      92              0.0000000000
      1447        91  LYS       C              25.7839007247      -11.9627498467        7.8940105668  PROA      92              0.0000000000
      1448        91  LYS       O              26.2105837798      -11.1816023710        7.0413299749  PROA      92              0.0000000000
      1449        92  LYS       N              25.6156136819      -13.2772915006        7.6760800474  PROA      93              0.0000000000
      1450        92  LYS       HN             25.2583596832      -13.8444060717        8.4069826438  PROA      93              0.0000000000
      1451        92  LYS       CA             25.8808920208      -13.9600659782        6.4031816164  PROA      93              0.0000000000
      1452        92  LYS       HA             26.9051060742      -13.7346958631        6.1339243863  PROA      93              0.0000000000
      1453        92  LYS       CB             25.7394279343      -15.4739137187        6.5943227447  PROA      93              0.0000000000
      1454        92  LYS       HB1            24.9696429466      -15.9039801854        5.9138090418  PROA      93              0.0000000000
      1455        92  LYS       HB2            25.3873704569      -15.6680781880        7.6295838418  PROA      93              0.0000000000
      1456        92  LYS       CG             27.0713245818      -16.1916194683        6.3410821925  PROA      93              0.0000000000
      1457        92  LYS       HG1            27.9020853004      -15.5961069102        6.7791384452  PROA      93              0.0000000000
      1458        92  LYS       HG2            27.2279075069      -16.1769077480        5.2423816281  PROA      93              0.0000000000
      1459        92  LYS       CD             27.1641145095      -17.6198121020        6.8971647675  PROA      93              0.0000000000
      1460        92  LYS       HD1            28.1206849403      -18.0405675546        6.5114061606  PROA      93              0.0000000000
      1461        92  LYS       HD2            26.3307252779      -18.2291963593        6.4841224514  PROA      93              0.0000000000
      1462        92  LYS       CE             27.1884578033      -17.6760311717        8.4317669376  PROA      93              0.0000000000
      1463        92  LYS       HE1            26.2095825941      -17.3535859972        8.8486869376  PROA      93              0.0000000000
      1464        92  LYS       HE2            27.9865308897      -17.0126789584        8.8299587892  PROA      93              0.0000000000
      1465        92  LYS       NZ             27.4551377448      -19.0477132860        8.8982848752  PROA      93              0.0000000000
      1466        92  LYS       HZ1            28.4234607336      -19.3083481962        8.5875570730  PROA      93              0.0000000000
      1467        92  LYS       HZ2            26.8694011542      -19.7330057373        8.3553287480  PROA      93              0.0000000000
      1468        92  LYS       HZ3            27.3127731221      -19.1768498611        9.9139234053  PROA      93              0.0000000000
      1469        92  LYS       C              25.0481457443      -13.3881380816        5.2569555828  PROA      93              0.0000000000
      1470        92  LYS       O              25.5734612761      -13.1615707344        4.1660849080  PROA      93              0.0000000000
      1471        93  LYS       N              23.7613548673      -13.1557874044        5.5146596803  PROA      94              0.0000000000
      1472        93  LYS       HN             23.3352463650      -13.3556135250        6.3919349968  PROA      94              0.0000000000
      1473        93  LYS       CA             22.8585737465      -12.5826938971        4.5294515399  PROA      94              0.0000000000
      1474        93  LYS       HA             23.2965913408      -12.6638414951        3.5411560876  PROA      94              0.0000000000
      1475        93  LYS       CB             21.5191769555      -13.3377925799        4.4657238730  PROA      94              0.0000000000
      1476        93  LYS       HB1            20.9948859365      -13.2950223174        5.4404316843  PROA      94              0.0000000000
      1477        93  LYS       HB2            21.7352731576      -14.4061548684        4.2398937609  PROA      94              0.0000000000
      1478        93  LYS       CG             20.5541860779      -12.7994509578        3.3960571474  PROA      94              0.0000000000
      1479        93  LYS       HG1            19.9593298881      -13.6437013941        2.9712304479  PROA      94              0.0000000000
      1480        93  LYS       HG2            21.1513378694      -12.3800592047        2.5524489945  PROA      94              0.0000000000
      1481        93  LYS       CD             19.5845335167      -11.7420493327        3.9409532052  PROA      94              0.0000000000
      1482        93  LYS       HD1            19.9402092509      -11.1754692595        4.8041622745  PROA      94              0.0000000000
      1483        93  LYS       HD2            18.6830839175      -12.2712765517        4.3213490718  PROA      94              0.0000000000
      1484        93  LYS       CE             19.1104336866      -10.7183757492        2.9094423010  PROA      94              0.0000000000
      1485        93  LYS       HE1            19.9661037984      -10.1580163567        2.4742875054  PROA      94              0.0000000000
      1486        93  LYS       HE2            18.4062369498       -9.9944273386        3.3754913721  PROA      94              0.0000000000
      1487        93  LYS       NZ             18.4079623960      -11.3909573347        1.8194174862  PROA      94              0.0000000000
      1488        93  LYS       HZ1            18.0537996053      -12.3545753572        2.0654559517  PROA      94              0.0000000000
      1489        93  LYS       HZ2            19.0530911925      -11.4676561732        0.9895721610  PROA      94              0.0000000000
      1490        93  LYS       HZ3            17.5967451414      -10.8299083096        1.4732434867  PROA      94              0.0000000000
      1491        93  LYS       C              22.6994211544      -11.0856830892        4.8087114430  PROA      94              0.0000000000
      1492        93  LYS       O              21.8728547340      -10.6787139044        5.6357386706  PROA      94              0.0000000000
      1493        94  MET       N              23.5049434743      -10.2702519923        4.1191058178  PROA      95              0.0000000000
      1494        94  MET       HN             24.1208139404      -10.6371342418        3.4225424339  PROA      95              0.0000000000
      1495        94  MET       CA             23.4498894959       -8.8167147620        4.2703128932  PROA      95              0.0000000000
      1496        94  MET       HA             23.1531291267       -8.5726704675        5.2792669113  PROA      95              0.0000000000
      1497        94  MET       CB             24.8127432731       -8.1848546999        3.9880073072  PROA      95              0.0000000000
      1498        94  MET       HB1            24.7206028117       -7.0797844306        3.9088402076  PROA      95              0.0000000000
      1499        94  MET       HB2            25.1714365491       -8.5448635430        2.9947893348  PROA      95              0.0000000000
      1500        94  MET       CG             25.8533724166       -8.5351782703        5.0504584269  PROA      95              0.0000000000
      1501        94  MET       HG1            26.8487866700       -8.1873573501        4.6996913044  PROA      95              0.0000000000
      1502        94  MET       HG2            25.9197384730       -9.6417486079        5.1388518011  PROA      95              0.0000000000
      1503        94  MET       SD             25.5187607152       -7.7999745058        6.6581031121  PROA      95              0.0000000000
      1504        94  MET       CE             25.9009432398       -6.0957933291        6.2293723870  PROA      95              0.0000000000
      1505        94  MET       HE1            25.1363200239       -5.6659125701        5.5485393801  PROA      95              0.0000000000
      1506        94  MET       HE2            26.8875866438       -6.0214431839        5.7235825340  PROA      95              0.0000000000
      1507        94  MET       HE3            25.9438439155       -5.4459931206        7.1290233065  PROA      95              0.0000000000
      1508        94  MET       C              22.3885039051       -8.2289400822        3.3454958554  PROA      95              0.0000000000
      1509        94  MET       O              22.1076810487       -8.8025382507        2.2947505655  PROA      95              0.0000000000
      1510        95  GLU       N              21.8444189138       -7.0581135657        3.6990178358  PROA      96              0.0000000000
      1511        95  GLU       HN             22.0104125289       -6.6347827369        4.5888915994  PROA      96              0.0000000000
      1512        95  GLU       CA             20.9058605433       -6.3339191974        2.8359838260  PROA      96              0.0000000000
      1513        95  GLU       HA             20.0792691091       -6.9794733746        2.5691293239  PROA      96              0.0000000000
      1514        95  GLU       CB             20.4279729398       -5.0395737084        3.4947957822  PROA      96              0.0000000000
      1515        95  GLU       HB1            19.9931135443       -4.3627839934        2.7200960324  PROA      96              0.0000000000
      1516        95  GLU       HB2            21.2826265408       -4.5092702451        3.9411789396  PROA      96              0.0000000000
      1517        95  GLU       CG             19.3582914224       -5.1971990873        4.5805990293  PROA      96              0.0000000000
      1518        95  GLU       HG1            18.4461647760       -5.6725681860        4.1625023985  PROA      96              0.0000000000
      1519        95  GLU       HG2            19.0954151366       -4.1952720312        4.9742498154  PROA      96              0.0000000000
      1520        95  GLU       CD             19.8253841183       -6.0529195792        5.7404713728  PROA      96              0.0000000000
      1521        95  GLU       OE1            20.9174120169       -5.8423535586        6.2661804365  PROA      96              0.0000000000
      1522        95  GLU       OE2            19.0967046220       -6.9574912816        6.1332502254  PROA      96              0.0000000000
      1523        95  GLU       C              21.6934269029       -5.9823455511        1.5635121366  PROA      96              0.0000000000
      1524        95  GLU       O              22.8922070991       -5.7394640186        1.6441384499  PROA      96              0.0000000000
      1525        96  LYS       N              21.0489117149       -6.0613384529        0.3935338061  PROA      97              0.0000000000
      1526        96  LYS       HN             20.0864075591       -6.3205120766        0.3677435056  PROA      97              0.0000000000
      1527        96  LYS       CA             21.7244163569       -5.9474773013       -0.9094819715  PROA      97              0.0000000000
      1528        96  LYS       HA             22.3679339735       -6.8128928771       -0.9572667965  PROA      97              0.0000000000
      1529        96  LYS       CB             20.7321799013       -6.0007078082       -2.0668817855  PROA      97              0.0000000000
      1530        96  LYS       HB1            20.2820385026       -4.9923749291       -2.2282514001  PROA      97              0.0000000000
      1531        96  LYS       HB2            19.8717327254       -6.6475414061       -1.7973689692  PROA      97              0.0000000000
      1532        96  LYS       CG             21.3922729802       -6.4608446976       -3.3720730244  PROA      97              0.0000000000
      1533        96  LYS       HG1            22.2676863956       -5.8176464362       -3.6155567949  PROA      97              0.0000000000
      1534        96  LYS       HG2            20.6549258878       -6.3098869014       -4.1705853335  PROA      97              0.0000000000
      1535        96  LYS       CD             21.8412362620       -7.9273897929       -3.3321799790  PROA      97              0.0000000000
      1536        96  LYS       HD1            22.6376110038       -8.0856938547       -2.5738556049  PROA      97              0.0000000000
      1537        96  LYS       HD2            22.2780674913       -8.1549852456       -4.3116633400  PROA      97              0.0000000000
      1538        96  LYS       CE             20.6409161444       -8.8236455726       -3.0362100606  PROA      97              0.0000000000
      1539        96  LYS       HE1            19.8237697073       -8.6335060535       -3.7666218118  PROA      97              0.0000000000
      1540        96  LYS       HE2            20.2486608141       -8.6302419508       -2.0139537958  PROA      97              0.0000000000
      1541        96  LYS       NZ             20.9546916994      -10.2598857997       -3.0733033353  PROA      97              0.0000000000
      1542        96  LYS       HZ1            21.9777440159      -10.4417590682       -3.1537754872  PROA      97              0.0000000000
      1543        96  LYS       HZ2            20.4795904827      -10.7437185095       -3.8859618738  PROA      97              0.0000000000
      1544        96  LYS       HZ3            20.6236428491      -10.7557562843       -2.2024206783  PROA      97              0.0000000000
      1545        96  LYS       C              22.6537525390       -4.7362934644       -1.0591849237  PROA      97              0.0000000000
      1546        96  LYS       O              23.7086969311       -4.8788446188       -1.6761845168  PROA      97              0.0000000000
      1547        97  ARG       N              22.2838226537       -3.5647563871       -0.4996665982  PROA      98              0.0000000000
      1548        97  ARG       HN             21.4312733634       -3.5024016429        0.0083495078  PROA      98              0.0000000000
      1549        97  ARG       CA             23.1011585488       -2.3413551906       -0.6413900852  PROA      98              0.0000000000
      1550        97  ARG       HA             23.2115640468       -2.1884496735       -1.7013158823  PROA      98              0.0000000000
      1551        97  ARG       CB             22.3152994092       -1.1339107146       -0.1354955803  PROA      98              0.0000000000
      1552        97  ARG       HB1            21.2941439332       -1.1981890308       -0.5791113852  PROA      98              0.0000000000
      1553        97  ARG       HB2            22.7796431384       -0.2035514961       -0.5237934659  PROA      98              0.0000000000
      1554        97  ARG       CG             22.2001725067       -0.9622708457        1.3783612662  PROA      98              0.0000000000
      1555        97  ARG       HG1            23.1680051623       -0.5932228073        1.7834822057  PROA      98              0.0000000000
      1556        97  ARG       HG2            21.9656470067       -1.9215295622        1.8895660097  PROA      98              0.0000000000
      1557        97  ARG       CD             21.0809860455        0.0333146920        1.6423349432  PROA      98              0.0000000000
      1558        97  ARG       HD1            20.1382374807       -0.5660131466        1.6564172073  PROA      98              0.0000000000
      1559        97  ARG       HD2            21.0078509030        0.7654846809        0.8166035110  PROA      98              0.0000000000
      1560        97  ARG       NE             21.2314862041        0.7753593154        2.8845529109  PROA      98              0.0000000000
      1561        97  ARG       HE             22.1138624980        1.0794101279        3.2712850567  PROA      98              0.0000000000
      1562        97  ARG       CZ             20.1613928722        1.3525736943        3.4664470781  PROA      98              0.0000000000
      1563        97  ARG       NH1            18.9215667548        1.1910289792        3.0113751019  PROA      98              0.0000000000
      1564        97  ARG       HH11           18.1878829204        1.6637196730        3.4810201389  PROA      98              0.0000000000
      1565        97  ARG       HH12           18.7282038985        0.8707357436        2.0646380943  PROA      98              0.0000000000
      1566        97  ARG       NH2            20.3639543619        2.1224213895        4.5187029258  PROA      98              0.0000000000
      1567        97  ARG       HH21           21.2686723259        2.5783822740        4.6053564591  PROA      98              0.0000000000
      1568        97  ARG       HH22           19.5512126957        2.4413193453        5.0010939179  PROA      98              0.0000000000
      1569        97  ARG       C              24.5187157789       -2.4388710594       -0.0386926861  PROA      98              0.0000000000
      1570        97  ARG       O              25.3979080207       -1.6765724335       -0.4457993145  PROA      98              0.0000000000
      1571        98  PHE       N              24.7369495496       -3.3634366976        0.9264090713  PROA      99              0.0000000000
      1572        98  PHE       HN             24.0094147751       -3.9889456903        1.2104683324  PROA      99              0.0000000000
      1573        98  PHE       CA             26.0268722102       -3.5531489128        1.5996986115  PROA      99              0.0000000000
      1574        98  PHE       HA             26.5324594981       -2.5971726842        1.6634951185  PROA      99              0.0000000000
      1575        98  PHE       CB             25.8216860295       -4.0983762413        3.0107364535  PROA      99              0.0000000000
      1576        98  PHE       HB1            26.7962541095       -4.2277519872        3.5328743497  PROA      99              0.0000000000
      1577        98  PHE       HB2            25.3144482714       -5.0876644850        2.9688901753  PROA      99              0.0000000000
      1578        98  PHE       CG             24.9903035425       -3.1455545023        3.8349717925  PROA      99              0.0000000000
      1579        98  PHE       CD1            25.5499914548       -1.9649786420        4.3066433719  PROA      99              0.0000000000
      1580        98  PHE       HD1            26.5761964986       -1.7255323095        4.0761532676  PROA      99              0.0000000000
      1581        98  PHE       CE1            24.7897036246       -1.0920837312        5.0776316273  PROA      99              0.0000000000
      1582        98  PHE       HE1            25.2307030081       -0.1699323321        5.4337629379  PROA      99              0.0000000000
      1583        98  PHE       CZ             23.4672693981       -1.3980329229        5.3741275106  PROA      99              0.0000000000
      1584        98  PHE       HZ             22.8761206998       -0.7094337297        5.9632046764  PROA      99              0.0000000000
      1585        98  PHE       CD2            23.6678967607       -3.4511176804        4.1323897606  PROA      99              0.0000000000
      1586        98  PHE       HD2            23.2756873786       -4.3868797698        3.7727781129  PROA      99              0.0000000000
      1587        98  PHE       CE2            22.9064229900       -2.5782002268        4.9012348788  PROA      99              0.0000000000
      1588        98  PHE       HE2            21.8785920216       -2.8095388480        5.1421545749  PROA      99              0.0000000000
      1589        98  PHE       C              26.9760965888       -4.4723381640        0.8337911761  PROA      99              0.0000000000
      1590        98  PHE       O              28.1298998357       -4.6078262172        1.2162229410  PROA      99              0.0000000000
      1591        99  VAL       N              26.4887432979       -5.1359737071       -0.2067339969  PROA      100             0.0000000000
      1592        99  VAL       HN             25.5624135929       -4.9850625528       -0.5420832623  PROA      100             0.0000000000
      1593        99  VAL       CA             27.2776518274       -6.1349847347       -0.9127639530  PROA      100             0.0000000000
      1594        99  VAL       HA             27.9520917969       -6.6030427330       -0.2083898496  PROA      100             0.0000000000
      1595        99  VAL       CB             26.3632029037       -7.2435780093       -1.4397991674  PROA      100             0.0000000000
      1596        99  VAL       HB             25.7143486161       -6.8129491420       -2.2430888956  PROA      100             0.0000000000
      1597        99  VAL       CG1            27.1693309166       -8.3859963041       -2.0602788744  PROA      100             0.0000000000
      1598        99  VAL       HG11           27.8610023080       -8.8308929720       -1.3145430073  PROA      100             0.0000000000
      1599        99  VAL       HG12           27.7808007421       -8.0441884695       -2.9220767961  PROA      100             0.0000000000
      1600        99  VAL       HG13           26.4959789223       -9.1871510301       -2.4331092190  PROA      100             0.0000000000
      1601        99  VAL       CG2            25.4299545454       -7.7356732679       -0.3308249756  PROA      100             0.0000000000
      1602        99  VAL       HG21           24.6734499529       -6.9712818138       -0.0560198169  PROA      100             0.0000000000
      1603        99  VAL       HG22           26.0122622672       -7.9971967835        0.5782388114  PROA      100             0.0000000000
      1604        99  VAL       HG23           24.8828938574       -8.6435988173       -0.6630304248  PROA      100             0.0000000000
      1605        99  VAL       C              28.1330471627       -5.5352948037       -2.0232524973  PROA      100             0.0000000000
      1606        99  VAL       O              27.6401465030       -4.8050624189       -2.8771351613  PROA      100             0.0000000000
      1607       100  PHE       N              29.4185956734       -5.8569901335       -1.9919133635  PROA      101             0.0000000000
      1608       100  PHE       HN             29.7834547245       -6.4156726068       -1.2402584408  PROA      101             0.0000000000
      1609       100  PHE       CA             30.3692374407       -5.4884298401       -3.0334221442  PROA      101             0.0000000000
      1610       100  PHE       HA             29.8630767166       -4.9513565667       -3.8235887176  PROA      101             0.0000000000
      1611       100  PHE       CB             31.4940517903       -4.6294274093       -2.4537105755  PROA      101             0.0000000000
      1612       100  PHE       HB1            32.1634969146       -4.2595704132       -3.2614627543  PROA      101             0.0000000000
      1613       100  PHE       HB2            32.1011033121       -5.2105653853       -1.7268471527  PROA      101             0.0000000000
      1614       100  PHE       CG             30.8918608944       -3.4385209941       -1.7500650433  PROA      101             0.0000000000
      1615       100  PHE       CD1            30.9037306812       -3.3724532102       -0.3617206494  PROA      101             0.0000000000
      1616       100  PHE       HD1            31.3303433816       -4.1836877883        0.2087956745  PROA      101             0.0000000000
      1617       100  PHE       CE1            30.3261946470       -2.2879244375        0.2870346746  PROA      101             0.0000000000
      1618       100  PHE       HE1            30.3084709742       -2.2467711845        1.3670548697  PROA      101             0.0000000000
      1619       100  PHE       CZ             29.7357718225       -1.2699695372       -0.4533967600  PROA      101             0.0000000000
      1620       100  PHE       HZ             29.2936730104       -0.4227899619        0.0482862422  PROA      101             0.0000000000
      1621       100  PHE       CD2            30.3147808139       -2.4144544374       -2.4912831408  PROA      101             0.0000000000
      1622       100  PHE       HD2            30.3501606157       -2.4602129309       -3.5689631634  PROA      101             0.0000000000
      1623       100  PHE       CE2            29.7373862720       -1.3308403096       -1.8421491291  PROA      101             0.0000000000
      1624       100  PHE       HE2            29.4587488519       -0.5521872118       -2.4645515089  PROA      101             0.0000000000
      1625       100  PHE       C              30.9223429967       -6.7676761209       -3.6389774242  PROA      101             0.0000000000
      1626       100  PHE       O              31.1001604170       -7.7610682769       -2.9279985290  PROA      101             0.0000000000
      1627       101  ASN       N              31.1622675393       -6.7577509532       -4.9484187955  PROA      102             0.0000000000
      1628       101  ASN       HN             30.9587044308       -5.9444063201       -5.5097594521  PROA      102             0.0000000000
      1629       101  ASN       CA             31.7918616420       -7.8689747048       -5.6309281652  PROA      102             0.0000000000
      1630       101  ASN       HA             31.6905781462       -8.7828467885       -5.0606480880  PROA      102             0.0000000000
      1631       101  ASN       CB             31.3153618699       -8.0205552999       -7.0574895170  PROA      102             0.0000000000
      1632       101  ASN       HB1            32.0274832367       -8.6114827859       -7.6719070384  PROA      102             0.0000000000
      1633       101  ASN       HB2            31.1912064403       -7.0315548704       -7.5465932170  PROA      102             0.0000000000
      1634       101  ASN       CG             29.9786832604       -8.7221780480       -7.1198258149  PROA      102             0.0000000000
      1635       101  ASN       OD1            29.1016375589       -8.3012461326       -7.8642424725  PROA      102             0.0000000000
      1636       101  ASN       ND2            29.8990747740       -9.8736642878       -6.4304377323  PROA      102             0.0000000000
      1637       101  ASN       HD21           29.1797791062      -10.5236416989       -6.7248903372  PROA      102             0.0000000000
      1638       101  ASN       HD22           30.6128519442      -10.1604966484       -5.8058500499  PROA      102             0.0000000000
      1639       101  ASN       C              33.2801465130       -7.5338730841       -5.6311442827  PROA      102             0.0000000000
      1640       101  ASN       O              33.6908919013       -6.5745762655       -6.2878891647  PROA      102             0.0000000000
      1641       102  LYS       N              34.0748711036       -8.2636715120       -4.8308911480  PROA      103             0.0000000000
      1642       102  LYS       HN             33.7150601725       -9.0427840711       -4.3102074640  PROA      103             0.0000000000
      1643       102  LYS       CA             35.5237072453       -8.0476710533       -4.7475386651  PROA      103             0.0000000000
      1644       102  LYS       HA             35.7292890442       -6.9877307644       -4.8178681018  PROA      103             0.0000000000
      1645       102  LYS       CB             36.0753723534       -8.5904464414       -3.4337999215  PROA      103             0.0000000000
      1646       102  LYS       HB1            35.9281652873       -9.6928206315       -3.4216921599  PROA      103             0.0000000000
      1647       102  LYS       HB2            35.4764155199       -8.1675155890       -2.5974554789  PROA      103             0.0000000000
      1648       102  LYS       CG             37.5408580704       -8.2165340000       -3.2446145639  PROA      103             0.0000000000
      1649       102  LYS       HG1            37.6219890492       -7.1064940202       -3.2490930688  PROA      103             0.0000000000
      1650       102  LYS       HG2            38.1373846378       -8.5312336153       -4.1231707076  PROA      103             0.0000000000
      1651       102  LYS       CD             38.1428662634       -8.7636497741       -1.9522471760  PROA      103             0.0000000000
      1652       102  LYS       HD1            37.5262263270       -8.3891342002       -1.1047796181  PROA      103             0.0000000000
      1653       102  LYS       HD2            39.1661482136       -8.3888861386       -1.7797253243  PROA      103             0.0000000000
      1654       102  LYS       CE             38.1660765069      -10.2881459288       -1.8906049912  PROA      103             0.0000000000
      1655       102  LYS       HE1            37.1313174365      -10.6926897699       -1.8799303894  PROA      103             0.0000000000
      1656       102  LYS       HE2            38.6894055526      -10.6417762988       -0.9747513082  PROA      103             0.0000000000
      1657       102  LYS       NZ             38.8624112442      -10.8318441967       -3.0599505890  PROA      103             0.0000000000
      1658       102  LYS       HZ1            39.9126651896      -10.7922425103       -3.0633227260  PROA      103             0.0000000000
      1659       102  LYS       HZ2            38.6865990607      -10.2962324892       -3.9557450075  PROA      103             0.0000000000
      1660       102  LYS       HZ3            38.6251905669      -11.8143139377       -3.2675699907  PROA      103             0.0000000000
      1661       102  LYS       C              36.1733081697       -8.7417685407       -5.9457983686  PROA      103             0.0000000000
      1662       102  LYS       O              36.0838577784       -9.9656292984       -6.0771508455  PROA      103             0.0000000000
      1663       103  ILE       N              36.8176685017       -7.9476357721       -6.8114783952  PROA      104             0.0000000000
      1664       103  ILE       HN             36.8630320488       -6.9551039231       -6.6662965738  PROA      104             0.0000000000
      1665       103  ILE       CA             37.4683475805       -8.4225280259       -8.0299594512  PROA      104             0.0000000000
      1666       103  ILE       HA             37.2140693432       -9.4571893232       -8.1959699952  PROA      104             0.0000000000
      1667       103  ILE       CB             36.9696831990       -7.6020029136       -9.2207916706  PROA      104             0.0000000000
      1668       103  ILE       HB             37.2556342810       -6.5479196597       -9.0599627128  PROA      104             0.0000000000
      1669       103  ILE       CG2            37.6034903165       -8.0672925979      -10.5338884102  PROA      104             0.0000000000
      1670       103  ILE       HG21           37.3596509447       -9.1346069822      -10.7185419572  PROA      104             0.0000000000
      1671       103  ILE       HG22           38.7067748831       -7.9549338117      -10.5195886305  PROA      104             0.0000000000
      1672       103  ILE       HG23           37.2292779169       -7.4676304368      -11.3904572834  PROA      104             0.0000000000
      1673       103  ILE       CG1            35.4411478156       -7.6151068862       -9.2728384543  PROA      104             0.0000000000
      1674       103  ILE       HG11           35.0011072854       -7.2647584020       -8.3163877430  PROA      104             0.0000000000
      1675       103  ILE       HG12           35.0934657624       -8.6592277156       -9.4472935317  PROA      104             0.0000000000
      1676       103  ILE       CD             34.8797754128       -6.7027230012      -10.3636123410  PROA      104             0.0000000000
      1677       103  ILE       HD1            34.9462411965       -7.2047019162      -11.3543394647  PROA      104             0.0000000000
      1678       103  ILE       HD2            35.4686143065       -5.7675022403      -10.4303780528  PROA      104             0.0000000000
      1679       103  ILE       HD3            33.8128293452       -6.4560361495      -10.1768165792  PROA      104             0.0000000000
      1680       103  ILE       C              38.9876007518       -8.3228461003       -7.9000082477  PROA      104             0.0000000000
      1681       103  ILE       O              39.5082734379       -7.2567378886       -7.5581980157  PROA      104             0.0000000000
      1682       104  GLU       N              39.6847806148       -9.4384250527       -8.1640893711  PROA      105             0.0000000000
      1683       104  GLU       HN             39.1892472045      -10.2744531825       -8.3903146070  PROA      105             0.0000000000
      1684       104  GLU       CA             41.1488204112       -9.5147284350       -8.1692146447  PROA      105             0.0000000000
      1685       104  GLU       HA             41.5358173376       -8.7079217664       -7.5631799103  PROA      105             0.0000000000
      1686       104  GLU       CB             41.6228101094      -10.8631046356       -7.6155961952  PROA      105             0.0000000000
      1687       104  GLU       HB1            42.5768288135      -10.8029408568       -7.0691860998  PROA      105             0.0000000000
      1688       104  GLU       HB2            41.7719271760      -11.5802695479       -8.4522744318  PROA      105             0.0000000000
      1689       104  GLU       CG             40.6320081527      -11.5640982888       -6.6701458366  PROA      105             0.0000000000
      1690       104  GLU       HG1            41.0472144760      -12.5598131774       -6.3936368056  PROA      105             0.0000000000
      1691       104  GLU       HG2            39.6535874815      -11.7633566843       -7.1526734531  PROA      105             0.0000000000
      1692       104  GLU       CD             40.3928613645      -10.8064545225       -5.3740583638  PROA      105             0.0000000000
      1693       104  GLU       OE1            41.0324534822      -11.1024076496       -4.3658120301  PROA      105             0.0000000000
      1694       104  GLU       OE2            39.4774590948       -9.9889211045       -5.3073141114  PROA      105             0.0000000000
      1695       104  GLU       C              41.5730821608       -9.3166209030       -9.6290760674  PROA      105             0.0000000000
      1696       104  GLU       O              41.2443393419      -10.1436985689      -10.4898586727  PROA      105             0.0000000000
      1697       105  ILE       N              42.2195331334       -8.1721060118       -9.9159694344  PROA      106             0.0000000000
      1698       105  ILE       HN             42.3442704208       -7.4747856573       -9.2077158947  PROA      106             0.0000000000
      1699       105  ILE       CA             42.6693239306       -7.8219144263      -11.2689070132  PROA      106             0.0000000000
      1700       105  ILE       HA             42.7659787535       -8.7231550993      -11.8582442620  PROA      106             0.0000000000
      1701       105  ILE       CB             41.6088944760       -6.9360354740      -11.9335511690  PROA      106             0.0000000000
      1702       105  ILE       HB             40.7028297898       -7.5753593128      -12.0949762817  PROA      106             0.0000000000
      1703       105  ILE       CG2            41.1662822108       -5.8034603584      -11.0052656579  PROA      106             0.0000000000
      1704       105  ILE       HG21           41.9987558941       -5.1232548974      -10.7358213802  PROA      106             0.0000000000
      1705       105  ILE       HG22           40.7083989350       -6.1831890372      -10.0670070444  PROA      106             0.0000000000
      1706       105  ILE       HG23           40.3686402762       -5.1857689834      -11.4714599551  PROA      106             0.0000000000
      1707       105  ILE       CG1            42.0645990602       -6.4380505106      -13.3040712557  PROA      106             0.0000000000
      1708       105  ILE       HG11           42.2644157185       -7.3258524481      -13.9475485002  PROA      106             0.0000000000
      1709       105  ILE       HG12           43.0055955920       -5.8624187198      -13.2388270080  PROA      106             0.0000000000
      1710       105  ILE       CD             41.0094955254       -5.5607765724      -13.9782855898  PROA      106             0.0000000000
      1711       105  ILE       HD1            40.8955774694       -4.5857184069      -13.4560392551  PROA      106             0.0000000000
      1712       105  ILE       HD2            40.0200687932       -6.0684337828      -13.9701516946  PROA      106             0.0000000000
      1713       105  ILE       HD3            41.2848536931       -5.3402897479      -15.0308081036  PROA      106             0.0000000000
      1714       105  ILE       C              44.0461834082       -7.1586280230      -11.2296753146  PROA      106             0.0000000000
      1715       105  ILE       O              44.2278447692       -6.1366749993      -10.5588838662  PROA      106             0.0000000000
      1716       106  ASN       N              45.0161332999       -7.7739979448      -11.9455300952  PROA      107             0.0000000000
      1717       106  ASN       HN             44.7663965670       -8.5588219982      -12.5076414469  PROA      107             0.0000000000
      1718       106  ASN       CA             46.4107675175       -7.3407199725      -12.0697339505  PROA      107             0.0000000000
      1719       106  ASN       HA             46.9474387342       -8.1508434612      -12.5364278349  PROA      107             0.0000000000
      1720       106  ASN       CB             46.5542787214       -6.0529874637      -12.8896379206  PROA      107             0.0000000000
      1721       106  ASN       HB1            47.5989203790       -5.7159654353      -12.9585390582  PROA      107             0.0000000000
      1722       106  ASN       HB2            46.0066067893       -5.2514880480      -12.3341684418  PROA      107             0.0000000000
      1723       106  ASN       CG             45.9305441492       -6.1999052727      -14.2552060591  PROA      107             0.0000000000
      1724       106  ASN       OD1            46.0560639128       -7.2245029906      -14.9177657211  PROA      107             0.0000000000
      1725       106  ASN       ND2            45.2216497245       -5.1191278023      -14.6279911900  PROA      107             0.0000000000
      1726       106  ASN       HD21           44.7678707742       -5.1386828857      -15.5113407048  PROA      107             0.0000000000
      1727       106  ASN       HD22           45.0891560486       -4.3417284647      -14.0053813717  PROA      107             0.0000000000
      1728       106  ASN       C              47.0583026193       -7.0435225593      -10.7092230210  PROA      107             0.0000000000
      1729       106  ASN       O              47.5345550405       -5.9297222548      -10.4706470099  PROA      107             0.0000000000
      1730       107  ASN       N              47.0340932485       -8.0527141493       -9.8077590777  PROA      108             0.0000000000
      1731       107  ASN       HN             46.6234923994       -8.9109055745      -10.1031878111  PROA      108             0.0000000000
      1732       107  ASN       CA             47.5859821235       -8.0288598748       -8.4405902355  PROA      108             0.0000000000
      1733       107  ASN       HA             47.2919958289       -8.9569862336       -7.9733576033  PROA      108             0.0000000000
      1734       107  ASN       CB             49.1106734799       -7.9354859774       -8.4784265015  PROA      108             0.0000000000
      1735       107  ASN       HB1            49.4355204730       -6.9354503525       -8.8325116458  PROA      108             0.0000000000
      1736       107  ASN       HB2            49.4971075819       -8.6829806334       -9.1997561915  PROA      108             0.0000000000
      1737       107  ASN       CG             49.6944185250       -8.2768939319       -7.1154634312  PROA      108             0.0000000000
      1738       107  ASN       OD1            49.6390314311       -9.4159678059       -6.6586527708  PROA      108             0.0000000000
      1739       107  ASN       ND2            50.3373505336       -7.2515322746       -6.5216445161  PROA      108             0.0000000000
      1740       107  ASN       HD21           50.8177018561       -7.4599964508       -5.6748382450  PROA      108             0.0000000000
      1741       107  ASN       HD22           50.2406970350       -6.3304706406       -6.8830708245  PROA      108             0.0000000000
      1742       107  ASN       C              47.0139405702       -6.9055326767       -7.5522989166  PROA      108             0.0000000000
      1743       107  ASN       O              47.6147344109       -6.5446457062       -6.5380709563  PROA      108             0.0000000000
      1744       108  LYS       N              45.8361040901       -6.3797226397       -7.9336570567  PROA      109             0.0000000000
      1745       108  LYS       HN             45.4140608727       -6.6262427325       -8.8055536959  PROA      109             0.0000000000
      1746       108  LYS       CA             45.1253132145       -5.3219304766       -7.2231093306  PROA      109             0.0000000000
      1747       108  LYS       HA             45.5889212320       -5.1537993524       -6.2608688007  PROA      109             0.0000000000
      1748       108  LYS       CB             45.2167585869       -4.0693350981       -8.0397681098  PROA      109             0.0000000000
      1749       108  LYS       HB1            44.6200773792       -3.2556783535       -7.5790860166  PROA      109             0.0000000000
      1750       108  LYS       HB2            44.7263828195       -4.2587319101       -9.0268501217  PROA      109             0.0000000000
      1751       108  LYS       CG             46.6564039184       -3.6253501400       -8.3292153011  PROA      109             0.0000000000
      1752       108  LYS       HG1            46.6302306836       -3.0089151706       -9.2563658054  PROA      109             0.0000000000
      1753       108  LYS       HG2            47.3161990394       -4.4757630326       -8.5853872605  PROA      109             0.0000000000
      1754       108  LYS       CD             47.3066276344       -2.8575762588       -7.1798809780  PROA      109             0.0000000000
      1755       108  LYS       HD1            48.3665694573       -2.6367460553       -7.4375194740  PROA      109             0.0000000000
      1756       108  LYS       HD2            47.3088134326       -3.5094762329       -6.2771711708  PROA      109             0.0000000000
      1757       108  LYS       CE             46.5553622925       -1.5579238599       -6.8708696062  PROA      109             0.0000000000
      1758       108  LYS       HE1            47.0935649927       -0.9664567360       -6.0987148389  PROA      109             0.0000000000
      1759       108  LYS       HE2            45.5246552198       -1.7385458720       -6.5078516470  PROA      109             0.0000000000
      1760       108  LYS       NZ             46.4802395787       -0.7345095169       -8.0809400164  PROA      109             0.0000000000
      1761       108  LYS       HZ1            45.8275454699       -1.1972551804       -8.7825409262  PROA      109             0.0000000000
      1762       108  LYS       HZ2            47.3745223245       -0.5647468794       -8.5612805835  PROA      109             0.0000000000
      1763       108  LYS       HZ3            46.0169344638        0.1903077500       -7.9061398638  PROA      109             0.0000000000
      1764       108  LYS       C              43.6950849926       -5.7692653676       -6.9347090383  PROA      109             0.0000000000
      1765       108  LYS       O              43.2662315872       -6.8474917983       -7.3717839986  PROA      109             0.0000000000
      1766       109  LEU       N              42.9572867821       -4.9308130557       -6.1998583588  PROA      110             0.0000000000
      1767       109  LEU       HN             43.3512051499       -4.0959881650       -5.8132021849  PROA      110             0.0000000000
      1768       109  LEU       CA             41.5708548028       -5.1928143525       -5.8287577159  PROA      110             0.0000000000
      1769       109  LEU       HA             41.2403573003       -6.1083180182       -6.3000450659  PROA      110             0.0000000000
      1770       109  LEU       CB             41.4190103252       -5.3676353970       -4.3140914632  PROA      110             0.0000000000
      1771       109  LEU       HB1            40.3353468053       -5.5201950926       -4.0936765206  PROA      110             0.0000000000
      1772       109  LEU       HB2            41.7386063347       -4.4400883011       -3.7897316222  PROA      110             0.0000000000
      1773       109  LEU       CG             42.1857328562       -6.5595072931       -3.7295070436  PROA      110             0.0000000000
      1774       109  LEU       HG             42.2443299436       -7.3432802736       -4.5301850585  PROA      110             0.0000000000
      1775       109  LEU       CD1            43.6171951260       -6.2233071222       -3.3044526764  PROA      110             0.0000000000
      1776       109  LEU       HD11           43.6121144438       -5.4184982552       -2.5394970669  PROA      110             0.0000000000
      1777       109  LEU       HD12           44.2451775058       -5.8957458231       -4.1551184542  PROA      110             0.0000000000
      1778       109  LEU       HD13           44.0562361921       -7.1185876802       -2.8641861699  PROA      110             0.0000000000
      1779       109  LEU       CD2            41.4127353747       -7.1861727345       -2.5776431982  PROA      110             0.0000000000
      1780       109  LEU       HD21           40.4423953494       -7.5234757857       -2.9968527316  PROA      110             0.0000000000
      1781       109  LEU       HD22           41.2341746241       -6.4406766915       -1.7760851632  PROA      110             0.0000000000
      1782       109  LEU       HD23           41.9548324537       -8.0637609849       -2.1769965564  PROA      110             0.0000000000
      1783       109  LEU       C              40.6572382866       -4.1069406486       -6.3266383851  PROA      110             0.0000000000
      1784       109  LEU       O              41.0103723427       -2.9274400771       -6.3006049417  PROA      110             0.0000000000
      1785       110  GLU       N              39.4702333142       -4.5088216684       -6.7640076131  PROA      111             0.0000000000
      1786       110  GLU       HN             39.2753734457       -5.4882690204       -6.8820556346  PROA      111             0.0000000000
      1787       110  GLU       CA             38.4115983070       -3.6064076639       -7.1807699986  PROA      111             0.0000000000
      1788       110  GLU       HA             38.6381552005       -2.5776570378       -6.9316434300  PROA      111             0.0000000000
      1789       110  GLU       CB             38.0759895243       -3.7480295296       -8.6623272848  PROA      111             0.0000000000
      1790       110  GLU       HB1            37.0486737900       -3.3678341469       -8.8224896387  PROA      111             0.0000000000
      1791       110  GLU       HB2            38.1064615697       -4.8197290117       -8.9306578415  PROA      111             0.0000000000
      1792       110  GLU       CG             38.9682030177       -3.0204771525       -9.6625950593  PROA      111             0.0000000000
      1793       110  GLU       HG1            39.9711407929       -3.4849591400       -9.7256320897  PROA      111             0.0000000000
      1794       110  GLU       HG2            39.0838174790       -1.9496029680       -9.4115399456  PROA      111             0.0000000000
      1795       110  GLU       CD             38.2916255701       -3.1168838652      -11.0184544558  PROA      111             0.0000000000
      1796       110  GLU       OE1            37.8984000563       -4.2161467215      -11.4087413605  PROA      111             0.0000000000
      1797       110  GLU       OE2            38.1096178300       -2.0872952693      -11.6642086704  PROA      111             0.0000000000
      1798       110  GLU       C              37.1744732494       -4.0428686841       -6.4233207464  PROA      111             0.0000000000
      1799       110  GLU       O              36.9819297273       -5.2403276907       -6.2015192144  PROA      111             0.0000000000
      1800       111  PHE       N              36.3551972024       -3.0846413832       -6.0051423172  PROA      112             0.0000000000
      1801       111  PHE       HN             36.5632747804       -2.1336950420       -6.2092329213  PROA      112             0.0000000000
      1802       111  PHE       CA             35.1158318842       -3.3899557642       -5.2786695118  PROA      112             0.0000000000
      1803       111  PHE       HA             34.9666535152       -4.4612203176       -5.2127776188  PROA      112             0.0000000000
      1804       111  PHE       CB             35.1464568222       -2.7921812165       -3.8727137148  PROA      112             0.0000000000
      1805       111  PHE       HB1            34.2410901616       -3.0808670937       -3.2957649836  PROA      112             0.0000000000
      1806       111  PHE       HB2            35.1828052959       -1.6832113751       -3.9166891566  PROA      112             0.0000000000
      1807       111  PHE       CG             36.3634404424       -3.2648295814       -3.1135112442  PROA      112             0.0000000000
      1808       111  PHE       CD1            36.3415119035       -4.4917474802       -2.4615008082  PROA      112             0.0000000000
      1809       111  PHE       HD1            35.4594233910       -5.1143589589       -2.5137303646  PROA      112             0.0000000000
      1810       111  PHE       CE1            37.4617111975       -4.9211784469       -1.7598052996  PROA      112             0.0000000000
      1811       111  PHE       HE1            37.4465021476       -5.8773120245       -1.2573173584  PROA      112             0.0000000000
      1812       111  PHE       CZ             38.6022886585       -4.1295203128       -1.7130564594  PROA      112             0.0000000000
      1813       111  PHE       HZ             39.4783511681       -4.4700617243       -1.1785807953  PROA      112             0.0000000000
      1814       111  PHE       CD2            37.5030515203       -2.4700607954       -3.0615288633  PROA      112             0.0000000000
      1815       111  PHE       HD2            37.5226986060       -1.5200642260       -3.5771357435  PROA      112             0.0000000000
      1816       111  PHE       CE2            38.6232550833       -2.9023364752       -2.3640650906  PROA      112             0.0000000000
      1817       111  PHE       HE2            39.5127606994       -2.2878655024       -2.3364646418  PROA      112             0.0000000000
      1818       111  PHE       C              33.9357086645       -2.8193545580       -6.0474402511  PROA      112             0.0000000000
      1819       111  PHE       O              33.6937538613       -1.6045887729       -6.0043593925  PROA      112             0.0000000000
      1820       112  GLU       N              33.2403150571       -3.6886447478       -6.7939630551  PROA      113             0.0000000000
      1821       112  GLU       HN             33.4951138094       -4.6602586886       -6.8340720092  PROA      113             0.0000000000
      1822       112  GLU       CA             32.0810567923       -3.3089434712       -7.6038174963  PROA      113             0.0000000000
      1823       112  GLU       HA             32.1938568136       -2.3027673734       -7.9807868442  PROA      113             0.0000000000
      1824       112  GLU       CB             31.9243380766       -4.2960102086       -8.7779803896  PROA      113             0.0000000000
      1825       112  GLU       HB1            32.0245913643       -5.3312350289       -8.3881590753  PROA      113             0.0000000000
      1826       112  GLU       HB2            32.7645595455       -4.1510190257       -9.4921418740  PROA      113             0.0000000000
      1827       112  GLU       CG             30.5925962936       -4.1578108392       -9.5336567474  PROA      113             0.0000000000
      1828       112  GLU       HG1            30.5433967453       -3.1809208299      -10.0552224169  PROA      113             0.0000000000
      1829       112  GLU       HG2            29.7231467429       -4.2521374875       -8.8631057548  PROA      113             0.0000000000
      1830       112  GLU       CD             30.3741539651       -5.2766172005      -10.5434667668  PROA      113             0.0000000000
      1831       112  GLU       OE1            30.3907668106       -6.4538424523      -10.1660946429  PROA      113             0.0000000000
      1832       112  GLU       OE2            30.1419961754       -4.9625042406      -11.7102580117  PROA      113             0.0000000000
      1833       112  GLU       C              30.8225582512       -3.3881073601       -6.7491266161  PROA      113             0.0000000000
      1834       112  GLU       O              30.6242356331       -4.3894345804       -6.0778554808  PROA      113             0.0000000000
      1835       113  SER       N              29.9441904684       -2.3706979158       -6.7996940036  PROA      114             0.0000000000
      1836       113  SER       HN             30.1085751312       -1.6215803727       -7.4488031168  PROA      114             0.0000000000
      1837       113  SER       CA             28.6810307154       -2.4573298917       -6.0642864029  PROA      114             0.0000000000
      1838       113  SER       HA             28.8614704961       -2.6867340945       -5.0267036446  PROA      114             0.0000000000
      1839       113  SER       CB             28.0318585698       -1.0841450657       -6.2337412906  PROA      114             0.0000000000
      1840       113  SER       HB1            27.9404924401       -0.8704171713       -7.3245567226  PROA      114             0.0000000000
      1841       113  SER       HB2            28.6995803245       -0.3079382473       -5.7975306319  PROA      114             0.0000000000
      1842       113  SER       OG             26.7401317282       -1.0083293074       -5.6207986038  PROA      114             0.0000000000
      1843       113  SER       HG1            26.8532517771       -1.1652195341       -4.6720628486  PROA      114             0.0000000000
      1844       113  SER       C              27.8635521792       -3.5999961113       -6.6808022206  PROA      114             0.0000000000
      1845       113  SER       O              27.7090820793       -3.6310733893       -7.9049460811  PROA      114             0.0000000000
      1846       114  ALA       N              27.3624928654       -4.5528674838       -5.8559618049  PROA      115             0.0000000000
      1847       114  ALA       HN             27.5551366698       -4.5675519986       -4.8728673501  PROA      115             0.0000000000
      1848       114  ALA       CA             26.5617403616       -5.6716086781       -6.3918933002  PROA      115             0.0000000000
      1849       114  ALA       HA             27.1818698532       -6.2038350793       -7.1061735689  PROA      115             0.0000000000
      1850       114  ALA       CB             26.1452694938       -6.6315278675       -5.2803123692  PROA      115             0.0000000000
      1851       114  ALA       HB1            25.5469173664       -6.1129554004       -4.5023927934  PROA      115             0.0000000000
      1852       114  ALA       HB2            27.0571394790       -7.0457344470       -4.7974175980  PROA      115             0.0000000000
      1853       114  ALA       HB3            25.5598274450       -7.4880805022       -5.6768578898  PROA      115             0.0000000000
      1854       114  ALA       C              25.2969586873       -5.2285378302       -7.1492205346  PROA      115             0.0000000000
      1855       114  ALA       O              24.9834144672       -5.8113815392       -8.1810229541  PROA      115             0.0000000000
      1856       115  GLN       N              24.5881799625       -4.1969194047       -6.6663653351  PROA      116             0.0000000000
      1857       115  GLN       HN             24.9108088432       -3.6973999849       -5.8687675004  PROA      116             0.0000000000
      1858       115  GLN       CA             23.3534912390       -3.7873714475       -7.3389775761  PROA      116             0.0000000000
      1859       115  GLN       HA             22.9308504922       -4.6455989967       -7.8464645236  PROA      116             0.0000000000
      1860       115  GLN       CB             22.2876950935       -3.3399489069       -6.3222172077  PROA      116             0.0000000000
      1861       115  GLN       HB1            22.0605522161       -4.2191786072       -5.6738329783  PROA      116             0.0000000000
      1862       115  GLN       HB2            21.3482684505       -3.1285121647       -6.8736523812  PROA      116             0.0000000000
      1863       115  GLN       CG             22.6582321909       -2.1574592218       -5.4108328738  PROA      116             0.0000000000
      1864       115  GLN       HG1            23.0504445255       -1.3124421062       -6.0098130655  PROA      116             0.0000000000
      1865       115  GLN       HG2            23.4274709147       -2.5269827679       -4.7313460366  PROA      116             0.0000000000
      1866       115  GLN       CD             21.4420944990       -1.6895371962       -4.6237553096  PROA      116             0.0000000000
      1867       115  GLN       OE1            20.3106989409       -2.0848583321       -4.8627245351  PROA      116             0.0000000000
      1868       115  GLN       NE2            21.7102953146       -0.7887906818       -3.6759694481  PROA      116             0.0000000000
      1869       115  GLN       HE21           22.6357786894       -0.4302848945       -3.5515289770  PROA      116             0.0000000000
      1870       115  GLN       HE22           20.9512080180       -0.4263239325       -3.1461434868  PROA      116             0.0000000000
      1871       115  GLN       C              23.5550372755       -2.7487203764       -8.4283187292  PROA      116             0.0000000000
      1872       115  GLN       O              22.6342068113       -2.5071485423       -9.1961203345  PROA      116             0.0000000000
      1873       116  PHE       N              24.7370877174       -2.1195528434       -8.4752864640  PROA      117             0.0000000000
      1874       116  PHE       HN             25.4749329793       -2.3581756848       -7.8442652135  PROA      117             0.0000000000
      1875       116  PHE       CA             25.0668490486       -1.1555306816       -9.5155117934  PROA      117             0.0000000000
      1876       116  PHE       HA             24.2606880236       -1.0504110652      -10.2276869957  PROA      117             0.0000000000
      1877       116  PHE       CB             25.4080992771        0.2155809772       -8.9218931442  PROA      117             0.0000000000
      1878       116  PHE       HB1            25.6162094773        0.9492643747       -9.7320651307  PROA      117             0.0000000000
      1879       116  PHE       HB2            26.3180001171        0.1526140011       -8.2884112460  PROA      117             0.0000000000
      1880       116  PHE       CG             24.2959684482        0.7817975909       -8.0630190174  PROA      117             0.0000000000
      1881       116  PHE       CD1            23.0977360011        1.2327899380       -8.6597148407  PROA      117             0.0000000000
      1882       116  PHE       HD1            22.9605523397        1.1372349400       -9.7256342935  PROA      117             0.0000000000
      1883       116  PHE       CE1            22.1004520460        1.8166539122       -7.8539421852  PROA      117             0.0000000000
      1884       116  PHE       HE1            21.1850294274        2.1662838414       -8.2891619017  PROA      117             0.0000000000
      1885       116  PHE       CZ             22.3101839258        1.9270968261       -6.4640357490  PROA      117             0.0000000000
      1886       116  PHE       HZ             21.5303233664        2.3426879308       -5.8465631766  PROA      117             0.0000000000
      1887       116  PHE       CD2            24.4939954461        0.8837483842       -6.6681246329  PROA      117             0.0000000000
      1888       116  PHE       HD2            25.4406759197        0.6659301512       -6.2459697992  PROA      117             0.0000000000
      1889       116  PHE       CE2            23.4965708860        1.4620044135       -5.8600001305  PROA      117             0.0000000000
      1890       116  PHE       HE2            23.6342897731        1.5442555438       -4.8052182681  PROA      117             0.0000000000
      1891       116  PHE       C              26.2947194023       -1.6741110460      -10.2708864026  PROA      117             0.0000000000
      1892       116  PHE       O              27.4030248282       -1.1888940253      -10.0200607147  PROA      117             0.0000000000
      1893       117  PRO       N              26.1565502732       -2.6943758179      -11.1519029103  PROA      118             0.0000000000
      1894       117  PRO       CD             24.9434440865       -3.4226624209      -11.5017385912  PROA      118             0.0000000000
      1895       117  PRO       HD1            24.3682934779       -2.8257618774      -12.2410390128  PROA      118             0.0000000000
      1896       117  PRO       HD2            24.3246621852       -3.6810924161      -10.6264024296  PROA      118             0.0000000000
      1897       117  PRO       CA             27.3336178022       -3.1773228020      -11.8946547147  PROA      118             0.0000000000
      1898       117  PRO       HA             28.0518758864       -3.5571463798      -11.1786854554  PROA      118             0.0000000000
      1899       117  PRO       CB             26.7448543117       -4.2599826342      -12.8055472660  PROA      118             0.0000000000
      1900       117  PRO       HB1            27.4713037900       -5.0944929013      -12.9213013731  PROA      118             0.0000000000
      1901       117  PRO       HB2            26.5041192982       -3.8513237969      -13.8100345793  PROA      118             0.0000000000
      1902       117  PRO       CG             25.4622932082       -4.7153167132      -12.1136752459  PROA      118             0.0000000000
      1903       117  PRO       HG1            24.7437221177       -5.1899151836      -12.8105493421  PROA      118             0.0000000000
      1904       117  PRO       HG2            25.7106021687       -5.4056807809      -11.2741302542  PROA      118             0.0000000000
      1905       117  PRO       C              27.9855719788       -2.0462053522      -12.6728038432  PROA      118             0.0000000000
      1906       117  PRO       O              27.2907679541       -1.1238037040      -13.1217766340  PROA      118             0.0000000000
      1907       118  ASN       N              29.3226952453       -2.1044106188      -12.8086144360  PROA      119             0.0000000000
      1908       118  ASN       HN             29.7972390539       -2.9165683392      -12.4396026656  PROA      119             0.0000000000
      1909       118  ASN       CA             30.1406131620       -1.1001324717      -13.5114918684  PROA      119             0.0000000000
      1910       118  ASN       HA             31.1063045170       -1.5762979311      -13.6278795626  PROA      119             0.0000000000
      1911       118  ASN       CB             29.5827353659       -0.6766817347      -14.8813735560  PROA      119             0.0000000000
      1912       118  ASN       HB1            29.0134378387        0.2733296274      -14.8635915212  PROA      119             0.0000000000
      1913       118  ASN       HB2            28.8878327946       -1.4757819949      -15.2205317077  PROA      119             0.0000000000
      1914       118  ASN       CG             30.6710799501       -0.6254640026      -15.9459611805  PROA      119             0.0000000000
      1915       118  ASN       OD1            30.6122776131       -1.3595330428      -16.9285449832  PROA      119             0.0000000000
      1916       118  ASN       ND2            31.6571805057        0.2730566272      -15.7365492138  PROA      119             0.0000000000
      1917       118  ASN       HD21           31.6379500933        0.8016215197      -14.8830135274  PROA      119             0.0000000000
      1918       118  ASN       HD22           32.4280005507        0.2460088482      -16.3708559781  PROA      119             0.0000000000
      1919       118  ASN       C              30.3873595357        0.1632974179      -12.6726026379  PROA      119             0.0000000000
      1920       118  ASN       O              30.9737123190        1.1248467547      -13.1782648636  PROA      119             0.0000000000
      1921       119  TRP       N              29.9527085714        0.1516421300      -11.3870071753  PROA      120             0.0000000000
      1922       119  TRP       HN             29.4577893446       -0.6447764823      -11.0375604986  PROA      120             0.0000000000
      1923       119  TRP       CA             30.2059250650        1.2257827033      -10.4267726018  PROA      120             0.0000000000
      1924       119  TRP       HA             30.7559273646        2.0257656317      -10.9022703998  PROA      120             0.0000000000
      1925       119  TRP       CB             28.8990648086        1.7386592494       -9.8325875138  PROA      120             0.0000000000
      1926       119  TRP       HB1            29.0874332143        2.3768097117       -8.9522705946  PROA      120             0.0000000000
      1927       119  TRP       HB2            28.2677169037        0.8974927540       -9.4929125294  PROA      120             0.0000000000
      1928       119  TRP       CG             28.1613807218        2.5539388972      -10.8622798387  PROA      120             0.0000000000
      1929       119  TRP       CD1            27.4058886904        2.0883901208      -11.9473835791  PROA      120             0.0000000000
      1930       119  TRP       HD1            27.2809573853        1.0334717122      -12.1625565340  PROA      120             0.0000000000
      1931       119  TRP       NE1            26.9180216547        3.1275910535      -12.6748182339  PROA      120             0.0000000000
      1932       119  TRP       HE1            26.4591584554        3.0833236699      -13.5406357422  PROA      120             0.0000000000
      1933       119  TRP       CE2            27.3361174395        4.3181222256      -12.0892275551  PROA      120             0.0000000000
      1934       119  TRP       CD2            28.1093352163        3.9887782183      -10.9527695513  PROA      120             0.0000000000
      1935       119  TRP       CE3            28.6566043715        4.9961713724      -10.1685543353  PROA      120             0.0000000000
      1936       119  TRP       HE3            29.2798008271        4.7387931744       -9.3249583618  PROA      120             0.0000000000
      1937       119  TRP       CZ3            28.4437962362        6.3252844645      -10.5071515677  PROA      120             0.0000000000
      1938       119  TRP       HZ3            28.9749489283        7.0802861736       -9.9566714566  PROA      120             0.0000000000
      1939       119  TRP       CZ2            27.1317514926        5.6526854633      -12.4151746740  PROA      120             0.0000000000
      1940       119  TRP       HZ2            26.5448917785        5.8983669871      -13.2899619515  PROA      120             0.0000000000
      1941       119  TRP       CH2            27.6874173722        6.6525447192      -11.6258864513  PROA      120             0.0000000000
      1942       119  TRP       HH2            27.5378350982        7.6871084508      -11.9072336068  PROA      120             0.0000000000
      1943       119  TRP       C              31.0860610511        0.6508205229       -9.3240667766  PROA      120             0.0000000000
      1944       119  TRP       O              30.7744265659       -0.4039385949       -8.7474341804  PROA      120             0.0000000000
      1945       120  TYR       N              32.2067870803        1.3455696135       -9.0550465754  PROA      121             0.0000000000
      1946       120  TYR       HN             32.4115840341        2.1857897180       -9.5662764384  PROA      121             0.0000000000
      1947       120  TYR       CA             33.2571867800        0.8930216935       -8.1507242594  PROA      121             0.0000000000
      1948       120  TYR       HA             32.9421790454       -0.0166278861       -7.6598471886  PROA      121             0.0000000000
      1949       120  TYR       CB             34.5620322023        0.6400773587       -8.8927071347  PROA      121             0.0000000000
      1950       120  TYR       HB1            35.4217230277        0.4609986539       -8.2054056632  PROA      121             0.0000000000
      1951       120  TYR       HB2            34.8062148377        1.5418360101       -9.4966532753  PROA      121             0.0000000000
      1952       120  TYR       CG             34.5447839704       -0.5341700728       -9.8343246091  PROA      121             0.0000000000
      1953       120  TYR       CD1            34.8523127105       -1.7961013294       -9.3477287011  PROA      121             0.0000000000
      1954       120  TYR       HD1            35.0511308516       -1.9375764079       -8.3009231561  PROA      121             0.0000000000
      1955       120  TYR       CE1            35.0330227684       -2.8483739012      -10.2324282601  PROA      121             0.0000000000
      1956       120  TYR       HE1            35.3194751249       -3.8193152245       -9.8669465625  PROA      121             0.0000000000
      1957       120  TYR       CZ             34.9124475996       -2.6365933299      -11.5982908514  PROA      121             0.0000000000
      1958       120  TYR       OH             35.2483504034       -3.6455086221      -12.4732252715  PROA      121             0.0000000000
      1959       120  TYR       HH             36.1075266712       -3.9748074919      -12.1387852023  PROA      121             0.0000000000
      1960       120  TYR       CD2            34.2959091814       -0.3484238093      -11.1887232450  PROA      121             0.0000000000
      1961       120  TYR       HD2            34.0321062481        0.6290494497      -11.5641134011  PROA      121             0.0000000000
      1962       120  TYR       CE2            34.4839157389       -1.4033718188      -12.0746889507  PROA      121             0.0000000000
      1963       120  TYR       HE2            34.3738241209       -1.2619451803      -13.1395535409  PROA      121             0.0000000000
      1964       120  TYR       C              33.6256775730        1.8819095120       -7.0671332767  PROA      121             0.0000000000
      1965       120  TYR       O              33.5523690779        3.0925023906       -7.2951963090  PROA      121             0.0000000000
      1966       121  ILE       N              34.0847579323        1.3637113023       -5.8997435221  PROA      122             0.0000000000
      1967       121  ILE       HN             34.1230892070        0.3675551652       -5.7843716591  PROA      122             0.0000000000
      1968       121  ILE       CA             34.6287303119        2.1976814206       -4.8280990419  PROA      122             0.0000000000
      1969       121  ILE       HA             33.8968029097        2.9458185441       -4.5596838463  PROA      122             0.0000000000
      1970       121  ILE       CB             34.9880745334        1.3653254010       -3.6032238699  PROA      122             0.0000000000
      1971       121  ILE       HB             35.6244996243        0.5072064932       -3.9297072641  PROA      122             0.0000000000
      1972       121  ILE       CG2            35.7913584580        2.1696950712       -2.5811307381  PROA      122             0.0000000000
      1973       121  ILE       HG21           35.2088570752        3.0430921188       -2.2192195434  PROA      122             0.0000000000
      1974       121  ILE       HG22           36.7447266125        2.5389028014       -3.0167257456  PROA      122             0.0000000000
      1975       121  ILE       HG23           36.0739532529        1.5495440234       -1.7075508748  PROA      122             0.0000000000
      1976       121  ILE       CG1            33.6894160181        0.8237451982       -3.0027382792  PROA      122             0.0000000000
      1977       121  ILE       HG11           33.2343374576        0.0895399291       -3.7080935041  PROA      122             0.0000000000
      1978       121  ILE       HG12           32.9622813724        1.6576864412       -2.8748508571  PROA      122             0.0000000000
      1979       121  ILE       CD             33.8910099368        0.1429813058       -1.6511797659  PROA      122             0.0000000000
      1980       121  ILE       HD1            34.1441935272        0.8789875133       -0.8596080137  PROA      122             0.0000000000
      1981       121  ILE       HD2            34.7074841856       -0.6094287554       -1.7096145388  PROA      122             0.0000000000
      1982       121  ILE       HD3            32.9609116716       -0.3832830244       -1.3419248983  PROA      122             0.0000000000
      1983       121  ILE       C              35.8238566719        2.9134101508       -5.4604497108  PROA      122             0.0000000000
      1984       121  ILE       O              36.6954233628        2.2686779711       -6.0493808781  PROA      122             0.0000000000
      1985       122  SER       N              35.7961060973        4.2433545469       -5.4199057977  PROA      123             0.0000000000
      1986       122  SER       HN             35.0601191396        4.7454404527       -4.9558627489  PROA      123             0.0000000000
      1987       122  SER       CA             36.7838934822        5.0697031846       -6.1010702501  PROA      123             0.0000000000
      1988       122  SER       HA             37.6194449602        4.4371130127       -6.3588885395  PROA      123             0.0000000000
      1989       122  SER       CB             36.2224142884        5.6494579270       -7.3931246428  PROA      123             0.0000000000
      1990       122  SER       HB1            37.0286448548        5.7749976968       -8.1524789140  PROA      123             0.0000000000
      1991       122  SER       HB2            35.7472803250        6.6369539638       -7.2197675111  PROA      123             0.0000000000
      1992       122  SER       OG             35.2050738067        4.8024466594       -7.9127314717  PROA      123             0.0000000000
      1993       122  SER       HG1            34.9458390735        4.1597392318       -7.2334372482  PROA      123             0.0000000000
      1994       122  SER       C              37.3520772157        6.1991367589       -5.2622865794  PROA      123             0.0000000000
      1995       122  SER       O              36.7341610717        6.6511712392       -4.2987449521  PROA      123             0.0000000000
      1996       123  THR       N              38.5270187618        6.6956335764       -5.6851332107  PROA      124             0.0000000000
      1997       123  THR       HN             39.0516813787        6.2212548262       -6.4028824234  PROA      124             0.0000000000
      1998       123  THR       CA             39.1897632931        7.8304398214       -5.0693974943  PROA      124             0.0000000000
      1999       123  THR       HA             38.5269058965        8.3363520833       -4.3827294069  PROA      124             0.0000000000
      2000       123  THR       CB             40.3750992724        7.2460116699       -4.3069230016  PROA      124             0.0000000000
      2001       123  THR       HB             41.1282550419        8.0436339659       -4.0991593222  PROA      124             0.0000000000
      2002       123  THR       OG1            40.9896022639        6.2180861445       -5.0889244004  PROA      124             0.0000000000
      2003       123  THR       HG1            41.9249004223        6.1921343647       -4.8192499520  PROA      124             0.0000000000
      2004       123  THR       CG2            39.9351273317        6.6454246524       -2.9709181641  PROA      124             0.0000000000
      2005       123  THR       HG21           39.2130255160        5.8171645610       -3.1343293242  PROA      124             0.0000000000
      2006       123  THR       HG22           39.4501222426        7.4157686073       -2.3384215478  PROA      124             0.0000000000
      2007       123  THR       HG23           40.8129163477        6.2316117576       -2.4297249830  PROA      124             0.0000000000
      2008       123  THR       C              39.5685974925        8.8317995154       -6.1592490496  PROA      124             0.0000000000
      2009       123  THR       O              39.7979499356        8.4439884455       -7.3083778635  PROA      124             0.0000000000
      2010       124  SER       N              39.6276866016       10.1188276778       -5.7953259995  PROA      125             0.0000000000
      2011       124  SER       HN             39.3557150635       10.4519102557       -4.8922784728  PROA      125             0.0000000000
      2012       124  SER       CA             40.0426046118       11.1934317927       -6.7032676502  PROA      125             0.0000000000
      2013       124  SER       HA             39.6485051959       11.0026772238       -7.6914198863  PROA      125             0.0000000000
      2014       124  SER       CB             39.4263982143       12.4130559538       -6.0676210650  PROA      125             0.0000000000
      2015       124  SER       HB1            39.0545729184       13.1546484426       -6.8051370022  PROA      125             0.0000000000
      2016       124  SER       HB2            40.1592507293       12.9357892220       -5.4063758853  PROA      125             0.0000000000
      2017       124  SER       OG             38.3871831588       11.9018359815       -5.2240339573  PROA      125             0.0000000000
      2018       124  SER       HG1            37.6598731098       11.6264833411       -5.7880891171  PROA      125             0.0000000000
      2019       124  SER       C              41.5691338164       11.1674250663       -6.7475760867  PROA      125             0.0000000000
      2020       124  SER       O              42.1708921073       10.7380432872       -5.7701906729  PROA      125             0.0000000000
      2021       125  GLN       N              42.2036004365       11.6350633511       -7.8515174541  PROA      126             0.0000000000
      2022       125  GLN       HN             41.7093885522       11.8892830151       -8.6768238252  PROA      126             0.0000000000
      2023       125  GLN       CA             43.6746805783       11.7078722534       -7.9084303720  PROA      126             0.0000000000
      2024       125  GLN       HA             44.0931792599       10.7743385606       -7.5569283509  PROA      126             0.0000000000
      2025       125  GLN       CB             44.1994376647       11.9803039828       -9.3134684331  PROA      126             0.0000000000
      2026       125  GLN       HB1            45.2826388472       12.2550368046       -9.2478296624  PROA      126             0.0000000000
      2027       125  GLN       HB2            43.6462377148       12.8280216841       -9.7744225375  PROA      126             0.0000000000
      2028       125  GLN       CG             44.0704690840       10.7532302711      -10.2036179775  PROA      126             0.0000000000
      2029       125  GLN       HG1            43.0061009398       10.6182650805      -10.3430410109  PROA      126             0.0000000000
      2030       125  GLN       HG2            44.4195991001        9.8472739997       -9.6646440265  PROA      126             0.0000000000
      2031       125  GLN       CD             44.8491948388       10.9652252453      -11.4824644615  PROA      126             0.0000000000
      2032       125  GLN       OE1            44.5118511887       11.7744344870      -12.3436733009  PROA      126             0.0000000000
      2033       125  GLN       NE2            45.9372460203       10.1816696885      -11.5501351035  PROA      126             0.0000000000
      2034       125  GLN       HE21           46.2113804811        9.6494836025      -10.7422952041  PROA      126             0.0000000000
      2035       125  GLN       HE22           46.4656242709       10.1519333143      -12.3933351251  PROA      126             0.0000000000
      2036       125  GLN       C              44.1814729140       12.8031809538       -6.9548443091  PROA      126             0.0000000000
      2037       125  GLN       O              45.2871486670       12.7031984645       -6.4264224786  PROA      126             0.0000000000
      2038       126  ALA       N              43.3324609691       13.8217324966       -6.7020193262  PROA      127             0.0000000000
      2039       126  ALA       HN             42.4688171779       13.8762967045       -7.1793359687  PROA      127             0.0000000000
      2040       126  ALA       CA             43.6254481563       14.9287372863       -5.7881769418  PROA      127             0.0000000000
      2041       126  ALA       HA             44.6325693739       15.2747218719       -5.9891802062  PROA      127             0.0000000000
      2042       126  ALA       CB             42.6304809681       16.0723053764       -5.9921997781  PROA      127             0.0000000000
      2043       126  ALA       HB1            41.5895324604       15.7343640133       -5.8076133060  PROA      127             0.0000000000
      2044       126  ALA       HB2            42.6995869710       16.4412478000       -7.0407133502  PROA      127             0.0000000000
      2045       126  ALA       HB3            42.8541717564       16.9278992081       -5.3198509554  PROA      127             0.0000000000
      2046       126  ALA       C              43.5622279120       14.4674086881       -4.3199667643  PROA      127             0.0000000000
      2047       126  ALA       O              42.9613771506       13.4333876471       -4.0156168848  PROA      127             0.0000000000
      2048       127  GLU       N              44.1970794106       15.2375496610       -3.4206006228  PROA      128             0.0000000000
      2049       127  GLU       HN             44.7510179713       15.9869991428       -3.7607907364  PROA      128             0.0000000000
      2050       127  GLU       CA             44.2931039546       14.9390093156       -1.9884054723  PROA      128             0.0000000000
      2051       127  GLU       HA             44.3922009328       13.8655438564       -1.8843510626  PROA      128             0.0000000000
      2052       127  GLU       CB             45.5206392629       15.6110024963       -1.3811812698  PROA      128             0.0000000000
      2053       127  GLU       HB1            45.6092217290       15.3442324228       -0.2995130613  PROA      128             0.0000000000
      2054       127  GLU       HB2            45.4195295744       16.7185554909       -1.4344744019  PROA      128             0.0000000000
      2055       127  GLU       CG             46.8159910122       15.2013103316       -2.0756984947  PROA      128             0.0000000000
      2056       127  GLU       HG1            47.6967096354       15.6181360131       -1.5440433183  PROA      128             0.0000000000
      2057       127  GLU       HG2            46.8465463687       15.5131827567       -3.1394750122  PROA      128             0.0000000000
      2058       127  GLU       CD             46.9786735006       13.7002265421       -1.9911357065  PROA      128             0.0000000000
      2059       127  GLU       OE1            46.9545731922       13.1543999800       -0.8921500200  PROA      128             0.0000000000
      2060       127  GLU       OE2            47.1515038896       13.0708394445       -3.0266059079  PROA      128             0.0000000000
      2061       127  GLU       C              43.0719792155       15.3476887933       -1.1893926713  PROA      128             0.0000000000
      2062       127  GLU       O              42.4139730029       16.3453861544       -1.5072224995  PROA      128             0.0000000000
      2063       128  ASN       N              42.8231198100       14.5927051875       -0.0970160186  PROA      129             0.0000000000
      2064       128  ASN       HN             43.3663417588       13.7588809216        0.0124005850  PROA      129             0.0000000000
      2065       128  ASN       CA             41.8302241837       14.8214958018        0.9559603012  PROA      129             0.0000000000
      2066       128  ASN       HA             41.8088964014       13.9016464340        1.5263830731  PROA      129             0.0000000000
      2067       128  ASN       CB             42.2499177058       15.9764219971        1.8589840168  PROA      129             0.0000000000
      2068       128  ASN       HB1            42.2741076685       16.9215072416        1.3171869492  PROA      129             0.0000000000
      2069       128  ASN       HB2            43.2964881016       15.7877159967        2.1950806081  PROA      129             0.0000000000
      2070       128  ASN       CG             41.3881789480       15.9592023208        3.1032266765  PROA      129             0.0000000000
      2071       128  ASN       OD1            41.1592663286       14.9212353960        3.7159163824  PROA      129             0.0000000000
      2072       128  ASN       ND2            40.9533099177       17.1795878942        3.4696239729  PROA      129             0.0000000000
      2073       128  ASN       HD21           40.5192898258       17.2759965855        4.3606534958  PROA      129             0.0000000000
      2074       128  ASN       HD22           41.1889368334       17.9721788525        2.9134364166  PROA      129             0.0000000000
      2075       128  ASN       C              40.4085966699       15.0287847410        0.4429919711  PROA      129             0.0000000000
      2076       128  ASN       O              39.6474552730       15.8388345177        0.9832883096  PROA      129             0.0000000000
      2077       129  MET       N              40.0446359031       14.2626308227       -0.5875698823  PROA      130             0.0000000000
      2078       129  MET       HN             40.7002056380       13.6286493341       -0.9936562496  PROA      130             0.0000000000
      2079       129  MET       CA             38.7131800535       14.2988447218       -1.1671670475  PROA      130             0.0000000000
      2080       129  MET       HA             38.2063392266       15.1873881309       -0.8319722566  PROA      130             0.0000000000
      2081       129  MET       CB             38.8321069524       14.3135279521       -2.6918987601  PROA      130             0.0000000000
      2082       129  MET       HB1            37.8429462838       14.1433611159       -3.1659565878  PROA      130             0.0000000000
      2083       129  MET       HB2            39.4679539786       13.4492314374       -3.0025797035  PROA      130             0.0000000000
      2084       129  MET       CG             39.4788211573       15.5895317603       -3.2290551795  PROA      130             0.0000000000
      2085       129  MET       HG1            39.6382706716       15.4761123506       -4.3243071662  PROA      130             0.0000000000
      2086       129  MET       HG2            40.4859267141       15.7200864714       -2.7855841780  PROA      130             0.0000000000
      2087       129  MET       SD             38.4737909079       17.0497949413       -2.9179110971  PROA      130             0.0000000000
      2088       129  MET       CE             37.0568807464       16.5950885238       -3.9303890811  PROA      130             0.0000000000
      2089       129  MET       HE1            36.4783834259       15.7573152521       -3.4926793823  PROA      130             0.0000000000
      2090       129  MET       HE2            37.3809485717       16.3053344818       -4.9528744074  PROA      130             0.0000000000
      2091       129  MET       HE3            36.3670450157       17.4616094341       -4.0342906521  PROA      130             0.0000000000
      2092       129  MET       C              37.9529001609       13.0493463220       -0.6952049369  PROA      130             0.0000000000
      2093       129  MET       O              38.5902906894       12.0129589336       -0.4657610541  PROA      130             0.0000000000
      2094       130  PRO       N              36.6088767635       13.1143509040       -0.5219089135  PROA      131             0.0000000000
      2095       130  PRO       CD             35.7537633274       14.2758038473       -0.7191449949  PROA      131             0.0000000000
      2096       130  PRO       HD1            35.5406023971       14.3629414190       -1.8074957485  PROA      131             0.0000000000
      2097       130  PRO       HD2            36.2240270597       15.2001719721       -0.3227292652  PROA      131             0.0000000000
      2098       130  PRO       CA             35.8761559279       11.9213099670       -0.0744019306  PROA      131             0.0000000000
      2099       130  PRO       HA             36.2579771253       11.6560894042        0.8939493489  PROA      131             0.0000000000
      2100       130  PRO       CB             34.4244077713       12.4108285252       -0.0344035448  PROA      131             0.0000000000
      2101       130  PRO       HB1            33.8795532072       11.9624737515        0.8252052913  PROA      131             0.0000000000
      2102       130  PRO       HB2            33.8900950071       12.1397371469       -0.9744788015  PROA      131             0.0000000000
      2103       130  PRO       CG             34.4974078505       13.9334172336        0.0667330634  PROA      131             0.0000000000
      2104       130  PRO       HG1            33.6474297126       14.4706901570       -0.3964178186  PROA      131             0.0000000000
      2105       130  PRO       HG2            34.6124127162       14.2482026954        1.1201968453  PROA      131             0.0000000000
      2106       130  PRO       C              36.0344767739       10.7052022280       -0.9820309721  PROA      131             0.0000000000
      2107       130  PRO       O              36.2539501413       10.8392358770       -2.1953274824  PROA      131             0.0000000000
      2108       131  VAL       N              35.9151097295        9.5101239231       -0.3751534277  PROA      132             0.0000000000
      2109       131  VAL       HN             35.7828735861        9.4741543415        0.6178819863  PROA      132             0.0000000000
      2110       131  VAL       CA             35.8862095212        8.2380987575       -1.0943799261  PROA      132             0.0000000000
      2111       131  VAL       HA             36.5838359406        8.2623981129       -1.9212513635  PROA      132             0.0000000000
      2112       131  VAL       CB             36.2038009238        7.0784951140       -0.1531360198  PROA      132             0.0000000000
      2113       131  VAL       HB             35.4539575243        7.0830972007        0.6747600672  PROA      132             0.0000000000
      2114       131  VAL       CG1            36.1106636103        5.7265102292       -0.8619204101  PROA      132             0.0000000000
      2115       131  VAL       HG11           36.8312207478        5.6797020577       -1.7081740236  PROA      132             0.0000000000
      2116       131  VAL       HG12           35.0943059603        5.5395102148       -1.2643681939  PROA      132             0.0000000000
      2117       131  VAL       HG13           36.3549209593        4.8998768357       -0.1593023835  PROA      132             0.0000000000
      2118       131  VAL       CG2            37.5874278365        7.2931097137        0.4608885236  PROA      132             0.0000000000
      2119       131  VAL       HG21           37.6452723735        8.2325221439        1.0456750743  PROA      132             0.0000000000
      2120       131  VAL       HG22           38.3627904799        7.3285501872       -0.3330159643  PROA      132             0.0000000000
      2121       131  VAL       HG23           37.8303042996        6.4533796680        1.1472485771  PROA      132             0.0000000000
      2122       131  VAL       C              34.4432107415        8.1847688459       -1.6505232911  PROA      132             0.0000000000
      2123       131  VAL       O              33.4979418282        8.5873881364       -0.9612959061  PROA      132             0.0000000000
      2124       132  PHE       N              34.2835233383        7.7847800877       -2.9055232619  PROA      133             0.0000000000
      2125       132  PHE       HN             35.0623057489        7.4469176410       -3.4453502115  PROA      133             0.0000000000
      2126       132  PHE       CA             32.9757367814        7.8016875019       -3.5590800391  PROA      133             0.0000000000
      2127       132  PHE       HA             32.2068601543        7.7559511536       -2.8006961780  PROA      133             0.0000000000
      2128       132  PHE       CB             32.8062779870        9.0985165999       -4.3615474886  PROA      133             0.0000000000
      2129       132  PHE       HB1            32.9551809254        9.9673366346       -3.6809778980  PROA      133             0.0000000000
      2130       132  PHE       HB2            31.7934420650        9.1921281013       -4.8048968416  PROA      133             0.0000000000
      2131       132  PHE       CG             33.8370948684        9.1975316771       -5.4661223261  PROA      133             0.0000000000
      2132       132  PHE       CD1            35.1182252416        9.6640172080       -5.1930779777  PROA      133             0.0000000000
      2133       132  PHE       HD1            35.3875261998        9.9399590105       -4.1875773279  PROA      133             0.0000000000
      2134       132  PHE       CE1            36.0602061003        9.7539314094       -6.2098613855  PROA      133             0.0000000000
      2135       132  PHE       HE1            37.0657919418       10.0328363049       -5.9811690788  PROA      133             0.0000000000
      2136       132  PHE       CZ             35.7249315998        9.3832049287       -7.5055048109  PROA      133             0.0000000000
      2137       132  PHE       HZ             36.4635356327        9.4168552979       -8.2940517323  PROA      133             0.0000000000
      2138       132  PHE       CD2            33.5021890681        8.8298118240       -6.7652043923  PROA      133             0.0000000000
      2139       132  PHE       HD2            32.5068657441        8.4934827838       -6.9879030357  PROA      133             0.0000000000
      2140       132  PHE       CE2            34.4437454499        8.9224699604       -7.7831238635  PROA      133             0.0000000000
      2141       132  PHE       HE2            34.2007913997        8.6184566261       -8.7917493314  PROA      133             0.0000000000
      2142       132  PHE       C              32.7478971442        6.5739648040       -4.4481841257  PROA      133             0.0000000000
      2143       132  PHE       O              33.6496644760        5.7556447370       -4.6226431387  PROA      133             0.0000000000
      2144       133  LEU       N              31.5496719673        6.4673891106       -5.0316179670  PROA      134             0.0000000000
      2145       133  LEU       HN             30.8512671775        7.1481953049       -4.8708712757  PROA      134             0.0000000000
      2146       133  LEU       CA             31.2420752010        5.3996284594       -5.9798908291  PROA      134             0.0000000000
      2147       133  LEU       HA             31.9679448266        4.6059209122       -5.8786427644  PROA      134             0.0000000000
      2148       133  LEU       CB             29.8190043684        4.8997342967       -5.7445310377  PROA      134             0.0000000000
      2149       133  LEU       HB1            29.0726113658        5.6289504089       -6.1291180613  PROA      134             0.0000000000
      2150       133  LEU       HB2            29.6123158711        4.7792233221       -4.6678094626  PROA      134             0.0000000000
      2151       133  LEU       CG             29.5380434336        3.5290997418       -6.3542423383  PROA      134             0.0000000000
      2152       133  LEU       HG             29.8066820291        3.5840764245       -7.4351864417  PROA      134             0.0000000000
      2153       133  LEU       CD1            30.4197074843        2.4462513522       -5.7341287463  PROA      134             0.0000000000
      2154       133  LEU       HD11           30.2327964602        2.3636904249       -4.6432648358  PROA      134             0.0000000000
      2155       133  LEU       HD12           31.4919873025        2.6576857312       -5.8716549066  PROA      134             0.0000000000
      2156       133  LEU       HD13           30.2096365043        1.4583518203       -6.1994070786  PROA      134             0.0000000000
      2157       133  LEU       CD2            28.0594473524        3.1625246841       -6.2435339128  PROA      134             0.0000000000
      2158       133  LEU       HD21           27.4413756223        3.9098978192       -6.7740834022  PROA      134             0.0000000000
      2159       133  LEU       HD22           27.7438842963        3.1407093292       -5.1805780751  PROA      134             0.0000000000
      2160       133  LEU       HD23           27.8694366395        2.1612385690       -6.6894477705  PROA      134             0.0000000000
      2161       133  LEU       C              31.3822522776        6.0014447013       -7.3725571919  PROA      134             0.0000000000
      2162       133  LEU       O              30.7360539622        7.0018224841       -7.6777620883  PROA      134             0.0000000000
      2163       134  GLY       N              32.3048339653        5.4569363803       -8.1557089766  PROA      135             0.0000000000
      2164       134  GLY       HN             32.8675716078        4.6682688525       -7.8630220987  PROA      135             0.0000000000
      2165       134  GLY       CA             32.6041343054        5.9591543591       -9.4918954937  PROA      135             0.0000000000
      2166       134  GLY       HA1            33.6800379523        6.0439259419       -9.5594894047  PROA      135             0.0000000000
      2167       134  GLY       HA2            32.1080329793        6.8991370430       -9.6665580213  PROA      135             0.0000000000
      2168       134  GLY       C              32.1906595003        5.0100345061      -10.5973026993  PROA      135             0.0000000000
      2169       134  GLY       O              32.3846678338        3.7984658674      -10.4906340528  PROA      135             0.0000000000
      2170       135  GLY       N              31.6345685018        5.5704537868      -11.6634387278  PROA      136             0.0000000000
      2171       135  GLY       HN             31.5366045129        6.5525625234      -11.7430795305  PROA      136             0.0000000000
      2172       135  GLY       CA             31.2101976227        4.7883201345      -12.8156528168  PROA      136             0.0000000000
      2173       135  GLY       HA1            30.1794398524        5.0383594512      -13.0159895563  PROA      136             0.0000000000
      2174       135  GLY       HA2            31.3267909677        3.7266431055      -12.6357045514  PROA      136             0.0000000000
      2175       135  GLY       C              31.9787120919        5.0701926481      -14.0909133379  PROA      136             0.0000000000
      2176       135  GLY       O              31.5434686512        4.6412727604      -15.1596719061  PROA      136             0.0000000000
      2177       136  THR       N              33.1135257410        5.7982205150      -14.0108483218  PROA      137             0.0000000000
      2178       136  THR       HN             33.4884510200        6.2153706553      -13.1849250775  PROA      137             0.0000000000
      2179       136  THR       CA             33.8630663858        6.1356613051      -15.2372298020  PROA      137             0.0000000000
      2180       136  THR       HA             33.1796798011        6.5266953050      -15.9758523025  PROA      137             0.0000000000
      2181       136  THR       CB             34.7894646429        7.2155208836      -14.7180423986  PROA      137             0.0000000000
      2182       136  THR       HB             35.7429403815        6.7528817060      -14.3585423942  PROA      137             0.0000000000
      2183       136  THR       OG1            34.1828565247        7.7801233869      -13.5449355815  PROA      137             0.0000000000
      2184       136  THR       HG1            34.9454695361        8.1850939605      -13.0642755273  PROA      137             0.0000000000
      2185       136  THR       CG2            35.1362866595        8.2807838144      -15.7577781232  PROA      137             0.0000000000
      2186       136  THR       HG21           34.2147201894        8.8009831042      -16.0962394601  PROA      137             0.0000000000
      2187       136  THR       HG22           35.6527023663        7.8329315629      -16.6289110671  PROA      137             0.0000000000
      2188       136  THR       HG23           35.8102027357        9.0398555021      -15.3011974894  PROA      137             0.0000000000
      2189       136  THR       C              34.6161816496        4.9084867355      -15.7653405623  PROA      137             0.0000000000
      2190       136  THR       O              35.2076134374        4.1617750704      -14.9801532410  PROA      137             0.0000000000
      2191       137  LYS       N              34.5381569081        4.6875647438      -17.1042410863  PROA      138             0.0000000000
      2192       137  LYS       HN             34.0042425951        5.3203024851      -17.6444882311  PROA      138             0.0000000000
      2193       137  LYS       CA             35.0977091155        3.5294726049      -17.8236081171  PROA      138             0.0000000000
      2194       137  LYS       HA             34.6262900032        2.6735185297      -17.4071518052  PROA      138             0.0000000000
      2195       137  LYS       CB             34.6841666390        3.5415099001      -19.3010179193  PROA      138             0.0000000000
      2196       137  LYS       HB1            33.5987924586        3.5550757145      -19.4557712596  PROA      138             0.0000000000
      2197       137  LYS       HB2            35.0375822075        2.5806588344      -19.7522043225  PROA      138             0.0000000000
      2198       137  LYS       CG             35.2576220390        4.7021558459      -20.1184736628  PROA      138             0.0000000000
      2199       137  LYS       HG1            36.3685957062        4.7275381359      -20.0149535938  PROA      138             0.0000000000
      2200       137  LYS       HG2            34.8670763295        5.6706834218      -19.7373619608  PROA      138             0.0000000000
      2201       137  LYS       CD             34.9452540831        4.5780468527      -21.6113076181  PROA      138             0.0000000000
      2202       137  LYS       HD1            33.8497825682        4.4932620452      -21.7827712983  PROA      138             0.0000000000
      2203       137  LYS       HD2            35.4695739341        3.6595320465      -21.9207332841  PROA      138             0.0000000000
      2204       137  LYS       CE             35.5881510326        5.6899795803      -22.4429722871  PROA      138             0.0000000000
      2205       137  LYS       HE1            36.6930374653        5.7025479548      -22.3084593535  PROA      138             0.0000000000
      2206       137  LYS       HE2            35.1816295293        6.6850349596      -22.1526188656  PROA      138             0.0000000000
      2207       137  LYS       NZ             35.2946607684        5.4726495889      -23.8669769007  PROA      138             0.0000000000
      2208       137  LYS       HZ1            34.2654763440        5.5189980943      -24.0119929357  PROA      138             0.0000000000
      2209       137  LYS       HZ2            35.6971209965        4.5702961406      -24.1873687506  PROA      138             0.0000000000
      2210       137  LYS       HZ3            35.7392159431        6.2645246419      -24.3949676103  PROA      138             0.0000000000
      2211       137  LYS       C              36.6162864325        3.3371843356      -17.6776898048  PROA      138             0.0000000000
      2212       137  LYS       O              37.0799164483        2.1959887889      -17.6681539351  PROA      138             0.0000000000
      2213       138  GLY       N              37.3591480578        4.4339693382      -17.5798263086  PROA      139             0.0000000000
      2214       138  GLY       HN             36.9213207880        5.3228866833      -17.5573318438  PROA      139             0.0000000000
      2215       138  GLY       CA             38.8101767806        4.4056027016      -17.4484642920  PROA      139             0.0000000000
      2216       138  GLY       HA1            39.2103744625        3.7141508425      -18.1798473942  PROA      139             0.0000000000
      2217       138  GLY       HA2            39.0551324900        4.1247935708      -16.4337540836  PROA      139             0.0000000000
      2218       138  GLY       C              39.4297411127        5.7514529752      -17.7407588000  PROA      139             0.0000000000
      2219       138  GLY       O              39.7227179458        6.0667214905      -18.8976357764  PROA      139             0.0000000000
      2220       139  GLY       N              39.6086285931        6.5419893959      -16.6877832841  PROA      140             0.0000000000
      2221       139  GLY       HN             39.4164283485        6.2136920453      -15.7635612254  PROA      140             0.0000000000
      2222       139  GLY       CA             40.1727872864        7.8790822282      -16.7903977394  PROA      140             0.0000000000
      2223       139  GLY       HA1            39.3768072747        8.5386973031      -17.1020351808  PROA      140             0.0000000000
      2224       139  GLY       HA2            40.9879161374        7.8519960380      -17.5018735571  PROA      140             0.0000000000
      2225       139  GLY       C              40.7745820629        8.4370446861      -15.5170843677  PROA      140             0.0000000000
      2226       139  GLY       O              41.6643938334        7.8311213036      -14.9179267360  PROA      140             0.0000000000
      2227       140  GLN       N              40.2852008605        9.6227445737      -15.1269525755  PROA      141             0.0000000000
      2228       140  GLN       HN             39.5387058464       10.0104485438      -15.6543558535  PROA      141             0.0000000000
      2229       140  GLN       CA             40.7232837361       10.4670103931      -14.0120020742  PROA      141             0.0000000000
      2230       140  GLN       HA             41.7685789885       10.6648118560      -14.1760291616  PROA      141             0.0000000000
      2231       140  GLN       CB             39.9177580297       11.7667253282      -14.0126531136  PROA      141             0.0000000000
      2232       140  GLN       HB1            40.1097837748       12.3509928192      -13.0820770993  PROA      141             0.0000000000
      2233       140  GLN       HB2            38.8339807534       11.5010239877      -14.0084178344  PROA      141             0.0000000000
      2234       140  GLN       CG             40.2259479897       12.6379489728      -15.2346258259  PROA      141             0.0000000000
      2235       140  GLN       HG1            39.4351167130       13.4013531913      -15.3812384314  PROA      141             0.0000000000
      2236       140  GLN       HG2            40.2740205753       12.0495032379      -16.1744474487  PROA      141             0.0000000000
      2237       140  GLN       CD             41.5265718003       13.3930986231      -15.0374565861  PROA      141             0.0000000000
      2238       140  GLN       OE1            41.5208807307       14.5758256640      -14.7190396290  PROA      141             0.0000000000
      2239       140  GLN       NE2            42.6386467217       12.6671051752      -15.2470654665  PROA      141             0.0000000000
      2240       140  GLN       HE21           43.5283195398       13.1097116133      -15.1764967974  PROA      141             0.0000000000
      2241       140  GLN       HE22           42.5753289884       11.7190861691      -15.5448628692  PROA      141             0.0000000000
      2242       140  GLN       C              40.7265037068        9.8138235135      -12.6227038585  PROA      141             0.0000000000
      2243       140  GLN       O              41.6606699238       10.0458954305      -11.8540335101  PROA      141             0.0000000000
      2244       141  ASP       N              39.6804116713        9.0417576675      -12.2824557392  PROA      142             0.0000000000
      2245       141  ASP       HN             38.9481968607        8.7634040956      -12.9098813705  PROA      142             0.0000000000
      2246       141  ASP       CA             39.5348088175        8.4573047788      -10.9435301887  PROA      142             0.0000000000
      2247       141  ASP       HA             40.0447493818        9.0899201926      -10.2294531050  PROA      142             0.0000000000
      2248       141  ASP       CB             38.0425793112        8.4283622186      -10.5562274277  PROA      142             0.0000000000
      2249       141  ASP       HB1            37.8086238600        9.3794418465      -10.0366420851  PROA      142             0.0000000000
      2250       141  ASP       HB2            37.7980456847        7.5929259155       -9.8692651011  PROA      142             0.0000000000
      2251       141  ASP       CG             37.0828695561        8.3409752172      -11.7501833306  PROA      142             0.0000000000
      2252       141  ASP       OD1            36.0726795442        9.0402836753      -11.7460820571  PROA      142             0.0000000000
      2253       141  ASP       OD2            37.3272165360        7.5976649522      -12.6967103525  PROA      142             0.0000000000
      2254       141  ASP       C              40.1693759882        7.0609829051      -10.7769686959  PROA      142             0.0000000000
      2255       141  ASP       O              40.2709081901        6.3002607255      -11.7412373190  PROA      142             0.0000000000
      2256       142  ILE       N              40.5972432189        6.7420956232       -9.5337508814  PROA      143             0.0000000000
      2257       142  ILE       HN             40.4346930659        7.3722222089       -8.7723003220  PROA      143             0.0000000000
      2258       142  ILE       CA             41.2488996947        5.4815561867       -9.1512470690  PROA      143             0.0000000000
      2259       142  ILE       HA             41.7333651327        5.0525279734      -10.0173601960  PROA      143             0.0000000000
      2260       142  ILE       CB             42.2870020958        5.7964174626       -8.0841337752  PROA      143             0.0000000000
      2261       142  ILE       HB             41.7403949157        6.2341700006       -7.2327479728  PROA      143             0.0000000000
      2262       142  ILE       CG2            43.0242215397        4.5396195957       -7.6374195342  PROA      143             0.0000000000
      2263       142  ILE       HG21           43.4122182396        3.9821034803       -8.5164889704  PROA      143             0.0000000000
      2264       142  ILE       HG22           42.3535172486        3.8596482070       -7.0666925973  PROA      143             0.0000000000
      2265       142  ILE       HG23           43.8806447289        4.7867537720       -6.9790788631  PROA      143             0.0000000000
      2266       142  ILE       CG1            43.2191835214        6.9118119466       -8.5560436553  PROA      143             0.0000000000
      2267       142  ILE       HG11           42.6781735505        7.7906962534       -8.9679658745  PROA      143             0.0000000000
      2268       142  ILE       HG12           43.8697810333        6.5182122076       -9.3693400332  PROA      143             0.0000000000
      2269       142  ILE       CD             44.0879836469        7.4561517439       -7.4259593545  PROA      143             0.0000000000
      2270       142  ILE       HD1            44.8464359008        6.7107731627       -7.1048279338  PROA      143             0.0000000000
      2271       142  ILE       HD2            43.4525843318        7.7031555841       -6.5497542835  PROA      143             0.0000000000
      2272       142  ILE       HD3            44.6196320472        8.3730708710       -7.7513203384  PROA      143             0.0000000000
      2273       142  ILE       C              40.2251670563        4.4575664241       -8.6118497654  PROA      143             0.0000000000
      2274       142  ILE       O              39.4750221074        4.7789287121       -7.6926964401  PROA      143             0.0000000000
      2275       143  THR       N              40.2450324040        3.2156643052       -9.1445058412  PROA      144             0.0000000000
      2276       143  THR       HN             40.6898146787        3.0270110818      -10.0183670032  PROA      144             0.0000000000
      2277       143  THR       CA             39.3374566040        2.1275339134       -8.7400513721  PROA      144             0.0000000000
      2278       143  THR       HA             38.6824485099        2.4298968350       -7.9357096954  PROA      144             0.0000000000
      2279       143  THR       CB             38.5719728308        1.9585890249      -10.0292783566  PROA      144             0.0000000000
      2280       143  THR       HB             38.3771214980        0.8775689781      -10.2489010021  PROA      144             0.0000000000
      2281       143  THR       OG1            39.3911803004        2.5460321310      -11.0554789798  PROA      144             0.0000000000
      2282       143  THR       HG1            39.0136196138        2.2338760823      -11.8932965276  PROA      144             0.0000000000
      2283       143  THR       CG2            37.2432150048        2.7124388894       -9.9962326063  PROA      144             0.0000000000
      2284       143  THR       HG21           37.4166643922        3.8103105387       -9.9959135804  PROA      144             0.0000000000
      2285       143  THR       HG22           36.6919102298        2.4611972783       -9.0665170824  PROA      144             0.0000000000
      2286       143  THR       HG23           36.6173091613        2.4486127122      -10.8732628504  PROA      144             0.0000000000
      2287       143  THR       C              40.1030389860        0.8796845954       -8.2664769893  PROA      144             0.0000000000
      2288       143  THR       O              39.4813126278       -0.1182512114       -7.8909367640  PROA      144             0.0000000000
      2289       144  ASP       N              41.4473732611        0.9359658648       -8.3159519901  PROA      145             0.0000000000
      2290       144  ASP       HN             41.8814328296        1.7708002413       -8.6230089649  PROA      145             0.0000000000
      2291       144  ASP       CA             42.3564923460       -0.1485372542       -7.9345526268  PROA      145             0.0000000000
      2292       144  ASP       HA             41.8376824535       -1.1001293471       -7.9261748825  PROA      145             0.0000000000
      2293       144  ASP       CB             43.0305780129        0.0898654166       -9.3059306492  PROA      145             0.0000000000
      2294       144  ASP       HB1            43.2094645749        1.1726752627       -9.5141482230  PROA      145             0.0000000000
      2295       144  ASP       HB2            42.2840016736       -0.2507930323      -10.0613961733  PROA      145             0.0000000000
      2296       144  ASP       CG             44.3049618114       -0.5798391336       -9.6990181071  PROA      145             0.0000000000
      2297       144  ASP       OD1            44.4165968016       -1.7662616524       -9.5483687265  PROA      145             0.0000000000
      2298       144  ASP       OD2            45.2374856640        0.0872649991      -10.1394376122  PROA      145             0.0000000000
      2299       144  ASP       C              42.9423328238        0.1153492523       -6.5495844516  PROA      145             0.0000000000
      2300       144  ASP       O              43.3803793933        1.2408025282       -6.2659471361  PROA      145             0.0000000000
      2301       145  PHE       N              42.9587474808       -0.9295784138       -5.6994393278  PROA      146             0.0000000000
      2302       145  PHE       HN             42.4822910257       -1.7692979725       -5.9810216843  PROA      146             0.0000000000
      2303       145  PHE       CA             43.4347249723       -0.8695766701       -4.3169465725  PROA      146             0.0000000000
      2304       145  PHE       HA             44.0183003061        0.0313265411       -4.1976213941  PROA      146             0.0000000000
      2305       145  PHE       CB             42.2541877952       -0.8587491601       -3.3374054867  PROA      146             0.0000000000
      2306       145  PHE       HB1            42.5985113272       -0.6674310801       -2.2973036464  PROA      146             0.0000000000
      2307       145  PHE       HB2            41.7327671193       -1.8429057997       -3.3553550447  PROA      146             0.0000000000
      2308       145  PHE       CG             41.2435069731        0.2025145245       -3.6973772459  PROA      146             0.0000000000
      2309       145  PHE       CD1            41.4587286538        1.5228807109       -3.3271141477  PROA      146             0.0000000000
      2310       145  PHE       HD1            42.3253600968        1.7776824518       -2.7410143522  PROA      146             0.0000000000
      2311       145  PHE       CE1            40.5341046352        2.5033357922       -3.6688322448  PROA      146             0.0000000000
      2312       145  PHE       HE1            40.7090585767        3.5360645084       -3.4012711524  PROA      146             0.0000000000
      2313       145  PHE       CZ             39.3925079136        2.1605832199       -4.3817407938  PROA      146             0.0000000000
      2314       145  PHE       HZ             38.6939015831        2.9302070142       -4.6745650809  PROA      146             0.0000000000
      2315       145  PHE       CD2            40.0929965711       -0.1421518857       -4.3983743077  PROA      146             0.0000000000
      2316       145  PHE       HD2            39.9320967775       -1.1637992052       -4.7140331511  PROA      146             0.0000000000
      2317       145  PHE       CE2            39.1676659784        0.8363538306       -4.7392553091  PROA      146             0.0000000000
      2318       145  PHE       HE2            38.2981273894        0.5627442555       -5.3202313343  PROA      146             0.0000000000
      2319       145  PHE       C              44.3329479328       -2.0506788358       -3.9403324630  PROA      146             0.0000000000
      2320       145  PHE       O              44.1953948004       -3.1356037324       -4.4971458109  PROA      146             0.0000000000
      2321       146  THR       N              45.2086680367       -1.8468859957       -2.9487757183  PROA      147             0.0000000000
      2322       146  THR       HN             45.2576699888       -0.9505782071       -2.4933181276  PROA      147             0.0000000000
      2323       146  THR       CA             46.0204898439       -2.9127998043       -2.3672921794  PROA      147             0.0000000000
      2324       146  THR       HA             45.9555466504       -3.8308231599       -2.9330204996  PROA      147             0.0000000000
      2325       146  THR       CB             47.4411269908       -2.3723250297       -2.3083166329  PROA      147             0.0000000000
      2326       146  THR       HB             48.0054511435       -2.8794037370       -1.4852963362  PROA      147             0.0000000000
      2327       146  THR       OG1            47.3907147654       -0.9704090356       -2.0141735505  PROA      147             0.0000000000
      2328       146  THR       HG1            47.1330304887       -0.5059688856       -2.8174220096  PROA      147             0.0000000000
      2329       146  THR       CG2            48.2294723406       -2.6248321108       -3.5903730994  PROA      147             0.0000000000
      2330       146  THR       HG21           47.7282340649       -2.1338295887       -4.4434205734  PROA      147             0.0000000000
      2331       146  THR       HG22           48.2958408598       -3.7153298054       -3.7952119492  PROA      147             0.0000000000
      2332       146  THR       HG23           49.2566664653       -2.2118787808       -3.4900594814  PROA      147             0.0000000000
      2333       146  THR       C              45.4566707973       -3.1464094456       -0.9621606488  PROA      147             0.0000000000
      2334       146  THR       O              44.9647635959       -2.2046221635       -0.3310283168  PROA      147             0.0000000000
      2335       147  MET       N              45.5187080482       -4.3927860346       -0.4888681625  PROA      148             0.0000000000
      2336       147  MET       HN             45.8840056037       -5.1279550140       -1.0662467953  PROA      148             0.0000000000
      2337       147  MET       CA             45.0260179216       -4.7893479192        0.8261953763  PROA      148             0.0000000000
      2338       147  MET       HA             44.5195409360       -3.9679378404        1.3113440225  PROA      148             0.0000000000
      2339       147  MET       CB             44.0828862274       -5.9861584990        0.6883220892  PROA      148             0.0000000000
      2340       147  MET       HB1            44.5686663104       -6.7501949320        0.0353428371  PROA      148             0.0000000000
      2341       147  MET       HB2            43.1574248056       -5.6478435482        0.1742395107  PROA      148             0.0000000000
      2342       147  MET       CG             43.7590925339       -6.6251627037        2.0412896685  PROA      148             0.0000000000
      2343       147  MET       HG1            43.0814187512       -5.9367994547        2.5913644301  PROA      148             0.0000000000
      2344       147  MET       HG2            44.6360415961       -6.8057568718        2.6886435243  PROA      148             0.0000000000
      2345       147  MET       SD             43.0099789729       -8.2542669601        1.9170230423  PROA      148             0.0000000000
      2346       147  MET       CE             41.4852428788       -7.7666792543        1.1108393953  PROA      148             0.0000000000
      2347       147  MET       HE1            41.6858215912       -7.2887054238        0.1349269412  PROA      148             0.0000000000
      2348       147  MET       HE2            40.9245878604       -7.0472784204        1.7440516277  PROA      148             0.0000000000
      2349       147  MET       HE3            40.8355946618       -8.6508222442        0.9357345701  PROA      148             0.0000000000
      2350       147  MET       C              46.1939367164       -5.2062709979        1.7251201980  PROA      148             0.0000000000
      2351       147  MET       O              47.0695124936       -5.9579940207        1.2882248381  PROA      148             0.0000000000
      2352       148  GLN       N              46.2056615612       -4.7072943694        2.9734506239  PROA      149             0.0000000000
      2353       148  GLN       HN             45.5020176716       -4.0499178454        3.2555903776  PROA      149             0.0000000000
      2354       148  GLN       CA             47.2293022577       -5.0264157055        3.9723736928  PROA      149             0.0000000000
      2355       148  GLN       HA             47.8674836772       -5.8101914260        3.5880083581  PROA      149             0.0000000000
      2356       148  GLN       CB             48.0938681017       -3.8111727457        4.3293603171  PROA      149             0.0000000000
      2357       148  GLN       HB1            48.9689686114       -4.1967965662        4.9065475069  PROA      149             0.0000000000
      2358       148  GLN       HB2            47.5780735787       -3.1402865559        5.0346781073  PROA      149             0.0000000000
      2359       148  GLN       CG             48.6434114577       -3.0202341864        3.1348983899  PROA      149             0.0000000000
      2360       148  GLN       HG1            48.9583627750       -3.7288130471        2.3384928863  PROA      149             0.0000000000
      2361       148  GLN       HG2            49.5234184890       -2.4197504077        3.4388963168  PROA      149             0.0000000000
      2362       148  GLN       CD             47.5665771126       -2.0767809519        2.6418499264  PROA      149             0.0000000000
      2363       148  GLN       OE1            46.8185352444       -1.5130910043        3.4378047030  PROA      149             0.0000000000
      2364       148  GLN       NE2            47.5103073594       -1.9423751925        1.3053803956  PROA      149             0.0000000000
      2365       148  GLN       HE21           46.7137820096       -1.4967146569        0.8982040694  PROA      149             0.0000000000
      2366       148  GLN       HE22           48.2001185171       -2.3783529368        0.7332233348  PROA      149             0.0000000000
      2367       148  GLN       C              46.5110876296       -5.5797286659        5.2122787359  PROA      149             0.0000000000
      2368       148  GLN       O              45.6697631933       -4.8865499752        5.7854510448  PROA      149             0.0000000000
      2369       149  PHE       N              46.8158812170       -6.8322055939        5.6039002546  PROA      150             0.0000000000
      2370       149  PHE       HN             47.5279732497       -7.3650159138        5.1589863440  PROA      150             0.0000000000
      2371       149  PHE       CA             46.1835521773       -7.4847152919        6.7569740075  PROA      150             0.0000000000
      2372       149  PHE       HA             45.1144310271       -7.3418875759        6.6634977513  PROA      150             0.0000000000
      2373       149  PHE       CB             46.4842597702       -8.9827435120        6.7656570617  PROA      150             0.0000000000
      2374       149  PHE       HB1            46.0244535682       -9.4352912267        7.6775554186  PROA      150             0.0000000000
      2375       149  PHE       HB2            47.5334815977       -9.2778193914        6.7997038006  PROA      150             0.0000000000
      2376       149  PHE       CG             45.7971355638       -9.6370045704        5.5926754794  PROA      150             0.0000000000
      2377       149  PHE       CD1            44.4234440260       -9.8432908156        5.6288216266  PROA      150             0.0000000000
      2378       149  PHE       HD1            43.8495805827       -9.5139603121        6.4852427930  PROA      150             0.0000000000
      2379       149  PHE       CE1            43.7898080088      -10.4620117313        4.5586647099  PROA      150             0.0000000000
      2380       149  PHE       HE1            42.7257909055      -10.6101208294        4.5673683029  PROA      150             0.0000000000
      2381       149  PHE       CZ             44.5265527100      -10.8709046506        3.4542309972  PROA      150             0.0000000000
      2382       149  PHE       HZ             44.0202929182      -11.3737360455        2.6583776857  PROA      150             0.0000000000
      2383       149  PHE       CD2            46.5341889196      -10.0342955862        4.4844601576  PROA      150             0.0000000000
      2384       149  PHE       HD2            47.5749021441       -9.8242065595        4.5144300319  PROA      150             0.0000000000
      2385       149  PHE       CE2            45.8983182448      -10.6510413481        3.4146273903  PROA      150             0.0000000000
      2386       149  PHE       HE2            46.4693377574      -10.9737607534        2.5537816797  PROA      150             0.0000000000
      2387       149  PHE       C              46.5659865194       -6.8588432879        8.0940627138  PROA      150             0.0000000000
      2388       149  PHE       O              47.7213105156       -6.4806348275        8.2906811875  PROA      150             0.0000000000
      2389       150  VAL       N              45.5919950220       -6.7868115491        9.0201442392  PROA      151             0.0000000000
      2390       150  VAL       HN             44.6894204951       -7.1864914172        8.8534575033  PROA      151             0.0000000000
      2391       150  VAL       CA             45.7554222715       -6.2434558262       10.3744363394  PROA      151             0.0000000000
      2392       150  VAL       HA             46.7513539556       -5.8408473465       10.4893456575  PROA      151             0.0000000000
      2393       150  VAL       CB             44.7296031931       -5.1423622846       10.6391800480  PROA      151             0.0000000000
      2394       150  VAL       HB             43.7225754301       -5.5745892480       10.4572574830  PROA      151             0.0000000000
      2395       150  VAL       CG1            44.7947697712       -4.6658583774       12.0905374621  PROA      151             0.0000000000
      2396       150  VAL       HG11           45.8516289126       -4.5854625099       12.4220326631  PROA      151             0.0000000000
      2397       150  VAL       HG12           44.2494713158       -5.3547718723       12.7697108877  PROA      151             0.0000000000
      2398       150  VAL       HG13           44.3244140080       -3.6648547585       12.1856226842  PROA      151             0.0000000000
      2399       150  VAL       CG2            44.9145525548       -3.9965563802        9.6432058701  PROA      151             0.0000000000
      2400       150  VAL       HG21           44.7997933178       -4.3411440742        8.5967823523  PROA      151             0.0000000000
      2401       150  VAL       HG22           45.9304301402       -3.5602833007        9.7525965443  PROA      151             0.0000000000
      2402       150  VAL       HG23           44.1775798513       -3.1908270502        9.8328005252  PROA      151             0.0000000000
      2403       150  VAL       C              45.6304160154       -7.3813067012       11.3989156325  PROA      151             0.0000000000
      2404       150  VAL       OT1            45.4191576198       -8.5458550151       10.9667153144  PROA      151             0.0000000000
      2405       150  VAL       OT2            45.7454033426       -7.0930514865       12.6200981929  PROA      151             0.0000000000
      2406       151  GLN       N               2.1967069671       -1.6486983774      -19.4950362207  PROB      1               0.0000000000
      2407       151  GLN       HT1             1.3388879275       -2.2310406673      -19.2948183491  PROB      1               0.0000000000
      2408       151  GLN       HT2             2.0226093085       -1.1533021207      -20.4117269663  PROB      1               0.0000000000
      2409       151  GLN       HT3             2.3048907268       -0.9314920749      -18.7584256910  PROB      1               0.0000000000
      2410       151  GLN       CA              3.3840886651       -2.4941286515      -19.6145910399  PROB      1               0.0000000000
      2411       151  GLN       HA              3.2760800716       -3.0927765621      -20.5116599655  PROB      1               0.0000000000
      2412       151  GLN       CB              4.6421517816       -1.6302898592      -19.7067525066  PROB      1               0.0000000000
      2413       151  GLN       HB1             5.5334436199       -2.2986939824      -19.8171750668  PROB      1               0.0000000000
      2414       151  GLN       HB2             4.7974424708       -1.0597439895      -18.7590206834  PROB      1               0.0000000000
      2415       151  GLN       CG              4.6228610230       -0.6526935268      -20.8821716988  PROB      1               0.0000000000
      2416       151  GLN       HG1             3.7320044250       -0.0001415411      -20.8019258706  PROB      1               0.0000000000
      2417       151  GLN       HG2             4.6155883844       -1.1839898887      -21.8574479261  PROB      1               0.0000000000
      2418       151  GLN       CD              5.8394844300        0.2455816311      -20.8096580696  PROB      1               0.0000000000
      2419       151  GLN       OE1             6.8960367488       -0.1073889679      -20.3061742529  PROB      1               0.0000000000
      2420       151  GLN       NE2             5.6419578962        1.4584804653      -21.3343109896  PROB      1               0.0000000000
      2421       151  GLN       HE21            6.4314429983        2.0730816276      -21.3313987343  PROB      1               0.0000000000
      2422       151  GLN       HE22            4.7806106911        1.6563360445      -21.7852856725  PROB      1               0.0000000000
      2423       151  GLN       C               3.5155228099       -3.4681339320      -18.4591959650  PROB      1               0.0000000000
      2424       151  GLN       O               3.7156529992       -4.6655087869      -18.6189312587  PROB      1               0.0000000000
      2425       152  VAL       N               3.3902368289       -2.8708193676      -17.2707294176  PROB      2               0.0000000000
      2426       152  VAL       HN              3.3082141635       -1.9008203682      -17.0823974198  PROB      2               0.0000000000
      2427       152  VAL       CA              3.4850443226       -3.6896983897      -16.0729040187  PROB      2               0.0000000000
      2428       152  VAL       HA              3.8395726157       -4.6896650529      -16.2915707719  PROB      2               0.0000000000
      2429       152  VAL       CB              4.4931037799       -3.0668584088      -15.0904461373  PROB      2               0.0000000000
      2430       152  VAL       HB              4.1367887321       -2.0400227540      -14.8149160706  PROB      2               0.0000000000
      2431       152  VAL       CG1             4.6015941699       -3.8617662715      -13.7870216765  PROB      2               0.0000000000
      2432       152  VAL       HG11            4.7735116979       -4.9397334065      -13.9851603156  PROB      2               0.0000000000
      2433       152  VAL       HG12            3.6797973429       -3.7608902388      -13.1758154359  PROB      2               0.0000000000
      2434       152  VAL       HG13            5.4477474779       -3.4715058985      -13.1970018933  PROB      2               0.0000000000
      2435       152  VAL       CG2             5.8644216313       -2.8852720395      -15.7451909279  PROB      2               0.0000000000
      2436       152  VAL       HG21            5.8258904334       -2.2096058639      -16.6231897457  PROB      2               0.0000000000
      2437       152  VAL       HG22            6.2703833642       -3.8652695441      -16.0652659056  PROB      2               0.0000000000
      2438       152  VAL       HG23            6.5727889598       -2.4420724995      -15.0173858114  PROB      2               0.0000000000
      2439       152  VAL       C               2.1199088841       -3.8242767702      -15.4336842647  PROB      2               0.0000000000
      2440       152  VAL       O               1.4356269972       -2.8431761418      -15.1744221267  PROB      2               0.0000000000
      2441       153  GLN       N               1.7605280036       -5.0814492164      -15.1775811152  PROB      3               0.0000000000
      2442       153  GLN       HN              2.2244724223       -5.8982242497      -15.5435465355  PROB      3               0.0000000000
      2443       153  GLN       CA              0.7438691072       -5.2863345191      -14.1570779544  PROB      3               0.0000000000
      2444       153  GLN       HA              0.2789341229       -4.3620859767      -13.8373355780  PROB      3               0.0000000000
      2445       153  GLN       CB             -0.3432698102       -6.2624688111      -14.6086228781  PROB      3               0.0000000000
      2446       153  GLN       HB1            -1.1355038277       -6.2977362116      -13.8216411792  PROB      3               0.0000000000
      2447       153  GLN       HB2             0.1012588518       -7.2904428698      -14.6239997888  PROB      3               0.0000000000
      2448       153  GLN       CG             -1.0121596624       -5.9334396419      -15.9432640926  PROB      3               0.0000000000
      2449       153  GLN       HG1            -0.6220462461       -4.9881213976      -16.3708574822  PROB      3               0.0000000000
      2450       153  GLN       HG2            -2.1121215679       -5.8231864972      -15.8216405840  PROB      3               0.0000000000
      2451       153  GLN       CD             -0.7341207178       -7.0583116340      -16.9208475145  PROB      3               0.0000000000
      2452       153  GLN       OE1            -0.0310361544       -6.9058359253      -17.9111617348  PROB      3               0.0000000000
      2453       153  GLN       NE2            -1.3202761292       -8.2175080780      -16.6100816254  PROB      3               0.0000000000
      2454       153  GLN       HE21           -1.7864384039       -8.3606267159      -15.7321557039  PROB      3               0.0000000000
      2455       153  GLN       HE22           -1.2748147265       -8.9618894466      -17.2698953357  PROB      3               0.0000000000
      2456       153  GLN       C               1.4397975084       -5.9060635667      -12.9748391596  PROB      3               0.0000000000
      2457       153  GLN       O               2.3412809683       -6.7160317537      -13.1527860829  PROB      3               0.0000000000
      2458       154  LEU       N               0.9766880686       -5.5359018751      -11.7809983122  PROB      4               0.0000000000
      2459       154  LEU       HN              0.3224316468       -4.8029468082      -11.6191688511  PROB      4               0.0000000000
      2460       154  LEU       CA              1.1983585776       -6.4883734102      -10.7023736508  PROB      4               0.0000000000
      2461       154  LEU       HA              1.7810908527       -7.3478254851      -11.0127520662  PROB      4               0.0000000000
      2462       154  LEU       CB              1.9140867919       -5.8660674963       -9.4984295189  PROB      4               0.0000000000
      2463       154  LEU       HB1             1.9698557680       -6.6421059495       -8.7192072128  PROB      4               0.0000000000
      2464       154  LEU       HB2             1.3255870462       -5.0163513942       -9.0933606363  PROB      4               0.0000000000
      2465       154  LEU       CG              3.3409381051       -5.3907056852       -9.7865327619  PROB      4               0.0000000000
      2466       154  LEU       HG              3.6886593324       -5.9147540117      -10.7136561599  PROB      4               0.0000000000
      2467       154  LEU       CD1             3.4039872436       -3.8904472968      -10.0683404520  PROB      4               0.0000000000
      2468       154  LEU       HD11            3.0436321722       -3.3187734762       -9.1872879372  PROB      4               0.0000000000
      2469       154  LEU       HD12            2.7696503679       -3.6217346481      -10.9389620192  PROB      4               0.0000000000
      2470       154  LEU       HD13            4.4461342279       -3.5781752104      -10.2830016856  PROB      4               0.0000000000
      2471       154  LEU       CD2             4.3103099214       -5.7969991077       -8.6768400401  PROB      4               0.0000000000
      2472       154  LEU       HD21            4.3394977189       -6.9006476693       -8.5676617506  PROB      4               0.0000000000
      2473       154  LEU       HD22            3.9893222821       -5.3571657104       -7.7086762280  PROB      4               0.0000000000
      2474       154  LEU       HD23            5.3374136189       -5.4426939601       -8.9025134375  PROB      4               0.0000000000
      2475       154  LEU       C              -0.1627498285       -7.0092724572      -10.3190799128  PROB      4               0.0000000000
      2476       154  LEU       O              -1.1231108809       -6.2518214725      -10.2486196053  PROB      4               0.0000000000
      2477       155  GLN       N              -0.2238800132       -8.3286085909      -10.1423505524  PROB      5               0.0000000000
      2478       155  GLN       HN              0.5528626776       -8.9437287311      -10.3026703384  PROB      5               0.0000000000
      2479       155  GLN       CA             -1.5275077392       -8.9059601457       -9.8455847624  PROB      5               0.0000000000
      2480       155  GLN       HA             -2.1553663285       -8.1586011857       -9.3719712927  PROB      5               0.0000000000
      2481       155  GLN       CB             -2.2528495068       -9.3221872074      -11.1344293431  PROB      5               0.0000000000
      2482       155  GLN       HB1            -2.6167193436       -8.3888939496      -11.6288940061  PROB      5               0.0000000000
      2483       155  GLN       HB2            -3.1196271217       -9.9537342346      -10.8528352520  PROB      5               0.0000000000
      2484       155  GLN       CG             -1.4108652552      -10.1310027123      -12.1244621705  PROB      5               0.0000000000
      2485       155  GLN       HG1            -1.0741955509      -11.0859407812      -11.6717910473  PROB      5               0.0000000000
      2486       155  GLN       HG2            -0.5028742101       -9.5631509470      -12.4282696940  PROB      5               0.0000000000
      2487       155  GLN       CD             -2.2081493054      -10.3550560733      -13.3896725224  PROB      5               0.0000000000
      2488       155  GLN       OE1            -2.3242150551       -9.5003773536      -14.2580658825  PROB      5               0.0000000000
      2489       155  GLN       NE2            -2.7625088928      -11.5666928207      -13.4656714717  PROB      5               0.0000000000
      2490       155  GLN       HE21           -3.2584674099      -11.7683090456      -14.3115299212  PROB      5               0.0000000000
      2491       155  GLN       HE22           -2.6780555997      -12.2208587502      -12.7242731916  PROB      5               0.0000000000
      2492       155  GLN       C              -1.4328944706      -10.0187595753       -8.8294534919  PROB      5               0.0000000000
      2493       155  GLN       O              -0.7894412523      -11.0483280293       -9.0162388079  PROB      5               0.0000000000
      2494       156  GLU       N              -2.0813313543       -9.7272749125       -7.7088633352  PROB      6               0.0000000000
      2495       156  GLU       HN             -2.5446076647       -8.8464607706       -7.5347280486  PROB      6               0.0000000000
      2496       156  GLU       CA             -1.9036607823      -10.5615070957       -6.5341894093  PROB      6               0.0000000000
      2497       156  GLU       HA             -0.9301417128      -11.0277557122       -6.5705103716  PROB      6               0.0000000000
      2498       156  GLU       CB             -1.9360139454       -9.7152080949       -5.2596807690  PROB      6               0.0000000000
      2499       156  GLU       HB1            -1.7148409775      -10.3179981629       -4.3627336677  PROB      6               0.0000000000
      2500       156  GLU       HB2            -2.9649628542       -9.3108301252       -5.1671737594  PROB      6               0.0000000000
      2501       156  GLU       CG             -1.0881091701       -8.4402123914       -5.2829283073  PROB      6               0.0000000000
      2502       156  GLU       HG1            -0.2901602228       -8.6779951080       -5.9902363419  PROB      6               0.0000000000
      2503       156  GLU       HG2            -0.6861983099       -8.2223105629       -4.2724734919  PROB      6               0.0000000000
      2504       156  GLU       CD             -1.8469662342       -7.2125121008       -5.7786338174  PROB      6               0.0000000000
      2505       156  GLU       OE1            -2.8499350104       -7.3251603766       -6.4813784366  PROB      6               0.0000000000
      2506       156  GLU       OE2            -1.4390039584       -6.1100455346       -5.4389291634  PROB      6               0.0000000000
      2507       156  GLU       C              -2.9384498549      -11.6546003604       -6.4242772175  PROB      6               0.0000000000
      2508       156  GLU       O              -4.1378282418      -11.4477074743       -6.5749650365  PROB      6               0.0000000000
      2509       157  SER       N              -2.4226225897      -12.8444791634       -6.1161138412  PROB      7               0.0000000000
      2510       157  SER       HN             -1.4437467163      -13.0413756175       -6.0859287165  PROB      7               0.0000000000
      2511       157  SER       CA             -3.3900216831      -13.8677191905       -5.7543959388  PROB      7               0.0000000000
      2512       157  SER       HA             -4.4141199448      -13.5371374104       -5.8621736462  PROB      7               0.0000000000
      2513       157  SER       CB             -3.2758694398      -15.0645424274       -6.7045719252  PROB      7               0.0000000000
      2514       157  SER       HB1            -3.6253920254      -14.7497062149       -7.7114549118  PROB      7               0.0000000000
      2515       157  SER       HB2            -3.8965812424      -15.9258435933       -6.3671286311  PROB      7               0.0000000000
      2516       157  SER       OG             -1.9129731176      -15.4849710144       -6.8402569213  PROB      7               0.0000000000
      2517       157  SER       HG1            -1.3758666065      -14.7309798704       -7.1432230565  PROB      7               0.0000000000
      2518       157  SER       C              -3.2707061326      -14.2584115154       -4.2973302894  PROB      7               0.0000000000
      2519       157  SER       O              -2.1858213156      -14.2811820264       -3.7225290735  PROB      7               0.0000000000
      2520       158  GLY       N              -4.4436218726      -14.5652098924       -3.7392268736  PROB      8               0.0000000000
      2521       158  GLY       HN             -5.3187090462      -14.3963743140       -4.1938790501  PROB      8               0.0000000000
      2522       158  GLY       CA             -4.5053848962      -15.1563617276       -2.4108373085  PROB      8               0.0000000000
      2523       158  GLY       HA1            -4.4837676202      -14.3604034258       -1.6813366009  PROB      8               0.0000000000
      2524       158  GLY       HA2            -3.6798412185      -15.8457816978       -2.3379258448  PROB      8               0.0000000000
      2525       158  GLY       C              -5.8442268540      -15.8499147859       -2.2997141010  PROB      8               0.0000000000
      2526       158  GLY       O              -6.8353769761      -15.3802690342       -2.8442279238  PROB      8               0.0000000000
      2527       159  PRO       N              -5.8480251413      -17.0142825031       -1.6169503115  PROB      9               0.0000000000
      2528       159  PRO       CD             -4.7004456504      -17.6395630793       -0.9707278165  PROB      9               0.0000000000
      2529       159  PRO       HD1            -4.2806807190      -16.9838438345       -0.1803471765  PROB      9               0.0000000000
      2530       159  PRO       HD2            -3.9315056663      -17.8680031428       -1.7444050825  PROB      9               0.0000000000
      2531       159  PRO       CA             -7.0637193625      -17.8348583019       -1.5734426227  PROB      9               0.0000000000
      2532       159  PRO       HA             -7.5367123864      -17.8491057178       -2.5463556778  PROB      9               0.0000000000
      2533       159  PRO       CB             -6.4785882679      -19.2191614566       -1.2748787634  PROB      9               0.0000000000
      2534       159  PRO       HB1            -6.1646289996      -19.6916575333       -2.2351435027  PROB      9               0.0000000000
      2535       159  PRO       HB2            -7.1935562301      -19.9017949974       -0.7740390643  PROB      9               0.0000000000
      2536       159  PRO       CG             -5.2382738386      -18.9541533501       -0.4195742446  PROB      9               0.0000000000
      2537       159  PRO       HG1            -5.5338075300      -18.8235523400        0.6371501723  PROB      9               0.0000000000
      2538       159  PRO       HG2            -4.4994839911      -19.7780180299       -0.5069182357  PROB      9               0.0000000000
      2539       159  PRO       C              -8.1382064730      -17.3833148498       -0.5830921998  PROB      9               0.0000000000
      2540       159  PRO       O              -8.6191525952      -18.1564364217        0.2353085961  PROB      9               0.0000000000
      2541       160  GLY       N              -8.5220853046      -16.1015542718       -0.7080716513  PROB      10              0.0000000000
      2542       160  GLY       HN             -8.0645841969      -15.5184074640       -1.3860692707  PROB      10              0.0000000000
      2543       160  GLY       CA             -9.6830397369      -15.5691793724        0.0080859938  PROB      10              0.0000000000
      2544       160  GLY       HA1           -10.5605740649      -15.8900582435       -0.5342320019  PROB      10              0.0000000000
      2545       160  GLY       HA2            -9.5811175588      -14.4966954681        0.0000088111  PROB      10              0.0000000000
      2546       160  GLY       C              -9.8708263586      -15.9597468389        1.4666483815  PROB      10              0.0000000000
      2547       160  GLY       O              -9.2522797351      -15.4225390047        2.3772530254  PROB      10              0.0000000000
      2548       161  LEU       N             -10.8123446840      -16.8956801120        1.6413857594  PROB      11              0.0000000000
      2549       161  LEU       HN            -11.2035998931      -17.3917825800        0.8734159634  PROB      11              0.0000000000
      2550       161  LEU       CA            -11.2990794934      -17.1881563347        2.9864444512  PROB      11              0.0000000000
      2551       161  LEU       HA            -11.1927549862      -16.2954983351        3.5807839657  PROB      11              0.0000000000
      2552       161  LEU       CB            -12.7979052658      -17.4892432889        2.9195942445  PROB      11              0.0000000000
      2553       161  LEU       HB1           -12.9343279773      -18.4656952028        2.3950749170  PROB      11              0.0000000000
      2554       161  LEU       HB2           -13.2689602955      -16.7787331217        2.2500965035  PROB      11              0.0000000000
      2555       161  LEU       CG            -13.5102608820      -17.5920026432        4.2711152362  PROB      11              0.0000000000
      2556       161  LEU       HG            -13.1207533011      -18.4715134154        4.7988589307  PROB      11              0.0000000000
      2557       161  LEU       CD1           -13.2923982800      -16.3731613256        5.1609808042  PROB      11              0.0000000000
      2558       161  LEU       HD11          -13.3602151566      -15.4376546867        4.5698837194  PROB      11              0.0000000000
      2559       161  LEU       HD12          -12.2996714246      -16.4213519328        5.6518301102  PROB      11              0.0000000000
      2560       161  LEU       HD13          -14.0717195741      -16.3522899112        5.9400793738  PROB      11              0.0000000000
      2561       161  LEU       CD2           -14.9894025457      -17.8907479855        4.0758124984  PROB      11              0.0000000000
      2562       161  LEU       HD21          -15.1667201730      -18.6355929888        3.2712183570  PROB      11              0.0000000000
      2563       161  LEU       HD22          -15.5227709305      -16.9524976867        3.8355303751  PROB      11              0.0000000000
      2564       161  LEU       HD23          -15.4490777654      -18.2381087907        5.0171376056  PROB      11              0.0000000000
      2565       161  LEU       C             -10.5265571040      -18.2817543683        3.7032355636  PROB      11              0.0000000000
      2566       161  LEU       O             -11.0427161957      -19.3467987594        4.0462490285  PROB      11              0.0000000000
      2567       162  VAL       N              -9.2500495150      -17.9601584629        3.9264539521  PROB      12              0.0000000000
      2568       162  VAL       HN             -8.8671488455      -17.0841838575        3.6330709487  PROB      12              0.0000000000
      2569       162  VAL       CA             -8.4119910872      -18.9388291523        4.6137877526  PROB      12              0.0000000000
      2570       162  VAL       HA             -8.5261423792      -19.8863340503        4.1034215658  PROB      12              0.0000000000
      2571       162  VAL       CB             -6.9296065948      -18.5647225736        4.4987291395  PROB      12              0.0000000000
      2572       162  VAL       HB             -6.2987227556      -19.3377494232        5.0061264698  PROB      12              0.0000000000
      2573       162  VAL       CG1            -6.4886427100      -18.6116996996        3.0401123283  PROB      12              0.0000000000
      2574       162  VAL       HG11           -6.9556439225      -17.7864632961        2.4583240330  PROB      12              0.0000000000
      2575       162  VAL       HG12           -6.7847314458      -19.5734775057        2.5685205614  PROB      12              0.0000000000
      2576       162  VAL       HG13           -5.3861834542      -18.5059199018        2.9671109317  PROB      12              0.0000000000
      2577       162  VAL       CG2            -6.6167436396      -17.2210507746        5.1502288462  PROB      12              0.0000000000
      2578       162  VAL       HG21           -6.8620624211      -17.2447210024        6.2250782988  PROB      12              0.0000000000
      2579       162  VAL       HG22           -7.1992681039      -16.4004335840        4.6802513982  PROB      12              0.0000000000
      2580       162  VAL       HG23           -5.5386497892      -16.9790346234        5.0432703297  PROB      12              0.0000000000
      2581       162  VAL       C              -8.8281013960      -19.1914893580        6.0550330584  PROB      12              0.0000000000
      2582       162  VAL       O              -9.8520536672      -18.7103903294        6.5380594253  PROB      12              0.0000000000
      2583       163  LYS       N              -8.0095773886      -20.0077501380        6.7194228448  PROB      13              0.0000000000
      2584       163  LYS       HN             -7.2156898561      -20.4586749474        6.2992429443  PROB      13              0.0000000000
      2585       163  LYS       CA             -8.3125479337      -20.3401106455        8.1028213203  PROB      13              0.0000000000
      2586       163  LYS       HA             -9.1638005812      -19.7735741302        8.4200758659  PROB      13              0.0000000000
      2587       163  LYS       CB             -8.6724137860      -21.8299396634        8.1906339934  PROB      13              0.0000000000
      2588       163  LYS       HB1            -8.8729452889      -22.1237428817        9.2443412967  PROB      13              0.0000000000
      2589       163  LYS       HB2            -7.8116828963      -22.4374326073        7.8353561304  PROB      13              0.0000000000
      2590       163  LYS       CG             -9.8966927371      -22.1693267909        7.3345391227  PROB      13              0.0000000000
      2591       163  LYS       HG1            -9.9852549522      -23.2804400016        7.2527004963  PROB      13              0.0000000000
      2592       163  LYS       HG2            -9.7643034723      -21.8039174510        6.2936554482  PROB      13              0.0000000000
      2593       163  LYS       CD            -11.1940415741      -21.6301542137        7.9358692541  PROB      13              0.0000000000
      2594       163  LYS       HD1           -11.0085586022      -20.7116167344        8.5275755314  PROB      13              0.0000000000
      2595       163  LYS       HD2           -11.5747036100      -22.3954586678        8.6553223774  PROB      13              0.0000000000
      2596       163  LYS       CE            -12.2955522590      -21.3735937166        6.9047218725  PROB      13              0.0000000000
      2597       163  LYS       HE1           -13.2938382196      -21.4793927982        7.3817589009  PROB      13              0.0000000000
      2598       163  LYS       HE2           -12.2381411115      -22.0931129670        6.0613495312  PROB      13              0.0000000000
      2599       163  LYS       NZ            -12.1895278454      -20.0023614675        6.3850037347  PROB      13              0.0000000000
      2600       163  LYS       HZ1           -11.6968528543      -19.9300858557        5.4655347573  PROB      13              0.0000000000
      2601       163  LYS       HZ2           -11.6719530754      -19.3866080610        7.0601167904  PROB      13              0.0000000000
      2602       163  LYS       HZ3           -13.1575509657      -19.6043262247        6.3299114569  PROB      13              0.0000000000
      2603       163  LYS       C              -7.1170845060      -20.0000603193        8.9660032064  PROB      13              0.0000000000
      2604       163  LYS       O              -5.9726266094      -20.1602747054        8.5554505623  PROB      13              0.0000000000
      2605       164  PRO       N              -7.4085431860      -19.4995842330       10.1912793079  PROB      14              0.0000000000
      2606       164  PRO       CD             -8.7183465059      -19.1254028460       10.7156432585  PROB      14              0.0000000000
      2607       164  PRO       HD1            -9.2832085804      -20.0431902658       10.9839588734  PROB      14              0.0000000000
      2608       164  PRO       HD2            -9.2918642911      -18.4983536421        9.9950825467  PROB      14              0.0000000000
      2609       164  PRO       CA             -6.3248879818      -19.2869330442       11.1555867642  PROB      14              0.0000000000
      2610       164  PRO       HA             -5.7341447456      -18.4787292487       10.7592421764  PROB      14              0.0000000000
      2611       164  PRO       CB             -7.0838469057      -18.9275796263       12.4365038079  PROB      14              0.0000000000
      2612       164  PRO       HB1            -6.5006933343      -18.2286586170       13.0727932593  PROB      14              0.0000000000
      2613       164  PRO       HB2            -7.3243343843      -19.8419813832       13.0269078128  PROB      14              0.0000000000
      2614       164  PRO       CG             -8.3905233120      -18.2988950039       11.9530129447  PROB      14              0.0000000000
      2615       164  PRO       HG1            -9.1913279443      -18.3446253607       12.7196869194  PROB      14              0.0000000000
      2616       164  PRO       HG2            -8.2209163796      -17.2363675392       11.6685986103  PROB      14              0.0000000000
      2617       164  PRO       C              -5.4228649781      -20.5031934830       11.3006248484  PROB      14              0.0000000000
      2618       164  PRO       O              -5.8722425653      -21.6340520196       11.1692484642  PROB      14              0.0000000000
      2619       165  SER       N              -4.1387529547      -20.1959167584       11.5339493558  PROB      15              0.0000000000
      2620       165  SER       HN             -3.9062585822      -19.2170583156       11.5898805919  PROB      15              0.0000000000
      2621       165  SER       CA             -3.0111955352      -21.1333046078       11.5869803414  PROB      15              0.0000000000
      2622       165  SER       HA             -2.2295678840      -20.5496531707       12.0448616999  PROB      15              0.0000000000
      2623       165  SER       CB             -3.2064598622      -22.3174341026       12.5602630250  PROB      15              0.0000000000
      2624       165  SER       HB1            -3.6335430714      -21.8962738513       13.4874715950  PROB      15              0.0000000000
      2625       165  SER       HB2            -2.2130861190      -22.7551382252       12.7706192485  PROB      15              0.0000000000
      2626       165  SER       OG             -4.0456142148      -23.3415975883       12.0162472835  PROB      15              0.0000000000
      2627       165  SER       HG1            -4.8518463231      -22.8778362727       11.7176945690  PROB      15              0.0000000000
      2628       165  SER       C              -2.4062873299      -21.5627983079       10.2575894190  PROB      15              0.0000000000
      2629       165  SER       O              -1.2344220485      -21.9213643932       10.1895370504  PROB      15              0.0000000000
      2630       166  GLN       N              -3.2198806319      -21.4716057654        9.1894958561  PROB      16              0.0000000000
      2631       166  GLN       HN             -4.1594086280      -21.1304578002        9.2290644019  PROB      16              0.0000000000
      2632       166  GLN       CA             -2.6631932383      -21.8502110451        7.8901236278  PROB      16              0.0000000000
      2633       166  GLN       HA             -2.2077526913      -22.8278107682        7.9959038404  PROB      16              0.0000000000
      2634       166  GLN       CB             -3.7608514162      -21.9526426820        6.8302046288  PROB      16              0.0000000000
      2635       166  GLN       HB1            -3.3028295145      -22.2116685398        5.8449124531  PROB      16              0.0000000000
      2636       166  GLN       HB2            -4.2326426306      -20.9449754929        6.7247313120  PROB      16              0.0000000000
      2637       166  GLN       CG             -4.8419249211      -22.9872121818        7.1436548275  PROB      16              0.0000000000
      2638       166  GLN       HG1            -5.3651206537      -22.7506808302        8.0939523077  PROB      16              0.0000000000
      2639       166  GLN       HG2            -4.3623359467      -23.9850457302        7.2155152785  PROB      16              0.0000000000
      2640       166  GLN       CD             -5.8664428499      -22.9897668914        6.0256487957  PROB      16              0.0000000000
      2641       166  GLN       OE1            -6.3175232667      -21.9618321691        5.5371719137  PROB      16              0.0000000000
      2642       166  GLN       NE2            -6.2213531740      -24.2124202569        5.6240601882  PROB      16              0.0000000000
      2643       166  GLN       HE21           -6.9474274388      -24.2851464369        4.9477891567  PROB      16              0.0000000000
      2644       166  GLN       HE22           -5.8425883305      -25.0268797580        6.0588232321  PROB      16              0.0000000000
      2645       166  GLN       C              -1.5838724829      -20.9056525501        7.3942537292  PROB      16              0.0000000000
      2646       166  GLN       O              -1.6069112746      -19.7069419190        7.6468483392  PROB      16              0.0000000000
      2647       167  THR       N              -0.6409744527      -21.4962837093        6.6558337008  PROB      17              0.0000000000
      2648       167  THR       HN             -0.5535648426      -22.4804642777        6.5491447756  PROB      17              0.0000000000
      2649       167  THR       CA              0.3206624757      -20.6296131455        5.9867645326  PROB      17              0.0000000000
      2650       167  THR       HA              0.5485220607      -19.8096363111        6.6429157742  PROB      17              0.0000000000
      2651       167  THR       CB              1.6417654630      -21.3814768687        5.8240597730  PROB      17              0.0000000000
      2652       167  THR       HB              1.4410999113      -22.2662567025        5.1712931896  PROB      17              0.0000000000
      2653       167  THR       OG1             2.0507313363      -21.8659740641        7.1100571999  PROB      17              0.0000000000
      2654       167  THR       HG1             2.7265380071      -22.5442804032        6.9830557101  PROB      17              0.0000000000
      2655       167  THR       CG2             2.7558951427      -20.5420951665        5.1879038058  PROB      17              0.0000000000
      2656       167  THR       HG21            2.9812915349      -19.6561863857        5.8091249133  PROB      17              0.0000000000
      2657       167  THR       HG22            2.4570664989      -20.1990379460        4.1751715220  PROB      17              0.0000000000
      2658       167  THR       HG23            3.6879982745      -21.1335272226        5.0970393447  PROB      17              0.0000000000
      2659       167  THR       C              -0.2142761602      -20.0708977948        4.6788689661  PROB      17              0.0000000000
      2660       167  THR       O              -0.4099594152      -20.7650684673        3.6879945336  PROB      17              0.0000000000
      2661       168  LEU       N              -0.4752573504      -18.7613670573        4.7414074816  PROB      18              0.0000000000
      2662       168  LEU       HN             -0.2236556308      -18.2350991915        5.5579704998  PROB      18              0.0000000000
      2663       168  LEU       CA             -1.0752652398      -18.0677522726        3.6067202723  PROB      18              0.0000000000
      2664       168  LEU       HA             -2.0096806036      -18.5697455871        3.3999684105  PROB      18              0.0000000000
      2665       168  LEU       CB             -1.3778344427      -16.6300115605        4.0235110137  PROB      18              0.0000000000
      2666       168  LEU       HB1            -0.4205093408      -16.1360688088        4.2589417914  PROB      18              0.0000000000
      2667       168  LEU       HB2            -1.9956552740      -16.6693831631        4.9473157751  PROB      18              0.0000000000
      2668       168  LEU       CG             -2.1012446091      -15.7526823760        3.0010374281  PROB      18              0.0000000000
      2669       168  LEU       HG             -1.4329217856      -15.6570136466        2.1252419953  PROB      18              0.0000000000
      2670       168  LEU       CD1            -3.3838424213      -16.3923061535        2.4740836585  PROB      18              0.0000000000
      2671       168  LEU       HD11           -4.0925812393      -16.5689868851        3.3106423105  PROB      18              0.0000000000
      2672       168  LEU       HD12           -3.1875054056      -17.3552624517        1.9640707499  PROB      18              0.0000000000
      2673       168  LEU       HD13           -3.8762251617      -15.7130958895        1.7456993746  PROB      18              0.0000000000
      2674       168  LEU       CD2            -2.3475305367      -14.3584500713        3.5742673316  PROB      18              0.0000000000
      2675       168  LEU       HD21           -1.3883034043      -13.8741894199        3.8504602542  PROB      18              0.0000000000
      2676       168  LEU       HD22           -2.9901811542      -14.4077604358        4.4771762884  PROB      18              0.0000000000
      2677       168  LEU       HD23           -2.8534277091      -13.7079292870        2.8311378571  PROB      18              0.0000000000
      2678       168  LEU       C              -0.2329686414      -18.1097480269        2.3455502612  PROB      18              0.0000000000
      2679       168  LEU       O               0.8978377011      -17.6421269264        2.2972437169  PROB      18              0.0000000000
      2680       169  SER       N              -0.8509860057      -18.6780042102        1.3069428052  PROB      19              0.0000000000
      2681       169  SER       HN             -1.7374586481      -19.1209107666        1.3702974941  PROB      19              0.0000000000
      2682       169  SER       CA             -0.1487312258      -18.6228962078        0.0342337527  PROB      19              0.0000000000
      2683       169  SER       HA              0.9097616087      -18.5821913506        0.2119593486  PROB      19              0.0000000000
      2684       169  SER       CB             -0.3493247229      -19.9147377528       -0.7637691742  PROB      19              0.0000000000
      2685       169  SER       HB1            -1.3421639800      -19.9376531846       -1.2704074508  PROB      19              0.0000000000
      2686       169  SER       HB2            -0.3109507686      -20.7779191474       -0.0562246912  PROB      19              0.0000000000
      2687       169  SER       OG              0.7141567594      -20.0788411675       -1.7212090972  PROB      19              0.0000000000
      2688       169  SER       HG1             0.5584402656      -20.9543500716       -2.1177342564  PROB      19              0.0000000000
      2689       169  SER       C              -0.5113315831      -17.4042626106       -0.7872284415  PROB      19              0.0000000000
      2690       169  SER       O              -1.5157849762      -17.3664217255       -1.4824359275  PROB      19              0.0000000000
      2691       170  LEU       N               0.3813079376      -16.4150640002       -0.6856568143  PROB      20              0.0000000000
      2692       170  LEU       HN              1.1662914461      -16.4168080073       -0.0639745102  PROB      20              0.0000000000
      2693       170  LEU       CA              0.2510993861      -15.2807618992       -1.5969424318  PROB      20              0.0000000000
      2694       170  LEU       HA             -0.7667161248      -15.1776988937       -1.9456036368  PROB      20              0.0000000000
      2695       170  LEU       CB              0.6438368443      -14.0039077466       -0.8699611652  PROB      20              0.0000000000
      2696       170  LEU       HB1             0.6342753150      -13.1407072513       -1.5534128499  PROB      20              0.0000000000
      2697       170  LEU       HB2             1.6781012704      -14.1197932513       -0.4812878020  PROB      20              0.0000000000
      2698       170  LEU       CG             -0.2726495643      -13.6779093516        0.2994680585  PROB      20              0.0000000000
      2699       170  LEU       HG             -0.3425528767      -14.5884513202        0.9219189199  PROB      20              0.0000000000
      2700       170  LEU       CD1             0.3675650541      -12.6333834388        1.2020188104  PROB      20              0.0000000000
      2701       170  LEU       HD11            0.5543282431      -11.6932749976        0.6406932857  PROB      20              0.0000000000
      2702       170  LEU       HD12            1.3311835841      -13.0069851202        1.6065670606  PROB      20              0.0000000000
      2703       170  LEU       HD13           -0.3012846676      -12.4055038436        2.0590945234  PROB      20              0.0000000000
      2704       170  LEU       CD2            -1.6757079348      -13.2813585938       -0.1620595199  PROB      20              0.0000000000
      2705       170  LEU       HD21           -2.1625359379      -14.0997969653       -0.7308610811  PROB      20              0.0000000000
      2706       170  LEU       HD22           -1.6251290502      -12.3810021368       -0.8118636338  PROB      20              0.0000000000
      2707       170  LEU       HD23           -2.3117942567      -13.0331853983        0.7130937754  PROB      20              0.0000000000
      2708       170  LEU       C               1.1308565681      -15.4538073996       -2.8162953567  PROB      20              0.0000000000
      2709       170  LEU       O               2.2129991216      -16.0307236726       -2.7338750446  PROB      20              0.0000000000
      2710       171  THR       N               0.6332059258      -14.9298075594       -3.9394169020  PROB      21              0.0000000000
      2711       171  THR       HN             -0.2862950911      -14.5208166663       -3.9613992516  PROB      21              0.0000000000
      2712       171  THR       CA              1.3894986736      -15.0804950413       -5.1774688243  PROB      21              0.0000000000
      2713       171  THR       HA              2.4458183413      -15.0836056226       -4.9691900330  PROB      21              0.0000000000
      2714       171  THR       CB              1.0438637344      -16.4370291213       -5.8161015659  PROB      21              0.0000000000
      2715       171  THR       HB             -0.0168846510      -16.4831775413       -6.0952422678  PROB      21              0.0000000000
      2716       171  THR       OG1             1.1862258201      -17.5078759542       -4.8590806169  PROB      21              0.0000000000
      2717       171  THR       HG1             0.3565261770      -17.4807431210       -4.3673600299  PROB      21              0.0000000000
      2718       171  THR       CG2             1.8678034314      -16.7255682214       -7.0743728258  PROB      21              0.0000000000
      2719       171  THR       HG21            2.9384244682      -16.5475611845       -6.8965206806  PROB      21              0.0000000000
      2720       171  THR       HG22            1.5502794591      -16.0611634095       -7.9068654810  PROB      21              0.0000000000
      2721       171  THR       HG23            1.7141447918      -17.7742805723       -7.4048543424  PROB      21              0.0000000000
      2722       171  THR       C               1.1536710679      -13.9074092157       -6.1246213919  PROB      21              0.0000000000
      2723       171  THR       O               0.1824027122      -13.8349240248       -6.8700237518  PROB      21              0.0000000000
      2724       172  CYS       N               2.0891188776      -12.9588073394       -6.0420327988  PROB      22              0.0000000000
      2725       172  CYS       HN              2.9062967316      -13.0341872606       -5.4663280713  PROB      22              0.0000000000
      2726       172  CYS       CA              2.0387361442      -11.8259339220       -6.9681102256  PROB      22              0.0000000000
      2727       172  CYS       HA              1.0189592948      -11.5193168000       -7.1519024037  PROB      22              0.0000000000
      2728       172  CYS       CB              2.8096452012      -10.6505477122       -6.3660749414  PROB      22              0.0000000000
      2729       172  CYS       HB1             3.8115019208      -11.0082702004       -6.0486286330  PROB      22              0.0000000000
      2730       172  CYS       HB2             2.2833605922      -10.3496945697       -5.4387318291  PROB      22              0.0000000000
      2731       172  CYS       SG              3.0072727539       -9.1674203926       -7.3865139177  PROB      22              0.0000000000
      2732       172  CYS       HG1             3.6709227404       -9.7571027712       -8.3721767553  PROB      22              0.0000000000
      2733       172  CYS       C               2.6593135666      -12.2318456221       -8.2807272126  PROB      22              0.0000000000
      2734       172  CYS       O               3.8046376818      -12.6528856715       -8.3207515541  PROB      22              0.0000000000
      2735       173  SER       N               1.8691181087      -12.1216572887       -9.3433709297  PROB      23              0.0000000000
      2736       173  SER       HN              0.9285568159      -11.7642653519       -9.3106335418  PROB      23              0.0000000000
      2737       173  SER       CA              2.5056293791      -12.3376111809      -10.6362105636  PROB      23              0.0000000000
      2738       173  SER       HA              3.5112042241      -12.7227513234      -10.5607332212  PROB      23              0.0000000000
      2739       173  SER       CB              1.6971585463      -13.3681291880      -11.4235761391  PROB      23              0.0000000000
      2740       173  SER       HB1             2.3102115428      -13.6449118829      -12.3007152094  PROB      23              0.0000000000
      2741       173  SER       HB2             0.7384379382      -12.9256377984      -11.7756665238  PROB      23              0.0000000000
      2742       173  SER       OG              1.4071297584      -14.4944348505      -10.5736226952  PROB      23              0.0000000000
      2743       173  SER       HG1             0.9498298206      -14.1197981412       -9.8084861859  PROB      23              0.0000000000
      2744       173  SER       C               2.5938844155      -11.0064349482      -11.3490239235  PROB      23              0.0000000000
      2745       173  SER       O               1.7132845392      -10.1699886498      -11.1730226514  PROB      23              0.0000000000
      2746       174  PHE       N               3.6689519698      -10.8166153157      -12.1187773001  PROB      24              0.0000000000
      2747       174  PHE       HN              4.3976948223      -11.4843131677      -12.2878817037  PROB      24              0.0000000000
      2748       174  PHE       CA              3.7595664716       -9.5059870290      -12.7579889288  PROB      24              0.0000000000
      2749       174  PHE       HA              2.7793429515       -9.0552102901      -12.8302492170  PROB      24              0.0000000000
      2750       174  PHE       CB              4.6365479575       -8.5488894112      -11.9332504106  PROB      24              0.0000000000
      2751       174  PHE       HB1             4.1683088933       -8.4111806010      -10.9336701117  PROB      24              0.0000000000
      2752       174  PHE       HB2             4.6985087260       -7.5421806367      -12.3991963875  PROB      24              0.0000000000
      2753       174  PHE       CG              6.0461297079       -9.0577564656      -11.7480785723  PROB      24              0.0000000000
      2754       174  PHE       CD1             6.4074645772       -9.6203135751      -10.5060690671  PROB      24              0.0000000000
      2755       174  PHE       HD1             5.6775761903       -9.7119628524       -9.7184929719  PROB      24              0.0000000000
      2756       174  PHE       CE1             7.7302917115      -10.0552795812      -10.3080414270  PROB      24              0.0000000000
      2757       174  PHE       HE1             8.0762138189      -10.4739909025       -9.4052314538  PROB      24              0.0000000000
      2758       174  PHE       CZ              8.6631398846       -9.9173534439      -11.3533283093  PROB      24              0.0000000000
      2759       174  PHE       HZ              9.5445523798      -10.5089513934      -11.3751102987  PROB      24              0.0000000000
      2760       174  PHE       CD2             6.9790790657       -8.9430963201      -12.8020650745  PROB      24              0.0000000000
      2761       174  PHE       HD2             6.7020179515       -8.4987082092      -13.7456298087  PROB      24              0.0000000000
      2762       174  PHE       CE2             8.3025536159       -9.3740402753      -12.6024869637  PROB      24              0.0000000000
      2763       174  PHE       HE2             9.0164430250       -9.2883012318      -13.3823259488  PROB      24              0.0000000000
      2764       174  PHE       C               4.1798920002       -9.5629229637      -14.2118223957  PROB      24              0.0000000000
      2765       174  PHE       O               4.5657328930      -10.6072694329      -14.7209483701  PROB      24              0.0000000000
      2766       175  SER       N               4.0956179991       -8.3954654998      -14.8542163268  PROB      25              0.0000000000
      2767       175  SER       HN              3.6981894094       -7.5779958824      -14.4397100239  PROB      25              0.0000000000
      2768       175  SER       CA              4.5165953811       -8.3597256784      -16.2481767671  PROB      25              0.0000000000
      2769       175  SER       HA              5.0895792954       -9.2399028938      -16.5108548717  PROB      25              0.0000000000
      2770       175  SER       CB              3.2748292090       -8.3401760847      -17.1444789411  PROB      25              0.0000000000
      2771       175  SER       HB1             2.7982922256       -9.3444947957      -17.1303235094  PROB      25              0.0000000000
      2772       175  SER       HB2             3.5112456989       -8.1069892340      -18.2037975716  PROB      25              0.0000000000
      2773       175  SER       OG              2.3343746209       -7.3862549422      -16.6438916642  PROB      25              0.0000000000
      2774       175  SER       HG1             1.5643473036       -7.4111737842      -17.2447416350  PROB      25              0.0000000000
      2775       175  SER       C               5.4538344434       -7.2022397570      -16.5437326531  PROB      25              0.0000000000
      2776       175  SER       O               5.7424039888       -6.3664920556      -15.6918908856  PROB      25              0.0000000000
      2777       176  GLY       N               5.9167068536       -7.1807212751      -17.8028466618  PROB      26              0.0000000000
      2778       176  GLY       HN              5.7256111261       -7.9342570775      -18.4364346688  PROB      26              0.0000000000
      2779       176  GLY       CA              6.7420049472       -6.0523064519      -18.2271390648  PROB      26              0.0000000000
      2780       176  GLY       HA1             6.3605546884       -5.1310735469      -17.8121752218  PROB      26              0.0000000000
      2781       176  GLY       HA2             6.7298051385       -6.0407737295      -19.3065056550  PROB      26              0.0000000000
      2782       176  GLY       C               8.1912767862       -6.1997644833      -17.8202935587  PROB      26              0.0000000000
      2783       176  GLY       O               9.0612167460       -6.5529679737      -18.6049653122  PROB      26              0.0000000000
      2784       177  PHE       N               8.4148023260       -5.9069584155      -16.5364220933  PROB      27              0.0000000000
      2785       177  PHE       HN              7.6607788865       -5.7244117477      -15.9077446561  PROB      27              0.0000000000
      2786       177  PHE       CA              9.7522204773       -6.1947996279      -16.0360281235  PROB      27              0.0000000000
      2787       177  PHE       HA             10.4811038597       -6.0186272721      -16.8200349694  PROB      27              0.0000000000
      2788       177  PHE       CB             10.1263900932       -5.2356909330      -14.8891682324  PROB      27              0.0000000000
      2789       177  PHE       HB1             9.8647704085       -4.1974468739      -15.1872243673  PROB      27              0.0000000000
      2790       177  PHE       HB2            11.2246359463       -5.2760223669      -14.7153993661  PROB      27              0.0000000000
      2791       177  PHE       CG              9.4063659498       -5.5544931910      -13.5944685169  PROB      27              0.0000000000
      2792       177  PHE       CD1             8.0153841324       -5.3395239143      -13.4771322748  PROB      27              0.0000000000
      2793       177  PHE       HD1             7.4393047201       -4.9416183130      -14.2943053406  PROB      27              0.0000000000
      2794       177  PHE       CE1             7.3672225936       -5.6381399091      -12.2635144984  PROB      27              0.0000000000
      2795       177  PHE       HE1             6.2990342047       -5.5195824082      -12.1656536587  PROB      27              0.0000000000
      2796       177  PHE       CZ              8.1234240932       -6.1407164703      -11.1852538192  PROB      27              0.0000000000
      2797       177  PHE       HZ              7.6144054730       -6.3958828180      -10.2684712728  PROB      27              0.0000000000
      2798       177  PHE       CD2            10.1557280277       -6.0661195390      -12.5143847442  PROB      27              0.0000000000
      2799       177  PHE       HD2            11.1903681166       -6.3162200533      -12.6656293071  PROB      27              0.0000000000
      2800       177  PHE       CE2             9.5112374708       -6.3595812308      -11.2976114878  PROB      27              0.0000000000
      2801       177  PHE       HE2            10.0383243101       -6.7324440995      -10.4423911994  PROB      27              0.0000000000
      2802       177  PHE       C               9.8703024747       -7.6550618367      -15.6407928474  PROB      27              0.0000000000
      2803       177  PHE       O               8.8774719571       -8.3613900002      -15.5313666678  PROB      27              0.0000000000
      2804       178  SER       N              11.1170983017       -8.0664580583      -15.4102428215  PROB      28              0.0000000000
      2805       178  SER       HN             11.9240248663       -7.4943473686      -15.5399909619  PROB      28              0.0000000000
      2806       178  SER       CA             11.2721352407       -9.3889426901      -14.8254352068  PROB      28              0.0000000000
      2807       178  SER       HA             10.3428892685       -9.8917588471      -14.6223086482  PROB      28              0.0000000000
      2808       178  SER       CB             12.0118143661      -10.3018881737      -15.8122109338  PROB      28              0.0000000000
      2809       178  SER       HB1            13.0185591725       -9.8889739525      -16.0538872592  PROB      28              0.0000000000
      2810       178  SER       HB2            11.3997248664      -10.2557504676      -16.7289952074  PROB      28              0.0000000000
      2811       178  SER       OG             12.1339450319      -11.6369497507      -15.3035807280  PROB      28              0.0000000000
      2812       178  SER       HG1            12.9759119736      -11.6669268870      -14.8095843937  PROB      28              0.0000000000
      2813       178  SER       C              12.0265015023       -9.2158725954      -13.5300127716  PROB      28              0.0000000000
      2814       178  SER       O              12.8318955114       -8.2990931345      -13.3911894663  PROB      28              0.0000000000
      2815       179  LEU       N              11.7753246005      -10.1232676888      -12.5830712166  PROB      29              0.0000000000
      2816       179  LEU       HN             11.1333296676      -10.8932915792      -12.6909199334  PROB      29              0.0000000000
      2817       179  LEU       CA             12.5934939519      -10.0375475241      -11.3798667594  PROB      29              0.0000000000
      2818       179  LEU       HA             12.9502473311       -9.0299254569      -11.2872601916  PROB      29              0.0000000000
      2819       179  LEU       CB             11.8095787800      -10.3835197176      -10.1163556812  PROB      29              0.0000000000
      2820       179  LEU       HB1            11.8552478633      -11.4602352462       -9.8716623817  PROB      29              0.0000000000
      2821       179  LEU       HB2            10.7681635803      -10.0683422649      -10.1041550000  PROB      29              0.0000000000
      2822       179  LEU       CG             12.2631320529       -9.4952302743       -8.9563098658  PROB      29              0.0000000000
      2823       179  LEU       HG             13.3181985791       -9.7080309861       -8.7176686290  PROB      29              0.0000000000
      2824       179  LEU       CD1            12.1686058044       -8.0210119463       -9.3266382467  PROB      29              0.0000000000
      2825       179  LEU       HD11           11.6301566471       -7.8782870317      -10.2805498066  PROB      29              0.0000000000
      2826       179  LEU       HD12           13.1901540429       -7.6049153209       -9.4332286930  PROB      29              0.0000000000
      2827       179  LEU       HD13           11.6619274026       -7.4312713255       -8.5411592222  PROB      29              0.0000000000
      2828       179  LEU       CD2            11.4988459967       -9.7699176385       -7.6679156419  PROB      29              0.0000000000
      2829       179  LEU       HD21           11.9274692285      -10.6430710534       -7.1535923555  PROB      29              0.0000000000
      2830       179  LEU       HD22           10.4175903990       -9.9259380830       -7.8591173111  PROB      29              0.0000000000
      2831       179  LEU       HD23           11.6035966091       -8.9143462504       -6.9678188431  PROB      29              0.0000000000
      2832       179  LEU       C              13.8997976371      -10.7942201480      -11.4826394313  PROB      29              0.0000000000
      2833       179  LEU       O              14.2064319135      -11.7208995509      -10.7405217150  PROB      29              0.0000000000
      2834       180  SER       N              14.6440648219      -10.2963891201      -12.4701796206  PROB      30              0.0000000000
      2835       180  SER       HN             14.2117357800       -9.6113622512      -13.0510977749  PROB      30              0.0000000000
[truncated: 31,111,933 more chars]
