# Supplementary material for: Integrative Computational Prediction Strategy for Antibody–Antigen Binding: A Case Study on Interleukin‑1 Beta
Source: J Chem Inf Model. 2026 May 27;66(11):6659–75. doi: 10.1021/acs.jcim.6c00781 (PMC13250912; doi:10.1021/acs.jcim.6c00781)
Supplement: Supplementary file 2 [file ci6c00781_si_002.zip › charmm-gui-4g6m-AgESSA-r01/step3_pbcsetup.out]

1
                 Chemistry at HARvard Macromolecular Mechanics
           (CHARMM) - Developmental Version 47a2   February 15, 2021            
                                Revision unknown                                
       Copyright(c) 1984-2020  President and Fellows of Harvard College
                              All Rights Reserved
             Current operating system: Linux-6.1.0-30-amd64(x86_64)             
                 Created on  8/8/25 at  8:16:21 by user: charmm-gui  

            Maximum number of ATOMS:    360720, and RESidues:      120240
 RDTITL> * GENERATED BY CHARMM-GUI (HTTP://WWW.CHARMM-GUI.ORG) V3.7 ON AUG, 08. 2025. JOBID=5465329178
 RDTITL> * SETUP PERIODIC BOUNDARY CONDITION
 RDTITL> *
  
 CHARMM>     
  
 CHARMM>    DIMENS CHSIZE 5000000 MAXRES 3000000
Size      Original         New
MAXA        360720     5000000
MAXB        360720     5000000
MAXT        721440    10000000
MAXP       1082160    15000000
MAXIMP      180360     2500000
MAXNB        90180     1250000
MAXPAD      360720     5000000
MAXRES      120240     3000000
MAXSEG       45090      625000
MAXATC        1400
MAXCB         3000
MAXCT        50000
MAXCP        50000
MAXCI         1200
MAXCH         6400
MAXCN       502503
MAXCRT      120240     1666666
  
 CHARMM>     
  
 CHARMM>    ! Read topology and parameter files
 CHARMM>    stream toppar.str
 VOPEN> Attempting to open::toppar.str::
 OPNLGU> Unit 99 opened for READONLY access to toppar.str

                    INPUT STREAM SWITCHING TO UNIT    99
 RDTITL> * GENERATED BY CHARMM-GUI (HTTP://WWW.CHARMM-GUI.ORG) V3.7 ON AUG, 08. 2025. JOBID=5465329178
 RDTITL> * STREAM FILE FOR TOPOLOGY AND PARAMETER READING
 RDTITL> *
 Parameter: IN1 <- "" <empty>
  
 CHARMM>     
  
 CHARMM>    ! protein topology and parameter
 CHARMM>    open read card unit 10 name toppar/top_all36_prot.rtf
 VOPEN> Attempting to open::toppar/top_all36_prot.rtf::
 OPNLGU> Unit 10 opened for READONLY access to toppar/top_all36_prot.rtf
  
 CHARMM>    read  rtf card unit 10
 MAINIO> Residue topology file being read from unit  10.
 TITLE> *>>>>>>>>CHARMM36 ALL-HYDROGEN TOPOLOGY FILE FOR PROTEINS <<<<<<
 TITLE> *>>>>> INCLUDES PHI, PSI CROSS TERM MAP (CMAP) CORRECTION <<<<<<<
 TITLE> *>>>>>>>>>>>>>>>>>>>>>>>>>> MAY 2011 <<<<<<<<<<<<<<<<<<<<<<<<<<<<
 TITLE> * ALL COMMENTS TO THE CHARMM WEB SITE: WWW.CHARMM.ORG
 TITLE> *             PARAMETER SET DISCUSSION FORUM
 TITLE> *
  
 CHARMM>     
  
 CHARMM>    open read card unit 20 name toppar/par_all36m_prot.prm
 VOPEN> Attempting to open::toppar/par_all36m_prot.prm::
 OPNLGU> Unit 20 opened for READONLY access to toppar/par_all36m_prot.prm
  
 CHARMM>    read para card unit 20 flex

          PARAMETER FILE BEING READ FROM UNIT 20
 TITLE> *>>>> CHARMM36 ALL-HYDROGEN PARAMETER FILE FOR PROTEINS <<<<<<<<<<
 TITLE> *>>>>> INCLUDES PHI, PSI CROSS TERM MAP (CMAP) CORRECTION <<<<<<<<
 TITLE> *>>>>>>>>>>>>>>>>>>>>>>>>>> JAN. 2016 <<<<<<<<<<<<<<<<<<<<<<<<<<<<
 TITLE> * ALL COMMENTS TO THE CHARMM WEB SITE: WWW.CHARMM.ORG
 TITLE> *             PARAMETER SET DISCUSSION FORUM
 TITLE> *
 PARMIO> NONBOND, HBOND lists and IMAGE atoms cleared.
  
 CHARMM>     
  
 CHARMM>    ! nucleic acids
 CHARMM>    open read card unit 10 name toppar/top_all36_na.rtf
 OPNLGU> Unit already open. The old file will be closed first.
 VCLOSE: Closing unit   10 with status "KEEP"
 VOPEN> Attempting to open::toppar/top_all36_na.rtf::
 OPNLGU> Unit 10 opened for READONLY access to toppar/top_all36_na.rtf
  
 CHARMM>    read  rtf card unit 10 append
 MAINIO> Residue topology file being read from unit  10.
 TITLE> *  \\\\ CHARMM36 ALL-HYDROGEN NUCLEIC ACID TOPOLOGY FILE ////
 TITLE> *   ALEXANDER D. MACKERELL JR. AND COWORKERS
 TITLE> *                      APRIL 2011
 TITLE> * ALL COMMENTS TO THE CHARMM WEB SITE: WWW.CHARMM.ORG
 TITLE> *           PARAMETER SET DISCUSSION FORUM
 TITLE> *
  
 CHARMM>     
  
 CHARMM>    open read card unit 20 name toppar/par_all36_na.prm
 OPNLGU> Unit already open. The old file will be closed first.
 VCLOSE: Closing unit   20 with status "KEEP"
 VOPEN> Attempting to open::toppar/par_all36_na.prm::
 OPNLGU> Unit 20 opened for READONLY access to toppar/par_all36_na.prm
  
 CHARMM>    read para card unit 20 append flex

          PARAMETER FILE BEING READ FROM UNIT 20
 TITLE> * \\\\ CHARMM36 ALL-HYDROGEN NUCLEIC ACID PARAMETER FILE ////
 TITLE> *         ALEXANDER D. MACKERELL JR. AND COWORKERS
 TITLE> *                        APRIL 2011
 TITLE> * ALL COMMENTS TO THE CHARMM WEB SITE: WWW.CHARMM.ORG PARAMETER
 TITLE> *                     SET DISCUSSION FORUM
 TITLE> *
 PARMIO> NONBOND, HBOND lists and IMAGE atoms cleared.
  
 CHARMM>     
  
 CHARMM>    ! carbohydrates
 CHARMM>    open read card unit 10 name toppar/top_all36_carb.rtf
 OPNLGU> Unit already open. The old file will be closed first.
 VCLOSE: Closing unit   10 with status "KEEP"
 VOPEN> Attempting to open::toppar/top_all36_carb.rtf::
 OPNLGU> Unit 10 opened for READONLY access to toppar/top_all36_carb.rtf
  
 CHARMM>    read  rtf card unit 10 append
 MAINIO> Residue topology file being read from unit  10.
 TITLE> * $ID: TOP_ALLXX_SUGAR.INP,V 1.106 2014/08/19 19:07:43 ALEX EXP $
 TITLE> *>>>>>>>>>>>> ALL-HYDROGEN TOPOLOGIES USED IN THE <<<<<<<<<<<<<<<<
 TITLE> *>>>>> DEVELOPMENT OF THE CHARMM CARBOHYDRATE  FORCE FIELD<<<<<<<<
 TITLE> *>>>>>>>>>>>>>>>>>>>>>>>>> JUNE 2009 <<<<<<<<<<<<<<<<<<<<<<<<<<<<<
 TITLE> *>>>>>>>> DIRECT COMMENTS TO ALEXANDER D. MACKERELL JR. <<<<<<<<<<
 TITLE> *>>>>>>>>>> VIA THE CHARMM WEB SITE: WWW.CHARMM.ORG <<<<<<<<<<<<<<
 TITLE> *>>>>>>>>>>>>>>> PARAMETER SET DISCUSSION FORUM <<<<<<<<<<<<<<<<<<
 TITLE> *
  
 CHARMM>     
  
 CHARMM>    open read card unit 20 name toppar/par_all36_carb.prm
 OPNLGU> Unit already open. The old file will be closed first.
 VCLOSE: Closing unit   20 with status "KEEP"
 VOPEN> Attempting to open::toppar/par_all36_carb.prm::
 OPNLGU> Unit 20 opened for READONLY access to toppar/par_all36_carb.prm
  
 CHARMM>    read para card unit 20 append flex

          PARAMETER FILE BEING READ FROM UNIT 20
 TITLE> * $ID: PAR_ALLXX_SUGAR.INP,V 1.132 2014/08/19 19:03:21 ALEX EXP $
 TITLE> *>>>>>>>>>>>> ALL-HYDROGEN PARAMETERS USED IN THE <<<<<<<<<<<<<<<<
 TITLE> *>>>>> DEVELOPMENT OF THE CHARMM CARBOHYDRATE  FORCE FIELD<<<<<<<<
 TITLE> *>>>>>>>>>>>>>>>>>>>>>>>>> JUNE 2009 <<<<<<<<<<<<<<<<<<<<<<<<<<<<<
 TITLE> *>>>>>>>> DIRECT COMMENTS TO ALEXANDER D. MACKERELL JR. <<<<<<<<<<
 TITLE> *>>>>>>>>>> VIA THE CHARMM WEB SITE: WWW.CHARMM.ORG <<<<<<<<<<<<<<
 TITLE> *>>>>>>>>>>>>>>> PARAMETER SET DISCUSSION FORUM <<<<<<<<<<<<<<<<<<
 TITLE> *
 PARMIO> NONBOND, HBOND lists and IMAGE atoms cleared.
  
 CHARMM>     
  
 CHARMM>    ! lipids
 CHARMM>    open read card unit 10 name toppar/top_all36_lipid.rtf
 OPNLGU> Unit already open. The old file will be closed first.
 VCLOSE: Closing unit   10 with status "KEEP"
 VOPEN> Attempting to open::toppar/top_all36_lipid.rtf::
 OPNLGU> Unit 10 opened for READONLY access to toppar/top_all36_lipid.rtf
  
 CHARMM>    read  rtf card unit 10 append
 MAINIO> Residue topology file being read from unit  10.
 TITLE> *  \\\\\\\ CHARMM36 ALL-HYDROGEN LIPID TOPOLOGY FILE ///////
 TITLE> *  ALL COMMENTS AND QUESTIONS SHOULD BE SUBMITTED TO THE
 TITLE> *  PARAMETER FORUM AT THE CHARMM WEBSITE: WWW.CHARMM.ORG
 TITLE> *
  
 CHARMM>     
  
 CHARMM>    open read card unit 20 name toppar/par_all36_lipid.prm
 OPNLGU> Unit already open. The old file will be closed first.
 VCLOSE: Closing unit   20 with status "KEEP"
 VOPEN> Attempting to open::toppar/par_all36_lipid.prm::
 OPNLGU> Unit 20 opened for READONLY access to toppar/par_all36_lipid.prm
  
 CHARMM>    read para card unit 20 append flex

          PARAMETER FILE BEING READ FROM UNIT 20
 TITLE> *  \\\\\\\ CHARMM36 ALL-HYDROGEN LIPID PARAMETER FILE ///////
 TITLE> *  ALL COMMENTS AND QUESTIONS SHOULD BE SUBMITTED TO THE
 TITLE> *  PARAMETER FORUM AT THE CHARMM WEBSITE: WWW.CHARMM.ORG
 TITLE> *
 PARMIO> NONBOND, HBOND lists and IMAGE atoms cleared.
  
 CHARMM>     
  
 CHARMM>    ! CGENFF
 CHARMM>    open read card unit 10 name toppar/top_all36_cgenff.rtf
 OPNLGU> Unit already open. The old file will be closed first.
 VCLOSE: Closing unit   10 with status "KEEP"
 VOPEN> Attempting to open::toppar/top_all36_cgenff.rtf::
 OPNLGU> Unit 10 opened for READONLY access to toppar/top_all36_cgenff.rtf
  
 CHARMM>    read  rtf card unit 10 append
 MAINIO> Residue topology file being read from unit  10.
 TITLE> *  --------------------------------------------------------------------------  *
 TITLE> *          CGENFF: TOPOLOGY FOR THE CHARMM GENERAL FORCE FIELD V. 4.6          *
 TITLE> *                    FOR SMALL MOLECULE DRUG DESIGN                            *
 TITLE> *  --------------------------------------------------------------------------  *
 TITLE> *

 DRUDES PARTICLES WILL BE GENERATED AUTOMATICALLY FOR ALL ATOMS WITH NON-ZERO ALPHA
 Thole-type dipole screening, Slater-Delta shape {S(u) = 1 - (1+u/2)*exp(-u)}, default radius =  1.300000
  
 CHARMM>     
  
 CHARMM>    open read card unit 20 name toppar/par_all36_cgenff.prm
 OPNLGU> Unit already open. The old file will be closed first.
 VCLOSE: Closing unit   20 with status "KEEP"
 VOPEN> Attempting to open::toppar/par_all36_cgenff.prm::
 OPNLGU> Unit 20 opened for READONLY access to toppar/par_all36_cgenff.prm
  
 CHARMM>    read para card unit 20 append flex

          PARAMETER FILE BEING READ FROM UNIT 20
 TITLE> *  --------------------------------------------------------------------------  *
 TITLE> *         CGENFF: PARAMETERS FOR THE CHARMM GENERAL FORCE FIELD V. 4.6         *
 TITLE> *                    FOR SMALL MOLECULE DRUG DESIGN                            *
 TITLE> *  --------------------------------------------------------------------------  *
 TITLE> *  2017/8: IF PROTEIN, NUCLEIC ACID AND CARBOHYDRATE TOPOLOGY AND PARAMETER FILES
 TITLE> *  ARE NOT READ PRIOR TO THE CGENFF FILES "WARNING: ATOMS IN NBFIX ' errors will
 TITLE> *  BE ENCOUNTERED.  THESE CAN BE PASSED BY SETTING BOMLEV ( -2) PRIOR TO READING
 TITLE> *  THIS FILE. IN ADDITION, WHEN GENERATING AROMATIC HALOGENS (CL, BR, I) WITH
 TITLE> *  PRE C41B/C42A VERSIONS OF CHARMM "MISSING PARAMETER" ERRORS WILL BE
 TITLE> *  ENCOUNTERED THAT ALSO REQUIRE SETTING BOMLEV ( -2).
 TITLE> *
 PARMIO> NONBOND, HBOND lists and IMAGE atoms cleared.
  
 CHARMM>     
  
 CHARMM>    ! Phosphates and Sulfates
 CHARMM>    stream toppar/toppar_all36_moreions.str
 VOPEN> Attempting to open::toppar/toppar_all36_moreions.str::
 OPNLGU> Unit 98 opened for READONLY access to toppar/toppar_all36_moreions.str

                    INPUT STREAM SWITCHING TO UNIT    98
 RDTITL> * ADDITIONAL IONS GENERATED USING CGENFF
 RDTITL> *
 Parameter: IN1 <- "" <empty>
  
 CHARMM>     
  
 CHARMM>    set nat ?NATC
 RDCMND substituted energy or value "?NATC" to "345"
 Parameter: NAT <- "345"
  
 CHARMM>    set app
 Parameter: APP <- "" <empty>
  
 CHARMM>     
  
 CHARMM>    if "@NAT" ne "?NATC" if @nat ne 0 set app append
 Parameter: NAT -> "345"
 Parameter: NAT -> "345"
 RDCMND: can not substitute energy "?NATC""
 Comparing ""345"" and ""?NATC"".
 IF test evaluated as true.  Performing command
 Comparing "345" and "0".
 IF test evaluated as true.  Performing command
 Parameter: APP <- "APPEND"
  
 CHARMM>     
  
 CHARMM>    read rtf card @app
 Parameter: APP -> "APPEND"
 MAINIO> Residue topology file being read from unit  98.
 RDTITL> * TOPOLOGIES GENERATED BY
 RDTITL> * CHARMM GENERAL FORCE FIELD (CGENFF) PROGRAM VERSION 2.4.0
 RDTITL> *
  
 CHARMM>     
  
 CHARMM>    read para card flex @app
 Parameter: APP -> "APPEND"

          PARAMETER FILE BEING READ FROM UNIT 98
 RDTITL> * PARAMETERS GENERATED BY ANALOGY BY
 RDTITL> * CHARMM GENERAL FORCE FIELD (CGENFF) PROGRAM VERSION 2.4.0
 RDTITL> *
 PARMIO> NONBOND, HBOND lists and IMAGE atoms cleared.
  
 CHARMM>     
  
 VCLOSE: Closing unit   98 with status "KEEP"

                    RETURNING TO INPUT STREAM    99
  
 CHARMM>     
  
 CHARMM>    ! Interface FF
 CHARMM>    open read card unit 10 name toppar/top_interface.rtf
 OPNLGU> Unit already open. The old file will be closed first.
 VCLOSE: Closing unit   10 with status "KEEP"
 VOPEN> Attempting to open::toppar/top_interface.rtf::
 OPNLGU> Unit 10 opened for READONLY access to toppar/top_interface.rtf
  
 CHARMM>    read  rtf card unit 10 append
 MAINIO> Residue topology file being read from unit  10.
 TITLE> * INTERFACE FF
 TITLE> * TOPOLOGY FOR NANOMATERIALS
 TITLE> *
*** WARNING **** residue TSHO already exists (old one deleted)

      ***** LEVEL  1 WARNING FROM <RTFRDR> *****
      ***** Residue already exists.
      ******************************************
      BOMLEV (  0) IS NOT REACHED. WRNLEV IS  5

          PRES TSHO17      -1.050
*** WARNING **** residue TSHO already exists (old one deleted)

      ***** LEVEL  1 WARNING FROM <RTFRDR> *****
      ***** Residue already exists.
      ******************************************
      BOMLEV (  0) IS NOT REACHED. WRNLEV IS  5

          PRES TSHO21      -1.050
 There were   2 warning(s) from RTFRDR.
  
 CHARMM>     
  
 CHARMM>    open read card unit 10 name toppar/par_interface.prm
 OPNLGU> Unit already open. The old file will be closed first.
 VCLOSE: Closing unit   10 with status "KEEP"
 VOPEN> Attempting to open::toppar/par_interface.prm::
 OPNLGU> Unit 10 opened for READONLY access to toppar/par_interface.prm
  
 CHARMM>    read para card unit 10 append flex

          PARAMETER FILE BEING READ FROM UNIT 10
 TITLE> * INTERFACE FF
 TITLE> * TOPOLOGY AND PARAMETER FOR CALY MINERALS, CEMENT MINERALS
 TITLE> *
 PARRDR> Error: Repeated DIHE parameter ( 10947): HGR6  ICG1  ICG1  ICGE is replaced
 PARMIO> NONBOND, HBOND lists and IMAGE atoms cleared.
  
 CHARMM>     
  
 CHARMM>    stream toppar/toppar_all36_nano_lig.str
 VOPEN> Attempting to open::toppar/toppar_all36_nano_lig.str::
 OPNLGU> Unit 98 opened for READONLY access to toppar/toppar_all36_nano_lig.str

                    INPUT STREAM SWITCHING TO UNIT    98
 RDTITL> READ RTF CARD APPEND
 RDTITL> No title read.
 Parameter: IN1 <- "" <empty>
  
 CHARMM>    read rtf card append
 MAINIO> Residue topology file being read from unit  98.
 RDTITL> * TOPOLOGY FOR NANO-LIGAND
 RDTITL> *
  
 CHARMM>     
  
 CHARMM>    read param card flex append

          PARAMETER FILE BEING READ FROM UNIT 98
 RDTITL> * SYNTHETIC POLYMER PARAMETER
 RDTITL> *
 PARMIO> NONBOND, HBOND lists and IMAGE atoms cleared.
  
 CHARMM>    RETURN
 VCLOSE: Closing unit   98 with status "KEEP"

                    RETURNING TO INPUT STREAM    99
  
 CHARMM>    stream toppar/toppar_all36_nano_lig_patch.str
 VOPEN> Attempting to open::toppar/toppar_all36_nano_lig_patch.str::
 OPNLGU> Unit 98 opened for READONLY access to toppar/toppar_all36_nano_lig_patch.str

                    INPUT STREAM SWITCHING TO UNIT    98
 RDTITL> READ RTF CARD APPEND
 RDTITL> No title read.
 Parameter: IN1 <- "" <empty>
  
 CHARMM>    read rtf card append
 MAINIO> Residue topology file being read from unit  98.
 RDTITL> * TOPOLOGY FOR SYNTHETIC_POLYMER
 RDTITL> *
  
 CHARMM>    RETURN
 VCLOSE: Closing unit   98 with status "KEEP"

                    RETURNING TO INPUT STREAM    99
  
 CHARMM>     
  
 CHARMM>    ! Additional topologies and parameters for synthetic polymer
 CHARMM>    stream toppar/toppar_all36_synthetic_polymer.str
 VOPEN> Attempting to open::toppar/toppar_all36_synthetic_polymer.str::
 OPNLGU> Unit 98 opened for READONLY access to toppar/toppar_all36_synthetic_polymer.str

                    INPUT STREAM SWITCHING TO UNIT    98
 RDTITL> READ RTF CARD APPEND
 RDTITL> No title read.
 Parameter: IN1 <- "" <empty>
  
 CHARMM>    read rtf card append
 MAINIO> Residue topology file being read from unit  98.
 RDTITL> * TOPOLOGY FOR SYNTHETIC_POLYMER
 RDTITL> *
  
 CHARMM>     
  
 CHARMM>    read param card flex append

          PARAMETER FILE BEING READ FROM UNIT 98
 RDTITL> * SYNTHETIC POLYMER PARAMETER
 RDTITL> *
 PARMIO> NONBOND, HBOND lists and IMAGE atoms cleared.
  
 CHARMM>    RETURN
 VCLOSE: Closing unit   98 with status "KEEP"

                    RETURNING TO INPUT STREAM    99
  
 CHARMM>    stream toppar/toppar_all36_synthetic_polymer_patch.str
 VOPEN> Attempting to open::toppar/toppar_all36_synthetic_polymer_patch.str::
 OPNLGU> Unit 98 opened for READONLY access to toppar/toppar_all36_synthetic_polymer_patch.str

                    INPUT STREAM SWITCHING TO UNIT    98
 RDTITL> READ RTF CARD APPEND
 RDTITL> No title read.
 Parameter: IN1 <- "" <empty>
  
 CHARMM>    read rtf card append
 MAINIO> Residue topology file being read from unit  98.
 RDTITL> * TOPOLOGY FOR SYNTHETIC_POLYMER
 RDTITL> *
  
 CHARMM>     
  
 CHARMM>    return
 VCLOSE: Closing unit   98 with status "KEEP"

                    RETURNING TO INPUT STREAM    99
  
 CHARMM>    stream toppar/toppar_all36_polymer_solvent.str
 VOPEN> Attempting to open::toppar/toppar_all36_polymer_solvent.str::
 OPNLGU> Unit 98 opened for READONLY access to toppar/toppar_all36_polymer_solvent.str

                    INPUT STREAM SWITCHING TO UNIT    98
 RDTITL> READ RTF CARD APPEND
 RDTITL> No title read.
 Parameter: IN1 <- "" <empty>
  
 CHARMM>    read rtf card append
 MAINIO> Residue topology file being read from unit  98.
 RDTITL> * TOPOLOGY FOR SYNTHETIC_POLYMER
 RDTITL> *
  
 CHARMM>    read param card flex append

          PARAMETER FILE BEING READ FROM UNIT 98
 RDTITL> * SYNTHETIC POLYMER PARAMETER
 RDTITL> *
 PARMIO> NONBOND, HBOND lists and IMAGE atoms cleared.
  
 CHARMM>     
  
 CHARMM>    RETURN
 VCLOSE: Closing unit   98 with status "KEEP"

                    RETURNING TO INPUT STREAM    99
  
 CHARMM>     
  
 CHARMM>    ! Additional topologies and parameters for water and ions
 CHARMM>    stream toppar/toppar_water_ions.str
 VOPEN> Attempting to open::toppar/toppar_water_ions.str::
 OPNLGU> Unit 98 opened for READONLY access to toppar/toppar_water_ions.str

                    INPUT STREAM SWITCHING TO UNIT    98
 RDTITL> * TOPLOGY AND PARAMETER INFORMATION FOR WATER AND IONS.
 RDTITL> *
 Parameter: IN1 <- "" <empty>
  
 CHARMM>     
  
 CHARMM>    !Testcase
 CHARMM>    !test_water_ions.inp
 CHARMM>     
  
 CHARMM>    ! IMPORTANT NOTE: this file contains NBFixes between carboxylates and sodium,
 CHARMM>    ! which will only apply if the main files containing carboxylate atom types
 CHARMM>    ! have been read in first!
 CHARMM>     
  
 CHARMM>    !references
 CHARMM>    !
 CHARMM>    !TIP3P water model
 CHARMM>    !
 CHARMM>    !W.L. Jorgensen; J.Chandrasekhar; J.D. Madura; R.W. Impey;
 CHARMM>    !M.L. Klein; "Comparison of simple potential functions for
 CHARMM>    !simulating liquid water", J. Chem. Phys. 79 926-935 (1983).
 CHARMM>    !
 CHARMM>    !IONS
 CHARMM>    !
 CHARMM>    !Ions from Roux and coworkers
 CHARMM>    !
 CHARMM>    !Beglov, D. and Roux, B., Finite Representation of an Infinite
 CHARMM>    !Bulk System: Solvent Boundary Potential for Computer Simulations,
 CHARMM>    !Journal of Chemical Physics, 1994, 100: 9050-9063
 CHARMM>    !
 CHARMM>    !ZINC
 CHARMM>    !
 CHARMM>    !Stote, R.H. and Karplus, M. Zinc Binding in Proteins and
 CHARMM>    !Solution: A Simple but Accurate Nonbonded Representation, PROTEINS:
 CHARMM>    !Structure, Function, and Genetics 23:12-31 (1995)
 CHARMM>     
  
 CHARMM>    !test "append" to determine if previous toppar files have been read and
 CHARMM>    !add append to "read rtf card" if true
 CHARMM>    set nat ?NATC
 RDCMND substituted energy or value "?NATC" to "468"
 Parameter: NAT <- "468"
  
 CHARMM>    set app
 Parameter: APP <- "" <empty>
  
 CHARMM>    !We're exploiting what is arguably a bug in the parser. On the left hand side,
 CHARMM>    !the quotes have priority, so NAT is correctly substituted. On the right hand
 CHARMM>    !side, the ? has priority and NATC" (sic) is not a valid substitution...
 CHARMM>    if "@NAT" ne "?NATC" if @nat ne 0 set app append
 Parameter: NAT -> "468"
 Parameter: NAT -> "468"
 RDCMND: can not substitute energy "?NATC""
 Comparing ""468"" and ""?NATC"".
 IF test evaluated as true.  Performing command
 Comparing "468" and "0".
 IF test evaluated as true.  Performing command
 Parameter: APP <- "APPEND"
  
 CHARMM>     
  
 CHARMM>    read rtf card @app
 Parameter: APP -> "APPEND"
 MAINIO> Residue topology file being read from unit  98.
 RDTITL> * TOPOLOGY FOR WATER AND IONS
 RDTITL> *
  
 CHARMM>     
  
 CHARMM>    read para card flex @app
 Parameter: APP -> "APPEND"

          PARAMETER FILE BEING READ FROM UNIT 98
 RDTITL> * PARAMETERS FOR WATER AND IONS
 RDTITL> *
 PARMIO> NONBOND, HBOND lists and IMAGE atoms cleared.
  
 CHARMM>     
  
 CHARMM>    ! The following section contains NBFixes for sodium interacting with
 CHARMM>    ! carboxylate oxygens of various CHARMM force fields. It will generate
 CHARMM>    ! level -1 warnings whenever any of these force fields have not been
 CHARMM>    ! read prior to the current stream file. Since we don't want to force
 CHARMM>    ! the user to always read all the force fields, we're suppressing the
 CHARMM>    ! warnings. The only side effect is that you will have "most severe
 CHARMM>    ! warning was at level 0" at the end of your output. Also note that
 CHARMM>    ! the user is responsible for reading the current file last if they
 CHARMM>    ! want the NBFixes to apply. A more elegant solution would require new
 CHARMM>    ! features to be added to CHARMM.
 CHARMM>    ! parallel fix, to avoid duplicated messages in the log
 CHARMM>    set para
 Parameter: PARA <- "" <empty>
  
 CHARMM>    if ?NUMNODE gt 1 set para node 0
 RDCMND substituted energy or value "?NUMNODE" to "1"
 Comparing "1" and "1".
 IF test evaluated as false.  Skipping command
  
 CHARMM>     
  
 CHARMM>    set wrn ?WRNLEV
 RDCMND substituted energy or value "?WRNLEV" to "5"
 Parameter: WRN <- "5"
  
 CHARMM>    ! Some versions of CHARMM don't seem to initialize wrnlev...
 CHARMM>    if "@WRN" eq "?WRNLEV" set wrn 5
 Parameter: WRN -> "5"
 RDCMND: can not substitute energy "?WRNLEV""
 Comparing ""5"" and ""?WRNLEV"".
 IF test evaluated as false.  Skipping command
  
 CHARMM>    set bom ?bomlev
 RDCMND substituted energy or value "?BOMLEV" to "0"
 Parameter: BOM <- "0"
  
 CHARMM>    WRNLEV -1 @PARA
 Parameter: PARA -> "" <empty>
  
 CHARMM>    BOMLEV -1 @PARA
 Parameter: PARA -> "" <empty>
  
 CHARMM>    read para card flex append

          PARAMETER FILE BEING READ FROM UNIT 98
 RDTITL> * NBFIX BETWEEN CARBOXYLATE AND SODIUM
 RDTITL> *
 PARMIO> NONBOND, HBOND lists and IMAGE atoms cleared.
  
 CHARMM>    BOMLEV @bom @PARA
 Parameter: BOM -> "0"
 Parameter: PARA -> "" <empty>
  
 CHARMM>    WRNLEV @wrn @PARA
 Parameter: WRN -> "5"
 Parameter: PARA -> "" <empty>
  
 CHARMM>     
  
 CHARMM>    return
 VCLOSE: Closing unit   98 with status "KEEP"

                    RETURNING TO INPUT STREAM    99
  
 CHARMM>    stream toppar/toppar_dum_noble_gases.str
 VOPEN> Attempting to open::toppar/toppar_dum_noble_gases.str::
 OPNLGU> Unit 98 opened for READONLY access to toppar/toppar_dum_noble_gases.str

                    INPUT STREAM SWITCHING TO UNIT    98
 RDTITL> * TOPLOGY AND PARAMETER INFORMATION FOR HELIUM, NEON AND A DUMMY ATOM.
 RDTITL> *
 Parameter: IN1 <- "" <empty>
  
 CHARMM>     
  
 CHARMM>    !Testcase
 CHARMM>    !test_dum_nobel_gases.inp
 CHARMM>     
  
 CHARMM>    !test "append" to determine if previous	toppar files have been read and
 CHARMM>    !add append to "read rtf card" if true
 CHARMM>    set nat ?NATC
 RDCMND substituted energy or value "?NATC" to "485"
 Parameter: NAT <- "485"
  
 CHARMM>    set app
 Parameter: APP <- "" <empty>
  
 CHARMM>    !We're exploiting what is arguably a bug in the parser. On the left hand side,
 CHARMM>    !the quotes have proirity, so NAT is correctly substituted. On the right hand
 CHARMM>    !side, the ? has priority and NATC" (sic) is not a valid substitution...
 CHARMM>    if "@NAT" ne "?NATC" if @nat ne 0 set app append
 Parameter: NAT -> "485"
 Parameter: NAT -> "485"
 RDCMND: can not substitute energy "?NATC""
 Comparing ""485"" and ""?NATC"".
 IF test evaluated as true.  Performing command
 Comparing "485" and "0".
 IF test evaluated as true.  Performing command
 Parameter: APP <- "APPEND"
  
 CHARMM>     
  
 CHARMM>    read rtf card @app
 Parameter: APP -> "APPEND"
 MAINIO> Residue topology file being read from unit  98.
 RDTITL> * TOPOLOGY FOR HELIUM, NEON AND A DUMMY ATOM.
 RDTITL> *
  
 CHARMM>     
  
 CHARMM>    read para card flex @app
 Parameter: APP -> "APPEND"

          PARAMETER FILE BEING READ FROM UNIT 98
 RDTITL> * PARAMETERS FOR HELIUM, NEON AND A DUMMY ATOM.
 RDTITL> *
 PARMIO> NONBOND, HBOND lists and IMAGE atoms cleared.
  
 CHARMM>     
  
 CHARMM>    return
 VCLOSE: Closing unit   98 with status "KEEP"

                    RETURNING TO INPUT STREAM    99
  
 CHARMM>    stream toppar/toppar_ions_won.str
 VOPEN> Attempting to open::toppar/toppar_ions_won.str::
 OPNLGU> Unit 98 opened for READONLY access to toppar/toppar_ions_won.str

                    INPUT STREAM SWITCHING TO UNIT    98
 RDTITL> * TOP_IONS_WON.STR: GENERAL MODEL FOR MONO-, DI-, AND TRIVALENT CATIONS
 RDTITL> *
 Parameter: IN1 <- "" <empty>
  
 CHARMM>     
  
 CHARMM>    !This is a comprehensive set of ions developed using stochastic boundary
 CHARMM>    !conditions. It is strongly recommended that ion parameters in
 CHARMM>    !toppar_water_ions.str be used if available, as they are more highly
 CHARMM>    !optimized.  Accordingly, those ions have been commented in this
 CHARMM>    !file.
 CHARMM>    !
 CHARMM>    !reference
 CHARMM>    !Won, Y., "Force Field for Monovalent, Divalent, and Trivalent Cations
 CHARMM>    !Developed under the Solvent Boundary Potential," Journal of Physical
 CHARMM>    !Chemistry A., 116: 11763-11767, 2012.
 CHARMM>     
  
 CHARMM>     
  
 CHARMM>    !test "append" to determine if previous toppar files have been read and
 CHARMM>    !add append to "read rtf card" if true
 CHARMM>    set nat ?NATC
 RDCMND substituted energy or value "?NATC" to "488"
 Parameter: NAT <- "488"
  
 CHARMM>    set app
 Parameter: APP <- "" <empty>
  
 CHARMM>    !We're exploiting what is arguably a bug in the parser. On the left hand side,
 CHARMM>    !the quotes have priority, so NAT is correctly substituted. On the right hand
 CHARMM>    !side, the ? has priority and NATC" (sic) is not a valid substitution...
 CHARMM>    if "@NAT" ne "?NATC" if @nat ne 0 set app append
 Parameter: NAT -> "488"
 Parameter: NAT -> "488"
 RDCMND: can not substitute energy "?NATC""
 Comparing ""488"" and ""?NATC"".
 IF test evaluated as true.  Performing command
 Comparing "488" and "0".
 IF test evaluated as true.  Performing command
 Parameter: APP <- "APPEND"
  
 CHARMM>     
  
 CHARMM>    read rtf card @app
 Parameter: APP -> "APPEND"
 MAINIO> Residue topology file being read from unit  98.
 RDTITL> * TOPOLOGY FOR WATER AND IONS
 RDTITL> *
  
 CHARMM>     
  
 CHARMM>    read para card flex @app
 Parameter: APP -> "APPEND"

          PARAMETER FILE BEING READ FROM UNIT 98
 RDTITL> * PAR_CATION.PRM FOR MONO-, DI-, AND TRIVALENT CATIONS
 RDTITL> *
 PARMIO> NONBOND, HBOND lists and IMAGE atoms cleared.
  
 VCLOSE: Closing unit   98 with status "KEEP"

                    RETURNING TO INPUT STREAM    99
  
 CHARMM>    stream toppar/cam.str
 VOPEN> Attempting to open::toppar/cam.str::
 OPNLGU> Unit 98 opened for READONLY access to toppar/cam.str

                    INPUT STREAM SWITCHING TO UNIT    98
 RDTITL> READ RTF CARD APPEND
 RDTITL> No title read.
 Parameter: IN1 <- "" <empty>
  
 CHARMM>    read rtf card append
 MAINIO> Residue topology file being read from unit  98.
 RDTITL> * TOPOLOGY GENERATED BY PARMED
 RDTITL> *

      ***** LEVEL  1 WARNING FROM <rtfrdr> *****
      ***** No AUTOgen defaults specified in appended RTF. Potential conflict with prior RTF autogen options. Check.
      ******************************************
      BOMLEV (  0) IS NOT REACHED. WRNLEV IS  5

  
 CHARMM>     
  
 CHARMM>    read para card flex append

          PARAMETER FILE BEING READ FROM UNIT 98
 RDTITL> * PARAMETERS GENERATED BY PARMED
 RDTITL> *
 PARMIO> NONBOND, HBOND lists and IMAGE atoms cleared.
  
 CHARMM>     
  
 CHARMM>    ! The following section contains NBFixes for CAM interacting with
 CHARMM>    ! water.
 CHARMM>    set para
 Parameter: PARA <- "" <empty>
  
 CHARMM>    if ?NUMNODE gt 1 set para node 0
 RDCMND substituted energy or value "?NUMNODE" to "1"
 Comparing "1" and "1".
 IF test evaluated as false.  Skipping command
  
 CHARMM>     
  
 CHARMM>    set wrn ?WRNLEV
 RDCMND substituted energy or value "?WRNLEV" to "5"
 Parameter: WRN <- "5"
  
 CHARMM>    ! Some versions of CHARMM don't seem to initialize wrnlev...
 CHARMM>    if "@WRN" eq "?WRNLEV" set wrn 5
 Parameter: WRN -> "5"
 RDCMND: can not substitute energy "?WRNLEV""
 Comparing ""5"" and ""?WRNLEV"".
 IF test evaluated as false.  Skipping command
  
 CHARMM>    set bom ?bomlev
 RDCMND substituted energy or value "?BOMLEV" to "0"
 Parameter: BOM <- "0"
  
 CHARMM>    WRNLEV -1 @PARA
 Parameter: PARA -> "" <empty>
  
 CHARMM>    BOMLEV -1 @PARA
 Parameter: PARA -> "" <empty>
  
 CHARMM>     
  
 CHARMM>    read para card flex append

          PARAMETER FILE BEING READ FROM UNIT 98
 RDTITL> * NBFIX BETWEEN CAM AND WATER
 RDTITL> *
 PARMIO> NONBOND, HBOND lists and IMAGE atoms cleared.
  
 CHARMM>    BOMLEV @bom @PARA
 Parameter: BOM -> "0"
 Parameter: PARA -> "" <empty>
  
 CHARMM>    WRNLEV @wrn @PARA
 Parameter: WRN -> "5"
 Parameter: PARA -> "" <empty>
  
 CHARMM>     
  
 CHARMM>    return
 VCLOSE: Closing unit   98 with status "KEEP"

                    RETURNING TO INPUT STREAM    99
  
 CHARMM>     
  
 CHARMM>    ! Additional topologies and parameters for protein
 CHARMM>    stream toppar/toppar_all36_prot_arg0.str
 VOPEN> Attempting to open::toppar/toppar_all36_prot_arg0.str::
 OPNLGU> Unit 98 opened for READONLY access to toppar/toppar_all36_prot_arg0.str

                    INPUT STREAM SWITCHING TO UNIT    98
 RDTITL> *>>>>>> ALL-HYDROGEN TOPOLOGY FOR NEUTRAL ARG <<<<<<<<<<<<<<<<<<<<
 RDTITL> *>>>>>>>>>>>>>>>>>>>>>>> 2007 <<<<<<<<<<<<<<<<<<<<<<<<<<<<<<<<<<<<
 RDTITL> *>>>>>>>> DIRECT COMMENTS TO ALEXANDER D. MACKERELL JR. <<<<<<<<<<
 RDTITL> *>>>>>>>>>>>>>>> PARAMETER FORUM, WWW.CHARMM.ORG <<<<<<<<<<<<<<<<<
 RDTITL> *
 Parameter: IN1 <- "" <empty>
  
 CHARMM>     
  
 CHARMM>    ! Atom names include "R" (for Arg) as the second letter. The
 CHARMM>    ! only other atom types in the additive FF with this second
 CHARMM>    ! letter are histidine [HN]R[123] in the protein FF and CRL[12]
 CHARMM>    ! in toppar_all36_lipid_cholesterol.str , so no more conflicts.
 CHARMM>     
  
 CHARMM>    !Parent files that have to be read prior to streaming this file
 CHARMM>    !top_all36_prot.rtf
 CHARMM>    !par_all36_prot.rtf
 CHARMM>    !
 CHARMM>    !Testcase
 CHARMM>    !test_all36_prot_arg0.inp
 CHARMM>     
  
 CHARMM>    !Li, L., Vorobyov, I.V., MacKerell, Jr., A.D., Allen, T.W., "Is
 CHARMM>    !arginine charged in a membrane?" Biophysical Journal, 94: L11-L13,
 CHARMM>    !2008, PMCID: PMC2157258
 CHARMM>     
  
 CHARMM>    read rtf card append
 MAINIO> Residue topology file being read from unit  98.
 RDTITL> * TOPOLOGY FOR PROTEIN RELATED MODEL COMPOUNDS
 RDTITL> *
*** WARNING **** residue MGU1 already exists (old one deleted)

      ***** LEVEL  1 WARNING FROM <RTFRDR> *****
      ***** Residue already exists.
      ******************************************
      BOMLEV (  0) IS NOT REACHED. WRNLEV IS  5

          RESI MGU1          0.00
*** WARNING **** residue MGU2 already exists (old one deleted)

      ***** LEVEL  1 WARNING FROM <RTFRDR> *****
      ***** Residue already exists.
      ******************************************
      BOMLEV (  0) IS NOT REACHED. WRNLEV IS  5

          RESI MGU2          0.00
 There were   2 warning(s) from RTFRDR.
  
 CHARMM>     
  
 CHARMM>    read param card flex append

          PARAMETER FILE BEING READ FROM UNIT 98
 RDTITL>  
 RDTITL> No title read.
 PARMIO> NONBOND, HBOND lists and IMAGE atoms cleared.
  
 CHARMM>     
  
 CHARMM>    return
 VCLOSE: Closing unit   98 with status "KEEP"

                    RETURNING TO INPUT STREAM    99
  
 CHARMM>    stream toppar/toppar_all36_prot_c36m_d_aminoacids.str
 VOPEN> Attempting to open::toppar/toppar_all36_prot_c36m_d_aminoacids.str::
 OPNLGU> Unit 98 opened for READONLY access to toppar/toppar_all36_prot_c36m_d_aminoacids.str

                    INPUT STREAM SWITCHING TO UNIT    98
 RDTITL> *>>>>>>CHARMM36 ALL-HYDROGEN TOPPAR FILE FOR D-PROTEINS <<<<<<<
 RDTITL> *>>>>>>>>>>>>>>>>>>>>>>>>>> JAN. 2016 <<<<<<<<<<<<<<<<<<<<<<<<<<<<
 RDTITL> * ALL COMMENTS TO THE CHARMM WEB SITE: WWW.CHARMM.ORG
 RDTITL> *             PARAMETER SET DISCUSSION FORUM
 RDTITL> *
 Parameter: IN1 <- "" <empty>
  
 CHARMM>     
  
 CHARMM>    !update 2016/2. use directly inverted CMAPs
 CHARMM>     
  
 CHARMM>    !toppar stream file for D-amino acids. Includes new residue
 CHARMM>    !names, inverted CMAP and additional parameters.
 CHARMM>     
  
 CHARMM>    !Parent files that have to be read prior to streaming this file
 CHARMM>    !top_all36_prot.rtf
 CHARMM>    !par_all36m_prot.prm
 CHARMM>    !
 CHARMM>    !Testcase
 CHARMM>    !test_all36_d_amino_acid.inp
 CHARMM>     
  
 CHARMM>    !test "append" to determine if previous toppar files have been read and
 CHARMM>    !add append to "read rtf card" if true
 CHARMM>    set nat ?NATC
 RDCMND substituted energy or value "?NATC" to "554"
 Parameter: NAT <- "554"
  
 CHARMM>    set app
 Parameter: APP <- "" <empty>
  
 CHARMM>    !We're exploiting what is arguably a bug in the parser. On the left hand side,
 CHARMM>    !the quotes have priority, so NAT is correctly substituted. On the right hand
 CHARMM>    !side, the ? has priority and NATC" (sic) is not a valid substitution...
 CHARMM>    if "@NAT" ne "?NATC" if @nat ne 0 set app append
 Parameter: NAT -> "554"
 Parameter: NAT -> "554"
 RDCMND: can not substitute energy "?NATC""
 Comparing ""554"" and ""?NATC"".
 IF test evaluated as true.  Performing command
 Comparing "554" and "0".
 IF test evaluated as true.  Performing command
 Parameter: APP <- "APPEND"
  
 CHARMM>     
  
 CHARMM>    read rtf card @app
 Parameter: APP -> "APPEND"
 MAINIO> Residue topology file being read from unit  98.
 RDTITL> * TOPOLOGY FOR D- AMINOACIDS
 RDTITL> *
  
 CHARMM>     
  
 CHARMM>    read para card flex @app
 Parameter: APP -> "APPEND"

          PARAMETER FILE BEING READ FROM UNIT 98
 RDTITL> * PARAMETERS FOR D- AMINOACIDS
 RDTITL> *
 PARMIO> NONBOND, HBOND lists and IMAGE atoms cleared.
  
 VCLOSE: Closing unit   98 with status "KEEP"

                    RETURNING TO INPUT STREAM    99
  
 CHARMM>    stream toppar/toppar_all36_prot_fluoro_alkanes.str
 VOPEN> Attempting to open::toppar/toppar_all36_prot_fluoro_alkanes.str::
 OPNLGU> Unit 98 opened for READONLY access to toppar/toppar_all36_prot_fluoro_alkanes.str

                    INPUT STREAM SWITCHING TO UNIT    98
 RDTITL> * TOPOLOGY AND PARAMETERS FOR FLUORINATED ALKANES.
 RDTITL> *
 Parameter: IN1 <- "" <empty>
  
 CHARMM>     
  
 CHARMM>    !These parameters are maintained for historic reasons.  The CGenFF
 CHARMM>    !halogen parameters are a significant improvement over these
 CHARMM>    !parameters.
 CHARMM>     
  
 CHARMM>    !Parent files that have to be read prior to streaming this file
 CHARMM>    !top_all36_prot.rtf
 CHARMM>    !par_all36_prot.prm
 CHARMM>     
  
 CHARMM>    !Testcase
 CHARMM>    !test_all36_prot_fluoro_alkanes.inp
 CHARMM>     
  
 CHARMM>    !Reference
 CHARMM>    !Chen, I.-J., Yin, D. and MacKerell, Jr., A.D., "Combined Ab
 CHARMM>    !initio/Empirical Approach for Optimization of Lennard-Jones Parameters
 CHARMM>    !for Polar-Neutral Compounds," Journal of Computational Chemistry,
 CHARMM>    !2002, 23:199-213.
 CHARMM>    !
 CHARMM>    !Note that these parameters are higly optimized to reproduce the
 CHARMM>    !corresponding condensed phase properties and have not been incorporated
 CHARMM>    !into the CHARMM22 or CHARMM27 biomolecular force fields
 CHARMM>     
  
 CHARMM>    read rtf card append
 MAINIO> Residue topology file being read from unit  98.
 RDTITL> * TOPOLOGY FOR FLUOROALKANES
 RDTITL> *
*** WARNING **** residue ETHA already exists (old one deleted)

      ***** LEVEL  1 WARNING FROM <RTFRDR> *****
      ***** Residue already exists.
      ******************************************
      BOMLEV (  0) IS NOT REACHED. WRNLEV IS  5

          RESI ETHA  0.0
*** WARNING **** residue FETH already exists (old one deleted)

      ***** LEVEL  1 WARNING FROM <RTFRDR> *****
      ***** Residue already exists.
      ******************************************
      BOMLEV (  0) IS NOT REACHED. WRNLEV IS  5

          RESI FETH  0.0
*** WARNING **** residue DFET already exists (old one deleted)

      ***** LEVEL  1 WARNING FROM <RTFRDR> *****
      ***** Residue already exists.
      ******************************************
      BOMLEV (  0) IS NOT REACHED. WRNLEV IS  5

          RESI DFET 0.0
*** WARNING **** residue TFET already exists (old one deleted)

      ***** LEVEL  1 WARNING FROM <RTFRDR> *****
      ***** Residue already exists.
      ******************************************
      BOMLEV (  0) IS NOT REACHED. WRNLEV IS  5

          RESI TFET  0.0
*** WARNING **** residue TFE  already exists (old one deleted)

      ***** LEVEL  1 WARNING FROM <RTFRDR> *****
      ***** Residue already exists.
      ******************************************
      BOMLEV (  0) IS NOT REACHED. WRNLEV IS  5

          RESI TFE   0.0
 There were   5 warning(s) from RTFRDR.
  
 CHARMM>     
  
 CHARMM>    read para card flex append

          PARAMETER FILE BEING READ FROM UNIT 98
 RDTITL> * FLUOROALKANE PARAMETERS
 RDTITL> *
 PARMIO> NONBOND, HBOND lists and IMAGE atoms cleared.
  
 CHARMM>     
  
 CHARMM>    return
 VCLOSE: Closing unit   98 with status "KEEP"

                    RETURNING TO INPUT STREAM    99
  
 CHARMM>    stream toppar/toppar_all36_prot_heme.str
 VOPEN> Attempting to open::toppar/toppar_all36_prot_heme.str::
 OPNLGU> Unit 98 opened for READONLY access to toppar/toppar_all36_prot_heme.str

                    INPUT STREAM SWITCHING TO UNIT    98
 RDTITL> * TOPOLOGY AND PARAMETER STREAM FILE FOR HEME AND RELATED
 RDTITL> * LIGANDS AND PATCHES.
 RDTITL> *
 Parameter: IN1 <- "" <empty>
  
 CHARMM>     
  
 CHARMM>    !updated 2016/2, allow for use of AUTOGENERATE ANGLE DIHEDRAl PATCH
 CHARMM>     
  
 CHARMM>    !Parent files that have to be read prior to streaming this file
 CHARMM>    !top_all36_prot.rtf
 CHARMM>    !par_all36_prot.prm
 CHARMM>     
  
 CHARMM>    !Testcase
 CHARMM>    !test_all36_prot_heme.inp
 CHARMM>     
  
 CHARMM>    read rtf card append
 MAINIO> Residue topology file being read from unit  98.
 RDTITL> * TOPOLOGY FOR HEME AND RELATED COMPOUNDS AND PATCHES
 RDTITL> *
*** WARNING **** residue CO2  already exists (old one deleted)

      ***** LEVEL  1 WARNING FROM <RTFRDR> *****
      ***** Residue already exists.
      ******************************************
      BOMLEV (  0) IS NOT REACHED. WRNLEV IS  5

          RESI CO2             0.00
 There were   1 warning(s) from RTFRDR.
  
 CHARMM>     
  
 CHARMM>    read para card flex append

          PARAMETER FILE BEING READ FROM UNIT 98
 RDTITL> * ADDITIONAL PARAMETERS FOR HEME
 RDTITL> *
 PARMIO> NONBOND, HBOND lists and IMAGE atoms cleared.
  
 CHARMM>     
  
 CHARMM>    return
 VCLOSE: Closing unit   98 with status "KEEP"

                    RETURNING TO INPUT STREAM    99
  
 CHARMM>    stream toppar/toppar_all36_prot_na_combined.str
 VOPEN> Attempting to open::toppar/toppar_all36_prot_na_combined.str::
 OPNLGU> Unit 98 opened for READONLY access to toppar/toppar_all36_prot_na_combined.str

                    INPUT STREAM SWITCHING TO UNIT    98
 RDTITL> * TOPOLOGY AND PARAMETER STREAM FILE FOR PATCHES TO CREATE
 RDTITL> * MODEL COMPOUNDS AND PATCHES THAT REQUIRE BOTH PROTEIN AND
 RDTITL> * NUCLEIC ACID TOPOLOGY AND PARAMETER INFORMATION
 RDTITL> *
 Parameter: IN1 <- "" <empty>
  
 CHARMM>     
  
 CHARMM>    !Parent files that have to be read prior to streaming this file
 CHARMM>    !top_all36_prot.rtf
 CHARMM>    !par_all36_prot.prm
 CHARMM>    !top_all36_na.rtf
 CHARMM>    !par_all36_na.prm
 CHARMM>    !stream/toppar_all36_prot_fluoro_alkanes.str ! atom types an parameters for fluorinated compounds
 CHARMM>     
  
 CHARMM>    !Testcase
 CHARMM>    !test_all36_prot_na_combined.inp
 CHARMM>     
  
 CHARMM>    !all patches must be followed by AUTOGENERATE ANGLES DIHEDRALS
 CHARMM>     
  
 CHARMM>    !PHOSPHOTYROSINE
 CHARMM>    !
 CHARMM>    !Feng, M.-H., Philippopoulos, M., MacKerell, Jr., A.D. and Lim, C.
 CHARMM>    !Structural Characterization of the Phosphotyrosine Binding Region of a
 CHARMM>    !High-Affinity aSH2 Domain-Phosphopeptide Complex by Molecular Dynamics
 CHARMM>    !Simulation and Chemical Shift Calculations. Journal of the American
 CHARMM>    !Chemical Society, 1996, 118: 11265-11277.
 CHARMM>     
  
 CHARMM>    read rtf card append
 MAINIO> Residue topology file being read from unit  98.
 RDTITL> * TOPOLOGY FOR PHOSPHORYLATED AMINO ACIDS
 RDTITL> *
*** WARNING **** residue THFI already exists (old one deleted)

      ***** LEVEL  1 WARNING FROM <RTFRDR> *****
      ***** Residue already exists.
      ******************************************
      BOMLEV (  0) IS NOT REACHED. WRNLEV IS  5

          RESI THFI       0.00
*** WARNING **** residue THMI already exists (old one deleted)

      ***** LEVEL  1 WARNING FROM <RTFRDR> *****
      ***** Residue already exists.
      ******************************************
      BOMLEV (  0) IS NOT REACHED. WRNLEV IS  5

          RESI THMI       0.00
*** WARNING **** residue THFA already exists (old one deleted)

      ***** LEVEL  1 WARNING FROM <RTFRDR> *****
      ***** Residue already exists.
      ******************************************
      BOMLEV (  0) IS NOT REACHED. WRNLEV IS  5

          RESI THFA        0.00
*** WARNING **** residue THAO already exists (old one deleted)

      ***** LEVEL  1 WARNING FROM <RTFRDR> *****
      ***** Residue already exists.
      ******************************************
      BOMLEV (  0) IS NOT REACHED. WRNLEV IS  5

          RESI THAO         0.00
*** WARNING **** residue RNUS already exists (old one deleted)

      ***** LEVEL  1 WARNING FROM <RTFRDR> *****
      ***** Residue already exists.
      ******************************************
      BOMLEV (  0) IS NOT REACHED. WRNLEV IS  5

          RESI RNUS         0.00
*** WARNING **** residue NUCL already exists (old one deleted)

      ***** LEVEL  1 WARNING FROM <RTFRDR> *****
      ***** Residue already exists.
      ******************************************
      BOMLEV (  0) IS NOT REACHED. WRNLEV IS  5

          RESI NUCL        -1.00
*** WARNING **** residue PPH1 already exists (old one deleted)

      ***** LEVEL  1 WARNING FROM <RTFRDR> *****
      ***** Residue already exists.
      ******************************************
      BOMLEV (  0) IS NOT REACHED. WRNLEV IS  5

          RESI PPH1      -1.00
*** WARNING **** residue BMPH already exists (old one deleted)

      ***** LEVEL  1 WARNING FROM <RTFRDR> *****
      ***** Residue already exists.
      ******************************************
      BOMLEV (  0) IS NOT REACHED. WRNLEV IS  5

          RESI BMPH      -1.00
*** WARNING **** residue BMPD already exists (old one deleted)

      ***** LEVEL  1 WARNING FROM <RTFRDR> *****
      ***** Residue already exists.
      ******************************************
      BOMLEV (  0) IS NOT REACHED. WRNLEV IS  5

          RESI BMPD      -2.00
*** WARNING **** residue BDFP already exists (old one deleted)

      ***** LEVEL  1 WARNING FROM <RTFRDR> *****
      ***** Residue already exists.
      ******************************************
      BOMLEV (  0) IS NOT REACHED. WRNLEV IS  5

          RESI BDFP      -1.00
*** WARNING **** residue BDFD already exists (old one deleted)

      ***** LEVEL  1 WARNING FROM <RTFRDR> *****
      ***** Residue already exists.
      ******************************************
      BOMLEV (  0) IS NOT REACHED. WRNLEV IS  5

          RESI BDFD -2.00
*** WARNING **** residue EP_2 already exists (old one deleted)

      ***** LEVEL  1 WARNING FROM <RTFRDR> *****
      ***** Residue already exists.
      ******************************************
      BOMLEV (  0) IS NOT REACHED. WRNLEV IS  5

          RESI EP_2        -2.00
*** WARNING **** residue IP_2 already exists (old one deleted)

      ***** LEVEL  1 WARNING FROM <RTFRDR> *****
      ***** Residue already exists.
      ******************************************
      BOMLEV (  0) IS NOT REACHED. WRNLEV IS  5

          RESI IP_2        -2.00
 There were  13 warning(s) from RTFRDR.
  
 CHARMM>     
  
 CHARMM>    read para card flex append

          PARAMETER FILE BEING READ FROM UNIT 98
 RDTITL> * ADDITIONAL PARAMETERS FOR PHOSPHORYLATED AMINO ACIDS
 RDTITL> *
 PARMIO> NONBOND, HBOND lists and IMAGE atoms cleared.
  
 VCLOSE: Closing unit   98 with status "KEEP"

                    RETURNING TO INPUT STREAM    99
  
 CHARMM>    stream toppar/toppar_all36_prot_retinol.str
 VOPEN> Attempting to open::toppar/toppar_all36_prot_retinol.str::
 OPNLGU> Unit 98 opened for READONLY access to toppar/toppar_all36_prot_retinol.str

                    INPUT STREAM SWITCHING TO UNIT    98
 RDTITL> * TOPPAR STREAM FILE FOR RETINOL AND RETINAL PARAMETERS
 RDTITL> * A. LOCCISANO, A.M.W., J. EVANSECK AND A.D. MACKERELL, JR.
 RDTITL> * APRIL, 2005
 RDTITL> *
 Parameter: IN1 <- "" <empty>
  
 CHARMM>     
  
 CHARMM>    !use with c36 protein force fields
 CHARMM>    !top_all36_prot.rtf
 CHARMM>    !par_all36_prot.prm
 CHARMM>     
  
 CHARMM>    read rtf card append
 MAINIO> Residue topology file being read from unit  98.
 RDTITL> * RETINAL/RETINOL AND RELATED MODEL COMPOUNDS
 RDTITL> *
*** WARNING **** residue BTE2 already exists (old one deleted)

      ***** LEVEL  1 WARNING FROM <RTFRDR> *****
      ***** Residue already exists.
      ******************************************
      BOMLEV (  0) IS NOT REACHED. WRNLEV IS  5

          RESI BTE2       0.00
*** WARNING **** residue 13DB already exists (old one deleted)

      ***** LEVEL  1 WARNING FROM <RTFRDR> *****
      ***** Residue already exists.
      ******************************************
      BOMLEV (  0) IS NOT REACHED. WRNLEV IS  5

          RESI 13DB       0.00
*** WARNING **** residue 13DP already exists (old one deleted)

      ***** LEVEL  1 WARNING FROM <RTFRDR> *****
      ***** Residue already exists.
      ******************************************
      BOMLEV (  0) IS NOT REACHED. WRNLEV IS  5

          RESI 13DP       0.00
*** WARNING **** residue DMB1 already exists (old one deleted)

      ***** LEVEL  1 WARNING FROM <RTFRDR> *****
      ***** Residue already exists.
      ******************************************
      BOMLEV (  0) IS NOT REACHED. WRNLEV IS  5

          RESI DMB1       0.00
*** WARNING **** residue DMP1 already exists (old one deleted)

      ***** LEVEL  1 WARNING FROM <RTFRDR> *****
      ***** Residue already exists.
      ******************************************
      BOMLEV (  0) IS NOT REACHED. WRNLEV IS  5

          RESI DMP1       0.00
*** WARNING **** residue DMP2 already exists (old one deleted)

      ***** LEVEL  1 WARNING FROM <RTFRDR> *****
      ***** Residue already exists.
      ******************************************
      BOMLEV (  0) IS NOT REACHED. WRNLEV IS  5

          RESI DMP2       0.00
*** WARNING **** residue CROT already exists (old one deleted)

      ***** LEVEL  1 WARNING FROM <RTFRDR> *****
      ***** Residue already exists.
      ******************************************
      BOMLEV (  0) IS NOT REACHED. WRNLEV IS  5

          RESI CROT       0.00
*** WARNING **** residue PACP already exists (old one deleted)

      ***** LEVEL  1 WARNING FROM <RTFRDR> *****
      ***** Residue already exists.
      ******************************************
      BOMLEV (  0) IS NOT REACHED. WRNLEV IS  5

          RESI PACP       0.00
*** WARNING **** residue MECH already exists (old one deleted)

      ***** LEVEL  1 WARNING FROM <RTFRDR> *****
      ***** Residue already exists.
      ******************************************
      BOMLEV (  0) IS NOT REACHED. WRNLEV IS  5

          RESI MECH       0.00
*** WARNING **** residue TMCH already exists (old one deleted)

      ***** LEVEL  1 WARNING FROM <RTFRDR> *****
      ***** Residue already exists.
      ******************************************
      BOMLEV (  0) IS NOT REACHED. WRNLEV IS  5

          RESI TMCH       0.00
*** WARNING **** residue FRET already exists (old one deleted)

      ***** LEVEL  1 WARNING FROM <RTFRDR> *****
      ***** Residue already exists.
      ******************************************
      BOMLEV (  0) IS NOT REACHED. WRNLEV IS  5

          RESI FRET       0.00
*** WARNING **** residue RTOL already exists (old one deleted)

      ***** LEVEL  1 WARNING FROM <RTFRDR> *****
      ***** Residue already exists.
      ******************************************
      BOMLEV (  0) IS NOT REACHED. WRNLEV IS  5

          RESI RTOL       0.00
*** WARNING **** residue RTAL already exists (old one deleted)

      ***** LEVEL  1 WARNING FROM <RTFRDR> *****
      ***** Residue already exists.
      ******************************************
      BOMLEV (  0) IS NOT REACHED. WRNLEV IS  5

          RESI RTAL       0.00
*** WARNING **** residue RTAC already exists (old one deleted)

      ***** LEVEL  1 WARNING FROM <RTFRDR> *****
      ***** Residue already exists.
      ******************************************
      BOMLEV (  0) IS NOT REACHED. WRNLEV IS  5

          RESI RTAC      -1.00
*** WARNING **** residue PRAC already exists (old one deleted)

      ***** LEVEL  1 WARNING FROM <RTFRDR> *****
      ***** Residue already exists.
      ******************************************
      BOMLEV (  0) IS NOT REACHED. WRNLEV IS  5

          RESI PRAC      -1.00
*** WARNING **** residue PROL already exists (old one deleted)

      ***** LEVEL  1 WARNING FROM <RTFRDR> *****
      ***** Residue already exists.
      ******************************************
      BOMLEV (  0) IS NOT REACHED. WRNLEV IS  5

          RESI PROL       0.00
*** WARNING **** residue PRAL already exists (old one deleted)

      ***** LEVEL  1 WARNING FROM <RTFRDR> *****
      ***** Residue already exists.
      ******************************************
      BOMLEV (  0) IS NOT REACHED. WRNLEV IS  5

          RESI PRAL       0.00
*** WARNING **** residue SCH1 already exists (old one deleted)

      ***** LEVEL  1 WARNING FROM <RTFRDR> *****
      ***** Residue already exists.
      ******************************************
      BOMLEV (  0) IS NOT REACHED. WRNLEV IS  5

          RESI SCH1       0.00
*** WARNING **** residue SCH2 already exists (old one deleted)

      ***** LEVEL  1 WARNING FROM <RTFRDR> *****
      ***** Residue already exists.
      ******************************************
      BOMLEV (  0) IS NOT REACHED. WRNLEV IS  5

          RESI SCH2       1.00
*** WARNING **** residue SCH3 already exists (old one deleted)

      ***** LEVEL  1 WARNING FROM <RTFRDR> *****
      ***** Residue already exists.
      ******************************************
      BOMLEV (  0) IS NOT REACHED. WRNLEV IS  5

          RESI SCH3       1.00
 There were  20 warning(s) from RTFRDR.
  
 CHARMM>     
  
 CHARMM>    read para card flex append

          PARAMETER FILE BEING READ FROM UNIT 98
 RDTITL> * RETINAL/RETINOL AND RELATED PARAMETERS
 RDTITL> *
 PARMIO> NONBOND, HBOND lists and IMAGE atoms cleared.
  
 CHARMM>     
  
 VCLOSE: Closing unit   98 with status "KEEP"

                    RETURNING TO INPUT STREAM    99
  
 CHARMM>    stream toppar/toppar_all36_prot_model.str
 VOPEN> Attempting to open::toppar/toppar_all36_prot_model.str::
 OPNLGU> Unit 98 opened for READONLY access to toppar/toppar_all36_prot_model.str

                    INPUT STREAM SWITCHING TO UNIT    98
 RDTITL> *>> ALL-HYDROGEN TOPOLOGY FOR SMALL MODEL COMPOUNDS USED IN THE <<
 RDTITL> *>> DEVELOPMENT OF THE CHARMM22 PROTEIN ALL-HYDROGEN PARAMETERS <<
 RDTITL> *>>>>>>>>>>>>>>>>>>>>>>> JULY 1997 <<<<<<<<<<<<<<<<<<<<<<<<<<<<<<<
 RDTITL> *>>>>>>>> DIRECT COMMENTS TO ALEXANDER D. MACKERELL JR. <<<<<<<<<<
 RDTITL> *>>>>>>>>>>>>>>> PARAMETER FORUM, WWW.CHARMM.ORG <<<<<<<<<<<<<<<<<
 RDTITL> *CONVERTED TO STREAM FORMAT, DECEMBER 2003
 RDTITL> *CONVERTED TO CHARMM36 PROTEIN ATOM TYPES, MAY 2011
 RDTITL> *
 Parameter: IN1 <- "" <empty>
  
 CHARMM>     
  
 CHARMM>    !Parent files that have to be read prior to streaming this file
 CHARMM>    !top_all36_prot.rtf
 CHARMM>    !par_all36_prot.prm
 CHARMM>    !
 CHARMM>    !Testcase
 CHARMM>    !test_all36_prot_model.inp
 CHARMM>     
  
 CHARMM>    !changes after 9/98
 CHARMM>    !
 CHARMM>    !change alkene HA1 and HA2 to HE1 and HE2
 CHARMM>    !
 CHARMM>    !improper atom ordering corrected
 CHARMM>    !
 CHARMM>    !version b5i to be consistent with protein toppar files
 CHARMM>    !
 CHARMM>    !Heme vinyl groups upgraded based on new butene parameters
 CHARMM>    !
 CHARMM>     
  
 CHARMM>    ! references
 CHARMM>    !
 CHARMM>    !PROTEINS
 CHARMM>    !
 CHARMM>    !MacKerell, Jr., A. D.; Bashford, D.; Bellott, M.; Dunbrack Jr., R.L.;
 CHARMM>    !Evanseck, J.D.; Field, M.J.; Fischer, S.; Gao, J.; Guo, H.; Ha, S.;
 CHARMM>    !Joseph-McCarthy, D.; Kuchnir, L.; Kuczera, K.; Lau, F.T.K.; Mattos,
 CHARMM>    !C.; Michnick, S.; Ngo, T.; Nguyen, D.T.; Prodhom, B.; Reiher, III,
 CHARMM>    !W.E.; Roux, B.; Schlenkrich, M.; Smith, J.C.; Stote, R.; Straub, J.;
 CHARMM>    !Watanabe, M.; Wiorkiewicz-Kuczera, J.; Yin, D.; Karplus, M.  All-atom
 CHARMM>    !empirical potential for molecular modeling and dynamics Studies of
 CHARMM>    !proteins.  Journal of Physical Chemistry B, 1998, 102, 3586-3616.
 CHARMM>     
  
 CHARMM>    read rtf card append
 MAINIO> Residue topology file being read from unit  98.
 RDTITL> * TOPOLOGY FOR PROTEIN RELATED MODEL COMPOUNDS
 RDTITL> *
*** WARNING **** residue ACET already exists (old one deleted)

      ***** LEVEL  1 WARNING FROM <RTFRDR> *****
      ***** Residue already exists.
      ******************************************
      BOMLEV (  0) IS NOT REACHED. WRNLEV IS  5

          RESI ACET       -1.00
*** WARNING **** residue PROA already exists (old one deleted)

      ***** LEVEL  1 WARNING FROM <RTFRDR> *****
      ***** Residue already exists.
      ******************************************
      BOMLEV (  0) IS NOT REACHED. WRNLEV IS  5

          RESI PROA       -1.00
*** WARNING **** residue GUAN already exists (old one deleted)

      ***** LEVEL  1 WARNING FROM <RTFRDR> *****
      ***** Residue already exists.
      ******************************************
      BOMLEV (  0) IS NOT REACHED. WRNLEV IS  5

          RESI GUAN        1.00
*** WARNING **** residue MGUA already exists (old one deleted)

      ***** LEVEL  1 WARNING FROM <RTFRDR> *****
      ***** Residue already exists.
      ******************************************
      BOMLEV (  0) IS NOT REACHED. WRNLEV IS  5

          RESI MGUA        1.00
*** WARNING **** residue GLYN already exists (old one deleted)

      ***** LEVEL  1 WARNING FROM <RTFRDR> *****
      ***** Residue already exists.
      ******************************************
      BOMLEV (  0) IS NOT REACHED. WRNLEV IS  5

          RESI GLYN         0.00
*** WARNING **** residue MAMM already exists (old one deleted)

      ***** LEVEL  1 WARNING FROM <RTFRDR> *****
      ***** Residue already exists.
      ******************************************
      BOMLEV (  0) IS NOT REACHED. WRNLEV IS  5

          RESI MAMM        1.00
*** WARNING **** residue EAMM already exists (old one deleted)

      ***** LEVEL  1 WARNING FROM <RTFRDR> *****
      ***** Residue already exists.
      ******************************************
      BOMLEV (  0) IS NOT REACHED. WRNLEV IS  5

          RESI EAMM        1.00
*** WARNING **** residue ACEH already exists (old one deleted)

      ***** LEVEL  1 WARNING FROM <RTFRDR> *****
      ***** Residue already exists.
      ******************************************
      BOMLEV (  0) IS NOT REACHED. WRNLEV IS  5

          RESI ACEH        0.00
*** WARNING **** residue MEOH already exists (old one deleted)

      ***** LEVEL  1 WARNING FROM <RTFRDR> *****
      ***** Residue already exists.
      ******************************************
      BOMLEV (  0) IS NOT REACHED. WRNLEV IS  5

          RESI MEOH        0.00
*** WARNING **** residue METO already exists (old one deleted)

      ***** LEVEL  1 WARNING FROM <RTFRDR> *****
      ***** Residue already exists.
      ******************************************
      BOMLEV (  0) IS NOT REACHED. WRNLEV IS  5

          RESI METO       -1.00
*** WARNING **** residue ETOH already exists (old one deleted)

      ***** LEVEL  1 WARNING FROM <RTFRDR> *****
      ***** Residue already exists.
      ******************************************
      BOMLEV (  0) IS NOT REACHED. WRNLEV IS  5

          RESI ETOH        0.00
*** WARNING **** residue ETO  already exists (old one deleted)

      ***** LEVEL  1 WARNING FROM <RTFRDR> *****
      ***** Residue already exists.
      ******************************************
      BOMLEV (  0) IS NOT REACHED. WRNLEV IS  5

          RESI ETO        -1.00
*** WARNING **** residue PRO2 already exists (old one deleted)

      ***** LEVEL  1 WARNING FROM <RTFRDR> *****
      ***** Residue already exists.
      ******************************************
      BOMLEV (  0) IS NOT REACHED. WRNLEV IS  5

          RESI PRO2        0.00
*** WARNING **** residue FORM already exists (old one deleted)

      ***** LEVEL  1 WARNING FROM <RTFRDR> *****
      ***** Residue already exists.
      ******************************************
      BOMLEV (  0) IS NOT REACHED. WRNLEV IS  5

          RESI FORM        0.00
*** WARNING **** residue ACEM already exists (old one deleted)

      ***** LEVEL  1 WARNING FROM <RTFRDR> *****
      ***** Residue already exists.
      ******************************************
      BOMLEV (  0) IS NOT REACHED. WRNLEV IS  5

          RESI ACEM        0.00
*** WARNING **** residue NMA  already exists (old one deleted)

      ***** LEVEL  1 WARNING FROM <RTFRDR> *****
      ***** Residue already exists.
      ******************************************
      BOMLEV (  0) IS NOT REACHED. WRNLEV IS  5

          RESI NMA         0.00
*** WARNING **** residue MESH already exists (old one deleted)

      ***** LEVEL  1 WARNING FROM <RTFRDR> *****
      ***** Residue already exists.
      ******************************************
      BOMLEV (  0) IS NOT REACHED. WRNLEV IS  5

          RESI MESH        0.00
*** WARNING **** residue MES1 already exists (old one deleted)

      ***** LEVEL  1 WARNING FROM <RTFRDR> *****
      ***** Residue already exists.
      ******************************************
      BOMLEV (  0) IS NOT REACHED. WRNLEV IS  5

          RESI MES1       -1.00
*** WARNING **** residue ETSH already exists (old one deleted)

      ***** LEVEL  1 WARNING FROM <RTFRDR> *****
      ***** Residue already exists.
      ******************************************
      BOMLEV (  0) IS NOT REACHED. WRNLEV IS  5

          RESI ETSH        0.00
*** WARNING **** residue ES1  already exists (old one deleted)

      ***** LEVEL  1 WARNING FROM <RTFRDR> *****
      ***** Residue already exists.
      ******************************************
      BOMLEV (  0) IS NOT REACHED. WRNLEV IS  5

          RESI ES1        -1.00
*** WARNING **** residue DMDS already exists (old one deleted)

      ***** LEVEL  1 WARNING FROM <RTFRDR> *****
      ***** Residue already exists.
      ******************************************
      BOMLEV (  0) IS NOT REACHED. WRNLEV IS  5

          RESI DMDS        0.00
*** WARNING **** residue DEDS already exists (old one deleted)

      ***** LEVEL  1 WARNING FROM <RTFRDR> *****
      ***** Residue already exists.
      ******************************************
      BOMLEV (  0) IS NOT REACHED. WRNLEV IS  5

          RESI DEDS        0.00
*** WARNING **** residue EMS  already exists (old one deleted)

      ***** LEVEL  1 WARNING FROM <RTFRDR> *****
      ***** Residue already exists.
      ******************************************
      BOMLEV (  0) IS NOT REACHED. WRNLEV IS  5

          RESI EMS         0.00
*** WARNING **** residue IMIA already exists (old one deleted)

      ***** LEVEL  1 WARNING FROM <RTFRDR> *****
      ***** Residue already exists.
      ******************************************
      BOMLEV (  0) IS NOT REACHED. WRNLEV IS  5

          RESI IMIA        0.00
*** WARNING **** residue MIMI already exists (old one deleted)

      ***** LEVEL  1 WARNING FROM <RTFRDR> *****
      ***** Residue already exists.
      ******************************************
      BOMLEV (  0) IS NOT REACHED. WRNLEV IS  5

          RESI MIMI        0.00
*** WARNING **** residue EIMI already exists (old one deleted)

      ***** LEVEL  1 WARNING FROM <RTFRDR> *****
      ***** Residue already exists.
      ******************************************
      BOMLEV (  0) IS NOT REACHED. WRNLEV IS  5

          RESI EIMI        0.00
*** WARNING **** residue IMIM already exists (old one deleted)

      ***** LEVEL  1 WARNING FROM <RTFRDR> *****
      ***** Residue already exists.
      ******************************************
      BOMLEV (  0) IS NOT REACHED. WRNLEV IS  5

          RESI IMIM        1.00
*** WARNING **** residue EIMM already exists (old one deleted)

      ***** LEVEL  1 WARNING FROM <RTFRDR> *****
      ***** Residue already exists.
      ******************************************
      BOMLEV (  0) IS NOT REACHED. WRNLEV IS  5

          RESI EIMM        1.00
*** WARNING **** residue BENZ already exists (old one deleted)

      ***** LEVEL  1 WARNING FROM <RTFRDR> *****
      ***** Residue already exists.
      ******************************************
      BOMLEV (  0) IS NOT REACHED. WRNLEV IS  5

          RESI BENZ        0.00
*** WARNING **** residue EBEN already exists (old one deleted)

      ***** LEVEL  1 WARNING FROM <RTFRDR> *****
      ***** Residue already exists.
      ******************************************
      BOMLEV (  0) IS NOT REACHED. WRNLEV IS  5

          RESI EBEN         0.00
*** WARNING **** residue PHEN already exists (old one deleted)

      ***** LEVEL  1 WARNING FROM <RTFRDR> *****
      ***** Residue already exists.
      ******************************************
      BOMLEV (  0) IS NOT REACHED. WRNLEV IS  5

          RESI PHEN        0.00
*** WARNING **** residue EPHE already exists (old one deleted)

      ***** LEVEL  1 WARNING FROM <RTFRDR> *****
      ***** Residue already exists.
      ******************************************
      BOMLEV (  0) IS NOT REACHED. WRNLEV IS  5

          RESI EPHE        0.00
*** WARNING **** residue PHEO already exists (old one deleted)

      ***** LEVEL  1 WARNING FROM <RTFRDR> *****
      ***** Residue already exists.
      ******************************************
      BOMLEV (  0) IS NOT REACHED. WRNLEV IS  5

          RESI PHEO       -1.00
*** WARNING **** residue INDO already exists (old one deleted)

      ***** LEVEL  1 WARNING FROM <RTFRDR> *****
      ***** Residue already exists.
      ******************************************
      BOMLEV (  0) IS NOT REACHED. WRNLEV IS  5

          RESI INDO        0.00
*** WARNING **** residue EIND already exists (old one deleted)

      ***** LEVEL  1 WARNING FROM <RTFRDR> *****
      ***** Residue already exists.
      ******************************************
      BOMLEV (  0) IS NOT REACHED. WRNLEV IS  5

          RESI EIND        0.00
*** WARNING **** residue PDIP already exists (old one deleted)

      ***** LEVEL  1 WARNING FROM <RTFRDR> *****
      ***** Residue already exists.
      ******************************************
      BOMLEV (  0) IS NOT REACHED. WRNLEV IS  5

          RESI PDIP        0.00
*** WARNING **** residue ETHA already exists (old one deleted)

      ***** LEVEL  1 WARNING FROM <RTFRDR> *****
      ***** Residue already exists.
      ******************************************
      BOMLEV (  0) IS NOT REACHED. WRNLEV IS  5

          RESI ETHA        0.00
*** WARNING **** residue PRPA already exists (old one deleted)

      ***** LEVEL  1 WARNING FROM <RTFRDR> *****
      ***** Residue already exists.
      ******************************************
      BOMLEV (  0) IS NOT REACHED. WRNLEV IS  5

          RESI PRPA        0.00
*** WARNING **** residue IBUT already exists (old one deleted)

      ***** LEVEL  1 WARNING FROM <RTFRDR> *****
      ***** Residue already exists.
      ******************************************
      BOMLEV (  0) IS NOT REACHED. WRNLEV IS  5

          RESI IBUT        0.00
*** WARNING **** residue OCOH already exists (old one deleted)

      ***** LEVEL  1 WARNING FROM <RTFRDR> *****
      ***** Residue already exists.
      ******************************************
      BOMLEV (  0) IS NOT REACHED. WRNLEV IS  5

          RESI OCOH    0.0
*** WARNING **** residue CO3  already exists (old one deleted)

      ***** LEVEL  1 WARNING FROM <RTFRDR> *****
      ***** Residue already exists.
      ******************************************
      BOMLEV (  0) IS NOT REACHED. WRNLEV IS  5

          RESI CO3  -2.0
*** WARNING **** residue C3   already exists (old one deleted)

      ***** LEVEL  1 WARNING FROM <RTFRDR> *****
      ***** Residue already exists.
      ******************************************
      BOMLEV (  0) IS NOT REACHED. WRNLEV IS  5

          RESI C3    0.00
 There were  42 warning(s) from RTFRDR.
  
 CHARMM>     
  
 CHARMM>    read para card flex append

          PARAMETER FILE BEING READ FROM UNIT 98
 RDTITL>  
 RDTITL> No title read.
 PARMIO> NONBOND, HBOND lists and IMAGE atoms cleared.
  
 CHARMM>     
  
 CHARMM>    return
 VCLOSE: Closing unit   98 with status "KEEP"

                    RETURNING TO INPUT STREAM    99
  
 CHARMM>    stream toppar/toppar_all36_prot_modify_res.str
 VOPEN> Attempting to open::toppar/toppar_all36_prot_modify_res.str::
 OPNLGU> Unit 98 opened for READONLY access to toppar/toppar_all36_prot_modify_res.str

                    INPUT STREAM SWITCHING TO UNIT    98
 RDTITL> * TOPPAR FILE FOR VARIOUS MODIFIED RESIDUES AND PATCHES, INCLUDING
 RDTITL> * PATCHES TO COVALENTLY LINK RESIDUES TO IONS TO WORK WITH THE
 RDTITL> * ADDITIVE C36 PROTEIN FORCE FIELD
 RDTITL> * REQUIRES CGENFF PARAMETER FILE
 RDTITL> *
 Parameter: IN1 <- "" <empty>
  
 CHARMM>     
  
 CHARMM>    !Acetyllysine (ALY)
 CHARMM>    !Norleucine (NLE) and
 CHARMM>    ! residues and patches for Zn-protein interactions modeled using
 CHARMM>    ! bond and angles between the protein and Zn.
 CHARMM>     
  
 CHARMM>    !non-standard amino acids: 2021
 CHARMM>    !Croitoru, A., Park, S.-J., Kumar, A., Lee, J., Im, Wonpil; MacKerell,
 CHARMM>    !A.D., Jr., and Aleksandrov, A. Additive CHARMM36 Force Field for
 CHARMM>    !Nonstandard Amino Acids, Journal of Chemical Theory and Computation,
 CHARMM>    !17:3554-3570, doi: 10.1021/acs.jctc.1c00254.
 CHARMM>     
  
 CHARMM>    read rtf card append
 MAINIO> Residue topology file being read from unit  98.
 RDTITL> * TOPPAR FILE PROTEIN MODIFICATIONS
 RDTITL> *
*** WARNING **** residue CGU  already exists (old one deleted)

      ***** LEVEL  1 WARNING FROM <RTFRDR> *****
      ***** Residue already exists.
      ******************************************
      BOMLEV (  0) IS NOT REACHED. WRNLEV IS  5

          RESI CGU              -2.000
*** WARNING **** residue CME  already exists (old one deleted)

      ***** LEVEL  1 WARNING FROM <RTFRDR> *****
      ***** Residue already exists.
      ******************************************
      BOMLEV (  0) IS NOT REACHED. WRNLEV IS  5

          RESI CME               0.000
*** WARNING **** residue HIC  already exists (old one deleted)

      ***** LEVEL  1 WARNING FROM <RTFRDR> *****
      ***** Residue already exists.
      ******************************************
      BOMLEV (  0) IS NOT REACHED. WRNLEV IS  5

          RESI HIC               0.000
*** WARNING **** residue HICP already exists (old one deleted)

      ***** LEVEL  1 WARNING FROM <RTFRDR> *****
      ***** Residue already exists.
      ******************************************
      BOMLEV (  0) IS NOT REACHED. WRNLEV IS  5

          RESI HICP              1.000
*** WARNING **** residue CGUP already exists (old one deleted)

      ***** LEVEL  1 WARNING FROM <RTFRDR> *****
      ***** Residue already exists.
      ******************************************
      BOMLEV (  0) IS NOT REACHED. WRNLEV IS  5

          RESI CGUP             -1.000
 There were   5 warning(s) from RTFRDR.
  
 CHARMM>     
  
 CHARMM>    read para card append flex

          PARAMETER FILE BEING READ FROM UNIT 98
 RDTITL>  
 RDTITL> No title read.
 PARMIO> NONBOND, HBOND lists and IMAGE atoms cleared.
  
 CHARMM>     
  
 CHARMM>    return
 VCLOSE: Closing unit   98 with status "KEEP"

                    RETURNING TO INPUT STREAM    99
  
 CHARMM>     
  
 CHARMM>    ! Additional topologies and parameters for nucleic acids
 CHARMM>    stream toppar/toppar_all36_na_nad_ppi.str
 VOPEN> Attempting to open::toppar/toppar_all36_na_nad_ppi.str::
 OPNLGU> Unit 98 opened for READONLY access to toppar/toppar_all36_na_nad_ppi.str

                    INPUT STREAM SWITCHING TO UNIT    98
 RDTITL> * CHARMM36 ALL-HYDROGEN NUCLEIC ACID FORCE TOPPAR STREAM FILE
 RDTITL> * NAD+, NADH, ADP, ATP, PPI AND RELATED ANALOGS
 RDTITL> * A.D. MACKERELL, JR., JULY 2001
 RDTITL> * STREAM FOLLOWING RTF AND PARAM READ OF
 RDTITL> *
 Parameter: IN1 <- "" <empty>
  
 CHARMM>     
  
 CHARMM>    !Update, 2015/1, nomenclature for NAD+ etc. consistent with PDB
 CHARMM>     
  
 CHARMM>    !Parent files that have to be read prior to streaming this file
 CHARMM>    !top_all36_na.rtf
 CHARMM>    !par_all36_na.prm
 CHARMM>     
  
 CHARMM>    !Testcase
 CHARMM>    !test_all36_na_nad_ppi.inp
 CHARMM>     
  
 CHARMM>    !Reference
 CHARMM>    !Pavelites, J.J., Bash, P.A., Gao, J., and MacKerell, Jr.,
 CHARMM>    !A.D. A Molecular Mechanics Force Field for NAD+, NADH and the
 CHARMM>    !Pyrophosphate Groups of Nucleotides, Journal of Computational
 CHARMM>    !Chemistry, 1997, 18: 221-239.
 CHARMM>     
  
 CHARMM>    read rtf card append
 MAINIO> Residue topology file being read from unit  98.
 RDTITL> * NAD, PPI TOPOLOGY
 RDTITL> *
*** WARNING **** residue NIC  already exists (old one deleted)

      ***** LEVEL  1 WARNING FROM <RTFRDR> *****
      ***** Residue already exists.
      ******************************************
      BOMLEV (  0) IS NOT REACHED. WRNLEV IS  5

          RESI NIC         1.00
*** WARNING **** residue NICH already exists (old one deleted)

      ***** LEVEL  1 WARNING FROM <RTFRDR> *****
      ***** Residue already exists.
      ******************************************
      BOMLEV (  0) IS NOT REACHED. WRNLEV IS  5

          RESI NICH         0.00
*** WARNING **** residue PPI1 already exists (old one deleted)

      ***** LEVEL  1 WARNING FROM <RTFRDR> *****
      ***** Residue already exists.
      ******************************************
      BOMLEV (  0) IS NOT REACHED. WRNLEV IS  5

          RESI PPI1        -3.00
*** WARNING **** residue PPI2 already exists (old one deleted)

      ***** LEVEL  1 WARNING FROM <RTFRDR> *****
      ***** Residue already exists.
      ******************************************
      BOMLEV (  0) IS NOT REACHED. WRNLEV IS  5

          RESI PPI2        -2.00
*** WARNING **** residue AMP  already exists (old one deleted)

      ***** LEVEL  1 WARNING FROM <RTFRDR> *****
      ***** Residue already exists.
      ******************************************
      BOMLEV (  0) IS NOT REACHED. WRNLEV IS  5

          RESI AMP         -2.00
*** WARNING **** residue ADP  already exists (old one deleted)

      ***** LEVEL  1 WARNING FROM <RTFRDR> *****
      ***** Residue already exists.
      ******************************************
      BOMLEV (  0) IS NOT REACHED. WRNLEV IS  5

          RESI ADP         -3.00
*** WARNING **** residue ATP  already exists (old one deleted)

      ***** LEVEL  1 WARNING FROM <RTFRDR> *****
      ***** Residue already exists.
      ******************************************
      BOMLEV (  0) IS NOT REACHED. WRNLEV IS  5

          RESI ATP         -4.00
*** WARNING **** residue 5DP  already exists (old one deleted)

      ***** LEVEL  1 WARNING FROM <RTFRDR> *****
      ***** Residue already exists.
      ******************************************
      BOMLEV (  0) IS NOT REACHED. WRNLEV IS  5

          PRES 5DP         -3.00
*** WARNING **** residue NAD  already exists (old one deleted)

      ***** LEVEL  1 WARNING FROM <RTFRDR> *****
      ***** Residue already exists.
      ******************************************
      BOMLEV (  0) IS NOT REACHED. WRNLEV IS  5

          RESI NAD         -1.00
*** WARNING **** residue NADH already exists (old one deleted)

      ***** LEVEL  1 WARNING FROM <RTFRDR> *****
      ***** Residue already exists.
      ******************************************
      BOMLEV (  0) IS NOT REACHED. WRNLEV IS  5

          RESI NADH        -2.00
*** WARNING **** residue NADP already exists (old one deleted)

      ***** LEVEL  1 WARNING FROM <RTFRDR> *****
      ***** Residue already exists.
      ******************************************
      BOMLEV (  0) IS NOT REACHED. WRNLEV IS  5

          RESI NADP        -2.00
*** WARNING **** residue NDPH already exists (old one deleted)

      ***** LEVEL  1 WARNING FROM <RTFRDR> *****
      ***** Residue already exists.
      ******************************************
      BOMLEV (  0) IS NOT REACHED. WRNLEV IS  5

          RESI NDPH        -3.00
 There were  12 warning(s) from RTFRDR.
  
 CHARMM>     
  
 CHARMM>    read para card flex append

          PARAMETER FILE BEING READ FROM UNIT 98
 RDTITL> * NAD, PPI PARAMETERS
 RDTITL> *
 PARMIO> NONBOND, HBOND lists and IMAGE atoms cleared.
  
 CHARMM>     
  
 CHARMM>     
  
 VCLOSE: Closing unit   98 with status "KEEP"

                    RETURNING TO INPUT STREAM    99
  
 CHARMM>    stream toppar/toppar_all36_na_rna_modified.str
 VOPEN> Attempting to open::toppar/toppar_all36_na_rna_modified.str::
 OPNLGU> Unit 98 opened for READONLY access to toppar/toppar_all36_na_rna_modified.str

                    INPUT STREAM SWITCHING TO UNIT    98
 RDTITL> * ADDITIVE CHARMM FORCE FIELD FOR MODIFIED RIBONUCLEIC ACIDS, INCLUDING
 RDTITL> * THOSE FOUNDS IN TRNA. YOU XU, KAROLINSKA INSTITUTET, 2015.
 RDTITL> * |
 RDTITL> * WARNING: PARAMETERS AND ATOM TYPE ASSIGNMENTS IN THIS FILE ARE SPECIFIC
 RDTITL> * FOR THESE COMPOUNDS AND SHOULD UNDER NO CIRCUMSTANCES BE APPLIED TO
 RDTITL> * OTHER ORGANIC MOLECULES
 RDTITL> *
 Parameter: IN1 <- "" <empty>
  
 CHARMM>     
  
 CHARMM>    ! Xu, Y., Vanommeslaeghe, K., Aleksandrov, A., MacKerell, A.D.,
 CHARMM>    ! Jr. Nilsson, L., “Additive CHARMM force field for naturally
 CHARMM>    ! occurring modified ribonucleotides,” Journal of Computational
 CHARMM>    !  Chemistry, DOI: 10.1002/jcc.24307, 2016
 CHARMM>     
  
 CHARMM>    ! Should be used with parent files CGenFF: top_all36_cgenff.inp and par_all36_cgenff.inp
 CHARMM>    !                                    NA36: top_all36_na.inp and par_all36_na.inp
 CHARMM>    !                              and Carb36: top_all36_carb.inp and par_all36_carb.inp
 CHARMM>    !
 CHARMM>     
  
 CHARMM>    read rtf card append
 MAINIO> Residue topology file being read from unit  98.
 RDTITL> * TOPOLOGIES OF MODIFIED NUCLEOTIDES
 RDTITL> *
*** WARNING **** residue BUG  already exists (old one deleted)

      ***** LEVEL  1 WARNING FROM <RTFRDR> *****
      ***** Residue already exists.
      ******************************************
      BOMLEV (  0) IS NOT REACHED. WRNLEV IS  5

          RESI BUG           -1.00
 There were   1 warning(s) from RTFRDR.
  
 CHARMM>     
  
 CHARMM>    read param card flex append

          PARAMETER FILE BEING READ FROM UNIT 98
 RDTITL> * ADDITIVE CHARMM PARAMETERS FOR MODIFIED NUCLEIC ACIDS, BETA VERSION
 RDTITL> * YOU XU, KAROLINSKA INSTITUTET, 2015.
 RDTITL> *
 PARMIO> NONBOND, HBOND lists and IMAGE atoms cleared.
  
 CHARMM>    RETURN
 VCLOSE: Closing unit   98 with status "KEEP"

                    RETURNING TO INPUT STREAM    99
  
 CHARMM>     
  
 CHARMM>    ! Additional topologies and parameters for lipids
 CHARMM>    stream toppar/toppar_all36_lipid_sphingo.str
 VOPEN> Attempting to open::toppar/toppar_all36_lipid_sphingo.str::
 OPNLGU> Unit 98 opened for READONLY access to toppar/toppar_all36_lipid_sphingo.str

                    INPUT STREAM SWITCHING TO UNIT    98
 RDTITL> * TOPPAR STREAM FOR CERAMIDES AND SPINGOMYELINS; REQUIRES FLEX FORMAT FILES
 RDTITL> * TOP_ALL36_LIPID.RTF AND PAR_ALL36_LIPID.PRM
 RDTITL> *
 Parameter: IN1 <- "" <empty>
  
 CHARMM>     
  
 CHARMM>    ! REFERENCES
 CHARMM>    !
 CHARMM>    ! PSM and SSM Lipids
 CHARMM>    !
 CHARMM>    ! Venable, R. M.; Sodt, A. J.; Rogaski, B.; Rui, H.; Hatcher, E.; MacKerell, A. D.;
 CHARMM>    ! Pastor, R. W.; Klauda, J. B., CHARMM All-Atom Additive Force Field for Sphingomyelin:
 CHARMM>    ! Elucidation of Hydrogen Bonding and of Positive Curvature. Biophys. J. 2014, 107 (1), 134-145
 CHARMM>    !
 CHARMM>    ! Ceramide
 CHARMM>    !
 CHARMM>    ! Submited by Sam Tonddast-Navaei of U. Cincinnati. Advised by Russell Devane
 CHARMM>    ! Tested by Eric Wang of U. Maryland. Advised by Jeffery Klauda
 CHARMM>    !
 CHARMM>    !
 CHARMM>    ! CerAP/Cer6, CerNP/Cer3, and CerEOS/Cer1
 CHARMM>    !
 CHARMM>    ! Wang, E.; Klauda, J. B., Structure and Permeability of Ceramide Bilayers and Multilayers.
 CHARMM>    ! J. Phys. Chem. B., 2019, 123, 11, 2525-2535
 CHARMM>    ! Wang, E.; Klauda, J. B., Molecular Structure of the Long Periodicity Phase in the Stratum Corneum.
 CHARMM>    ! J. Amer. Chem. Soc., 2019. 141, 42, 16930-16943
 CHARMM>     
  
 CHARMM>    set nat ?NATC
 RDCMND substituted energy or value "?NATC" to "585"
 Parameter: NAT <- "585"
  
 CHARMM>    set app
 Parameter: APP <- "" <empty>
  
 CHARMM>    !We're exploiting what is arguably a bug in the parser. On the left hand side,
 CHARMM>    !the quotes have proirity, so NAT is correctly substituted. On the right hand
 CHARMM>    !side, the ? has priority and NATC" (sic) is not a valid substitution...
 CHARMM>    if "@NAT" ne "?NATC" if @nat ne 0 set app append
 Parameter: NAT -> "585"
 Parameter: NAT -> "585"
 RDCMND: can not substitute energy "?NATC""
 Comparing ""585"" and ""?NATC"".
 IF test evaluated as true.  Performing command
 Comparing "585" and "0".
 IF test evaluated as true.  Performing command
 Parameter: APP <- "APPEND"
  
 CHARMM>     
  
 CHARMM>    read rtf card @app
 Parameter: APP -> "APPEND"
 MAINIO> Residue topology file being read from unit  98.
 RDTITL> * CER/SM RESIDUES
 RDTITL> *
  
 CHARMM>     
  
 CHARMM>    read para card flex @app
 Parameter: APP -> "APPEND"

          PARAMETER FILE BEING READ FROM UNIT 98
 RDTITL> * NEW PARAMETERS
 RDTITL> *
 PARRDR> Error: Repeated DIHE parameter ( 14758): NHL   C     CTO1  HAL1 is replaced
 PARRDR> Error: Repeated DIHE parameter ( 14779): O     C     CTO1  HAL1 is replaced
 PARMIO> NONBOND, HBOND lists and IMAGE atoms cleared.
  
 CHARMM>     
  
 CHARMM>    return
 VCLOSE: Closing unit   98 with status "KEEP"

                    RETURNING TO INPUT STREAM    99
  
 CHARMM>    stream toppar/toppar_all36_lipid_archaeal.str
 VOPEN> Attempting to open::toppar/toppar_all36_lipid_archaeal.str::
 OPNLGU> Unit 98 opened for READONLY access to toppar/toppar_all36_lipid_archaeal.str

                    INPUT STREAM SWITCHING TO UNIT    98
 RDTITL> * TOPPAR STREAM FILE FOR ARCHAEAL LIPIDS.
 RDTITL> *
 Parameter: IN1 <- "" <empty>
  
 CHARMM>     
  
 CHARMM>    ! This is an on-going file of archaeal lipids
 CHARMM>    ! I am adding meanquinone-7 now
 CHARMM>     
  
 CHARMM>    read rtf card append
 MAINIO> Residue topology file being read from unit  98.
 RDTITL> * ARCHAEAL LIPIDS
 RDTITL> *
  
 CHARMM>     
  
 CHARMM>    read param card flex append

          PARAMETER FILE BEING READ FROM UNIT 98
 RDTITL> * PARAMETERS GENERATED BY ANALOGY BY CGENFF
 RDTITL> *
 PARMIO> NONBOND, HBOND lists and IMAGE atoms cleared.
  
 CHARMM>     
  
 CHARMM>    RETURN
 VCLOSE: Closing unit   98 with status "KEEP"

                    RETURNING TO INPUT STREAM    99
  
 CHARMM>    stream toppar/toppar_all36_lipid_bacterial.str
 VOPEN> Attempting to open::toppar/toppar_all36_lipid_bacterial.str::
 OPNLGU> Unit 98 opened for READONLY access to toppar/toppar_all36_lipid_bacterial.str

                    INPUT STREAM SWITCHING TO UNIT    98
 RDTITL> * TOPPAR STREAM FILE FOR BRANCHED AND CYCLIC CHAINED LIPIDS.  FOLLOWING READING OF
 RDTITL> * TOP_ALL36_LIPID.RTF
 RDTITL> * AND
 RDTITL> * PAR_ALL36_LIPID.RTF
 RDTITL> *
 Parameter: IN1 <- "" <empty>
  
 CHARMM>     
  
 CHARMM>    ! REFERENCES
 CHARMM>    !
 CHARMM>    ! Branched Lipids
 CHARMM>    !
 CHARMM>    ! Lim, J.B. & Klauda, J.B. Branching at the Iso- and Anteiso- Positions in Complex Chlamydia
 CHARMM>    ! Membranes: A Molecular Dynamics Study. Biochimica et Biophysica Acta (BBA) - Biomembranes
 CHARMM>    ! 1808:323-331 (2011).
 CHARMM>    !
 CHARMM>    ! Cyclic-replacement of double bond
 CHARMM>    !
 CHARMM>    ! Pandit, K.R. & Klauda, J.B. Membrane models of E. coli containing cyclic moieties in
 CHARMM>    ! the aliphatic lipid chain. Biochimica et Biophysica Acta (BBA) - Biomembranes
 CHARMM>    ! 1818:1205-1210 (2012).
 CHARMM>    !
 CHARMM>     
  
 CHARMM>    set nat ?NATC
 RDCMND substituted energy or value "?NATC" to "590"
 Parameter: NAT <- "590"
  
 CHARMM>    set app
 Parameter: APP <- "" <empty>
  
 CHARMM>    !We're exploiting what is arguably a bug in the parser. On the left hand side,
 CHARMM>    !the quotes have proirity, so NAT is correctly substituted. On the right hand
 CHARMM>    !side, the ? has priority and NATC" (sic) is not a valid substitution...
 CHARMM>    if "@NAT" ne "?NATC" if @nat ne 0 set app append
 Parameter: NAT -> "590"
 Parameter: NAT -> "590"
 RDCMND: can not substitute energy "?NATC""
 Comparing ""590"" and ""?NATC"".
 IF test evaluated as true.  Performing command
 Comparing "590" and "0".
 IF test evaluated as true.  Performing command
 Parameter: APP <- "APPEND"
  
 CHARMM>     
  
 CHARMM>    read rtf card @app
 Parameter: APP -> "APPEND"
 MAINIO> Residue topology file being read from unit  98.
 RDTITL> * CHOLESTEROL RESIDUES
 RDTITL> *
  
 CHARMM>     
  
 CHARMM>    read para card flex @app
 Parameter: APP -> "APPEND"

          PARAMETER FILE BEING READ FROM UNIT 98
 RDTITL> * NEW PARAMETERS
 RDTITL> *
 PARMIO> NONBOND, HBOND lists and IMAGE atoms cleared.
  
 CHARMM>     
  
 CHARMM>    return
 VCLOSE: Closing unit   98 with status "KEEP"

                    RETURNING TO INPUT STREAM    99
  
 CHARMM>    stream toppar/toppar_all36_lipid_cardiolipin.str
 VOPEN> Attempting to open::toppar/toppar_all36_lipid_cardiolipin.str::
 OPNLGU> Unit 98 opened for READONLY access to toppar/toppar_all36_lipid_cardiolipin.str

                    INPUT STREAM SWITCHING TO UNIT    98
 RDTITL> READ RTF CARD APPEND FLEX
 RDTITL> No title read.
 Parameter: IN1 <- "" <empty>
  
 CHARMM>    read rtf card append flex
 MAINIO> Residue topology file being read from unit  98.
 RDTITL>  
 RDTITL> No title read.
 WARNING from DECODI -- Zero length string being converted to 0
 RTFRDR> WARNING: Version number is NOT specified.
  
 CHARMM>     
  
 CHARMM>    return
 VCLOSE: Closing unit   98 with status "KEEP"

                    RETURNING TO INPUT STREAM    99
  
 CHARMM>    stream toppar/toppar_all36_lipid_cholesterol.str
 VOPEN> Attempting to open::toppar/toppar_all36_lipid_cholesterol.str::
 OPNLGU> Unit 98 opened for READONLY access to toppar/toppar_all36_lipid_cholesterol.str

                    INPUT STREAM SWITCHING TO UNIT    98
 RDTITL> * TOPPAR STREAM FILE FOR CHOLESTEROL.  STREAM FOLLOWING READING OF
 RDTITL> * TOP_ALL36_LIPID.RTF
 RDTITL> * PAR_ALL36_LIPID.RTF
 RDTITL> * TOP_ALL36_CGENFF.RTF
 RDTITL> * AND PAR_ALL36_CGENFF.PRM
 RDTITL> *
 Parameter: IN1 <- "" <empty>
  
 CHARMM>     
  
 CHARMM>    !topology and parameters are included for two cholesterol models. the
 CHARMM>    !model may be selected by setting variable chol_model to 1 or 2, as
 CHARMM>    !specified below
 CHARMM>    !
 CHARMM>     
  
 CHARMM>    set chol_model 1 !2 for original Suits et al. model
 Parameter: CHOL_MODEL <- "1"
  
 CHARMM>     
  
 CHARMM>    !
 CHARMM>    !1) Revised model of Lim et al.  This contains a number of NBFIXes that
 CHARMM>    !makes it unsuitable for ANTON (set chol_model 1)
 CHARMM>    !
 CHARMM>    !2) Original model of Suits et al., which is used on ANTON as well as
 CHARMM>    !being suitable for other systems (set chol_model 2 (or anything but 1....))
 CHARMM>    !
 CHARMM>    !references
 CHARMM>    !
 CHARMM>    !Lim, J.B., Rogaski, B. and Klauda, J.B.. "Update of the Cholesterol Force Field
 CHARMM>    !Parameters in CHARMM" 116: 203-210 (2012).
 CHARMM>    !
 CHARMM>    !Suits, F., Pitman, M., MacKerell, A.D., Jr., Feller, S.E. "Molecular Level
 CHARMM>    !Organization of Saturated and Polyunsaturated Fatty Acids in a
 CHARMM>    !Phosphatidylcholine Bilayer Containing Cholesterol" Biochemistry,
 CHARMM>    !43(49):15318-28, 2004
 CHARMM>    !
 CHARMM>     
  
 CHARMM>    !test "append"
 CHARMM>    set nat ?NATC
 RDCMND substituted energy or value "?NATC" to "590"
 Parameter: NAT <- "590"
  
 CHARMM>    set app
 Parameter: APP <- "" <empty>
  
 CHARMM>    !We're exploiting what is arguably a bug in the parser. On the left hand side,
 CHARMM>    !the quotes have priority, so NAT is correctly substituted. On the right hand
 CHARMM>    !side, the ? has priority and NATC" (sic) is not a valid substitution...
 CHARMM>    if "@NAT" ne "?NATC" if @nat ne 0 set app append
 Parameter: NAT -> "590"
 Parameter: NAT -> "590"
 RDCMND: can not substitute energy "?NATC""
 Comparing ""590"" and ""?NATC"".
 IF test evaluated as true.  Performing command
 Comparing "590" and "0".
 IF test evaluated as true.  Performing command
 Parameter: APP <- "APPEND"
  
 CHARMM>     
  
 CHARMM>    if chol_model eq 1 then
 Comparing "1" and "1".
 IF test evaluated as true.  Performing command
  
 CHARMM>     
  
 CHARMM>    ! reference
 CHARMM>    ! Lim, J.B., Rogaski, B. and Klauda, J.B.. "Update of the Cholesterol Force Field
 CHARMM>    ! Parameters in CHARMM" 116: 203-210 (2012).
 CHARMM>    !
 CHARMM>     
  
 CHARMM>    read rtf card @app
 Parameter: APP -> "APPEND"
 MAINIO> Residue topology file being read from unit  98.
 RDTITL> * TOPOLOGY FOR CHOLESTEROL
 RDTITL> *
  
 CHARMM>     
  
 CHARMM>    read param card flex @app
 Parameter: APP -> "APPEND"

          PARAMETER FILE BEING READ FROM UNIT 98
 RDTITL> * CHOLESTEROL PARAMETERS
 RDTITL> *
 PARRDR> Error: Repeated DIHE parameter ( 15118): OG31  CG30  CG3C  CG3C is replaced
 PARRDR> Error: Repeated DIHE parameter ( 15119): OG31  CG30  CG3C  CG3R is replaced
 PARRDR> Error: Repeated DIHE parameter ( 15120): OG31  CG30  CG3C  HGA1 is replaced
 PARRDR> Error: Repeated DIHE parameter ( 15118): OG31  CG30  CG3C  CG3C is replaced
 PARRDR> Error: Repeated DIHE parameter ( 15119): OG31  CG30  CG3C  CG3R is replaced
 PARRDR> Error: Repeated DIHE parameter ( 15120): OG31  CG30  CG3C  HGA1 is replaced
 PARMIO> NONBOND, HBOND lists and IMAGE atoms cleared.
  
 CHARMM>     
  
 CHARMM>    return
 VCLOSE: Closing unit   98 with status "KEEP"

                    RETURNING TO INPUT STREAM    99
  
 CHARMM>    stream toppar/toppar_all36_lipid_dag.str
 VOPEN> Attempting to open::toppar/toppar_all36_lipid_dag.str::
 OPNLGU> Unit 98 opened for READONLY access to toppar/toppar_all36_lipid_dag.str

                    INPUT STREAM SWITCHING TO UNIT    98
 RDTITL> READ RTF CARD APPEND
 RDTITL> No title read.
 Parameter: IN1 <- "" <empty>
  
 CHARMM>    read rtf card append
 MAINIO> Residue topology file being read from unit  98.
 RDTITL> * TOPOLOGY FOR LIPIDA FROM DAG
 RDTITL> *
  
 VCLOSE: Closing unit   98 with status "KEEP"

                    RETURNING TO INPUT STREAM    99
  
 CHARMM>    stream toppar/toppar_all36_lipid_inositol.str
 VOPEN> Attempting to open::toppar/toppar_all36_lipid_inositol.str::
 OPNLGU> Unit 98 opened for READONLY access to toppar/toppar_all36_lipid_inositol.str

                    INPUT STREAM SWITCHING TO UNIT    98
 RDTITL> READ RTF CARD APPEND
 RDTITL> No title read.
 Parameter: IN1 <- "" <empty>
  
 CHARMM>    read rtf card append
 MAINIO> Residue topology file being read from unit  98.
 RDTITL> * TOPOLOGY FOR INOSITOL-BASED LIPIDS
 RDTITL> *
  
 CHARMM>     
  
 CHARMM>    RETURN
 VCLOSE: Closing unit   98 with status "KEEP"

                    RETURNING TO INPUT STREAM    99
  
 CHARMM>    stream toppar/toppar_all36_lipid_lnp.str
 VOPEN> Attempting to open::toppar/toppar_all36_lipid_lnp.str::
 OPNLGU> Unit 98 opened for READONLY access to toppar/toppar_all36_lipid_lnp.str

                    INPUT STREAM SWITCHING TO UNIT    98
 RDTITL> READ RTF CARD APPEND
 RDTITL> No title read.
 Parameter: IN1 <- "" <empty>
  
 CHARMM>    read rtf card append
 MAINIO> Residue topology file being read from unit  98.
 RDTITL> * LNP
 RDTITL> *

      ***** LEVEL  1 WARNING FROM <DECODF> *****
      ***** Zero length string
      ******************************************
      BOMLEV (  0) IS NOT REACHED. WRNLEV IS  5

 WARNING from DECODF -- Zero length string being converted to 0.
 **** WARNING from RTFRDR **** The total charge of the residue, DAGP,  -0.0100000,
 does not equal the expected charge,   0.0000000.

      ***** LEVEL  1 WARNING FROM <DECODF> *****
      ***** Zero length string
      ******************************************
      BOMLEV (  0) IS NOT REACHED. WRNLEV IS  5

 WARNING from DECODF -- Zero length string being converted to 0.
          PRES DPEPEG
 **** WARNING from RTFRDR **** The total charge of the residue, DPEP,  -0.0100000,
 does not equal the expected charge,   0.0000000.
 There were   2 warning(s) from RTFRDR.
  
 CHARMM>     
  
 CHARMM>    read param card flex append

          PARAMETER FILE BEING READ FROM UNIT 98
 RDTITL> * LNP
 RDTITL> *
 PARMIO> NONBOND, HBOND lists and IMAGE atoms cleared.
  
 CHARMM>     
  
 CHARMM>    RETURN
 VCLOSE: Closing unit   98 with status "KEEP"

                    RETURNING TO INPUT STREAM    99
  
 CHARMM>    stream toppar/toppar_all36_lipid_lps.str
 VOPEN> Attempting to open::toppar/toppar_all36_lipid_lps.str::
 OPNLGU> Unit 98 opened for READONLY access to toppar/toppar_all36_lipid_lps.str

                    INPUT STREAM SWITCHING TO UNIT    98
 RDTITL> READ RTF CARD APPEND
 RDTITL> No title read.
 Parameter: IN1 <- "" <empty>
  
 CHARMM>    read rtf card append
 MAINIO> Residue topology file being read from unit  98.
 RDTITL> * TOPOLOGY FOR LIPIDA FROM LPS
 RDTITL> *
 WARNING from DECODI -- Zero length string being converted to 0
 RTFRDR> WARNING: Version number is NOT specified.
  
 CHARMM>     
  
 CHARMM>     
  
 CHARMM>    read param card append flex

          PARAMETER FILE BEING READ FROM UNIT 98
 RDTITL> *    NEW PARAMETES
 RDTITL> *
 PARMIO> NONBOND, HBOND lists and IMAGE atoms cleared.
  
 CHARMM>     
  
 VCLOSE: Closing unit   98 with status "KEEP"

                    RETURNING TO INPUT STREAM    99
  
 CHARMM>    stream toppar/toppar_all36_lipid_mycobacterial.str
 VOPEN> Attempting to open::toppar/toppar_all36_lipid_mycobacterial.str::
 OPNLGU> Unit 98 opened for READONLY access to toppar/toppar_all36_lipid_mycobacterial.str

                    INPUT STREAM SWITCHING TO UNIT    98
 RDTITL> * TOPPAR STREAM FILE FOR BRANCHED AND CYCLIC CHAINED LIPIDS.  FOLLOWING READING OF
 RDTITL> * TOP_ALL36_LIPID.RTF, PAR_ALL36_LIPID.PRM
 RDTITL> * AND
 RDTITL> * TOPPAR_ALL36_LIPID_BACTERIAL.STR
 RDTITL> *
 Parameter: IN1 <- "" <empty>
  
 CHARMM>     
  
 CHARMM>    read rtf card append
 MAINIO> Residue topology file being read from unit  98.
 RDTITL> * CHOLESTEROL RESIDUES
 RDTITL> *
  
 CHARMM>     
  
 CHARMM>    read para card flex @app
 Parameter: APP -> "APPEND"

          PARAMETER FILE BEING READ FROM UNIT 98
 RDTITL> * NEW PARAMETERS
 RDTITL> *
 PARRDR> Error: Repeated ANGLE parameter (  5023): CEL1  CEL1  CTL1 is replaced
 PARRDR> Error: Repeated DIHE parameter ( 15365): CTL2  CG2O  CTL1  CTL3 is replaced
 PARRDR> Error: Repeated DIHE parameter ( 15366): CTL2  CG2O  CTL1  CTL3 is replaced
 PARRDR> Error: Repeated DIHE parameter ( 15365): CTL2  CG2O  CTL1  CTL3 is replaced
 PARRDR> Error: Repeated DIHE parameter ( 15366): CTL2  CG2O  CTL1  CTL3 is replaced
 PARMIO> NONBOND, HBOND lists and IMAGE atoms cleared.
  
 CHARMM>     
  
 CHARMM>    RETURN
 VCLOSE: Closing unit   98 with status "KEEP"

                    RETURNING TO INPUT STREAM    99
  
 CHARMM>    stream toppar/toppar_all36_lipid_miscellaneous.str
 VOPEN> Attempting to open::toppar/toppar_all36_lipid_miscellaneous.str::
 OPNLGU> Unit 98 opened for READONLY access to toppar/toppar_all36_lipid_miscellaneous.str

                    INPUT STREAM SWITCHING TO UNIT    98
 RDTITL> READ RTF CARD APPEND FLEX
 RDTITL> No title read.
 Parameter: IN1 <- "" <empty>
  
 CHARMM>    read rtf card append flex
 MAINIO> Residue topology file being read from unit  98.
 RDTITL> * TOPOLOGY FOR MISCELLANEOUS LIPIDS
 RDTITL> *
  
 CHARMM>     
  
 CHARMM>    read param card flex append

          PARAMETER FILE BEING READ FROM UNIT 98
 RDTITL> * PARAMETER FOR ACYL PYROPHOSPHATE: ADDED 2019_7
 RDTITL> *
 PARMIO> NONBOND, HBOND lists and IMAGE atoms cleared.
  
 CHARMM>     
  
 CHARMM>    return
 VCLOSE: Closing unit   98 with status "KEEP"

                    RETURNING TO INPUT STREAM    99
  
 CHARMM>    stream toppar/toppar_all36_lipid_model.str
 VOPEN> Attempting to open::toppar/toppar_all36_lipid_model.str::
 OPNLGU> Unit 98 opened for READONLY access to toppar/toppar_all36_lipid_model.str

                    INPUT STREAM SWITCHING TO UNIT    98
 RDTITL> * CHARMM36 ALL-HYDROGEN LIPID FORCE FIELD TOPPAR STREAM FILE
 RDTITL> * COLLECTION OF RESIDUES AND PATCHES FOR MODEL COMPOUNDS USED
 RDTITL> * IN THE OPTIMIZATION THE LIPID FORCE FIELD.
 RDTITL> *
 Parameter: IN1 <- "" <empty>
  
 CHARMM>     
  
 CHARMM>    !Parent files that have to be read prior to streaming this file
 CHARMM>    !top_all36_lipid.rtf
 CHARMM>    !par_all36_lipid.prm
 CHARMM>     
  
 CHARMM>    !Testcase
 CHARMM>    !test_all36_lipid_model.inp
 CHARMM>     
  
 CHARMM>    read rtf card append
 MAINIO> Residue topology file being read from unit  98.
 RDTITL> * C36 LIPID MODEL COMPOUNDS
 RDTITL> *
*** WARNING **** residue MAS  already exists (old one deleted)

      ***** LEVEL  1 WARNING FROM <RTFRDR> *****
      ***** Residue already exists.
      ******************************************
      BOMLEV (  0) IS NOT REACHED. WRNLEV IS  5

          RESI MAS          0.00
*** WARNING **** residue ETAC already exists (old one deleted)

      ***** LEVEL  1 WARNING FROM <RTFRDR> *****
      ***** Residue already exists.
      ******************************************
      BOMLEV (  0) IS NOT REACHED. WRNLEV IS  5

          RESI ETAC         0.00
*** WARNING **** residue MPRO already exists (old one deleted)

      ***** LEVEL  1 WARNING FROM <RTFRDR> *****
      ***** Residue already exists.
      ******************************************
      BOMLEV (  0) IS NOT REACHED. WRNLEV IS  5

          RESI MPRO         0.00
*** WARNING **** residue MP_1 already exists (old one deleted)

      ***** LEVEL  1 WARNING FROM <RTFRDR> *****
      ***** Residue already exists.
      ******************************************
      BOMLEV (  0) IS NOT REACHED. WRNLEV IS  5

          RESI MP_1        -1.00
*** WARNING **** residue MP_2 already exists (old one deleted)

      ***** LEVEL  1 WARNING FROM <RTFRDR> *****
      ***** Residue already exists.
      ******************************************
      BOMLEV (  0) IS NOT REACHED. WRNLEV IS  5

          RESI MP_2        -2.00
*** WARNING **** residue MSO4 already exists (old one deleted)

      ***** LEVEL  1 WARNING FROM <RTFRDR> *****
      ***** Residue already exists.
      ******************************************
      BOMLEV (  0) IS NOT REACHED. WRNLEV IS  5

          RESI MSO4        -1.00
*** WARNING **** residue BUTA already exists (old one deleted)

      ***** LEVEL  1 WARNING FROM <RTFRDR> *****
      ***** Residue already exists.
      ******************************************
      BOMLEV (  0) IS NOT REACHED. WRNLEV IS  5

          RESI BUTA         0.00
*** WARNING **** residue PENT already exists (old one deleted)

      ***** LEVEL  1 WARNING FROM <RTFRDR> *****
      ***** Residue already exists.
      ******************************************
      BOMLEV (  0) IS NOT REACHED. WRNLEV IS  5

          RESI PENT         0.00
*** WARNING **** residue HEXA already exists (old one deleted)

      ***** LEVEL  1 WARNING FROM <RTFRDR> *****
      ***** Residue already exists.
      ******************************************
      BOMLEV (  0) IS NOT REACHED. WRNLEV IS  5

          RESI HEXA         0.00
*** WARNING **** residue ETHE already exists (old one deleted)

      ***** LEVEL  1 WARNING FROM <RTFRDR> *****
      ***** Residue already exists.
      ******************************************
      BOMLEV (  0) IS NOT REACHED. WRNLEV IS  5

          RESI ETHE       0.00
*** WARNING **** residue PRPE already exists (old one deleted)

      ***** LEVEL  1 WARNING FROM <RTFRDR> *****
      ***** Residue already exists.
      ******************************************
      BOMLEV (  0) IS NOT REACHED. WRNLEV IS  5

          RESI PRPE       0.00
*** WARNING **** residue BTE1 already exists (old one deleted)

      ***** LEVEL  1 WARNING FROM <RTFRDR> *****
      ***** Residue already exists.
      ******************************************
      BOMLEV (  0) IS NOT REACHED. WRNLEV IS  5

          RESI BTE1       0.00
*** WARNING **** residue BTE2 already exists (old one deleted)

      ***** LEVEL  1 WARNING FROM <RTFRDR> *****
      ***** Residue already exists.
      ******************************************
      BOMLEV (  0) IS NOT REACHED. WRNLEV IS  5

          RESI BTE2       0.00
*** WARNING **** residue DIPE already exists (old one deleted)

      ***** LEVEL  1 WARNING FROM <RTFRDR> *****
      ***** Residue already exists.
      ******************************************
      BOMLEV (  0) IS NOT REACHED. WRNLEV IS  5

          RESI DIPE       0.00
*** WARNING **** residue DIHE already exists (old one deleted)

      ***** LEVEL  1 WARNING FROM <RTFRDR> *****
      ***** Residue already exists.
      ******************************************
      BOMLEV (  0) IS NOT REACHED. WRNLEV IS  5

          RESI DIHE       0.00
*** WARNING **** residue NC4  already exists (old one deleted)

      ***** LEVEL  1 WARNING FROM <RTFRDR> *****
      ***** Residue already exists.
      ******************************************
      BOMLEV (  0) IS NOT REACHED. WRNLEV IS  5

          RESI NC4          1.00
*** WARNING **** residue NC5  already exists (old one deleted)

      ***** LEVEL  1 WARNING FROM <RTFRDR> *****
      ***** Residue already exists.
      ******************************************
      BOMLEV (  0) IS NOT REACHED. WRNLEV IS  5

          RESI NC5          1.00
*** WARNING **** residue CHOL already exists (old one deleted)

      ***** LEVEL  1 WARNING FROM <RTFRDR> *****
      ***** Residue already exists.
      ******************************************
      BOMLEV (  0) IS NOT REACHED. WRNLEV IS  5

          RESI CHOL         1.00
*** WARNING **** residue ACHO already exists (old one deleted)

      ***** LEVEL  1 WARNING FROM <RTFRDR> *****
      ***** Residue already exists.
      ******************************************
      BOMLEV (  0) IS NOT REACHED. WRNLEV IS  5

          RESI ACHO         1.00
*** WARNING **** residue PC   already exists (old one deleted)

      ***** LEVEL  1 WARNING FROM <RTFRDR> *****
      ***** Residue already exists.
      ******************************************
      BOMLEV (  0) IS NOT REACHED. WRNLEV IS  5

          RESI PC           0.00
*** WARNING **** residue GPC  already exists (old one deleted)

      ***** LEVEL  1 WARNING FROM <RTFRDR> *****
      ***** Residue already exists.
      ******************************************
      BOMLEV (  0) IS NOT REACHED. WRNLEV IS  5

          RESI GPC          0.00
*** WARNING **** residue TEA  already exists (old one deleted)

      ***** LEVEL  1 WARNING FROM <RTFRDR> *****
      ***** Residue already exists.
      ******************************************
      BOMLEV (  0) IS NOT REACHED. WRNLEV IS  5

          RESI TEA          1.00
*** WARNING **** residue ETAM already exists (old one deleted)

      ***** LEVEL  1 WARNING FROM <RTFRDR> *****
      ***** Residue already exists.
      ******************************************
      BOMLEV (  0) IS NOT REACHED. WRNLEV IS  5

          RESI ETAM       1.00
*** WARNING **** residue GLYC already exists (old one deleted)

      ***** LEVEL  1 WARNING FROM <RTFRDR> *****
      ***** Residue already exists.
      ******************************************
      BOMLEV (  0) IS NOT REACHED. WRNLEV IS  5

          RESI GLYC         0.00
*** WARNING **** residue MBUT already exists (old one deleted)

      ***** LEVEL  1 WARNING FROM <RTFRDR> *****
      ***** Residue already exists.
      ******************************************
      BOMLEV (  0) IS NOT REACHED. WRNLEV IS  5

          RESI MBUT         0.00
 There were  25 warning(s) from RTFRDR.
  
 CHARMM>     
  
 CHARMM>    return
 VCLOSE: Closing unit   98 with status "KEEP"

                    RETURNING TO INPUT STREAM    99
  
 CHARMM>    stream toppar/toppar_all36_lipid_prot.str
 VOPEN> Attempting to open::toppar/toppar_all36_lipid_prot.str::
 OPNLGU> Unit 98 opened for READONLY access to toppar/toppar_all36_lipid_prot.str

                    INPUT STREAM SWITCHING TO UNIT    98
 RDTITL> * TOPOLOGY AND PARAMETERS FOR LIPID TAIL LINKERS TO CYSTEINE AND GLYCINE,
 RDTITL> * FOR EXAMPLE, PALMITOYLATION, MARISTOYLATION, FERNASYLATION, GERANYLATION
 RDTITL> *
 Parameter: IN1 <- "" <empty>
  
 CHARMM>     
  
 CHARMM>    read rtf card append
 MAINIO> Residue topology file being read from unit  98.
 RDTITL> * LIPID-MODIFIED PROTEIN RESIDUES
 RDTITL> *
  
 CHARMM>     
  
 CHARMM>    read para card append flex

          PARAMETER FILE BEING READ FROM UNIT 98
 RDTITL> * CYSTEIN-PALMITATE PARAMETERS
 RDTITL> *
 PARMIO> NONBOND, HBOND lists and IMAGE atoms cleared.
  
 CHARMM>     
  
 CHARMM>    return
 VCLOSE: Closing unit   98 with status "KEEP"

                    RETURNING TO INPUT STREAM    99
  
 CHARMM>    stream toppar/toppar_all36_lipid_tag.str
 VOPEN> Attempting to open::toppar/toppar_all36_lipid_tag.str::
 OPNLGU> Unit 98 opened for READONLY access to toppar/toppar_all36_lipid_tag.str

                    INPUT STREAM SWITCHING TO UNIT    98
 RDTITL> READ RTF CARD APPEND
 RDTITL> No title read.
 Parameter: IN1 <- "" <empty>
  
 CHARMM>    read rtf card append
 MAINIO> Residue topology file being read from unit  98.
 RDTITL> * TOPOLOGY FOR TRIACYLGLYCEROLS [STEPHEN GEE FROM LEHIGH UNIVERSITY]
 RDTITL> *
  
 VCLOSE: Closing unit   98 with status "KEEP"

                    RETURNING TO INPUT STREAM    99
  
 CHARMM>    stream toppar/toppar_all36_lipid_yeast.str
 VOPEN> Attempting to open::toppar/toppar_all36_lipid_yeast.str::
 OPNLGU> Unit 98 opened for READONLY access to toppar/toppar_all36_lipid_yeast.str

                    INPUT STREAM SWITCHING TO UNIT    98
 RDTITL> * TOPPAR STREAM FILE FOR BRANCHED AND CYCLIC CHAINED LIPIDS.  FOLLOWING READING OF
 RDTITL> * TOP_ALL36_LIPID.RTF
 RDTITL> * AND
 RDTITL> * PAR_ALL36_LIPID.RTF
 RDTITL> *
 Parameter: IN1 <- "" <empty>
  
 CHARMM>     
  
 CHARMM>    set nat ?NATC
 RDCMND substituted energy or value "?NATC" to "590"
 Parameter: NAT <- "590"
  
 CHARMM>    set app
 Parameter: APP <- "" <empty>
  
 CHARMM>    !We're exploiting what is arguably a bug in the parser. On the left hand side,
 CHARMM>    !the quotes have proirity, so NAT is correctly substituted. On the right hand
 CHARMM>    !side, the ? has priority and NATC" (sic) is not a valid substitution...
 CHARMM>    if "@NAT" ne "?NATC" if @nat ne 0 set app append
 Parameter: NAT -> "590"
 Parameter: NAT -> "590"
 RDCMND: can not substitute energy "?NATC""
 Comparing ""590"" and ""?NATC"".
 IF test evaluated as true.  Performing command
 Comparing "590" and "0".
 IF test evaluated as true.  Performing command
 Parameter: APP <- "APPEND"
  
 CHARMM>     
  
 CHARMM>    read rtf card @app
 Parameter: APP -> "APPEND"
 MAINIO> Residue topology file being read from unit  98.
 RDTITL> * CHOLESTEROL RESIDUES
 RDTITL> *
  
 CHARMM>     
  
 CHARMM>    read para card flex @app
 Parameter: APP -> "APPEND"

          PARAMETER FILE BEING READ FROM UNIT 98
 RDTITL> * NEW PARAMETERS
 RDTITL> *
 PARMIO> NONBOND, HBOND lists and IMAGE atoms cleared.
  
 CHARMM>     
  
 CHARMM>    return
 VCLOSE: Closing unit   98 with status "KEEP"

                    RETURNING TO INPUT STREAM    99
  
 CHARMM>    stream toppar/toppar_all36_lipid_hmmm.str
 VOPEN> Attempting to open::toppar/toppar_all36_lipid_hmmm.str::
 OPNLGU> Unit 98 opened for READONLY access to toppar/toppar_all36_lipid_hmmm.str

                    INPUT STREAM SWITCHING TO UNIT    98
 RDTITL> READ RTF CARD APPEND FLEX
 RDTITL> No title read.
 Parameter: IN1 <- "" <empty>
  
 CHARMM>    read rtf card append flex
 MAINIO> Residue topology file being read from unit  98.
 RDTITL> * TOPOLOGY FOR TERMINAL PATCHES FOR HMMM TRUNCATED LIPIDS
 RDTITL> *

      ***** LEVEL  1 WARNING FROM <DECODF> *****
      ***** Zero length string
      ******************************************
      BOMLEV (  0) IS NOT REACHED. WRNLEV IS  5

 WARNING from DECODF -- Zero length string being converted to 0.

      ***** LEVEL  1 WARNING FROM <DECODF> *****
      ***** Zero length string
      ******************************************
      BOMLEV (  0) IS NOT REACHED. WRNLEV IS  5

 WARNING from DECODF -- Zero length string being converted to 0.

      ***** LEVEL  1 WARNING FROM <DECODF> *****
      ***** Zero length string
      ******************************************
      BOMLEV (  0) IS NOT REACHED. WRNLEV IS  5

 WARNING from DECODF -- Zero length string being converted to 0.

      ***** LEVEL  1 WARNING FROM <DECODF> *****
      ***** Zero length string
      ******************************************
      BOMLEV (  0) IS NOT REACHED. WRNLEV IS  5

 WARNING from DECODF -- Zero length string being converted to 0.

      ***** LEVEL  1 WARNING FROM <DECODF> *****
      ***** Zero length string
      ******************************************
      BOMLEV (  0) IS NOT REACHED. WRNLEV IS  5

 WARNING from DECODF -- Zero length string being converted to 0.

      ***** LEVEL  1 WARNING FROM <DECODF> *****
      ***** Zero length string
      ******************************************
      BOMLEV (  0) IS NOT REACHED. WRNLEV IS  5

 WARNING from DECODF -- Zero length string being converted to 0.

      ***** LEVEL  1 WARNING FROM <DECODF> *****
      ***** Zero length string
      ******************************************
      BOMLEV (  0) IS NOT REACHED. WRNLEV IS  5

 WARNING from DECODF -- Zero length string being converted to 0.

      ***** LEVEL  1 WARNING FROM <DECODF> *****
      ***** Zero length string
      ******************************************
      BOMLEV (  0) IS NOT REACHED. WRNLEV IS  5

 WARNING from DECODF -- Zero length string being converted to 0.
  
 CHARMM>     
  
 CHARMM>    read para card flex @app
 Parameter: APP -> "APPEND"

          PARAMETER FILE BEING READ FROM UNIT 98
 RDTITL> * NEW PARAMETERS
 RDTITL> *
 PARMIO> NONBOND, HBOND lists and IMAGE atoms cleared.
  
 CHARMM>     
  
 CHARMM>    return
 VCLOSE: Closing unit   98 with status "KEEP"

                    RETURNING TO INPUT STREAM    99
  
 CHARMM>    stream toppar/toppar_all36_lipid_detergent.str
 VOPEN> Attempting to open::toppar/toppar_all36_lipid_detergent.str::
 OPNLGU> Unit 98 opened for READONLY access to toppar/toppar_all36_lipid_detergent.str

                    INPUT STREAM SWITCHING TO UNIT    98
 RDTITL> * TOPPAR STREAM FILE FOR DETERGENTS AND FATTY ACIDS.
 RDTITL> * STREAM FOLLOWING READING OF
 RDTITL> * TOP_ALL36_LIPID.RTF
 RDTITL> * AND
 RDTITL> * PAR_ALL36_LIPID.RTF
 RDTITL> *
 Parameter: IN1 <- "" <empty>
  
 CHARMM>     
  
 CHARMM>    !Additional residues added by Im lab, Aug. 2017
 CHARMM>     
  
 CHARMM>    !Fatty acids added Jan. 2016
 CHARMM>     
  
 CHARMM>    read rtf card append
 MAINIO> Residue topology file being read from unit  98.
 RDTITL> * DETERGENT AND FATTY ACID RESIDUES
 RDTITL> *
  
 CHARMM>     
  
 CHARMM>    read para card append flex

          PARAMETER FILE BEING READ FROM UNIT 98
 RDTITL> * SB3-12 AND SB3-14 PARAMETERS
 RDTITL> *
 PARMIO> NONBOND, HBOND lists and IMAGE atoms cleared.
  
 CHARMM>     
  
 CHARMM>    return
 VCLOSE: Closing unit   98 with status "KEEP"

                    RETURNING TO INPUT STREAM    99
  
 CHARMM>    stream toppar/toppar_all36_lipid_ether.str
 VOPEN> Attempting to open::toppar/toppar_all36_lipid_ether.str::
 OPNLGU> Unit 98 opened for READONLY access to toppar/toppar_all36_lipid_ether.str

                    INPUT STREAM SWITCHING TO UNIT    98
 RDTITL> * CHARMM36 ALL-HYDROGEN ETHER LIPID FORCE FIELD INCLUDING PLASMALOGENS ALISON
 RDTITL> * N. LEONARD (A. L.), 7/18 WITH RICHARD PASTOR AND JEFFERY KLAUDA, JPCB 122(26)
 RDTITL> * PP. 6744 - 6754.  ANA WEST, 1/20 WITH VALERIA ZONI, WALTER TEAGUE JR., ALISON
 RDTITL> * LEONARD, STEFANO VANNI, KLAUS GAWRISCH, STEPHANIE TRISTAM-NAGLE, JONATHAN
 RDTITL> * SACHS, AND JEFFERY KLAUDA, JPCB 124(5) PP. 828 - 839.
 RDTITL> *
 Parameter: IN1 <- "" <empty>
  
 CHARMM>     
  
 CHARMM>    !Parent files that have to be read prior to streaming this file
 CHARMM>    !top_all36_lipid.rtf
 CHARMM>    !par_all36_lipid.prm
 CHARMM>    !top_all36_cgenff.rtf
 CHARMM>    !par_all36_cgenff.prm
 CHARMM>     
  
 CHARMM>    read rtf card append
 MAINIO> Residue topology file being read from unit  98.
 RDTITL> * C36 ETHER MODEL COMPOUNDS
 RDTITL> *

      ***** LEVEL  1 WARNING FROM <DECODF> *****
      ***** Zero length string
      ******************************************
      BOMLEV (  0) IS NOT REACHED. WRNLEV IS  5

 WARNING from DECODF -- Zero length string being converted to 0.

      ***** LEVEL  1 WARNING FROM <DECODF> *****
      ***** Zero length string
      ******************************************
      BOMLEV (  0) IS NOT REACHED. WRNLEV IS  5

 WARNING from DECODF -- Zero length string being converted to 0.

      ***** LEVEL  1 WARNING FROM <DECODF> *****
      ***** Zero length string
      ******************************************
      BOMLEV (  0) IS NOT REACHED. WRNLEV IS  5

 WARNING from DECODF -- Zero length string being converted to 0.
  
 CHARMM>     
  
 CHARMM>    read para card flex append

          PARAMETER FILE BEING READ FROM UNIT 98
 RDTITL> * PARAMETERS
 RDTITL> *
 PARMIO> NONBOND, HBOND lists and IMAGE atoms cleared.
  
 CHARMM>     
  
 CHARMM>    return
 VCLOSE: Closing unit   98 with status "KEEP"

                    RETURNING TO INPUT STREAM    99
  
 CHARMM>    stream toppar/toppar_all36_lipid_oxidized.str
 VOPEN> Attempting to open::toppar/toppar_all36_lipid_oxidized.str::
 OPNLGU> Unit 98 opened for READONLY access to toppar/toppar_all36_lipid_oxidized.str

                    INPUT STREAM SWITCHING TO UNIT    98
 RDTITL> READ RTF CARD APPEND
 RDTITL> No title read.
 Parameter: IN1 <- "" <empty>
  
 CHARMM>    read rtf card append
 MAINIO> Residue topology file being read from unit  98.
 RDTITL> * TOPOLOGY FOR OXIDIZED PHOSPHOLIPID
 RDTITL> *

      ***** LEVEL  1 WARNING FROM <rtfrdr> *****
      ***** No AUTOgen defaults specified in appended RTF. Potential conflict with prior RTF autogen options. Check.
      ******************************************
      BOMLEV (  0) IS NOT REACHED. WRNLEV IS  5

  
 CHARMM>     
  
 CHARMM>    read param card flex append

          PARAMETER FILE BEING READ FROM UNIT 98
 RDTITL> * ADDITIONAL PARAMETERS FOR OXIDIZED PHOSPHOLIPIDS
 RDTITL> *
 PARMIO> NONBOND, HBOND lists and IMAGE atoms cleared.
  
 CHARMM>     
  
 CHARMM>    RETURN
 VCLOSE: Closing unit   98 with status "KEEP"

                    RETURNING TO INPUT STREAM    99
  
 CHARMM>     
  
 CHARMM>    ! Additional topologies and parameters for carbohydrates
 CHARMM>    stream toppar/toppar_all36_carb_glycolipid.str
 VOPEN> Attempting to open::toppar/toppar_all36_carb_glycolipid.str::
 OPNLGU> Unit 98 opened for READONLY access to toppar/toppar_all36_carb_glycolipid.str

                    INPUT STREAM SWITCHING TO UNIT    98
 RDTITL> READ RTF CARD APPEND
 RDTITL> No title read.
 Parameter: IN1 <- "" <empty>
  
 CHARMM>    read rtf card append
 MAINIO> Residue topology file being read from unit  98.
 RDTITL> * TOPOLOGY FOR GLYCOLIPIDS
 RDTITL> *
  
 CHARMM>     
  
 CHARMM>    read param card flex append

          PARAMETER FILE BEING READ FROM UNIT 98
 RDTITL> * PIP RELATED PARAMETERS
 RDTITL> *
 PARMIO> NONBOND, HBOND lists and IMAGE atoms cleared.
  
 CHARMM>     
  
 CHARMM>    RETURN
 VCLOSE: Closing unit   98 with status "KEEP"

                    RETURNING TO INPUT STREAM    99
  
 CHARMM>    stream toppar/toppar_all36_carb_glycopeptide.str
 VOPEN> Attempting to open::toppar/toppar_all36_carb_glycopeptide.str::
 OPNLGU> Unit 98 opened for READONLY access to toppar/toppar_all36_carb_glycopeptide.str

                    INPUT STREAM SWITCHING TO UNIT    98
 RDTITL> READ RTF CARD APPEND
 RDTITL> No title read.
 Parameter: IN1 <- "" <empty>
  
 CHARMM>    read rtf card append
 MAINIO> Residue topology file being read from unit  98.
 RDTITL> * TOPOLOGY FOR GLYCOPEPTIDE LINKAGES
 RDTITL> *
  
 CHARMM>     
  
 CHARMM>    read param card flex append

          PARAMETER FILE BEING READ FROM UNIT 98
 RDTITL> *    NEW PARAMETES
 RDTITL> *
 PARMIO> NONBOND, HBOND lists and IMAGE atoms cleared.
  
 CHARMM>     
  
 CHARMM>     
  
 CHARMM>    RETURN
 VCLOSE: Closing unit   98 with status "KEEP"

                    RETURNING TO INPUT STREAM    99
  
 CHARMM>    stream toppar/toppar_all36_carb_imlab.str
 VOPEN> Attempting to open::toppar/toppar_all36_carb_imlab.str::
 OPNLGU> Unit 98 opened for READONLY access to toppar/toppar_all36_carb_imlab.str

                    INPUT STREAM SWITCHING TO UNIT    98
 RDTITL> READ RTF CARD APPEND
 RDTITL> No title read.
 Parameter: IN1 <- "" <empty>
  
 CHARMM>    read rtf card append
 MAINIO> Residue topology file being read from unit  98.
 RDTITL> * GLYCAN CHEMICAL MODIFICATION PATCHES
 RDTITL> *
  
 CHARMM>     
  
 CHARMM>    read param card flex append

          PARAMETER FILE BEING READ FROM UNIT 98
 RDTITL> * GLYCAN CHEMICAL MODIFICATION PATCHES
 RDTITL> *
 PARMIO> NONBOND, HBOND lists and IMAGE atoms cleared.
  
 CHARMM>     
  
 CHARMM>    RETURN
 VCLOSE: Closing unit   98 with status "KEEP"

                    RETURNING TO INPUT STREAM    99
  
 CHARMM>     
  
 CHARMM>    ! Additional topologies and parameters for spin/fluorophore labels
 CHARMM>    stream toppar/toppar_all36_label_spin.str
 VOPEN> Attempting to open::toppar/toppar_all36_label_spin.str::
 OPNLGU> Unit 98 opened for READONLY access to toppar/toppar_all36_label_spin.str

                    INPUT STREAM SWITCHING TO UNIT    98
 RDTITL> *>>>>> TOPOLOGY FOR NITROXYDE SPIN LABELS <<<<<<<
 RDTITL> * SHAHIDUL M. ISLAM, UNIVERSITY OF CHICAGO
 RDTITL> *
 Parameter: IN1 <- "" <empty>
  
 CHARMM>     
  
 CHARMM>    ! please reference the following:
 CHARMM>    !Sezer, D., Freed J. H., and Roux, B. “Parametrization, Molecular Dynamics Simulation, and Calculation of Electron Spin
 CHARMM>    !Resonance Spectra of a Nitroxide Spin Label on a Polyalanine alpha-Helix” J. Phys. Chem. B 2008, 112, 5755-5767
 CHARMM>     
  
 CHARMM>    !Islam, S. M., and Roux, B. “Parameterization and molecular dynamics simulations of a
 CHARMM>    !conformationally constrained double linked spin label constrained by EPR/DEER data”
 CHARMM>    !(planed submission to J journal)
 CHARMM>     
  
 CHARMM>    !test "append" to determine if previous toppar files have been read and
 CHARMM>    !add append to "read rtf card" if true
 CHARMM>    set nat ?NATC
 RDCMND substituted energy or value "?NATC" to "590"
 Parameter: NAT <- "590"
  
 CHARMM>    set app
 Parameter: APP <- "" <empty>
  
 CHARMM>    !We're exploiting what is arguably a bug in the parser. On the left hand side,
 CHARMM>    !the quotes have proirity, so NAT is correctly substituted. On the right hand
 CHARMM>    !side, the ? has priority and NATC" (sic) is not a valid substitution...
 CHARMM>    if "@NAT" ne "?NATC" if @nat ne 0 set app append
 Parameter: NAT -> "590"
 Parameter: NAT -> "590"
 RDCMND: can not substitute energy "?NATC""
 Comparing ""590"" and ""?NATC"".
 IF test evaluated as true.  Performing command
 Comparing "590" and "0".
 IF test evaluated as true.  Performing command
 Parameter: APP <- "APPEND"
  
 CHARMM>     
  
 CHARMM>     
  
 CHARMM>    read rtf card @app
 Parameter: APP -> "APPEND"
 MAINIO> Residue topology file being read from unit  98.
 RDTITL> * TOPOLOGY FOR SPIN LABEL
 RDTITL> *
  
 CHARMM>     
  
 CHARMM>     
  
 CHARMM>    read para card flex @app
 Parameter: APP -> "APPEND"

          PARAMETER FILE BEING READ FROM UNIT 98
 RDTITL> * PARAMETERS FOR SPIN LABEL
 RDTITL> *
 PARMIO> NONBOND, HBOND lists and IMAGE atoms cleared.
  
 CHARMM>     
  
 CHARMM>    return
 VCLOSE: Closing unit   98 with status "KEEP"

                    RETURNING TO INPUT STREAM    99
  
 CHARMM>    stream toppar/toppar_all36_label_fluorophore.str
 VOPEN> Attempting to open::toppar/toppar_all36_label_fluorophore.str::
 OPNLGU> Unit 98 opened for READONLY access to toppar/toppar_all36_label_fluorophore.str

                    INPUT STREAM SWITCHING TO UNIT    98
 RDTITL> READ RTF CARD APPEND
 RDTITL> No title read.
 Parameter: IN1 <- "" <empty>
  
 CHARMM>    read rtf card append
 MAINIO> Residue topology file being read from unit  98.
 RDTITL> * TOPOLOGY FILES
 RDTITL> *
  
 CHARMM>     
  
 CHARMM>    read param card flex append

          PARAMETER FILE BEING READ FROM UNIT 98
 RDTITL> * MINI FORCE FIELD PARAMETER FILE.
 RDTITL> *
 PARMIO> NONBOND, HBOND lists and IMAGE atoms cleared.
  
 CHARMM>     
  
 VCLOSE: Closing unit   98 with status "KEEP"

                    RETURNING TO INPUT STREAM    99
  
 CHARMM>     
  
 CHARMM>     
  
 CHARMM>     
  
 VCLOSE: Closing unit   99 with status "KEEP"

                    RETURNING TO INPUT STREAM     5
  
 CHARMM>     
  
 CHARMM>    ! Read PSF and Coordinates
 CHARMM>    read psf  card name step1_pdbreader.psf
 VOPEN> Attempting to open::step1_pdbreader.psf::
 MAINIO> Protein structure file being read from unit  90.
 psf_read_formatted: Reading PSF in the expanded format.
 TITLE>  * GENERATED BY CHARMM-GUI (HTTP://WWW.CHARMM-GUI.ORG) V3.7 ON AUG, 08. 2025. JOB
 TITLE>  * READ PDB, MANIPULATE STRUCTURE IF NEEDED, AND GENERATE TOPOLOGY FILE
 TITLE>  *  DATE:     8/ 8/25      7:43:33      CREATED BY USER: charmm-gui
 TITLE>  *
 PSFSUM> PSF modified: NONBOND lists and IMAGE atoms cleared.
 PSFSUM> Summary of the structure file counters :
         Number of segments      =        3   Number of residues   =      583
         Number of atoms         =     8953   Number of groups     =     2706
         Number of bonds         =     9054   Number of angles     =    16362
         Number of dihedrals     =    24066   Number of impropers  =     1530
         Number of cross-terms   =      577   Number of autogens   =        0
         Number of HB acceptors  =      898   Number of HB donors  =     1043
         Number of NB exclusions =        0   Total charge =    5.00000
 VCLOSE: Closing unit   90 with status "KEEP"
  
 CHARMM>     
  
 CHARMM>     
  
 CHARMM>     
  
 CHARMM>    stream step2_solvator.str
 VOPEN> Attempting to open::step2_solvator.str::
 OPNLGU> Unit 99 opened for READONLY access to step2_solvator.str

                    INPUT STREAM SWITCHING TO UNIT    99
 RDTITL> * ASSEMBLY SETTINGS
 RDTITL> *
 Parameter: IN1 <- "" <empty>
  
 CHARMM>     READ SEQUENCE TIP3 71375
  
 CHARMM>     GENERATE SOLV SETUP NOANGLE NODIHEDRAL
 NO PATCHING WILL BE DONE ON THE FIRST RESIDUE
 NO PATCHING WILL BE DONE ON THE LAST  RESIDUE
 GENPSF> Segment   4 has been generated. Its identifier is SOLV.
 PSFSUM> PSF modified: NONBOND lists and IMAGE atoms cleared.
 PSFSUM> Summary of the structure file counters :
         Number of segments      =        4   Number of residues   =    71958
         Number of atoms         =   223078   Number of groups     =    74081
         Number of bonds         =   223179   Number of angles     =    87737
         Number of dihedrals     =    24066   Number of impropers  =     1530
         Number of cross-terms   =      577   Number of autogens   =    71375
         Number of HB acceptors  =    72273   Number of HB donors  =   143793
         Number of NB exclusions =        0   Total charge =    5.00000
  
 CHARMM>     SET NPOSTOT = 202
 Parameter: NPOSTOT <- "202"
  
 CHARMM>     SET NNEGTOT = 207
 Parameter: NNEGTOT <- "207"
  
 CHARMM>     SET NIONTOT = 409
 Parameter: NIONTOT <- "409"
  
 CHARMM>     STREAM STEP2.2_IONS.STR
 VOPEN> Attempting to open::step2.2_ions.str::
 OPNLGU> Unit 98 opened for READONLY access to step2.2_ions.str

                    INPUT STREAM SWITCHING TO UNIT    98
 RDTITL> SET NIONTYPES = 1
 RDTITL> No title read.
 Parameter: IN1 <- "" <empty>
  
 CHARMM>     SET NIONTYPES = 1
 Parameter: NIONTYPES <- "1"
  
 CHARMM>     SET NPOSTOT = 202
 Parameter: NPOSTOT <- "202"
  
 CHARMM>     SET NNEGTOT = 207
 Parameter: NNEGTOT <- "207"
  
 CHARMM>     SET NIONTOT = 409
 Parameter: NIONTOT <- "409"
  
 VCLOSE: Closing unit   98 with status "KEEP"

                    RETURNING TO INPUT STREAM    99
  
 VCLOSE: Closing unit   99 with status "KEEP"

                    RETURNING TO INPUT STREAM     5
  
 CHARMM>    read psf  card name step2_solvator.psf
 VOPEN> Attempting to open::step2_solvator.psf::
 MAINIO> Protein structure file being read from unit  90.
 psf_read_formatted: Reading PSF in the expanded format.
 TITLE>  * GENERATED BY CHARMM-GUI (HTTP://WWW.CHARMM-GUI.ORG) V3.7 ON AUG, 08. 2025. JOB
 TITLE>  * SOLVATE PROTEIN IN WATER BOX
 TITLE>  *  DATE:     8/ 8/25      8:12:10      CREATED BY USER: charmm-gui
 TITLE>  *
 PSFSUM> PSF modified: NONBOND lists and IMAGE atoms cleared.
 PSFSUM> Summary of the structure file counters :
         Number of segments      =        5   Number of residues   =    72367
         Number of atoms         =   223487   Number of groups     =    74490
         Number of bonds         =   223179   Number of angles     =    87737
         Number of dihedrals     =    24066   Number of impropers  =     1530
         Number of cross-terms   =      577   Number of autogens   =    71375
         Number of HB acceptors  =    72273   Number of HB donors  =   143793
         Number of NB exclusions =        0   Total charge =   -0.00000
 VCLOSE: Closing unit   90 with status "KEEP"
  
 CHARMM>    read coor card name step2_solvator.crd
 VOPEN> Attempting to open::step2_solvator.crd::
          SPATIAL COORDINATES BEING READ FROM UNIT 90
 TITLE> * GENERATED BY CHARMM-GUI (HTTP://WWW.CHARMM-GUI.ORG) V3.7 ON AUG, 08. 2025. JOB
 TITLE> * SOLVATE PROTEIN IN WATER BOX
 TITLE> *  DATE:     8/ 8/25      8:12:14      CREATED BY USER: CHARMM-GUI
 TITLE> *
 VCLOSE: Closing unit   90 with status "KEEP"
  
 CHARMM>     
  
 CHARMM>     
  
 CHARMM>    !
 CHARMM>    ! Setup PBC (Periodic Boundary Condition)
 CHARMM>    !
 CHARMM>     
  
 CHARMM>    stream step2.1_waterbox.prm
 VOPEN> Attempting to open::step2.1_waterbox.prm::
 OPNLGU> Unit 99 opened for READONLY access to step2.1_waterbox.prm

                    INPUT STREAM SWITCHING TO UNIT    99
 RDTITL> SET BOXTYPE  = RECT
 RDTITL> No title read.
 Parameter: IN1 <- "" <empty>
  
 CHARMM>     SET BOXTYPE  = RECT
 Parameter: BOXTYPE <- "RECT"
  
 CHARMM>     SET XTLTYPE  = CUBIC
 Parameter: XTLTYPE <- "CUBIC"
  
 CHARMM>     SET A = 133
 Parameter: A <- "133"
  
 CHARMM>     SET B = 133
 Parameter: B <- "133"
  
 CHARMM>     SET C = 133
 Parameter: C <- "133"
  
 CHARMM>     SET ALPHA = 90.0
 Parameter: ALPHA <- "90.0"
  
 CHARMM>     SET BETA  = 90.0
 Parameter: BETA <- "90.0"
  
 CHARMM>     SET GAMMA = 90.0
 Parameter: GAMMA <- "90.0"
  
 CHARMM>     SET XCEN = 0
 Parameter: XCEN <- "0"
  
 CHARMM>     SET YCEN = 0
 Parameter: YCEN <- "0"
  
 CHARMM>     SET ZCEN = 0
 Parameter: ZCEN <- "0"
  
 VCLOSE: Closing unit   99 with status "KEEP"

                    RETURNING TO INPUT STREAM     5
  
 CHARMM>     
  
 CHARMM>    COOR CONVERT ALIGNED SYMMETRIC @A @B @C @alpha @beta @gamma
 Parameter: A -> "133"
 Parameter: B -> "133"
 Parameter: C -> "133"
 Parameter: ALPHA -> "90.0"
 Parameter: BETA -> "90.0"
 Parameter: GAMMA -> "90.0"
  
 CHARMM>     
  
 CHARMM>    open read unit 10 card name crystal_image.str
 OPNLGU> Unit already open. The old file will be closed first.
 VCLOSE: Closing unit   10 with status "KEEP"
 VOPEN> Attempting to open::crystal_image.str::
 OPNLGU> Unit 10 opened for READONLY access to crystal_image.str
  
 CHARMM>    CRYSTAL DEFINE @XTLtype @A @B @C @alpha @beta @gamma
 Parameter: XTLTYPE -> "CUBIC"
 Parameter: A -> "133"
 Parameter: B -> "133"
 Parameter: C -> "133"
 Parameter: ALPHA -> "90.0"
 Parameter: BETA -> "90.0"
 Parameter: GAMMA -> "90.0"
 Crystal Parameters : Crystal Type = CUBI
           A     =  133.00000 B    =  133.00000 C     =  133.00000
           Alpha =   90.00000 Beta =   90.00000 Gamma =   90.00000
  
 CHARMM>    CRYSTAL READ UNIT 10 CARD
 CRYSTAL FILE BEING READ FROM UNIT    10
 TITLE> * GENERATED BY CHARMM-GUI (HTTP://WWW.CHARMM-GUI.ORG) V3.7 ON AUG, 08. 2025. JOBID=5465329178
 TITLE> * STREAM FILE FOR CRYSTAL SYMMETRY OPERATION
 TITLE> *
 TITLE>  * GENERATED BY CHARMM-GUI (HTTP://WWW.CHARMM-GUI.ORG) V3.7 ON AUG, 08. 2025. JOB
 TITLE>  * STREAM FILE FOR CRYSTAL SYMMETRY OPERATION
 TITLE>  *
                     THERE ARE NO ROTATIONS FOR THIS TRANSFORMATION SET
    26 Transformations have been processed.

  
 CHARMM>     
  
 CHARMM>    !Image centering by residue
 CHARMM>    IMAGE BYRESID XCEN @xcen YCEN @ycen ZCEN @zcen sele resname TIP3 end
 Parameter: XCEN -> "0"
 Parameter: YCEN -> "0"
 Parameter: ZCEN -> "0"
 SELRPN> 214125 atoms have been selected out of 223487
 IMAGE CENTERING ON FOR SOME ATOMS
  
 CHARMM>    IMAGE BYRESID XCEN @xcen YCEN @ycen ZCEN @zcen sele segid IONS end
 Parameter: XCEN -> "0"
 Parameter: YCEN -> "0"
 Parameter: ZCEN -> "0"
 SELRPN>    409 atoms have been selected out of 223487
 IMAGE CENTERING ON FOR SOME ATOMS
  
 CHARMM>     
  
 CHARMM>    !
 CHARMM>    ! Nonbonded Options
 CHARMM>    !
 CHARMM>     
  
 CHARMM>    system "python checkfft.py ?XTLA ?XTLB ?XTLC > checkfft.str"
 RDCMND substituted energy or value "?XTLA" to "133"
 RDCMND substituted energy or value "?XTLB" to "133"
 RDCMND substituted energy or value "?XTLC" to "133"
Invoking: python checkfft.py 133 133 133 > checkfft.str
  
 CHARMM>    stream checkfft.str
 VOPEN> Attempting to open::checkfft.str::
 OPNLGU> Unit 99 opened for READONLY access to checkfft.str

                    INPUT STREAM SWITCHING TO UNIT    99
 RDTITL> SET FFTX 144
 RDTITL> No title read.
 Parameter: IN1 <- "" <empty>
  
 CHARMM>    set fftx 144
 Parameter: FFTX <- "144"
  
 CHARMM>    set ffty 144
 Parameter: FFTY <- "144"
  
 CHARMM>    set fftz 144
 Parameter: FFTZ <- "144"
  
 CHARMM>     
  
 VCLOSE: Closing unit   99 with status "KEEP"

                    RETURNING TO INPUT STREAM     5
  
 CHARMM>     
  
 CHARMM>     
  
 CHARMM>    nbonds atom vatom vfswitch bycb -
 CHARMM>           ctonnb 10.0 ctofnb 12.0 cutnb 16.0 cutim 16.0 -
 CHARMM>           inbfrq -1 imgfrq -1 wmin 1.0 cdie eps 1.0 -
 CHARMM>           ewald pmew fftx @fftx ffty @ffty fftz @fftz  kappa .34 spline order 6
 Parameter: FFTX -> "144"
 Parameter: FFTY -> "144"
 Parameter: FFTZ -> "144"

 SELECTED IMAGES ATOMS BEING CENTERED ABOUT  0.000000  0.000000  0.000000

 <MKIMAT2>: updating the image atom lists and remapping
 Transformation   Atoms  Groups  Residues  Min-Distance
    1  N1N1N1R1 has     171      57      57        0.81
    2  N1Z0N1R1 has    2343     783     783        0.81
    3  N1P1N1R1 has     177      59      59        0.81
    4  Z0N1N1R1 has    2216     740     740        0.50
    5  Z0Z0N1R1 has   27530    9208    9208        0.00
    6  Z0P1N1R1 has    2428     812     812        0.68
    7  N1N1Z0R1 has    2364     792     792        0.43
    8  N1Z0Z0R1 has   26947    9014    8996        0.00
    9  N1P1Z0R1 has    2415     807     807        0.43
   10  Z0N1Z0R1 has   27506    9200    9200        0.00
   12  N1N1P1R1 has     138      46      46        1.98
   13  N1Z0P1R1 has    2136     716     716        1.18
   14  N1P1P1R1 has     141      47      47        1.70
 Total of    319999 atoms and    106771 groups and    104630 residues were included

 <PME> Total heap storage needed =    15143915
 Fill Ewald table: Number of points=     10000 EWXmax=    4.250000
 fill erfc table: linear inter has rms error = 0.979220D-08 maximum error = 0.218740D-07
 fill erfc table: cubic spline has rms error = 0.360331D-11 maximum error = 0.108438D-10

 NONBOND OPTION FLAGS: 
     ELEC     VDW      ATOMs    CDIElec  FSHIft   VATOm    VFSWIt  
     BYCB     NOEXtnd  EWALd   
 CUTNB  = 16.000 CTEXNB =999.000 CTONNB = 10.000 CTOFNB = 12.000
 CGONNB =  0.000 CGOFNB = 10.000
 WMIN   =  1.000 WRNMXD =  0.500 E14FAC =  1.000 EPS    =  1.000
 NBXMOD =      5
 PME EWALD OPTIONS: KAPPA  =  0.340  QCOR =  0.000  Bspline order = 6
 FFTX= 144  FFTY= 144  FFTZ= 144
                Using Pub FFT
                Real-to-Complex FFT
 There are        0 atom  pairs and        0 atom  exclusions.
 There are        0 group pairs and        0 group exclusions.
 <MAKINB> with mode   5 found 239541 exclusions and  23656 interactions(1-4)
 <MAKGRP> found   7899 group exclusions.
 <MAKGRP> found      0 image group exclusions.
 Generating nonbond list with Exclusion mode = 5
 == PRIMARY == SPACE FOR        0 ATOM PAIRS AND        0 GROUP PAIRS
 == IMAGES === SPACE FOR        0 ATOM PAIRS AND        0 GROUP PAIRS
  
 =========================================
              TRIAL run of list...........
 =========================================
Using Image CUBE search
Using Image CUBE search
  NBNDGCM found:
   158193449  atom pairs
    23591521  image atom pairs
           0  self atom pairs
  
 CHARMM>    energy

 SELECTED IMAGES ATOMS BEING CENTERED ABOUT  0.000000  0.000000  0.000000

 <MKIMAT2>: updating the image atom lists and remapping
 Transformation   Atoms  Groups  Residues  Min-Distance
    1  N1N1N1R1 has     171      57      57        0.81
    2  N1Z0N1R1 has    2343     783     783        0.81
    3  N1P1N1R1 has     177      59      59        0.81
    4  Z0N1N1R1 has    2216     740     740        0.50
    5  Z0Z0N1R1 has   27530    9208    9208        0.00
    6  Z0P1N1R1 has    2428     812     812        0.68
    7  N1N1Z0R1 has    2364     792     792        0.43
    8  N1Z0Z0R1 has   26947    9014    8996        0.00
    9  N1P1Z0R1 has    2415     807     807        0.43
   10  Z0N1Z0R1 has   27506    9200    9200        0.00
   12  N1N1P1R1 has     138      46      46        1.98
   13  N1Z0P1R1 has    2136     716     716        1.18
   14  N1P1P1R1 has     141      47      47        1.70
 Total of    319999 atoms and    106771 groups and    104630 residues were included

 <MAKGRP> found      0 image group exclusions.

 NONBOND OPTION FLAGS: 
     ELEC     VDW      ATOMs    CDIElec  FSHIft   VATOm    VFSWIt  
     BYCB     NOEXtnd  EWALd   
 CUTNB  = 16.000 CTEXNB =999.000 CTONNB = 10.000 CTOFNB = 12.000
 CGONNB =  0.000 CGOFNB = 10.000
 WMIN   =  1.000 WRNMXD =  0.500 E14FAC =  1.000 EPS    =  1.000
 NBXMOD =      5
 PME EWALD OPTIONS: KAPPA  =  0.340  QCOR =  0.000  Bspline order = 6
 FFTX= 144  FFTY= 144  FFTZ= 144
                Using Pub FFT
                Real-to-Complex FFT
 There are158193449 atom  pairs and   263197 atom  exclusions.
 There are        0 group pairs and     7899 group exclusions.
 Generating nonbond list with Exclusion mode = 5
 == PRIMARY == SPACE FOR205651488 ATOM PAIRS AND        0 GROUP PAIRS
 == IMAGES === SPACE FOR 30668974 ATOM PAIRS AND        0 GROUP PAIRS
Using Image CUBE search
  NBNDGCM found:
   158193449  atom pairs
    23591521  image atom pairs
           0  self atom pairs
ENER ENR:  Eval#     ENERgy      Delta-E         GRMS
ENER INTERN:          BONDs       ANGLes       UREY-b    DIHEdrals    IMPRopers
ENER CROSS:           CMAPs        PMF1D        PMF2D        PRIMO
ENER EXTERN:        VDWaals         ELEC       HBONds          ASP         USER
ENER IMAGES:        IMNBvdw       IMELec       IMHBnd       RXNField    EXTElec
ENER EWALD:          EWKSum       EWSElf       EWEXcl       EWQCor       EWUTil
 ----------       ---------    ---------    ---------    ---------    ---------
ENER>        0  0.35713E+15  0.00000E+00  0.50067E+13
ENER INTERN>      676.80272   1687.14182    149.69496   5778.79187     29.34043
ENER CROSS>       -24.08090      0.00000      0.00000      0.00000
ENER EXTERN>    84759.13111-676194.41252      0.00000      0.00000      0.00000
ENER IMAGES>    0.35713E+15 -0.14376E+06  0.00000E+00  0.00000E+00  0.00000E+00
ENER EWALD>      32940.4458-4825344.1481 4704187.4616       0.0000       0.0000
 ----------       ---------    ---------    ---------    ---------    ---------
  
 CHARMM>     
  
 CHARMM>    !
 CHARMM>    ! cons fix all heavy atoms except generated water molecules and
 CHARMM>    ! short minimization
 CHARMM>    !
 CHARMM>     
  
 CHARMM>    cons fix sele .not. ( hydrogen .or. segid SOLV .or. segid IONS ) end
 SELRPN>   4504 atoms have been selected out of 223487
  
 CHARMM>    cons harm force 0.1 sele segid IONS end
 SELRPN>    409 atoms have been selected out of 223487
 CSTRAN: Harmonic Restraints
          ABSOlute type as set number  1.  Number of selected atoms:    409
          Reference coordinates set to main coordinates.
          Mass weighting will NOT be used for new restraints.
          The force constant of       0.10000 will be used.
          An exponent of  2 will be used.
          The XYZ scale factors are:       1.00000       1.00000       1.00000
          A total of    409 atoms are restrained.
  
 CHARMM>     
  
 CHARMM>    mini SD   nstep 50 nprint 5

 SELECTED IMAGES ATOMS BEING CENTERED ABOUT  0.000000  0.000000  0.000000

 <MKIMAT2>: updating the image atom lists and remapping
 Transformation   Atoms  Groups  Residues  Min-Distance
    1  N1N1N1R1 has     171      57      57        0.81
    2  N1Z0N1R1 has    2343     783     783        0.81
    3  N1P1N1R1 has     177      59      59        0.81
    4  Z0N1N1R1 has    2216     740     740        0.50
    5  Z0Z0N1R1 has   27530    9208    9208        0.00
    6  Z0P1N1R1 has    2428     812     812        0.68
    7  N1N1Z0R1 has    2364     792     792        0.43
    8  N1Z0Z0R1 has   26947    9014    8996        0.00
    9  N1P1Z0R1 has    2415     807     807        0.43
   10  Z0N1Z0R1 has   27506    9200    9200        0.00
   12  N1N1P1R1 has     138      46      46        1.98
   13  N1Z0P1R1 has    2136     716     716        1.18
   14  N1P1P1R1 has     141      47      47        1.70
 Total of    319999 atoms and    106771 groups and    104630 residues were included

 <MAKGRP> found      0 image group exclusions.

 NONBOND OPTION FLAGS: 
     ELEC     VDW      ATOMs    CDIElec  FSHIft   VATOm    VFSWIt  
     BYCB     NOEXtnd  EWALd   
 CUTNB  = 16.000 CTEXNB =999.000 CTONNB = 10.000 CTOFNB = 12.000
 CGONNB =  0.000 CGOFNB = 10.000
 WMIN   =  1.000 WRNMXD =  0.500 E14FAC =  1.000 EPS    =  1.000
 NBXMOD =      5
 PME EWALD OPTIONS: KAPPA  =  0.340  QCOR =  0.000  Bspline order = 6
 FFTX= 144  FFTY= 144  FFTZ= 144
                Using Pub FFT
                Real-to-Complex FFT
 There are158193449 atom  pairs and   263197 atom  exclusions.
 There are        0 group pairs and     7899 group exclusions.
 Generating nonbond list with Exclusion mode = 5
 == PRIMARY == SPACE FOR205651488 ATOM PAIRS AND        0 GROUP PAIRS
 == IMAGES === SPACE FOR 30668974 ATOM PAIRS AND        0 GROUP PAIRS
Using Image CUBE search
  NBNDGCM found:
   157072070  atom pairs
    23591521  image atom pairs
           0  self atom pairs


 STEEPD> An energy minimization has been requested.

 NSTEP  =           50   NPRINT =            5
 STEP   =    0.0200000   TOLFUN =    0.0000000
 TOLGRD =    0.0000000   TOLSTP =    0.0000000

MINI MIN: Cycle      ENERgy      Delta-E         GRMS    Step-size
MINI INTERN:          BONDs       ANGLes       UREY-b    DIHEdrals    IMPRopers
MINI EXTERN:        VDWaals         ELEC       HBONds          ASP         USER
MINI IMAGES:        IMNBvdw       IMELec       IMHBnd       RXNField    EXTElec
MINI EWALD:          EWKSum       EWSElf       EWEXcl       EWQCor       EWUTil
 ----------       ---------    ---------    ---------    ---------    ---------
MINI>        0  0.35713E+15  0.23400E+05  0.50579E+13  0.20000E-01
MINI INTERN>        0.29938    469.68927     52.85186    924.43081      0.00000
MINI EXTERN>    79434.80178-687419.60958      0.00000      0.00000      0.00000
MINI IMAGES>    0.35713E+15 -0.14376E+06  0.00000E+00  0.00000E+00  0.00000E+00
MINI EWALD>      32940.4458-4825344.1481 4704187.4616       0.0000       0.0000
 ----------       ---------    ---------    ---------    ---------    ---------
MINI>        5  0.86955E+06  0.35713E+15  0.49800E+03  0.20736E-01
MINI INTERN>   208480.80052  37629.33277     52.84793    924.40904      0.00000
MINI EXTERN>   124979.79968-693921.38395      0.00000      0.00000      0.00000
MINI IMAGES>   1242571.5689   36524.4821       0.0000       0.0000       0.0000
MINI EWALD>      36227.3379-4825344.1481 4701426.2080       0.0000       0.0000
MINI CONSTR>        0.00132      0.00000      0.00000      0.00000      0.00000
 ----------       ---------    ---------    ---------    ---------    ---------
 UPDECI: Image update at step         8

 <MKIMAT2>: updating the image atom lists and remapping
 Transformation   Atoms  Groups  Residues  Min-Distance
    1  N1N1N1R1 has     168      56      56        1.64
    2  N1Z0N1R1 has    2343     783     783        0.80
    3  N1P1N1R1 has     168      56      56        0.80
    4  Z0N1N1R1 has    2195     733     733        0.81
    5  Z0Z0N1R1 has   27098    9062    9062        0.00
    6  Z0P1N1R1 has    2371     793     793        0.80
    7  N1N1Z0R1 has    2265     759     759        0.30
    8  N1Z0Z0R1 has   26688    8928    8910        0.00
    9  N1P1Z0R1 has    2370     792     792        0.00
   10  Z0N1Z0R1 has   27022    9038    9038        0.00
   12  N1N1P1R1 has     135      45      45        2.17
   13  N1Z0P1R1 has    2136     716     716        1.38
   14  N1P1P1R1 has     141      47      47        2.00
 Total of    318587 atoms and    106298 groups and    104157 residues were included

 <MAKGRP> found      0 image group exclusions.
 UPDECI: Nonbond update at step         8
 Generating nonbond list with Exclusion mode = 5
 == PRIMARY == SPACE FOR205651488 ATOM PAIRS AND        0 GROUP PAIRS
 == IMAGES === SPACE FOR 30668974 ATOM PAIRS AND        0 GROUP PAIRS
Using Image CUBE search
  NBNDGCM found:
   157250916  atom pairs
    23388706  image atom pairs
           0  self atom pairs
 UPDECI: Image update at step        10

 <MKIMAT2>: updating the image atom lists and remapping
 Transformation   Atoms  Groups  Residues  Min-Distance
    1  N1N1N1R1 has     168      56      56        1.64
    2  N1Z0N1R1 has    2343     783     783        0.79
    3  N1P1N1R1 has     168      56      56        0.79
    4  Z0N1N1R1 has    2195     733     733        0.81
    5  Z0Z0N1R1 has   27098    9062    9062        0.00
    6  Z0P1N1R1 has    2371     793     793        0.79
    7  N1N1Z0R1 has    2265     759     759        0.32
    8  N1Z0Z0R1 has   26688    8928    8910        0.00
    9  N1P1Z0R1 has    2370     792     792        0.00
   10  Z0N1Z0R1 has   26932    9008    9008        0.00
   12  N1N1P1R1 has     135      45      45        2.17
   13  N1Z0P1R1 has    2136     716     716        1.38
   14  N1P1P1R1 has     141      47      47        2.00
 Total of    318497 atoms and    106268 groups and    104127 residues were included

 <MAKGRP> found      0 image group exclusions.
 UPDECI: Nonbond update at step        10
 Generating nonbond list with Exclusion mode = 5
 == PRIMARY == SPACE FOR205651488 ATOM PAIRS AND        0 GROUP PAIRS
 == IMAGES === SPACE FOR 30668974 ATOM PAIRS AND        0 GROUP PAIRS
Using Image CUBE search
  NBNDGCM found:
   157258301  atom pairs
    23383142  image atom pairs
           0  self atom pairs
MINI>       10 -395973.7461 1265525.0022     140.1107       0.0215
MINI INTERN>   237300.49329  23582.51251     64.80515    915.36852      0.08380
MINI EXTERN>   121316.47323-749604.16677      0.00000      0.00000      0.00000
MINI IMAGES>    54217.06842  13668.02622      0.00000      0.00000      0.00000
MINI EWALD>      32816.2947-4825344.1481 4695093.2361       0.0000       0.0000
MINI CONSTR>        0.20678      0.00000      0.00000      0.00000      0.00000
 ----------       ---------    ---------    ---------    ---------    ---------
 UPDECI: Image update at step        11

 <MKIMAT2>: updating the image atom lists and remapping
 Transformation   Atoms  Groups  Residues  Min-Distance
    1  N1N1N1R1 has     168      56      56        1.62
    2  N1Z0N1R1 has    2343     783     783        0.74
    3  N1P1N1R1 has     165      55      55        0.74
    4  Z0N1N1R1 has    2195     733     733        0.69
    5  Z0Z0N1R1 has   27098    9062    9062        0.00
    6  Z0P1N1R1 has    2371     793     793        0.74
    7  N1N1Z0R1 has    2250     754     754        0.10
    8  N1Z0Z0R1 has   26688    8928    8910        0.00
    9  N1P1Z0R1 has    2367     791     791        0.00
   10  Z0N1Z0R1 has   26875    8989    8989        0.00
   12  N1N1P1R1 has     135      45      45        1.82
   13  N1Z0P1R1 has    2136     716     716        1.38
   14  N1P1P1R1 has     141      47      47        2.00
 Total of    318419 atoms and    106242 groups and    104101 residues were included

 <MAKGRP> found      0 image group exclusions.
 UPDECI: Nonbond update at step        11
 Generating nonbond list with Exclusion mode = 5
 == PRIMARY == SPACE FOR205651488 ATOM PAIRS AND        0 GROUP PAIRS
 == IMAGES === SPACE FOR 30668974 ATOM PAIRS AND        0 GROUP PAIRS
Using Image CUBE search
  NBNDGCM found:
   157269102  atom pairs
    23374269  image atom pairs
           0  self atom pairs
 UPDECI: Image update at step        12

 <MKIMAT2>: updating the image atom lists and remapping
 Transformation   Atoms  Groups  Residues  Min-Distance
    1  N1N1N1R1 has     168      56      56        1.62
    2  N1Z0N1R1 has    2343     783     783        0.74
    3  N1P1N1R1 has     165      55      55        0.74
    4  Z0N1N1R1 has    2195     733     733        0.80
    5  Z0Z0N1R1 has   27098    9062    9062        0.00
    6  Z0P1N1R1 has    2371     793     793        0.74
    7  N1N1Z0R1 has    2250     754     754        0.36
    8  N1Z0Z0R1 has   26688    8928    8910        0.00
    9  N1P1Z0R1 has    2367     791     791        0.00
   10  Z0N1Z0R1 has   26812    8968    8968        0.00
   12  N1N1P1R1 has     135      45      45        2.17
   13  N1Z0P1R1 has    2136     716     716        1.38
   14  N1P1P1R1 has     141      47      47        2.00
 Total of    318356 atoms and    106221 groups and    104080 residues were included

 <MAKGRP> found      0 image group exclusions.
 UPDECI: Nonbond update at step        12
 Generating nonbond list with Exclusion mode = 5
 == PRIMARY == SPACE FOR205651488 ATOM PAIRS AND        0 GROUP PAIRS
 == IMAGES === SPACE FOR 30668974 ATOM PAIRS AND        0 GROUP PAIRS
Using Image CUBE search
  NBNDGCM found:
   157269618  atom pairs
    23373778  image atom pairs
           0  self atom pairs
 UPDECI: Image update at step        13

 <MKIMAT2>: updating the image atom lists and remapping
 Transformation   Atoms  Groups  Residues  Min-Distance
    1  N1N1N1R1 has     168      56      56        1.62
    2  N1Z0N1R1 has    2343     783     783        0.74
    3  N1P1N1R1 has     165      55      55        0.74
    4  Z0N1N1R1 has    2195     733     733        0.80
    5  Z0Z0N1R1 has   27098    9062    9062        0.00
    6  Z0P1N1R1 has    2371     793     793        0.74
    7  N1N1Z0R1 has    2250     754     754        0.36
    8  N1Z0Z0R1 has   26688    8928    8910        0.00
    9  N1P1Z0R1 has    2367     791     791        0.00
   10  Z0N1Z0R1 has   26812    8968    8968        0.00
   12  N1N1P1R1 has     135      45      45        2.17
   13  N1Z0P1R1 has    2136     716     716        1.38
   14  N1P1P1R1 has     141      47      47        2.00
 Total of    318356 atoms and    106221 groups and    104080 residues were included

 <MAKGRP> found      0 image group exclusions.
 UPDECI: Nonbond update at step        13
 Generating nonbond list with Exclusion mode = 5
 == PRIMARY == SPACE FOR205651488 ATOM PAIRS AND        0 GROUP PAIRS
 == IMAGES === SPACE FOR 30668974 ATOM PAIRS AND        0 GROUP PAIRS
Using Image CUBE search
  NBNDGCM found:
   157269404  atom pairs
    23373975  image atom pairs
           0  self atom pairs
 UPDECI: Image update at step        14

 <MKIMAT2>: updating the image atom lists and remapping
 Transformation   Atoms  Groups  Residues  Min-Distance
    1  N1N1N1R1 has     168      56      56        1.62
    2  N1Z0N1R1 has    2343     783     783        0.74
    3  N1P1N1R1 has     165      55      55        0.74
    4  Z0N1N1R1 has    2195     733     733        0.46
    5  Z0Z0N1R1 has   27098    9062    9062        0.00
    6  Z0P1N1R1 has    2371     793     793        0.74
    7  N1N1Z0R1 has    2250     754     754        0.00
    8  N1Z0Z0R1 has   26688    8928    8910        0.00
    9  N1P1Z0R1 has    2367     791     791        0.00
   10  Z0N1Z0R1 has   26998    9030    9030        0.00
   12  N1N1P1R1 has     135      45      45        1.57
   13  N1Z0P1R1 has    2136     716     716        1.38
   14  N1P1P1R1 has     141      47      47        2.00
 Total of    318542 atoms and    106283 groups and    104142 residues were included

 <MAKGRP> found      0 image group exclusions.
 UPDECI: Nonbond update at step        14
 Generating nonbond list with Exclusion mode = 5
 == PRIMARY == SPACE FOR205651488 ATOM PAIRS AND        0 GROUP PAIRS
 == IMAGES === SPACE FOR 30668974 ATOM PAIRS AND        0 GROUP PAIRS
Using Image CUBE search
  NBNDGCM found:
   157269363  atom pairs
    23373955  image atom pairs
           0  self atom pairs
 UPDECI: Image update at step        15

 <MKIMAT2>: updating the image atom lists and remapping
 Transformation   Atoms  Groups  Residues  Min-Distance
    1  N1N1N1R1 has     168      56      56        1.62
    2  N1Z0N1R1 has    2343     783     783        0.73
    3  N1P1N1R1 has     165      55      55        0.73
    4  Z0N1N1R1 has    2195     733     733        0.52
    5  Z0Z0N1R1 has   27098    9062    9062        0.00
    6  Z0P1N1R1 has    2371     793     793        0.73
    7  N1N1Z0R1 has    2250     754     754        0.00
    8  N1Z0Z0R1 has   26688    8928    8910        0.00
    9  N1P1Z0R1 has    2367     791     791        0.00
   10  Z0N1Z0R1 has   26986    9026    9026        0.00
   12  N1N1P1R1 has     135      45      45        1.61
   13  N1Z0P1R1 has    2136     716     716        1.38
   14  N1P1P1R1 has     141      47      47        2.00
 Total of    318530 atoms and    106279 groups and    104138 residues were included

 <MAKGRP> found      0 image group exclusions.
 UPDECI: Nonbond update at step        15
 Generating nonbond list with Exclusion mode = 5
 == PRIMARY == SPACE FOR205651488 ATOM PAIRS AND        0 GROUP PAIRS
 == IMAGES === SPACE FOR 30668974 ATOM PAIRS AND        0 GROUP PAIRS
Using Image CUBE search
  NBNDGCM found:
   157270109  atom pairs
    23373341  image atom pairs
           0  self atom pairs
MINI>       15 2673549023.7-2673944997.4  161730080.3          0.0
MINI INTERN>   681708.99821  22641.59619     63.74189    913.52977      0.12361
MINI EXTERN>   2673643978.2    -749918.4          0.0          0.0          0.0
MINI IMAGES>    33603.20497  13662.37196      0.00000      0.00000      0.00000
MINI EWALD>      32575.1924-4825344.1481 4695138.9874       0.0000       0.0000
MINI CONSTR>        0.22892      0.00000      0.00000      0.00000      0.00000
 ----------       ---------    ---------    ---------    ---------    ---------
 UPDECI: Image update at step        16

 <MKIMAT2>: updating the image atom lists and remapping
 Transformation   Atoms  Groups  Residues  Min-Distance
    1  N1N1N1R1 has     168      56      56        1.62
    2  N1Z0N1R1 has    2343     783     783        0.73
    3  N1P1N1R1 has     165      55      55        0.73
    4  Z0N1N1R1 has    2195     733     733        0.52
    5  Z0Z0N1R1 has   27098    9062    9062        0.00
    6  Z0P1N1R1 has    2371     793     793        0.73
    7  N1N1Z0R1 has    2250     754     754        0.00
    8  N1Z0Z0R1 has   26688    8928    8910        0.00
    9  N1P1Z0R1 has    2367     791     791        0.00
   10  Z0N1Z0R1 has   26986    9026    9026        0.00
   12  N1N1P1R1 has     135      45      45        1.61
   13  N1Z0P1R1 has    2136     716     716        1.38
   14  N1P1P1R1 has     141      47      47        2.00
 Total of    318530 atoms and    106279 groups and    104138 residues were included

 <MAKGRP> found      0 image group exclusions.
 UPDECI: Nonbond update at step        16
 Generating nonbond list with Exclusion mode = 5
 == PRIMARY == SPACE FOR205651488 ATOM PAIRS AND        0 GROUP PAIRS
 == IMAGES === SPACE FOR 30668974 ATOM PAIRS AND        0 GROUP PAIRS
Using Image CUBE search
  NBNDGCM found:
   157270136  atom pairs
    23373332  image atom pairs
           0  self atom pairs
 UPDECI: Image update at step        17

 <MKIMAT2>: updating the image atom lists and remapping
 Transformation   Atoms  Groups  Residues  Min-Distance
    1  N1N1N1R1 has     168      56      56        1.62
    2  N1Z0N1R1 has    2343     783     783        0.73
    3  N1P1N1R1 has     165      55      55        0.73
    4  Z0N1N1R1 has    2195     733     733        0.52
    5  Z0Z0N1R1 has   27098    9062    9062        0.00
    6  Z0P1N1R1 has    2371     793     793        0.73
    7  N1N1Z0R1 has    2250     754     754        0.00
    8  N1Z0Z0R1 has   26688    8928    8910        0.00
    9  N1P1Z0R1 has    2367     791     791        0.00
   10  Z0N1Z0R1 has   26986    9026    9026        0.00
   12  N1N1P1R1 has     135      45      45        1.61
   13  N1Z0P1R1 has    2136     716     716        1.38
   14  N1P1P1R1 has     141      47      47        2.00
 Total of    318530 atoms and    106279 groups and    104138 residues were included

 <MAKGRP> found      0 image group exclusions.
 UPDECI: Nonbond update at step        17
 Generating nonbond list with Exclusion mode = 5
 == PRIMARY == SPACE FOR205651488 ATOM PAIRS AND        0 GROUP PAIRS
 == IMAGES === SPACE FOR 30668974 ATOM PAIRS AND        0 GROUP PAIRS
Using Image CUBE search
  NBNDGCM found:
   157270034  atom pairs
    23373368  image atom pairs
           0  self atom pairs
 UPDECI: Image update at step        18

 <MKIMAT2>: updating the image atom lists and remapping
 Transformation   Atoms  Groups  Residues  Min-Distance
    1  N1N1N1R1 has     168      56      56        1.62
    2  N1Z0N1R1 has    2343     783     783        0.73
    3  N1P1N1R1 has     165      55      55        0.73
    4  Z0N1N1R1 has    2195     733     733        0.52
    5  Z0Z0N1R1 has   27098    9062    9062        0.00
    6  Z0P1N1R1 has    2371     793     793        0.73
    7  N1N1Z0R1 has    2250     754     754        0.00
    8  N1Z0Z0R1 has   26688    8928    8910        0.00
    9  N1P1Z0R1 has    2367     791     791        0.00
   10  Z0N1Z0R1 has   26986    9026    9026        0.00
   12  N1N1P1R1 has     135      45      45        1.61
   13  N1Z0P1R1 has    2136     716     716        1.38
   14  N1P1P1R1 has     141      47      47        2.00
 Total of    318530 atoms and    106279 groups and    104138 residues were included

 <MAKGRP> found      0 image group exclusions.
 UPDECI: Nonbond update at step        18
 Generating nonbond list with Exclusion mode = 5
 == PRIMARY == SPACE FOR205651488 ATOM PAIRS AND        0 GROUP PAIRS
 == IMAGES === SPACE FOR 30668974 ATOM PAIRS AND        0 GROUP PAIRS
Using Image CUBE search
  NBNDGCM found:
   157270031  atom pairs
    23373389  image atom pairs
           0  self atom pairs
MINI>       20     -92044.5 2673641068.2        108.0          0.0
MINI INTERN>   577197.42981  22398.01597     63.49492    913.04592      0.13563
MINI EXTERN>   109603.86550-750062.22056      0.00000      0.00000      0.00000
MINI IMAGES>    32172.58431  13465.96033      0.00000      0.00000      0.00000
MINI EWALD>      32366.4849-4825344.1481 4695180.6280       0.0000       0.0000
MINI CONSTR>        0.23489      0.00000      0.00000      0.00000      0.00000
 ----------       ---------    ---------    ---------    ---------    ---------
 UPDECI: Image update at step        21

 <MKIMAT2>: updating the image atom lists and remapping
 Transformation   Atoms  Groups  Residues  Min-Distance
    1  N1N1N1R1 has     168      56      56        1.62
    2  N1Z0N1R1 has    2343     783     783        0.72
    3  N1P1N1R1 has     165      55      55        0.72
    4  Z0N1N1R1 has    2195     733     733        0.69
    5  Z0Z0N1R1 has   27095    9061    9061        0.00
    6  Z0P1N1R1 has    2371     793     793        0.72
    7  N1N1Z0R1 has    2250     754     754        0.00
    8  N1Z0Z0R1 has   26688    8928    8910        0.00
    9  N1P1Z0R1 has    2367     791     791        0.00
   10  Z0N1Z0R1 has   26947    9013    9013        0.00
   12  N1N1P1R1 has     135      45      45        1.74
   13  N1Z0P1R1 has    2136     716     716        1.38
   14  N1P1P1R1 has     141      47      47        2.00
 Total of    318488 atoms and    106265 groups and    104124 residues were included

 <MAKGRP> found      0 image group exclusions.
 UPDECI: Nonbond update at step        21
 Generating nonbond list with Exclusion mode = 5
 == PRIMARY == SPACE FOR205651488 ATOM PAIRS AND        0 GROUP PAIRS
 == IMAGES === SPACE FOR 30668974 ATOM PAIRS AND        0 GROUP PAIRS
Using Image CUBE search
  NBNDGCM found:
   157273792  atom pairs
    23369889  image atom pairs
           0  self atom pairs
 UPDECI: Image update at step        23

 <MKIMAT2>: updating the image atom lists and remapping
 Transformation   Atoms  Groups  Residues  Min-Distance
    1  N1N1N1R1 has     168      56      56        1.61
    2  N1Z0N1R1 has    2343     783     783        0.71
    3  N1P1N1R1 has     165      55      55        0.71
    4  Z0N1N1R1 has    2195     733     733        0.68
    5  Z0Z0N1R1 has   27086    9058    9058        0.00
    6  Z0P1N1R1 has    2371     793     793        0.71
    7  N1N1Z0R1 has    2250     754     754        0.07
    8  N1Z0Z0R1 has   26688    8928    8910        0.00
    9  N1P1Z0R1 has    2367     791     791        0.00
   10  Z0N1Z0R1 has   26905    8999    8999        0.00
   12  N1N1P1R1 has     135      45      45        1.74
   13  N1Z0P1R1 has    2136     716     716        1.38
   14  N1P1P1R1 has     141      47      47        2.01
 Total of    318437 atoms and    106248 groups and    104107 residues were included

 <MAKGRP> found      0 image group exclusions.
 UPDECI: Nonbond update at step        23
 Generating nonbond list with Exclusion mode = 5
 == PRIMARY == SPACE FOR205651488 ATOM PAIRS AND        0 GROUP PAIRS
 == IMAGES === SPACE FOR 30668974 ATOM PAIRS AND        0 GROUP PAIRS
Using Image CUBE search
  NBNDGCM found:
   157280142  atom pairs
    23363480  image atom pairs
           0  self atom pairs
 UPDECI: Image update at step        24

 <MKIMAT2>: updating the image atom lists and remapping
 Transformation   Atoms  Groups  Residues  Min-Distance
    1  N1N1N1R1 has     168      56      56        1.61
    2  N1Z0N1R1 has    2343     783     783        0.70
    3  N1P1N1R1 has     165      55      55        0.70
    4  Z0N1N1R1 has    2195     733     733        0.68
    5  Z0Z0N1R1 has   27083    9057    9057        0.00
    6  Z0P1N1R1 has    2371     793     793        0.70
    7  N1N1Z0R1 has    2250     754     754        0.07
    8  N1Z0Z0R1 has   26688    8928    8910        0.00
    9  N1P1Z0R1 has    2364     790     790        0.00
   10  Z0N1Z0R1 has   26902    8998    8998        0.00
   12  N1N1P1R1 has     135      45      45        1.74
   13  N1Z0P1R1 has    2136     716     716        1.38
   14  N1P1P1R1 has     141      47      47        2.01
 Total of    318428 atoms and    106245 groups and    104104 residues were included

 <MAKGRP> found      0 image group exclusions.
 UPDECI: Nonbond update at step        24
 Generating nonbond list with Exclusion mode = 5
 == PRIMARY == SPACE FOR205651488 ATOM PAIRS AND        0 GROUP PAIRS
 == IMAGES === SPACE FOR 30668974 ATOM PAIRS AND        0 GROUP PAIRS
Using Image CUBE search
  NBNDGCM found:
   157281435  atom pairs
    23362211  image atom pairs
           0  self atom pairs
 UPDECI: Image update at step        25

 <MKIMAT2>: updating the image atom lists and remapping
 Transformation   Atoms  Groups  Residues  Min-Distance
    1  N1N1N1R1 has     168      56      56        1.61
    2  N1Z0N1R1 has    2343     783     783        0.70
    3  N1P1N1R1 has     165      55      55        0.70
    4  Z0N1N1R1 has    2195     733     733        0.68
    5  Z0Z0N1R1 has   27083    9057    9057        0.00
    6  Z0P1N1R1 has    2371     793     793        0.70
    7  N1N1Z0R1 has    2250     754     754        0.07
    8  N1Z0Z0R1 has   26688    8928    8910        0.00
    9  N1P1Z0R1 has    2364     790     790        0.00
   10  Z0N1Z0R1 has   26899    8997    8997        0.00
   12  N1N1P1R1 has     135      45      45        1.74
   13  N1Z0P1R1 has    2136     716     716        1.38
   14  N1P1P1R1 has     141      47      47        2.01
 Total of    318425 atoms and    106244 groups and    104103 residues were included

 <MAKGRP> found      0 image group exclusions.
 UPDECI: Nonbond update at step        25
 Generating nonbond list with Exclusion mode = 5
 == PRIMARY == SPACE FOR205651488 ATOM PAIRS AND        0 GROUP PAIRS
 == IMAGES === SPACE FOR 30668974 ATOM PAIRS AND        0 GROUP PAIRS
Using Image CUBE search
  NBNDGCM found:
   157281573  atom pairs
    23362061  image atom pairs
           0  self atom pairs
MINI>       25-451541.90816 359497.41976     42.59451      0.00416
MINI INTERN>   236751.36370  20042.93159     62.35834    910.56348      0.20804
MINI EXTERN>   100995.35473-751051.00038      0.00000      0.00000      0.00000
MINI IMAGES>    26822.21743  12444.26702      0.00000      0.00000      0.00000
MINI EWALD>      31223.3448-4825344.1481 4695600.3632       0.0000       0.0000
MINI CONSTR>        0.26791      0.00000      0.00000      0.00000      0.00000
 ----------       ---------    ---------    ---------    ---------    ---------
 UPDECI: Image update at step        26

 <MKIMAT2>: updating the image atom lists and remapping
 Transformation   Atoms  Groups  Residues  Min-Distance
    1  N1N1N1R1 has     168      56      56        1.60
    2  N1Z0N1R1 has    2343     783     783        0.70
    3  N1P1N1R1 has     165      55      55        0.70
    4  Z0N1N1R1 has    2195     733     733        0.68
    5  Z0Z0N1R1 has   27014    9034    9034        0.00
    6  Z0P1N1R1 has    2371     793     793        0.70
    7  N1N1Z0R1 has    2250     754     754        0.07
    8  N1Z0Z0R1 has   26681    8926    8909        0.00
    9  N1P1Z0R1 has    2346     784     784        0.00
   10  Z0N1Z0R1 has   26896    8996    8996        0.00
   12  N1N1P1R1 has     135      45      45        1.74
   13  N1Z0P1R1 has    2136     716     716        1.38
   14  N1P1P1R1 has     141      47      47        2.01
 Total of    318328 atoms and    106212 groups and    104072 residues were included

 <MAKGRP> found      0 image group exclusions.
 UPDECI: Nonbond update at step        26
 Generating nonbond list with Exclusion mode = 5
 == PRIMARY == SPACE FOR205651488 ATOM PAIRS AND        0 GROUP PAIRS
 == IMAGES === SPACE FOR 30668974 ATOM PAIRS AND        0 GROUP PAIRS
Using Image CUBE search
  NBNDGCM found:
   157284915  atom pairs
    23358930  image atom pairs
           0  self atom pairs
 UPDECI: Image update at step        27

 <MKIMAT2>: updating the image atom lists and remapping
 Transformation   Atoms  Groups  Residues  Min-Distance
    1  N1N1N1R1 has     168      56      56        1.60
    2  N1Z0N1R1 has    2343     783     783        0.69
    3  N1P1N1R1 has     165      55      55        0.69
    4  Z0N1N1R1 has    2195     733     733        0.68
    5  Z0Z0N1R1 has   26978    9022    9022        0.00
    6  Z0P1N1R1 has    2371     793     793        0.69
    7  N1N1Z0R1 has    2250     754     754        0.07
    8  N1Z0Z0R1 has   26681    8926    8909        0.00
    9  N1P1Z0R1 has    2346     784     784        0.00
   10  Z0N1Z0R1 has   26881    8991    8991        0.00
   12  N1N1P1R1 has     135      45      45        1.74
   13  N1Z0P1R1 has    2136     716     716        1.38
   14  N1P1P1R1 has     141      47      47        2.01
 Total of    318277 atoms and    106195 groups and    104055 residues were included

 <MAKGRP> found      0 image group exclusions.
 UPDECI: Nonbond update at step        27
 Generating nonbond list with Exclusion mode = 5
 == PRIMARY == SPACE FOR205651488 ATOM PAIRS AND        0 GROUP PAIRS
 == IMAGES === SPACE FOR 30668974 ATOM PAIRS AND        0 GROUP PAIRS
Using Image CUBE search
  NBNDGCM found:
   157287495  atom pairs
    23356566  image atom pairs
           0  self atom pairs
 UPDECI: Image update at step        28

 <MKIMAT2>: updating the image atom lists and remapping
 Transformation   Atoms  Groups  Residues  Min-Distance
    1  N1N1N1R1 has     168      56      56        1.60
    2  N1Z0N1R1 has    2343     783     783        0.69
    3  N1P1N1R1 has     165      55      55        0.69
    4  Z0N1N1R1 has    2195     733     733        0.68
    5  Z0Z0N1R1 has   26972    9020    9020        0.00
    6  Z0P1N1R1 has    2371     793     793        0.69
    7  N1N1Z0R1 has    2250     754     754        0.07
    8  N1Z0Z0R1 has   26681    8926    8909        0.00
    9  N1P1Z0R1 has    2346     784     784        0.00
   10  Z0N1Z0R1 has   26872    8988    8988        0.00
   12  N1N1P1R1 has     135      45      45        1.74
   13  N1Z0P1R1 has    2136     716     716        1.38
   14  N1P1P1R1 has     141      47      47        2.01
 Total of    318262 atoms and    106190 groups and    104050 residues were included

 <MAKGRP> found      0 image group exclusions.
 UPDECI: Nonbond update at step        28
 Generating nonbond list with Exclusion mode = 5
 == PRIMARY == SPACE FOR205651488 ATOM PAIRS AND        0 GROUP PAIRS
 == IMAGES === SPACE FOR 30668974 ATOM PAIRS AND        0 GROUP PAIRS
Using Image CUBE search
  NBNDGCM found:
   157288624  atom pairs
    23355460  image atom pairs
           0  self atom pairs
 UPDECI: Image update at step        29

 <MKIMAT2>: updating the image atom lists and remapping
 Transformation   Atoms  Groups  Residues  Min-Distance
    1  N1N1N1R1 has     168      56      56        1.60
    2  N1Z0N1R1 has    2343     783     783        0.69
    3  N1P1N1R1 has     165      55      55        0.69
    4  Z0N1N1R1 has    2195     733     733        0.68
    5  Z0Z0N1R1 has   26969    9019    9019        0.00
    6  Z0P1N1R1 has    2371     793     793        0.69
    7  N1N1Z0R1 has    2250     754     754        0.07
    8  N1Z0Z0R1 has   26681    8926    8909        0.00
    9  N1P1Z0R1 has    2346     784     784        0.00
   10  Z0N1Z0R1 has   26872    8988    8988        0.00
   12  N1N1P1R1 has     135      45      45        1.74
   13  N1Z0P1R1 has    2136     716     716        1.38
   14  N1P1P1R1 has     141      47      47        2.01
 Total of    318259 atoms and    106189 groups and    104049 residues were included

 <MAKGRP> found      0 image group exclusions.
 UPDECI: Nonbond update at step        29
 Generating nonbond list with Exclusion mode = 5
 == PRIMARY == SPACE FOR205651488 ATOM PAIRS AND        0 GROUP PAIRS
 == IMAGES === SPACE FOR 30668974 ATOM PAIRS AND        0 GROUP PAIRS
Using Image CUBE search
  NBNDGCM found:
   157288996  atom pairs
    23355065  image atom pairs
           0  self atom pairs
MINI>       30-585225.47124 133683.56307   1015.83095      0.00431
MINI INTERN>    53951.57107  17599.57016     61.00019    906.90011      0.35152
MINI EXTERN>   161665.50089-753421.32905      0.00000      0.00000      0.00000
MINI IMAGES>    22598.78112  10906.36786      0.00000      0.00000      0.00000
MINI EWALD>      29864.0590-4825344.1481 4695985.5794       0.0000       0.0000
MINI CONSTR>        0.32455      0.00000      0.00000      0.00000      0.00000
 ----------       ---------    ---------    ---------    ---------    ---------
 UPDECI: Image update at step        32

 <MKIMAT2>: updating the image atom lists and remapping
 Transformation   Atoms  Groups  Residues  Min-Distance
    1  N1N1N1R1 has     168      56      56        1.59
    2  N1Z0N1R1 has    2343     783     783        0.68
    3  N1P1N1R1 has     162      54      54        0.68
    4  Z0N1N1R1 has    2195     733     733        0.68
    5  Z0Z0N1R1 has   26966    9018    9018        0.00
    6  Z0P1N1R1 has    2371     793     793        0.68
    7  N1N1Z0R1 has    2250     754     754        0.07
    8  N1Z0Z0R1 has   26678    8925    8908        0.00
    9  N1P1Z0R1 has    2346     784     784        0.00
   10  Z0N1Z0R1 has   26854    8982    8982        0.00
   12  N1N1P1R1 has     135      45      45        1.74
   13  N1Z0P1R1 has    2136     716     716        1.37
   14  N1P1P1R1 has     141      47      47        2.00
 Total of    318232 atoms and    106180 groups and    104040 residues were included

 <MAKGRP> found      0 image group exclusions.
 UPDECI: Nonbond update at step        32
 Generating nonbond list with Exclusion mode = 5
 == PRIMARY == SPACE FOR205651488 ATOM PAIRS AND        0 GROUP PAIRS
 == IMAGES === SPACE FOR 30668974 ATOM PAIRS AND        0 GROUP PAIRS
Using Image CUBE search
  NBNDGCM found:
   157295348  atom pairs
    23348250  image atom pairs
           0  self atom pairs
MINI>       35-667366.92564  82141.45440     11.81551      0.00186
MINI INTERN>    41951.28966  16898.59327     60.44670    905.10386      0.43998
MINI EXTERN>    96872.67556-754757.32129      0.00000      0.00000      0.00000
MINI IMAGES>    20447.45117  10244.03843      0.00000      0.00000      0.00000
MINI EWALD>      29313.3029-4825344.1481 4696040.8462       0.0000       0.0000
MINI CONSTR>        0.35599      0.00000      0.00000      0.00000      0.00000
 ----------       ---------    ---------    ---------    ---------    ---------
MINI>       40-673108.56235   5741.63671    613.11363      0.00193
MINI INTERN>    26577.59574  14592.05295     58.69645    895.19052      1.20746
MINI EXTERN>   129886.70724-763103.98702      0.00000      0.00000      0.00000
MINI IMAGES>    13880.39106   6937.00468      0.00000      0.00000      0.00000
MINI EWALD>      26543.4921-4825344.1481 4695966.6474       0.0000       0.0000
MINI CONSTR>        0.58721      0.00000      0.00000      0.00000      0.00000
 ----------       ---------    ---------    ---------    ---------    ---------
 UPDECI: Image update at step        45

 <MKIMAT2>: updating the image atom lists and remapping
 Transformation   Atoms  Groups  Residues  Min-Distance
    1  N1N1N1R1 has     165      55      55        1.55
    2  N1Z0N1R1 has    2343     783     783        0.63
    3  N1P1N1R1 has     162      54      54        0.63
    4  Z0N1N1R1 has    2177     727     727        0.65
    5  Z0Z0N1R1 has   26819    8969    8969        0.00
    6  Z0P1N1R1 has    2371     793     793        0.63
    7  N1N1Z0R1 has    2247     753     753        0.04
    8  N1Z0Z0R1 has   26524    8874    8858        0.00
    9  N1P1Z0R1 has    2328     778     778        0.00
   10  Z0N1Z0R1 has   26710    8934    8934        0.00
   12  N1N1P1R1 has     135      45      45        1.73
   13  N1Z0P1R1 has    2136     716     716        1.33
   14  N1P1P1R1 has     141      47      47        2.00
 Total of    317745 atoms and    106018 groups and    103879 residues were included

 <MAKGRP> found      0 image group exclusions.
 UPDECI: Nonbond update at step        45
 Generating nonbond list with Exclusion mode = 5
 == PRIMARY == SPACE FOR205651488 ATOM PAIRS AND        0 GROUP PAIRS
 == IMAGES === SPACE FOR 30668974 ATOM PAIRS AND        0 GROUP PAIRS
Using Image CUBE search
  NBNDGCM found:
   157344723  atom pairs
    23303182  image atom pairs
           0  self atom pairs
MINI>       45-725874.41164  52765.84930      8.20653      0.00481
MINI INTERN>    29863.36008  14388.83177     58.90975    887.65357      2.23973
MINI EXTERN>    88831.01385-770263.30165      0.00000      0.00000      0.00000
MINI IMAGES>    10623.05633   4756.91309      0.00000      0.00000      0.00000
MINI EWALD>      24520.2699-4825344.1481 4695799.9415       0.0000       0.0000
MINI CONSTR>        0.84849      0.00000      0.00000      0.00000      0.00000
 ----------       ---------    ---------    ---------    ---------    ---------
MINI>       50-765462.11448  39587.70284      3.40848      0.00498
MINI INTERN>    24319.67522  14938.67411     63.38098    872.81858      6.67466
MINI EXTERN>    84229.71840-787016.44227      0.00000      0.00000      0.00000
MINI IMAGES>     6411.28001    388.81072      0.00000      0.00000      0.00000
MINI EWALD>      20121.0775-4825344.1481 4695544.5228       0.0000       0.0000
MINI CONSTR>        1.84283      0.00000      0.00000      0.00000      0.00000
 ----------       ---------    ---------    ---------    ---------    ---------

 STEEPD> Minimization exiting with number of steps limit (        50) exceeded.

STPD MIN: Cycle      ENERgy      Delta-E         GRMS    Step-size
STPD INTERN:          BONDs       ANGLes       UREY-b    DIHEdrals    IMPRopers
STPD EXTERN:        VDWaals         ELEC       HBONds          ASP         USER
STPD IMAGES:        IMNBvdw       IMELec       IMHBnd       RXNField    EXTElec
STPD EWALD:          EWKSum       EWSElf       EWEXcl       EWQCor       EWUTil
STPD CONSTR:       HARMonic    CDIHedral          CIC     RESDistance       NOE
 ----------       ---------    ---------    ---------    ---------    ---------
STPD>       50-765462.11448  39587.70284      3.40848      0.00598
STPD INTERN>    24319.67522  14938.67411     63.38098    872.81858      6.67466
STPD EXTERN>    84229.71840-787016.44227      0.00000      0.00000      0.00000
STPD IMAGES>     6411.28001    388.81072      0.00000      0.00000      0.00000
STPD EWALD>      20121.0775-4825344.1481 4695544.5228       0.0000       0.0000
STPD CONSTR>        1.84283      0.00000      0.00000      0.00000      0.00000
 ----------       ---------    ---------    ---------    ---------    ---------
  
 CHARMM>    mini ABNR nstep 50 nprint 5

 SELECTED IMAGES ATOMS BEING CENTERED ABOUT  0.000000  0.000000  0.000000
 RESIDUE11593 OPERATED ON BY TRANSFORMATION Z0P1Z0R1
 RESIDUE67071 OPERATED ON BY TRANSFORMATION P1Z0Z0R1

 <MKIMAT2>: updating the image atom lists and remapping
 Transformation   Atoms  Groups  Residues  Min-Distance
    1  N1N1N1R1 has     165      55      55        1.55
    2  N1Z0N1R1 has    2346     784     784        0.60
    3  N1P1N1R1 has     162      54      54        0.60
    4  Z0N1N1R1 has    2177     727     727        0.76
    5  Z0Z0N1R1 has   26802    8964    8964        0.00
    6  Z0P1N1R1 has    2371     793     793        0.59
    7  N1N1Z0R1 has    2235     749     749        0.34
    8  N1Z0Z0R1 has   26278    8792    8776        0.00
    9  N1P1Z0R1 has    2325     777     777        0.00
   10  Z0N1Z0R1 has   26676    8922    8922        0.00
   12  N1N1P1R1 has     135      45      45        2.17
   13  N1Z0P1R1 has    2136     716     716        1.30
   14  N1P1P1R1 has     138      46      46        1.98
 Total of    317433 atoms and    105914 groups and    103775 residues were included

 <MAKGRP> found      0 image group exclusions.

 NONBOND OPTION FLAGS: 
     ELEC     VDW      ATOMs    CDIElec  FSHIft   VATOm    VFSWIt  
     BYCB     NOEXtnd  EWALd   
 CUTNB  = 16.000 CTEXNB =999.000 CTONNB = 10.000 CTOFNB = 12.000
 CGONNB =  0.000 CGOFNB = 10.000
 WMIN   =  1.000 WRNMXD =  0.500 E14FAC =  1.000 EPS    =  1.000
 NBXMOD =      5
 PME EWALD OPTIONS: KAPPA  =  0.340  QCOR =  0.000  Bspline order = 6
 FFTX= 144  FFTY= 144  FFTZ= 144
                Using Pub FFT
                Real-to-Complex FFT
 There are157344723 atom  pairs and   263197 atom  exclusions.
 There are        0 group pairs and     7899 group exclusions.
 Generating nonbond list with Exclusion mode = 5
 == PRIMARY == SPACE FOR205651488 ATOM PAIRS AND        0 GROUP PAIRS
 == IMAGES === SPACE FOR 30668974 ATOM PAIRS AND        0 GROUP PAIRS
Using Image CUBE search
  NBNDGCM found:
   157386704  atom pairs
    23258755  image atom pairs
           0  self atom pairs


 ABNER> An energy minimization has been requested.

 EIGRNG =    0.0005000   MINDIM =            5
 NPRINT =            5   NSTEP  =           50
 PSTRCT =    0.0000000   SDSTP  =    0.0200000
 STPLIM =    1.0000000   STRICT =    0.1000000
 TOLFUN =    0.0000000   TOLGRD =    0.0000000
 TOLITR =          100   TOLSTP =    0.0000000
 FMEM   =    0.0000000
MINI MIN: Cycle      ENERgy      Delta-E         GRMS    Step-size
MINI INTERN:          BONDs       ANGLes       UREY-b    DIHEdrals    IMPRopers
MINI EXTERN:        VDWaals         ELEC       HBONds          ASP         USER
MINI IMAGES:        IMNBvdw       IMELec       IMHBnd       RXNField    EXTElec
MINI EWALD:          EWKSum       EWSElf       EWEXcl       EWQCor       EWUTil
MINI CONSTR:       HARMonic    CDIHedral          CIC     RESDistance       NOE
 ----------       ---------    ---------    ---------    ---------    ---------
MINI>        0-765462.11448     -0.00000      3.40848      0.00000
MINI INTERN>    24319.67522  14938.67411     63.38098    872.81858      6.67466
MINI EXTERN>    84259.47922-787020.08612      0.00000      0.00000      0.00000
MINI IMAGES>     6381.51918    392.45458      0.00000      0.00000      0.00000
MINI EWALD>      20121.0775-4825344.1481 4695544.5228       0.0000       0.0000
MINI CONSTR>        1.84283      0.00000      0.00000      0.00000      0.00000
 ----------       ---------    ---------    ---------    ---------    ---------
MINI>        5-771813.46647   6351.35199      4.27487      0.08100
MINI INTERN>    24910.91727  15140.73416     64.69656    870.08101      8.24247
MINI EXTERN>    83634.13433-790953.08632      0.00000      0.00000      0.00000
MINI IMAGES>     5747.90864   -589.12381      0.00000      0.00000      0.00000
MINI EWALD>      19199.6602-4825344.1481 4695494.3308       0.0000       0.0000
MINI CONSTR>        2.18634      0.00000      0.00000      0.00000      0.00000
 ----------       ---------    ---------    ---------    ---------    ---------
 UPDECI: Image update at step         9

 <MKIMAT2>: updating the image atom lists and remapping
 Transformation   Atoms  Groups  Residues  Min-Distance
    1  N1N1N1R1 has     165      55      55        1.56
    2  N1Z0N1R1 has    2346     784     784        0.59
    3  N1P1N1R1 has     162      54      54        0.59
    4  Z0N1N1R1 has    2174     726     726        0.76
    5  Z0Z0N1R1 has   26802    8964    8964        0.00
    6  Z0P1N1R1 has    2371     793     793        0.58
    7  N1N1Z0R1 has    2234     748     748        0.35
    8  N1Z0Z0R1 has   26315    8804    8789        0.00
    9  N1P1Z0R1 has    2322     776     776        0.00
   10  Z0N1Z0R1 has   26673    8921    8921        0.00
   12  N1N1P1R1 has     132      44      44        2.17
   13  N1Z0P1R1 has    2136     716     716        1.28
   14  N1P1P1R1 has     138      46      46        1.96
 Total of    317457 atoms and    105921 groups and    103783 residues were included

 <MAKGRP> found      0 image group exclusions.
 UPDECI: Nonbond update at step         9
 Generating nonbond list with Exclusion mode = 5
 == PRIMARY == SPACE FOR205651488 ATOM PAIRS AND        0 GROUP PAIRS
 == IMAGES === SPACE FOR 30668974 ATOM PAIRS AND        0 GROUP PAIRS
Using Image CUBE search
  NBNDGCM found:
   157402838  atom pairs
    23238515  image atom pairs
           0  self atom pairs
MINI>       10-778924.31909   7110.85262      4.85944      0.61509
MINI INTERN>    26693.00722  15654.58351     66.74637    867.24751     10.64582
MINI EXTERN>    82775.82864-796185.39654      0.00000      0.00000      0.00000
MINI IMAGES>     4973.92530  -1863.53509      0.00000      0.00000      0.00000
MINI EWALD>      18051.9585-4825344.1481 4695372.1028       0.0000       0.0000
MINI CONSTR>        2.71486      0.00000      0.00000      0.00000      0.00000
 ----------       ---------    ---------    ---------    ---------    ---------
MINI>       15-788275.96775   9351.64866      4.55178      4.67087
MINI INTERN>    26269.49064  15917.27148     69.07607    865.27954     13.55407
MINI EXTERN>    82072.17759-801433.01660      0.00000      0.00000      0.00000
MINI IMAGES>     4275.28162  -3165.40209      0.00000      0.00000      0.00000
MINI EWALD>      16907.0112-4825344.1481 4695274.0941       0.0000       0.0000
MINI CONSTR>        3.36268      0.00000      0.00000      0.00000      0.00000
 ----------       ---------    ---------    ---------    ---------    ---------
MINI>       20-796327.89209   8051.92434      5.32182     12.76899
MINI INTERN>    26135.23253  16050.38778     71.00121    864.21095     16.72399
MINI EXTERN>    81673.99381-806248.18614      0.00000      0.00000      0.00000
MINI IMAGES>     3704.06106  -4394.54618      0.00000      0.00000      0.00000
MINI EWALD>      15921.6461-4825344.1481 4695217.6317       0.0000       0.0000
MINI CONSTR>        4.09912      0.00000      0.00000      0.00000      0.00000
 ----------       ---------    ---------    ---------    ---------    ---------
MINI>       25-803040.59085   6712.69876      5.32929     20.94433
MINI INTERN>    26603.65840  16242.63478     72.45783    863.97617     19.91876
MINI EXTERN>    81267.17183-810764.01429      0.00000      0.00000      0.00000
MINI IMAGES>     3239.14044  -5496.68346      0.00000      0.00000      0.00000
MINI EWALD>      15113.4361-4825344.1481 4695136.9790       0.0000       0.0000
MINI CONSTR>        4.88166      0.00000      0.00000      0.00000      0.00000
 ----------       ---------    ---------    ---------    ---------    ---------
MINI>       30-807663.06094   4622.47009      4.46832     20.61236
MINI INTERN>    26987.98664  16175.96644     73.10970    864.14909     22.30797
MINI EXTERN>    80783.76100-813655.12871      0.00000      0.00000      0.00000
MINI IMAGES>     2975.09056  -6280.07992      0.00000      0.00000      0.00000
MINI EWALD>      14596.0128-4825344.1481 4695132.3984       0.0000       0.0000
MINI CONSTR>        5.51319      0.00000      0.00000      0.00000      0.00000
 ----------       ---------    ---------    ---------    ---------    ---------
 UPDECI: Image update at step        32

 <MKIMAT2>: updating the image atom lists and remapping
 Transformation   Atoms  Groups  Residues  Min-Distance
    1  N1N1N1R1 has     162      54      54        1.61
    2  N1Z0N1R1 has    2346     784     784        0.54
    3  N1P1N1R1 has     162      54      54        0.54
    4  Z0N1N1R1 has    2165     723     723        0.73
    5  Z0Z0N1R1 has   26655    8915    8915        0.00
    6  Z0P1N1R1 has    2365     791     791        0.53
    7  N1N1Z0R1 has    2216     742     742        0.36
    8  N1Z0Z0R1 has   26360    8820    8807        0.00
    9  N1P1Z0R1 has    2316     774     774        0.00
   10  Z0N1Z0R1 has   26673    8921    8921        0.00
   12  N1N1P1R1 has     129      43      43        2.18
   13  N1Z0P1R1 has    2160     724     724        1.17
   14  N1P1P1R1 has     138      46      46        1.91
 Total of    317334 atoms and    105881 groups and    103745 residues were included

 <MAKGRP> found      0 image group exclusions.
 UPDECI: Nonbond update at step        32
 Generating nonbond list with Exclusion mode = 5
 == PRIMARY == SPACE FOR205651488 ATOM PAIRS AND        0 GROUP PAIRS
 == IMAGES === SPACE FOR 30668974 ATOM PAIRS AND        0 GROUP PAIRS
Using Image CUBE search
  NBNDGCM found:
   157469577  atom pairs
    23166522  image atom pairs
           0  self atom pairs
 UPDECI: Image update at step        33

 <MKIMAT2>: updating the image atom lists and remapping
 Transformation   Atoms  Groups  Residues  Min-Distance
    1  N1N1N1R1 has     162      54      54        1.60
    2  N1Z0N1R1 has    2346     784     784        0.55
    3  N1P1N1R1 has     162      54      54        0.55
    4  Z0N1N1R1 has    2165     723     723        0.74
    5  Z0Z0N1R1 has   26697    8929    8929        0.00
    6  Z0P1N1R1 has    2359     789     789        0.54
    7  N1N1Z0R1 has    2216     742     742        0.35
    8  N1Z0Z0R1 has   26363    8821    8808        0.00
    9  N1P1Z0R1 has    2316     774     774        0.00
   10  Z0N1Z0R1 has   26673    8921    8921        0.00
   12  N1N1P1R1 has     129      43      43        2.18
   13  N1Z0P1R1 has    2157     723     723        1.19
   14  N1P1P1R1 has     138      46      46        1.92
 Total of    317370 atoms and    105893 groups and    103757 residues were included

 <MAKGRP> found      0 image group exclusions.
 UPDECI: Nonbond update at step        33
 Generating nonbond list with Exclusion mode = 5
 == PRIMARY == SPACE FOR205651488 ATOM PAIRS AND        0 GROUP PAIRS
 == IMAGES === SPACE FOR 30668974 ATOM PAIRS AND        0 GROUP PAIRS
Using Image CUBE search
  NBNDGCM found:
   157459835  atom pairs
    23176504  image atom pairs
           0  self atom pairs
MINI>       35-812589.59910   4926.53816      2.28583     10.13139
MINI INTERN>    24820.39426  15778.19342     72.96545    864.21629     23.66197
MINI EXTERN>    80622.51027-815106.74779      0.00000      0.00000      0.00000
MINI IMAGES>     2882.96736  -6748.60994      0.00000      0.00000      0.00000
MINI EWALD>      14333.3937-4825344.1481 4695205.6931       0.0000       0.0000
MINI CONSTR>        5.91085      0.00000      0.00000      0.00000      0.00000
 ----------       ---------    ---------    ---------    ---------    ---------
MINI>       40-818426.43547   5836.83637      2.18828     16.61801
MINI INTERN>    24950.11936  16069.63756     73.26110    864.97561     26.70618
MINI EXTERN>    80406.02158-819276.39902      0.00000      0.00000      0.00000
MINI IMAGES>     2616.99849  -7733.19384      0.00000      0.00000      0.00000
MINI EWALD>      13774.8670-4825344.1481 4695137.8618       0.0000       0.0000
MINI CONSTR>        6.85677      0.00000      0.00000      0.00000      0.00000
 ----------       ---------    ---------    ---------    ---------    ---------
MINI>       45-822207.02034   3780.58487      2.30870     14.53743
MINI INTERN>    25247.06123  16162.71923     73.45267    865.77114     28.81723
MINI EXTERN>    80298.23409-822104.08313      0.00000      0.00000      0.00000
MINI IMAGES>     2455.98480  -8398.77575      0.00000      0.00000      0.00000
MINI EWALD>      13405.8713-4825344.1481 4695094.5043       0.0000       0.0000
MINI CONSTR>        7.57061      0.00000      0.00000      0.00000      0.00000
 ----------       ---------    ---------    ---------    ---------    ---------
MINI>       50-827081.01955   4873.99920      1.93447     23.84502
MINI INTERN>    25297.36068  16137.14963     73.56347    866.73518     31.07814
MINI EXTERN>    80262.43310-825587.53375      0.00000      0.00000      0.00000
MINI IMAGES>     2289.49489  -9166.63126      0.00000      0.00000      0.00000
MINI EWALD>      13009.0173-4825344.1481 4695041.9650       0.0000       0.0000
MINI CONSTR>        8.49608      0.00000      0.00000      0.00000      0.00000
 ----------       ---------    ---------    ---------    ---------    ---------

 ABNER> Minimization exiting with number of steps limit (   50) exceeded.

ABNR MIN: Cycle      ENERgy      Delta-E         GRMS    Step-size
ABNR INTERN:          BONDs       ANGLes       UREY-b    DIHEdrals    IMPRopers
ABNR EXTERN:        VDWaals         ELEC       HBONds          ASP         USER
ABNR IMAGES:        IMNBvdw       IMELec       IMHBnd       RXNField    EXTElec
ABNR EWALD:          EWKSum       EWSElf       EWEXcl       EWQCor       EWUTil
ABNR CONSTR:       HARMonic    CDIHedral          CIC     RESDistance       NOE
 ----------       ---------    ---------    ---------    ---------    ---------
ABNR>       50-827081.01955   4873.99920      1.93447     21.46052
ABNR INTERN>    25297.36068  16137.14963     73.56347    866.73518     31.07814
ABNR EXTERN>    80262.43310-825587.53375      0.00000      0.00000      0.00000
ABNR IMAGES>     2289.49489  -9166.63126      0.00000      0.00000      0.00000
ABNR EWALD>      13009.0173-4825344.1481 4695041.9650       0.0000       0.0000
ABNR CONSTR>        8.49608      0.00000      0.00000      0.00000      0.00000
 ----------       ---------    ---------    ---------    ---------    ---------
  
 CHARMM>     
  
 CHARMM>    cons fix sele none end
 SELRPN>      0 atoms have been selected out of 223487
  
 CHARMM>     
  
 CHARMM>     
  
 CHARMM>    !
 CHARMM>    ! Write coordinates and system information
 CHARMM>    !
 CHARMM>     
  
 CHARMM>    open write unit 10 card name step3_pbcsetup.psf
 OPNLGU> Unit already open. The old file will be closed first.
 VCLOSE: Closing unit   10 with status "KEEP"
 VOPEN> Attempting to open::step3_pbcsetup.psf::
 OPNLGU> Unit 10 opened for WRITE access to step3_pbcsetup.psf
  
 CHARMM>    write  psf unit 10 card
 RDTITL>  
 RDTITL> No title read.
 VCLOSE: Closing unit   10 with status "KEEP"
  
 CHARMM>     
  
 CHARMM>    open write unit 10 card name step3_pbcsetup.oldpsf
 VOPEN> Attempting to open::step3_pbcsetup.oldpsf::
 OPNLGU> Unit 10 opened for WRITE access to step3_pbcsetup.oldpsf
  
 CHARMM>    write  psf unit 10 card oldpsf
 RDTITL>  
 RDTITL> No title read.
 VCLOSE: Closing unit   10 with status "KEEP"
  
 CHARMM>     
  
 CHARMM>    open write unit 10 card name step3_pbcsetup.pdb
 VOPEN> Attempting to open::step3_pbcsetup.pdb::
 OPNLGU> Unit 10 opened for WRITE access to step3_pbcsetup.pdb
  
 CHARMM>    write coor unit 10 pdb
 RDTITL>  
 RDTITL> No title read.
  Write CHARMM-pdb format
  
 CHARMM>     
  
 CHARMM>    open write unit 10 card name step3_pbcsetup.crd
 OPNLGU> Unit already open. The old file will be closed first.
 VCLOSE: Closing unit   10 with status "KEEP"
 VOPEN> Attempting to open::step3_pbcsetup.crd::
 OPNLGU> Unit 10 opened for WRITE access to step3_pbcsetup.crd
  
 CHARMM>    write coor unit 10 card
 RDTITL>  
 RDTITL> No title read.
 VCLOSE: Closing unit   10 with status "KEEP"
  
 CHARMM>     
  
 CHARMM>    if @?impatch .eq. 0 set impatch = no
 Comparing "0" and "0".
 IF test evaluated as true.  Performing command
 Parameter: IMPATCH <- "NO"
  
 CHARMM>    open  write unit 90 card name step3_pbcsetup.str
 VOPEN> Attempting to open::step3_pbcsetup.str::
 OPNLGU> Unit 90 opened for WRITE access to step3_pbcsetup.str
  
 CHARMM>    write title unit 90
 RDTITL> * SET BOXTYPE  = RECT
 RDTITL> * SET XTLTYPE  = CUBIC
 RDTITL> * SET A = 133
 RDTITL> * SET B = 133
 RDTITL> * SET C = 133
 RDTITL> * SET ALPHA = 90.0
 RDTITL> * SET BETA  = 90.0
 RDTITL> * SET GAMMA = 90.0
 RDTITL> * SET IMPATCH = NO
 RDTITL> * SET FFTX  = 144
 RDTITL> * SET FFTY  = 144
 RDTITL> * SET FFTZ  = 144
 RDTITL> * SET XCEN  = 0
 RDTITL> * SET YCEN  = 0
 RDTITL> * SET ZCEN  = 0
 RDTITL> *
  
 CHARMM>     
  
 CHARMM>     
  
 CHARMM>    stop
 VCLOSE: Closing unit   20 with status "KEEP"
 VCLOSE: Closing unit   90 with status "KEEP"
$$$$$$  New timer profile $$$$$
      Image Update                   13.95 Other:            0.00
      xdistm setup                    0.18 Other:            0.00
      xdistm Build list             427.50 Other:            0.00
      NBONDS                        357.09 Other:            0.00
   List time                     798.73 Other:            0.00
            Direct Ewald time             888.12 Other:            0.00
               Fill charge grid               38.82 Other:            0.00
               Scalar sum                     26.51 Other:            0.00
               Grad sum                       43.74 Other:            0.00
               FFT                            29.23 Other:            0.00
            Recip Ewald time              138.81 Other:            0.50
         Ewald time                   1026.94 Other:            0.00
      Nonbond force                1029.45 Other:            2.51
         Bond energy                     0.60 Other:            0.00
         Angle energy                    1.23 Other:            0.00
         Dihedral energy                 0.38 Other:            0.00
         Restraints energy               0.00 Other:            0.00
      INTRNL energy                   2.66 Other:            0.44
   Energy time                  1033.26 Other:            1.15
 Total time                   1831.99 Other:            0.00

                    NORMAL TERMINATION BY NORMAL STOP
                    MOST SEVERE WARNING WAS AT LEVEL  1

                    $$$$$ JOB ACCOUNTING INFORMATION $$$$$
                     ELAPSED TIME:    27.70  MINUTES 
                         CPU TIME:    12.13  MINUTES 
