# Supplementary material for: Integrative Computational Prediction Strategy for Antibody–Antigen Binding: A Case Study on Interleukin‑1 Beta
Source: J Chem Inf Model. 2026 May 27;66(11):6659–75. doi: 10.1021/acs.jcim.6c00781 (PMC13250912; doi:10.1021/acs.jcim.6c00781)
Supplement: Supplementary file 2 [file ci6c00781_si_002.zip › charmm-gui-4g6m-AgESSA-r01/step5_production.inp]

* GENERATED BY CHARMM-GUI (http://www.charmm-gui.org) v3.7 on Aug, 08. 2025. JOBID=5465329178
* INPUT FILE FOR NPT DYNAMICS OF SOLVATED GLOBULAR PROTEIN
*

DIMENS CHSIZE 5000000 MAXRES 3000000

! Read topology and parameter files
stream toppar.str


! Please set cnt on the command line like this: $charmm cnt=$cnt -i step5_production.inp -o step5_production_${cnt}.out
if @?cnt .eq. 0 stop  ! Error: missing value for cnt

! Read PSF
open read unit 10 card name step3_pbcsetup.psf
read psf  unit 10 card

! Read Coordinate
open read unit 10 card name step3_pbcsetup.crd
read coor unit 10 card

!
! Setup PBC (Periodic Boundary Condition)
!

stream step3_pbcsetup.str

!
! Previous box information
!

calc pcnt = @cnt - 1
if pcnt .gt. 0 then
    bomlev -5
    open read  unit 11 card name step5_@pcnt.rst
    read coor dynr curr unit 11
    bomlev  0

    calc A = ?XTLA
    calc B = ?XTLB
    calc C = ?XTLC
endif

!
! Image Setup
!

open read unit 10 card name crystal_image.str
CRYSTAL DEFINE @XTLtype @A @B @C @alpha @beta @gamma
CRYSTAL READ UNIT 10 CARD


!Image centering by residue
IMAGE BYRESID XCEN @xcen YCEN @ycen ZCEN @zcen sele resname TIP3 end
IMAGE BYRESID XCEN @xcen YCEN @ycen ZCEN @zcen sele segid IONS end

!
! Nonbonded Options
!

nbonds atom vatom vfswitch bycb -
       ctonnb 10.0 ctofnb 12.0 cutnb 16.0 cutim 16.0 -
       inbfrq -1 imgfrq -1 wmin 1.0 cdie eps 1.0 -
       ewald pmew fftx @fftx ffty @ffty fftz @fftz  kappa .34 spline order 6
energy

!
!use a restraint to place center of mass of the molecules near the origin
!

MMFP
GEO rcm sphere -
    Xref @xcen Yref @ycen Zref @zcen XDIR 1.0 YDIR 1.0 ZDIR 1.0 -
    harmonic FORCE 1.0 select .not. ( hydrogen .or. resname TIP3 .or. segid IONS ) end
END

!
! NPT dynamics:
! you can change
! nstep  : number of MD steps
! nprint : print-out frequency
! nsavc  : the trajectory saving frequency
!

! estimate Pmass from SYSmass (total system mass)
! [there could be problems with exreme values, such as  Pmass << SYSmass or Pmass >> SYSmass
scalar mass stat
calc Pmass = int ( ?stot  /  50.0 )

set nstep = 500000
set temp = 303.15

shake bonh param fast

calc pcnt = @cnt - 1
if pcnt .eq. 0 open read  unit 11 card name step4_equilibration.rst
if pcnt .gt. 0 open read  unit 11 card name step5_@pcnt.rst
open write unit 12 card name step5_@cnt.rst
open write unit 13 file name step5_@cnt.dcd

DYNA CPT leap restart time 0.002 nstep @nstep -
     nprint 1000 iprfrq 1000 ntrfrq 1000 -
     iunread 11 iunwri 12 iuncrd 13 iunvel -1 kunit -1 -
     nsavc 50000 nsavv 0 -
     PCONSTANT pref   1.0  pmass @Pmass  pgamma   20.0 -
     HOOVER    reft @temp  tmass 2000.0  tbath   @temp  firstt @temp

open write unit 10 card name step5_@cnt.pdb
write coor unit 10 pdb
close unit 10

open write unit 10 card name step5_@cnt.crd
write coor unit 10 card
close unit 10

stop
