# Supplementary material for: Integrative Computational Prediction Strategy for Antibody–Antigen Binding: A Case Study on Interleukin‑1 Beta
Source: J Chem Inf Model. 2026 May 27;66(11):6659–75. doi: 10.1021/acs.jcim.6c00781 (PMC13250912; doi:10.1021/acs.jcim.6c00781)
Supplement: Supplementary file 2 [file ci6c00781_si_002.zip › charmm-gui-4g6m-AgESSA-r01/toppar/cam.str]

read rtf card append
* Topology generated by ParmEd
*
36   1

MASS    -1 DZ      28.08000
MASS    -1 DA       2.00000

RESI CAM          2.000000  ! CAM model
GROUP
ATOM D0   DZ     -3.690000
ATOM D1   DA      0.948334
ATOM D2   DA      0.948334
ATOM D3   DA      0.948333
ATOM D4   DA      0.948333
ATOM D5   DA      0.948333
ATOM D6   DA      0.948333
BOND D1 D3 D1 D4 D1 D5
BOND D1 D6 D2 D3 D2 D5
BOND D3 D5 D3 D6 D4 D5
BOND D0 D1 D0 D2 D0 D3
BOND D0 D4 D0 D5 D0 D6
IC   D2   D1  *D0  D3   0.9050   90.00   72.00   90.00   0.9050
IC   D2   D1  *D0  D4   0.9050   90.00  144.00   90.00   0.9050
IC   D2   D1  *D0  D5   0.9050   90.00 -144.00   90.00   0.9050
IC   D2   D1  *D0  D6   0.9050   90.00  -72.00   90.00   0.9050

!PATCHING FIRS NONE LAST NONE

END

read para card flex append
* Parameters generated by ParmEd
*
ATOMS
MASS    -1 DZ      28.08000
MASS    -1 DA       2.00000

BONDS
DZ     DA       41.83     0.9050
DA     DA       41.83     1.2799

ANGLES
DA  DZ DA  900.00 90.00

DIHEDRALS
DA DZ DA DA  40.0  0   180.00

IMPROPERS

NONBONDED  nbxmod  5 atom cdiel fshift vatom vdistance vfswitch -
cutnb 14.0 ctofnb 12.0 ctonnb 10.0 eps 1.0 e14fac 1.0 wmin 1.5

DZ           0.000000  -1.620459       1.498487  0.000000  -1.620459       1.498487
DA           0.000000  -0.525813       0.053317  0.000000  -0.525813       0.053317

END

! The following section contains NBFixes for CAM interacting with
! water.
set para
if ?NUMNODE gt 1 set para node 0

set wrn ?WRNLEV
! Some versions of CHARMM don't seem to initialize wrnlev...
if "@WRN" eq "?WRNLEV" set wrn 5
set bom ?bomlev
WRNLEV -1 @PARA
BOMLEV -1 @PARA

read para card flex append
* NBFix between cam and water
*
NBFIX
!                Emin       Rmin
DZ     OT       -0.37653   3.12526
DZ     HT       -0.20707   1.58156

END
BOMLEV @bom @PARA
WRNLEV @wrn @PARA

return
