# Supplementary material for: Integrative Computational Prediction Strategy for Antibody–Antigen Binding: A Case Study on Interleukin‑1 Beta
Source: J Chem Inf Model. 2026 May 27;66(11):6659–75. doi: 10.1021/acs.jcim.6c00781 (PMC13250912; doi:10.1021/acs.jcim.6c00781)
Supplement: Supplementary file 2 [file ci6c00781_si_002.zip › charmm-gui-4g6m-AgESSA-r01/toppar/toppar_all36_carb_imlab.str]

read rtf card append
* glycan chemical modification patches
* 
41 1

AUTOGENERATE ANGLE DIHE

RESI ANE5GC        -1.000  !  alpha-Neu5Gc (N-glycolyl-alpha-D-neuraminic acid)
GROU                       !
ATOM C1   CC2O2     0.300  !
ATOM O11  OC2D2    -0.600  !
ATOM O12  OC2D2    -0.600  !
ATOM C2   CC3062    0.330  !
ATOM O2   OC311    -0.650  !                  H6
ATOM HO2  HCP1      0.420  !    H11 H10  HN   |           O12 (-)
ATOM C6   CC3163    0.110  !       \ |   |    C6---O6     |
ATOM H6   HCA1      0.090  !   O13- C10   N   /|      \    C1=O11
ATOM O6   OC3C61   -0.400  !   |      \ / \ / R       \  /
GROU                       !   HO13    C   C5          C2
ATOM C3   CC3261   -0.180  !         //   / \ H4   H31/  \
ATOM H31  HCA2      0.090  !         O   H5  \|    | /    O2-HO2
ATOM H32  HCA2      0.090  !                  C4---C3
GROU                       !                  |    |
ATOM C4   CC3161    0.140  !              HO4-O4   H32
ATOM H4   HCA1      0.090  !
ATOM O4   OC311    -0.650  !                  |
ATOM HO4  HCP1      0.420  !       R =     H7-C7-O7-HO7  (Fischer projection)
GROU                       !                  |
ATOM C5   CC3161    0.070  !               H8-C8-O8-HO8
ATOM H5   HCA1      0.090  !                  |
ATOM N    NC2D1    -0.470  !              H91-C9-O9-HO9
ATOM HN   HCP1      0.310  !                  |
GROU                       !                  H92
ATOM C    CC2O1     0.510  !
ATOM O    OC2D1    -0.510  !
GROU                       !
ATOM C10  CC321     0.050  !
ATOM H10  HCA2      0.090  !
ATOM H11  HCA2      0.090  !
ATOM O13  OC311    -0.650  !
ATOM HO13 HCP1      0.420  !
GROU                       !
ATOM C7   CC312     0.14   !
ATOM H7   HCA1      0.09   !
ATOM O7   OC311    -0.65   !
ATOM HO7  HCP1      0.42   !
GROU                       !
ATOM C8   CC312     0.14   !
ATOM H8   HCA1      0.09   !
ATOM O8   OC311    -0.65   !
ATOM HO8  HCP1      0.42   !
GROU                       !
ATOM C9   CC322     0.05   !
ATOM H91  HCA2      0.09   !
ATOM H92  HCA2      0.09   !
ATOM O9   OC311    -0.65   !
ATOM HO9  HCP1      0.42   !
!
BOND C1   O11       C1   O12
BOND C2   O2        C2   C1        O2   HO2       C2   O6        C2   C3
BOND C3   H31       C3   H32                      C3   C4        C4   H4
BOND C4   O4        O4   HO4       C4   C5        C5   H5        C5   N
BOND N    HN        N    C         C    O
BOND C    C10       C10  H10       C10  H11       C10   O13
BOND O13    HO13
BOND C5   C6        C6   H6        C6   C7        C7   O7
BOND C7   H7        C6   O6        O7   HO7
BOND C7   C8        C8   H8        C8   O8        O8   HO8
BOND C8   C9        C9   H91       C9   H92       C9   O9        O9   HO9
IMPR C C10 N  O
IMPR N C  C5 HN
!    I    J    K    L      R(IK)   T(IKJ)    PHI   T(JKL)   R(KL)
IC   C3   C2   C1   O11    1.5332  115.08  127.85  118.90   1.2820
IC   O11  C2   *C1  O12    1.2820  118.90 -169.86  118.69   1.2783
IC   C1   O6   *C2  O2     1.5873  111.40 -119.25   95.89   1.4562
IC   C1   C3   *C2  O6     1.5873  115.08 -128.11  111.50   1.3586
IC   O2   C3   *C2  C1     1.4562  106.83 -128.34  115.08   1.5873
IC   O2   O6   *C2  C3     1.4562   95.89 -110.70  111.50   1.5332
IC   H32  C4   *C3  H31    1.1226  116.01 -129.75  106.47   1.1243
IC   H32  C2   *C3  C4     1.1226  100.88 -123.87  111.72   1.4993
IC   O4   C5   *C4  H4     1.4174  113.48 -116.68  104.84   1.1566
IC   O4   C3   *C4  C5     1.4174  108.73 -124.65  109.75   1.5196
IC   N    C6   *C5  H5     1.4631  118.23  117.11   99.10   1.1160
IC   N    C4   *C5  C6     1.4631  109.06  135.62  115.11   1.5738
IC   C7   O6   *C6  H6     1.5481  106.77 -114.68  102.14   1.1151
IC   C7   C5   *C6  O6     1.5481  115.83 -118.93  107.06   1.4656
IC   O7   C6   *C7  H7     1.4154  107.73  111.23  109.47   1.0540
IC   O6   C2   C3   C4     1.3586  111.50  -55.13  111.72   1.4993
IC   C2   C3   C4   C5     1.5332  111.72   51.36  109.75   1.5196
IC   C3   C4   C5   C6     1.4993  109.75  -49.56  115.11   1.5738
IC   C4   C5   C6   O6     1.5196  115.11   46.38  107.06   1.4656
IC   C5   C6   O6   C2     1.5738  107.06  -51.86  119.33   1.3586
IC   C6   O6   C2   C3     1.4656  119.33   57.53  111.50   1.5332
IC   C5   C6   C7   O7     1.5738  115.83 -165.72  107.73   1.4154
IC   O6   C2   O2   HO2    1.3586   95.89  117.77  102.20   1.0031
IC   C3   C4   O4   HO4    1.4993  108.73  -23.17  106.80   0.9484
IC   C4   C5   N    HN     1.5196  109.06  -64.34  114.94   1.0352
IC   C6   C7   O7   HO7    1.5481  107.73   11.90  109.66   0.9682
IC   C5   C6   C7   C8     1.5738  115.83   71.52  121.29   1.5518
IC   C6   C7   C8   C9     1.5481  121.29  162.62  114.25   1.5144
IC   O8   C9   *C8  C7     1.4615  103.93  122.46  114.25   1.5518
IC   O8   C8   C9   O9     1.4615  103.93   66.22  110.46   1.4595
IC   O8   C9   *C8  H8     1.4615  103.93 -118.33  109.54   1.1365
IC   C9   C8   O8   HO8    1.5144  103.93 -121.82  108.98   0.9926
IC   O9   C8   *C9  H91    1.4595  110.46  120.73  111.11   1.0852
IC   O9   C8   *C9  H92    1.4595  110.46 -116.97  113.31   1.0924
IC   C8   C9   O9   HO9    1.5144  110.46  -46.25  102.96   0.9306
IC   C    N    C5   C6     1.3423  128.82  -42.25  118.23   1.5738
IC   C    C5   *N   HN     1.3423  128.82 -156.13  114.94   1.0352
IC   C10  C    N    C5     1.5867  112.23 -176.93  126.27   1.4387
IC   N    C10  *C   O      1.3837  112.23  172.61  123.05   1.2332
IC   O    C    C10  H10    1.2332  123.05  -13.97  111.19   1.0986
IC   O    C    C10  H11    1.2332  123.05 -131.78  109.68   1.0545
IC   O    C    C10  O13    1.2332  123.05  113.21  115.87   1.4065
IC   C    C10  O13 HO13    1.5867  115.87  -63.66  113.75   0.9597
PATC  FIRS NONE LAST NONE

RESI BNE5GC        -1.000  !  beta-Neu5Gc (N-glycolyl-beta-D-neuraminic acid)
GROU                       !
ATOM C1   CC2O2     0.300  !
ATOM O11  OC2D2    -0.600  !
ATOM O12  OC2D2    -0.600  !
ATOM C2   CC3062    0.330  !
ATOM O2   OC311    -0.650  !                  H6
ATOM HO2  HCP1      0.420  !    H11 H10  HN   |
ATOM C6   CC3163    0.110  !       \ |   |    C6---O6
ATOM H6   HCA1      0.090  !   O13- C10   N   /|      \    O2-HO2
ATOM O6   OC3C61   -0.400  !   |      \ / \ / R       \  /
GROU                       !   HO13    C   C5          C2
ATOM C3   CC3261   -0.180  !         //   / \ H4   H31/  \
ATOM H31  HCA2      0.090  !         O   H5  \|    | /    C1=O11
ATOM H32  HCA2      0.090  !                  C4---C3     |
GROU                       !                  |    |      O12 (-)
ATOM C4   CC3161    0.140  !              HO4-O4   H32
ATOM H4   HCA1      0.090  !
ATOM O4   OC311    -0.650  !                  |
ATOM HO4  HCP1      0.420  !       R =     H7-C7-O7-HO7  (Fischer projection)
GROU                       !                  |
ATOM C5   CC3161    0.070  !               H8-C8-O8-HO8
ATOM H5   HCA1      0.090  !                  |
ATOM N    NC2D1    -0.470  !              H91-C9-O9-HO9
ATOM HN   HCP1      0.310  !                  |
GROU                       !                  H92
ATOM C    CC2O1     0.510  !
ATOM O    OC2D1    -0.510  !
GROU                       !
ATOM C10  CC321     0.050  !
ATOM H10  HCA2      0.090  !
ATOM H11  HCA2      0.090  !
ATOM O13  OC311    -0.650  !
ATOM HO13 HCP1      0.420  !
GROU                       !
ATOM C7   CC312     0.14   !
ATOM H7   HCA1      0.09   !
ATOM O7   OC311    -0.65   !
ATOM HO7  HCP1      0.42   !
GROU                       !
ATOM C8   CC312     0.14   !
ATOM H8   HCA1      0.09   !
ATOM O8   OC311    -0.65   !
ATOM HO8  HCP1      0.42   !
GROU                       !
ATOM C9   CC322     0.05   !
ATOM H91  HCA2      0.09   !
ATOM H92  HCA2      0.09   !
ATOM O9   OC311    -0.65   !
ATOM HO9  HCP1      0.42   !
!
BOND C1   O11       C1   O12
BOND C2   O2        C2   C1        O2   HO2       C2   O6        C2   C3
BOND C3   H31       C3   H32                      C3   C4        C4   H4
BOND C4   O4        O4   HO4       C4   C5        C5   H5        C5   N
BOND N    HN        N    C         C    O
BOND C    C10       C10  H10       C10  H11       C10   O13
BOND O13    HO13
BOND C5   C6        C6   H6        C6   C7        C7   O7
BOND C7   H7        C6   O6        O7   HO7
BOND C7   C8        C8   H8        C8   O8        O8   HO8
BOND C8   C9        C9   H91       C9   H92       C9   O9        O9   HO9
IMPR C C10 N  O
IMPR N C  C5 HN
!    I    J    K    L      R(IK)   T(IKJ)    PHI   T(JKL)   R(KL)
IC   C3   C2   C1   O11    1.5619  111.05   72.33  119.02   1.2616
IC   O11  C2   *C1  O12    1.2616  119.02 -169.14  121.11   1.2984
IC   C1   O6   *C2  O2     1.5186  109.23  124.03  109.17   1.4161
IC   C1   C3   *C2  O6     1.5186  111.05  118.74  106.37   1.4582
IC   O2   C3   *C2  C1     1.4161  107.78  124.29  111.05   1.5186
IC   O2   O6   *C2  C3     1.4161  109.17  116.04  106.37   1.5619
IC   H32  C4   *C3  H31    1.1518  105.79 -113.53  113.61   1.0664
IC   H32  C2   *C3  C4     1.1518  107.90 -115.20  110.46   1.5015
IC   O4   C5   *C4  H4     1.4388  112.26 -110.36  104.46   1.0747
IC   O4   C3   *C4  C5     1.4388  108.53 -127.63  116.23   1.5290
IC   N    C6   *C5  H5     1.4945  116.86  114.37  105.31   1.1203
IC   N    C4   *C5  C6     1.4945  114.54  134.26  110.25   1.5662
IC   C7   O6   *C6  H6     1.5469   98.17 -114.48  110.29   1.1144
IC   C7   C5   *C6  O6     1.5469  117.84 -112.88  112.18   1.4591
IC   O7   C6   *C7  H7     1.4547  112.17  115.43  107.29   1.0967
IC   O6   C2   C3   C4     1.4582  106.37  -56.29  110.46   1.5015
IC   C2   C3   C4   C5     1.5619  110.46   54.01  116.23   1.5290
IC   C3   C4   C5   C6     1.5015  116.23  -45.40  110.25   1.5662
IC   C4   C5   C6   O6     1.5290  110.25   41.71  112.18   1.4591
IC   C5   C6   O6   C2     1.5662  112.18  -53.68  118.46   1.4582
IC   C6   O6   C2   C3     1.4591  118.46   59.57  106.37   1.5619
IC   C5   C6   C7   O7     1.5662  117.84 -171.22  112.17   1.4547
IC   O6   C2   O2   HO2    1.4582  109.17 -127.77   93.37   0.9583
IC   C3   C4   O4   HO4    1.5015  108.53  -15.40  104.02   0.9570
IC   C4   C5   N    HN     1.5290  114.54  -82.41  108.18   1.0666
IC   C6   C7   O7   HO7    1.5469  112.17   40.70  107.40   0.9933
IC   C5   C6   C7   C8     1.5662  117.84   64.38  112.77   1.5048
IC   C6   C7   C8   C9     1.5469  112.77  158.80  112.05   1.5476
IC   O8   C9   *C8  C7     1.4013  101.88  119.12  112.05   1.5048
IC   O8   C8   C9   O9     1.4013  101.88   51.37  111.96   1.4627
IC   O8   C9   *C8  H8     1.4013  101.88 -116.00  110.59   1.1012
IC   C9   C8   O8   HO8    1.5476  101.88  -15.62  104.31   0.9826
IC   O9   C8   *C9  H91    1.4627  111.96  118.36  111.56   1.0985
IC   O9   C8   *C9  H92    1.4627  111.96 -119.14  103.21   1.1787
IC   C8   C9   O9   HO9    1.5476  111.96  169.63  111.06   0.9538
IC   C    N    C5   C6     1.3624  132.88  -43.95  116.86   1.5662
IC   C    C5   *N   HN     1.3624  132.88 -169.59  108.18   1.0666
IC   C10  C    N    C5     1.5867  112.23 -176.93  126.27   1.4387
IC   N    C10  *C   O      1.3837  112.23  172.61  123.05   1.2332
IC   O    C    C10  H10    1.2332  123.05  -13.97  111.19   1.0986
IC   O    C    C10  H11    1.2332  123.05 -131.78  109.68   1.0545
IC   O    C    C10  O13    1.2332  123.05  113.21  115.87   1.4065
IC   C    C10  O13 HO13    1.5867  115.87  -63.66  113.75   0.9597
PATC  FIRS NONE LAST NONE

RESI AMANNA         0.000  ! 2-acetyl-2-deoxy-alpha-D-mannosamine
! refer to NAC2A, toppar_all36_carb_chemod.str
                           !
GROU                       !
ATOM C1   CC3162    0.340  !                  O6-HO6
ATOM H1   HCA1      0.090  !                  |
ATOM O1   OC311    -0.650  !              H61-C6-H62
ATOM HO1  HCP1      0.420  !                  |
ATOM C5   CC3163    0.110  !               H5-C5---O5
ATOM H5   HCA1      0.090  !            H4   /       \    H1
ATOM O5   OC3C61   -0.400  !              \ / HO3     \  /
GROU                       !               C4 |        C1
ATOM C2   CC3161    0.070  !              / \ O3   R  /  \
ATOM H2   HCA1      0.090  !        HO4-O4   \|    | /    O1-HO1
ATOM N    NC2D1    -0.470  !                  C3---C2
ATOM HN   HCP1      0.310  !                  |    |
GROU                       !                  H3   H2
ATOM C    CC2O1     0.510  !                   
ATOM O    OC2D1    -0.510  !                   
GROU                       !                       |                  
ATOM CT   CC331    -0.270  !           R =         N-HN               
ATOM HT1  HCA3      0.090  !                     /                    
ATOM HT2  HCA3      0.090  !                 O=C   HT1                
ATOM HT3  HCA3      0.090  !                    \ /       
GROU                       !                 HT2-CT
ATOM C3   CC3161    0.140  !                      \
ATOM H3   HCA1      0.090  !                       HT3
ATOM O3   OC311    -0.650  !    
ATOM HO3  HCP1      0.420  !    
GROU                       !    
ATOM C4   CC3161    0.140  !    
ATOM H4   HCA1      0.090       
ATOM O4   OC311    -0.650
ATOM HO4  HCP1      0.420
GROU
ATOM C6   CC321     0.050
ATOM H61  HCA2      0.090
ATOM H62  HCA2      0.090
ATOM O6   OC311    -0.650
ATOM HO6  HCP1      0.420
!
BOND C1   O1        C1   H1        O1   HO1       C1   O5        C1   C2
BOND C2   H2        C2   N         N    HN        C2   C3        C3   H3
BOND C3   O3        O3   HO3       C3   C4        C4   H4        C4   O4
BOND O4   HO4       C4   C5        C5   H5        C5   C6        C6   H61
BOND C6   H62       C6   O6        O6   HO6       C5   O5        N    C
BOND C    O         C    CT        CT   HT1       CT   HT2       CT   HT3
IMPR C CT N  O
IMPR N C  C2 HN
!    I    J    K    L      R(IK)   T(IKJ)    PHI   T(JKL)   R(KL)
IC   O1   C2  *C1   H1     1.3975  110.50 -118.09  109.89   1.1050
IC   O1   O5  *C1   C2     1.3975  108.93 -123.71  113.70   1.4876
IC   O3   C4  *C3   H3     1.4261  109.30  119.59  108.95   1.1150
IC   O3   C2  *C3   C4     1.4261  109.19  118.55  107.65   1.5049
IC   O4   C5  *C4   H4     1.3887  107.72 -127.19  110.85   1.1254
IC   O4   C3  *C4   C5     1.3887  108.42 -117.81  110.46   1.5035
IC   C6   O5  *C5   H5     1.4825  112.02  117.79  109.03   1.1288
IC   C6   C4  *C5   O5     1.4825  112.70  127.52  112.13   1.4375
IC   O6  H62  *C6  H61     1.4292  107.96 -123.56  113.24   1.1140
IC   O6   C5  *C6  H62     1.4292  109.39 -114.45  102.63   1.1098
IC   O5   C1   C2   C3     1.3632  113.70   56.64  109.00   1.5586
IC   C1   C2   C3   C4     1.4876  109.00  -56.11  107.65   1.5049
IC   C2   C3   C4   C5     1.5586  107.65   55.76  110.46   1.5035
IC   C3   C4   C5   O5     1.5049  110.46  -54.16  112.13   1.4375
IC   C4   C5   O5   C1     1.5035  112.13   53.40  114.61   1.3632
IC   C5   O5   C1   C2     1.4375  114.61  -55.52  113.70   1.4876
IC   C4   C5   C6   O6     1.5035  112.70 -173.75  109.39   1.4292
IC   O5   C1   O1  HO1     1.3632  108.93   53.42  107.62   0.9615
IC   C2   C3   O3  HO3     1.5586  109.19   60.11  113.74   0.9944
IC   C3   C4   O4  HO4     1.5049  108.42   42.16  103.57   0.9552
IC   C5   C6   O6  HO6     1.4825  109.39  -84.75  103.86   0.9396
IC    N   C3  *C2   H2     1.4190  110.99  116.97  108.77   1.0892
IC    N   C1  *C2   C3     1.4607  112.62  127.32  109.20   1.5149
IC   C1   C2    N   HN     1.5156  112.62  -21.73  117.18   0.9940
IC    C    N   C2   C3     1.3365  123.04  -84.98  113.70   1.5149
IC    C   C2   *N   HN     1.3365  123.04 -171.85  117.18   0.9940
IC   CT    C    N   C2     1.4798  117.02 -173.18  123.04   1.4607
IC    N   CT   *C    O     1.3365  117.02  178.97  121.63   1.2235
IC    O    C   CT  HT1     1.2235  121.63  116.39  110.28   1.1105
IC    O    C   CT  HT2     1.2235  121.63   -3.06  109.29   1.1121
IC    O    C   CT  HT3     1.2235  121.63 -122.59  110.33   1.1105
PATC FIRS NONE LAST NONE

RESI BMANNA         0.000  ! 2-acetyl-2-deoxy-beta-D-mannosamine
! refer to NAC2A, toppar_all36_carb_chemod.str
                           ! 
GROU                       !
ATOM C1   CC3162    0.340  !                  O6-HO6
ATOM H1   HCA1      0.090  !                  |
ATOM O1   OC311    -0.650  !              H61-C6-H62
ATOM HO1  HCP1      0.420  !                  |
ATOM C5   CC3163    0.110  !               H5-C5---O5
ATOM H5   HCA1      0.090  !            H4   /       \    O1-HO1
ATOM O5   OC3C61   -0.400  !              \ / HO3     \  /
GROU                       !               C4 |        C1
ATOM C2   CC3161    0.070  !              / \ O3   R  /  \
ATOM H2   HCA1      0.090  !        HO4-O4   \|    | /    H1
ATOM N    NC2D1    -0.470  !                  C3---C2
ATOM HN   HCP1      0.310  !                  |    |
GROU                       !                  H3   H2
ATOM C    CC2O1     0.510  !                   
ATOM O    OC2D1    -0.510  !                       |                      
GROU                       !           R =         N-HN                   
ATOM CT   CC331    -0.270  !                     /                        
ATOM HT1  HCA3      0.090  !                 O=C   HT1                    
ATOM HT2  HCA3      0.090  !                    \ /                       
ATOM HT3  HCA3      0.090  !                 HT2-CT
GROU                       !                      \
ATOM C3   CC3161    0.140  !                       HT3
ATOM H3   HCA1      0.090  !
ATOM O3   OC311    -0.650  !
ATOM HO3  HCP1      0.420  !
GROU                       !
ATOM C4   CC3161    0.140  !
ATOM H4   HCA1      0.090   
ATOM O4   OC311    -0.650   
ATOM HO4  HCP1      0.420
GROU
ATOM C6   CC321     0.050
ATOM H61  HCA2      0.090
ATOM H62  HCA2      0.090
ATOM O6   OC311    -0.650
ATOM HO6  HCP1      0.420
!
BOND C1   O1        C1   H1        O1   HO1       C1   O5        C1   C2
BOND C2   H2        C2   N         N    HN        C2   C3        C3   H3
BOND C3   O3        O3   HO3       C3   C4        C4   H4        C4   O4
BOND O4   HO4       C4   C5        C5   H5        C5   C6        C6   H61
BOND C6   H62       C6   O6        O6   HO6       C5   O5        N    C
BOND C    O         C    CT        CT   HT1       CT   HT2       CT   HT3
IMPR C CT N  O
IMPR N C  C2 HN
!    I    J    K    L      R(IK)   T(IKJ)    PHI   T(JKL)   R(KL)
IC   O1   C2  *C1   H1     1.4147  114.01  123.87  115.47   1.1241
IC   O1   O5  *C1   C2     1.4147  102.76  121.94  110.36   1.5194
IC   O3   C4  *C3   H3     1.3878  111.68  114.99  113.62   1.1108
IC   O3   C2  *C3   C4     1.3878  109.74  124.46  111.76   1.5071
IC   O4   C5  *C4   H4     1.3992  108.74 -119.41  104.60   1.1086
IC   O4   C3  *C4   C5     1.3992  114.29 -123.16  110.67   1.5450
IC   C6   O5  *C5   H5     1.5345  108.55  116.69  108.96   1.0801
IC   C6   C4  *C5   O5     1.5345  111.73  122.98  113.28   1.4134
IC   O6   H62 *C6   H61    1.4228  107.34 -116.56  114.05   1.1041
IC   O6   C5  *C6   H62    1.4228  116.50 -120.25  107.28   1.1156
IC   O5   C1   C2   C3     1.4381  110.36   63.05  107.36   1.5071
IC   C1   C2   C3   C4     1.5194  107.36  -55.99  111.76   1.5071
IC   C2   C3   C4   C5     1.5071  111.76   49.25  110.67   1.5450
IC   C3   C4   C5   O5     1.5071  110.67  -49.18  113.28   1.4134
IC   C4   C5   O5   C1     1.5450  113.28   56.65  110.70   1.4381
IC   C5   O5   C1   C2     1.4134  110.70  -64.29  110.36   1.5194
IC   C4   C5   C6   O6     1.5450  111.73 -168.80  116.50   1.4228
IC   O5   C1   O1   HO1    1.4381  102.76  -14.89  110.00   0.9891
IC   C2   C3   O3   HO3    1.5071  109.74   46.67  101.47   0.9688
IC   C3   C4   O4   HO4    1.5071  114.29   42.72  117.62   0.9726
IC   C5   C6   O6   HO6    1.5345  116.50  -62.83  105.97   0.9733
IC    N   C3  *C2   H2     1.4190  110.99  116.97  108.77   1.0892
IC    N   C1  *C2   C3     1.4607  112.62  127.32  109.20   1.5149
IC   C1   C2    N   HN     1.5156  112.62  -21.73  117.18   0.9940
IC    C    N   C2   C3     1.3365  123.04  -84.98  113.70   1.5149
IC    C   C2   *N   HN     1.3365  123.04 -171.85  117.18   0.9940
IC   CT    C    N   C2     1.4798  117.02 -173.18  123.04   1.4607
IC    N   CT   *C    O     1.3365  117.02  178.97  121.63   1.2235
IC    O    C   CT  HT1     1.2235  121.63  116.39  110.28   1.1105
IC    O    C   CT  HT2     1.2235  121.63   -3.06  109.29   1.1121
IC    O    C   CT  HT3     1.2235  121.63 -122.59  110.33   1.1105
PATC FIRS NONE LAST NONE

RESI AGULNA         0.000  ! 2-acetyl-2-deoxy-alpha-D-gulosamine
! refer to NAC2B, toppar_all36_carb_chemod.str
                           ! 
GROU                       !
ATOM C1   CC3162    0.340  !                  O6-HO6
ATOM H1   HCA1      0.090  !                  |
ATOM O1   OC311    -0.650  !              H61-C6-H62
ATOM HO1  HCP1      0.420  !                  |
ATOM C5   CC3163    0.110  !               H5-C5---O5
ATOM H5   HCA1      0.090  !        HO4-O4   /       \    H1
ATOM O5   OC3C61   -0.400  !              \ /         \  /
GROU                       !               C4          C1
ATOM C2   CC3161    0.070  !              / \ H3   H2 /  \
ATOM H2   HCA1      0.090  !            H4   \|    | /    O1-OH1
ATOM N    NC2D1    -0.470  !                  C3---C2
ATOM HN   HCP1      0.310  !                  |    |
GROU                       !              HO3-O3   N-HN
ATOM C    CC2O1     0.510  !                      /
ATOM O    OC2D1    -0.510  !                   O=C   HT1
GROU                       !                      \ /
ATOM CT   CC331    -0.270  !                   HT2-CT
ATOM HT1  HCA3      0.090  !                        \
ATOM HT2  HCA3      0.090  !                         HT3
ATOM HT3  HCA3      0.090  !
GROU                       !
ATOM C3   CC3161    0.140  !
ATOM H3   HCA1      0.090  !
ATOM O3   OC311    -0.650  !
ATOM HO3  HCP1      0.420  !
GROU                       !
ATOM C4   CC3161    0.140  !
ATOM H4   HCA1      0.090
ATOM O4   OC311    -0.650
ATOM HO4  HCP1      0.420
GROU
ATOM C6   CC321     0.050
ATOM H61  HCA2      0.090
ATOM H62  HCA2      0.090
ATOM O6   OC311    -0.650
ATOM HO6  HCP1      0.420
!
BOND C1   O1        C1   H1        O1   HO1       C1   O5        C1   C2
BOND C2   H2        C2   N         N    HN        C2   C3        C3   H3
BOND C3   O3        O3   HO3       C3   C4        C4   H4        C4   O4
BOND O4   HO4       C4   C5        C5   H5        C5   C6        C6   H61
BOND C6   H62       C6   O6        O6   HO6       C5   O5        N    C
BOND C    O         C    CT        CT   HT1       CT   HT2       CT   HT3
IMPR C CT N  O
IMPR N C  C2 HN
!    I    J    K    L      R(IK)   T(IKJ)    PHI   T(JKL)   R(KL)
IC   O1   C2  *C1   H1     1.3730  109.13 -114.32  110.17   1.0759
IC   O1   O5  *C1   C2     1.3730  110.11 -124.26  115.65   1.5446
IC   O3   C4  *C3   H3     1.4366  112.23 -118.25  111.07   1.1689
IC   O3   C2  *C3   C4     1.4366  110.15 -125.94  112.38   1.4818
IC   O4   C5  *C4   H4     1.4291  112.18  115.14  108.47   1.1681
IC   O4   C3  *C4   C5     1.4291  107.17  123.89  112.71   1.4952
IC   C6   O5  *C5   H5     1.5584  110.62  116.21  108.29   1.1257
IC   C6   C4  *C5   O5     1.5584  110.85  124.27  112.26   1.4186
IC   O6  H62  *C6  H61     1.3799  102.93 -113.47  106.66   1.1307
IC   O6   C5  *C6  H62     1.3799  111.99 -112.02  106.89   1.1210
IC   O5   C1   C2   C3     1.4591  115.65   47.62  110.24   1.4821
IC   C1   C2   C3   C4     1.5446  110.24  -46.69  112.38   1.4818
IC   C2   C3   C4   C5     1.4821  112.38   52.71  112.71   1.4952
IC   C3   C4   C5   O5     1.4818  112.71  -57.13  112.26   1.4186
IC   C4   C5   O5   C1     1.4952  112.26   55.40  110.94   1.4591
IC   C5   O5   C1   C2     1.4186  110.94  -52.14  115.65   1.5446
IC   C4   C5   C6   O6     1.4952  110.85 -166.43  111.99   1.3799
IC   O5   C1   O1  HO1     1.4591  110.11  -74.56  109.17   0.9540
IC   C2   C3   O3  HO3     1.4821  110.15  105.79  106.12   0.9949
IC   C3   C4   O4  HO4     1.4818  107.17   79.28  112.61   0.9495
IC   C5   C6   O6  HO6     1.5584  111.99  -91.22  109.74   0.9787
IC    N   C3  *C2   H2     1.4190  110.99 -116.97  108.77   1.0892
IC    N   C1  *C2   C3     1.4607  112.62 -127.32  109.20   1.5149
IC   C1   C2    N   HN     1.5156  112.62  -21.73  117.18   0.9940
IC    C    N   C2   C3     1.3365  123.04  -84.98  113.70   1.5149
IC    C   C2   *N   HN     1.3365  123.04 -171.85  117.18   0.9940
IC   CT    C    N   C2     1.4798  117.02 -173.18  123.04   1.4607
IC    N   CT   *C    O     1.3365  117.02  178.97  121.63   1.2235
IC    O    C   CT  HT1     1.2235  121.63  116.39  110.28   1.1105
IC    O    C   CT  HT2     1.2235  121.63   -3.06  109.29   1.1121
IC    O    C   CT  HT3     1.2235  121.63 -122.59  110.33   1.1105
PATC FIRS NONE LAST NONE

RESI BGULNA         0.000  ! 2-acetyl-2-deoxy-beta-D-gulosamine
! refer to NAC2B, toppar_all36_carb_chemod.str
                           ! 
GROU                       !
ATOM C1   CC3162    0.340  !                  O6-HO6
ATOM H1   HCA1      0.090  !                  |
ATOM O1   OC311    -0.650  !              H61-C6-H62
ATOM HO1  HCP1      0.420  !                  |
ATOM C5   CC3163    0.110  !               H5-C5---O5
ATOM H5   HCA1      0.090  !        HO4-O4   /       \    O1-HO1
ATOM O5   OC3C61   -0.400  !              \ /         \  /
GROU                       !               C4          C1
ATOM C2   CC3161    0.070  !              / \ H3   H2 /  \
ATOM H2   HCA1      0.090  !            H4   \|    | /    H1
ATOM N    NC2D1    -0.470  !                  C3---C2
ATOM HN   HCP1      0.310  !                  |    |
GROU                       !              HO3-O3   N-HN
ATOM C    CC2O1     0.510  !                      /
ATOM O    OC2D1    -0.510  !                   O=C   HT1
GROU                       !                      \ /
ATOM CT   CC331    -0.270  !                   HT2-CT
ATOM HT1  HCA3      0.090  !                        \
ATOM HT2  HCA3      0.090  !                         HT3
ATOM HT3  HCA3      0.090  !
GROU                       !
ATOM C3   CC3161    0.140  !
ATOM H3   HCA1      0.090  !
ATOM O3   OC311    -0.650  !
ATOM HO3  HCP1      0.420  !
GROU                       !
ATOM C4   CC3161    0.140  !
ATOM H4   HCA1      0.090
ATOM O4   OC311    -0.650
ATOM HO4  HCP1      0.420
GROU
ATOM C6   CC321     0.050
ATOM H61  HCA2      0.090
ATOM H62  HCA2      0.090
ATOM O6   OC311    -0.650
ATOM HO6  HCP1      0.420
!
BOND C1   O1        C1   H1        O1   HO1       C1   O5        C1   C2
BOND C2   H2        C2   N         N    HN        C2   C3        C3   H3
BOND C3   O3        O3   HO3       C3   C4        C4   H4        C4   O4
BOND O4   HO4       C4   C5        C5   H5        C5   C6        C6   H61
BOND C6   H62       C6   O6        O6   HO6       C5   O5        N    C
BOND C    O         C    CT        CT   HT1       CT   HT2       CT   HT3
IMPR C CT N  O
IMPR N C  C2 HN
!    I    J    K    L      R(IK)   T(IKJ)    PHI   T(JKL)   R(KL)
IC   O1   C2  *C1   H1     1.3825  109.34  125.34  110.63   1.1765
IC   O1   O5  *C1   C2     1.3825  105.20  119.53  113.55   1.5176
IC   O3   C4  *C3   H3     1.4253  112.90 -120.39  107.67   1.1673
IC   O3   C2  *C3   C4     1.4253  109.69 -125.40  110.93   1.5032
IC   O4   C5  *C4   H4     1.3908  113.46  123.34  110.19   1.1566
IC   O4   C3  *C4   C5     1.3908  108.13  124.77  110.57   1.4791
IC   C6   O5  *C5   H5     1.5276  112.58  118.28  105.66   1.1232
IC   C6   C4  *C5   O5     1.5276  110.58  124.45  109.25   1.4518
IC   O6   H62 *C6   H61    1.3660  102.24 -115.00  103.17   1.1275
IC   O6   C5  *C6   H62    1.3660  111.24 -112.09  109.18   1.1265
IC   O5   C1   C2   C3     1.4490  113.55   50.27  110.04   1.5067
IC   C1   C2   C3   C4     1.5176  110.04  -50.09  110.93   1.5032
IC   C2   C3   C4   C5     1.5067  110.93   57.08  110.57   1.4791
IC   C3   C4   C5   O5     1.5032  110.57  -61.38  109.25   1.4518
IC   C4   C5   O5   C1     1.4791  109.25   60.60  111.35   1.4490
IC   C5   O5   C1   C2     1.4518  111.35  -56.04  113.55   1.5176
IC   C4   C5   C6   O6     1.4791  110.58 -176.59  111.24   1.3660
IC   O5   C1   O1   HO1    1.4490  105.20  171.60  108.75   0.9716
IC   C2   C3   O3   HO3    1.5067  109.69  130.39  105.07   1.0055
IC   C3   C4   O4   HO4    1.5032  108.13   82.45  111.30   0.9602
IC   C5   C6   O6   HO6    1.5276  111.24  -97.14  109.20   0.9823
IC    N   C3  *C2   H2     1.4190  110.99 -116.97  108.77   1.0892
IC    N   C1  *C2   C3     1.4607  112.62 -127.32  109.20   1.5149
IC   C1   C2    N   HN     1.5156  112.62  -21.73  117.18   0.9940
IC    C    N   C2   C3     1.3365  123.04  -84.98  113.70   1.5149
IC    C   C2   *N   HN     1.3365  123.04 -171.85  117.18   0.9940
IC   CT    C    N   C2     1.4798  117.02 -173.18  123.04   1.4607
IC    N   CT   *C    O     1.3365  117.02  178.97  121.63   1.2235
IC    O    C   CT  HT1     1.2235  121.63  116.39  110.28   1.1105
IC    O    C   CT  HT2     1.2235  121.63   -3.06  109.29   1.1121
IC    O    C   CT  HT3     1.2235  121.63 -122.59  110.33   1.1105
PATC  FIRS NONE LAST NONE

RESI AALTNA         0.000  ! 2-acetyl-2-deoxy-alpha-D-altrosamine
! refer to NAC2A, toppar_all36_carb_chemod.str
                           ! 
GROU                       !
ATOM C1   CC3162    0.340  !                  O6-HO6
ATOM H1   HCA1      0.090  !                  |
ATOM O1   OC311    -0.650  !              H61-C6-H62
ATOM HO1  HCP1      0.420  !                  |
ATOM C5   CC3163    0.110  !               H5-C5---O5
ATOM H5   HCA1      0.090  !            H4   /       \    H1
ATOM O5   OC3C61   -0.400  !              \ /         \  /
GROU                       !               C4          C1
ATOM C2   CC3161    0.070  !              / \ H3   R  /  \
ATOM H2   HCA1      0.090  !        HO4-O4   \|    | /    O1-HO1
ATOM N    NC2D1    -0.470  !                  C3---C2
ATOM HN   HCP1      0.310  !                  |    |
GROU                       !              HO3-O3   H2
ATOM C    CC2O1     0.510  !                     
ATOM O    OC2D1    -0.510  !             R =       |                      
GROU                       !                       N-HN                   
ATOM CT   CC331    -0.270  !                      /                       
ATOM HT1  HCA3      0.090  !                   O=C   HT1                    
ATOM HT2  HCA3      0.090  !                      \ /                       
ATOM HT3  HCA3      0.090  !                   HT2-CT
GROU                       !                        \
ATOM C3   CC3161    0.140  !                         HT3
ATOM H3   HCA1      0.090  ! 
ATOM O3   OC311    -0.650  ! 
ATOM HO3  HCP1      0.420  ! 
GROU                       ! 
ATOM C4   CC3161    0.140  ! 
ATOM H4   HCA1      0.090
ATOM O4   OC311    -0.650
ATOM HO4  HCP1      0.420
GROU
ATOM C6   CC321     0.050
ATOM H61  HCA2      0.090
ATOM H62  HCA2      0.090
ATOM O6   OC311    -0.650
ATOM HO6  HCP1      0.420
!
BOND C1   O1        C1   H1        O1   HO1       C1   O5        C1   C2
BOND C2   H2        C2   N         N    HN        C2   C3        C3   H3
BOND C3   O3        O3   HO3       C3   C4        C4   H4        C4   O4
BOND O4   HO4       C4   C5        C5   H5        C5   C6        C6   H61
BOND C6   H62       C6   O6        O6   HO6       C5   O5        N    C
BOND C    O         C    CT        CT   HT1       CT   HT2       CT   HT3
IMPR C CT N  O
IMPR N C  C2 HN
IC   O1   C2  *C1   H1     1.4059  109.84 -116.86  107.03   1.0749
IC   O1   O5  *C1   C2     1.4059  106.65 -124.27  118.28   1.5314
IC   O3   C4  *C3   H3     1.4262  116.38 -115.23  108.33   1.1702
IC   O3   C2  *C3   C4     1.4262  108.86 -129.67  111.42   1.4998
IC   O4   C5  *C4   H4     1.4250  108.92 -122.02  114.73   1.1508
IC   O4   C3  *C4   C5     1.4250  103.39 -116.89  111.54   1.4873
IC   C6   O5  *C5   H5     1.5191  108.29  117.76  108.02   1.1275
IC   C6   C4  *C5   O5     1.5191  112.49  120.64  109.76   1.4455
IC   O6   H62 *C6   H61    1.3863  101.25 -112.12  102.65   1.1299
IC   O6   C5  *C6   H62    1.3863  110.53 -110.40  108.93   1.1288
IC   O5   C1   C2   C3     1.4181  118.28   41.70  111.37   1.4724
IC   C1   C2   C3   C4     1.5314  111.37  -43.82  111.42   1.4998
IC   C2   C3   C4   C5     1.4724  111.42   56.21  111.54   1.4873
IC   C3   C4   C5   O5     1.4998  111.54  -61.84  109.76   1.4455
IC   C4   C5   O5   C1     1.4873  109.76   56.28  111.65   1.4181
IC   C5   O5   C1   C2     1.4455  111.65  -47.85  118.28   1.5314
IC   C4   C5   C6   O6     1.4873  112.49  178.99  110.53   1.3863
IC   O5   C1   O1   HO1    1.4181  106.65   56.46  100.91   0.9422
IC   C2   C3   O3   HO3    1.4724  108.86  164.64  101.47   0.9893
IC   C3   C4   O4   HO4    1.4998  103.39 -131.59  111.45   0.9477
IC   C5   C6   O6   HO6    1.5191  110.53  -85.80  108.22   0.9698
IC    N   C3  *C2   H2     1.4190  110.99  116.97  108.77   1.0892
IC    N   C1  *C2   C3     1.4607  112.62  127.32  109.20   1.5149
IC   C1   C2    N   HN     1.5156  112.62  -21.73  117.18   0.9940
IC    C    N   C2   C3     1.3365  123.04  -84.98  113.70   1.5149
IC    C   C2   *N   HN     1.3365  123.04 -171.85  117.18   0.9940
IC   CT    C    N   C2     1.4798  117.02 -173.18  123.04   1.4607
IC    N   CT   *C    O     1.3365  117.02  178.97  121.63   1.2235
IC    O    C   CT  HT1     1.2235  121.63  116.39  110.28   1.1105
IC    O    C   CT  HT2     1.2235  121.63   -3.06  109.29   1.1121
IC    O    C   CT  HT3     1.2235  121.63 -122.59  110.33   1.1105
PATC  FIRS NONE LAST NONE

RESI BALTNA         0.000  ! 2-acetyl-2-deoxy-beta-D-altrosamine
! refer to NAC2A, toppar_all36_carb_chemod.str
                           ! 
GROU                       !
ATOM C1   CC3162    0.340  !                  O6-HO6
ATOM H1   HCA1      0.090  !                  |
ATOM O1   OC311    -0.650  !              H61-C6-H62
ATOM HO1  HCP1      0.420  !                  |
ATOM C5   CC3163    0.110  !               H5-C5---O5
ATOM H5   HCA1      0.090  !            H4   /       \    O1-HO1
ATOM O5   OC3C61   -0.400  !              \ /         \  /
GROU                       !               C4          C1
ATOM C2   CC3161    0.070  !              / \ H3   R  /  \
ATOM H2   HCA1      0.090  !        HO4-O4   \|    | /    H1
ATOM N    NC2D1    -0.470  !                  C3---C2
ATOM HN   HCP1      0.310  !                  |    |
GROU                       !              HO3-O3   H2
ATOM C    CC2O1     0.510  !                     
ATOM O    OC2D1    -0.510  !             R =       |                      
GROU                       !                       N-HN                   
ATOM CT   CC331    -0.270  !                      /                       
ATOM HT1  HCA3      0.090  !                   O=C   HT1                    
ATOM HT2  HCA3      0.090  !                      \ /                       
ATOM HT3  HCA3      0.090  !                   HT2-CT
GROU                       !                        \
ATOM C3   CC3161    0.140  !                         HT3
ATOM H3   HCA1      0.090  !
ATOM O3   OC311    -0.650  !
ATOM HO3  HCP1      0.420  !
GROU                       !
ATOM C4   CC3161    0.140  !
ATOM H4   HCA1      0.090
ATOM O4   OC311    -0.650
ATOM HO4  HCP1      0.420
GROU
ATOM C6   CC321     0.050
ATOM H61  HCA2      0.090
ATOM H62  HCA2      0.090
ATOM O6   OC311    -0.650
ATOM HO6  HCP1      0.420
!
BOND C1   O1        C1   H1        O1   HO1       C1   O5        C1   C2
BOND C2   H2        C2   N         N    HN        C2   C3        C3   H3
BOND C3   O3        O3   HO3       C3   C4        C4   H4        C4   O4
BOND O4   HO4       C4   C5        C5   H5        C5   C6        C6   H61
BOND C6   H62       C6   O6        O6   HO6       C5   O5        N    C
BOND C    O         C    CT        CT   HT1       CT   HT2       CT   HT3
IMPR C CT N  O
IMPR N C  C2 HN
IC   O1   C2  *C1   H1     1.4318  113.28  122.84  113.44   1.1912
IC   O1   O5  *C1   C2     1.4318   98.01  118.50  110.22   1.4937
IC   O3   C4  *C3   H3     1.4161  116.67 -116.77  107.70   1.1602
IC   O3   C2  *C3   C4     1.4161  109.34 -129.39  110.06   1.5310
IC   O4   C5  *C4   H4     1.4041  109.84 -121.00  103.00   1.1380
IC   O4   C3  *C4   C5     1.4041  106.00 -121.86  115.49   1.5108
IC   C6   O5  *C5   H5     1.4772  112.24  122.31  107.27   1.0848
IC   C6   C4  *C5   O5     1.4772  110.66  124.06  109.24   1.4004
IC   O6   H62 *C6   H61    1.4160  113.83 -126.41  115.87   1.1685
IC   O6   C5  *C6   H62    1.4160  108.88 -122.00  104.54   1.1002
IC   O5   C1   C2   C3     1.4644  110.22   65.02  106.22   1.4707
IC   C1   C2   C3   C4     1.4937  106.22  -56.25  110.06   1.5310
IC   C2   C3   C4   C5     1.4707  110.06   49.69  115.49   1.5108
IC   C3   C4   C5   O5     1.5310  115.49  -46.27  109.24   1.4004
IC   C4   C5   O5   C1     1.5108  109.24   53.35  112.97   1.4644
IC   C5   O5   C1   C2     1.4004  112.97  -65.99  110.22   1.4937
IC   C4   C5   C6   O6     1.5108  110.66 -172.71  108.88   1.4160
IC   O5   C1   O1   HO1    1.4644   98.01  -48.09  108.23   0.9538
IC   C2   C3   O3   HO3    1.4707  109.34  106.07  116.48   0.9998
IC   C3   C4   O4   HO4    1.5310  106.00  -43.64  106.03   0.9690
IC   C5   C6   O6   HO6    1.4772  108.88 -129.43  110.69   0.9739
IC    N   C3  *C2   H2     1.4190  110.99  116.97  108.77   1.0892
IC    N   C1  *C2   C3     1.4607  112.62  127.32  109.20   1.5149
IC   C1   C2    N   HN     1.5156  112.62  -21.73  117.18   0.9940
IC    C    N   C2   C3     1.3365  123.04  -84.98  113.70   1.5149
IC    C   C2   *N   HN     1.3365  123.04 -171.85  117.18   0.9940
IC   CT    C    N   C2     1.4798  117.02 -173.18  123.04   1.4607
IC    N   CT   *C    O     1.3365  117.02  178.97  121.63   1.2235
IC    O    C   CT  HT1     1.2235  121.63  116.39  110.28   1.1105
IC    O    C   CT  HT2     1.2235  121.63   -3.06  109.29   1.1121
IC    O    C   CT  HT3     1.2235  121.63 -122.59  110.33   1.1105
PATC  FIRS NONE LAST NONE

RESI ALGLNA          0.000 ! 2-acetyl-2-deoxy-alpha-L-glucosamine
                           ! (alpha N-acetylglucosamine or GlcNAc)
GROU                       !
ATOM C1   CC3162    0.340  !                  O6-HO6
ATOM H1   HCA1      0.090  !                  |
ATOM O1   OC311    -0.650  !              H61-C6-H62
ATOM HO1  HCP1      0.420  !                  |
ATOM C5   CC3163    0.110  !               H5-C5---O5
ATOM H5   HCA1      0.090  !            H4   /       \    H1
ATOM O5   OC3C61   -0.400  !              \ / HO3     \  /
GROU                       !               C4 |        C1
ATOM C2   CC3161    0.070  !              / \ O3   H2 /  \
ATOM H2   HCA1      0.090  !        HO4-O4   \|    | /    O1-HO1
ATOM N    NC2D1    -0.470  !                  C3---C2
ATOM HN   HCP1      0.310  !                  |    |
GROU                       !                  H3   N-HN
ATOM C    CC2O1     0.510  !                      /
ATOM O    OC2D1    -0.510  !                   O=C   HT1
GROU                       !                      \ /
ATOM CT   CC331    -0.270  !                   HT2-CT
ATOM HT1  HCA3      0.090  !                        \
ATOM HT2  HCA3      0.090  !                         HT3
ATOM HT3  HCA3      0.090  !
GROU                       !
ATOM C3   CC3161    0.140  !
ATOM H3   HCA1      0.090  !
ATOM O3   OC311    -0.650  !
ATOM HO3  HCP1      0.420  !
GROU                       !
ATOM C4   CC3161    0.140  !
ATOM H4   HCA1      0.090
ATOM O4   OC311    -0.650
ATOM HO4  HCP1      0.420
GROU
ATOM C6   CC321     0.050
ATOM H61  HCA2      0.090
ATOM H62  HCA2      0.090
ATOM O6   OC311    -0.650
ATOM HO6  HCP1      0.420
!
BOND C1   O1        C1   H1        O1   HO1       C1   O5        C1   C2
BOND C2   H2        C2   N         N    HN        C2   C3        C3   H3
BOND C3   O3        O3   HO3       C3   C4        C4   H4        C4   O4
BOND O4   HO4       C4   C5        C5   H5        C5   C6        C6   H61
BOND C6   H62       C6   O6        O6   HO6       C5   O5        N    C
BOND C    O         C    CT        CT   HT1       CT   HT2       CT   HT3
IMPR C CT N  O
IMPR N C  C2 HN
!    I    J    K    L      R(IK)   T(IKJ)    PHI   T(JKL)   R(KL)
IC   O1   C2  *C1   H1     1.4115  105.82  120.26  110.81   1.0905
IC   O1   O5  *C1   C2     1.4115  113.00  118.92  111.32   1.5218
IC   N    C3  *C2   H2     1.4190  110.99  116.97  108.77   1.0892
IC   N    C1  *C2   C3     1.4190  111.74  123.77  110.04   1.5167
IC   O3   C4  *C3   H3     1.4198  107.51 -119.38  108.28   1.0957
IC   O3   C2  *C3   C4     1.4198  111.19 -119.03  110.08   1.5102
IC   O4   C5  *C4   H4     1.4163  107.94  120.61  109.07   1.0972
IC   O4   C3  *C4   C5     1.4163  111.43  118.91  108.83   1.5171
IC   C6   O5  *C5   H5     1.5099  105.42 -117.88  109.66   1.0926
IC   C6   C4  *C5   O5     1.5099  112.84 -117.26  109.77   1.4384
IC   O6  H62  *C6  H61     1.4163  111.41  118.10  108.62   1.0873
IC   O6   C5  *C6  H62     1.4163  111.44  123.18  108.72   1.0943
IC   O5   C1   C2   C3     1.4059  111.32  -53.56  110.04   1.5167
IC   C1   C2   C3   C4     1.5218  110.04   54.55  110.08   1.5102
IC   C2   C3   C4   C5     1.5167  110.08  -57.15  108.83   1.5171
IC   C3   C4   C5   O5     1.5102  108.83   58.25  109.77   1.4384
IC   C4   C5   O5   C1     1.5171  109.77  -59.83  114.27   1.4059
IC   C5   O5   C1   C2     1.4384  114.27   57.30  111.32   1.5218
IC   C4   C5   C6   O6     1.5171  112.84  179.74  111.44   1.4163
IC   O5   C1   O1  HO1     1.4059  113.00  -67.18  108.04   0.9634
IC   C1   C2   N   HN      1.5218  111.74   44.11  105.37   0.9665
IC   C2   C3   O3  HO3     1.5167  111.19   51.80  106.26   0.9641
IC   C3   C4   O4  HO4     1.5102  111.43  -47.58  105.89   0.9645
IC   C5   C6   O6  HO6     1.5099  111.44   54.79  105.51   0.9630
IC   C    N    C2   C3     1.0000  120.00   60.00  120.00   1.0000
IC   C    C2   *N   HN     1.0000  120.00 -180.00  120.00   1.0000
IC   CT   C    N    C2     1.0000  120.00 -180.00  120.00   1.0000
IC   N    CT   *C   O      1.0000  120.00 -180.00  120.00   1.0000
IC   O    C    CT   HT1    1.0000  120.00 -180.00  120.00   1.0000
IC   O    C    CT   HT2    1.0000  120.00  -60.00  120.00   1.0000
IC   O    C    CT   HT3    1.0000  120.00   60.00  120.00   1.0000
PATC FIRS NONE LAST NONE

RESI BLGLNA          0.000 ! 2-acetyl-2-deoxy-alpha-L-glucosamine
                           ! (alpha N-acetylglucosamine or GlcNAc)
GROU                       !
ATOM C1   CC3162    0.340  !                  O6-HO6
ATOM H1   HCA1      0.090  !                  |
ATOM O1   OC311    -0.650  !              H61-C6-H62
ATOM HO1  HCP1      0.420  !                  |
ATOM C5   CC3163    0.110  !               H5-C5---O5
ATOM H5   HCA1      0.090  !            H4   /       \    H1
ATOM O5   OC3C61   -0.400  !              \ / HO3     \  /
GROU                       !               C4 |        C1
ATOM C2   CC3161    0.070  !              / \ O3   H2 /  \
ATOM H2   HCA1      0.090  !        HO4-O4   \|    | /    O1-HO1
ATOM N    NC2D1    -0.470  !                  C3---C2
ATOM HN   HCP1      0.310  !                  |    |
GROU                       !                  H3   N-HN
ATOM C    CC2O1     0.510  !                      /
ATOM O    OC2D1    -0.510  !                   O=C   HT1
GROU                       !                      \ /
ATOM CT   CC331    -0.270  !                   HT2-CT
ATOM HT1  HCA3      0.090  !                        \
ATOM HT2  HCA3      0.090  !                         HT3
ATOM HT3  HCA3      0.090  !
GROU                       !
ATOM C3   CC3161    0.140  !
ATOM H3   HCA1      0.090  !
ATOM O3   OC311    -0.650  !
ATOM HO3  HCP1      0.420  !
GROU                       !
ATOM C4   CC3161    0.140  !
ATOM H4   HCA1      0.090
ATOM O4   OC311    -0.650
ATOM HO4  HCP1      0.420
GROU
ATOM C6   CC321     0.050
ATOM H61  HCA2      0.090
ATOM H62  HCA2      0.090
ATOM O6   OC311    -0.650
ATOM HO6  HCP1      0.420
!
BOND C1   O1        C1   H1        O1   HO1       C1   O5        C1   C2
BOND C2   H2        C2   N         N    HN        C2   C3        C3   H3
BOND C3   O3        O3   HO3       C3   C4        C4   H4        C4   O4
BOND O4   HO4       C4   C5        C5   H5        C5   C6        C6   H61
BOND C6   H62       C6   O6        O6   HO6       C5   O5        N    C
BOND C    O         C    CT        CT   HT1       CT   HT2       CT   HT3
IMPR C CT N  O
IMPR N C  C2 HN
!    I    J    K    L      R(IK)   T(IKJ)    PHI   T(JKL)   R(KL)
IC   O1   C2  *C1   H1     1.4115  105.82 -120.26  110.81   1.0905
IC   O1   O5  *C1   C2     1.4115  113.00 -118.92  111.32   1.5218
IC   N    C3  *C2   H2     1.4190  110.99  116.97  108.77   1.0892
IC   N    C1  *C2   C3     1.4190  111.74  123.77  110.04   1.5167
IC   O3   C4  *C3   H3     1.4198  107.51 -119.38  108.28   1.0957
IC   O3   C2  *C3   C4     1.4198  111.19 -119.03  110.08   1.5102
IC   O4   C5  *C4   H4     1.4163  107.94  120.61  109.07   1.0972
IC   O4   C3  *C4   C5     1.4163  111.43  118.91  108.83   1.5171
IC   C6   O5  *C5   H5     1.5099  105.42 -117.88  109.66   1.0926
IC   C6   C4  *C5   O5     1.5099  112.84 -117.26  109.77   1.4384
IC   O6  H62  *C6  H61     1.4163  111.41  118.10  108.62   1.0873
IC   O6   C5  *C6  H62     1.4163  111.44  123.18  108.72   1.0943
IC   O5   C1   C2   C3     1.4059  111.32  -53.56  110.04   1.5167
IC   C1   C2   C3   C4     1.5218  110.04   54.55  110.08   1.5102
IC   C2   C3   C4   C5     1.5167  110.08  -57.15  108.83   1.5171
IC   C3   C4   C5   O5     1.5102  108.83   58.25  109.77   1.4384
IC   C4   C5   O5   C1     1.5171  109.77  -59.83  114.27   1.4059
IC   C5   O5   C1   C2     1.4384  114.27   57.30  111.32   1.5218
IC   C4   C5   C6   O6     1.5171  112.84  179.74  111.44   1.4163
IC   O5   C1   O1  HO1     1.4059  113.00  -67.18  108.04   0.9634
IC   C1   C2   N   HN      1.5218  111.74   44.11  105.37   0.9665
IC   C2   C3   O3  HO3     1.5167  111.19   51.80  106.26   0.9641
IC   C3   C4   O4  HO4     1.5102  111.43  -47.58  105.89   0.9645
IC   C5   C6   O6  HO6     1.5099  111.44   54.79  105.51   0.9630
IC   C    N    C2   C3     1.0000  120.00   60.00  120.00   1.0000
IC   C    C2   *N   HN     1.0000  120.00 -180.00  120.00   1.0000
IC   CT   C    N    C2     1.0000  120.00 -180.00  120.00   1.0000
IC   N    CT   *C   O      1.0000  120.00 -180.00  120.00   1.0000
IC   O    C    CT   HT1    1.0000  120.00 -180.00  120.00   1.0000
IC   O    C    CT   HT2    1.0000  120.00  -60.00  120.00   1.0000
IC   O    C    CT   HT3    1.0000  120.00   60.00  120.00   1.0000
PATC FIRS NONE LAST NONE

RESI ALMANA         0.000  ! 2-acetyl-2-deoxy-alpha-L-mannosamine
! refer to NAC2A, toppar_all36_carb_chemod.str
                           !
GROU                       !
ATOM C1   CC3162    0.340  !                  O6-HO6
ATOM H1   HCA1      0.090  !                  |
ATOM O1   OC311    -0.650  !              H61-C6-H62
ATOM HO1  HCP1      0.420  !                  |
ATOM C5   CC3163    0.110  !               H5-C5---O5
ATOM H5   HCA1      0.090  !            H4   /       \    H1
ATOM O5   OC3C61   -0.400  !              \ / HO3     \  /
GROU                       !               C4 |        C1
ATOM C2   CC3161    0.070  !              / \ O3   R  /  \
ATOM H2   HCA1      0.090  !        HO4-O4   \|    | /    O1-HO1
ATOM N    NC2D1    -0.470  !                  C3---C2
ATOM HN   HCP1      0.310  !                  |    |
GROU                       !                  H3   H2
ATOM C    CC2O1     0.510  !                   
ATOM O    OC2D1    -0.510  !                   
GROU                       !                       |                  
ATOM CT   CC331    -0.270  !           R =         N-HN               
ATOM HT1  HCA3      0.090  !                     /                    
ATOM HT2  HCA3      0.090  !                 O=C   HT1                
ATOM HT3  HCA3      0.090  !                    \ /       
GROU                       !                 HT2-CT
ATOM C3   CC3161    0.140  !                      \
ATOM H3   HCA1      0.090  !                       HT3
ATOM O3   OC311    -0.650  !    
ATOM HO3  HCP1      0.420  !    
GROU                       !    
ATOM C4   CC3161    0.140  !    
ATOM H4   HCA1      0.090       
ATOM O4   OC311    -0.650
ATOM HO4  HCP1      0.420
GROU
ATOM C6   CC321     0.050
ATOM H61  HCA2      0.090
ATOM H62  HCA2      0.090
ATOM O6   OC311    -0.650
ATOM HO6  HCP1      0.420
!
BOND C1   O1        C1   H1        O1   HO1       C1   O5        C1   C2
BOND C2   H2        C2   N         N    HN        C2   C3        C3   H3
BOND C3   O3        O3   HO3       C3   C4        C4   H4        C4   O4
BOND O4   HO4       C4   C5        C5   H5        C5   C6        C6   H61
BOND C6   H62       C6   O6        O6   HO6       C5   O5        N    C
BOND C    O         C    CT        CT   HT1       CT   HT2       CT   HT3
IMPR C CT N  O
IMPR N C  C2 HN
!    I    J    K    L      R(IK)   T(IKJ)    PHI   T(JKL)   R(KL)
IC   O1   C2  *C1   H1     1.3975  110.50  118.09  109.89   1.1050
IC   O1   O5  *C1   C2     1.3975  108.93  123.71  113.70   1.4876
IC   O3   C4  *C3   H3     1.4261  109.30 -119.59  108.95   1.1150
IC   O3   C2  *C3   C4     1.4261  109.19 -118.55  107.65   1.5049
IC   O4   C5  *C4   H4     1.3887  107.72  127.19  110.85   1.1254
IC   O4   C3  *C4   C5     1.3887  108.42  117.81  110.46   1.5035
IC   C6   O5  *C5   H5     1.4825  112.02 -117.79  109.03   1.1288
IC   C6   C4  *C5   O5     1.4825  112.70 -127.52  112.13   1.4375
IC   O6  H62  *C6  H61     1.4292  107.96  123.56  113.24   1.1140
IC   O6   C5  *C6  H62     1.4292  109.39  114.45  102.63   1.1098
IC   O5   C1   C2   C3     1.3632  113.70  -56.64  109.00   1.5586
IC   C1   C2   C3   C4     1.4876  109.00   56.11  107.65   1.5049
IC   C2   C3   C4   C5     1.5586  107.65  -55.76  110.46   1.5035
IC   C3   C4   C5   O5     1.5049  110.46   54.16  112.13   1.4375
IC   C4   C5   O5   C1     1.5035  112.13  -53.40  114.61   1.3632
IC   C5   O5   C1   C2     1.4375  114.61   55.52  113.70   1.4876
IC   C4   C5   C6   O6     1.5035  112.70  173.75  109.39   1.4292
IC   O5   C1   O1  HO1     1.3632  108.93  -53.42  107.62   0.9615
IC   C2   C3   O3  HO3     1.5586  109.19  -60.11  113.74   0.9944
IC   C3   C4   O4  HO4     1.5049  108.42  -42.16  103.57   0.9552
IC   C5   C6   O6  HO6     1.4825  109.39   84.75  103.86   0.9396
IC    N   C3  *C2   H2     1.4190  110.99 -116.97  108.77   1.0892
IC    N   C1  *C2   C3     1.4607  112.62 -127.32  109.20   1.5149
IC   C1   C2    N   HN     1.5156  112.62   21.73  117.18   0.9940
IC    C    N   C2   C3     1.3365  123.04   84.98  113.70   1.5149
IC    C   C2   *N   HN     1.3365  123.04  171.85  117.18   0.9940
IC   CT    C    N   C2     1.4798  117.02  173.18  123.04   1.4607
IC    N   CT   *C    O     1.3365  117.02 -178.97  121.63   1.2235
IC    O    C   CT  HT1     1.2235  121.63 -116.39  110.28   1.1105
IC    O    C   CT  HT2     1.2235  121.63    3.06  109.29   1.1121
IC    O    C   CT  HT3     1.2235  121.63  122.59  110.33   1.1105
PATC FIRS NONE LAST NONE

RESI BLMANA         0.000  ! 2-acetyl-2-deoxy-alpha-L-mannosamine
! refer to NAC2A, toppar_all36_carb_chemod.str
                           !
GROU                       !
ATOM C1   CC3162    0.340  !                  O6-HO6
ATOM H1   HCA1      0.090  !                  |
ATOM O1   OC311    -0.650  !              H61-C6-H62
ATOM HO1  HCP1      0.420  !                  |
ATOM C5   CC3163    0.110  !               H5-C5---O5
ATOM H5   HCA1      0.090  !            H4   /       \    H1
ATOM O5   OC3C61   -0.400  !              \ / HO3     \  /
GROU                       !               C4 |        C1
ATOM C2   CC3161    0.070  !              / \ O3   R  /  \
ATOM H2   HCA1      0.090  !        HO4-O4   \|    | /    O1-HO1
ATOM N    NC2D1    -0.470  !                  C3---C2
ATOM HN   HCP1      0.310  !                  |    |
GROU                       !                  H3   H2
ATOM C    CC2O1     0.510  !                   
ATOM O    OC2D1    -0.510  !                   
GROU                       !                       |                  
ATOM CT   CC331    -0.270  !           R =         N-HN               
ATOM HT1  HCA3      0.090  !                     /                    
ATOM HT2  HCA3      0.090  !                 O=C   HT1                
ATOM HT3  HCA3      0.090  !                    \ /       
GROU                       !                 HT2-CT
ATOM C3   CC3161    0.140  !                      \
ATOM H3   HCA1      0.090  !                       HT3
ATOM O3   OC311    -0.650  !    
ATOM HO3  HCP1      0.420  !    
GROU                       !    
ATOM C4   CC3161    0.140  !    
ATOM H4   HCA1      0.090       
ATOM O4   OC311    -0.650
ATOM HO4  HCP1      0.420
GROU
ATOM C6   CC321     0.050
ATOM H61  HCA2      0.090
ATOM H62  HCA2      0.090
ATOM O6   OC311    -0.650
ATOM HO6  HCP1      0.420
!
BOND C1   O1        C1   H1        O1   HO1       C1   O5        C1   C2
BOND C2   H2        C2   N         N    HN        C2   C3        C3   H3
BOND C3   O3        O3   HO3       C3   C4        C4   H4        C4   O4
BOND O4   HO4       C4   C5        C5   H5        C5   C6        C6   H61
BOND C6   H62       C6   O6        O6   HO6       C5   O5        N    C
BOND C    O         C    CT        CT   HT1       CT   HT2       CT   HT3
IMPR C CT N  O
IMPR N C  C2 HN
!    I    J    K    L      R(IK)   T(IKJ)    PHI   T(JKL)   R(KL)
IC   O1   C2  *C1   H1     1.3975  110.50 -118.09  109.89   1.1050
IC   O1   O5  *C1   C2     1.3975  108.93 -123.71  113.70   1.4876
IC   O3   C4  *C3   H3     1.4261  109.30 -119.59  108.95   1.1150
IC   O3   C2  *C3   C4     1.4261  109.19 -118.55  107.65   1.5049
IC   O4   C5  *C4   H4     1.3887  107.72  127.19  110.85   1.1254
IC   O4   C3  *C4   C5     1.3887  108.42  117.81  110.46   1.5035
IC   C6   O5  *C5   H5     1.4825  112.02 -117.79  109.03   1.1288
IC   C6   C4  *C5   O5     1.4825  112.70 -127.52  112.13   1.4375
IC   O6  H62  *C6  H61     1.4292  107.96  123.56  113.24   1.1140
IC   O6   C5  *C6  H62     1.4292  109.39  114.45  102.63   1.1098
IC   O5   C1   C2   C3     1.3632  113.70  -56.64  109.00   1.5586
IC   C1   C2   C3   C4     1.4876  109.00   56.11  107.65   1.5049
IC   C2   C3   C4   C5     1.5586  107.65  -55.76  110.46   1.5035
IC   C3   C4   C5   O5     1.5049  110.46   54.16  112.13   1.4375
IC   C4   C5   O5   C1     1.5035  112.13  -53.40  114.61   1.3632
IC   C5   O5   C1   C2     1.4375  114.61   55.52  113.70   1.4876
IC   C4   C5   C6   O6     1.5035  112.70  173.75  109.39   1.4292
IC   O5   C1   O1  HO1     1.3632  108.93  -53.42  107.62   0.9615
IC   C2   C3   O3  HO3     1.5586  109.19  -60.11  113.74   0.9944
IC   C3   C4   O4  HO4     1.5049  108.42  -42.16  103.57   0.9552
IC   C5   C6   O6  HO6     1.4825  109.39   84.75  103.86   0.9396
IC    N   C3  *C2   H2     1.4190  110.99 -116.97  108.77   1.0892
IC    N   C1  *C2   C3     1.4607  112.62 -127.32  109.20   1.5149
IC   C1   C2    N   HN     1.5156  112.62   21.73  117.18   0.9940
IC    C    N   C2   C3     1.3365  123.04   84.98  113.70   1.5149
IC    C   C2   *N   HN     1.3365  123.04  171.85  117.18   0.9940
IC   CT    C    N   C2     1.4798  117.02  173.18  123.04   1.4607
IC    N   CT   *C    O     1.3365  117.02 -178.97  121.63   1.2235
IC    O    C   CT  HT1     1.2235  121.63 -116.39  110.28   1.1105
IC    O    C   CT  HT2     1.2235  121.63    3.06  109.29   1.1121
IC    O    C   CT  HT3     1.2235  121.63  122.59  110.33   1.1105
PATC FIRS NONE LAST NONE

RESI ALGANA         0.000  ! 2-acetyl-2-deoxy-alpha-L-galactosamine
                           ! (alpha N-acetylgalactosamine or GalNAc)
GROU                       !
ATOM C1   CC3162    0.340  !                  O6-HO6
ATOM H1   HCA1      0.090  !                  |
ATOM O1   OC311    -0.650  !              H61-C6-H62
ATOM HO1  HCP1      0.420  !                  |
ATOM C5   CC3163    0.110  !               H5-C5---O5
ATOM H5   HCA1      0.090  !        HO4-O4   /       \    H1
ATOM O5   OC3C61   -0.400  !              \ / HO3     \  /
GROU                       !               C4 |        C1
ATOM C2   CC3161    0.070  !              / \ O3   H2 /  \
ATOM H2   HCA1      0.090  !            H4   \|    | /    O1-HO1
ATOM N    NC2D1    -0.470  !                  C3---C2
ATOM HN   HCP1      0.310  !                  |    |
GROU                       !                  H3   N-HN
ATOM C    CC2O1     0.510  !                      /
ATOM O    OC2D1    -0.510  !                   O=C   HT1
GROU                       !                      \ /
ATOM CT   CC331    -0.270  !                   HT2-CT
ATOM HT1  HCA3      0.090  !                        \
ATOM HT2  HCA3      0.090  !                         HT3
ATOM HT3  HCA3      0.090  !
GROU                       !
ATOM C3   CC3161    0.140  !
ATOM H3   HCA1      0.090  !
ATOM O3   OC311    -0.650  !
ATOM HO3  HCP1      0.420  !
GROU                       !
ATOM C4   CC3161    0.140  !
ATOM H4   HCA1      0.090
ATOM O4   OC311    -0.650
ATOM HO4  HCP1      0.420
GROU
ATOM C6   CC321     0.050
ATOM H61  HCA2      0.090
ATOM H62  HCA2      0.090
ATOM O6   OC311    -0.650
ATOM HO6  HCP1      0.420
!
BOND C1   O1        C1   H1        O1   HO1       C1   O5        C1   C2
BOND C2   H2        C2   N         N    HN        C2   C3        C3   H3
BOND C3   O3        O3   HO3       C3   C4        C4   H4        C4   O4
BOND O4   HO4       C4   C5        C5   H5        C5   C6        C6   H61
BOND C6   H62       C6   O6        O6   HO6       C5   O5        N    C
BOND C    O         C    CT        CT   HT1       CT   HT2       CT   HT3
IMPR C CT N  O
IMPR N C  C2 HN
!    I    J    K    L      R(IK)   T(IKJ)    PHI   T(JKL)   R(KL)
IC      O1   C2  *C1   H1  1.4006  109.41  118.16  109.00   1.1146
IC      O1   O5  *C1   C2  1.4006  112.45  122.23  110.03   1.5235
IC       N   C3  *C2   H2  1.4542  111.59  115.73  107.43   1.1188
IC       N   C1  *C2   C3  1.4542  115.05  126.93  109.87   1.5127
IC      O3   C4  *C3   H3  1.4221  111.39 -117.56  108.59   1.1168
IC      O3   C2  *C3   C4  1.4221  110.78 -124.12  110.75   1.5146
IC      O4   C5  *C4   H4  1.4265  110.79 -117.97  108.77   1.1167
IC      O4   C3  *C4   C5  1.4265  111.93 -123.14  109.33   1.5203
IC      C6   O5  *C5   H5  1.5146  108.49 -117.15  110.05   1.1177
IC      C6   C4  *C5   O5  1.5146  113.21 -121.21  109.51   1.4431
IC      O6  H62  *C6  H61  1.4272  109.21  117.35  107.74   1.1138
IC      O6   C5  *C6  H62  1.4272  111.21  121.61  110.72   1.1131
IC      O5   C1   C2   C3  1.4328  110.03  -55.96  109.87   1.5127
IC      C1   C2   C3   C4  1.5235  109.87   54.38  110.75   1.5146
IC      C2   C3   C4   C5  1.5127  110.75  -55.35  109.33   1.5203
IC      C3   C4   C5   O5  1.5146  109.33   57.71  109.51   1.4431
IC      C4   C5   O5   C1  1.5203  109.51  -61.91  112.69   1.4328
IC      C5   O5   C1   C2  1.4431  112.69   60.89  110.03   1.5235
IC      C4   C5   C6   O6  1.5203  113.21  172.44  111.21   1.4272
IC      O5   C1   O1  HO1  1.4328  112.45  -72.07  107.32   0.9601
IC      C1   C2    N   HN  1.5235  115.05  118.24  115.62   0.9937
IC      C2   C3   O3  HO3  1.5127  110.78  -86.08  107.29   0.9662
IC      C3   C4   O4  HO4  1.5146  111.93  -81.54  108.79   0.9647
IC      C5   C6   O6  HO6  1.5146  111.21   63.87  109.07   0.9637
IC       C    N   C2   C3  1.3354  123.56  169.15  111.59   1.5127
IC       C   C2   *N   HN  1.3354  123.56 -176.96  115.62   0.9937
IC      CT    C    N   C2  1.4804  116.54 -179.29  123.56   1.4542
IC       N   CT   *C    O  1.3354  116.54 -179.78  121.19   1.2233
IC       O    C   CT  HT1  1.2233  121.19 -119.84  110.19   1.1104
IC       O    C   CT  HT2  1.2233  121.19   -0.28  109.29   1.1117
IC       O    C   CT  HT3  1.2233  121.19  119.29  110.17   1.1104
PATC FIRS NONE LAST NONE

RESI BLGANA         0.000  ! 2-acetyl-2-deoxy-alpha-L-galactosamine
                           ! (alpha N-acetylgalactosamine or GalNAc)
GROU                       !
ATOM C1   CC3162    0.340  !                  O6-HO6
ATOM H1   HCA1      0.090  !                  |
ATOM O1   OC311    -0.650  !              H61-C6-H62
ATOM HO1  HCP1      0.420  !                  |
ATOM C5   CC3163    0.110  !               H5-C5---O5
ATOM H5   HCA1      0.090  !        HO4-O4   /       \    H1
ATOM O5   OC3C61   -0.400  !              \ / HO3     \  /
GROU                       !               C4 |        C1
ATOM C2   CC3161    0.070  !              / \ O3   H2 /  \
ATOM H2   HCA1      0.090  !            H4   \|    | /    O1-HO1
ATOM N    NC2D1    -0.470  !                  C3---C2
ATOM HN   HCP1      0.310  !                  |    |
GROU                       !                  H3   N-HN
ATOM C    CC2O1     0.510  !                      /
ATOM O    OC2D1    -0.510  !                   O=C   HT1
GROU                       !                      \ /
ATOM CT   CC331    -0.270  !                   HT2-CT
ATOM HT1  HCA3      0.090  !                        \
ATOM HT2  HCA3      0.090  !                         HT3
ATOM HT3  HCA3      0.090  !
GROU                       !
ATOM C3   CC3161    0.140  !
ATOM H3   HCA1      0.090  !
ATOM O3   OC311    -0.650  !
ATOM HO3  HCP1      0.420  !
GROU                       !
ATOM C4   CC3161    0.140  !
ATOM H4   HCA1      0.090
ATOM O4   OC311    -0.650
ATOM HO4  HCP1      0.420
GROU
ATOM C6   CC321     0.050
ATOM H61  HCA2      0.090
ATOM H62  HCA2      0.090
ATOM O6   OC311    -0.650
ATOM HO6  HCP1      0.420
!
BOND C1   O1        C1   H1        O1   HO1       C1   O5        C1   C2
BOND C2   H2        C2   N         N    HN        C2   C3        C3   H3
BOND C3   O3        O3   HO3       C3   C4        C4   H4        C4   O4
BOND O4   HO4       C4   C5        C5   H5        C5   C6        C6   H61
BOND C6   H62       C6   O6        O6   HO6       C5   O5        N    C
BOND C    O         C    CT        CT   HT1       CT   HT2       CT   HT3
IMPR C CT N  O
IMPR N C  C2 HN
!    I    J    K    L      R(IK)   T(IKJ)    PHI   T(JKL)   R(KL)
IC      O1   C2  *C1   H1  1.4006  109.41 -118.16  109.00   1.1146
IC      O1   O5  *C1   C2  1.4006  112.45 -122.23  110.03   1.5235
IC       N   C3  *C2   H2  1.4542  111.59  115.73  107.43   1.1188
IC       N   C1  *C2   C3  1.4542  115.05  126.93  109.87   1.5127
IC      O3   C4  *C3   H3  1.4221  111.39 -117.56  108.59   1.1168
IC      O3   C2  *C3   C4  1.4221  110.78 -124.12  110.75   1.5146
IC      O4   C5  *C4   H4  1.4265  110.79 -117.97  108.77   1.1167
IC      O4   C3  *C4   C5  1.4265  111.93 -123.14  109.33   1.5203
IC      C6   O5  *C5   H5  1.5146  108.49 -117.15  110.05   1.1177
IC      C6   C4  *C5   O5  1.5146  113.21 -121.21  109.51   1.4431
IC      O6  H62  *C6  H61  1.4272  109.21  117.35  107.74   1.1138
IC      O6   C5  *C6  H62  1.4272  111.21  121.61  110.72   1.1131
IC      O5   C1   C2   C3  1.4328  110.03  -55.96  109.87   1.5127
IC      C1   C2   C3   C4  1.5235  109.87   54.38  110.75   1.5146
IC      C2   C3   C4   C5  1.5127  110.75  -55.35  109.33   1.5203
IC      C3   C4   C5   O5  1.5146  109.33   57.71  109.51   1.4431
IC      C4   C5   O5   C1  1.5203  109.51  -61.91  112.69   1.4328
IC      C5   O5   C1   C2  1.4431  112.69   60.89  110.03   1.5235
IC      C4   C5   C6   O6  1.5203  113.21  172.44  111.21   1.4272
IC      O5   C1   O1  HO1  1.4328  112.45  -72.07  107.32   0.9601
IC      C1   C2    N   HN  1.5235  115.05  118.24  115.62   0.9937
IC      C2   C3   O3  HO3  1.5127  110.78  -86.08  107.29   0.9662
IC      C3   C4   O4  HO4  1.5146  111.93  -81.54  108.79   0.9647
IC      C5   C6   O6  HO6  1.5146  111.21   63.87  109.07   0.9637
IC       C    N   C2   C3  1.3354  123.56  169.15  111.59   1.5127
IC       C   C2   *N   HN  1.3354  123.56 -176.96  115.62   0.9937
IC      CT    C    N   C2  1.4804  116.54 -179.29  123.56   1.4542
IC       N   CT   *C    O  1.3354  116.54 -179.78  121.19   1.2233
IC       O    C   CT  HT1  1.2233  121.19 -119.84  110.19   1.1104
IC       O    C   CT  HT2  1.2233  121.19   -0.28  109.29   1.1117
IC       O    C   CT  HT3  1.2233  121.19  119.29  110.17   1.1104
PATC FIRS NONE LAST NONE

RESI ALGUNA         0.000  ! 2-acetyl-2-deoxy-alpha-L-gulosamine
! refer to NAC2B, toppar_all36_carb_chemod.str
                           ! 
GROU                       !
ATOM C1   CC3162    0.340  !                  O6-HO6
ATOM H1   HCA1      0.090  !                  |
ATOM O1   OC311    -0.650  !              H61-C6-H62
ATOM HO1  HCP1      0.420  !                  |
ATOM C5   CC3163    0.110  !               H5-C5---O5
ATOM H5   HCA1      0.090  !        HO4-O4   /       \    H1
ATOM O5   OC3C61   -0.400  !              \ /         \  /
GROU                       !               C4          C1
ATOM C2   CC3161    0.070  !              / \ H3   H2 /  \
ATOM H2   HCA1      0.090  !            H4   \|    | /    O1-OH1
ATOM N    NC2D1    -0.470  !                  C3---C2
ATOM HN   HCP1      0.310  !                  |    |
GROU                       !              HO3-O3   N-HN
ATOM C    CC2O1     0.510  !                      /
ATOM O    OC2D1    -0.510  !                   O=C   HT1
GROU                       !                      \ /
ATOM CT   CC331    -0.270  !                   HT2-CT
ATOM HT1  HCA3      0.090  !                        \
ATOM HT2  HCA3      0.090  !                         HT3
ATOM HT3  HCA3      0.090  !
GROU                       !
ATOM C3   CC3161    0.140  !
ATOM H3   HCA1      0.090  !
ATOM O3   OC311    -0.650  !
ATOM HO3  HCP1      0.420  !
GROU                       !
ATOM C4   CC3161    0.140  !
ATOM H4   HCA1      0.090
ATOM O4   OC311    -0.650
ATOM HO4  HCP1      0.420
GROU
ATOM C6   CC321     0.050
ATOM H61  HCA2      0.090
ATOM H62  HCA2      0.090
ATOM O6   OC311    -0.650
ATOM HO6  HCP1      0.420
!
BOND C1   O1        C1   H1        O1   HO1       C1   O5        C1   C2
BOND C2   H2        C2   N         N    HN        C2   C3        C3   H3
BOND C3   O3        O3   HO3       C3   C4        C4   H4        C4   O4
BOND O4   HO4       C4   C5        C5   H5        C5   C6        C6   H61
BOND C6   H62       C6   O6        O6   HO6       C5   O5        N    C
BOND C    O         C    CT        CT   HT1       CT   HT2       CT   HT3
IMPR C CT N  O
IMPR N C  C2 HN
!    I    J    K    L      R(IK)   T(IKJ)    PHI   T(JKL)   R(KL)
IC   O1   C2  *C1   H1     1.3730  109.13  114.32  110.17   1.0759
IC   O1   O5  *C1   C2     1.3730  110.11  124.26  115.65   1.5446
IC   O3   C4  *C3   H3     1.4366  112.23  118.25  111.07   1.1689
IC   O3   C2  *C3   C4     1.4366  110.15  125.94  112.38   1.4818
IC   O4   C5  *C4   H4     1.4291  112.18 -115.14  108.47   1.1681
IC   O4   C3  *C4   C5     1.4291  107.17 -123.89  112.71   1.4952
IC   C6   O5  *C5   H5     1.5584  110.62 -116.21  108.29   1.1257
IC   C6   C4  *C5   O5     1.5584  110.85 -124.27  112.26   1.4186
IC   O6  H62  *C6  H61     1.3799  102.93  113.47  106.66   1.1307
IC   O6   C5  *C6  H62     1.3799  111.99  112.02  106.89   1.1210
IC   O5   C1   C2   C3     1.4591  115.65  -47.62  110.24   1.4821
IC   C1   C2   C3   C4     1.5446  110.24   46.69  112.38   1.4818
IC   C2   C3   C4   C5     1.4821  112.38  -52.71  112.71   1.4952
IC   C3   C4   C5   O5     1.4818  112.71   57.13  112.26   1.4186
IC   C4   C5   O5   C1     1.4952  112.26  -55.40  110.94   1.4591
IC   C5   O5   C1   C2     1.4186  110.94   52.14  115.65   1.5446
IC   C4   C5   C6   O6     1.4952  110.85  166.43  111.99   1.3799
IC   O5   C1   O1  HO1     1.4591  110.11   74.56  109.17   0.9540
IC   C2   C3   O3  HO3     1.4821  110.15 -105.79  106.12   0.9949
IC   C3   C4   O4  HO4     1.4818  107.17  -79.28  112.61   0.9495
IC   C5   C6   O6  HO6     1.5584  111.99   91.22  109.74   0.9787
IC    N   C3  *C2   H2     1.4190  110.99  116.97  108.77   1.0892
IC    N   C1  *C2   C3     1.4607  112.62  127.32  109.20   1.5149
IC   C1   C2    N   HN     1.5156  112.62   21.73  117.18   0.9940
IC    C    N   C2   C3     1.3365  123.04   84.98  113.70   1.5149
IC    C   C2   *N   HN     1.3365  123.04  171.85  117.18   0.9940
IC   CT    C    N   C2     1.4798  117.02  173.18  123.04   1.4607
IC    N   CT   *C    O     1.3365  117.02 -178.97  121.63   1.2235
IC    O    C   CT  HT1     1.2235  121.63 -116.39  110.28   1.1105
IC    O    C   CT  HT2     1.2235  121.63    3.06  109.29   1.1121
IC    O    C   CT  HT3     1.2235  121.63  122.59  110.33   1.1105
PATC FIRS NONE LAST NONE

RESI BLGUNA         0.000  ! 2-acetyl-2-deoxy-alpha-L-gulosamine
! refer to NAC2B, toppar_all36_carb_chemod.str
                           ! 
GROU                       !
ATOM C1   CC3162    0.340  !                  O6-HO6
ATOM H1   HCA1      0.090  !                  |
ATOM O1   OC311    -0.650  !              H61-C6-H62
ATOM HO1  HCP1      0.420  !                  |
ATOM C5   CC3163    0.110  !               H5-C5---O5
ATOM H5   HCA1      0.090  !        HO4-O4   /       \    H1
ATOM O5   OC3C61   -0.400  !              \ /         \  /
GROU                       !               C4          C1
ATOM C2   CC3161    0.070  !              / \ H3   H2 /  \
ATOM H2   HCA1      0.090  !            H4   \|    | /    O1-OH1
ATOM N    NC2D1    -0.470  !                  C3---C2
ATOM HN   HCP1      0.310  !                  |    |
GROU                       !              HO3-O3   N-HN
ATOM C    CC2O1     0.510  !                      /
ATOM O    OC2D1    -0.510  !                   O=C   HT1
GROU                       !                      \ /
ATOM CT   CC331    -0.270  !                   HT2-CT
ATOM HT1  HCA3      0.090  !                        \
ATOM HT2  HCA3      0.090  !                         HT3
ATOM HT3  HCA3      0.090  !
GROU                       !
ATOM C3   CC3161    0.140  !
ATOM H3   HCA1      0.090  !
ATOM O3   OC311    -0.650  !
ATOM HO3  HCP1      0.420  !
GROU                       !
ATOM C4   CC3161    0.140  !
ATOM H4   HCA1      0.090
ATOM O4   OC311    -0.650
ATOM HO4  HCP1      0.420
GROU
ATOM C6   CC321     0.050
ATOM H61  HCA2      0.090
ATOM H62  HCA2      0.090
ATOM O6   OC311    -0.650
ATOM HO6  HCP1      0.420
!
BOND C1   O1        C1   H1        O1   HO1       C1   O5        C1   C2
BOND C2   H2        C2   N         N    HN        C2   C3        C3   H3
BOND C3   O3        O3   HO3       C3   C4        C4   H4        C4   O4
BOND O4   HO4       C4   C5        C5   H5        C5   C6        C6   H61
BOND C6   H62       C6   O6        O6   HO6       C5   O5        N    C
BOND C    O         C    CT        CT   HT1       CT   HT2       CT   HT3
IMPR C CT N  O
IMPR N C  C2 HN
!    I    J    K    L      R(IK)   T(IKJ)    PHI   T(JKL)   R(KL)
IC   O1   C2  *C1   H1     1.3730  109.13 -114.32  110.17   1.0759
IC   O1   O5  *C1   C2     1.3730  110.11 -124.26  115.65   1.5446
IC   O3   C4  *C3   H3     1.4366  112.23  118.25  111.07   1.1689
IC   O3   C2  *C3   C4     1.4366  110.15  125.94  112.38   1.4818
IC   O4   C5  *C4   H4     1.4291  112.18 -115.14  108.47   1.1681
IC   O4   C3  *C4   C5     1.4291  107.17 -123.89  112.71   1.4952
IC   C6   O5  *C5   H5     1.5584  110.62 -116.21  108.29   1.1257
IC   C6   C4  *C5   O5     1.5584  110.85 -124.27  112.26   1.4186
IC   O6  H62  *C6  H61     1.3799  102.93  113.47  106.66   1.1307
IC   O6   C5  *C6  H62     1.3799  111.99  112.02  106.89   1.1210
IC   O5   C1   C2   C3     1.4591  115.65  -47.62  110.24   1.4821
IC   C1   C2   C3   C4     1.5446  110.24   46.69  112.38   1.4818
IC   C2   C3   C4   C5     1.4821  112.38  -52.71  112.71   1.4952
IC   C3   C4   C5   O5     1.4818  112.71   57.13  112.26   1.4186
IC   C4   C5   O5   C1     1.4952  112.26  -55.40  110.94   1.4591
IC   C5   O5   C1   C2     1.4186  110.94   52.14  115.65   1.5446
IC   C4   C5   C6   O6     1.4952  110.85  166.43  111.99   1.3799
IC   O5   C1   O1  HO1     1.4591  110.11   74.56  109.17   0.9540
IC   C2   C3   O3  HO3     1.4821  110.15 -105.79  106.12   0.9949
IC   C3   C4   O4  HO4     1.4818  107.17  -79.28  112.61   0.9495
IC   C5   C6   O6  HO6     1.5584  111.99   91.22  109.74   0.9787
IC    N   C3  *C2   H2     1.4190  110.99  116.97  108.77   1.0892
IC    N   C1  *C2   C3     1.4607  112.62  127.32  109.20   1.5149
IC   C1   C2    N   HN     1.5156  112.62   21.73  117.18   0.9940
IC    C    N   C2   C3     1.3365  123.04   84.98  113.70   1.5149
IC    C   C2   *N   HN     1.3365  123.04  171.85  117.18   0.9940
IC   CT    C    N   C2     1.4798  117.02  173.18  123.04   1.4607
IC    N   CT   *C    O     1.3365  117.02 -178.97  121.63   1.2235
IC    O    C   CT  HT1     1.2235  121.63 -116.39  110.28   1.1105
IC    O    C   CT  HT2     1.2235  121.63    3.06  109.29   1.1121
IC    O    C   CT  HT3     1.2235  121.63  122.59  110.33   1.1105
PATC FIRS NONE LAST NONE

RESI ALALNA         0.000  ! 2-acetyl-2-deoxy-alpha-L-altrosamine
! refer to NAC2A, toppar_all36_carb_chemod.str
                           ! 
GROU                       !
ATOM C1   CC3162    0.340  !                  O6-HO6
ATOM H1   HCA1      0.090  !                  |
ATOM O1   OC311    -0.650  !              H61-C6-H62
ATOM HO1  HCP1      0.420  !                  |
ATOM C5   CC3163    0.110  !               H5-C5---O5
ATOM H5   HCA1      0.090  !            H4   /       \    H1
ATOM O5   OC3C61   -0.400  !              \ /         \  /
GROU                       !               C4          C1
ATOM C2   CC3161    0.070  !              / \ H3   R  /  \
ATOM H2   HCA1      0.090  !        HO4-O4   \|    | /    O1-HO1
ATOM N    NC2D1    -0.470  !                  C3---C2
ATOM HN   HCP1      0.310  !                  |    |
GROU                       !              HO3-O3   H2
ATOM C    CC2O1     0.510  !                     
ATOM O    OC2D1    -0.510  !             R =       |                      
GROU                       !                       N-HN                   
ATOM CT   CC331    -0.270  !                      /                       
ATOM HT1  HCA3      0.090  !                   O=C   HT1                    
ATOM HT2  HCA3      0.090  !                      \ /                       
ATOM HT3  HCA3      0.090  !                   HT2-CT
GROU                       !                        \
ATOM C3   CC3161    0.140  !                         HT3
ATOM H3   HCA1      0.090  ! 
ATOM O3   OC311    -0.650  ! 
ATOM HO3  HCP1      0.420  ! 
GROU                       ! 
ATOM C4   CC3161    0.140  ! 
ATOM H4   HCA1      0.090
ATOM O4   OC311    -0.650
ATOM HO4  HCP1      0.420
GROU
ATOM C6   CC321     0.050
ATOM H61  HCA2      0.090
ATOM H62  HCA2      0.090
ATOM O6   OC311    -0.650
ATOM HO6  HCP1      0.420
!
BOND C1   O1        C1   H1        O1   HO1       C1   O5        C1   C2
BOND C2   H2        C2   N         N    HN        C2   C3        C3   H3
BOND C3   O3        O3   HO3       C3   C4        C4   H4        C4   O4
BOND O4   HO4       C4   C5        C5   H5        C5   C6        C6   H61
BOND C6   H62       C6   O6        O6   HO6       C5   O5        N    C
BOND C    O         C    CT        CT   HT1       CT   HT2       CT   HT3
IMPR C CT N  O
IMPR N C  C2 HN
IC   O1   C2  *C1   H1     1.4059  109.84  116.86  107.03   1.0749
IC   O1   O5  *C1   C2     1.4059  106.65  124.27  118.28   1.5314
IC   O3   C4  *C3   H3     1.4262  116.38  115.23  108.33   1.1702
IC   O3   C2  *C3   C4     1.4262  108.86  129.67  111.42   1.4998
IC   O4   C5  *C4   H4     1.4250  108.92  122.02  114.73   1.1508
IC   O4   C3  *C4   C5     1.4250  103.39  116.89  111.54   1.4873
IC   C6   O5  *C5   H5     1.5191  108.29 0117.76  108.02   1.1275
IC   C6   C4  *C5   O5     1.5191  112.49 0120.64  109.76   1.4455
IC   O6   H62 *C6   H61    1.3863  101.25  112.12  102.65   1.1299
IC   O6   C5  *C6   H62    1.3863  110.53  110.40  108.93   1.1288
IC   O5   C1   C2   C3     1.4181  118.28  -41.70  111.37   1.4724
IC   C1   C2   C3   C4     1.5314  111.37   43.82  111.42   1.4998
IC   C2   C3   C4   C5     1.4724  111.42  -56.21  111.54   1.4873
IC   C3   C4   C5   O5     1.4998  111.54   61.84  109.76   1.4455
IC   C4   C5   O5   C1     1.4873  109.76  -56.28  111.65   1.4181
IC   C5   O5   C1   C2     1.4455  111.65   47.85  118.28   1.5314
IC   C4   C5   C6   O6     1.4873  112.49 -178.99  110.53   1.3863
IC   O5   C1   O1   HO1    1.4181  106.65  -56.46  100.91   0.9422
IC   C2   C3   O3   HO3    1.4724  108.86 -164.64  101.47   0.9893
IC   C3   C4   O4   HO4    1.4998  103.39  131.59  111.45   0.9477
IC   C5   C6   O6   HO6    1.5191  110.53   85.80  108.22   0.9698
IC    N   C3  *C2   H2     1.4190  110.99 -116.97  108.77   1.0892
IC    N   C1  *C2   C3     1.4607  112.62 -127.32  109.20   1.5149
IC   C1   C2    N   HN     1.5156  112.62   21.73  117.18   0.9940
IC    C    N   C2   C3     1.3365  123.04   84.98  113.70   1.5149
IC    C   C2   *N   HN     1.3365  123.04  171.85  117.18   0.9940
IC   CT    C    N   C2     1.4798  117.02  173.18  123.04   1.4607
IC    N   CT   *C    O     1.3365  117.02 -178.97  121.63   1.2235
IC    O    C   CT  HT1     1.2235  121.63 -116.39  110.28   1.1105
IC    O    C   CT  HT2     1.2235  121.63    3.06  109.29   1.1121
IC    O    C   CT  HT3     1.2235  121.63  122.59  110.33   1.1105
PATC  FIRS NONE LAST NONE


RESI BLALNA         0.000  ! 2-acetyl-2-deoxy-alpha-L-altrosamine
! refer to NAC2A, toppar_all36_carb_chemod.str
                           ! 
GROU                       !
ATOM C1   CC3162    0.340  !                  O6-HO6
ATOM H1   HCA1      0.090  !                  |
ATOM O1   OC311    -0.650  !              H61-C6-H62
ATOM HO1  HCP1      0.420  !                  |
ATOM C5   CC3163    0.110  !               H5-C5---O5
ATOM H5   HCA1      0.090  !            H4   /       \    H1
ATOM O5   OC3C61   -0.400  !              \ /         \  /
GROU                       !               C4          C1
ATOM C2   CC3161    0.070  !              / \ H3   R  /  \
ATOM H2   HCA1      0.090  !        HO4-O4   \|    | /    O1-HO1
ATOM N    NC2D1    -0.470  !                  C3---C2
ATOM HN   HCP1      0.310  !                  |    |
GROU                       !              HO3-O3   H2
ATOM C    CC2O1     0.510  !                     
ATOM O    OC2D1    -0.510  !             R =       |                      
GROU                       !                       N-HN                   
ATOM CT   CC331    -0.270  !                      /                       
ATOM HT1  HCA3      0.090  !                   O=C   HT1                    
ATOM HT2  HCA3      0.090  !                      \ /                       
ATOM HT3  HCA3      0.090  !                   HT2-CT
GROU                       !                        \
ATOM C3   CC3161    0.140  !                         HT3
ATOM H3   HCA1      0.090  ! 
ATOM O3   OC311    -0.650  ! 
ATOM HO3  HCP1      0.420  ! 
GROU                       ! 
ATOM C4   CC3161    0.140  ! 
ATOM H4   HCA1      0.090
ATOM O4   OC311    -0.650
ATOM HO4  HCP1      0.420
GROU
ATOM C6   CC321     0.050
ATOM H61  HCA2      0.090
ATOM H62  HCA2      0.090
ATOM O6   OC311    -0.650
ATOM HO6  HCP1      0.420
!
BOND C1   O1        C1   H1        O1   HO1       C1   O5        C1   C2
BOND C2   H2        C2   N         N    HN        C2   C3        C3   H3
BOND C3   O3        O3   HO3       C3   C4        C4   H4        C4   O4
BOND O4   HO4       C4   C5        C5   H5        C5   C6        C6   H61
BOND C6   H62       C6   O6        O6   HO6       C5   O5        N    C
BOND C    O         C    CT        CT   HT1       CT   HT2       CT   HT3
IMPR C CT N  O
IMPR N C  C2 HN
IC   O1   C2  *C1   H1     1.4059  109.84 -116.86  107.03   1.0749
IC   O1   O5  *C1   C2     1.4059  106.65 -124.27  118.28   1.5314
IC   O3   C4  *C3   H3     1.4262  116.38  115.23  108.33   1.1702
IC   O3   C2  *C3   C4     1.4262  108.86  129.67  111.42   1.4998
IC   O4   C5  *C4   H4     1.4250  108.92  122.02  114.73   1.1508
IC   O4   C3  *C4   C5     1.4250  103.39  116.89  111.54   1.4873
IC   C6   O5  *C5   H5     1.5191  108.29 0117.76  108.02   1.1275
IC   C6   C4  *C5   O5     1.5191  112.49 0120.64  109.76   1.4455
IC   O6   H62 *C6   H61    1.3863  101.25  112.12  102.65   1.1299
IC   O6   C5  *C6   H62    1.3863  110.53  110.40  108.93   1.1288
IC   O5   C1   C2   C3     1.4181  118.28  -41.70  111.37   1.4724
IC   C1   C2   C3   C4     1.5314  111.37   43.82  111.42   1.4998
IC   C2   C3   C4   C5     1.4724  111.42  -56.21  111.54   1.4873
IC   C3   C4   C5   O5     1.4998  111.54   61.84  109.76   1.4455
IC   C4   C5   O5   C1     1.4873  109.76  -56.28  111.65   1.4181
IC   C5   O5   C1   C2     1.4455  111.65   47.85  118.28   1.5314
IC   C4   C5   C6   O6     1.4873  112.49 -178.99  110.53   1.3863
IC   O5   C1   O1   HO1    1.4181  106.65  -56.46  100.91   0.9422
IC   C2   C3   O3   HO3    1.4724  108.86 -164.64  101.47   0.9893
IC   C3   C4   O4   HO4    1.4998  103.39  131.59  111.45   0.9477
IC   C5   C6   O6   HO6    1.5191  110.53   85.80  108.22   0.9698
IC    N   C3  *C2   H2     1.4190  110.99 -116.97  108.77   1.0892
IC    N   C1  *C2   C3     1.4607  112.62 -127.32  109.20   1.5149
IC   C1   C2    N   HN     1.5156  112.62   21.73  117.18   0.9940
IC    C    N   C2   C3     1.3365  123.04   84.98  113.70   1.5149
IC    C   C2   *N   HN     1.3365  123.04  171.85  117.18   0.9940
IC   CT    C    N   C2     1.4798  117.02  173.18  123.04   1.4607
IC    N   CT   *C    O     1.3365  117.02 -178.97  121.63   1.2235
IC    O    C   CT  HT1     1.2235  121.63 -116.39  110.28   1.1105
IC    O    C   CT  HT2     1.2235  121.63    3.06  109.29   1.1121
IC    O    C   CT  HT3     1.2235  121.63  122.59  110.33   1.1105
PATC  FIRS NONE LAST NONE

RESI ALTANA         0.000  ! 2-acetyl-2-deoxy-alpha-L-talosamine
! refer to NAC2A, toppar_all36_carb_chemod.str
                           ! 
GROU                       !
ATOM C1   CC3162    0.340  !                  O6-HO6
ATOM H1   HCA1      0.090  !                  |
ATOM O1   OC311    -0.650  !              H61-C6-H62
ATOM HO1  HCP1      0.420  !                  |
ATOM C5   CC3163    0.110  !               H5-C5---O5
ATOM H5   HCA1      0.090  !        HO4-O4   /       \    H1
ATOM O5   OC3C61   -0.400  !              \ / HO3     \  /
GROU                       !               C4 |        C1
ATOM C2   CC3161    0.070  !              / \ O3   R  /  \
ATOM H2   HCA1      0.090  !            H4   \|    | /    O1-HO1
ATOM N    NC2D1    -0.470  !                  C3---C2
ATOM HN   HCP1      0.310  !                  |    |
GROU                       !                  H3   H2  
ATOM C    CC2O1     0.510  !                  
ATOM O    OC2D1    -0.510  !                       |
GROU                       !               R =     N-HN
ATOM CT   CC331    -0.270  !                      /
ATOM HT1  HCA3      0.090  !                   O=C   HT1
ATOM HT2  HCA3      0.090  !                      \ /
ATOM HT3  HCA3      0.090  !                   HT2-CT
GROU                       !                        \
ATOM C3   CC3161    0.140  !                         HT3
ATOM H3   HCA1      0.090  ! 
ATOM O3   OC311    -0.650  ! 
ATOM HO3  HCP1      0.420  ! 
GROU                       ! 
ATOM C4   CC3161    0.140  ! 
ATOM H4   HCA1      0.090    
ATOM O4   OC311    -0.650
ATOM HO4  HCP1      0.420
GROU
ATOM C6   CC321     0.050
ATOM H61  HCA2      0.090
ATOM H62  HCA2      0.090
ATOM O6   OC311    -0.650
ATOM HO6  HCP1      0.420
!
BOND C1   O1        C1   H1        O1   HO1       C1   O5        C1   C2
BOND C2   H2        C2   N         N    HN        C2   C3        C3   H3
BOND C3   O3        O3   HO3       C3   C4        C4   H4        C4   O4
BOND O4   HO4       C4   C5        C5   H5        C5   C6        C6   H61
BOND C6   H62       C6   O6        O6   HO6       C5   O5        N    C
BOND C    O         C    CT        CT   HT1       CT   HT2       CT   HT3
IMPR C CT N  O
IMPR N C  C2 HN
!    I    J    K    L      R(IK)   T(IKJ)    PHI   T(JKL)   R(KL)
IC   O1   C2  *C1   H1     1.4221  107.55  121.04  103.18   1.1260
IC   O1   O5  *C1   C2     1.4221  108.10  120.96  116.21   1.5424
IC   O3   C4  *C3   H3     1.4110  114.05 -118.54  103.93   1.1185
IC   O3   C2  *C3   C4     1.4110  111.20 -126.43  108.81   1.5416
IC   O4   C5  *C4   H4     1.3621  111.29 -117.93  107.00   1.0823
IC   O4   C3  *C4   C5     1.3621  110.03 -125.60  113.70   1.5072
IC   C6   O5  *C5   H5     1.5017  109.27 -111.35  106.33   1.1114
IC   C6   C4  *C5   O5     1.5017  116.34 -129.67  115.09   1.4356
IC   O6  H62  *C6  H61     1.4386  106.14  124.99  106.59   1.1207
IC   O6   C5  *C6  H62     1.4386  110.98  119.80  114.03   1.1369
IC   O5   C1   C2   C3     1.4303  116.21  -51.66  111.84   1.4843
IC   C1   C2   C3   C4     1.5424  111.84   50.94  108.81   1.5416
IC   C2   C3   C4   C5     1.4843  108.81  -51.41  113.70   1.5072
IC   C3   C4   C5   O5     1.5416  113.70   49.51  115.09   1.4356
IC   C4   C5   O5   C1     1.5072  115.09  -46.15  113.29   1.4303
IC   C5   O5   C1   C2     1.4356  113.29   47.30  116.21   1.5424
IC   C4   C5   C6   O6     1.5072  116.34  -63.06  110.98   1.4386
IC   O5   C1   O1  HO1     1.4303  108.10  -62.34  103.18   0.9787
IC   C2   C3   O3  HO3     1.4843  111.20  -60.87  105.69   0.9861
IC   C3   C4   O4  HO4     1.5416  110.03 -150.82  103.42   0.9772
IC   C5   C6   O6  HO6     1.5017  110.98  -78.75  112.42   0.9516
IC    N   C3  *C2   H2     1.4190  110.99 -116.97  108.77   1.0892
IC    N   C1  *C2   C3     1.4607  112.62 -127.32  109.20   1.5149
IC   C1   C2    N   HN     1.5156  112.62   21.73  117.18   0.9940
IC    C    N   C2   C3     1.3365  123.04   84.98  113.70   1.5149
IC    C   C2   *N   HN     1.3365  123.04  171.85  117.18   0.9940
IC   CT    C    N   C2     1.4798  117.02  173.18  123.04   1.4607
IC    N   CT   *C    O     1.3365  117.02 -178.97  121.63   1.2235
IC    O    C   CT  HT1     1.2235  121.63 -116.39  110.28   1.1105
IC    O    C   CT  HT2     1.2235  121.63    3.06  109.29   1.1121
IC    O    C   CT  HT3     1.2235  121.63  122.59  110.33   1.1105
PATC FIRS NONE LAST NONE


RESI BLTANA         0.000  ! 2-acetyl-2-deoxy-alpha-L-talosamine
! refer to NAC2A, toppar_all36_carb_chemod.str
                           ! 
GROU                       !
ATOM C1   CC3162    0.340  !                  O6-HO6
ATOM H1   HCA1      0.090  !                  |
ATOM O1   OC311    -0.650  !              H61-C6-H62
ATOM HO1  HCP1      0.420  !                  |
ATOM C5   CC3163    0.110  !               H5-C5---O5
ATOM H5   HCA1      0.090  !        HO4-O4   /       \    H1
ATOM O5   OC3C61   -0.400  !              \ / HO3     \  /
GROU                       !               C4 |        C1
ATOM C2   CC3161    0.070  !              / \ O3   R  /  \
ATOM H2   HCA1      0.090  !            H4   \|    | /    O1-HO1
ATOM N    NC2D1    -0.470  !                  C3---C2
ATOM HN   HCP1      0.310  !                  |    |
GROU                       !                  H3   H2  
ATOM C    CC2O1     0.510  !                  
ATOM O    OC2D1    -0.510  !                       |
GROU                       !               R =     N-HN
ATOM CT   CC331    -0.270  !                      /
ATOM HT1  HCA3      0.090  !                   O=C   HT1
ATOM HT2  HCA3      0.090  !                      \ /
ATOM HT3  HCA3      0.090  !                   HT2-CT
GROU                       !                        \
ATOM C3   CC3161    0.140  !                         HT3
ATOM H3   HCA1      0.090  ! 
ATOM O3   OC311    -0.650  ! 
ATOM HO3  HCP1      0.420  ! 
GROU                       ! 
ATOM C4   CC3161    0.140  ! 
ATOM H4   HCA1      0.090    
ATOM O4   OC311    -0.650
ATOM HO4  HCP1      0.420
GROU
ATOM C6   CC321     0.050
ATOM H61  HCA2      0.090
ATOM H62  HCA2      0.090
ATOM O6   OC311    -0.650
ATOM HO6  HCP1      0.420
!
BOND C1   O1        C1   H1        O1   HO1       C1   O5        C1   C2
BOND C2   H2        C2   N         N    HN        C2   C3        C3   H3
BOND C3   O3        O3   HO3       C3   C4        C4   H4        C4   O4
BOND O4   HO4       C4   C5        C5   H5        C5   C6        C6   H61
BOND C6   H62       C6   O6        O6   HO6       C5   O5        N    C
BOND C    O         C    CT        CT   HT1       CT   HT2       CT   HT3
IMPR C CT N  O
IMPR N C  C2 HN
!    I    J    K    L      R(IK)   T(IKJ)    PHI   T(JKL)   R(KL)
IC   O1   C2  *C1   H1     1.4221  107.55 -121.04  103.18   1.1260
IC   O1   O5  *C1   C2     1.4221  108.10 -120.96  116.21   1.5424
IC   O3   C4  *C3   H3     1.4110  114.05 -118.54  103.93   1.1185
IC   O3   C2  *C3   C4     1.4110  111.20 -126.43  108.81   1.5416
IC   O4   C5  *C4   H4     1.3621  111.29 -117.93  107.00   1.0823
IC   O4   C3  *C4   C5     1.3621  110.03 -125.60  113.70   1.5072
IC   C6   O5  *C5   H5     1.5017  109.27 -111.35  106.33   1.1114
IC   C6   C4  *C5   O5     1.5017  116.34 -129.67  115.09   1.4356
IC   O6  H62  *C6  H61     1.4386  106.14  124.99  106.59   1.1207
IC   O6   C5  *C6  H62     1.4386  110.98  119.80  114.03   1.1369
IC   O5   C1   C2   C3     1.4303  116.21  -51.66  111.84   1.4843
IC   C1   C2   C3   C4     1.5424  111.84   50.94  108.81   1.5416
IC   C2   C3   C4   C5     1.4843  108.81  -51.41  113.70   1.5072
IC   C3   C4   C5   O5     1.5416  113.70   49.51  115.09   1.4356
IC   C4   C5   O5   C1     1.5072  115.09  -46.15  113.29   1.4303
IC   C5   O5   C1   C2     1.4356  113.29   47.30  116.21   1.5424
IC   C4   C5   C6   O6     1.5072  116.34  -63.06  110.98   1.4386
IC   O5   C1   O1  HO1     1.4303  108.10  -62.34  103.18   0.9787
IC   C2   C3   O3  HO3     1.4843  111.20  -60.87  105.69   0.9861
IC   C3   C4   O4  HO4     1.5416  110.03 -150.82  103.42   0.9772
IC   C5   C6   O6  HO6     1.5017  110.98  -78.75  112.42   0.9516
IC    N   C3  *C2   H2     1.4190  110.99 -116.97  108.77   1.0892
IC    N   C1  *C2   C3     1.4607  112.62 -127.32  109.20   1.5149
IC   C1   C2    N   HN     1.5156  112.62   21.73  117.18   0.9940
IC    C    N   C2   C3     1.3365  123.04   84.98  113.70   1.5149
IC    C   C2   *N   HN     1.3365  123.04  171.85  117.18   0.9940
IC   CT    C    N   C2     1.4798  117.02  173.18  123.04   1.4607
IC    N   CT   *C    O     1.3365  117.02 -178.97  121.63   1.2235
IC    O    C   CT  HT1     1.2235  121.63 -116.39  110.28   1.1105
IC    O    C   CT  HT2     1.2235  121.63    3.06  109.29   1.1121
IC    O    C   CT  HT3     1.2235  121.63  122.59  110.33   1.1105
PATC FIRS NONE LAST NONE

RESI ALIDNA         0.000  ! 2-acetyl-2-deoxy-alpha-L-idosamine
! refer to NAC2B, toppar_all36_carb_chemod.str
                           ! 
GROU                       !
ATOM C1   CC3162    0.340  !                        
ATOM H1   HCA1      0.090  !                   
ATOM O1   OC311    -0.650  !                  H5    
ATOM HO1  HCP1      0.420  !                  |
ATOM C5   CC3163    0.110  !                  C5---O5
ATOM H5   HCA1      0.090  !            H4   /|      \    O1-HO1
ATOM O5   OC3C61   -0.400  !              \ / C6      \  /
GROU                       !               C4          C1
ATOM C2   CC3161    0.070  !              / \ O3\  H2 /  \
ATOM H2   HCA1      0.090  !        HO4-O4   \|HO3 | /    H1
ATOM N    NC2D1    -0.470  !                  C3---C2
ATOM HN   HCP1      0.310  !                  |    |         
GROU                       !                  H3   N-HN         
ATOM C    CC2O1     0.510  !                      /
ATOM O    OC2D1    -0.510  !                   O=C   HT1
GROU                       !                      \ /
ATOM CT   CC331    -0.270  !                   HT2-CT
ATOM HT1  HCA3      0.090  !                        \
ATOM HT2  HCA3      0.090  !                         HT3
ATOM HT3  HCA3      0.090  !                   
GROU                       !                   
ATOM C3   CC3161    0.140  !                   
ATOM H3   HCA1      0.090  !
ATOM O3   OC311    -0.650  !   :C6, O6, HO6, H61, and H62 are attached to C6
ATOM HO3  HCP1      0.420  !
GROU                       !
ATOM C4   CC3161    0.140  !
ATOM H4   HCA1      0.090
ATOM O4   OC311    -0.650
ATOM HO4  HCP1      0.420
GROU
ATOM C6   CC321     0.050
ATOM H61  HCA2      0.090
ATOM H62  HCA2      0.090
ATOM O6   OC311    -0.650
ATOM HO6  HCP1      0.420
!
BOND C1   O1        C1   H1        O1   HO1       C1   O5        C1   C2
BOND C2   H2        C2   N         N    HN        C2   C3        C3   H3
BOND C3   O3        O3   HO3       C3   C4        C4   H4        C4   O4
BOND O4   HO4       C4   C5        C5   H5        C5   C6        C6   H61
BOND C6   H62       C6   O6        O6   HO6       C5   O5        N    C
BOND C    O         C    CT        CT   HT1       CT   HT2       CT   HT3
IMPR C CT N  O
IMPR N C  C2 HN
!    I    J    K    L      R(IK)   T(IKJ)    PHI   T(JKL)   R(KL)
IC   O1   C2  *C1   H1     1.4115  105.82 -120.26  110.81   1.0905
IC   O1   O5  *C1   C2     1.4115  113.00 -118.92  111.32   1.5218
IC   O3   C4  *C3   H3     1.4198  108.29 -120.00  108.28   1.0957
IC   O3   C2  *C3   C4     1.4198  111.19 -120.00  110.08   1.5102
IC   O4   C5  *C4   H4     1.4163  108.82  120.00  109.07   1.0972
IC   O4   C3  *C4   C5     1.4163  111.43  120.00  108.83   1.5171
IC   C6   O5  *C5   H5     1.5099  105.42  117.88  109.66   1.0926
IC   C6   C4  *C5   O5     1.5099  112.84  117.26  109.77   1.4384
IC   O6  H62  *C6  H61     1.4292  107.96 -123.56  113.24   1.1140
IC   O6   C5  *C6  H62     1.4292  109.39 -114.45  102.63   1.1098
IC   O5   C1   C2   C3     1.4059  111.32   53.56  110.04   1.5167
IC   C1   C2   C3   C4     1.5218  110.04  -54.55  110.08   1.5102
IC   C2   C3   C4   C5     1.5167  110.08   57.15  108.83   1.5171
IC   C3   C4   C5   O5     1.5102  108.83  -58.25  109.77   1.4384
IC   C4   C5   O5   C1     1.5171  109.77   59.84  114.27   1.4059
IC   C5   O5   C1   C2     1.4384  114.27  -57.30  111.32   1.5218
IC   C4   C5   C6   O6     1.5035  112.70 -173.75  109.39   1.4292
IC   O5   C1   O1  HO1     1.4059  113.00   60.00  108.04   0.9634
IC   C2   C3   O3  HO3     1.5167  111.19  -60.00  106.26   0.9641
IC   C3   C4   O4  HO4     1.5102  111.43   60.00  105.89   0.9645
IC   C5   C6   O6  HO6     1.4888  109.49 -121.61  102.80   0.9533
IC    N   C3  *C2   H2     1.4190  110.99  116.97  108.77   1.0892
IC    N   C1  *C2   C3     1.4607  112.62  127.32  109.20   1.5149
IC   C1   C2    N   HN     1.5156  112.62   21.73  117.18   0.9940
IC    C    N   C2   C3     1.3365  123.04   84.98  113.70   1.5149
IC    C   C2   *N   HN     1.3365  123.04  171.85  117.18   0.9940
IC   CT    C    N   C2     1.4798  117.02  173.18  123.04   1.4607
IC    N   CT   *C    O     1.3365  117.02 -178.97  121.63   1.2235
IC    O    C   CT  HT1     1.2235  121.63 -116.39  110.28   1.1105
IC    O    C   CT  HT2     1.2235  121.63    3.06  109.29   1.1121
IC    O    C   CT  HT3     1.2235  121.63  122.59  110.33   1.1105
PATC FIRS NONE LAST NONE


RESI BLIDNA         0.000  ! 2-acetyl-2-deoxy-alpha-L-idosamine
! refer to NAC2B, toppar_all36_carb_chemod.str
                           ! 
GROU                       !
ATOM C1   CC3162    0.340  !                        
ATOM H1   HCA1      0.090  !                   
ATOM O1   OC311    -0.650  !                  H5    
ATOM HO1  HCP1      0.420  !                  |
ATOM C5   CC3163    0.110  !                  C5---O5
ATOM H5   HCA1      0.090  !            H4   /|      \    O1-HO1
ATOM O5   OC3C61   -0.400  !              \ / C6      \  /
GROU                       !               C4          C1
ATOM C2   CC3161    0.070  !              / \ O3\  H2 /  \
ATOM H2   HCA1      0.090  !        HO4-O4   \|HO3 | /    H1
ATOM N    NC2D1    -0.470  !                  C3---C2
ATOM HN   HCP1      0.310  !                  |    |         
GROU                       !                  H3   N-HN        
ATOM C    CC2O1     0.510  !                      /
ATOM O    OC2D1    -0.510  !                   O=C   HT1
GROU                       !                      \ /
ATOM CT   CC331    -0.270  !                   HT2-CT
ATOM HT1  HCA3      0.090  !                        \
ATOM HT2  HCA3      0.090  !                         HT3
ATOM HT3  HCA3      0.090  !                   
GROU                       !                   
ATOM C3   CC3161    0.140  !                   
ATOM H3   HCA1      0.090  !
ATOM O3   OC311    -0.650  !   :C6, O6, HO6, H61, and H62 are attached to C6
ATOM HO3  HCP1      0.420  !
GROU                       !
ATOM C4   CC3161    0.140  !
ATOM H4   HCA1      0.090
ATOM O4   OC311    -0.650
ATOM HO4  HCP1      0.420
GROU
ATOM C6   CC321     0.050
ATOM H61  HCA2      0.090
ATOM H62  HCA2      0.090
ATOM O6   OC311    -0.650
ATOM HO6  HCP1      0.420
!
BOND C1   O1        C1   H1        O1   HO1       C1   O5        C1   C2
BOND C2   H2        C2   N         N    HN        C2   C3        C3   H3
BOND C3   O3        O3   HO3       C3   C4        C4   H4        C4   O4
BOND O4   HO4       C4   C5        C5   H5        C5   C6        C6   H61
BOND C6   H62       C6   O6        O6   HO6       C5   O5        N    C
BOND C    O         C    CT        CT   HT1       CT   HT2       CT   HT3
IMPR C CT N  O
IMPR N C  C2 HN
!    I    J    K    L      R(IK)   T(IKJ)    PHI   T(JKL)   R(KL)
IC   O1   C2  *C1   H1     1.4115  105.82  120.26  110.81   1.0905
IC   O1   O5  *C1   C2     1.4115  113.00  118.92  111.32   1.5218
IC   O3   C4  *C3   H3     1.4198  108.29 -120.00  108.28   1.0957
IC   O3   C2  *C3   C4     1.4198  111.19 -120.00  110.08   1.5102
IC   O4   C5  *C4   H4     1.4163  108.82  120.00  109.07   1.0972
IC   O4   C3  *C4   C5     1.4163  111.43  120.00  108.83   1.5171
IC   C6   O5  *C5   H5     1.5099  105.42  117.88  109.66   1.0926
IC   C6   C4  *C5   O5     1.5099  112.84  117.26  109.77   1.4384
IC   O6  H62  *C6  H61     1.4292  107.96 -123.56  113.24   1.1140
IC   O6   C5  *C6  H62     1.4292  109.39 -114.45  102.63   1.1098
IC   O5   C1   C2   C3     1.4059  111.32   53.56  110.04   1.5167
IC   C1   C2   C3   C4     1.5218  110.04  -54.55  110.08   1.5102
IC   C2   C3   C4   C5     1.5167  110.08   57.15  108.83   1.5171
IC   C3   C4   C5   O5     1.5102  108.83  -58.25  109.77   1.4384
IC   C4   C5   O5   C1     1.5171  109.77   59.84  114.27   1.4059
IC   C5   O5   C1   C2     1.4384  114.27  -57.30  111.32   1.5218
IC   C4   C5   C6   O6     1.5035  112.70 -173.75  109.39   1.4292
IC   O5   C1   O1  HO1     1.4059  113.00   60.00  108.04   0.9634
IC   C2   C3   O3  HO3     1.5167  111.19  -60.00  106.26   0.9641
IC   C3   C4   O4  HO4     1.5102  111.43   60.00  105.89   0.9645
IC   C5   C6   O6  HO6     1.4888  109.49 -121.61  102.80   0.9533
IC    N   C3  *C2   H2     1.4190  110.99  116.97  108.77   1.0892
IC    N   C1  *C2   C3     1.4607  112.62  127.32  109.20   1.5149
IC   C1   C2    N   HN     1.5156  112.62   21.73  117.18   0.9940
IC    C    N   C2   C3     1.3365  123.04   84.98  113.70   1.5149
IC    C   C2   *N   HN     1.3365  123.04  171.85  117.18   0.9940
IC   CT    C    N   C2     1.4798  117.02  173.18  123.04   1.4607
IC    N   CT   *C    O     1.3365  117.02 -178.97  121.63   1.2235
IC    O    C   CT  HT1     1.2235  121.63 -116.39  110.28   1.1105
IC    O    C   CT  HT2     1.2235  121.63    3.06  109.29   1.1121
IC    O    C   CT  HT3     1.2235  121.63  122.59  110.33   1.1105
PATC FIRS NONE LAST NONE

RESI ALRIB         0.00 !  alpha-L-Ribose
GROUP
ATOM O4   OC3C51 -0.40  !
ATOM C1   CC3152  0.34  !
ATOM H1   HCA1    0.09  !           HO5--O5
ATOM O1   OC311  -0.65  !                 \       O4
ATOM HO1  HCP1    0.42  !             H51--C5   /    \    H1
ATOM C4   CC3153  0.11  !                 / \  /      \  /
ATOM H4   HCA1    0.09  !              H52   C4        C1
GROUP                   !                   / \        / \
ATOM C5   CC321   0.05  !                 H4   \      /   O1--HO1
ATOM H51  HCA2    0.09  !                      C3----C2
ATOM H52  HCA2    0.09  !                     /  \   / \
ATOM O5   OC311  -0.65  !              HO3--O3  H3  O2 H2
ATOM HO5  HCP1    0.42  !                           |
GROUP                   !                          HO2
ATOM C2   CC3151  0.14  !
ATOM H2   HCA1    0.09  !
ATOM O2   OC311  -0.65  !
ATOM HO2  HCP1    0.42  !
GROUP                   !
ATOM C3   CC3151  0.14  !
ATOM H3   HCA1    0.09  !
ATOM O3   OC311  -0.65  !
ATOM HO3  HCP1    0.42  !
BOND O4 C1  C1 H1   C1 O1   O1 HO1
BOND C1 C2  C2 H2   C2 O2   O2 HO2
BOND C2 C3  C3 H3   C3 O3   O3 HO3
BOND C3 C4  C4 H4   C4 C5   C4 O4
BOND C5 H51 C5 H52  C5 O5   O5 HO5
! IC table; from minimized geometry*
IC C4   O4   C1   C2   1.4343  107.06   43.51  102.91   1.5564
IC O4   C1   C2   C3   1.4227  102.91  -29.68  103.27   1.5615
IC C1   C2   C3   C4   1.5564  103.27    6.90  103.97   1.5386
IC C3   O4  *C4   C5   1.5386  104.85 -125.17  112.30   1.5446
IC C3   O4  *C4   H4   1.5386  104.85  116.42  106.12   1.1143
IC O4   C4   C5   O5   1.4343  112.30  178.59  110.88   1.4293
IC C4   C5   O5   HO5  1.5446  110.88   86.85  110.49   0.9639
IC O5   C4  *C5   H51  1.4293  110.88 -119.78  108.95   1.1027
IC O5   C4  *C5   H52  1.4293  110.88  122.02  109.96   1.1020
IC C2   O4  *C1   O1   1.5564  102.91 -122.54  109.76   1.4025
IC O4   C1   O1   HO1  1.4227  109.76  -66.79  107.33   0.9584
IC C2   O4  *C1   H1   1.5564  102.91  117.68  108.69   1.1117
IC C3   C1  *C2   H2   1.5615  103.27  113.35  106.87   1.1124
IC C3   C1  *C2   O2   1.5615  103.27 -127.46  116.16   1.4278
IC C1   C2   O2   HO2  1.5564  116.16   81.77  106.00   0.9665
IC C2   C4  *C3   O3   1.5615  103.97  125.04  111.07   1.4263
IC C2   C4  *C3   H3   1.5615  103.97 -115.28  109.94   1.1126
IC C4   C3   O3   HO3  1.5386  111.07   77.15  108.40   0.9644
IC C2   C4  *C3   H4   1.5615  103.97   95.69   28.61   2.1867


RESI BLRIB         0.00 !  alpha-L-Ribose
GROUP
ATOM O4   OC3C51 -0.40  !
ATOM C1   CC3152  0.34  !
ATOM H1   HCA1    0.09  !           HO5--O5
ATOM O1   OC311  -0.65  !                 \       O4
ATOM HO1  HCP1    0.42  !             H51--C5   /    \    H1
ATOM C4   CC3153  0.11  !                 / \  /      \  /
ATOM H4   HCA1    0.09  !              H52   C4        C1
GROUP                   !                   / \        / \
ATOM C5   CC321   0.05  !                 H4   \      /   O1--HO1
ATOM H51  HCA2    0.09  !                      C3----C2
ATOM H52  HCA2    0.09  !                     /  \   / \
ATOM O5   OC311  -0.65  !              HO3--O3  H3  O2 H2
ATOM HO5  HCP1    0.42  !                           |
GROUP                   !                          HO2
ATOM C2   CC3151  0.14  !
ATOM H2   HCA1    0.09  !
ATOM O2   OC311  -0.65  !
ATOM HO2  HCP1    0.42  !
GROUP                   !
ATOM C3   CC3151  0.14  !
ATOM H3   HCA1    0.09  !
ATOM O3   OC311  -0.65  !
ATOM HO3  HCP1    0.42  !
BOND O4 C1  C1 H1   C1 O1   O1 HO1
BOND C1 C2  C2 H2   C2 O2   O2 HO2
BOND C2 C3  C3 H3   C3 O3   O3 HO3
BOND C3 C4  C4 H4   C4 C5   C4 O4
BOND C5 H51 C5 H52  C5 O5   O5 HO5
! IC table; from minimized geometry*
IC C4   O4   C1   C2   1.4343  107.06   43.51  102.91   1.5564
IC O4   C1   C2   C3   1.4227  102.91  -29.68  103.27   1.5615
IC C1   C2   C3   C4   1.5564  103.27    6.90  103.97   1.5386
IC C3   O4  *C4   C5   1.5386  104.85 -125.17  112.30   1.5446
IC C3   O4  *C4   H4   1.5386  104.85  116.42  106.12   1.1143
IC O4   C4   C5   O5   1.4343  112.30  178.59  110.88   1.4293
IC C4   C5   O5   HO5  1.5446  110.88   86.85  110.49   0.9639
IC O5   C4  *C5   H51  1.4293  110.88 -119.78  108.95   1.1027
IC O5   C4  *C5   H52  1.4293  110.88  122.02  109.96   1.1020
IC C2   O4  *C1   O1   1.5564  102.91  122.54  109.76   1.4025
IC O4   C1   O1   HO1  1.4227  109.76  -66.79  107.33   0.9584
IC C2   O4  *C1   H1   1.5564  102.91 -117.68  108.69   1.1117
IC C3   C1  *C2   H2   1.5615  103.27  113.35  106.87   1.1124
IC C3   C1  *C2   O2   1.5615  103.27 -127.46  116.16   1.4278
IC C1   C2   O2   HO2  1.5564  116.16   81.77  106.00   0.9665
IC C2   C4  *C3   O3   1.5615  103.97  125.04  111.07   1.4263
IC C2   C4  *C3   H3   1.5615  103.97 -115.28  109.94   1.1126
IC C4   C3   O3   HO3  1.5386  111.07   77.15  108.40   0.9644
IC C2   C4  *C3   H4   1.5615  103.97   95.69   28.61   2.1867

RESI ALGALF        0.00  !  alpha-L-Galactofuranose
GROUP                                   
ATOM O4   OC3C51 -0.40  !                                     
ATOM C1   CC3152  0.34  !                                    
ATOM H1   HCA1    0.09  !                                              
ATOM O1   OC311  -0.65  !                       O4                                    
ATOM HO1  HCP1    0.42  !               H4    /    \    H1               
ATOM C4   CC3153  0.11  !                 \  /      \  /                         
ATOM H4   HCA1    0.09  !       HO5        C4        C1                           
GROUP                   !         \       / \        / \                                        
ATOM C2   CC3151  0.14  !          O5---C5   \      /   O1--HO1
ATOM H2   HCA1    0.09  !        H61   / |   C3----C2                                       
ATOM O2   OC311  -0.65  !          \  /  H5 /  \   / \                          
ATOM HO2  HCP1    0.42  !      H62--C6    H3  O3  O2 H2                    
GROUP                   !           |          |   |                      
ATOM C3   CC3151  0.14  !           O6        HO3 HO2           
ATOM H3   HCA1    0.09  !             \               
ATOM O3   OC311  -0.65  !              HO6     
ATOM HO3  HCP1    0.42  !                               
GROUP                   !
ATOM C5   CC312   0.140 !
ATOM H5   HCA1    0.090 !
ATOM O5   OC311  -0.650 !
ATOM HO5  HCP1    0.420 !
GROUP                   !                            
ATOM C6   CC322   0.05  !                    
ATOM H61  HCA2    0.09  !                                    
ATOM H62  HCA2    0.09  !                                
ATOM O6   OC311  -0.65  !                        
ATOM HO6  HCP1    0.42  !                                          

BOND O4 C1  C1 H1   C1 O1   O1 HO1
BOND C1 C2  C2 H2   C2 O2   O2 HO2
BOND C2 C3  C3 H3   C3 O3   O3 HO3
BOND C3 C4  C4 H4   C4 C5   C4 O4
BOND C5 H5  C5 C6   C5 O5   O5 HO5
BOND C6 H61 C6 H62  C6 O6   O6 HO6 

! IC table; from minimized geometry*
IC C4   O4   C1   C2   1.4368  109.21   -7.17  106.92   1.5609
IC O4   C1   C2   C3   1.4288  106.92   29.31  100.61   1.5256
IC C1   C2   C3   C4   1.5609  100.61  -38.33  101.22   1.5366
IC C3   O4  *C4   C5   1.5366  105.95  120.07  111.10   1.5466
IC C3   O4  *C4   H4   1.5366  105.95 -120.62  106.41   1.1129
IC O4   C4   C5   O5   1.4368  111.10  170.12  111.17   1.4292
IC C4   C5   O5   HO5  1.5454  111.10   93.06  110.47   0.9646
IC O5   C4  *C5   H5   1.4305  111.10 -119.95  108.87   1.1029
IC O5   C4  *C5   C6   1.4305  111.10  122.01  109.82   1.4305
IC C2   O4  *C1   O1   1.5609  106.92 -123.12  110.19   1.4024
IC O4   C1   O1   HO1  1.4288  110.19  -60.16  106.38   0.9603
IC C2   O4  *C1   H1   1.5609  106.92  117.24  106.84   1.1130
IC C3   C1  *C2   H2   1.5256  100.61  119.80  111.22   1.1086
IC C3   C1  *C2   O2   1.5256  100.61 -116.99  113.84   1.4299
IC C1   C2   O2   HO2  1.5609  113.84  -25.15  106.11   0.9678
IC C2   C4  *C3   O3   1.5256  101.22 -116.82  111.32   1.4223
IC C2   C4  *C3   H3   1.5256  101.22  120.45  112.39   1.1104
IC C4   C3   O3   HO3  1.5366  111.32  -68.17  107.50   0.9664
IC C2   C4  *C3   H4   1.5256  101.22   77.82   29.09   2.1676
IC C5   C6  O6    HO6  1.4709  114.66   88.37  107.03   1.0040
IC C4   C5  C6    O6   1.5598  116.76  -61.43  114.66   1.4188
IC O6   C5  *C6   H61  1.4188  114.66  127.31  114.12   1.0898
IC H61  C5  *C6   H62  1.0898  114.12  114.62  105.24   1.1359
IC O4   C4  C5    C6   1.4500  108.75  -57.09  116.76   1.4709


RESI BLGALF        0.00  !  alpha-L-Galactofuranose
GROUP                                   
ATOM O4   OC3C51 -0.40  !                                     
ATOM C1   CC3152  0.34  !                                    
ATOM H1   HCA1    0.09  !                                              
ATOM O1   OC311  -0.65  !                       O4                                    
ATOM HO1  HCP1    0.42  !               H4    /    \    H1               
ATOM C4   CC3153  0.11  !                 \  /      \  /                         
ATOM H4   HCA1    0.09  !       HO5        C4        C1                           
GROUP                   !         \       / \        / \                                        
ATOM C2   CC3151  0.14  !          O5---C5   \      /   O1--HO1
ATOM H2   HCA1    0.09  !        H61   / |   C3----C2                                       
ATOM O2   OC311  -0.65  !          \  /  H5 /  \   / \                          
ATOM HO2  HCP1    0.42  !      H62--C6    H3  O3  O2 H2                    
GROUP                   !           |          |   |                      
ATOM C3   CC3151  0.14  !           O6        HO3 HO2           
ATOM H3   HCA1    0.09  !             \               
ATOM O3   OC311  -0.65  !              HO6     
ATOM HO3  HCP1    0.42  !                               
GROUP                   !
ATOM C5   CC312   0.140 !
ATOM H5   HCA1    0.090 !
ATOM O5   OC311  -0.650 !
ATOM HO5  HCP1    0.420 !
GROUP                   !                            
ATOM C6   CC322   0.05  !                    
ATOM H61  HCA2    0.09  !                                    
ATOM H62  HCA2    0.09  !                                
ATOM O6   OC311  -0.65  !                        
ATOM HO6  HCP1    0.42  !                                          

BOND O4 C1  C1 H1   C1 O1   O1 HO1
BOND C1 C2  C2 H2   C2 O2   O2 HO2
BOND C2 C3  C3 H3   C3 O3   O3 HO3
BOND C3 C4  C4 H4   C4 C5   C4 O4
BOND C5 H5  C5 C6   C5 O5   O5 HO5
BOND C6 H61 C6 H62  C6 O6   O6 HO6 

! IC table; from minimized geometry*
IC C4   O4   C1   C2   1.4368  109.21   -7.17  106.92   1.5609
IC O4   C1   C2   C3   1.4288  106.92   29.31  100.61   1.5256
IC C1   C2   C3   C4   1.5609  100.61  -38.33  101.22   1.5366
IC C3   O4  *C4   C5   1.5366  105.95  120.07  111.10   1.5466
IC C3   O4  *C4   H4   1.5366  105.95 -120.62  106.41   1.1129
IC O4   C4   C5   O5   1.4368  111.10  170.12  111.17   1.4292
IC C4   C5   O5   HO5  1.5454  111.10   93.06  110.47   0.9646
IC O5   C4  *C5   H5   1.4305  111.10 -119.95  108.87   1.1029
IC O5   C4  *C5   C6   1.4305  111.10  122.01  109.82   1.4305
IC C2   O4  *C1   O1   1.5609  106.92  123.12  110.19   1.4024
IC O4   C1   O1   HO1  1.4288  110.19  -60.16  106.38   0.9603
IC C2   O4  *C1   H1   1.5609  106.92 -117.24  106.84   1.1130
IC C3   C1  *C2   H2   1.5256  100.61  119.80  111.22   1.1086
IC C3   C1  *C2   O2   1.5256  100.61 -116.99  113.84   1.4299
IC C1   C2   O2   HO2  1.5609  113.84  -25.15  106.11   0.9678
IC C2   C4  *C3   O3   1.5256  101.22 -116.82  111.32   1.4223
IC C2   C4  *C3   H3   1.5256  101.22  120.45  112.39   1.1104
IC C4   C3   O3   HO3  1.5366  111.32  -68.17  107.50   0.9664
IC C2   C4  *C3   H4   1.5256  101.22   77.82   29.09   2.1676
IC C5   C6  O6    HO6  1.4709  114.66   88.37  107.03   1.0040
IC C4   C5  C6    O6   1.5598  116.76  -61.43  114.66   1.4188
IC O6   C5  *C6   H61  1.4188  114.66  127.31  114.12   1.0898
IC H61  C5  *C6   H62  1.0898  114.12  114.62  105.24   1.1359
IC O4   C4  C5    C6   1.4500  108.75  -57.09  116.76   1.4709

RESI AALLNA         0.000  ! 2-acetyl-2-deoxy-alpha-D-allosamine
! refer to NAC2B, toppar_all36_carb_chemod.str
                           ! 
GROU                       !
ATOM C1   CC3162    0.340  !                  O6-HO6
ATOM H1   HCA1      0.090  !                  |
ATOM O1   OC311    -0.650  !              H61-C6-H62
ATOM HO1  HCP1      0.420  !                  |
ATOM C5   CC3163    0.110  !               H5-C5---O5
ATOM H5   HCA1      0.090  !            H4   /       \    H1
ATOM O5   OC3C61   -0.400  !              \ /         \  /
GROU                       !               C4          C1
ATOM C2   CC3161    0.070  !              / \ H3   H2 /  \
ATOM H2   HCA1      0.090  !        HO4-O4   \|    | /    O1-HO1
ATOM N    NC2D1    -0.470  !                  C3---C2
ATOM HN   HCP1      0.310  !                  |    |
GROU                       !              HO3-O3   N-HN
ATOM C    CC2O1     0.510  !                      /
ATOM O    OC2D1    -0.510  !                   O=C   HT1
GROU                       !                      \ /
ATOM CT   CC331    -0.270  !                   HT2-CT
ATOM HT1  HCA3      0.090  !                        \
ATOM HT2  HCA3      0.090  !                         HT3
ATOM HT3  HCA3      0.090  !
GROU                       !
ATOM C3   CC3161    0.140  !
ATOM H3   HCA1      0.090  !
ATOM O3   OC311    -0.650  !
ATOM HO3  HCP1      0.420  !
GROU                       !
ATOM C4   CC3161    0.140  !
ATOM H4   HCA1      0.090
ATOM O4   OC311    -0.650
ATOM HO4  HCP1      0.420
GROU
ATOM C6   CC321     0.050
ATOM H61  HCA2      0.090
ATOM H62  HCA2      0.090
ATOM O6   OC311    -0.650
ATOM HO6  HCP1      0.420
!
BOND C1   O1        C1   H1        O1   HO1       C1   O5        C1   C2
BOND C2   H2        C2   N         N    HN        C2   C3        C3   H3
BOND C3   O3        O3   HO3       C3   C4        C4   H4        C4   O4
BOND O4   HO4       C4   C5        C5   H5        C5   C6        C6   H61
BOND C6   H62       C6   O6        O6   HO6       C5   O5        N    C
BOND C    O         C    CT        CT   HT1       CT   HT2       CT   HT3
IMPR C CT N  O
IMPR N C  C2 HN
!    I    J    K    L      R(IK)   T(IKJ)    PHI   T(JKL)   R(KL)
IC   O1   C2  *C1   H1     1.4098  110.83 -123.55  103.31   1.1208
IC   O1   O5  *C1   C2     1.4098  109.08 -122.35  110.92   1.5564
IC   O3   C4  *C3   H3     1.4756  113.82 -112.82  103.37   1.1328
IC   O3   C2  *C3   C4     1.4756  109.58 -126.87  111.42   1.5452
IC   O4   C5  *C4   H4     1.4147  111.32 -125.80  108.92   1.1328
IC   O4   C3  *C4   C5     1.4147  105.29 -121.63  112.88   1.5179
IC   C6   O5  *C5   H5     1.4813  111.46  111.89  106.04   1.1158
IC   C6   C4  *C5   O5     1.4813  113.62  129.33  114.16   1.4217
IC   O6  H62  *C6  H61     1.4254  104.77 -121.62  104.03   1.1216
IC   O6   C5  *C6  H62     1.4254  111.38 -121.22  118.00   1.1175
IC   O5   C1   C2   C3     1.4402  110.92   54.57  112.80   1.4510
IC   C1   C2   C3   C4     1.5564  112.80  -50.62  111.42   1.5452
IC   C2   C3   C4   C5     1.4510  111.42   46.53  112.88   1.5179
IC   C3   C4   C5   O5     1.5452  112.88  -46.19  114.16   1.4217
IC   C4   C5   O5   C1     1.5179  114.16   51.39  114.72   1.4402
IC   C5   O5   C1   C2     1.4217  114.72  -54.00  110.92   1.5564
IC   C4   C5   C6   O6     1.5179  113.62  -59.78  111.38   1.4254
IC   O5   C1   O1  HO1     1.4402  109.08   58.48  102.60   0.9806
IC   C2   C3   O3  HO3     1.4510  109.58  -29.18  102.05   0.9525
IC   C3   C4   O4  HO4     1.5452  105.29  -22.81  109.42   0.9570
IC   C5   C6   O6  HO6     1.4813  111.38   63.12  111.98   0.9972
IC    N   C3  *C2   H2     1.4190  110.99 -116.97  108.77   1.0892
IC    N   C1  *C2   C3     1.4607  112.62 -127.32  109.20   1.5149
IC   C1   C2    N   HN     1.5156  112.62  -21.73  117.18   0.9940
IC    C    N   C2   C3     1.3365  123.04  -84.98  113.70   1.5149
IC    C   C2   *N   HN     1.3365  123.04 -171.85  117.18   0.9940
IC   CT    C    N   C2     1.4798  117.02 -173.18  123.04   1.4607
IC    N   CT   *C    O     1.3365  117.02  178.97  121.63   1.2235
IC    O    C   CT  HT1     1.2235  121.63  116.39  110.28   1.1105
IC    O    C   CT  HT2     1.2235  121.63   -3.06  109.29   1.1121
IC    O    C   CT  HT3     1.2235  121.63 -122.59  110.33   1.1105
PATC FIRS NONE LAST NONE

RESI BALLNA         0.000  ! 2-acetyl-2-deoxy-beta-D-allosamine
! refer to NAC2B, toppar_all36_carb_chemod.str
                           ! 
GROU                       !
ATOM C1   CC3162    0.340  !                  O6-HO6
ATOM H1   HCA1      0.090  !                  |
ATOM O1   OC311    -0.650  !              H61-C6-H62
ATOM HO1  HCP1      0.420  !                  |
ATOM C5   CC3163    0.110  !               H5-C5---O5
ATOM H5   HCA1      0.090  !            H4   /       \    O1-HO1
ATOM O5   OC3C61   -0.400  !              \ /         \  /
GROU                       !               C4          C1
ATOM C2   CC3161    0.070  !              / \ H3   H2 /  \
ATOM H2   HCA1      0.090  !        HO4-O4   \|    | /    H1
ATOM N    NC2D1    -0.470  !                  C3---C2
ATOM HN   HCP1      0.310  !                  |    |
GROU                       !              HO3-O3   N-HN
ATOM C    CC2O1     0.510  !                      /
ATOM O    OC2D1    -0.510  !                   O=C   HT1
GROU                       !                      \ /
ATOM CT   CC331    -0.270  !                   HT2-CT
ATOM HT1  HCA3      0.090  !                        \
ATOM HT2  HCA3      0.090  !                         HT3
ATOM HT3  HCA3      0.090  !
GROU                       !
ATOM C3   CC3161    0.140  !
ATOM H3   HCA1      0.090  !
ATOM O3   OC311    -0.650  !
ATOM HO3  HCP1      0.420  !
GROU                       !
ATOM C4   CC3161    0.140  !
ATOM H4   HCA1      0.090
ATOM O4   OC311    -0.650
ATOM HO4  HCP1      0.420
GROU
ATOM C6   CC321     0.050
ATOM H61  HCA2      0.090
ATOM H62  HCA2      0.090
ATOM O6   OC311    -0.650
ATOM HO6  HCP1      0.420
!
BOND C1   O1        C1   H1        O1   HO1       C1   O5        C1   C2
BOND C2   H2        C2   N         N    HN        C2   C3        C3   H3
BOND C3   O3        O3   HO3       C3   C4        C4   H4        C4   O4
BOND O4   HO4       C4   C5        C5   H5        C5   C6        C6   H61
BOND C6   H62       C6   O6        O6   HO6       C5   O5        N    C
BOND C    O         C    CT        CT   HT1       CT   HT2       CT   HT3
IMPR C CT N  O
IMPR N C  C2 HN
!    I    J    K    L      R(IK)   T(IKJ)    PHI   T(JKL)   R(KL)
IC   O1   C2  *C1   H1     1.4195  111.04  124.25  111.51   1.1174
IC   O1   O5  *C1   C2     1.4195  102.62  117.00  107.12   1.4947
IC   O3   C4  *C3   H3     1.3756  114.59 -114.99  112.58   1.0991
IC   O3   C2  *C3   C4     1.3756  110.80 -130.25  113.12   1.4926
IC   O4   C5  *C4   H4     1.4086  116.22 -115.71  106.93   1.0762
IC   O4   C3  *C4   C5     1.4086  108.71 -128.79  110.69   1.5002
IC   C6   O5  *C5   H5     1.4986  113.17  117.77  109.71   1.1598
IC   C6   C4  *C5   O5     1.4986  111.00  125.30  108.99   1.4520
IC   O6   H62 *C6   H61    1.3973  108.34 -115.37  109.69   1.0887
IC   O6   C5  *C6   H62    1.3973  111.64 -118.40  107.03   1.1034
IC   O5   C1   C2   C3     1.3963  107.12   63.98  106.07   1.5053
IC   C1   C2   C3   C4     1.4947  106.07  -56.87  113.12   1.4926
IC   C2   C3   C4   C5     1.5053  113.12   50.62  110.69   1.5002
IC   C3   C4   C5   O5     1.4926  110.69  -49.08  108.99   1.4520
IC   C4   C5   O5   C1     1.5002  108.99   61.15  112.84   1.3963
IC   C5   O5   C1   C2     1.4520  112.84  -69.50  107.12   1.4947
IC   C4   C5   C6   O6     1.5002  111.00  -67.09  111.64   1.3973
IC   O5   C1   O1   HO1    1.3963  102.62  -59.81  110.50   0.9588
IC   C2   C3   O3   HO3    1.5053  110.80   54.33  102.92   0.9436
IC   C3   C4   O4   HO4    1.4926  108.71  -37.98  105.06   0.9792
IC   C5   C6   O6   HO6    1.4986  111.64   43.65  106.81   0.9783
IC    N   C3  *C2   H2     1.4190  110.99 -116.97  108.77   1.0892
IC    N   C1  *C2   C3     1.4607  112.62 -127.32  109.20   1.5149
IC   C1   C2    N   HN     1.5156  112.62  -21.73  117.18   0.9940
IC    C    N   C2   C3     1.3365  123.04  -84.98  113.70   1.5149
IC    C   C2   *N   HN     1.3365  123.04 -171.85  117.18   0.9940
IC   CT    C    N   C2     1.4798  117.02 -173.18  123.04   1.4607
IC    N   CT   *C    O     1.3365  117.02  178.97  121.63   1.2235
IC    O    C   CT  HT1     1.2235  121.63  116.39  110.28   1.1105
IC    O    C   CT  HT2     1.2235  121.63   -3.06  109.29   1.1121
IC    O    C   CT  HT3     1.2235  121.63 -122.59  110.33   1.1105
PATC FIRS NONE LAST NONE

RESI ATALNA         0.000  ! 2-acetyl-2-deoxy-alpha-D-talosamine
! refer to NAC2A, toppar_all36_carb_chemod.str
                           ! 
GROU                       !
ATOM C1   CC3162    0.340  !                  O6-HO6
ATOM H1   HCA1      0.090  !                  |
ATOM O1   OC311    -0.650  !              H61-C6-H62
ATOM HO1  HCP1      0.420  !                  |
ATOM C5   CC3163    0.110  !               H5-C5---O5
ATOM H5   HCA1      0.090  !        HO4-O4   /       \    H1
ATOM O5   OC3C61   -0.400  !              \ / HO3     \  /
GROU                       !               C4 |        C1
ATOM C2   CC3161    0.070  !              / \ O3   R  /  \
ATOM H2   HCA1      0.090  !            H4   \|    | /    O1-HO1
ATOM N    NC2D1    -0.470  !                  C3---C2
ATOM HN   HCP1      0.310  !                  |    |
GROU                       !                  H3   H2  
ATOM C    CC2O1     0.510  !                  
ATOM O    OC2D1    -0.510  !                       |
GROU                       !               R =     N-HN
ATOM CT   CC331    -0.270  !                      /
ATOM HT1  HCA3      0.090  !                   O=C   HT1
ATOM HT2  HCA3      0.090  !                      \ /
ATOM HT3  HCA3      0.090  !                   HT2-CT
GROU                       !                        \
ATOM C3   CC3161    0.140  !                         HT3
ATOM H3   HCA1      0.090  ! 
ATOM O3   OC311    -0.650  ! 
ATOM HO3  HCP1      0.420  ! 
GROU                       ! 
ATOM C4   CC3161    0.140  ! 
ATOM H4   HCA1      0.090    
ATOM O4   OC311    -0.650
ATOM HO4  HCP1      0.420
GROU
ATOM C6   CC321     0.050
ATOM H61  HCA2      0.090
ATOM H62  HCA2      0.090
ATOM O6   OC311    -0.650
ATOM HO6  HCP1      0.420
!
BOND C1   O1        C1   H1        O1   HO1       C1   O5        C1   C2
BOND C2   H2        C2   N         N    HN        C2   C3        C3   H3
BOND C3   O3        O3   HO3       C3   C4        C4   H4        C4   O4
BOND O4   HO4       C4   C5        C5   H5        C5   C6        C6   H61
BOND C6   H62       C6   O6        O6   HO6       C5   O5        N    C
BOND C    O         C    CT        CT   HT1       CT   HT2       CT   HT3
IMPR C CT N  O
IMPR N C  C2 HN
!    I    J    K    L      R(IK)   T(IKJ)    PHI   T(JKL)   R(KL)
IC   O1   C2  *C1   H1     1.4221  107.55 -121.04  103.18   1.1260
IC   O1   O5  *C1   C2     1.4221  108.10 -120.96  116.21   1.5424
IC   O3   C4  *C3   H3     1.4110  114.05  118.54  103.93   1.1185
IC   O3   C2  *C3   C4     1.4110  111.20  126.43  108.81   1.5416
IC   O4   C5  *C4   H4     1.3621  111.29  117.93  107.00   1.0823
IC   O4   C3  *C4   C5     1.3621  110.03  125.60  113.70   1.5072
IC   C6   O5  *C5   H5     1.5017  109.27  111.35  106.33   1.1114
IC   C6   C4  *C5   O5     1.5017  116.34  129.67  115.09   1.4356
IC   O6  H62  *C6  H61     1.4386  106.14 -124.99  106.59   1.1207
IC   O6   C5  *C6  H62     1.4386  110.98 -119.80  114.03   1.1369
IC   O5   C1   C2   C3     1.4303  116.21   51.66  111.84   1.4843
IC   C1   C2   C3   C4     1.5424  111.84  -50.94  108.81   1.5416
IC   C2   C3   C4   C5     1.4843  108.81   51.41  113.70   1.5072
IC   C3   C4   C5   O5     1.5416  113.70  -49.51  115.09   1.4356
IC   C4   C5   O5   C1     1.5072  115.09   46.15  113.29   1.4303
IC   C5   O5   C1   C2     1.4356  113.29  -47.30  116.21   1.5424
IC   C4   C5   C6   O6     1.5072  116.34   63.06  110.98   1.4386
IC   O5   C1   O1  HO1     1.4303  108.10   62.34  103.18   0.9787
IC   C2   C3   O3  HO3     1.4843  111.20   60.87  105.69   0.9861
IC   C3   C4   O4  HO4     1.5416  110.03  150.82  103.42   0.9772
IC   C5   C6   O6  HO6     1.5017  110.98   78.75  112.42   0.9516
IC    N   C3  *C2   H2     1.4190  110.99  116.97  108.77   1.0892
IC    N   C1  *C2   C3     1.4607  112.62  127.32  109.20   1.5149
IC   C1   C2    N   HN     1.5156  112.62  -21.73  117.18   0.9940
IC    C    N   C2   C3     1.3365  123.04  -84.98  113.70   1.5149
IC    C   C2   *N   HN     1.3365  123.04 -171.85  117.18   0.9940
IC   CT    C    N   C2     1.4798  117.02 -173.18  123.04   1.4607
IC    N   CT   *C    O     1.3365  117.02  178.97  121.63   1.2235
IC    O    C   CT  HT1     1.2235  121.63  116.39  110.28   1.1105
IC    O    C   CT  HT2     1.2235  121.63   -3.06  109.29   1.1121
IC    O    C   CT  HT3     1.2235  121.63 -122.59  110.33   1.1105
PATC FIRS NONE LAST NONE

RESI BTALNA         0.000  ! 2-acetyl-2-deoxy-beta-D-talosamine
! refer to NAC2A, toppar_all36_carb_chemod.str
                           ! 
GROU                       !
ATOM C1   CC3162    0.340  !                  O6-HO6
ATOM H1   HCA1      0.090  !                  |
ATOM O1   OC311    -0.650  !              H61-C6-H62
ATOM HO1  HCP1      0.420  !                  |
ATOM C5   CC3163    0.110  !               H5-C5---O5
ATOM H5   HCA1      0.090  !        HO4-O4   /       \    O1-HO1
ATOM O5   OC3C61   -0.400  !              \ / HO3     \  /
GROU                       !               C4 |        C1
ATOM C2   CC3161    0.070  !              / \ O3   R  /  \
ATOM H2   HCA1      0.090  !            H4   \|    | /    H1
ATOM N    NC2D1    -0.470  !                  C3---C2
ATOM HN   HCP1      0.310  !                  |    |
GROU                       !                  H3   H2  
ATOM C    CC2O1     0.510  !                  
ATOM O    OC2D1    -0.510  !                       |
GROU                       !               R =     N-HN
ATOM CT   CC331    -0.270  !                      /
ATOM HT1  HCA3      0.090  !                   O=C   HT1
ATOM HT2  HCA3      0.090  !                      \ /
ATOM HT3  HCA3      0.090  !                   HT2-CT
GROU                       !                        \
ATOM C3   CC3161    0.140  !                         HT3
ATOM H3   HCA1      0.090  ! 
ATOM O3   OC311    -0.650  !
ATOM HO3  HCP1      0.420  !
GROU                       !
ATOM C4   CC3161    0.140  !
ATOM H4   HCA1      0.090
ATOM O4   OC311    -0.650
ATOM HO4  HCP1      0.420
GROU
ATOM C6   CC321     0.050
ATOM H61  HCA2      0.090
ATOM H62  HCA2      0.090
ATOM O6   OC311    -0.650
ATOM HO6  HCP1      0.420
!
BOND C1   O1        C1   H1        O1   HO1       C1   O5        C1   C2
BOND C2   H2        C2   N         N    HN        C2   C3        C3   H3
BOND C3   O3        O3   HO3       C3   C4        C4   H4        C4   O4
BOND O4   HO4       C4   C5        C5   H5        C5   C6        C6   H61
BOND C6   H62       C6   O6        O6   HO6       C5   O5        N    C
BOND C    O         C    CT        CT   HT1       CT   HT2       CT   HT3
IMPR C CT N  O
IMPR N C  C2 HN
IC   O1   C2  *C1   H1     1.3889  106.87  117.83  101.80   1.1309
IC   O1   O5  *C1   C2     1.3889  112.84  124.25  116.58   1.5618
IC   O3   C4  *C3   H3     1.4529  113.77  116.04  109.93   1.1125
IC   O3   C2  *C3   C4     1.4529  112.93  125.64  106.60   1.5550
IC   O4   C5  *C4   H4     1.4470  115.26  126.65  112.14   1.0859
IC   O4   C3  *C4   C5     1.4470  108.47  129.11  113.03   1.6431
IC   C6   O5  *C5   H5     1.5283  109.17  120.52  109.23   1.1154
IC   C6   C4  *C5   O5     1.5283  113.70  121.95  108.88   1.4584
IC   O6   H62 *C6   H61    1.4345  107.01 -118.66  112.81   1.1184
IC   O6   C5  *C6   H62    1.4345  113.18 -117.75  107.19   1.0553
IC   O5   C1   C2   C3     1.4104  116.58   57.36  109.28   1.5591
IC   C1   C2   C3   C4     1.5618  109.28  -53.96  106.60   1.5550
IC   C2   C3   C4   C5     1.5591  106.60   55.67  113.03   1.6431
IC   C3   C4   C5   O5     1.5550  113.03  -54.67  108.88   1.4584
IC   C4   C5   O5   C1     1.6431  108.88   52.47  113.48   1.4104
IC   C5   O5   C1   C2     1.4584  113.48  -57.26  116.58   1.5618
IC   C4   C5   C6   O6     1.6431  113.70   53.91  113.18   1.4345
IC   O5   C1   O1   HO1    1.4104  112.84   72.22  102.95   0.9977
IC   C2   C3   O3   HO3    1.5591  112.93   50.13  113.60   0.9452
IC   C3   C4   O4   HO4    1.5550  108.47  171.51  110.20   0.9652
IC   C5   C6   O6   HO6    1.5283  113.18   80.67  113.04   0.9869
IC    N   C3  *C2   H2     1.4190  110.99  116.97  108.77   1.0892
IC    N   C1  *C2   C3     1.4607  112.62  127.32  109.20   1.5149
IC   C1   C2    N   HN     1.5156  112.62  -21.73  117.18   0.9940
IC    C    N   C2   C3     1.3365  123.04  -84.98  113.70   1.5149
IC    C   C2   *N   HN     1.3365  123.04 -171.85  117.18   0.9940
IC   CT    C    N   C2     1.4798  117.02 -173.18  123.04   1.4607
IC    N   CT   *C    O     1.3365  117.02  178.97  121.63   1.2235
IC    O    C   CT  HT1     1.2235  121.63  116.39  110.28   1.1105
IC    O    C   CT  HT2     1.2235  121.63   -3.06  109.29   1.1121
IC    O    C   CT  HT3     1.2235  121.63 -122.59  110.33   1.1105
PATC  FIRS NONE LAST NONE

RESI AIDONA         0.000  ! 2-acetyl-2-deoxy-alpha-L-idosamine
! refer to NAC2B, toppar_all36_carb_chemod.str
                           ! 
GROU                       !
ATOM C1   CC3162    0.340  !                        
ATOM H1   HCA1      0.090  !                   
ATOM O1   OC311    -0.650  !                  H5    
ATOM HO1  HCP1      0.420  !                  |
ATOM C5   CC3163    0.110  !                  C5---O5
ATOM H5   HCA1      0.090  !            H4   /|      \    O1-HO1
ATOM O5   OC3C61   -0.400  !              \ / C6      \  /
GROU                       !               C4          C1
ATOM C2   CC3161    0.070  !              / \ O3\  H2 /  \
ATOM H2   HCA1      0.090  !        HO4-O4   \|HO3 | /    H1
ATOM N    NC2D1    -0.470  !                  C3---C2
ATOM HN   HCP1      0.310  !                  |    |         
GROU                       !                  H3   N-HN3        
ATOM C    CC2O1     0.510  !                      /
ATOM O    OC2D1    -0.510  !                   O=C   HT1
GROU                       !                      \ /
ATOM CT   CC331    -0.270  !                   HT2-CT
ATOM HT1  HCA3      0.090  !                        \
ATOM HT2  HCA3      0.090  !                         HT3
ATOM HT3  HCA3      0.090  !                   
GROU                       !                   
ATOM C3   CC3161    0.140  !                   
ATOM H3   HCA1      0.090  !
ATOM O3   OC311    -0.650  !   :C6, O6, HO6, H61, and H62 are attached to C6
ATOM HO3  HCP1      0.420  !
GROU                       !
ATOM C4   CC3161    0.140  !
ATOM H4   HCA1      0.090
ATOM O4   OC311    -0.650
ATOM HO4  HCP1      0.420
GROU
ATOM C6   CC321     0.050
ATOM H61  HCA2      0.090
ATOM H62  HCA2      0.090
ATOM O6   OC311    -0.650
ATOM HO6  HCP1      0.420
!
BOND C1   O1        C1   H1        O1   HO1       C1   O5        C1   C2
BOND C2   H2        C2   N         N    HN        C2   C3        C3   H3
BOND C3   O3        O3   HO3       C3   C4        C4   H4        C4   O4
BOND O4   HO4       C4   C5        C5   H5        C5   C6        C6   H61
BOND C6   H62       C6   O6        O6   HO6       C5   O5        N    C
BOND C    O         C    CT        CT   HT1       CT   HT2       CT   HT3
IMPR C CT N  O
IMPR N C  C2 HN
!    I    J    K    L      R(IK)   T(IKJ)    PHI   T(JKL)   R(KL)
IC   O1   C2  *C1   H1     1.4115  105.82  120.26  110.81   1.0905
IC   O1   O5  *C1   C2     1.4115  113.00  118.92  111.32   1.5218
IC   O3   C4  *C3   H3     1.4198  108.29  120.00  108.28   1.0957
IC   O3   C2  *C3   C4     1.4198  111.19  120.00  110.08   1.5102
IC   O4   C5  *C4   H4     1.4163  108.82 -120.00  109.07   1.0972
IC   O4   C3  *C4   C5     1.4163  111.43 -120.00  108.83   1.5171
IC   C6   O5  *C5   H5     1.5099  105.42 -117.88  109.66   1.0926
IC   C6   C4  *C5   O5     1.5099  112.84 -117.26  109.77   1.4384
IC   O6  H62  *C6  H61     1.4292  107.96  123.56  113.24   1.1140
IC   O6   C5  *C6  H62     1.4292  109.39  114.45  102.63   1.1098
IC   O5   C1   C2   C3     1.4059  111.32  -53.56  110.04   1.5167
IC   C1   C2   C3   C4     1.5218  110.04   54.55  110.08   1.5102
IC   C2   C3   C4   C5     1.5167  110.08  -57.15  108.83   1.5171
IC   C3   C4   C5   O5     1.5102  108.83   58.25  109.77   1.4384
IC   C4   C5   O5   C1     1.5171  109.77  -59.84  114.27   1.4059
IC   C5   O5   C1   C2     1.4384  114.27   57.30  111.32   1.5218
IC   C4   C5   C6   O6     1.5035  112.70  173.75  109.39   1.4292
IC   O5   C1   O1  HO1     1.4059  113.00  -60.00  108.04   0.9634
IC   C2   C3   O3  HO3     1.5167  111.19   60.00  106.26   0.9641
IC   C3   C4   O4  HO4     1.5102  111.43  -60.00  105.89   0.9645
IC   C5   C6   O6  HO6     1.4888  109.49  121.61  102.80   0.9533
IC    N   C3  *C2   H2     1.4190  110.99 -116.97  108.77   1.0892
IC    N   C1  *C2   C3     1.4607  112.62 -127.32  109.20   1.5149
IC   C1   C2    N   HN     1.5156  112.62  -21.73  117.18   0.9940
IC    C    N   C2   C3     1.3365  123.04  -84.98  113.70   1.5149
IC    C   C2   *N   HN     1.3365  123.04 -171.85  117.18   0.9940
IC   CT    C    N   C2     1.4798  117.02 -173.18  123.04   1.4607
IC    N   CT   *C    O     1.3365  117.02  178.97  121.63   1.2235
IC    O    C   CT  HT1     1.2235  121.63  116.39  110.28   1.1105
IC    O    C   CT  HT2     1.2235  121.63   -3.06  109.29   1.1121
IC    O    C   CT  HT3     1.2235  121.63 -122.59  110.33   1.1105
PATC FIRS NONE LAST NONE

RESI BIDONA         0.000  ! 2-acetyl-2-deoxy-beta-L-idosamine
! refer to NAC2B, toppar_all36_carb_chemod.str
                           ! 
GROU                       !
ATOM C1   CC3162    0.340  !                        
ATOM H1   HCA1      0.090  !                   
ATOM O1   OC311    -0.650  !                    H5    
ATOM HO1  HCP1      0.420  !                    |
ATOM C5   CC3163    0.110  !                    C5---O5
ATOM H5   HCA1      0.090  !              H4   /|      \    H1
ATOM O5   OC3C61   -0.400  !                \ / C6      \  /
GROU                       !                 C4          C1
ATOM C2   CC3161    0.070  !                / \ O3\  H2 /  \
ATOM H2   HCA1      0.090  !          HO4-O4   \|HO3 | /    O1-HO1
ATOM N    NC2D1    -0.470  !                    C3---C2
ATOM HN   HCP1      0.310  !                    |    |         
GROU                       !                    H3   N-HN3        
ATOM C    CC2O1     0.510  !                        /
ATOM O    OC2D1    -0.510  !                     O=C   HT1
GROU                       !                        \ /
ATOM CT   CC331    -0.270  !                     HT2-CT
ATOM HT1  HCA3      0.090  !                          \
ATOM HT2  HCA3      0.090  !                           HT3
ATOM HT3  HCA3      0.090  !                     
GROU                       !                     
ATOM C3   CC3161    0.140  !                     
ATOM H3   HCA1      0.090  !                                                        
ATOM O3   OC311    -0.650  !     : C6, O6, HO6, H61, and H62 are attached to C6

ATOM HO3  HCP1      0.420  !
GROU                       !
ATOM C4   CC3161    0.140  !
ATOM H4   HCA1      0.090
ATOM O4   OC311    -0.650
ATOM HO4  HCP1      0.420
GROU
ATOM C6   CC321     0.050
ATOM H61  HCA2      0.090
ATOM H62  HCA2      0.090
ATOM O6   OC311    -0.650
ATOM HO6  HCP1      0.420
!
BOND C1   O1        C1   H1        O1   HO1       C1   O5        C1   C2
BOND C2   H2        C2   N         N    HN        C2   C3        C3   H3
BOND C3   O3        O3   HO3       C3   C4        C4   H4        C4   O4
BOND O4   HO4       C4   C5        C5   H5        C5   C6        C6   H61
BOND C6   H62       C6   O6        O6   HO6       C5   O5        N    C
BOND C    O         C    CT        CT   HT1       CT   HT2       CT   HT3
IMPR C CT N  O
IMPR N C  C2 HN
!    I    J    K    L      R(IK)   T(IKJ)    PHI   T(JKL)   R(KL)
IC   O1   C2  *C1   H1     1.4115  105.82 -120.26  110.81   1.0905
IC   O1   O5  *C1   C2     1.4115  113.00 -118.92  111.32   1.5218
IC   O3   C4  *C3   H3     1.4198  108.29  120.00  108.28   1.0957
IC   O3   C2  *C3   C4     1.4198  111.19  120.00  110.08   1.5102
IC   O4   C5  *C4   H4     1.4163  108.82 -120.00  109.07   1.0972
IC   O4   C3  *C4   C5     1.4163  111.43 -120.00  108.83   1.5171
IC   C6   O5  *C5   H5     1.5099  105.42 -117.88  109.66   1.0926
IC   C6   C4  *C5   O5     1.5099  112.84 -117.26  109.77   1.4384
IC   O6  H62  *C6  H61     1.4292  107.96  123.56  113.24   1.1140
IC   O6   C5  *C6  H62     1.4292  109.39  114.45  102.63   1.1098
IC   O5   C1   C2   C3     1.4059  111.32  -53.56  110.04   1.5167
IC   C1   C2   C3   C4     1.5218  110.04   54.55  110.08   1.5102
IC   C2   C3   C4   C5     1.5167  110.08  -57.15  108.83   1.5171
IC   C3   C4   C5   O5     1.5102  108.83   58.25  109.77   1.4384
IC   C4   C5   O5   C1     1.5171  109.77  -59.84  114.27   1.4059
IC   C5   O5   C1   C2     1.4384  114.27   57.30  111.32   1.5218
IC   C4   C5   C6   O6     1.5035  112.70  173.75  109.39   1.4292
IC   O5   C1   O1  HO1     1.4059  113.00  -60.00  108.04   0.9634
IC   C2   C3   O3  HO3     1.5167  111.19   60.00  106.26   0.9641
IC   C3   C4   O4  HO4     1.5102  111.43  -60.00  105.89   0.9645
IC   C5   C6   O6  HO6     1.4888  109.49  121.61  102.80   0.9533
IC    N   C3  *C2   H2     1.4190  110.99 -116.97  108.77   1.0892
IC    N   C1  *C2   C3     1.4607  112.62 -127.32  109.20   1.5149
IC   C1   C2    N   HN     1.5156  112.62  -21.73  117.18   0.9940
IC    C    N   C2   C3     1.3365  123.04  -84.98  113.70   1.5149
IC    C   C2   *N   HN     1.3365  123.04 -171.85  117.18   0.9940
IC   CT    C    N   C2     1.4798  117.02 -173.18  123.04   1.4607
IC    N   CT   *C    O     1.3365  117.02  178.97  121.63   1.2235
IC    O    C   CT  HT1     1.2235  121.63  116.39  110.28   1.1105
IC    O    C   CT  HT2     1.2235  121.63   -3.06  109.29   1.1121
IC    O    C   CT  HT3     1.2235  121.63 -122.59  110.33   1.1105
PATC FIRS NONE LAST NONE

RESI ALRULF       0.00   !  alpha-L-ribulofuranose
!ligand:RUU
GROUP
ATOM O5   OC3C51 -0.40  !                                             
ATOM C2   CC3051  0.43  !                               H11 H12                      
ATOM O2   OC311  -0.65  !                         O5      \ /                           
ATOM HO2  HCP1    0.42  !                H51    /    \    C1--O1-HO1         
ATOM C5   CC3251  0.02  !                   \  /      \  /                                    
ATOM H51  HCA2    0.09  !                    C5        C2
ATOM H52  HCA2    0.09  !                   / \        / \                            
GROUP                   !                H52   \      /   O2--HO2                                      
ATOM C1   CC321   0.05  !                      C4----C3
ATOM H11  HCA2    0.09  !                     /  \   / \                                                           
ATOM H12  HCA2    0.09  !                    O4  H4 O3 H3
ATOM O1   OC311  -0.65  !                    |       |
ATOM HO1  HCP1    0.42  !                   HO4     HO3
GROUP                   !
ATOM C3   CC3151  0.14  !
ATOM H3   HCA1    0.09  !
ATOM O3   OC311  -0.65  !
ATOM HO3  HCP1    0.42  !
GROUP                   !
ATOM C4   CC3151  0.14  !
ATOM H4   HCA1    0.09  !
ATOM O4   OC311  -0.65  !
ATOM HO4  HCP1    0.42  !
BOND O5 C2  C2 C1   C2 O2   O2 HO2
BOND C2 C3  C3 H3   C3 O3   O3 HO3
BOND C3 C4  C4 H4   C4 O4   O4 HO4
BOND C4 C5  C5 H51  C5 H52   C5 O5
BOND C1 H11 C1 H12  C1 O1   O1 HO1
! IC table; from minimized geometry*
IC C5   O5   C2   C3   1.4395  110.18    3.87  105.48    1.5648
IC O5   C2   C3   C4   1.4336  105.48   22.42  101.84    1.5306
IC C2   C3   C4   C5   1.5648  101.84  -38.32  100.70    1.5279
IC C4   O5  *C5   H52  1.5279  103.59 -125.05  112.69    1.1148
IC C4   O5  *C5   H51  1.5279  103.59  115.88  106.71    1.1148
IC C3   O5  *C2   O2   1.5648  105.48 -118.28  109.92    1.4008
IC O5   C2   O2   HO2  1.4336  109.92  -74.40  106.34    0.9587
IC C4   C2  *C3   H3   1.5306  101.84  113.46  108.58    1.1157
IC C4   C2  *C3   O3   1.5306  101.84 -124.07  116.26    1.4342
IC C2   C3   O3   HO3  1.5648  116.26  110.77  108.92    0.9651
IC C3   C5  *C4   O4   1.5306  100.70  121.44  112.56    1.4204
IC C3   C5  *C4   H4   1.5306  100.70 -116.39  109.75    1.1135
IC C5   C4   O4   HO4  1.5279  112.56  173.27  109.31    0.9636
IC C3   C5  *C4   H51  1.5306  100.70   71.96   28.83    2.1752
IC C5   O5   C2   C1   1.4395  110.18  125.10  106.36    1.5716
IC O5   C2   C1   H11  1.4336  106.36  -64.27  108.72    1.1000
IC O5   C2   C1   H12  1.4336  106.36   52.00  108.02    1.1012
IC O5   C2   C1   O1   1.4336  106.36  172.81  115.31    1.4354
IC C2   C1   O1   HO1  1.5716  115.31   62.37  108.51    0.9672
IC O1   C2  *C1   H11  1.4354  115.31  122.91  108.72    1.1000
IC O1   C2  *C1   H12  1.4354  115.31 -120.81  108.02    1.1012

RESI BLRULF       0.00   !  beta-L-ribulofuranose
GROUP
ATOM O5   OC3C51 -0.40  !                                            
ATOM C2   CC3051  0.43  !                                H11 H12     
ATOM O2   OC311  -0.65  !                          O5      \ /       
ATOM HO2  HCP1    0.42  !                 H51    /    \    C1--O1-HO1  
ATOM C5   CC3251  0.02  !                    \  /      \  /            
ATOM H51  HCA2    0.09  !                     C5        C2
ATOM H52  HCA2    0.09  !                    / \        / \          
GROUP                   !                 H52   \      /   O2--HO2              
ATOM C1   CC321   0.05  !                       C4----C3
ATOM H11  HCA2    0.09  !                      /  \   / \                                                                                                         
ATOM H12  HCA2    0.09  !                     O4  H4 O3 H3
ATOM O1   OC311  -0.65  !                     |       |
ATOM HO1  HCP1    0.42  !                    HO4     HO3
GROUP                   !
ATOM C3   CC3151  0.14  !
ATOM H3   HCA1    0.09  !
ATOM O3   OC311  -0.65  !
ATOM HO3  HCP1    0.42  !
GROUP                   !
ATOM C4   CC3151  0.14  !
ATOM H4   HCA1    0.09  !
ATOM O4   OC311  -0.65  !
ATOM HO4  HCP1    0.42  !
BOND O5 C2  C2 C1   C2 O2   O2 HO2
BOND C2 C3  C3 H3   C3 O3   O3 HO3
BOND C3 C4  C4 H4   C4 O4   O4 HO4
BOND C4 C5  C5 H51  C5 H52   C5 O5
BOND C1 H11 C1 H12  C1 O1   O1 HO1
! IC table; from minimized geometry*
IC C5   O5   C2   C3   1.4445  110.17  -24.54  103.90    1.5535
IC O5   C2   C3   C4   1.4287  103.90   39.46  100.37    1.5308
IC C2   C3   C4   C5   1.5535  100.37  -38.82  101.99    1.5367
IC C4   O5  *C5   H52  1.5279  103.59 -125.05  112.69    1.1148
IC C4   O5  *C5   H51  1.5279  103.59  115.88  106.71    1.1148
IC C3   O5  *C2   O2   1.5535  103.90  118.22  109.18    1.4035
IC O5   C2   O2   HO2  1.4287  109.18 -159.12  104.91    0.9617
IC C4   C2  *C3   H3   1.5308  100.37  114.40  108.58    1.1131
IC C4   C2  *C3   O3   1.5308  100.37 -122.50  115.94    1.4351
IC C2   C3   O3   HO3  1.5535  115.94   76.65  108.79    0.9673
IC C3   C5  *C4   O4   1.5308  101.99  122.06  112.87    1.4204
IC C3   C5  *C4   H4   1.5308  101.99 -116.11  109.34    1.1142
IC C5   C4   O4   HO4  1.5367  112.87  177.81  108.59    0.9641
IC C3   C5  *C4   H51  1.5308  101.99   88.31   28.76    2.1807
IC C5   O5   C2   C1   1.4445  110.17 -145.62  109.90    1.5622
IC O5   C2   C1   H11  1.4287  109.90  -62.33  108.75    1.1018
IC O5   C2   C1   H12  1.4287  109.90   54.09  107.90    1.1015
IC O5   C2   C1   O1   1.4287  109.90  174.69  113.93    1.4392
IC C2   C1   O1   HO1  1.5622  113.93   99.33  109.99    0.9653
IC O1   C2  *C1   H11  1.4392  113.93  122.98  108.75    1.1018
IC O1   C2  *C1   H12  1.4392  113.93 -120.60  107.90    1.1015

RESI AGLCN          1.000  ! alpha-D-glucosamine
                           ! 
GROU                       !
ATOM C1   CC3162    0.340  !                  O6-HO6
ATOM H1   HCA1      0.090  !                  |
ATOM O1   OC311    -0.650  !              H61-C6-H62
ATOM HO1  HCP1      0.420  !                  |
ATOM C5   CC3163    0.110  !               H5-C5---O5
ATOM H5   HCA1      0.090  !            H4   /       \    H1
ATOM O5   OC3C61   -0.400  !              \ / HO3     \  /
GROU                       !               C4 |        C1
ATOM C2   CC3161    0.33   !              / \ O3   H2 /  \
ATOM H2   HCA1      0.09   !        HO4-O4   \|    | /    O1-HO1
ATOM N    NG3P3    -0.32   !                  C3---C2
ATOM HN1  HGP2      0.30   !                  |    |
ATOM HN2  HGP2      0.30   ! add HN2          H3   N2 -- HN3
ATOM HN3  HGP2      0.30   ! add HN3              /  \
GROU                       !                    HN1  HN2 
ATOM C3   CC3161    0.140  !        
ATOM H3   HCA1      0.090  !        
ATOM O3   OC311    -0.650  !
ATOM HO3  HCP1      0.420  !
GROU                       !
ATOM C4   CC3161    0.140  !
ATOM H4   HCA1      0.090
ATOM O4   OC311    -0.650
ATOM HO4  HCP1      0.420
GROU
ATOM C6   CC321     0.050
ATOM H61  HCA2      0.090
ATOM H62  HCA2      0.090
ATOM O6   OC311    -0.650
ATOM HO6  HCP1      0.420
!
BOND C1   O1        C1   H1        O1   HO1       C1   O5        C1   C2
BOND C2   H2        C2   N         C2   C3        C3   H3
BOND C3   O3        O3   HO3       C3   C4        C4   H4        C4   O4
BOND O4   HO4       C4   C5        C5   H5        C5   C6        C6   H61
BOND C6   H62       C6   O6        O6   HO6       C5   O5        
BOND N    HN1       N    HN2       N    HN3 ! new bond 
!    I    J    K    L      R(IK)   T(IKJ)    PHI   T(JKL)   R(KL)
IC   O1   C2  *C1   H1     1.4115  105.82 -120.26  110.81   1.0905
IC   O1   O5  *C1   C2     1.4115  113.00 -118.92  111.32   1.5218
IC   N    C3  *C2   H2     1.4190  110.99 -116.97  108.77   1.0892
IC   N    C1  *C2   C3     1.4190  111.74 -123.77  110.04   1.5167
IC   O3   C4  *C3   H3     1.4198  107.51  119.38  108.28   1.0957
IC   O3   C2  *C3   C4     1.4198  111.19  119.03  110.08   1.5102
IC   O4   C5  *C4   H4     1.4163  107.94 -120.61  109.07   1.0972
IC   O4   C3  *C4   C5     1.4163  111.43 -118.91  108.83   1.5171
IC   C6   O5  *C5   H5     1.5099  105.42  117.88  109.66   1.0926
IC   C6   C4  *C5   O5     1.5099  112.84  117.26  109.77   1.4384
IC   O6  H62  *C6  H61     1.4163  111.41 -118.10  108.62   1.0873
IC   O6   C5  *C6  H62     1.4163  111.44 -123.18  108.72   1.0943
IC   O5   C1   C2   C3     1.4059  111.32   53.56  110.04   1.5167
IC   C1   C2   C3   C4     1.5218  110.04  -54.55  110.08   1.5102
IC   C2   C3   C4   C5     1.5167  110.08   57.15  108.83   1.5171
IC   C3   C4   C5   O5     1.5102  108.83  -58.25  109.77   1.4384
IC   C4   C5   O5   C1     1.5171  109.77   59.83  114.27   1.4059
IC   C5   O5   C1   C2     1.4384  114.27  -57.30  111.32   1.5218
IC   C4   C5   C6   O6     1.5171  112.84 -179.74  111.44   1.4163
IC   O5   C1   O1  HO1     1.4059  113.00   67.18  108.04   0.9634
IC   C1   C2   N   HN1     1.5218  111.74  -44.11  105.37   0.9665 ! HN to HN1
IC   C2   C3   O3  HO3     1.5167  111.19  -51.80  106.26   0.9641
IC   C3   C4   O4  HO4     1.5102  111.43   47.58  105.89   0.9645
IC   C5   C6   O6  HO6     1.5099  111.44  -54.79  105.51   0.9630
IC   HN2  N    C2   C3     1.0000  120.00  -60.00  120.00   1.0000 ! C to HN2
IC   HN2  C2   *N  HN1     1.0000  120.00  120.00  120.00   1.0000 ! C to HN2, HN to HN1
IC   HN3  N    C2   C3     1.0000  120.00   60.00  120.00   1.0000 ! C to HN2
IC   HN3  C2   *N  HN1     1.0000  120.00 -120.00  120.00   1.0000 ! C to HN2, HN to HN1
PATC FIRS NONE LAST NONE

RESI BGLCN          1.000  ! beta-D-glucosamine
                           ! 
GROU                       !
ATOM C1   CC3162    0.340  !                  O6-HO6
ATOM H1   HCA1      0.090  !                  |
ATOM O1   OC311    -0.650  !              H61-C6-H62
ATOM HO1  HCP1      0.420  !                  |
ATOM C5   CC3163    0.110  !               H5-C5---O5
ATOM H5   HCA1      0.090  !            H4   /       \    O1-HO1
ATOM O5   OC3C61   -0.400  !              \ / HO3     \  /
GROU                       !               C4 |        C1
ATOM C2   CC3161    0.33   !              / \ O3   H2 /  \
ATOM H2   HCA1      0.09   !        HO4-O4   \|    | /    H1
ATOM N    NG3P3    -0.32   !                  C3---C2
ATOM HN1  HGP2      0.30   !                  |    |
ATOM HN2  HGP2      0.30   ! add HN2          H3   N2 -- HN3
ATOM HN3  HGP2      0.30   ! add HN3              /  \
GROU                       !                    HN1  HN2 
ATOM C3   CC3161    0.140  !        
ATOM H3   HCA1      0.090  !        
ATOM O3   OC311    -0.650  !
ATOM HO3  HCP1      0.420  !
GROU                       !
ATOM C4   CC3161    0.140  !
ATOM H4   HCA1      0.090
ATOM O4   OC311    -0.650
ATOM HO4  HCP1      0.420
GROU
ATOM C6   CC321     0.050
ATOM H61  HCA2      0.090
ATOM H62  HCA2      0.090
ATOM O6   OC311    -0.650
ATOM HO6  HCP1      0.420
!
BOND C1   O1        C1   H1        O1   HO1       C1   O5        C1   C2
BOND C2   H2        C2   N         C2   C3        C3   H3
BOND C3   O3        O3   HO3       C3   C4        C4   H4        C4   O4
BOND O4   HO4       C4   C5        C5   H5        C5   C6        C6   H61
BOND C6   H62       C6   O6        O6   HO6       C5   O5        
BOND N    HN1       N    HN2       N    HN3 ! new bond 
!    I    J    K    L      R(IK)   T(IKJ)    PHI   T(JKL)   R(KL)
IC   O1   C2  *C1   H1     1.4115  105.82  120.26  110.81   1.0905
IC   O1   O5  *C1   C2     1.4115  113.00  118.92  111.32   1.5218
IC   N    C3  *C2   H2     1.4190  110.99 -116.97  108.77   1.0892
IC   N    C1  *C2   C3     1.4190  111.74 -123.77  110.04   1.5167
IC   O3   C4  *C3   H3     1.4198  107.51  119.38  108.28   1.0957
IC   O3   C2  *C3   C4     1.4198  111.19  119.03  110.08   1.5102
IC   O4   C5  *C4   H4     1.4163  107.94 -120.61  109.07   1.0972
IC   O4   C3  *C4   C5     1.4163  111.43 -118.91  108.83   1.5171
IC   C6   O5  *C5   H5     1.5099  105.42  117.88  109.66   1.0926
IC   C6   C4  *C5   O5     1.5099  112.84  117.26  109.77   1.4384
IC   O6  H62  *C6  H61     1.4163  111.41 -118.10  108.62   1.0873
IC   O6   C5  *C6  H62     1.4163  111.44 -123.18  108.72   1.0943
IC   O5   C1   C2   C3     1.4059  111.32   53.56  110.04   1.5167
IC   C1   C2   C3   C4     1.5218  110.04  -54.55  110.08   1.5102
IC   C2   C3   C4   C5     1.5167  110.08   57.15  108.83   1.5171
IC   C3   C4   C5   O5     1.5102  108.83  -58.25  109.77   1.4384
IC   C4   C5   O5   C1     1.5171  109.77   59.83  114.27   1.4059
IC   C5   O5   C1   C2     1.4384  114.27  -57.30  111.32   1.5218
IC   C4   C5   C6   O6     1.5171  112.84 -179.74  111.44   1.4163
IC   O5   C1   O1  HO1     1.4059  113.00   67.18  108.04   0.9634
IC   C1   C2   N   HN1     1.5218  111.74  -44.11  105.37   0.9665 ! HN to HN1
IC   C2   C3   O3  HO3     1.5167  111.19  -51.80  106.26   0.9641
IC   C3   C4   O4  HO4     1.5102  111.43   47.58  105.89   0.9645
IC   C5   C6   O6  HO6     1.5099  111.44  -54.79  105.51   0.9630
IC   HN2  N    C2   C3     1.0000  120.00  -60.00  120.00   1.0000 ! C to HN2
IC   HN2  C2   *N  HN1     1.0000  120.00  120.00  120.00   1.0000 ! C to HN2, HN to HN1
IC   HN3  N    C2   C3     1.0000  120.00   60.00  120.00   1.0000 ! C to HN2
IC   HN3  C2   *N  HN1     1.0000  120.00 -120.00  120.00   1.0000 ! C to HN2, HN to HN1
PATC FIRS NONE LAST NONE

RESI AMANN          1.000  ! alpha-D-mannosamine
                           ! 
GROU                       !
ATOM C1   CC3162    0.340  !                  O6-HO6
ATOM H1   HCA1      0.090  !                  |
ATOM O1   OC311    -0.650  !              H61-C6-H62
ATOM HO1  HCP1      0.420  !                  |
ATOM C5   CC3163    0.110  !               H5-C5---O5
ATOM H5   HCA1      0.090  !            H4   /       \    H1
ATOM O5   OC3C61   -0.400  !              \ / HO3  HN*\  /
GROU                       !               C4 |    |   C1
ATOM C2   CC3161    0.33   !              / \ O3   N  /  \
ATOM H2   HCA1      0.09   !        HO4-O4   \|    | /    O1-HO1
ATOM N    NG3P3    -0.32   !                  C3---C2
ATOM HN1  HGP2      0.30   !                  |    |
ATOM HN2  HGP2      0.30   ! add HN2          |    H2     check the charge please!
ATOM HN3  HGP2      0.30   ! add HN3          |     
GROU                       !                  H3        
ATOM C3   CC3161    0.140  !                         
ATOM H3   HCA1      0.090  !                            
ATOM O3   OC311    -0.650  !
ATOM HO3  HCP1      0.420  !
GROU                       !
ATOM C4   CC3161    0.140  !
ATOM H4   HCA1      0.090
ATOM O4   OC311    -0.650
ATOM HO4  HCP1      0.420
GROU
ATOM C6   CC321     0.050
ATOM H61  HCA2      0.090
ATOM H62  HCA2      0.090
ATOM O6   OC311    -0.650
ATOM HO6  HCP1      0.420
!
BOND C1   O1        C1   H1        O1   HO1       C1   O5        C1   C2
BOND C2   H2        C2   N         C2   C3        C3   H3
BOND C3   O3        O3   HO3       C3   C4        C4   H4        C4   O4
BOND O4   HO4       C4   C5        C5   H5        C5   C6        C6   H61
BOND C6   H62       C6   O6        O6   HO6       C5   O5        
BOND N    HN1       N    HN2       N    HN3 ! new bond 
!    I    J    K    L      R(IK)   T(IKJ)    PHI   T(JKL)   R(KL)
IC   O1   C2   *C1  H1     1.3951  109.34 -118.51  110.10   1.1165
IC   O1   O5   *C1  C2     1.3951  114.22 -120.63  106.26   1.5214
IC   N    C3   *C2  H2     1.4579  111.80  115.83  107.19   1.1192
IC   N    C1   *C2  C3     1.4579  114.18  126.18  109.45   1.5222
IC   O3   C4   *C3  H3     1.4271  112.20  118.22  107.80   1.1189
IC   O3   C2   *C3  C4     1.4271  110.04  124.34  110.34   1.5213
IC   O4   C5   *C4  H4     1.4200  110.32 -117.02  107.60   1.1155
IC   O4   C3   *C4  C5     1.4200  111.30 -122.91  110.47   1.5279
IC   C6   O5   *C5  H5     1.5159  107.64  116.15  110.45   1.1187
IC   C6   C4   *C5  O5     1.5159  113.71  120.60  109.71   1.4472
IC   O6   H62  *C6  H61    1.4273  107.80  117.91  107.83   1.1127
IC   O6   C5   *C6  H62    1.4273  111.40  119.18  109.55   1.1148
IC   O5   C1   C2   C3     1.4295  106.26   62.36  109.45   1.5222
IC   C1   C2   C3   C4     1.5214  109.45  -56.89  110.34   1.5213
IC   C2   C3   C4   C5     1.5222  110.34   51.46  110.47   1.5279
IC   C3   C4   C5   O5     1.5213  110.47  -52.46  109.71   1.4472
IC   C4   C5   O5   C1     1.5279  109.71   62.25  113.04   1.4295
IC   C5   O5   C1   C2     1.4472  113.04  -66.49  106.26   1.5214
IC   C4   C5   C6   O6     1.5279  113.71 -176.71  111.40   1.4273
IC   O5   C1   O1   HO1    1.4295  114.22   58.34  109.19   0.9682
IC   C1   C2   N    HN1    1.5214  114.18   39.83  110.10   1.0426
IC   C2   C3   O3   HO3    1.5222  110.04 -133.90  110.23   0.9738
IC   C3   C4   O4   HO4    1.5213  111.30   83.12  111.25   0.9643
IC   C5   C6   O6   HO6    1.5159  111.40  -72.95  110.83   0.9638
IC   HN2  N    C2   C3     1.0406  112.45  151.90  111.80   1.5222
IC   HN2  C2   *N   HN1    1.0406  112.45  122.99  110.10   1.0426
IC   HN3  N    C2   C3     1.0472  106.16   32.69  111.80   1.5222
IC   HN3  C2   *N   HN1    1.0472  106.16 -117.80  110.10   1.0426
PATC FIRS NONE LAST NONE

RESI BMANN          1.000  ! beta-D-mannosamine
                           ! 
GROU                       !
ATOM C1   CC3162    0.340  !                  O6-HO6
ATOM H1   HCA1      0.090  !                  |
ATOM O1   OC311    -0.650  !              H61-C6-H62
ATOM HO1  HCP1      0.420  !                  |
ATOM C5   CC3163    0.110  !               H5-C5---O5
ATOM H5   HCA1      0.090  !            H4   /       \    O1-HO1
ATOM O5   OC3C61   -0.400  !              \ / HO3  HN*\  /
GROU                       !               C4 |    |   C1
ATOM C2   CC3161    0.33   !              / \ O3   N  /  \
ATOM H2   HCA1      0.09   !        HO4-O4   \|    | /    H1
ATOM N    NG3P3    -0.32   !                  C3---C2
ATOM HN1  HGP2      0.30   !                  |    |
ATOM HN2  HGP2      0.30   ! add HN2          |    H2     check the charge please!
ATOM HN3  HGP2      0.30   ! add HN3          |     
GROU                       !                  H3        
ATOM C3   CC3161    0.140  !                         
ATOM H3   HCA1      0.090  !                            
ATOM O3   OC311    -0.650  !
ATOM HO3  HCP1      0.420  !
GROU                       !
ATOM C4   CC3161    0.140  !
ATOM H4   HCA1      0.090
ATOM O4   OC311    -0.650
ATOM HO4  HCP1      0.420
GROU
ATOM C6   CC321     0.050
ATOM H61  HCA2      0.090
ATOM H62  HCA2      0.090
ATOM O6   OC311    -0.650
ATOM HO6  HCP1      0.420
!
BOND C1   O1        C1   H1        O1   HO1       C1   O5        C1   C2
BOND C2   H2        C2   N         C2   C3        C3   H3
BOND C3   O3        O3   HO3       C3   C4        C4   H4        C4   O4
BOND O4   HO4       C4   C5        C5   H5        C5   C6        C6   H61
BOND C6   H62       C6   O6        O6   HO6       C5   O5        
BOND N    HN1       N    HN2       N    HN3 ! new bond 
!    I    J    K    L      R(IK)   T(IKJ)    PHI   T(JKL)   R(KL)
IC   O1   C2   *C1  H1     1.3951  109.34  118.51  110.10   1.1165
IC   O1   O5   *C1  C2     1.3951  114.22  120.63  106.26   1.5214
IC   N    C3   *C2  H2     1.4579  111.80  115.83  107.19   1.1192
IC   N    C1   *C2  C3     1.4579  114.18  126.18  109.45   1.5222
IC   O3   C4   *C3  H3     1.4271  112.20  118.22  107.80   1.1189
IC   O3   C2   *C3  C4     1.4271  110.04  124.34  110.34   1.5213
IC   O4   C5   *C4  H4     1.4200  110.32 -117.02  107.60   1.1155
IC   O4   C3   *C4  C5     1.4200  111.30 -122.91  110.47   1.5279
IC   C6   O5   *C5  H5     1.5159  107.64  116.15  110.45   1.1187
IC   C6   C4   *C5  O5     1.5159  113.71  120.60  109.71   1.4472
IC   O6   H62  *C6  H61    1.4273  107.80  117.91  107.83   1.1127
IC   O6   C5   *C6  H62    1.4273  111.40  119.18  109.55   1.1148
IC   O5   C1   C2   C3     1.4295  106.26   62.36  109.45   1.5222
IC   C1   C2   C3   C4     1.5214  109.45  -56.89  110.34   1.5213
IC   C2   C3   C4   C5     1.5222  110.34   51.46  110.47   1.5279
IC   C3   C4   C5   O5     1.5213  110.47  -52.46  109.71   1.4472
IC   C4   C5   O5   C1     1.5279  109.71   62.25  113.04   1.4295
IC   C5   O5   C1   C2     1.4472  113.04  -66.49  106.26   1.5214
IC   C4   C5   C6   O6     1.5279  113.71 -176.71  111.40   1.4273
IC   O5   C1   O1   HO1    1.4295  114.22   58.34  109.19   0.9682
IC   C1   C2   N    HN1    1.5214  114.18   39.83  110.10   1.0426
IC   C2   C3   O3   HO3    1.5222  110.04 -133.90  110.23   0.9738
IC   C3   C4   O4   HO4    1.5213  111.30   83.12  111.25   0.9643
IC   C5   C6   O6   HO6    1.5159  111.40  -72.95  110.83   0.9638
IC   HN2  N    C2   C3     1.0406  112.45  151.90  111.80   1.5222
IC   HN2  C2   *N   HN1    1.0406  112.45  122.99  110.10   1.0426
IC   HN3  N    C2   C3     1.0472  106.16   32.69  111.80   1.5222
IC   HN3  C2   *N   HN1    1.0472  106.16 -117.80  110.10   1.0426
PATC FIRS NONE LAST NONE

RESI AGALN          1.000  ! alpha-D-galactosamine
                           ! 
GROU                       !
ATOM C1   CC3162    0.340  !                  O6-HO6
ATOM H1   HCA1      0.090  !                  |
ATOM O1   OC311    -0.650  !              H61-C6-H62
ATOM HO1  HCP1      0.420  !                  |
ATOM C5   CC3163    0.110  !               H5-C5---O5
ATOM H5   HCA1      0.090  !            H4   /       \    H1
ATOM O5   OC3C61   -0.400  !              \ / HO3     \  /
GROU                       !               C4 |        C1
ATOM C2   CC3161    0.33   !              / \ O3   H2 /  \
ATOM H2   HCA1      0.09   !        HO4-O4   \|    | /    O1-HO1
ATOM N    NG3P3    -0.32   !                  C3---C2
ATOM HN1  HGP2      0.30   !                  |    |
ATOM HN2  HGP2      0.30   ! add HN2          H3   |      check the charge please!
ATOM HN3  HGP2      0.30   ! add HN3               |
GROU                       !                       N-HN1
ATOM C3   CC3161    0.140  !                      / \
ATOM H3   HCA1      0.090  !                     HN2 HN3
ATOM O3   OC311    -0.650  !
ATOM HO3  HCP1      0.420  !
GROU                       !
ATOM C4   CC3161    0.140  !
ATOM H4   HCA1      0.090
ATOM O4   OC311    -0.650
ATOM HO4  HCP1      0.420
GROU
ATOM C6   CC321     0.050
ATOM H61  HCA2      0.090
ATOM H62  HCA2      0.090
ATOM O6   OC311    -0.650
ATOM HO6  HCP1      0.420
!
BOND C1   O1        C1   H1        O1   HO1       C1   O5        C1   C2
BOND C2   H2        C2   N         C2   C3        C3   H3
BOND C3   O3        O3   HO3       C3   C4        C4   H4        C4   O4
BOND O4   HO4       C4   C5        C5   H5        C5   C6        C6   H61
BOND C6   H62       C6   O6        O6   HO6       C5   O5        
BOND N    HN1       N    HN2       N    HN3 ! new bond 
!    I    J    K    L      R(IK)   T(IKJ)    PHI   T(JKL)   R(KL)
IC    O1   C2   *C1 H1      1.4014  109.34 -118.86  109.66   1.1146
IC    O1   O5   *C1 C2      1.4014  112.76 -121.71  109.13   1.5283
IC    N    C3   *C2 H2      1.4632  112.85 -116.07  107.66   1.1177
IC    N    C1   *C2 C3      1.4632  114.26 -127.93  109.78   1.5239
IC    O3   C4   *C3 H3      1.4299  111.57  116.99  108.02   1.1168
IC    O3   C2   *C3 C4      1.4299  111.19  124.31  110.29   1.5159
IC    O4   C5   *C4 H4      1.4246  111.43  119.38  108.72   1.1181
IC    O4   C3   *C4 C5      1.4246  110.04  122.79  109.47   1.5278
IC    C6   O5   *C5 H5      1.5159  107.98  115.75  109.58   1.1186
IC    C6   C4   *C5 O5      1.5159  113.66  121.68  110.65   1.4411
IC    O6   H62  *C6 H61     1.4228  108.05  117.73  108.06   1.1152
IC    O6   C5   *C6 H62     1.4228  111.29  119.49  109.65   1.1139
IC    O5   C1   C2  C3      1.4245  109.13   57.94  109.78   1.5239
IC    C1   C2   C3  C4      1.5283  109.78  -55.93  110.29   1.5159
IC    C2   C3   C4  C5      1.5239  110.29   54.20  109.47   1.5278
IC    C3   C4   C5  O5      1.5159  109.47  -55.27  110.65   1.4411
IC    C4   C5   O5  C1      1.5278  110.65   60.41  113.39   1.4245
IC    C5   O5   C1  C2      1.4411  113.39  -61.17  109.13   1.5283
IC    C4   C5   C6  O6      1.5278  113.66 -176.53  111.29   1.4228
IC    O5   C1   O1  HO1     1.4245  112.76   56.16  107.96   0.9688
IC    C1   C2   N   HN1     1.5283  114.26   41.76  112.14   1.0389
IC    C2   C3   O3  HO3     1.5239  111.19  102.87  108.75   0.9722
IC    C3   C4   O4  HO4     1.5159  110.04 -159.37  111.21   0.9652
IC    C5   C6   O6  HO6     1.5159  111.29  -74.69  110.04   0.9625
IC    HN2  N    C2  C3      1.0409  108.24   47.55  112.85   1.5239
IC    HN2  C2   *N  HN1     1.0409  108.24  120.56  112.14   1.0389
IC    HN3  N    C2  C3      1.0422  108.72  -69.62  112.85   1.5239
IC    HN3  C2   *N  HN1     1.0422  108.72 -122.27  112.14   1.0389
PATC FIRS NONE LAST NONE

RESI BGALN          1.000  ! beta-D-galactosamine
                           ! 
GROU                       !
ATOM C1   CC3162    0.340  !                  O6-HO6
ATOM H1   HCA1      0.090  !                  |
ATOM O1   OC311    -0.650  !              H61-C6-H62
ATOM HO1  HCP1      0.420  !                  |
ATOM C5   CC3163    0.110  !               H5-C5---O5
ATOM H5   HCA1      0.090  !            H4   /       \    O1-HO1
ATOM O5   OC3C61   -0.400  !              \ / HO3     \  /
GROU                       !               C4 |        C1
ATOM C2   CC3161    0.33   !              / \ O3   H2 /  \
ATOM H2   HCA1      0.09   !        HO4-O4   \|    | /    H1
ATOM N    NG3P3    -0.32   !                  C3---C2
ATOM HN1  HGP2      0.30   !                  |    |
ATOM HN2  HGP2      0.30   ! add HN2          H3   |      check the charge please!
ATOM HN3  HGP2      0.30   ! add HN3               |
GROU                       !                       N-HN1
ATOM C3   CC3161    0.140  !                      / \
ATOM H3   HCA1      0.090  !                     HN2 HN3
ATOM O3   OC311    -0.650  !
ATOM HO3  HCP1      0.420  !
GROU                       !
ATOM C4   CC3161    0.140  !
ATOM H4   HCA1      0.090
ATOM O4   OC311    -0.650
ATOM HO4  HCP1      0.420
GROU
ATOM C6   CC321     0.050
ATOM H61  HCA2      0.090
ATOM H62  HCA2      0.090
ATOM O6   OC311    -0.650
ATOM HO6  HCP1      0.420
!
BOND C1   O1        C1   H1        O1   HO1       C1   O5        C1   C2
BOND C2   H2        C2   N         C2   C3        C3   H3
BOND C3   O3        O3   HO3       C3   C4        C4   H4        C4   O4
BOND O4   HO4       C4   C5        C5   H5        C5   C6        C6   H61
BOND C6   H62       C6   O6        O6   HO6       C5   O5        
BOND N    HN1       N    HN2       N    HN3 ! new bond 
!    I    J    K    L      R(IK)   T(IKJ)    PHI   T(JKL)   R(KL)
IC    O1   C2   *C1 H1      1.4014  109.34  118.86  109.66   1.1146
IC    O1   O5   *C1 C2      1.4014  112.76  121.71  109.13   1.5283
IC    N    C3   *C2 H2      1.4632  112.85 -116.07  107.66   1.1177
IC    N    C1   *C2 C3      1.4632  114.26 -127.93  109.78   1.5239
IC    O3   C4   *C3 H3      1.4299  111.57  116.99  108.02   1.1168
IC    O3   C2   *C3 C4      1.4299  111.19  124.31  110.29   1.5159
IC    O4   C5   *C4 H4      1.4246  111.43  119.38  108.72   1.1181
IC    O4   C3   *C4 C5      1.4246  110.04  122.79  109.47   1.5278
IC    C6   O5   *C5 H5      1.5159  107.98  115.75  109.58   1.1186
IC    C6   C4   *C5 O5      1.5159  113.66  121.68  110.65   1.4411
IC    O6   H62  *C6 H61     1.4228  108.05  117.73  108.06   1.1152
IC    O6   C5   *C6 H62     1.4228  111.29  119.49  109.65   1.1139
IC    O5   C1   C2  C3      1.4245  109.13   57.94  109.78   1.5239
IC    C1   C2   C3  C4      1.5283  109.78  -55.93  110.29   1.5159
IC    C2   C3   C4  C5      1.5239  110.29   54.20  109.47   1.5278
IC    C3   C4   C5  O5      1.5159  109.47  -55.27  110.65   1.4411
IC    C4   C5   O5  C1      1.5278  110.65   60.41  113.39   1.4245
IC    C5   O5   C1  C2      1.4411  113.39  -61.17  109.13   1.5283
IC    C4   C5   C6  O6      1.5278  113.66 -176.53  111.29   1.4228
IC    O5   C1   O1  HO1     1.4245  112.76   56.16  107.96   0.9688
IC    C1   C2   N   HN1     1.5283  114.26   41.76  112.14   1.0389
IC    C2   C3   O3  HO3     1.5239  111.19  102.87  108.75   0.9722
IC    C3   C4   O4  HO4     1.5159  110.04 -159.37  111.21   0.9652
IC    C5   C6   O6  HO6     1.5159  111.29  -74.69  110.04   0.9625
IC    HN2  N    C2  C3      1.0409  108.24   47.55  112.85   1.5239
IC    HN2  C2   *N  HN1     1.0409  108.24  120.56  112.14   1.0389
IC    HN3  N    C2  C3      1.0422  108.72  -69.62  112.85   1.5239
IC    HN3  C2   *N  HN1     1.0422  108.72 -122.27  112.14   1.0389
PATC FIRS NONE LAST NONE

RESI AGULN          1.000  ! alpha-D-gulosamine
                           ! 
GROU                       !
ATOM C1   CC3162    0.340  !                  O6-HO6
ATOM H1   HCA1      0.090  !                  |
ATOM O1   OC311    -0.650  !              H61-C6-H62
ATOM HO1  HCP1      0.420  !                  |
ATOM C5   CC3163    0.110  !               H5-C5---O5
ATOM H5   HCA1      0.090  !        HO4-O4   /       \    H1
ATOM O5   OC3C61   -0.400  !              \ /         \  /
GROU                       !               C4          C1
ATOM C2   CC3161    0.33   !              / \ H3   H2 /  \
ATOM H2   HCA1      0.09   !            H4   \|    | /    O1-HO1
ATOM N    NG3P3    -0.32   !                  C3---C2
ATOM HN1  HGP2      0.30   !                  |    |
ATOM HN2  HGP2      0.30   ! add HN2          O3   |      check the charge please!
ATOM HN3  HGP2      0.30   ! add HN3          |    |
GROU                       !                  HO3  N-HN1
ATOM C3   CC3161    0.140  !                      / \
ATOM H3   HCA1      0.090  !                     HN2 HN3
ATOM O3   OC311    -0.650  !
ATOM HO3  HCP1      0.420  !
GROU                       !
ATOM C4   CC3161    0.140  !
ATOM H4   HCA1      0.090
ATOM O4   OC311    -0.650
ATOM HO4  HCP1      0.420
GROU
ATOM C6   CC321     0.050
ATOM H61  HCA2      0.090
ATOM H62  HCA2      0.090
ATOM O6   OC311    -0.650
ATOM HO6  HCP1      0.420
!
BOND C1   O1        C1   H1        O1   HO1       C1   O5        C1   C2
BOND C2   H2        C2   N         C2   C3        C3   H3
BOND C3   O3        O3   HO3       C3   C4        C4   H4        C4   O4
BOND O4   HO4       C4   C5        C5   H5        C5   C6        C6   H61
BOND C6   H62       C6   O6        O6   HO6       C5   O5        
BOND N    HN1       N    HN2       N    HN3 ! new bond 
!    I    J    K    L      R(IK)   T(IKJ)    PHI   T(JKL)   R(KL)
IC   O1   C2   *C1  H1     1.4030  110.64 -118.97  109.21   1.1154
IC   O1   O5   *C1  C2     1.4030  111.76 -123.10  109.70   1.5360
IC   N    C3   *C2  H2     1.4596  112.53 -115.75  107.32   1.1183
IC   N    C1   *C2  C3     1.4596  114.60 -128.26  110.35   1.5220
IC   O3   C4   *C3  H3     1.4286  112.03 -115.31  107.39   1.1204
IC   O3   C2   *C3  C4     1.4286  112.56 -126.16  110.59   1.5075
IC   O4   C5   *C4  H4     1.4212  111.18  119.75  109.42   1.1180
IC   O4   C3   *C4  C5     1.4212  108.13  121.70  110.20   1.5267
IC   C6   O5   *C5  H5     1.5145  107.90  115.78  109.72   1.1167
IC   C6   C4   *C5  O5     1.5145  113.51  121.36  110.49   1.4441
IC   O6   H62  *C6  H61    1.4265  107.91  117.86  108.13   1.1129
IC   O6   C5   *C6  H62    1.4265  111.08  119.18  109.64   1.1141
IC   O5   C1   C2   C3     1.4238  109.70   56.10  110.35   1.5220
IC   C1   C2   C3   C4     1.5360  110.35  -54.07  110.59   1.5075
IC   C2   C3   C4   C5     1.5220  110.59   53.63  110.20   1.5267
IC   C3   C4   C5   O5     1.5075  110.20  -55.47  110.49   1.4441
IC   C4   C5   O5   C1     1.5267  110.49   60.10  113.46   1.4238
IC   C5   O5   C1   C2     1.4441  113.46  -60.03  109.70   1.5360
IC   C4   C5   C6   O6     1.5267  113.51 -176.42  111.08   1.4265
IC   O5   C1   O1   HO1    1.4238  111.76   56.95  107.64   0.9678
IC   C1   C2   N    HN1    1.5360  114.60   51.77  111.94   1.0399
IC   C2   C3   O3   HO3    1.5220  112.56  -59.94  111.42   0.9719
IC   C3   C4   O4   HO4    1.5075  108.13 -147.23  111.09   0.9662
IC   C5   C6   O6   HO6    1.5145  111.08  -74.52  109.70   0.9642
IC   HN2  N    C2   C3     1.0449  106.94   59.39  112.53   1.5220
IC   HN2  C2   *N   HN1    1.0449  106.94  119.53  111.94   1.0399
IC   HN3  N    C2   C3     1.0404  110.60  -58.36  112.53   1.5220
IC   HN3  C2   *N   HN1    1.0404  110.60 -122.72  111.94   1.0399
PATC FIRS NONE LAST NONE

RESI BGULN          1.000  ! beta-D-gulosamine
                           ! 
GROU                       !
ATOM C1   CC3162    0.340  !                  O6-HO6
ATOM H1   HCA1      0.090  !                  |
ATOM O1   OC311    -0.650  !              H61-C6-H62
ATOM HO1  HCP1      0.420  !                  |
ATOM C5   CC3163    0.110  !               H5-C5---O5
ATOM H5   HCA1      0.090  !        HO4-O4   /       \    O1-HO1
ATOM O5   OC3C61   -0.400  !              \ /         \  /
GROU                       !               C4          C1
ATOM C2   CC3161    0.33   !              / \ H3   H2 /  \
ATOM H2   HCA1      0.09   !            H4   \|    | /    H1
ATOM N    NG3P3    -0.32   !                  C3---C2
ATOM HN1  HGP2      0.30   !                  |    |
ATOM HN2  HGP2      0.30   ! add HN2          O3   |      check the charge please!
ATOM HN3  HGP2      0.30   ! add HN3          |    |
GROU                       !                  HO3  N-HN1
ATOM C3   CC3161    0.140  !                      / \
ATOM H3   HCA1      0.090  !                     HN2 HN3
ATOM O3   OC311    -0.650  !
ATOM HO3  HCP1      0.420  !
GROU                       !
ATOM C4   CC3161    0.140  !
ATOM H4   HCA1      0.090
ATOM O4   OC311    -0.650
ATOM HO4  HCP1      0.420
GROU
ATOM C6   CC321     0.050
ATOM H61  HCA2      0.090
ATOM H62  HCA2      0.090
ATOM O6   OC311    -0.650
ATOM HO6  HCP1      0.420
!
BOND C1   O1        C1   H1        O1   HO1       C1   O5        C1   C2
BOND C2   H2        C2   N         C2   C3        C3   H3
BOND C3   O3        O3   HO3       C3   C4        C4   H4        C4   O4
BOND O4   HO4       C4   C5        C5   H5        C5   C6        C6   H61
BOND C6   H62       C6   O6        O6   HO6       C5   O5        
BOND N    HN1       N    HN2       N    HN3 ! new bond 
!    I    J    K    L      R(IK)   T(IKJ)    PHI   T(JKL)   R(KL)
IC   O1   C2   *C1  H1     1.4030  110.64  118.97  109.21   1.1154
IC   O1   O5   *C1  C2     1.4030  111.76  123.10  109.70   1.5360
IC   N    C3   *C2  H2     1.4596  112.53 -115.75  107.32   1.1183
IC   N    C1   *C2  C3     1.4596  114.60 -128.26  110.35   1.5220
IC   O3   C4   *C3  H3     1.4286  112.03 -115.31  107.39   1.1204
IC   O3   C2   *C3  C4     1.4286  112.56 -126.16  110.59   1.5075
IC   O4   C5   *C4  H4     1.4212  111.18  119.75  109.42   1.1180
IC   O4   C3   *C4  C5     1.4212  108.13  121.70  110.20   1.5267
IC   C6   O5   *C5  H5     1.5145  107.90  115.78  109.72   1.1167
IC   C6   C4   *C5  O5     1.5145  113.51  121.36  110.49   1.4441
IC   O6   H62  *C6  H61    1.4265  107.91  117.86  108.13   1.1129
IC   O6   C5   *C6  H62    1.4265  111.08  119.18  109.64   1.1141
IC   O5   C1   C2   C3     1.4238  109.70   56.10  110.35   1.5220
IC   C1   C2   C3   C4     1.5360  110.35  -54.07  110.59   1.5075
IC   C2   C3   C4   C5     1.5220  110.59   53.63  110.20   1.5267
IC   C3   C4   C5   O5     1.5075  110.20  -55.47  110.49   1.4441
IC   C4   C5   O5   C1     1.5267  110.49   60.10  113.46   1.4238
IC   C5   O5   C1   C2     1.4441  113.46  -60.03  109.70   1.5360
IC   C4   C5   C6   O6     1.5267  113.51 -176.42  111.08   1.4265
IC   O5   C1   O1   HO1    1.4238  111.76   56.95  107.64   0.9678
IC   C1   C2   N    HN1    1.5360  114.60   51.77  111.94   1.0399
IC   C2   C3   O3   HO3    1.5220  112.56  -59.94  111.42   0.9719
IC   C3   C4   O4   HO4    1.5075  108.13 -147.23  111.09   0.9662
IC   C5   C6   O6   HO6    1.5145  111.08  -74.52  109.70   0.9642
IC   HN2  N    C2   C3     1.0449  106.94   59.39  112.53   1.5220
IC   HN2  C2   *N   HN1    1.0449  106.94  119.53  111.94   1.0399
IC   HN3  N    C2   C3     1.0404  110.60  -58.36  112.53   1.5220
IC   HN3  C2   *N   HN1    1.0404  110.60 -122.72  111.94   1.0399
PATC FIRS NONE LAST NONE

RESI AALTN          1.000  ! alpha-D-altorsamine
                           ! 
GROU                       !
ATOM C1   CC3162    0.340  !                  O6-HO6
ATOM H1   HCA1      0.090  !                  |
ATOM O1   OC311    -0.650  !              H61-C6-H62
ATOM HO1  HCP1      0.420  !                  |
ATOM C5   CC3163    0.110  !               H5-C5---O5
ATOM H5   HCA1      0.090  !            H4   /       \    H1
ATOM O5   OC3C61   -0.400  !              \ / HO3  HN*\  /
GROU                       !               C4 |    |   C1
ATOM C2   CC3161    0.33   !              / \ O3   N  /  \
ATOM H2   HCA1      0.09   !        HO4-O4   \|    | /    O1-HO1
ATOM N    NG3P3    -0.32   !                  C3---C2
ATOM HN1  HGP2      0.30   !                  |    |
ATOM HN2  HGP2      0.30   ! add HN2          |    H2     check the charge please!
ATOM HN3  HGP2      0.30   ! add HN3          |     
GROU                       !                  H3        
ATOM C3   CC3161    0.140  !                         
ATOM H3   HCA1      0.090  !                            
ATOM O3   OC311    -0.650  !
ATOM HO3  HCP1      0.420  !
GROU                       !
ATOM C4   CC3161    0.140  !
ATOM H4   HCA1      0.090
ATOM O4   OC311    -0.650
ATOM HO4  HCP1      0.420
GROU
ATOM C6   CC321     0.050
ATOM H61  HCA2      0.090
ATOM H62  HCA2      0.090
ATOM O6   OC311    -0.650
ATOM HO6  HCP1      0.420
!
BOND C1   O1        C1   H1        O1   HO1       C1   O5        C1   C2
BOND C2   H2        C2   N         C2   C3        C3   H3
BOND C3   O3        O3   HO3       C3   C4        C4   H4        C4   O4
BOND O4   HO4       C4   C5        C5   H5        C5   C6        C6   H61
BOND C6   H62       C6   O6        O6   HO6       C5   O5        
BOND N    HN1       N    HN2       N    HN3 ! new bond 
!    I    J    K    L      R(IK)   T(IKJ)    PHI   T(JKL)   R(KL)
IC   O1   C2   *C1  H1     1.3951  109.34 -118.51  110.10   1.1165
IC   O1   O5   *C1  C2     1.3951  114.22 -120.63  106.26   1.5214
IC   N    C3   *C2  H2     1.4579  111.80  115.83  107.19   1.1192
IC   N    C1   *C2  C3     1.4579  114.18  126.18  109.45   1.5222
IC   O3   C4   *C3  H3     1.4271  112.20 -118.22  107.80   1.1189
IC   O3   C2   *C3  C4     1.4271  110.04 -124.34  110.34   1.5213
IC   O4   C5   *C4  H4     1.4200  110.32 -117.02  107.60   1.1155
IC   O4   C3   *C4  C5     1.4200  111.30 -122.91  110.47   1.5279
IC   C6   O5   *C5  H5     1.5159  107.64  116.15  110.45   1.1187
IC   C6   C4   *C5  O5     1.5159  113.71  120.60  109.71   1.4472
IC   O6   H62  *C6  H61    1.4273  107.80  117.91  107.83   1.1127
IC   O6   C5   *C6  H62    1.4273  111.40  119.18  109.55   1.1148
IC   O5   C1   C2   C3     1.4295  106.26   62.36  109.45   1.5222
IC   C1   C2   C3   C4     1.5214  109.45  -56.89  110.34   1.5213
IC   C2   C3   C4   C5     1.5222  110.34   51.46  110.47   1.5279
IC   C3   C4   C5   O5     1.5213  110.47  -52.46  109.71   1.4472
IC   C4   C5   O5   C1     1.5279  109.71   62.25  113.04   1.4295
IC   C5   O5   C1   C2     1.4472  113.04  -66.49  106.26   1.5214
IC   C4   C5   C6   O6     1.5279  113.71 -176.71  111.40   1.4273
IC   O5   C1   O1   HO1    1.4295  114.22   58.34  109.19   0.9682
IC   C1   C2   N    HN1    1.5214  114.18   39.83  110.10   1.0426
IC   C2   C3   O3   HO3    1.5222  110.04 -133.90  110.23   0.9738
IC   C3   C4   O4   HO4    1.5213  111.30   83.12  111.25   0.9643
IC   C5   C6   O6   HO6    1.5159  111.40  -72.95  110.83   0.9638
IC   HN2  N    C2   C3     1.0406  112.45  151.90  111.80   1.5222
IC   HN2  C2   *N   HN1    1.0406  112.45  122.99  110.10   1.0426
IC   HN3  N    C2   C3     1.0472  106.16   32.69  111.80   1.5222
IC   HN3  C2   *N   HN1    1.0472  106.16 -117.80  110.10   1.0426
PATC FIRS NONE LAST NONE

RESI BALTN          1.000  ! beta-D-altorsamine
                           ! 
GROU                       !
ATOM C1   CC3162    0.340  !                  O6-HO6
ATOM H1   HCA1      0.090  !                  |
ATOM O1   OC311    -0.650  !              H61-C6-H62
ATOM HO1  HCP1      0.420  !                  |
ATOM C5   CC3163    0.110  !               H5-C5---O5
ATOM H5   HCA1      0.090  !            H4   /       \    O1-HO1
ATOM O5   OC3C61   -0.400  !              \ / HO3  HN*\  /
GROU                       !               C4 |    |   C1
ATOM C2   CC3161    0.33   !              / \ O3   N  /  \
ATOM H2   HCA1      0.09   !        HO4-O4   \|    | /    H1
ATOM N    NG3P3    -0.32   !                  C3---C2
ATOM HN1  HGP2      0.30   !                  |    |
ATOM HN2  HGP2      0.30   ! add HN2          |    H2     check the charge please!
ATOM HN3  HGP2      0.30   ! add HN3          |     
GROU                       !                  H3        
ATOM C3   CC3161    0.140  !                         
ATOM H3   HCA1      0.090  !                            
ATOM O3   OC311    -0.650  !
ATOM HO3  HCP1      0.420  !
GROU                       !
ATOM C4   CC3161    0.140  !
ATOM H4   HCA1      0.090
ATOM O4   OC311    -0.650
ATOM HO4  HCP1      0.420
GROU
ATOM C6   CC321     0.050
ATOM H61  HCA2      0.090
ATOM H62  HCA2      0.090
ATOM O6   OC311    -0.650
ATOM HO6  HCP1      0.420
!
BOND C1   O1        C1   H1        O1   HO1       C1   O5        C1   C2
BOND C2   H2        C2   N         C2   C3        C3   H3
BOND C3   O3        O3   HO3       C3   C4        C4   H4        C4   O4
BOND O4   HO4       C4   C5        C5   H5        C5   C6        C6   H61
BOND C6   H62       C6   O6        O6   HO6       C5   O5        
BOND N    HN1       N    HN2       N    HN3 ! new bond 
!    I    J    K    L      R(IK)   T(IKJ)    PHI   T(JKL)   R(KL)
IC   O1   C2   *C1  H1     1.3951  109.34  118.51  110.10   1.1165
IC   O1   O5   *C1  C2     1.3951  114.22  120.63  106.26   1.5214
IC   N    C3   *C2  H2     1.4579  111.80  115.83  107.19   1.1192
IC   N    C1   *C2  C3     1.4579  114.18  126.18  109.45   1.5222
IC   O3   C4   *C3  H3     1.4271  112.20 -118.22  107.80   1.1189
IC   O3   C2   *C3  C4     1.4271  110.04 -124.34  110.34   1.5213
IC   O4   C5   *C4  H4     1.4200  110.32 -117.02  107.60   1.1155
IC   O4   C3   *C4  C5     1.4200  111.30 -122.91  110.47   1.5279
IC   C6   O5   *C5  H5     1.5159  107.64  116.15  110.45   1.1187
IC   C6   C4   *C5  O5     1.5159  113.71  120.60  109.71   1.4472
IC   O6   H62  *C6  H61    1.4273  107.80  117.91  107.83   1.1127
IC   O6   C5   *C6  H62    1.4273  111.40  119.18  109.55   1.1148
IC   O5   C1   C2   C3     1.4295  106.26   62.36  109.45   1.5222
IC   C1   C2   C3   C4     1.5214  109.45  -56.89  110.34   1.5213
IC   C2   C3   C4   C5     1.5222  110.34   51.46  110.47   1.5279
IC   C3   C4   C5   O5     1.5213  110.47  -52.46  109.71   1.4472
IC   C4   C5   O5   C1     1.5279  109.71   62.25  113.04   1.4295
IC   C5   O5   C1   C2     1.4472  113.04  -66.49  106.26   1.5214
IC   C4   C5   C6   O6     1.5279  113.71 -176.71  111.40   1.4273
IC   O5   C1   O1   HO1    1.4295  114.22   58.34  109.19   0.9682
IC   C1   C2   N    HN1    1.5214  114.18   39.83  110.10   1.0426
IC   C2   C3   O3   HO3    1.5222  110.04 -133.90  110.23   0.9738
IC   C3   C4   O4   HO4    1.5213  111.30   83.12  111.25   0.9643
IC   C5   C6   O6   HO6    1.5159  111.40  -72.95  110.83   0.9638
IC   HN2  N    C2   C3     1.0406  112.45  151.90  111.80   1.5222
IC   HN2  C2   *N   HN1    1.0406  112.45  122.99  110.10   1.0426
IC   HN3  N    C2   C3     1.0472  106.16   32.69  111.80   1.5222
IC   HN3  C2   *N   HN1    1.0472  106.16 -117.80  110.10   1.0426
PATC FIRS NONE LAST NONE

RESI AALLN          1.000  ! alpha-D-allosamine
                           ! 
GROU                       !
ATOM C1   CC3162    0.340  !                  O6-HO6
ATOM H1   HCA1      0.090  !                  |
ATOM O1   OC311    -0.650  !              H61-C6-H62
ATOM HO1  HCP1      0.420  !                  |
ATOM C5   CC3163    0.110  !               H5-C5---O5
ATOM H5   HCA1      0.090  !            H4   /       \    H1
ATOM O5   OC3C61   -0.400  !              \ /         \  /
GROU                       !               C4          C1
ATOM C2   CC3161    0.33   !              / \ H3   H2 /  \
ATOM H2   HCA1      0.09   !        HO4-O4   \|    | /    O1-HO1
ATOM N    NG3P3    -0.32   !                  C3---C2
ATOM HN1  HGP2      0.30   !                  |    |
ATOM HN2  HGP2      0.30   ! add HN2          O3   |      check the charge please!
ATOM HN3  HGP2      0.30   ! add HN3          |    |
GROU                       !                  HO3  N-HN1
ATOM C3   CC3161    0.140  !                      / \
ATOM H3   HCA1      0.090  !                     HN2 HN3
ATOM O3   OC311    -0.650  !
ATOM HO3  HCP1      0.420  !
GROU                       !
ATOM C4   CC3161    0.140  !
ATOM H4   HCA1      0.090
ATOM O4   OC311    -0.650
ATOM HO4  HCP1      0.420
GROU
ATOM C6   CC321     0.050
ATOM H61  HCA2      0.090
ATOM H62  HCA2      0.090
ATOM O6   OC311    -0.650
ATOM HO6  HCP1      0.420
!
BOND C1   O1        C1   H1        O1   HO1       C1   O5        C1   C2
BOND C2   H2        C2   N         C2   C3        C3   H3
BOND C3   O3        O3   HO3       C3   C4        C4   H4        C4   O4
BOND O4   HO4       C4   C5        C5   H5        C5   C6        C6   H61
BOND C6   H62       C6   O6        O6   HO6       C5   O5        
BOND N    HN1       N    HN2       N    HN3 ! new bond 
!    I    J    K    L      R(IK)   T(IKJ)    PHI   T(JKL)   R(KL)
IC   O1   C2   *C1 H1      1.4022  110.62 -119.05  109.37   1.1158
IC   O1   O5   *C1 C2      1.4022  112.79 -122.81  108.36   1.5342
IC   N    C3   *C2 H2      1.4598  112.72 -116.02  106.86   1.1184
IC   N    C1   *C2 C3      1.4598  114.86 -128.41  109.96   1.5241
IC   O3   C4   *C3 H3      1.4297  112.82 -115.83  106.42   1.1195
IC   O3   C2   *C3 C4      1.4297  111.69 -127.03  111.23   1.5195
IC   O4   C5   *C4 H4      1.4188  111.37 -116.34  107.24   1.1171
IC   O4   C3   *C4 C5      1.4188  111.69 -125.00  111.07   1.5213
IC   C6   O5   *C5 H5      1.5152  107.96  116.59  110.62   1.1171
IC   C6   C4   *C5 O5      1.5152  113.51  120.03  108.54   1.4438
IC   O6   H62  *C6 H61     1.4284  107.94  118.16  107.70   1.1131
IC   O6   C5   *C6 H62     1.4284  111.13  119.27  109.67   1.1144
IC   O5   C1   C2  C3      1.4248  108.36   56.86  109.96   1.5241
IC   C1   C2   C3  C4      1.5342  109.96  -52.40  111.23   1.5195
IC   C2   C3   C4  C5      1.5241  111.23   51.85  111.07   1.5213
IC   C3   C4   C5  O5      1.5195  111.07  -54.76  108.54   1.4438
IC   C4   C5   O5  C1      1.5213  108.54   63.11  113.81   1.4248
IC   C5   O5   C1  C2      1.4438  113.81  -64.23  108.36   1.5342
IC   C4   C5   C6  O6      1.5213  113.51 -177.91  111.13   1.4284
IC   O5   C1   O1  HO1     1.4248  112.79   57.29  107.95   0.9681
IC   C1   C2   N   HN1     1.5342  114.86   51.12  112.35   1.0393
IC   C2   C3   O3  HO3     1.5241  111.69  -63.43  111.25   0.9710
IC   C3   C4   O4  HO4     1.5195  111.69  -35.59  110.10   0.9670
IC   C5   C6   O6  HO6     1.5152  111.13  -79.47  110.34   0.9631
IC   HN2  N    C2  C3      1.0472  106.79   58.76  112.72   1.5241
IC   HN2  C2   *N  HN1     1.0472  106.79  119.37  112.35   1.0393
IC   HN3  N    C2  C3      1.0412  111.02  -58.57  112.72   1.5241
IC   HN3  C2   *N  HN1     1.0412  111.02 -123.30  112.35   1.0393
PATC FIRS NONE LAST NONE

RESI BALLN          1.000  ! beta-D-allosamine
                           ! 
GROU                       !
ATOM C1   CC3162    0.340  !                  O6-HO6
ATOM H1   HCA1      0.090  !                  |
ATOM O1   OC311    -0.650  !              H61-C6-H62
ATOM HO1  HCP1      0.420  !                  |
ATOM C5   CC3163    0.110  !               H5-C5---O5
ATOM H5   HCA1      0.090  !        HO4-O4   /       \    O1-HO1
ATOM O5   OC3C61   -0.400  !              \ /         \  /
GROU                       !               C4          C1
ATOM C2   CC3161    0.33   !              / \ H3   H2 /  \
ATOM H2   HCA1      0.09   !            H4   \|    | /    H1
ATOM N    NG3P3    -0.32   !                  C3---C2
ATOM HN1  HGP2      0.30   !                  |    |
ATOM HN2  HGP2      0.30   ! add HN2          O3   |      check the charge please!
ATOM HN3  HGP2      0.30   ! add HN3          |    |
GROU                       !                  HO3  N-HN1
ATOM C3   CC3161    0.140  !                      / \
ATOM H3   HCA1      0.090  !                     HN2 HN3
ATOM O3   OC311    -0.650  !
ATOM HO3  HCP1      0.420  !
GROU                       !
ATOM C4   CC3161    0.140  !
ATOM H4   HCA1      0.090
ATOM O4   OC311    -0.650
ATOM HO4  HCP1      0.420
GROU
ATOM C6   CC321     0.050
ATOM H61  HCA2      0.090
ATOM H62  HCA2      0.090
ATOM O6   OC311    -0.650
ATOM HO6  HCP1      0.420
!
BOND C1   O1        C1   H1        O1   HO1       C1   O5        C1   C2
BOND C2   H2        C2   N         C2   C3        C3   H3
BOND C3   O3        O3   HO3       C3   C4        C4   H4        C4   O4
BOND O4   HO4       C4   C5        C5   H5        C5   C6        C6   H61
BOND C6   H62       C6   O6        O6   HO6       C5   O5        
BOND N    HN1       N    HN2       N    HN3 ! new bond 
!    I    J    K    L      R(IK)   T(IKJ)    PHI   T(JKL)   R(KL)
IC   O1   C2   *C1 H1      1.4022  110.62  119.05  109.37   1.1158
IC   O1   O5   *C1 C2      1.4022  112.79  122.81  108.36   1.5342
IC   N    C3   *C2 H2      1.4598  112.72 -116.02  106.86   1.1184
IC   N    C1   *C2 C3      1.4598  114.86 -128.41  109.96   1.5241
IC   O3   C4   *C3 H3      1.4297  112.82 -115.83  106.42   1.1195
IC   O3   C2   *C3 C4      1.4297  111.69 -127.03  111.23   1.5195
IC   O4   C5   *C4 H4      1.4188  111.37 -116.34  107.24   1.1171
IC   O4   C3   *C4 C5      1.4188  111.69 -125.00  111.07   1.5213
IC   C6   O5   *C5 H5      1.5152  107.96  116.59  110.62   1.1171
IC   C6   C4   *C5 O5      1.5152  113.51  120.03  108.54   1.4438
IC   O6   H62  *C6 H61     1.4284  107.94  118.16  107.70   1.1131
IC   O6   C5   *C6 H62     1.4284  111.13  119.27  109.67   1.1144
IC   O5   C1   C2  C3      1.4248  108.36   56.86  109.96   1.5241
IC   C1   C2   C3  C4      1.5342  109.96  -52.40  111.23   1.5195
IC   C2   C3   C4  C5      1.5241  111.23   51.85  111.07   1.5213
IC   C3   C4   C5  O5      1.5195  111.07  -54.76  108.54   1.4438
IC   C4   C5   O5  C1      1.5213  108.54   63.11  113.81   1.4248
IC   C5   O5   C1  C2      1.4438  113.81  -64.23  108.36   1.5342
IC   C4   C5   C6  O6      1.5213  113.51 -177.91  111.13   1.4284
IC   O5   C1   O1  HO1     1.4248  112.79   57.29  107.95   0.9681
IC   C1   C2   N   HN1     1.5342  114.86   51.12  112.35   1.0393
IC   C2   C3   O3  HO3     1.5241  111.69  -63.43  111.25   0.9710
IC   C3   C4   O4  HO4     1.5195  111.69  -35.59  110.10   0.9670
IC   C5   C6   O6  HO6     1.5152  111.13  -79.47  110.34   0.9631
IC   HN2  N    C2  C3      1.0472  106.79   58.76  112.72   1.5241
IC   HN2  C2   *N  HN1     1.0472  106.79  119.37  112.35   1.0393
IC   HN3  N    C2  C3      1.0412  111.02  -58.57  112.72   1.5241
IC   HN3  C2   *N  HN1     1.0412  111.02 -123.30  112.35   1.0393
PATC FIRS NONE LAST NONE

RESI ATALN          1.000  ! alpha-D-talosamine
                           ! 
GROU                       !
ATOM C1   CC3162    0.340  !                  O6-HO6
ATOM H1   HCA1      0.090  !                  |
ATOM O1   OC311    -0.650  !              H61-C6-H62
ATOM HO1  HCP1      0.420  !                  |
ATOM C5   CC3163    0.110  !               H5-C5---O5
ATOM H5   HCA1      0.090  !            H4   /       \    H1
ATOM O5   OC3C61   -0.400  !              \ / HO3  HN*\  /
GROU                       !               C4 |    |   C1
ATOM C2   CC3161    0.33   !              / \ O3   N  /  \
ATOM H2   HCA1      0.09   !        HO4-O4   \|    | /    O1-HO1
ATOM N    NG3P3    -0.32   !                  C3---C2
ATOM HN1  HGP2      0.30   !                  |    |
ATOM HN2  HGP2      0.30   ! add HN2          |    H2     check the charge please!
ATOM HN3  HGP2      0.30   ! add HN3          |     
GROU                       !                  H3        
ATOM C3   CC3161    0.140  !                         
ATOM H3   HCA1      0.090  !                            
ATOM O3   OC311    -0.650  !
ATOM HO3  HCP1      0.420  !
GROU                       !
ATOM C4   CC3161    0.140  !
ATOM H4   HCA1      0.090
ATOM O4   OC311    -0.650
ATOM HO4  HCP1      0.420
GROU
ATOM C6   CC321     0.050
ATOM H61  HCA2      0.090
ATOM H62  HCA2      0.090
ATOM O6   OC311    -0.650
ATOM HO6  HCP1      0.420
!
BOND C1   O1        C1   H1        O1   HO1       C1   O5        C1   C2
BOND C2   H2        C2   N         C2   C3        C3   H3
BOND C3   O3        O3   HO3       C3   C4        C4   H4        C4   O4
BOND O4   HO4       C4   C5        C5   H5        C5   C6        C6   H61
BOND C6   H62       C6   O6        O6   HO6       C5   O5        
BOND N    HN1       N    HN2       N    HN3 ! new bond 
!    I    J    K    L      R(IK)   T(IKJ)    PHI   T(JKL)   R(KL)
IC   O1   C2   *C1  H1     1.3951  109.34 -118.51  110.10   1.1165
IC   O1   O5   *C1  C2     1.3951  114.22 -120.63  106.26   1.5214
IC   N    C3   *C2  H2     1.4579  111.80  115.83  107.19   1.1192
IC   N    C1   *C2  C3     1.4579  114.18  126.18  109.45   1.5222
IC   O3   C4   *C3  H3     1.4271  112.20  118.22  107.80   1.1189
IC   O3   C2   *C3  C4     1.4271  110.04  124.34  110.34   1.5213
IC   O4   C5   *C4  H4     1.4200  110.32  117.02  107.60   1.1155
IC   O4   C3   *C4  C5     1.4200  111.30  122.91  110.47   1.5279
IC   C6   O5   *C5  H5     1.5159  107.64  116.15  110.45   1.1187
IC   C6   C4   *C5  O5     1.5159  113.71  120.60  109.71   1.4472
IC   O6   H62  *C6  H61    1.4273  107.80  117.91  107.83   1.1127
IC   O6   C5   *C6  H62    1.4273  111.40  119.18  109.55   1.1148
IC   O5   C1   C2   C3     1.4295  106.26   62.36  109.45   1.5222
IC   C1   C2   C3   C4     1.5214  109.45  -56.89  110.34   1.5213
IC   C2   C3   C4   C5     1.5222  110.34   51.46  110.47   1.5279
IC   C3   C4   C5   O5     1.5213  110.47  -52.46  109.71   1.4472
IC   C4   C5   O5   C1     1.5279  109.71   62.25  113.04   1.4295
IC   C5   O5   C1   C2     1.4472  113.04  -66.49  106.26   1.5214
IC   C4   C5   C6   O6     1.5279  113.71 -176.71  111.40   1.4273
IC   O5   C1   O1   HO1    1.4295  114.22   58.34  109.19   0.9682
IC   C1   C2   N    HN1    1.5214  114.18   39.83  110.10   1.0426
IC   C2   C3   O3   HO3    1.5222  110.04 -133.90  110.23   0.9738
IC   C3   C4   O4   HO4    1.5213  111.30   83.12  111.25   0.9643
IC   C5   C6   O6   HO6    1.5159  111.40  -72.95  110.83   0.9638
IC   HN2  N    C2   C3     1.0406  112.45  151.90  111.80   1.5222
IC   HN2  C2   *N   HN1    1.0406  112.45  122.99  110.10   1.0426
IC   HN3  N    C2   C3     1.0472  106.16   32.69  111.80   1.5222
IC   HN3  C2   *N   HN1    1.0472  106.16 -117.80  110.10   1.0426
PATC FIRS NONE LAST NONE

RESI BTALN          1.000  ! beta-D-talosamine
                           ! 
GROU                       !
ATOM C1   CC3162    0.340  !                  O6-HO6
ATOM H1   HCA1      0.090  !                  |
ATOM O1   OC311    -0.650  !              H61-C6-H62
ATOM HO1  HCP1      0.420  !                  |
ATOM C5   CC3163    0.110  !               H5-C5---O5
ATOM H5   HCA1      0.090  !            H4   /       \    O1-HO1
ATOM O5   OC3C61   -0.400  !              \ / HO3  HN*\  /
GROU                       !               C4 |    |   C1
ATOM C2   CC3161    0.33   !              / \ O3   N  /  \
ATOM H2   HCA1      0.09   !        HO4-O4   \|    | /    H1
ATOM N    NG3P3    -0.32   !                  C3---C2
ATOM HN1  HGP2      0.30   !                  |    |
ATOM HN2  HGP2      0.30   ! add HN2          |    H2     check the charge please!
ATOM HN3  HGP2      0.30   ! add HN3          |     
GROU                       !                  H3        
ATOM C3   CC3161    0.140  !                         
ATOM H3   HCA1      0.090  !                            
ATOM O3   OC311    -0.650  !
ATOM HO3  HCP1      0.420  !
GROU                       !
ATOM C4   CC3161    0.140  !
ATOM H4   HCA1      0.090
ATOM O4   OC311    -0.650
ATOM HO4  HCP1      0.420
GROU
ATOM C6   CC321     0.050
ATOM H61  HCA2      0.090
ATOM H62  HCA2      0.090
ATOM O6   OC311    -0.650
ATOM HO6  HCP1      0.420
!
BOND C1   O1        C1   H1        O1   HO1       C1   O5        C1   C2
BOND C2   H2        C2   N         C2   C3        C3   H3
BOND C3   O3        O3   HO3       C3   C4        C4   H4        C4   O4
BOND O4   HO4       C4   C5        C5   H5        C5   C6        C6   H61
BOND C6   H62       C6   O6        O6   HO6       C5   O5        
BOND N    HN1       N    HN2       N    HN3 ! new bond 
!    I    J    K    L      R(IK)   T(IKJ)    PHI   T(JKL)   R(KL)
IC   O1   C2   *C1  H1     1.3951  109.34  118.51  110.10   1.1165
IC   O1   O5   *C1  C2     1.3951  114.22  120.63  106.26   1.5214
IC   N    C3   *C2  H2     1.4579  111.80  115.83  107.19   1.1192
IC   N    C1   *C2  C3     1.4579  114.18  126.18  109.45   1.5222
IC   O3   C4   *C3  H3     1.4271  112.20  118.22  107.80   1.1189
IC   O3   C2   *C3  C4     1.4271  110.04  124.34  110.34   1.5213
IC   O4   C5   *C4  H4     1.4200  110.32  117.02  107.60   1.1155
IC   O4   C3   *C4  C5     1.4200  111.30  122.91  110.47   1.5279
IC   C6   O5   *C5  H5     1.5159  107.64  116.15  110.45   1.1187
IC   C6   C4   *C5  O5     1.5159  113.71  120.60  109.71   1.4472
IC   O6   H62  *C6  H61    1.4273  107.80  117.91  107.83   1.1127
IC   O6   C5   *C6  H62    1.4273  111.40  119.18  109.55   1.1148
IC   O5   C1   C2   C3     1.4295  106.26   62.36  109.45   1.5222
IC   C1   C2   C3   C4     1.5214  109.45  -56.89  110.34   1.5213
IC   C2   C3   C4   C5     1.5222  110.34   51.46  110.47   1.5279
IC   C3   C4   C5   O5     1.5213  110.47  -52.46  109.71   1.4472
IC   C4   C5   O5   C1     1.5279  109.71   62.25  113.04   1.4295
IC   C5   O5   C1   C2     1.4472  113.04  -66.49  106.26   1.5214
IC   C4   C5   C6   O6     1.5279  113.71 -176.71  111.40   1.4273
IC   O5   C1   O1   HO1    1.4295  114.22   58.34  109.19   0.9682
IC   C1   C2   N    HN1    1.5214  114.18   39.83  110.10   1.0426
IC   C2   C3   O3   HO3    1.5222  110.04 -133.90  110.23   0.9738
IC   C3   C4   O4   HO4    1.5213  111.30   83.12  111.25   0.9643
IC   C5   C6   O6   HO6    1.5159  111.40  -72.95  110.83   0.9638
IC   HN2  N    C2   C3     1.0406  112.45  151.90  111.80   1.5222
IC   HN2  C2   *N   HN1    1.0406  112.45  122.99  110.10   1.0426
IC   HN3  N    C2   C3     1.0472  106.16   32.69  111.80   1.5222
IC   HN3  C2   *N   HN1    1.0472  106.16 -117.80  110.10   1.0426
PATC FIRS NONE LAST NONE

RESI AIDON          1.000  ! alpha-L-idosamine
! refer to AM, toppar_all36_carb_chemod.str
                           ! 
GROU                       !
ATOM C1   CC3162    0.340  !                        
ATOM H1   HCA1      0.090  !                  O6-HO6
ATOM O1   OC311    -0.650  !                  |
ATOM HO1  HCP1      0.420  !              H61-C6-H62
ATOM C5   CC3163    0.110  !                  |
ATOM H5   HCA1      0.090  !               H5-C5---O5
ATOM O5   OC3C61   -0.400  !            H4   /       \    H1
GROU                       !              \ / HO3  HN*\  /
ATOM C2   CC3161    0.33   !               C4 |    |   C1
ATOM H2   HCA1      0.09   !              / \ O3   N  /  \
ATOM N    NG3P3    -0.32   !        HO4-O4   \|    | /    O1-HO1
ATOM HN1  HGP2      0.30   !                  C3---C2
ATOM HN2  HGP2      0.30   !                  |    |
ATOM HN3  HGP2      0.30   ! add HN2          |    H2     check the charge please!
GROU                       ! add HN3          |     
ATOM C3   CC3161    0.140  !                  H3        
ATOM H3   HCA1      0.090  !
ATOM O3   OC311    -0.650  !
ATOM HO3  HCP1      0.420  !
GROU                       !     
ATOM C4   CC3161    0.140  !
ATOM H4   HCA1      0.090
ATOM O4   OC311    -0.650
ATOM HO4  HCP1      0.420
GROU
ATOM C6   CC321     0.050
ATOM H61  HCA2      0.090
ATOM H62  HCA2      0.090
ATOM O6   OC311    -0.650
ATOM HO6  HCP1      0.420
!
BOND C1   O1        C1   H1        O1   HO1       C1   O5        C1   C2
BOND C2   H2        C2   N         C2   C3        C3   H3
BOND C3   O3        O3   HO3       C3   C4        C4   H4        C4   O4
BOND O4   HO4       C4   C5        C5   H5        C5   C6        C6   H61
BOND C6   H62       C6   O6        O6   HO6       C5   O5        
BOND N    HN1       N    HN2       N    HN3 ! new bond 
!    I    J    K    L      R(IK)   T(IKJ)    PHI   T(JKL)   R(KL)
IC   O1   C2  *C1  H1      1.4010  110.65  117.60  109.23   1.1160
IC   O1   O5  *C1  C2      1.4010  113.12  123.34  108.72   1.5336
IC   O3   C4  *C3  H3      1.4227  111.22  114.52  108.32   1.1184
IC   O3   C2  *C3  C4      1.4227  112.34  125.01  110.71   1.5107
IC   O4   C5  *C4  H4      1.4266  111.76 -119.46  109.10   1.1179
IC   O4   C3  *C4  C5      1.4266  109.27 -122.67  109.44   1.5291
IC   C6   O5  *C5  H5      1.5138  108.39 -116.00  109.76   1.1187
IC   C6   C4  *C5  O5      1.5138  113.37 -122.18  110.87   1.4477
IC   O6   H62 *C6  H61     1.4264  109.45  116.88  108.03   1.1144
IC   O6   C5  *C6  H62     1.4264  111.04  122.00  111.01   1.1131
IC   O5   C1  C2   C3      1.4285  108.72  -57.89  110.07   1.5249
IC   C1   C2  C3   C4      1.5336  110.07   55.53  110.71   1.5107
IC   C2   C3  C4   C5      1.5249  110.71  -53.53  109.44   1.5291
IC   C3   C4  C5   O5      1.5107  109.44   55.17  110.87   1.4477
IC   C4   C5  O5   C1      1.5291  110.87  -60.95  113.01   1.4285
IC   C5   O5  C1   C2      1.4477  113.01   61.43  108.72   1.5336
IC   C4   C5  C6   O6      1.5291  113.37  169.32  111.04   1.4264
IC   O5   C1  O1   HO1     1.4285  113.12  -66.49  108.81   0.9666
IC   C1   C2  N    HN1     1.5336  113.03  110.57  112.64   1.0399
IC   C2   C3  O3   HO3     1.5249  112.34   45.34  111.38   0.9731
IC   C3   C4  O4   HO4     1.5107  109.27  145.34  110.15   0.9686
IC   C5   C6  O6   HO6     1.5138  111.04   71.87  110.42   0.9634
IC   N    C3  *C2  H2      1.4569  112.68 -115.87  107.48   1.1182
IC   N    C1  *C2  C3      1.4569  113.03 -126.96  110.07   1.5249
IC   HN2  N   C2   C3      1.0422  109.71  112.82  112.68   1.5249
IC   HN2  C2  *N   HN1     1.0422  109.71  123.32  112.64   1.0399
IC   HN3  N   C2   C3      1.0466  107.89   -2.16  112.68   1.5249
IC   HN3  C2  *N   HN1     1.0466  107.89 -121.70  112.64   1.0399
PATC FIRS NONE LAST NONE

RESI BIDON          1.000  ! alpha-L-idosamine
! refer to AM, toppar_all36_carb_chemod.str
                           ! 
GROU                       !
ATOM C1   CC3162    0.340  !                        
ATOM H1   HCA1      0.090  !                  O6-HO6
ATOM O1   OC311    -0.650  !                  |
ATOM HO1  HCP1      0.420  !              H61-C6-H62
ATOM C5   CC3163    0.110  !                  |
ATOM H5   HCA1      0.090  !               H5-C5---O5
ATOM O5   OC3C61   -0.400  !            H4   /       \    O1-HO1
GROU                       !              \ / HO3  HN*\  /
ATOM C2   CC3161    0.33   !               C4 |    |   C1
ATOM H2   HCA1      0.09   !              / \ O3   N  /  \
ATOM N    NG3P3    -0.32   !        HO4-O4   \|    | /    H1
ATOM HN1  HGP2      0.30   !                  C3---C2
ATOM HN2  HGP2      0.30   !                  |    |
ATOM HN3  HGP2      0.30   ! add HN2          |    H2     check the charge please!
GROU                       ! add HN3          |     
ATOM C3   CC3161    0.140  !                  H3        
ATOM H3   HCA1      0.090  !
ATOM O3   OC311    -0.650  !
ATOM HO3  HCP1      0.420  !
GROU                       !     
ATOM C4   CC3161    0.140  !
ATOM H4   HCA1      0.090
ATOM O4   OC311    -0.650
ATOM HO4  HCP1      0.420
GROU
ATOM C6   CC321     0.050
ATOM H61  HCA2      0.090
ATOM H62  HCA2      0.090
ATOM O6   OC311    -0.650
ATOM HO6  HCP1      0.420
!
BOND C1   O1        C1   H1        O1   HO1       C1   O5        C1   C2
BOND C2   H2        C2   N         C2   C3        C3   H3
BOND C3   O3        O3   HO3       C3   C4        C4   H4        C4   O4
BOND O4   HO4       C4   C5        C5   H5        C5   C6        C6   H61
BOND C6   H62       C6   O6        O6   HO6       C5   O5        
BOND N    HN1       N    HN2       N    HN3 ! new bond 
!    I    J    K    L      R(IK)   T(IKJ)    PHI   T(JKL)   R(KL)
IC   O1   C2  *C1  H1      1.4010  110.65 -117.60  109.23   1.1160
IC   O1   O5  *C1  C2      1.4010  113.12 -123.34  108.72   1.5336
IC   O3   C4  *C3  H3      1.4227  111.22  114.52  108.32   1.1184
IC   O3   C2  *C3  C4      1.4227  112.34  125.01  110.71   1.5107
IC   O4   C5  *C4  H4      1.4266  111.76 -119.46  109.10   1.1179
IC   O4   C3  *C4  C5      1.4266  109.27 -122.67  109.44   1.5291
IC   C6   O5  *C5  H5      1.5138  108.39 -116.00  109.76   1.1187
IC   C6   C4  *C5  O5      1.5138  113.37 -122.18  110.87   1.4477
IC   O6   H62 *C6  H61     1.4264  109.45  116.88  108.03   1.1144
IC   O6   C5  *C6  H62     1.4264  111.04  122.00  111.01   1.1131
IC   O5   C1  C2   C3      1.4285  108.72  -57.89  110.07   1.5249
IC   C1   C2  C3   C4      1.5336  110.07   55.53  110.71   1.5107
IC   C2   C3  C4   C5      1.5249  110.71  -53.53  109.44   1.5291
IC   C3   C4  C5   O5      1.5107  109.44   55.17  110.87   1.4477
IC   C4   C5  O5   C1      1.5291  110.87  -60.95  113.01   1.4285
IC   C5   O5  C1   C2      1.4477  113.01   61.43  108.72   1.5336
IC   C4   C5  C6   O6      1.5291  113.37  169.32  111.04   1.4264
IC   O5   C1  O1   HO1     1.4285  113.12  -66.49  108.81   0.9666
IC   C1   C2  N    HN1     1.5336  113.03  110.57  112.64   1.0399
IC   C2   C3  O3   HO3     1.5249  112.34   45.34  111.38   0.9731
IC   C3   C4  O4   HO4     1.5107  109.27  145.34  110.15   0.9686
IC   C5   C6  O6   HO6     1.5138  111.04   71.87  110.42   0.9634
IC   N    C3  *C2  H2      1.4569  112.68 -115.87  107.48   1.1182
IC   N    C1  *C2  C3      1.4569  113.03 -126.96  110.07   1.5249
IC   HN2  N   C2   C3      1.0422  109.71  112.82  112.68   1.5249
IC   HN2  C2  *N   HN1     1.0422  109.71  123.32  112.64   1.0399
IC   HN3  N   C2   C3      1.0466  107.89   -2.16  112.68   1.5249
IC   HN3  C2  *N   HN1     1.0466  107.89 -121.70  112.64   1.0399
PATC FIRS NONE LAST NONE

RESI AMANA          -1.000 !  alpha-D-mannuronic acid
                           !
GROU                       !
ATOM C1   CC3162    0.340  !                  O61(-)
ATOM H1   HCA1      0.090  !                  |
ATOM O1   OC311    -0.650  !              O62=C6
ATOM HO1  HCP1      0.420  !                  |
ATOM C5   CC3163    0.110  !               H5-C5---O5
ATOM H5   HCA1      0.090  !            H4   /       \    H1
ATOM O5   OC3C61   -0.400  !              \ / HO3 HO2 \  /
GROU                       !               C4 |    |   C1
ATOM C2   CC3161    0.140  !              / \ O3   O2 /  \
ATOM H2   HCA1      0.090  !        HO4-O4   \|    | /    O1-HO1
ATOM O2   OC311    -0.650  !                  C3---C2
ATOM HO2  HCP1      0.420  !                  |    |
GROU                       !                  H3   H2
ATOM C3   CC3161    0.140  !
ATOM H3   HCA1      0.090  !
ATOM O3   OC311    -0.650  !
ATOM HO3  HCP1      0.420  !
GROU
ATOM C4   CC3161    0.140
ATOM H4   HCA1      0.090
ATOM O4   OC311    -0.650
ATOM HO4  HCP1      0.420
GROU
ATOM C6   CC2O2     0.520  !
ATOM O61  OC2D2    -0.760  !
ATOM O62  OC2D2    -0.760  !
!
BOND C1   O1        C1   H1        O1   HO1       C1   O5        C1   C2
BOND C2   H2        C2   O2        O2   HO2       C2   C3        C3   H3
BOND C3   O3        O3   HO3       C3   C4        C4   H4        C4   O4
BOND O4   HO4       C4   C5        C5   H5        C5   C6        C6   O61
BOND C6   O62       C5   O5
IMPR C6 C5 O62 O61
!    I    J    K    L      R(IK)   T(IKJ)    PHI   T(JKL)   R(KL)
IC   O1   C2  *C1   H1     1.3975  110.50 -118.09  109.89   1.1050
IC   O1   O5  *C1   C2     1.3975  108.93 -123.71  113.70   1.4876
IC   O2   C3  *C2   H2     1.4750  107.62  114.46  115.21   1.1022
IC   O2   C1  *C2   C3     1.4750  114.83  120.80  109.00   1.5586
IC   O3   C4  *C3   H3     1.4261  109.30  119.59  108.95   1.1150
IC   O3   C2  *C3   C4     1.4261  109.19  118.55  107.65   1.5049
IC   O4   C5  *C4   H4     1.3887  107.72 -127.19  110.85   1.1254
IC   O4   C3  *C4   C5     1.3887  108.42 -117.81  110.46   1.5035
IC   C6   O5  *C5   H5     1.4825  112.02  117.79  109.03   1.1288
IC   C6   C4  *C5   O5     1.4825  112.70  127.52  112.13   1.4375
IC   O61  C5  *C6  O62     1.4163  111.44  180.00  108.72   1.0943
IC   O5   C1   C2   C3     1.3632  113.70   56.64  109.00   1.5586
IC   C1   C2   C3   C4     1.4876  109.00  -56.11  107.65   1.5049
IC   C2   C3   C4   C5     1.5586  107.65   55.76  110.46   1.5035
IC   C3   C4   C5   O5     1.5049  110.46  -54.16  112.13   1.4375
IC   C4   C5   O5   C1     1.5035  112.13   53.40  114.61   1.3632
IC   C5   O5   C1   C2     1.4375  114.61  -55.52  113.70   1.4876
IC   C4   C5   C6  O61     1.5171  112.84 -120.00  111.44   1.4163
IC   O5   C1   O1  HO1     1.3632  108.93   53.42  107.62   0.9615
IC   C1   C2   O2  HO2     1.4876  114.83 -137.09  114.41   1.0113
IC   C2   C3   O3  HO3     1.5586  109.19   60.11  113.74   0.9944
IC   C3   C4   O4  HO4     1.5049  108.42   42.16  103.57   0.9552
PATC FIRS NONE LAST NONE

RESI BMANA          -1.000 !  beta-D-mannuronic acid
                           !
GROU                       !
ATOM C1   CC3162    0.340  !                  O61(-)
ATOM H1   HCA1      0.090  !                  |
ATOM O1   OC311    -0.650  !              O62=C6
ATOM HO1  HCP1      0.420  !                  |
ATOM C5   CC3163    0.110  !               H5-C5---O5
ATOM H5   HCA1      0.090  !            H4   /       \    O1-HO1
ATOM O5   OC3C61   -0.400  !              \ / HO3 HO2 \  /
GROU                       !               C4 |    |   C1
ATOM C2   CC3161    0.140  !              / \ O3   O2 /  \
ATOM H2   HCA1      0.090  !        HO4-O4   \|    | /    H1
ATOM O2   OC311    -0.650  !                  C3---C2
ATOM HO2  HCP1      0.420  !                  |    |
GROU                       !                  H3   H2
ATOM C3   CC3161    0.140  !
ATOM H3   HCA1      0.090  !
ATOM O3   OC311    -0.650  !
ATOM HO3  HCP1      0.420  !
GROU
ATOM C4   CC3161    0.140
ATOM H4   HCA1      0.090
ATOM O4   OC311    -0.650
ATOM HO4  HCP1      0.420
GROU
ATOM C6   CC2O2     0.520  !
ATOM O61  OC2D2    -0.760  !
ATOM O62  OC2D2    -0.760  !
!
BOND C1   O1        C1   H1        O1   HO1       C1   O5        C1   C2
BOND C2   H2        C2   O2        O2   HO2       C2   C3        C3   H3
BOND C3   O3        O3   HO3       C3   C4        C4   H4        C4   O4
BOND O4   HO4       C4   C5        C5   H5        C5   C6        C6   O61
BOND C6   O62       C5   O5
IMPR C6 C5 O62 O61
!    I    J    K    L      R(IK)   T(IKJ)    PHI   T(JKL)   R(KL)
IC   O1   C2  *C1   H1     1.4147  114.01  123.87  115.47   1.1241
IC   O1   O5  *C1   C2     1.4147  102.76  121.94  110.36   1.5194
IC   O2   C3  *C2   H2     1.4714  110.16  123.24  108.47   1.1051
IC   O2   C1  *C2   C3     1.4714  114.57  122.69  107.36   1.5071
IC   O3   C4  *C3   H3     1.3878  111.68  114.99  113.62   1.1108
IC   O3   C2  *C3   C4     1.3878  109.74  124.46  111.76   1.5071
IC   O4   C5  *C4   H4     1.3992  108.74 -119.41  104.60   1.1086
IC   O4   C3  *C4   C5     1.3992  114.29 -123.16  110.67   1.5450
IC   C6   O5  *C5   H5     1.5345  108.55  116.69  108.96   1.0801
IC   C6   C4  *C5   O5     1.5345  111.73  122.98  113.28   1.4134
IC   O61  C5  *C6   O62    1.4163  111.44  180.00  108.72   1.0943
IC   O5   C1   C2   C3     1.4381  110.36   63.05  107.36   1.5071
IC   C1   C2   C3   C4     1.5194  107.36  -55.99  111.76   1.5071
IC   C2   C3   C4   C5     1.5071  111.76   49.25  110.67   1.5450
IC   C3   C4   C5   O5     1.5071  110.67  -49.18  113.28   1.4134
IC   C4   C5   O5   C1     1.5450  113.28   56.65  110.70   1.4381
IC   C5   O5   C1   C2     1.4134  110.70  -64.29  110.36   1.5194
IC   C4   C5   C6   O61    1.5171  112.84 -120.00  111.44   1.4163
IC   O5   C1   O1   HO1    1.4381  102.76  -14.89  110.00   0.9891
IC   C1   C2   O2   HO2    1.5194  114.57  -31.81  104.69   0.9864
IC   C2   C3   O3   HO3    1.5071  109.74   46.67  101.47   0.9688
IC   C3   C4   O4   HO4    1.5071  114.29   42.72  117.62   0.9726
PATC  FIRS NONE LAST NONE

RESI AGULA         -1.000  ! alpha-D-guluronic acid
                           !
GROU                       !
ATOM C1   CC3162    0.340  !                  O61(-)
ATOM H1   HCA1      0.090  !                  |
ATOM O1   OC311    -0.650  !              O62=C6
ATOM HO1  HCP1      0.420  !                  |
ATOM C5   CC3163    0.110  !               H5-C5---O5
ATOM H5   HCA1      0.090  !        HO4-O4   /       \    H1
ATOM O5   OC3C61   -0.400  !              \ /         \  /
GROU                       !               C4          C1
ATOM C2   CC3161    0.140  !              / \ H3   H2 /  \
ATOM H2   HCA1      0.090  !            H4   \|    | /    O1-HO1
ATOM O2   OC311    -0.650  !                  C3---C2
ATOM HO2  HCP1      0.420  !                  |    |
GROU                       !              HO3-O3   O2-HO2
ATOM C3   CC3161    0.140  !
ATOM H3   HCA1      0.090  !
ATOM O3   OC311    -0.650  !
ATOM HO3  HCP1      0.420  !
GROU
ATOM C4   CC3161    0.140
ATOM H4   HCA1      0.090
ATOM O4   OC311    -0.650
ATOM HO4  HCP1      0.420
GROU
ATOM C6   CC2O2     0.520  !
ATOM O61  OC2D2    -0.760  !
ATOM O62  OC2D2    -0.760  !
!
BOND C1   O1        C1   H1        O1   HO1       C1   O5        C1   C2
BOND C2   H2        C2   O2        O2   HO2       C2   C3        C3   H3
BOND C3   O3        O3   HO3       C3   C4        C4   H4        C4   O4
BOND O4   HO4       C4   C5        C5   H5        C5   C6        C6   O61
BOND C6   O62       C5   O5
IMPR C6 C5 O62 O61
!    I    J    K    L      R(IK)   T(IKJ)    PHI   T(JKL)   R(KL)
IC   O1   C2  *C1   H1     1.3730  109.13 -114.32  110.17   1.0759
IC   O1   O5  *C1   C2     1.3730  110.11 -124.26  115.65   1.5446
IC   O2   C3  *C2   H2     1.4253  116.11 -117.13  110.47   1.1056
IC   O2   C1  *C2   C3     1.4253  116.42 -134.99  110.24   1.4821
IC   O3   C4  *C3   H3     1.4366  112.23 -118.25  111.07   1.1689
IC   O3   C2  *C3   C4     1.4366  110.15 -125.94  112.38   1.4818
IC   O4   C5  *C4   H4     1.4291  112.18  115.14  108.47   1.1681
IC   O4   C3  *C4   C5     1.4291  107.17  123.89  112.71   1.4952
IC   C6   O5  *C5   H5     1.5584  110.62  116.21  108.29   1.1257
IC   C6   C4  *C5   O5     1.5584  110.85  124.27  112.26   1.4186
IC   O61  C5  *C6  O62     1.4163  111.44  180.00  108.72   1.0943
IC   O5   C1   C2   C3     1.4591  115.65   47.62  110.24   1.4821
IC   C1   C2   C3   C4     1.5446  110.24  -46.69  112.38   1.4818
IC   C2   C3   C4   C5     1.4821  112.38   52.71  112.71   1.4952
IC   C3   C4   C5   O5     1.4818  112.71  -57.13  112.26   1.4186
IC   C4   C5   O5   C1     1.4952  112.26   55.40  110.94   1.4591
IC   C5   O5   C1   C2     1.4186  110.94  -52.14  115.65   1.5446
IC   C4   C5   C6  O61     1.5171  112.84 -120.00  111.44   1.4163
IC   O5   C1   O1  HO1     1.4591  110.11  -74.56  109.17   0.9540
IC   C1   C2   O2  HO2     1.5446  116.42  -66.49  108.06   0.9292
IC   C2   C3   O3  HO3     1.4821  110.15  105.79  106.12   0.9949
IC   C3   C4   O4  HO4     1.4818  107.17   79.28  112.61   0.9495

PATC FIRS NONE LAST NONE

RESI BGULA         -1.000  ! beta-D-guluronic acid
                           !
GROU                       !
ATOM C1   CC3162    0.340  !                  O61(-)
ATOM H1   HCA1      0.090  !                  |
ATOM O1   OC311    -0.650  !              O62=C6
ATOM HO1  HCP1      0.420  !                  |
ATOM C5   CC3163    0.110  !               H5-C5---O5
ATOM H5   HCA1      0.090  !        HO4-O4   /       \    O1-HO1
ATOM O5   OC3C61   -0.400  !              \ /         \  /
GROU                       !               C4          C1
ATOM C2   CC3161    0.140  !              / \ H3   H2 /  \
ATOM H2   HCA1      0.090  !            H4   \|    | /    H1
ATOM O2   OC311    -0.650  !                  C3---C2
ATOM HO2  HCP1      0.420  !                  |    |
GROU                       !              HO3-O3   O2-HO2
ATOM C3   CC3161    0.140  !
ATOM H3   HCA1      0.090  !
ATOM O3   OC311    -0.650  !
ATOM HO3  HCP1      0.420  !
GROU
ATOM C4   CC3161    0.140
ATOM H4   HCA1      0.090
ATOM O4   OC311    -0.650
ATOM HO4  HCP1      0.420
GROU
ATOM C6   CC2O2     0.520  !
ATOM O61  OC2D2    -0.760  !
ATOM O62  OC2D2    -0.760  !
!
BOND C1   O1        C1   H1        O1   HO1       C1   O5        C1   C2
BOND C2   H2        C2   O2        O2   HO2       C2   C3        C3   H3
BOND C3   O3        O3   HO3       C3   C4        C4   H4        C4   O4
BOND O4   HO4       C4   C5        C5   H5        C5   C6        C6   O61
BOND C6   O62       C5   O5
IMPR C6 C5 O62 O61
!    I    J    K    L      R(IK)   T(IKJ)    PHI   T(JKL)   R(KL)
IC   O1   C2  *C1   H1     1.3730  109.13 -114.32  110.17   1.0759
IC   O1   O5  *C1   C2     1.3730  110.11 -124.26  115.65   1.5446
IC   O2   C3  *C2   H2     1.4253  116.11 -117.13  110.47   1.1056
IC   O2   C1  *C2   C3     1.4253  116.42 -134.99  110.24   1.4821
IC   O3   C4  *C3   H3     1.4366  112.23 -118.25  111.07   1.1689
IC   O3   C2  *C3   C4     1.4366  110.15 -125.94  112.38   1.4818
IC   O4   C5  *C4   H4     1.4291  112.18  115.14  108.47   1.1681
IC   O4   C3  *C4   C5     1.4291  107.17  123.89  112.71   1.4952
IC   C6   O5  *C5   H5     1.5584  110.62  116.21  108.29   1.1257
IC   C6   C4  *C5   O5     1.5584  110.85  124.27  112.26   1.4186
IC   O61  C5  *C6  O62     1.4163  111.44  180.00  108.72   1.0943
IC   O5   C1   C2   C3     1.4591  115.65   47.62  110.24   1.4821
IC   C1   C2   C3   C4     1.5446  110.24  -46.69  112.38   1.4818
IC   C2   C3   C4   C5     1.4821  112.38   52.71  112.71   1.4952
IC   C3   C4   C5   O5     1.4818  112.71  -57.13  112.26   1.4186
IC   C4   C5   O5   C1     1.4952  112.26   55.40  110.94   1.4591
IC   C5   O5   C1   C2     1.4186  110.94  -52.14  115.65   1.5446
IC   C4   C5   C6  O61     1.5171  112.84 -120.00  111.44   1.4163
IC   O5   C1   O1  HO1     1.4591  110.11  -74.56  109.17   0.9540
IC   C1   C2   O2  HO2     1.5446  116.42  -66.49  108.06   0.9292
IC   C2   C3   O3  HO3     1.4821  110.15  105.79  106.12   0.9949
IC   C3   C4   O4  HO4     1.4818  107.17   79.28  112.61   0.9495
PATC FIRS NONE LAST NONE

RESI AALTA         -1.000  ! alpha-D-alturonic acid
                           !
GROU                       !
ATOM C1   CC3162    0.340  !                  O61(-)
ATOM H1   HCA1      0.090  !                  |
ATOM O1   OC311    -0.650  !              O62=C6
ATOM HO1  HCP1      0.420  !                  |
ATOM C5   CC3163    0.110  !               H5-C5---O5
ATOM H5   HCA1      0.090  !        HO4-O4   /       \    H1
ATOM O5   OC3C61   -0.400  !              \ / HO3 HO2 \  /
GROU                       !               C4 |    |   C1
ATOM C2   CC3161    0.140  !              / \ O3   O2 /  \
ATOM H2   HCA1      0.090  !            H4   \|    | /    O1-HO1
ATOM O2   OC311    -0.650  !                  C3---C2
ATOM HO2  HCP1      0.420  !                  |    |
GROU                       !                  H3   H2
ATOM C3   CC3161    0.140  !
ATOM H3   HCA1      0.090  !
ATOM O3   OC311    -0.650  !
ATOM HO3  HCP1      0.420  !
GROU
ATOM C4   CC3161    0.140
ATOM H4   HCA1      0.090
ATOM O4   OC311    -0.650
ATOM HO4  HCP1      0.420
GROU
ATOM C6   CC2O2     0.520  !
ATOM O61  OC2D2    -0.760  !
ATOM O62  OC2D2    -0.760  !
!
BOND C1   O1        C1   H1        O1   HO1       C1   O5        C1   C2
BOND C2   H2        C2   O2        O2   HO2       C2   C3        C3   H3
BOND C3   O3        O3   HO3       C3   C4        C4   H4        C4   O4
BOND O4   HO4       C4   C5        C5   H5        C5   C6        C6   O61
BOND C6   O62       C5   O5
IMPR C6 C5 O62 O61
!    I    J    K    L      R(IK)   T(IKJ)    PHI   T(JKL)   R(KL)
IC   O1   C2  *C1   H1     1.4059  109.84 -116.86  107.03   1.0749
IC   O1   O5  *C1   C2     1.4059  106.65 -124.27  118.28   1.5314
IC   O2   C3  *C2   H2     1.4540  106.08  123.94  116.41   1.0734
IC   O2   C1  *C2   C3     1.4540  108.11  116.16  111.37   1.4724
IC   O3   C4  *C3   H3     1.4262  116.38 -115.23  108.33   1.1702
IC   O3   C2  *C3   C4     1.4262  108.86 -129.67  111.42   1.4998
IC   O4   C5  *C4   H4     1.4250  108.92 -122.02  114.73   1.1508
IC   O4   C3  *C4   C5     1.4250  103.39 -116.89  111.54   1.4873
IC   C6   O5  *C5   H5     1.5191  108.29  117.76  108.02   1.1275
IC   C6   C4  *C5   O5     1.5191  112.49  120.64  109.76   1.4455
IC   O61  C5  *C6  O62     1.4163  111.44  180.00  108.72   1.0943
IC   O5   C1   C2   C3     1.4181  118.28   41.70  111.37   1.4724
IC   C1   C2   C3   C4     1.5314  111.37  -43.82  111.42   1.4998
IC   C2   C3   C4   C5     1.4724  111.42   56.21  111.54   1.4873
IC   C3   C4   C5   O5     1.4998  111.54  -61.84  109.76   1.4455
IC   C4   C5   O5   C1     1.4873  109.76   56.28  111.65   1.4181
IC   C5   O5   C1   C2     1.4455  111.65  -47.85  118.28   1.5314
IC   C4   C5   C6  O61     1.5171  112.84 -120.00  111.44   1.4163
IC   O5   C1   O1  HO1     1.4181  106.65   56.46  100.91   0.9422
IC   C1   C2   O2  HO2     1.5314  108.11 -153.83  113.21   1.0131
IC   C2   C3   O3  HO3     1.4724  108.86  164.64  101.47   0.9893
IC   C3   C4   O4  HO4     1.4998  103.39 -131.59  111.45   0.9477
PATC  FIRS NONE LAST NONE

RESI BALTA         -1.000  ! beta-D-alturonic acid
                           !
GROU                       !
ATOM C1   CC3162    0.340  !                  O61(-)
ATOM H1   HCA1      0.090  !                  |
ATOM O1   OC311    -0.650  !              O62=C6
ATOM HO1  HCP1      0.420  !                  |
ATOM C5   CC3163    0.110  !               H5-C5---O5
ATOM H5   HCA1      0.090  !        HO4-O4   /       \    O1-HO1
ATOM O5   OC3C61   -0.400  !              \ / HO3 HO2 \  /
GROU                       !               C4 |    |   C1
ATOM C2   CC3161    0.140  !              / \ H3   O2 /  \
ATOM H2   HCA1      0.090  !            H4   \|    | /    H1
ATOM O2   OC311    -0.650  !                  C3---C2
ATOM HO2  HCP1      0.420  !                  |    |
GROU                       !                  H3   H2
ATOM C3   CC3161    0.140  !
ATOM H3   HCA1      0.090  !
ATOM O3   OC311    -0.650  !
ATOM HO3  HCP1      0.420  !
GROU
ATOM C4   CC3161    0.140
ATOM H4   HCA1      0.090
ATOM O4   OC311    -0.650
ATOM HO4  HCP1      0.420
GROU
ATOM C6   CC2O2     0.520  !
ATOM O61  OC2D2    -0.760  !
ATOM O62  OC2D2    -0.760  !
!
BOND C1   O1        C1   H1        O1   HO1       C1   O5        C1   C2
BOND C2   H2        C2   O2        O2   HO2       C2   C3        C3   H3
BOND C3   O3        O3   HO3       C3   C4        C4   H4        C4   O4
BOND O4   HO4       C4   C5        C5   H5        C5   C6        C6   O61
BOND C6   O62       C5   O5
IMPR C6 C5 O62 O61
!    I    J    K    L      R(IK)   T(IKJ)    PHI   T(JKL)   R(KL)
IC   O1   C2  *C1   H1     1.4318  113.28  122.84  113.44   1.1912
IC   O1   O5  *C1   C2     1.4318   98.01  118.50  110.22   1.4937
IC   O2   C3  *C2   H2     1.4452  105.69  112.57  107.58   1.1287
IC   O2   C1  *C2   C3     1.4452  118.30  118.45  106.22   1.4707
IC   O3   C4  *C3   H3     1.4161  116.67 -116.77  107.70   1.1602
IC   O3   C2  *C3   C4     1.4161  109.34 -129.39  110.06   1.5310
IC   O4   C5  *C4   H4     1.4041  109.84 -121.00  103.00   1.1380
IC   O4   C3  *C4   C5     1.4041  106.00 -121.86  115.49   1.5108
IC   C6   O5  *C5   H5     1.4772  112.24  122.31  107.27   1.0848
IC   C6   C4  *C5   O5     1.4772  110.66  124.06  109.24   1.4004
IC   O61  C5  *C6  O62     1.4163  111.44  180.00  108.72   1.0943
IC   O5   C1   C2   C3     1.4644  110.22   65.02  106.22   1.4707
IC   C1   C2   C3   C4     1.4937  106.22  -56.25  110.06   1.5310
IC   C2   C3   C4   C5     1.4707  110.06   49.69  115.49   1.5108
IC   C3   C4   C5   O5     1.5310  115.49  -46.27  109.24   1.4004
IC   C4   C5   O5   C1     1.5108  109.24   53.35  112.97   1.4644
IC   C5   O5   C1   C2     1.4004  112.97  -65.99  110.22   1.4937
IC   C4   C5   C6  O61     1.5171  112.84 -120.00  111.44   1.4163
IC   O5   C1   O1   HO1    1.4644   98.01  -48.09  108.23   0.9538
IC   C1   C2   O2   HO2    1.4937  118.30  -74.78  103.83   0.9777
IC   C2   C3   O3   HO3    1.4707  109.34  106.07  116.48   0.9998
IC   C3   C4   O4   HO4    1.5310  106.00  -43.64  106.03   0.9690
PATC  FIRS NONE LAST NONE

RESI AALLA         -1.000  ! alpha-D-alluronic acid
                           !
GROU                       !
ATOM C1   CC3162    0.340  !                  O61(-)
ATOM H1   HCA1      0.090  !                  |
ATOM O1   OC311    -0.650  !              O62=C6
ATOM HO1  HCP1      0.420  !                  |
ATOM C5   CC3163    0.110  !               H5-C5---O5
ATOM H5   HCA1      0.090  !            H4   /       \    H1
ATOM O5   OC3C61   -0.400  !              \ /         \  /
GROU                       !               C4          C1
ATOM C2   CC3161    0.140  !              / \ H3   O2 /  \
ATOM H2   HCA1      0.090  !        HO4-O4   \|    | /    O1-HO1
ATOM O2   OC311    -0.650  !                  C3---C2
ATOM HO2  HCP1      0.420  !                  |    |
GROU                       !              HO3-O3   O2-HO2
ATOM C3   CC3161    0.140  !
ATOM H3   HCA1      0.090  !
ATOM O3   OC311    -0.650  !
ATOM HO3  HCP1      0.420  !
GROU
ATOM C4   CC3161    0.140
ATOM H4   HCA1      0.090
ATOM O4   OC311    -0.650
ATOM HO4  HCP1      0.420
GROU
ATOM C6   CC2O2     0.520  !
ATOM O61  OC2D2    -0.760  !
ATOM O62  OC2D2    -0.760  !
!
BOND C1   O1        C1   H1        O1   HO1       C1   O5        C1   C2
BOND C2   H2        C2   O2        O2   HO2       C2   C3        C3   H3
BOND C3   O3        O3   HO3       C3   C4        C4   H4        C4   O4
BOND O4   HO4       C4   C5        C5   H5        C5   C6        C6   O61
BOND C6   O62       C5   O5
IMPR C6 C5 O62 O61
!    I    J    K    L      R(IK)   T(IKJ)    PHI   T(JKL)   R(KL)
IC   O1   C2  *C1   H1     1.4098  110.83 -123.55  103.31   1.1208
IC   O1   O5  *C1   C2     1.4098  109.08 -122.35  110.92   1.5564
IC   O2   C3  *C2   H2     1.4479  114.09 -105.38  102.92   1.0648
IC   O2   C1  *C2   C3     1.4479  116.87 -135.18  112.80   1.4510
IC   O3   C4  *C3   H3     1.4756  113.82 -112.82  103.37   1.1328
IC   O3   C2  *C3   C4     1.4756  109.58 -126.87  111.42   1.5452
IC   O4   C5  *C4   H4     1.4147  111.32 -125.80  108.92   1.1328
IC   O4   C3  *C4   C5     1.4147  105.29 -121.63  112.88   1.5179
IC   C6   O5  *C5   H5     1.4813  111.46  111.89  106.04   1.1158
IC   C6   C4  *C5   O5     1.4813  113.62  129.33  114.16   1.4217
IC   O61  C5  *C6  O62     1.4163  111.44  180.00  108.72   1.0943
IC   O5   C1   C2   C3     1.4402  110.92   54.57  112.80   1.4510
IC   C1   C2   C3   C4     1.5564  112.80  -50.62  111.42   1.5452
IC   C2   C3   C4   C5     1.4510  111.42   46.53  112.88   1.5179
IC   C3   C4   C5   O5     1.5452  112.88  -46.19  114.16   1.4217
IC   C4   C5   O5   C1     1.5179  114.16   51.39  114.72   1.4402
IC   C5   O5   C1   C2     1.4217  114.72  -54.00  110.92   1.5564
IC   C4   C5   C6  O61     1.5171  112.84 -120.00  111.44   1.4163
IC   O5   C1   O1  HO1     1.4402  109.08   58.48  102.60   0.9806
IC   C1   C2   O2  HO2     1.5564  116.87 -119.27  106.08   0.9438
IC   C2   C3   O3  HO3     1.4510  109.58  -29.18  102.05   0.9525
IC   C3   C4   O4  HO4     1.5452  105.29  -22.81  109.42   0.9570
PATC  FIRS NONE LAST NONE

RESI BALLA         -1.000  ! beta-D-alluronic acid
                           !
GROU                       !
ATOM C1   CC3162    0.340  !                  O61(-)
ATOM H1   HCA1      0.090  !                  |
ATOM O1   OC311    -0.650  !              O62=C6
ATOM HO1  HCP1      0.420  !                  |
ATOM C5   CC3163    0.110  !               H5-C5---O5
ATOM H5   HCA1      0.090  !            H4   /       \    O1-HO1
ATOM O5   OC3C61   -0.400  !              \ /         \  /
GROU                       !               C4          C1
ATOM C2   CC3161    0.140  !              / \ H3   H2 /  \
ATOM H2   HCA1      0.090  !        HO4-O4   \|    | /    H1
ATOM O2   OC311    -0.650  !                  C3---C2
ATOM HO2  HCP1      0.420  !                  |    |
GROU                       !              HO3-O3   O2-HO2
ATOM C3   CC3161    0.140  !
ATOM H3   HCA1      0.090  !
ATOM O3   OC311    -0.650  !
ATOM HO3  HCP1      0.420  !
GROU
ATOM C4   CC3161    0.140
ATOM H4   HCA1      0.090
ATOM O4   OC311    -0.650
ATOM HO4  HCP1      0.420
GROU
ATOM C6   CC2O2     0.520  !
ATOM O61  OC2D2    -0.760  !
ATOM O62  OC2D2    -0.760  !
!
BOND C1   O1        C1   H1        O1   HO1       C1   O5        C1   C2
BOND C2   H2        C2   O2        O2   HO2       C2   C3        C3   H3
BOND C3   O3        O3   HO3       C3   C4        C4   H4        C4   O4
BOND O4   HO4       C4   C5        C5   H5        C5   C6        C6   O61
BOND C6   O62       C5   O5
IMPR C6 C5 O62 O61
!    I    J    K    L      R(IK)   T(IKJ)    PHI   T(JKL)   R(KL)
IC   O1   C2  *C1   H1     1.4195  111.04  124.25  111.51   1.1174
IC   O1   O5  *C1   C2     1.4195  102.62  117.00  107.12   1.4947
IC   O2   C3  *C2   H2     1.4041  113.70 -121.08  106.92   1.2090
IC   O2   C1  *C2   C3     1.4041  113.52 -125.56  106.07   1.5053
IC   O3   C4  *C3   H3     1.3756  114.59 -114.99  112.58   1.0991
IC   O3   C2  *C3   C4     1.3756  110.80 -130.25  113.12   1.4926
IC   O4   C5  *C4   H4     1.4086  116.22 -115.71  106.93   1.0762
IC   O4   C3  *C4   C5     1.4086  108.71 -128.79  110.69   1.5002
IC   C6   O5  *C5   H5     1.4986  113.17  117.77  109.71   1.1598
IC   C6   C4  *C5   O5     1.4986  111.00  125.30  108.99   1.4520
IC   O61  C5  *C6  O62     1.4163  111.44  180.00  108.72   1.0943
IC   O5   C1   C2   C3     1.3963  107.12   63.98  106.07   1.5053
IC   C1   C2   C3   C4     1.4947  106.07  -56.87  113.12   1.4926
IC   C2   C3   C4   C5     1.5053  113.12   50.62  110.69   1.5002
IC   C3   C4   C5   O5     1.4926  110.69  -49.08  108.99   1.4520
IC   C4   C5   O5   C1     1.5002  108.99   61.15  112.84   1.3963
IC   C5   O5   C1   C2     1.4520  112.84  -69.50  107.12   1.4947
IC   C4   C5   C6  O61     1.5171  112.84 -120.00  111.44   1.4163
IC   O5   C1   O1   HO1    1.3963  102.62  -59.81  110.50   0.9588
IC   C1   C2   O2   HO2    1.4947  113.52   75.20  110.55   0.9684
IC   C2   C3   O3   HO3    1.5053  110.80   54.33  102.92   0.9436
IC   C3   C4   O4   HO4    1.4926  108.71  -37.98  105.06   0.9792
PATC  FIRS NONE LAST NONE

RESI ATALA         -1.000  ! alpha-D-taluronic acid
                           !
GROU                       !
ATOM C1   CC3162    0.340  !                  O61(-)
ATOM H1   HCA1      0.090  !                  |
ATOM O1   OC311    -0.650  !              O62=C6
ATOM HO1  HCP1      0.420  !                  |
ATOM C5   CC3163    0.110  !               H5-C5---O5
ATOM H5   HCA1      0.090  !        HO4-O4   /       \    H1
ATOM O5   OC3C61   -0.400  !              \ / HO3 HO2 \  /
GROU                       !               C4 |    |   C1
ATOM C2   CC3161    0.140  !              / \ O3   H2 /  \
ATOM H2   HCA1      0.090  !            O4   \|    | /    O1-HO1
ATOM O2   OC311    -0.650  !                  C3---C2
ATOM HO2  HCP1      0.420  !                  |    |
GROU                       !                  H3   H2
ATOM C3   CC3161    0.140  !
ATOM H3   HCA1      0.090  !
ATOM O3   OC311    -0.650  !
ATOM HO3  HCP1      0.420  !
GROU
ATOM C4   CC3161    0.140
ATOM H4   HCA1      0.090
ATOM O4   OC311    -0.650
ATOM HO4  HCP1      0.420
GROU
ATOM C6   CC2O2     0.520  !
ATOM O61  OC2D2    -0.760  !
ATOM O62  OC2D2    -0.760  !
!
BOND C1   O1        C1   H1        O1   HO1       C1   O5        C1   C2
BOND C2   H2        C2   O2        O2   HO2       C2   C3        C3   H3
BOND C3   O3        O3   HO3       C3   C4        C4   H4        C4   O4
BOND O4   HO4       C4   C5        C5   H5        C5   C6        C6   O61
BOND C6   O62       C5   O5
IMPR C6 C5 O62 O61
!    I    J    K    L      R(IK)   T(IKJ)    PHI   T(JKL)   R(KL)
IC   O1   C2  *C1   H1     1.4221  107.55 -121.04  103.18   1.1260
IC   O1   O5  *C1   C2     1.4221  108.10 -120.96  116.21   1.5424
IC   O2   C3  *C2   H2     1.4492  108.99  111.12  111.71   1.1130
IC   O2   C1  *C2   C3     1.4492  110.19  121.38  111.84   1.4843
IC   O3   C4  *C3   H3     1.4110  114.05  118.54  103.93   1.1185
IC   O3   C2  *C3   C4     1.4110  111.20  126.43  108.81   1.5416
IC   O4   C5  *C4   H4     1.3621  111.29  117.93  107.00   1.0823
IC   O4   C3  *C4   C5     1.3621  110.03  125.60  113.70   1.5072
IC   C6   O5  *C5   H5     1.5017  109.27  111.35  106.33   1.1114
IC   C6   C4  *C5   O5     1.5017  116.34  129.67  115.09   1.4356
IC   O61  C5  *C6  O62     1.4163  111.44  180.00  108.72   1.0943
IC   O5   C1   C2   C3     1.4303  116.21   51.66  111.84   1.4843
IC   C1   C2   C3   C4     1.5424  111.84  -50.94  108.81   1.5416
IC   C2   C3   C4   C5     1.4843  108.81   51.41  113.70   1.5072
IC   C3   C4   C5   O5     1.5416  113.70  -49.51  115.09   1.4356
IC   C4   C5   O5   C1     1.5072  115.09   46.15  113.29   1.4303
IC   C5   O5   C1   C2     1.4356  113.29  -47.30  116.21   1.5424
IC   C4   C5   C6  O61     1.5171  112.84 -120.00  111.44   1.4163
IC   O5   C1   O1  HO1     1.4303  108.10   62.34  103.18   0.9787
IC   C1   C2   O2  HO2     1.5424  110.19   97.32  103.39   0.9815
IC   C2   C3   O3  HO3     1.4843  111.20   60.87  105.69   0.9861
IC   C3   C4   O4  HO4     1.5416  110.03  150.82  103.42   0.9772
PATC FIRS NONE LAST NONE

RESI BTALA         -1.000  ! beta-D-taluronic acid
                           !
GROU                       !
ATOM C1   CC3162    0.340  !                  O61(-)
ATOM H1   HCA1      0.090  !                  |
ATOM O1   OC311    -0.650  !              O62=C6
ATOM HO1  HCP1      0.420  !                  |
ATOM C5   CC3163    0.110  !               H5-C5---O5
ATOM H5   HCA1      0.090  !        HO4-O4   /       \    O1-HO1
ATOM O5   OC3C61   -0.400  !              \ / HO3 HO2 \  /
GROU                       !               C4 |    |   C1
ATOM C2   CC3161    0.140  !              / \ O3   H2 /  \
ATOM H2   HCA1      0.090  !            H4   \|    | /    H1
ATOM O2   OC311    -0.650  !                  C3---C2
ATOM HO2  HCP1      0.420  !                  |    |
GROU                       !                  H3   H2
ATOM C3   CC3161    0.140  !
ATOM H3   HCA1      0.090  !
ATOM O3   OC311    -0.650  !
ATOM HO3  HCP1      0.420  !
GROU
ATOM C4   CC3161    0.140
ATOM H4   HCA1      0.090
ATOM O4   OC311    -0.650
ATOM HO4  HCP1      0.420
GROU
ATOM C6   CC2O2     0.520  !
ATOM O61  OC2D2    -0.760  !
ATOM O62  OC2D2    -0.760  !
!
BOND C1   O1        C1   H1        O1   HO1       C1   O5        C1   C2
BOND C2   H2        C2   O2        O2   HO2       C2   C3        C3   H3
BOND C3   O3        O3   HO3       C3   C4        C4   H4        C4   O4
BOND O4   HO4       C4   C5        C5   H5        C5   C6        C6   O61
BOND C6   O62       C5   O5
IMPR C6 C5 O62 O61
!    I    J    K    L      R(IK)   T(IKJ)    PHI   T(JKL)   R(KL)
IC   O1   C2  *C1   H1     1.3889  106.87  117.83  101.80   1.1309
IC   O1   O5  *C1   C2     1.3889  112.84  124.25  116.58   1.5618
IC   O2   C3  *C2   H2     1.4489  109.20  113.88  114.91   1.1114
IC   O2   C1  *C2   C3     1.4489  112.96  121.77  109.28   1.5591
IC   O3   C4  *C3   H3     1.4529  113.77  116.04  109.93   1.1125
IC   O3   C2  *C3   C4     1.4529  112.93  125.64  106.60   1.5550
IC   O4   C5  *C4   H4     1.4470  115.26  126.65  112.14   1.0859
IC   O4   C3  *C4   C5     1.4470  108.47  129.11  113.03   1.6431
IC   C6   O5  *C5   H5     1.5283  109.17  120.52  109.23   1.1154
IC   C6   C4  *C5   O5     1.5283  113.70  121.95  108.88   1.4584
IC   O61  C5  *C6  O62     1.4163  111.44  180.00  108.72   1.0943
IC   O5   C1   C2   C3     1.4104  116.58   57.36  109.28   1.5591
IC   C1   C2   C3   C4     1.5618  109.28  -53.96  106.60   1.5550
IC   C2   C3   C4   C5     1.5591  106.60   55.67  113.03   1.6431
IC   C3   C4   C5   O5     1.5550  113.03  -54.67  108.88   1.4584
IC   C4   C5   O5   C1     1.6431  108.88   52.47  113.48   1.4104
IC   C5   O5   C1   C2     1.4584  113.48  -57.26  116.58   1.5618
IC   C4   C5   C6   O61    1.5171  112.84 -120.00  111.44   1.4163
IC   O5   C1   O1   HO1    1.4104  112.84   72.22  102.95   0.9977
IC   C1   C2   O2   HO2    1.5618  112.96   75.45  111.93   0.9813
IC   C2   C3   O3   HO3    1.5591  112.93   50.13  113.60   0.9452
IC   C3   C4   O4   HO4    1.5550  108.47  171.51  110.20   0.9652
PATC FIRS NONE LAST NONE

RESI AOLI           0.000  ! alpha-D-olivose
! refer to BEQ, top_all36_carb.rtf
GROU                       !
ATOM C1   CC3162    0.340  !                  H63
ATOM H1   HCA1      0.090  !                   |
ATOM O1   OC311    -0.650  !               H61-C6-H62
ATOM HO1  HCP1      0.420  !                   |
ATOM C5   CC3163    0.110  !                H5-C5---O5
ATOM H5   HCA1      0.090  !             H4   /       \    H1
ATOM O5   OC3C61   -0.400  !               \ / HO3     \  /            
GROU                       !                C4 |        C1             
ATOM C2   CC3261   -0.180  !               / \ O3   H21/  \            
ATOM H21  HCA2      0.090  !         HO4-O4   \|    | /    O1-HO1
ATOM H22  HCA2      0.090  !                   C3---C2
GROU                       !                   |    |                             
ATOM C3   CC3161    0.140  !                   H3   H22
ATOM H3   HCA1      0.090  !
ATOM O3   OC311    -0.650  !
ATOM HO3  HCP1      0.420  !
GROU                       !
ATOM C4   CC3161    0.140  !
ATOM H4   HCA1      0.090  !
ATOM O4   OC311    -0.650  !
ATOM HO4  HCP1      0.420  !
GROU                       !
ATOM C6   CC331    -0.270  !
ATOM H61  HCA3      0.090  !
ATOM H62  HCA3      0.090  !
ATOM H63  HCA3      0.090  !
!
BOND C1   O1        C1   H1        O1   HO1       C1   O5        C1   C2
BOND C2   C3        C3   H3        C2   H21       C2   H22
BOND C3   O3        O3   HO3       C3   C4        C4   H4        C4   O4
BOND O4   HO4       C4   C5        C5   H5        C5   C6        C6   H61
BOND C6   H62       C6   H63       C5   O5        

ACCEPTOR O1 C1
ACCEPTOR O3 C3
ACCEPTOR O4 C4
ACCEPTOR O5 C5
DONOR  HO1 O1
DONOR  HO3 O3
DONOR  HO4 O4
!    I    J    K    L      R(IK)   T(IKJ)    PHI   T(JKL)   R(KL)
IC   O1   C2  *C1   H1     1.4115  105.82 -120.26  110.81   1.0905
IC   O1   O5  *C1   C2     1.4115  113.00 -118.92  111.32   1.5218
IC   O3   C4  *C3   H3     1.4198  107.51  119.38  108.28   1.0957
IC   O3   C2  *C3   C4     1.4198  111.19  119.03  110.08   1.5102
IC   O4   C5  *C4   H4     1.4163  107.94 -120.61  109.07   1.0972
IC   O4   C3  *C4   C5     1.4163  111.43 -118.91  108.83   1.5171
IC   C6   O5  *C5   H5     1.5099  105.42  117.88  109.66   1.0926
IC   C6   C4  *C5   O5     1.5099  112.84  117.26  109.77   1.4384
IC   H63  H62  *C6  H61    1.0832  108.72 -120.09   97.58   1.1480
IC   H63  C5   *C6  H62    1.0832  106.14 -115.54  106.09   1.1644
IC   C4   C5   C6   H63    1.5657  117.79 -176.12  106.14   1.0832
IC   O5   C1   C2   C3     1.4059  111.32   53.56  110.04   1.5167
IC   C1   C2   C3   C4     1.5218  110.04  -54.55  110.08   1.5102
IC   C2   C3   C4   C5     1.5167  110.08   57.15  108.83   1.5171
IC   C3   C4   C5   O5     1.5102  108.83  -58.25  109.77   1.4384
IC   C4   C5   O5   C1     1.5171  109.77   59.83  114.27   1.4059
IC   C5   O5   C1   C2     1.4384  114.27  -57.30  111.32   1.5218
IC   O5   C1   O1  HO1     1.4059  113.00   67.18  108.04   0.9634
IC   C2   C3   O3  HO3     1.5167  111.19  -51.80  106.26   0.9641
IC   C3   C4   O4  HO4     1.5102  111.43   47.58  105.89   0.9645
IC   H21  C1  *C2   C3     1.0892  112.62  127.32  109.20   1.5149
IC   H22  C1  *C2   C3     1.0892  112.62 -127.32  109.20   1.5149
PATC FIRS NONE LAST NONE

RESI BOLI           0.000  ! beta-D-olivose
! refer to BEQ, top_all36_carb.rtf
GROU                       !
ATOM C1   CC3162    0.340  !                   H63
ATOM H1   HCA1      0.090  !                    |
ATOM O1   OC311    -0.650  !                H61-C6-H62
ATOM HO1  HCP1      0.420  !                    |
ATOM C5   CC3163    0.110  !                 H5-C5---O5
ATOM H5   HCA1      0.090  !              H4   /       \    O1-HO1
ATOM O5   OC3C61   -0.400  !                \ / HO3     \  /                             
GROU                       !                 C4 |        C1                              
ATOM C2   CC3261   -0.180  !                / \ O3   H21/  \                             
ATOM H21  HCA2      0.090  !          HO4-O4   \|    | /    H1
ATOM H22  HCA2      0.090  !                    C3---C2
GROU                       !                    |    |
ATOM C3   CC3161    0.140  !                    H3   H22
ATOM H3   HCA1      0.090  !
ATOM O3   OC311    -0.650  !
ATOM HO3  HCP1      0.420  !
GROU                       !
ATOM C4   CC3161    0.140  !
ATOM H4   HCA1      0.090  !
ATOM O4   OC311    -0.650  !
ATOM HO4  HCP1      0.420  !
GROU                       !
ATOM C6   CC331    -0.270  !
ATOM H61  HCA3      0.090  !
ATOM H62  HCA3      0.090  !
ATOM H63  HCA3      0.090  !
!
BOND C1   O1        C1   H1        O1   HO1       C1   O5        C1   C2
BOND C2   C3        C3   H3        C2   H21       C2   H22
BOND C3   O3        O3   HO3       C3   C4        C4   H4        C4   O4
BOND O4   HO4       C4   C5        C5   H5        C5   C6        C6   H61
BOND C6   H62       C6   H63       C5   O5        

ACCEPTOR O1 C1
ACCEPTOR O3 C3
ACCEPTOR O4 C4
ACCEPTOR O5 C5
DONOR  HO1 O1
DONOR  HO3 O3
DONOR  HO4 O4
!    I    J    K    L      R(IK)   T(IKJ)    PHI   T(JKL)   R(KL)
IC   O1   C2   *C1  H1     1.3978  110.98  137.94  112.58   1.0988
IC   O1   O5   *C1  C2     1.3978   97.79  113.69  102.83   1.5004
IC   O3   C4  *C3   H3     1.4198  107.51  119.38  108.28   1.0957
IC   O3   C2  *C3   C4     1.4198  111.19  119.03  110.08   1.5102
IC   O4   C5  *C4   H4     1.4163  107.94 -120.61  109.07   1.0972
IC   O4   C3  *C4   C5     1.4163  111.43 -118.91  108.83   1.5171
IC   C6   O5  *C5   H5     1.5099  105.42  117.88  109.66   1.0926
IC   C6   C4  *C5   O5     1.5099  112.84  117.26  109.77   1.4384
IC   H63  H62  *C6  H61    1.0832  108.72 -120.09   97.58   1.1480
IC   H63  C5   *C6  H62    1.0832  106.14 -115.54  106.09   1.1644
IC   C4   C5   C6   H63    1.5657  117.79 -176.12  106.14   1.0832
IC   O5   C1   C2   C3     1.4059  111.32   53.56  110.04   1.5167
IC   C1   C2   C3   C4     1.5218  110.04  -54.55  110.08   1.5102
IC   C2   C3   C4   C5     1.5167  110.08   57.15  108.83   1.5171
IC   C3   C4   C5   O5     1.5102  108.83  -58.25  109.77   1.4384
IC   C4   C5   O5   C1     1.5171  109.77   59.83  114.27   1.4059
IC   C5   O5   C1   C2     1.4384  114.27  -57.30  111.32   1.5218
IC   O5   C1   O1  HO1     1.4059  113.00   67.18  108.04   0.9634
IC   C2   C3   O3  HO3     1.5167  111.19  -51.80  106.26   0.9641
IC   C3   C4   O4  HO4     1.5102  111.43   47.58  105.89   0.9645
IC   H21  C1  *C2   C3     1.0892  112.62  127.32  109.20   1.5149
IC   H22  C1  *C2   C3     1.0892  112.62 -127.32  109.20   1.5149
PATC FIRS NONE LAST NONE

RESI ATYV           0.000  ! alpha-D-tyvelose
! refer to BEQ, top_all36_carb.rtf
                           !
                           !
GROU                       !
ATOM C1   CC3162    0.340  !                 H63
ATOM H1   HCA1      0.090  !                  |
ATOM O1   OC311    -0.650  !              H61-C6-H62
ATOM HO1  HCP1      0.420  !                  |
ATOM C5   CC3163    0.110  !               H5-C5---O5
ATOM H5   HCA1      0.090  !            H4   /       \    H1
ATOM O5   OC3C61   -0.400  !              \ /     HO2 \  /
GROU                       !               C4      |   C1
ATOM C2   CC3161    0.140  !              / \H32   O2 /  \
ATOM H2   HCA1      0.090  !        HO4-O4   \|    | /    O1-HO1
ATOM O2   OC311    -0.650  !                  C3---C2
ATOM HO2  HCP1      0.420  !                  |    |
GROU                       !                 H31   H2
ATOM C3   CC3261   -0.180  !
ATOM H31  HCA2      0.090  !
ATOM H32  HCA2      0.090  !
GROU
ATOM C4   CC3161    0.140
ATOM H4   HCA1      0.090
ATOM O4   OC311    -0.650
ATOM HO4  HCP1      0.420
GROU
ATOM C6   CC331    -0.270
ATOM H61  HCA3      0.090
ATOM H62  HCA3      0.090
ATOM H63  HCA3      0.090
!
BOND C1   O1        C1   H1        O1   HO1       C1   O5        C1   C2
BOND C2   H2        C2   O2        O2   HO2       C2   C3        C3   H31
BOND C3   H32       C3   C4        C4   H4        C4   O4
BOND O4   HO4       C4   C5        C5   H5        C5   C6        C6   H61
BOND C6   H62       C6   H63       C5   O5
!    I    J    K    L      R(IK)   T(IKJ)    PHI   T(JKL)   R(KL)
IC   O1   C2  *C1   H1     1.3865  108.93 -123.99  104.38   1.1081
IC   O1   O5  *C1   C2     1.3865  108.96 -118.67  108.85   1.5226
IC   O2   C3  *C2   H2     1.4411  111.34  110.11  102.47   1.1187
IC   O2   C1  *C2   C3     1.4411  115.23  135.16  118.19   1.4969
IC   H32  C4  *C3  H31     1.4266  109.02  118.09  104.61   1.1300
IC   H32  C2  *C3   C4     1.4266  116.32  123.96  109.32   1.5156
IC   O4   C5  *C4   H4     1.4233  107.75 -119.05  111.86   1.0818
IC   O4   C3  *C4   C5     1.4233  111.62 -121.16  112.36   1.4931
IC   C6   O5  *C5   H5     1.5325  113.82  109.66  108.87   1.1501
IC   C6   C4  *C5   O5     1.5325  115.44  135.15  114.56   1.4252
IC   H63 H62  *C6  H61     1.4421  111.00 -121.63  104.24   1.1078
IC   H63  C5  *C6  H62     1.4421  112.98 -123.79  108.85   1.1420
IC   O5   C1   C2   C3     1.4134  108.85   48.90  118.19   1.4969
IC   C1   C2   C3   C4     1.5226  118.19  -46.22  109.32   1.5156
IC   C2   C3   C4   C5     1.4969  109.32   44.65  112.36   1.4931
IC   C3   C4   C5   O5     1.5156  112.36  -50.65  114.56   1.4252
IC   C4   C5   O5   C1     1.4931  114.56   55.65  115.64   1.4134
IC   C5   O5   C1   C2     1.4252  115.64  -51.39  108.85   1.5226
IC   C4   C5   C6  H63     1.4931  115.44   65.25  112.98   1.4421
IC   O5   C1   O1  HO1     1.4134  108.96   63.08  109.87   0.9758
IC   C1   C2   O2  HO2     1.5226  115.23  -42.41  115.36   0.9113
IC   C3   C4   O4  HO4     1.5156  111.62  -23.31  104.57   0.9949
PATC FIRS NONE LAST NONE

RESI BTYV           0.000  ! beta-D-tyvelose
! refer to BEQ, top_all36_carb.rtf
                           !
                           !
GROU                       !
ATOM C1   CC3162    0.340  !                 H63
ATOM H1   HCA1      0.090  !                  |
ATOM O1   OC311    -0.650  !              H61-C6-H62
ATOM HO1  HCP1      0.420  !                  |
ATOM C5   CC3163    0.110  !               H5-C5---O5
ATOM H5   HCA1      0.090  !            H4   /       \    O1-HO1
ATOM O5   OC3C61   -0.400  !              \ /     HO2 \  /
GROU                       !               C4      |   C1
ATOM C2   CC3161    0.140  !              / \H32   O2 /  \
ATOM H2   HCA1      0.090  !        HO4-O4   \|    | /    H1
ATOM O2   OC311    -0.650  !                  C3---C2
ATOM HO2  HCP1      0.420  !                  |    |
GROU                       !                 H31   H2
ATOM C3   CC3261   -0.180  !
ATOM H31  HCA2      0.090  !
ATOM H32  HCA2      0.090  !
GROU
ATOM C4   CC3161    0.140
ATOM H4   HCA1      0.090
ATOM O4   OC311    -0.650
ATOM HO4  HCP1      0.420
GROU
ATOM C6   CC331    -0.270
ATOM H61  HCA3      0.090
ATOM H62  HCA3      0.090
ATOM H63  HCA3      0.090
!
BOND C1   O1        C1   H1        O1   HO1       C1   O5        C1   C2
BOND C2   H2        C2   O2        O2   HO2       C2   C3        C3   H31
BOND C3   H32       C3   C4        C4   H4        C4   O4
BOND O4   HO4       C4   C5        C5   H5        C5   C6        C6   H61
BOND C6   H62       C6   H63       C5   O5
!!    I    J    K    L      R(IK)   T(IKJ)    PHI   T(JKL)   R(KL)
IC   O1   C2  *C1   H1     1.3865  108.93  123.99  104.38   1.1081
IC   O1   O5  *C1   C2     1.3865  108.96  118.67  108.85   1.5226
IC   O2   C3  *C2   H2     1.4411  111.34  110.11  102.47   1.1187
IC   O2   C1  *C2   C3     1.4411  115.23  135.16  118.19   1.4969
IC   H32  C4  *C3  H31     1.4266  109.02  118.09  104.61   1.1300
IC   H32  C2  *C3   C4     1.4266  116.32  123.96  109.32   1.5156
IC   O4   C5  *C4   H4     1.4233  107.75 -119.05  111.86   1.0818
IC   O4   C3  *C4   C5     1.4233  111.62 -121.16  112.36   1.4931
IC   C6   O5  *C5   H5     1.5325  113.82  109.66  108.87   1.1501
IC   C6   C4  *C5   O5     1.5325  115.44  135.15  114.56   1.4252
IC   H63 H62  *C6  H61     1.4421  111.00 -121.63  104.24   1.1078
IC   H63  C5  *C6  H62     1.4421  112.98 -123.79  108.85   1.1420
IC   O5   C1   C2   C3     1.4134  108.85   48.90  118.19   1.4969
IC   C1   C2   C3   C4     1.5226  118.19  -46.22  109.32   1.5156
IC   C2   C3   C4   C5     1.4969  109.32   44.65  112.36   1.4931
IC   C3   C4   C5   O5     1.5156  112.36  -50.65  114.56   1.4252
IC   C4   C5   O5   C1     1.4931  114.56   55.65  115.64   1.4134
IC   C5   O5   C1   C2     1.4252  115.64  -51.39  108.85   1.5226
IC   C4   C5   C6  H63     1.4931  115.44   65.25  112.98   1.4421
IC   O5   C1   O1  HO1     1.4134  108.96   63.08  109.87   0.9758
IC   C1   C2   O2  HO2     1.5226  115.23  -42.41  115.36   0.9113
IC   C3   C4   O4  HO4     1.5156  111.62  -23.31  104.57   0.9949
PATC FIRS NONE LAST NONE

RESI APAR           0.000  ! alpha-D-paratose
! refer to BEQ, top_all36_carb.rtf
                           ! 
                           !
GROU                       !
ATOM C1   CC3162    0.340  !                 H63
ATOM H1   HCA1      0.090  !                  |
ATOM O1   OC311    -0.650  !              H61-C6-H62
ATOM HO1  HCP1      0.420  !                  |
ATOM C5   CC3163    0.110  !               H5-C5---O5
ATOM H5   HCA1      0.090  !            H4   /       \    H1
ATOM O5   OC3C61   -0.400  !              \ /         \  /
GROU                       !               C4          C1
ATOM C2   CC3161    0.140  !              / \H32   H2 /  \
ATOM H2   HCA1      0.090  !        HO4-O4   \|    | /    O1-HO1
ATOM O2   OC311    -0.650  !                  C3---C2
ATOM HO2  HCP1      0.420  !                  |    |
GROU                       !                 H31   O2-HO2
ATOM C3   CC3261   -0.180  !
ATOM H31  HCA2      0.090  ! 
ATOM H32  HCA2      0.090  ! 
GROU
ATOM C4   CC3161    0.140
ATOM H4   HCA1      0.090
ATOM O4   OC311    -0.650
ATOM HO4  HCP1      0.420
GROU
ATOM C6   CC331    -0.270
ATOM H61  HCA3      0.090
ATOM H62  HCA3      0.090
ATOM H63  HCA3      0.090
!
BOND C1   O1        C1   H1        O1   HO1       C1   O5        C1   C2
BOND C2   H2        C2   O2        O2   HO2       C2   C3        C3   H31
BOND C3   H32       C3   C4        C4   H4        C4   O4
BOND O4   HO4       C4   C5        C5   H5        C5   C6        C6   H61
BOND C6   H62       C6   H63       C5   O5
!    I    J    K    L      R(IK)   T(IKJ)    PHI   T(JKL)   R(KL)
IC   O1   C2  *C1   H1     1.4059  109.84 -116.86  107.03   1.0749
IC   O1   O5  *C1   C2     1.4059  106.65 -124.27  118.28   1.5314
IC   O2   C3  *C2   H2     1.4293  114.98 -108.39  100.80   1.0662
IC   O2   C1  *C2   C3     1.4293  117.26 -138.07  113.63   1.4880
IC   O4   C5  *C4   H4     1.4250  108.92 -122.02  114.73   1.1508
IC   O4   C3  *C4   C5     1.4250  103.39 -116.89  111.54   1.4873
IC   C6   O5  *C5   H5     1.5191  108.29  117.76  108.02   1.1275
IC   C6   C4  *C5   O5     1.5191  112.49  120.64  109.76   1.4455
IC   O5   C1   C2   C3     1.4181  118.28   41.70  111.37   1.4724
IC   C1   C2   C3   C4     1.5314  111.37  -43.82  111.42   1.4998
IC   C2   C3   C4   C5     1.4724  111.42   56.21  111.54   1.4873
IC   C3   C4   C5   O5     1.4998  111.54  -61.84  109.76   1.4455
IC   C4   C5   O5   C1     1.4873  109.76   56.28  111.65   1.4181
IC   C5   O5   C1   C2     1.4455  111.65  -47.85  118.28   1.5314
IC   O5   C1   O1   HO1    1.4181  106.65   56.46  100.91   0.9422
IC   C1   C2   O2   HO2    1.5314  108.11 -153.83  113.21   1.0131
IC   C3   C4   O4   HO4    1.4998  103.39 -131.59  111.45   0.9477

IC   H31  C2  *C3   C4     1.0892  112.62  127.32  109.20   1.5149
IC   H32  C2  *C3   C4     1.0892  112.62 -127.32  109.20   1.5149

IC   H63  H62 *C6   H61    1.0900  111.42  118.10  108.62   1.0873
IC   H63  C5  *C6   H62    1.0900  111.44  123.18  108.72   1.0943
IC   C4   C5   C6   H63    1.5171  112.84  -60.00  111.44   1.0900
PATC FIRS NONE LAST NONE

RESI BPAR           0.000  ! alpha-D-paratose
! refer to BEQ, top_all36_carb.rtf
                           ! 
                           !
GROU                       !
ATOM C1   CC3162    0.340  !                 H63
ATOM H1   HCA1      0.090  !                  |
ATOM O1   OC311    -0.650  !              H61-C6-H62
ATOM HO1  HCP1      0.420  !                  |
ATOM C5   CC3163    0.110  !               H5-C5---O5
ATOM H5   HCA1      0.090  !            H4   /       \    H1
ATOM O5   OC3C61   -0.400  !              \ /         \  /
GROU                       !               C4          C1
ATOM C2   CC3161    0.140  !              / \H32   H2 /  \
ATOM H2   HCA1      0.090  !        HO4-O4   \|    | /    O1-HO1
ATOM O2   OC311    -0.650  !                  C3---C2
ATOM HO2  HCP1      0.420  !                  |    |
GROU                       !                 H31   O2-HO2
ATOM C3   CC3261   -0.180  !
ATOM H31  HCA2      0.090  ! 
ATOM H32  HCA2      0.090  ! 
GROU
ATOM C4   CC3161    0.140
ATOM H4   HCA1      0.090
ATOM O4   OC311    -0.650
ATOM HO4  HCP1      0.420
GROU
ATOM C6   CC331    -0.270
ATOM H61  HCA3      0.090
ATOM H62  HCA3      0.090
ATOM H63  HCA3      0.090
!
BOND C1   O1        C1   H1        O1   HO1       C1   O5        C1   C2
BOND C2   H2        C2   O2        O2   HO2       C2   C3        C3   H31
BOND C3   H32       C3   C4        C4   H4        C4   O4
BOND O4   HO4       C4   C5        C5   H5        C5   C6        C6   H61
BOND C6   H62       C6   H63       C5   O5
!    I    J    K    L      R(IK)   T(IKJ)    PHI   T(JKL)   R(KL)
IC   O1   C2  *C1   H1     1.4059  109.84  116.86  107.03   1.0749
IC   O1   O5  *C1   C2     1.4059  106.65  124.27  118.28   1.5314
IC   O2   C3  *C2   H2     1.4293  114.98 -108.39  100.80   1.0662
IC   O2   C1  *C2   C3     1.4293  117.26 -138.07  113.63   1.4880
IC   O4   C5  *C4   H4     1.4250  108.92 -122.02  114.73   1.1508
IC   O4   C3  *C4   C5     1.4250  103.39 -116.89  111.54   1.4873
IC   C6   O5  *C5   H5     1.5191  108.29  117.76  108.02   1.1275
IC   C6   C4  *C5   O5     1.5191  112.49  120.64  109.76   1.4455
IC   O5   C1   C2   C3     1.4181  118.28   41.70  111.37   1.4724
IC   C1   C2   C3   C4     1.5314  111.37  -43.82  111.42   1.4998
IC   C2   C3   C4   C5     1.4724  111.42   56.21  111.54   1.4873
IC   C3   C4   C5   O5     1.4998  111.54  -61.84  109.76   1.4455
IC   C4   C5   O5   C1     1.4873  109.76   56.28  111.65   1.4181
IC   C5   O5   C1   C2     1.4455  111.65  -47.85  118.28   1.5314
IC   O5   C1   O1   HO1    1.4181  106.65   56.46  100.91   0.9422
IC   C1   C2   O2   HO2    1.5314  108.11 -153.83  113.21   1.0131
IC   C3   C4   O4   HO4    1.4998  103.39 -131.59  111.45   0.9477

IC   H31  C2  *C3   C4     1.0892  112.62  127.32  109.20   1.5149
IC   H32  C2  *C3   C4     1.0892  112.62 -127.32  109.20   1.5149

IC   H63  H62 *C6   H61    1.0900  111.42  118.10  108.62   1.0873
IC   H63  C5  *C6   H62    1.0900  111.44  123.18  108.72   1.0943
IC   C4   C5   C6   H63    1.5171  112.84  -60.00  111.44   1.0900
PATC FIRS NONE LAST NONE


RESI ADIG           0.000  ! alpha-D-digitoxose
! refer to BEQ, top_all36_carb.rtf
GROU                       !
ATOM C1   CC3162    0.340  !                   H63
ATOM H1   HCA1      0.090  !                   |
ATOM O1   OC311    -0.650  !               H61-C6-H62
ATOM HO1  HCP1      0.420  !                   |
ATOM C5   CC3163    0.110  !                H5-C5---O5
ATOM H5   HCA1      0.090  !             H4   /       \    H1
ATOM O5   OC3C61   -0.400  !               \ /         \  /            
GROU                       !                C4          C1             
ATOM C2   CC3261   -0.180  !               / \ H3   H21/  \            
ATOM H21  HCA2      0.090  !         HO4-O4   \|    | /    O1-HO1
ATOM H22  HCA2      0.090  !                   C3---C2
GROU                       !                   |    |                             
ATOM C3   CC3161    0.140  !               HO3-O3   H22
ATOM H3   HCA1      0.090  !
ATOM O3   OC311    -0.650  !
ATOM HO3  HCP1      0.420  !
GROU                       !
ATOM C4   CC3161    0.140  !
ATOM H4   HCA1      0.090  !
ATOM O4   OC311    -0.650  !
ATOM HO4  HCP1      0.420  !
GROU                       !
ATOM C6   CC331    -0.270  !
ATOM H61  HCA3      0.090  !
ATOM H62  HCA3      0.090  !
ATOM H63  HCA3      0.090  !
!
BOND C1   O1        C1   H1        O1   HO1       C1   O5        C1   C2
BOND C2   C3        C3   H3        C2   H21       C2   H22
BOND C3   O3        O3   HO3       C3   C4        C4   H4        C4   O4
BOND O4   HO4       C4   C5        C5   H5        C5   C6        C6   H61
BOND C6   H62       C6   H63       C5   O5        

ACCEPTOR O1 C1
ACCEPTOR O3 C3
ACCEPTOR O4 C4
ACCEPTOR O5 C5
DONOR  HO1 O1
DONOR  HO3 O3
DONOR  HO4 O4
!    I    J    K    L      R(IK)   T(IKJ)    PHI   T(JKL)   R(KL)
IC   O1   C2  *C1   H1     1.4098  110.83 -123.55  103.31   1.1208
IC   O1   O5  *C1   C2     1.4098  109.08 -122.35  110.92   1.5564
IC   O3   C4  *C3   H3     1.4756  113.82 -112.82  103.37   1.1328
IC   O3   C2  *C3   C4     1.4756  109.58 -126.87  111.42   1.5452
IC   O4   C5  *C4   H4     1.4147  111.32 -125.80  108.92   1.1328
IC   O4   C3  *C4   C5     1.4147  105.29 -121.63  112.88   1.5179
IC   C6   O5  *C5   H5     1.4813  111.46  111.89  106.04   1.1158
IC   C6   C4  *C5   O5     1.4813  113.62  129.33  114.16   1.4217
IC   O5   C1   C2   C3     1.4402  110.92   54.57  112.80   1.4510
IC   C1   C2   C3   C4     1.5564  112.80  -50.62  111.42   1.5452
IC   C2   C3   C4   C5     1.4510  111.42   46.53  112.88   1.5179
IC   C3   C4   C5   O5     1.5452  112.88  -46.19  114.16   1.4217
IC   C4   C5   O5   C1     1.5179  114.16   51.39  114.72   1.4402
IC   C5   O5   C1   C2     1.4217  114.72  -54.00  110.92   1.5564
IC   O5   C1   O1  HO1     1.4402  109.08   58.48  102.60   0.9806
IC   C2   C3   O3  HO3     1.4510  109.58  -29.18  102.05   0.9525
IC   C3   C4   O4  HO4     1.5452  105.29  -22.81  109.42   0.9570
IC   H21  C1  *C2   C3     1.0892  112.62  127.32  109.20   1.5149
IC   H22  C1  *C2   C3     1.0892  112.62 -127.32  109.20   1.5149
IC   H63  H62 *C6   H61    1.0900  111.42  118.10  108.62   1.0873
IC   H63  C5  *C6   H62    1.0900  111.44  123.18  108.72   1.0943
IC   C4   C5   C6   H63    1.5171  112.84  -60.00  111.44   1.0900
PATC FIRS NONE LAST NONE

RESI BDIG           0.000  ! beta-D-digitoxose
! refer to BEQ, top_all36_carb.rtf
GROU                       !
ATOM C1   CC3162    0.340  !                   H63                                 
ATOM H1   HCA1      0.090  !                   |                                   
ATOM O1   OC311    -0.650  !               H61-C6-H62                              
ATOM HO1  HCP1      0.420  !                   |                                   
ATOM C5   CC3163    0.110  !                H5-C5---O5                             
ATOM H5   HCA1      0.090  !             H4   /       \    O1-HO1                      
ATOM O5   OC3C61   -0.400  !               \ /         \  /                              
GROU                       !                C4          C1                               
ATOM C2   CC3261   -0.180  !               / \ H3   H21/  \                              
ATOM H21  HCA2      0.090  !         HO4-O4   \|    | /    H1
ATOM H22  HCA2      0.090  !                   C3---C2
GROU                       !                   |    |
ATOM C3   CC3161    0.140  !               HO3-O3   H22
ATOM H3   HCA1      0.090  !
ATOM O3   OC311    -0.650  !
ATOM HO3  HCP1      0.420  !
GROU                       !
ATOM C4   CC3161    0.140  !
ATOM H4   HCA1      0.090  !
ATOM O4   OC311    -0.650  !
ATOM HO4  HCP1      0.420  !
GROU                       !
ATOM C6   CC331    -0.270  !
ATOM H61  HCA3      0.090  !
ATOM H62  HCA3      0.090  !
ATOM H63  HCA3      0.090  !
!
BOND C1   O1        C1   H1        O1   HO1       C1   O5        C1   C2
BOND C2   C3        C3   H3        C2   H21       C2   H22
BOND C3   O3        O3   HO3       C3   C4        C4   H4        C4   O4
BOND O4   HO4       C4   C5        C5   H5        C5   C6        C6   H61
BOND C6   H62       C6   H63       C5   O5        

ACCEPTOR O1 C1
ACCEPTOR O3 C3
ACCEPTOR O4 C4
ACCEPTOR O5 C5
DONOR  HO1 O1
DONOR  HO3 O3
DONOR  HO4 O4
!    I    J    K    L      R(IK)   T(IKJ)    PHI   T(JKL)   R(KL)
IC   O1   C2  *C1   H1     1.4195  111.04  124.25  111.51   1.1174
IC   O1   O5  *C1   C2     1.4195  102.62  117.00  107.12   1.4947
IC   O3   C4  *C3   H3     1.3756  114.59 -114.99  112.58   1.0991
IC   O3   C2  *C3   C4     1.3756  110.80 -130.25  113.12   1.4926
IC   O4   C5  *C4   H4     1.4086  116.22 -115.71  106.93   1.0762
IC   O4   C3  *C4   C5     1.4086  108.71 -128.79  110.69   1.5002
IC   C6   O5  *C5   H5     1.4986  113.17  117.77  109.71   1.1598
IC   C6   C4  *C5   O5     1.4986  111.00  125.30  108.99   1.4520
IC   O5   C1   C2   C3     1.3963  107.12   63.98  106.07   1.5053
IC   C1   C2   C3   C4     1.4947  106.07  -56.87  113.12   1.4926
IC   C2   C3   C4   C5     1.5053  113.12   50.62  110.69   1.5002
IC   C3   C4   C5   O5     1.4926  110.69  -49.08  108.99   1.4520
IC   C4   C5   O5   C1     1.5002  108.99   61.15  112.84   1.3963
IC   C5   O5   C1   C2     1.4520  112.84  -69.50  107.12   1.4947
IC   O5   C1   O1   HO1    1.3963  102.62  -59.81  110.50   0.9588
IC   C2   C3   O3   HO3    1.5053  110.80   54.33  102.92   0.9436
IC   C3   C4   O4   HO4    1.4926  108.71  -37.98  105.06   0.9792
IC   H21  C1  *C2   C3     1.0892  112.62  127.32  109.20   1.5149
IC   H22  C1  *C2   C3     1.0892  112.62 -127.32  109.20   1.5149
IC   H63  H62 *C6   H61    1.0900  111.42  118.10  108.62   1.0873
IC   H63  C5  *C6   H62    1.0900  111.44  123.18  108.72   1.0943
IC   C4   C5   C6   H63    1.5171  112.84  -60.00  111.44   1.0900
PATC FIRS NONE LAST NONE

RESI AL6ALT         0.000  ! 6-Deoxy-alpha-L-Altrose
! refer to L6TAL, toppar_all36_carb_lps.str
                           !
GROU                       !
ATOM C1   CC3162    0.340  !
ATOM H1   HCA1      0.090  !
ATOM O1   OC311    -0.650  !                  H5
ATOM HO1  HCP1      0.420  !                  |
ATOM C5   CC3163    0.110  !                  C5---O5
ATOM H5   HCA1      0.090  !        HO4-O4   /|      \    O1-HO1
ATOM O5   OC3C61   -0.400  !              \ / C6      \  /
GROU                       !               C4          C1
ATOM C2   CC3161    0.140  !              / \ O3   H2 /  \
ATOM H2   HCA1      0.090  !            H4    \|    | /   H1
ATOM O2   OC311    -0.650  !                  C3---C2
ATOM HO2  HCP1      0.420  !                  |    |
GROU                       !                  H3   O2-HO2
ATOM C3   CC3161    0.140  !
ATOM H3   HCA1      0.090  !        : H61, H62, and H63 are attached to C6
ATOM O3   OC311    -0.650  !
ATOM HO3  HCP1      0.420  !
GROU
ATOM C4   CC3161    0.140
ATOM H4   HCA1      0.090
ATOM O4   OC311    -0.650
ATOM HO4  HCP1      0.420
GROU
ATOM C6   CC331    -0.270
ATOM H61  HCA3      0.090
ATOM H62  HCA3      0.090
ATOM H63  HCA3      0.090
!
BOND C1   O1        C1   H1        O1   HO1       C1   O5        C1   C2
BOND C2   H2        C2   O2        O2   HO2       C2   C3        C3   H3
BOND C3   O3        O3   HO3       C3   C4        C4   H4        C4   O4
BOND O4   HO4       C4   C5        C5   H5        C5   C6        C6   H61
BOND C6   H62       C6   H63       C5   O5
!    I    J    K    L      R(IK)   T(IKJ)    PHI   T(JKL)   R(KL)
IC   O1   C2  *C1   H1     1.3944  113.12  113.32  113.54   1.0931
IC   O1   O5  *C1   C2     1.3944  105.17  121.89  109.59   1.4844
IC   O2   C3  *C2   H2     1.4612  106.71 -126.02  112.57   1.1816
IC   O2   C1  *C2   C3     1.4612  109.67 -117.56  110.83   1.4609
IC   O3   C4  *C3   H3     1.4249  115.14  115.25  103.02   1.1148
IC   O3   C2  *C3   C4     1.4249  110.80  128.44  109.99   1.5307
IC   O4   C5  *C4   H4     1.4184  113.92  119.20  107.62   1.0892
IC   O4   C3  *C4   C5     1.4184  109.75  125.32  108.89   1.5190
IC   C6   O5  *C5   H5     1.4678  111.82 -109.89  114.96   1.1578
IC   C6   C4  *C5   O5     1.4678  113.08 -124.54  108.34   1.3672
IC   H63  H62 *C6   H61    1.1174  112.38 -117.89  109.34   1.1241
IC   H63  C5  *C6   H62    1.1174  108.33 -126.36  114.61   1.1464
IC   O5   C1   C2   C3     1.4059  109.59  -55.45  110.83   1.4609
IC   C1   C2   C3   C4     1.4844  110.83   54.11  109.99   1.5307
IC   C2   C3   C4   C5     1.4609  109.99  -54.46  108.89   1.5190
IC   C3   C4   C5   O5     1.5307  108.89   56.69  108.34   1.3672
IC   C4   C5   O5   C1     1.5190  108.34  -62.43  115.13   1.4059
IC   C5   O5   C1   C2     1.3672  115.13   61.67  109.59   1.4844
IC   C4   C5   C6   H63    1.5190  113.08   52.76  108.33   1.1174
IC   O5   C1   O1   HO1    1.4059  105.17  -30.22  102.74   0.9773
IC   C1   C2   O2   HO2    1.4844  109.67  157.83  107.43   0.9550
IC   C2   C3   O3   HO3    1.4609  110.80  116.12  106.91   0.9395
IC   C3   C4   O4   HO4    1.5307  109.75   60.70  104.02   0.9983
PATC  FIRS NONE LAST NONE

RESI BL6ALT         0.000  ! 6-Deoxy-beta-L-Altrose
! refer to L6TAL, toppar_all36_carb_lps.str
                           !
GROU                       !
ATOM C1   CC3162    0.340  !
ATOM H1   HCA1      0.090  !
ATOM O1   OC311    -0.650  !                  H5
ATOM HO1  HCP1      0.420  !                  |
ATOM C5   CC3163    0.110  !                  C5---O5
ATOM H5   HCA1      0.090  !        HO4-O4   /|      \    H1
ATOM O5   OC3C61   -0.400  !              \ / C6      \  /
GROU                       !               C4          C1
ATOM C2   CC3161    0.140  !              / \ O3   H2 /  \
ATOM H2   HCA1      0.090  !            H4    \|    | /   O1-HO1
ATOM O2   OC311    -0.650  !                  C3---C2
ATOM HO2  HCP1      0.420  !                  |    |
GROU                       !                  H3   O2-HO2
ATOM C3   CC3161    0.140  !
ATOM H3   HCA1      0.090  !        : H61, H62, and H63 are attached to C6
ATOM O3   OC311    -0.650  !
ATOM HO3  HCP1      0.420  !
GROU
ATOM C4   CC3161    0.140
ATOM H4   HCA1      0.090
ATOM O4   OC311    -0.650
ATOM HO4  HCP1      0.420
GROU
ATOM C6   CC331    -0.270
ATOM H61  HCA3      0.090
ATOM H62  HCA3      0.090
ATOM H63  HCA3      0.090
!
BOND C1   O1        C1   H1        O1   HO1       C1   O5        C1   C2
BOND C2   H2        C2   O2        O2   HO2       C2   C3        C3   H3
BOND C3   O3        O3   HO3       C3   C4        C4   H4        C4   O4
BOND O4   HO4       C4   C5        C5   H5        C5   C6        C6   H61
BOND C6   H62       C6   H63       C5   O5
!    I    J    K    L      R(IK)   T(IKJ)    PHI   T(JKL)   R(KL)
IC   O1   C2  *C1   H1     1.3714  115.44 -130.32  115.66   1.0650
IC   O1   O5  *C1   C2     1.3714   97.71 -119.30  105.93   1.5102
IC   O2   C3  *C2   H2     1.3856  108.96 -112.88  106.64   1.1412
IC   O2   C1  *C2   C3     1.3856  116.70 -120.64  104.85   1.4969
IC   O3   C4  *C3   H3     1.4067  117.08  121.23  112.45   1.1256
IC   O3   C2  *C3   C4     1.4067  105.81  126.39  108.46   1.5378
IC   O4   C5  *C4   H4     1.4328  108.73  117.09  110.37   1.0977
IC   O4   C3  *C4   C5     1.4328  110.49  118.94  108.23   1.5255
IC   C6   O5  *C5   H5     1.4958  114.03 -119.66  110.58   1.1663
IC   C6   C4  *C5   O5     1.4958  112.76 -124.39  104.52   1.4571
IC   H63  H62 *C6   H61    1.0742  103.31 -117.49  107.00   1.1261
IC   H63  C5  *C6   H62    1.0742  116.58 -112.26  102.92   1.1600
IC   O5   C1   C2   C3     1.3759  105.93  -67.20  104.85   1.4969
IC   C1   C2   C3   C4     1.5102  104.85   62.91  108.46   1.5378
IC   C2   C3   C4   C5     1.4969  108.46  -60.49  108.23   1.5255
IC   C3   C4   C5   O5     1.5378  108.23   57.27  104.52   1.4571
IC   C4   C5   O5   C1     1.5255  104.52  -66.65  112.86   1.3759
IC   C5   O5   C1   C2     1.4571  112.86   72.37  105.93   1.5102
IC   C4   C5   C6   H63    1.5255  112.76   44.47  116.58   1.0742
IC   O5   C1   O1   HO1    1.3759   97.71  -50.57   98.55   0.9672
IC   C1   C2   O2   HO2    1.5102  116.70  155.81  109.09   0.9625
IC   C2   C3   O3   HO3    1.4969  105.81 -154.73  110.78   0.9646
IC   C3   C4   O4   HO4    1.5378  110.49  122.40  103.96   0.9808
PATC  FIRS NONE LAST NONE

RESI ARHMNA         0.000  ! N-Acetyl-alpha-L-Rhamnosamine
! refer to RHM, GLCNA
                           !
GROU                       !
ATOM C1   CC3162    0.340  !                  H5
ATOM H1   HCA1      0.090  !                  |
ATOM O1   OC311    -0.650  !                  C5---O5
ATOM HO1  HCP1      0.420  !        HO4-O4   /|      \    O1-HO1
ATOM C5   CC3163    0.110  !              \ / C6      \  /
ATOM H5   HCA1      0.090  !               C4          C1
ATOM O5   OC3C61   -0.400  !              / \ H3   H2 /  \
GROU                       !            H4   \|    | /    H1
ATOM C2   CC3161    0.070  !                  C3---C2
ATOM H2   HCA1      0.090  !                  |    |
ATOM N    NC2D1    -0.470  !              HO3-O3   R
ATOM HN   HCP1      0.310  !
GROU                       !        .: H61, H62, and H63 are attached to C6
ATOM C    CC2O1     0.510  !                   
ATOM O    OC2D1    -0.510  !                       |                         
GROU                       !           R =         N-HN                      
ATOM CT   CC331    -0.270  !                     /                           
ATOM HT1  HCA3      0.090  !                 O=C   HT1                       
ATOM HT2  HCA3      0.090  !                    \ /                          
ATOM HT3  HCA3      0.090  !                 HT2-CT
GROU                       !                      \
ATOM C3   CC3161    0.140  !                       HT3
ATOM H3   HCA1      0.090  !
ATOM O3   OC311    -0.650  !
ATOM HO3  HCP1      0.420  !
GROU                       !
ATOM C4   CC3161    0.140  !
ATOM H4   HCA1      0.090  !
ATOM O4   OC311    -0.650  !
ATOM HO4  HCP1      0.420  !
GROU                       !
ATOM C6   CC331    -0.270  !
ATOM H61  HCA3      0.090  !
ATOM H62  HCA3      0.090  !
ATOM H63  HCA3      0.090  !
!
BOND C1   O1        C1   H1        O1   HO1       C1   O5        C1   C2
BOND C2   H2        C2   N         N    HN        C2   C3        C3   H3
BOND C3   O3        O3   HO3       C3   C4        C4   H4        C4   O4
BOND O4   HO4       C4   C5        C5   H5        C5   C6        C6   H61
BOND C6   H62       C6   H63       C5   O5        N    C         C    O
BOND C    CT        CT   HT1       CT   HT2       CT   HT3
IMPR C CT N  O
IMPR N C  C2 HN

ACCEPTOR O1 C1
ACCEPTOR O3 C3
ACCEPTOR O4 C4
ACCEPTOR O5 C5
ACCEPTOR O C
DONOR  HO1 O1
DONOR  HO3 O3
DONOR  HO4 O4
DONOR HN N
!    I    J    K    L      R(IK)   T(IKJ)    PHI   T(JKL)   R(KL)
IC   O1   C2  *C1   H1     1.3944  113.12  113.32  113.54   1.0931
IC   O1   O5  *C1   C2     1.3944  105.17  121.89  109.59   1.4844
IC   O3   C4  *C3   H3     1.4249  115.14 -115.25  103.02   1.1148
IC   O3   C2  *C3   C4     1.4249  110.80 -128.44  109.99   1.5307
IC   O4   C5  *C4   H4     1.4184  113.92  119.20  107.62   1.0892
IC   O4   C3  *C4   C5     1.4184  109.75  125.32  108.89   1.5190
IC   C6   O5  *C5   H5     1.4678  111.82 -109.89  114.96   1.1578
IC   C6   C4  *C5   O5     1.4678  113.08 -124.54  108.34   1.3672
IC   H63  H62 *C6   H61    1.1174  112.38 -117.89  109.34   1.1241
IC   H63  C5  *C6   H62    1.1174  108.33 -126.36  114.61   1.1464
IC   O5   C1   C2   C3     1.4059  109.59  -55.45  110.83   1.4609
IC   C1   C2   C3   C4     1.4844  110.83   54.11  109.99   1.5307
IC   C2   C3   C4   C5     1.4609  109.99  -54.46  108.89   1.5190
IC   C3   C4   C5   O5     1.5307  108.89   56.69  108.34   1.3672
IC   C4   C5   O5   C1     1.5190  108.34  -62.43  115.13   1.4059
IC   C5   O5   C1   C2     1.3672  115.13   61.67  109.59   1.4844
IC   C4   C5   C6   H63    1.5190  113.08   52.76  108.33   1.1174
IC   O5   C1   O1   HO1    1.4059  105.17  -30.22  102.74   0.9773
IC   C2   C3   O3   HO3    1.4609  110.80  116.12  106.91   0.9395
IC   C3   C4   O4   HO4    1.5307  109.75  -60.70  104.02   0.9983
IC    N   C3  *C2   H2     1.4190  110.99 -116.97  108.77   1.0892
IC    N   C1  *C2   C3     1.4607  112.62 -127.32  109.20   1.5149
IC   C1   C2    N   HN     1.5156  112.62  -21.73  117.18   0.9940
IC    C    N   C2   C3     1.3365  123.04  -84.98  113.70   1.5149
IC    C   C2   *N   HN     1.3365  123.04 -171.85  117.18   0.9940
IC   CT    C    N   C2     1.4798  117.02 -173.18  123.04   1.4607
IC    N   CT   *C    O     1.3365  117.02  178.97  121.63   1.2235
IC    O    C   CT  HT1     1.2235  121.63  116.39  110.28   1.1105
IC    O    C   CT  HT2     1.2235  121.63   -3.06  109.29   1.1121
IC    O    C   CT  HT3     1.2235  121.63 -122.59  110.33   1.1105
PATC  FIRS NONE LAST NONE

RESI BRHMNA         0.000  ! N-Acetyl-beta-L-Rhamnosamine
! refer to RHM, GLCNA
                           !
GROU                       !
ATOM C1   CC3162    0.340  !                  H5
ATOM H1   HCA1      0.090  !                  |
ATOM O1   OC311    -0.650  !                  C5---O5
ATOM HO1  HCP1      0.420  !        HO4-O4   /|      \    H1
ATOM C5   CC3163    0.110  !              \ / C6      \  /
ATOM H5   HCA1      0.090  !               C4          C1
ATOM O5   OC3C61   -0.400  !              / \ H3   H2 /  \
GROU                       !            H4   \|    | /    O1-HO1
ATOM C2   CC3161    0.070  !                  C3---C2
ATOM H2   HCA1      0.090  !                  |    |
ATOM N    NC2D1    -0.470  !              HO3-O3   R
ATOM HN   HCP1      0.310  !
GROU                       !        .: H61, H62, and H63 are attached to C6
ATOM C    CC2O1     0.510  !                   
ATOM O    OC2D1    -0.510  !                       |                         
GROU                       !           R =         N-HN                      
ATOM CT   CC331    -0.270  !                     /                           
ATOM HT1  HCA3      0.090  !                 O=C   HT1                       
ATOM HT2  HCA3      0.090  !                    \ /                          
ATOM HT3  HCA3      0.090  !                 HT2-CT
GROU                       !                      \
ATOM C3   CC3161    0.140  !                       HT3
ATOM H3   HCA1      0.090  !
ATOM O3   OC311    -0.650  !
ATOM HO3  HCP1      0.420  !
GROU                       !
ATOM C4   CC3161    0.140  !
ATOM H4   HCA1      0.090  !
ATOM O4   OC311    -0.650  !
ATOM HO4  HCP1      0.420  !
GROU                       !
ATOM C6   CC331    -0.270  !
ATOM H61  HCA3      0.090  !
ATOM H62  HCA3      0.090  !
ATOM H63  HCA3      0.090  !
!
BOND C1   O1        C1   H1        O1   HO1       C1   O5        C1   C2
BOND C2   H2        C2   N         N    HN        C2   C3        C3   H3
BOND C3   O3        O3   HO3       C3   C4        C4   H4        C4   O4
BOND O4   HO4       C4   C5        C5   H5        C5   C6        C6   H61
BOND C6   H62       C6   H63       C5   O5        N    C         C    O
BOND C    CT        CT   HT1       CT   HT2       CT   HT3
IMPR C CT N  O
IMPR N C  C2 HN

ACCEPTOR O1 C1
ACCEPTOR O3 C3
ACCEPTOR O4 C4
ACCEPTOR O5 C5
ACCEPTOR O C
DONOR  HO1 O1
DONOR  HO3 O3
DONOR  HO4 O4
DONOR HN N
!    I    J    K    L      R(IK)   T(IKJ)    PHI   T(JKL)   R(KL)
IC   O1   C2  *C1   H1     1.3944  113.12 -113.32  113.54   1.0931
IC   O1   O5  *C1   C2     1.3944  105.17 -121.89  109.59   1.4844
IC   O3   C4  *C3   H3     1.4249  115.14 -115.25  103.02   1.1148
IC   O3   C2  *C3   C4     1.4249  110.80 -128.44  109.99   1.5307
IC   O4   C5  *C4   H4     1.4184  113.92  119.20  107.62   1.0892
IC   O4   C3  *C4   C5     1.4184  109.75  125.32  108.89   1.5190
IC   C6   O5  *C5   H5     1.4678  111.82 -109.89  114.96   1.1578
IC   C6   C4  *C5   O5     1.4678  113.08 -124.54  108.34   1.3672
IC   H63  H62 *C6   H61    1.1174  112.38 -117.89  109.34   1.1241
IC   H63  C5  *C6   H62    1.1174  108.33 -126.36  114.61   1.1464
IC   O5   C1   C2   C3     1.4059  109.59  -55.45  110.83   1.4609
IC   C1   C2   C3   C4     1.4844  110.83   54.11  109.99   1.5307
IC   C2   C3   C4   C5     1.4609  109.99  -54.46  108.89   1.5190
IC   C3   C4   C5   O5     1.5307  108.89   56.69  108.34   1.3672
IC   C4   C5   O5   C1     1.5190  108.34  -62.43  115.13   1.4059
IC   C5   O5   C1   C2     1.3672  115.13   61.67  109.59   1.4844
IC   C4   C5   C6   H63    1.5190  113.08   52.76  108.33   1.1174
IC   O5   C1   O1   HO1    1.4059  105.17  -30.22  102.74   0.9773
IC   C2   C3   O3   HO3    1.4609  110.80  116.12  106.91   0.9395
IC   C3   C4   O4   HO4    1.5307  109.75  -60.70  104.02   0.9983
IC    N   C3  *C2   H2     1.4190  110.99 -116.97  108.77   1.0892
IC    N   C1  *C2   C3     1.4607  112.62 -127.32  109.20   1.5149
IC   C1   C2    N   HN     1.5156  112.62  -21.73  117.18   0.9940
IC    C    N   C2   C3     1.3365  123.04  -84.98  113.70   1.5149
IC    C   C2   *N   HN     1.3365  123.04 -171.85  117.18   0.9940
IC   CT    C    N   C2     1.4798  117.02 -173.18  123.04   1.4607
IC    N   CT   *C    O     1.3365  117.02  178.97  121.63   1.2235
IC    O    C   CT  HT1     1.2235  121.63  116.39  110.28   1.1105
IC    O    C   CT  HT2     1.2235  121.63   -3.06  109.29   1.1121
IC    O    C   CT  HT3     1.2235  121.63 -122.59  110.33   1.1105
PATC  FIRS NONE LAST NONE

RESI AFUCNA         0.000  ! N-Acetyl-alpha-L-fucosamine
! refer to FUC, GLCNA
                           !
GROU                       !
ATOM C1   CC3162    0.340  !                                                     
ATOM H1   HCA1      0.090  !                                                     
ATOM O1   OC311    -0.650  !                  H5                                 
ATOM HO1  HCP1      0.420  !                  |                                  
ATOM C5   CC3163    0.110  !               H5-C5---O5                            
ATOM H5   HCA1      0.090  !            H4   /|      \    O1-HO1                     
ATOM O5   OC3C61   -0.400  !              \ / C6      \  /                       
GROU                       !               C4          C1                        
ATOM C2   CC3161    0.070  !              / \ H3   R  /  \                       
ATOM H2   HCA1      0.090  !        HO4-O4   \|    | /    H1                 
ATOM N    NC2D1    -0.470  !                  C3---C2                            
ATOM HN   HCP1      0.310  !                  |    |                             
GROU                       !              HO3-O3   H2                            
ATOM C    CC2O1     0.510  !                                                     
ATOM O    OC2D1    -0.510  !                       |                             
GROU                       !           R =         N-HN                          
ATOM CT   CC331    -0.270  !                     /                               
ATOM HT1  HCA3      0.090  !                 O=C   HT1                           
ATOM HT2  HCA3      0.090  !                    \ /                              
ATOM HT3  HCA3      0.090  !                 HT2-CT
GROU                       !                      \
ATOM C3   CC3161    0.140  !                       HT3
ATOM H3   HCA1      0.090  !
ATOM O3   OC311    -0.650  !        .: H61, H62, and H63 are attached to C6
ATOM HO3  HCP1      0.420  !
GROU                       !
ATOM C4   CC3161    0.140  !
ATOM H4   HCA1      0.090  !
ATOM O4   OC311    -0.650  !
ATOM HO4  HCP1      0.420  !
GROU                       !
ATOM C6   CC331    -0.270  !
ATOM H61  HCA3      0.090  !
ATOM H62  HCA3      0.090  !
ATOM H63  HCA3      0.090  !
!
BOND C1   O1        C1   H1        O1   HO1       C1   O5        C1   C2
BOND C2   H2        C2   N         N    HN        C2   C3        C3   H3
BOND C3   O3        O3   HO3       C3   C4        C4   H4        C4   O4
BOND O4   HO4       C4   C5        C5   H5        C5   C6        C6   H61
BOND C6   H62       C6   H63       C5   O5        N    C         C    O
BOND C    CT        CT   HT1       CT   HT2       CT   HT3
IMPR C CT N  O
IMPR N C  C2 HN

ACCEPTOR O1 C1
ACCEPTOR O3 C3
ACCEPTOR O4 C4
ACCEPTOR O5 C5
ACCEPTOR O C
DONOR  HO1 O1
DONOR  HO3 O3
DONOR  HO4 O4
DONOR HN N
!    I    J    K    L      R(IK)   T(IKJ)    PHI   T(JKL)   R(KL)
IC   O1   C2  *C1   H1     1.4115  105.82  120.26  110.81   1.0905
IC   O1   O5  *C1   C2     1.4115  113.00  118.92  111.32   1.5218
IC   O3   C4  *C3   H3     1.4198  108.29 -120.00  108.28   1.0957
IC   O3   C2  *C3   C4     1.4198  111.19 -120.00  110.08   1.5102
IC   O4   C5  *C4   H4     1.4163  108.82 -120.00  109.07   1.0972
IC   O4   C3  *C4   C5     1.4163  111.43 -120.00  108.83   1.5171
IC   C6   O5  *C5   H5     1.5099  105.42 -117.88  109.66   1.0926
IC   C6   C4  *C5   O5     1.5099  112.84 -117.26  109.77   1.4384
IC   H63  H62 *C6   H61    1.0900  111.42  118.10  108.62   1.0873
IC   H63  C5  *C6   H62    1.0900  111.44  123.18  108.72   1.0943
IC   O5   C1   C2   C3     1.4059  111.32  -53.56  110.04   1.5167
IC   C1   C2   C3   C4     1.5218  110.04   54.55  110.08   1.5102
IC   C2   C3   C4   C5     1.5167  110.08  -57.15  108.83   1.5171
IC   C3   C4   C5   O5     1.5102  108.83   58.25  109.77   1.4384
IC   C4   C5   O5   C1     1.5171  109.77  -59.84  114.27   1.4059
IC   C5   O5   C1   C2     1.4384  114.27   57.30  111.32   1.5218
IC   C4   C5   C6   H63    1.5171  112.84  -60.00  111.44   1.0900
IC   O5   C1   O1   HO1    1.4059  113.00  -60.00  108.04   0.9634
IC   C2   C3   O3   HO3    1.5167  111.19   60.00  106.26   0.9641
IC   C3   C4   O4   HO4    1.5102  111.43   60.00  105.89   0.9645
IC    N   C3  *C2   H2     1.4190  110.99  116.97  108.77   1.0892
IC    N   C1  *C2   C3     1.4607  112.62  127.32  109.20   1.5149
IC   C1   C2    N   HN     1.5156  112.62  -21.73  117.18   0.9940
IC    C    N   C2   C3     1.3365  123.04  -84.98  113.70   1.5149
IC    C   C2   *N   HN     1.3365  123.04 -171.85  117.18   0.9940
IC   CT    C    N   C2     1.4798  117.02 -173.18  123.04   1.4607
IC    N   CT   *C    O     1.3365  117.02  178.97  121.63   1.2235
IC    O    C   CT  HT1     1.2235  121.63  116.39  110.28   1.1105
IC    O    C   CT  HT2     1.2235  121.63   -3.06  109.29   1.1121
IC    O    C   CT  HT3     1.2235  121.63 -122.59  110.33   1.1105

PATC  FIRS NONE LAST NONE

RESI BFUCNA         0.000  ! N-Acetyl-beta-L-fucosamine
! refer to FUC, GLCNA
                           !
GROU                       !
ATOM C1   CC3162    0.340  !                  H5                                 
ATOM H1   HCA1      0.090  !                  |                                  
ATOM O1   OC311    -0.650  !               H5-C5---O5                            
ATOM HO1  HCP1      0.420  !            H4   /|      \    H1                     
ATOM C5   CC3163    0.110  !              \ / C6      \  /                       
ATOM H5   HCA1      0.090  !               C4          C1                        
ATOM O5   OC3C61   -0.400  !              / \ H3   R  /  \                       
GROU                       !        HO4-O4   \|    | /    O1-HO1                 
ATOM C2   CC3161    0.070  !                  C3---C2                            
ATOM H2   HCA1      0.090  !                  |    |                             
ATOM N    NC2D1    -0.470  !              HO3-O3   H2                            
ATOM HN   HCP1      0.310  !                                                     
GROU                       !                       |                             
ATOM C    CC2O1     0.510  !           R =         N-HN                          
ATOM O    OC2D1    -0.510  !                     /                               
GROU                       !                 O=C   HT1                           
ATOM CT   CC331    -0.270  !                    \ /                              
ATOM HT1  HCA3      0.090  !                 HT2-CT
ATOM HT2  HCA3      0.090  !                      \
ATOM HT3  HCA3      0.090  !                       HT3
GROU                       !
ATOM C3   CC3161    0.140  !        : H61, H62, and H63 are attached to C6
ATOM H3   HCA1      0.090  !
ATOM O3   OC311    -0.650  !
ATOM HO3  HCP1      0.420  !
GROU                       !
ATOM C4   CC3161    0.140  !
ATOM H4   HCA1      0.090  !
ATOM O4   OC311    -0.650  !
ATOM HO4  HCP1      0.420  !
GROU                       !
ATOM C6   CC331    -0.270  !
ATOM H61  HCA3      0.090  !
ATOM H62  HCA3      0.090  !
ATOM H63  HCA3      0.090  !
!
BOND C1   O1        C1   H1        O1   HO1       C1   O5        C1   C2
BOND C2   H2        C2   N         N    HN        C2   C3        C3   H3
BOND C3   O3        O3   HO3       C3   C4        C4   H4        C4   O4
BOND O4   HO4       C4   C5        C5   H5        C5   C6        C6   H61
BOND C6   H62       C6   H63       C5   O5        N    C         C    O
BOND C    CT        CT   HT1       CT   HT2       CT   HT3
IMPR C CT N  O
IMPR N C  C2 HN

ACCEPTOR O1 C1
ACCEPTOR O3 C3
ACCEPTOR O4 C4
ACCEPTOR O5 C5
ACCEPTOR O C
DONOR  HO1 O1
DONOR  HO3 O3
DONOR  HO4 O4
DONOR HN N
!    I    J    K    L      R(IK)   T(IKJ)    PHI   T(JKL)   R(KL)
IC   O1   C2  *C1   H1     1.4115  105.82 -120.26  110.81   1.0905
IC   O1   O5  *C1   C2     1.4115  113.00 -118.92  111.32   1.5218
IC   O3   C4  *C3   H3     1.4198  108.29 -120.00  108.28   1.0957
IC   O3   C2  *C3   C4     1.4198  111.19 -120.00  110.08   1.5102
IC   O4   C5  *C4   H4     1.4163  108.82 -120.00  109.07   1.0972
IC   O4   C3  *C4   C5     1.4163  111.43 -120.00  108.83   1.5171
IC   C6   O5  *C5   H5     1.5099  105.42 -117.88  109.66   1.0926
IC   C6   C4  *C5   O5     1.5099  112.84 -117.26  109.77   1.4384
IC   H63  H62 *C6   H61    1.0900  111.42  118.10  108.62   1.0873
IC   H63  C5  *C6   H62    1.0900  111.44  123.18  108.72   1.0943
IC   O5   C1   C2   C3     1.4059  111.32  -53.56  110.04   1.5167
IC   C1   C2   C3   C4     1.5218  110.04   54.55  110.08   1.5102
IC   C2   C3   C4   C5     1.5167  110.08  -57.15  108.83   1.5171
IC   C3   C4   C5   O5     1.5102  108.83   58.25  109.77   1.4384
IC   C4   C5   O5   C1     1.5171  109.77  -59.84  114.27   1.4059
IC   C5   O5   C1   C2     1.4384  114.27   57.30  111.32   1.5218
IC   C4   C5   C6   H63    1.5171  112.84  -60.00  111.44   1.0900
IC   O5   C1   O1   HO1    1.4059  113.00  -60.00  108.04   0.9634
IC   C2   C3   O3   HO3    1.5167  111.19   60.00  106.26   0.9641
IC   C3   C4   O4   HO4    1.5102  111.43   60.00  105.89   0.9645
IC    N   C3  *C2   H2     1.4190  110.99  116.97  108.77   1.0892
IC    N   C1  *C2   C3     1.4607  112.62  127.32  109.20   1.5149
IC   C1   C2    N   HN     1.5156  112.62  -21.73  117.18   0.9940
IC    C    N   C2   C3     1.3365  123.04  -84.98  113.70   1.5149
IC    C   C2   *N   HN     1.3365  123.04 -171.85  117.18   0.9940
IC   CT    C    N   C2     1.4798  117.02 -173.18  123.04   1.4607
IC    N   CT   *C    O     1.3365  117.02  178.97  121.63   1.2235
IC    O    C   CT  HT1     1.2235  121.63  116.39  110.28   1.1105
IC    O    C   CT  HT2     1.2235  121.63   -3.06  109.29   1.1121
IC    O    C   CT  HT3     1.2235  121.63 -122.59  110.33   1.1105
PATC  FIRS NONE LAST NONE

RESI ALYXP          0.000  ! alpha-D-Lyxopyranose
! charge from XYL
                           ! 
GROU                       !
ATOM C1   CC3162    0.340  !
ATOM H1   HCA1      0.090  !
ATOM O1   OC311    -0.650  !                 H52
ATOM HO1  HCP1      0.420  !                  |
ATOM C5   CC3263    0.020  !              H51-C5---O5
ATOM H51  HCA2      0.090  !            H4   /       \    H1
ATOM H52  HCA2      0.090  !              \ / HO3  HO2\  /
ATOM O5   OC3C61   -0.400  !               C4 |    |   C1
GROU                       !              / \ O3   O2 /  \
ATOM C2   CC3161    0.140  !        HO4-O4   \|    | /    O1-HO1
ATOM H2   HCA1      0.090  !                  C3---C2
ATOM O2   OC311    -0.650  !                  |    |
ATOM HO2  HCP1      0.420  !                  H3   H2
GROU                       !
ATOM C3   CC3161    0.140  !
ATOM H3   HCA1      0.090  !
ATOM O3   OC311    -0.650  !
ATOM HO3  HCP1      0.420  !
GROU
ATOM C4   CC3161    0.140
ATOM H4   HCA1      0.090
ATOM O4   OC311    -0.650
ATOM HO4  HCP1      0.420
!
BOND C1   O1        C1   H1        O1   HO1       C1   O5        C1   C2
BOND C2   H2        C2   O2        O2   HO2       C2   C3        C3   H3
BOND C3   O3        O3   HO3       C3   C4        C4   H4        C4   O4
BOND O4   HO4       C4   C5        C5   H51       C5   H52       C5   O5
!    I    J    K    L      R(IK)   T(IKJ)    PHI   T(JKL)   R(KL)
IC   O1   C2   *C1  H1     1.4239  109.66 -118.07  109.42   1.0968
IC   O1   O5   *C1  C2     1.4239  112.35 -123.06  110.82   1.5297
IC   O2   C3   *C2  H2     1.4279  109.92  117.71  109.28   1.0966
IC   O2   C1   *C2  C3     1.4279  107.69  120.38  111.03   1.5305
IC   O3   C4   *C3  H3     1.4245  109.15  116.72  109.46   1.0976
IC   O3   C2   *C3  C4     1.4245  110.11  120.79  110.70   1.5275
IC   O4   C5   *C4  H4     1.4232  108.54 -117.73  110.21   1.0963
IC   O4   C3   *C4  C5     1.4232  110.04 -119.59  110.09   1.5238
IC   H52  O5   *C5  H51    1.0957  107.99  115.00  109.79   1.0972
IC   H52  C4   *C5  O5     1.0957  109.77  119.76  111.72   1.4250
IC   O5   C1   C2   C3     1.4325  110.82   53.82  111.03   1.5305
IC   C1   C2   C3   C4     1.5297  111.03  -51.76  110.70   1.5275
IC   C2   C3   C4   C5     1.5305  110.70   51.86  110.09   1.5238
IC   C3   C4   C5   O5     1.5275  110.09  -55.14  111.72   1.4250
IC   C4   C5   O5   C1     1.5238  111.72   59.42  113.73   1.4325
IC   C5   O5   C1   C2     1.4250  113.73  -58.25  110.82   1.5297
IC   O5   C1   O1   HO1    1.4325  112.35   83.23  107.18   0.9717
IC   C1   C2   O2   HO2    1.5297  107.69  -62.09  107.61   0.9720
IC   C2   C3   O3   HO3    1.5305  110.11  -57.66  107.46   0.9727
IC   C3   C4   O4   HO4    1.5275  110.04   57.19  107.41   0.9724
PATC FIRS NONE LAST NONE

RESI BLYXP          0.000  ! beta-D-Lyxopyranose
! charge from XYL
                           ! 
GROU                       !
ATOM C1   CC3162    0.340  !
ATOM H1   HCA1      0.090  !
ATOM O1   OC311    -0.650  !                 H52
ATOM HO1  HCP1      0.420  !                  |
ATOM C5   CC3263    0.020  !              H51-C5---O5
ATOM H51  HCA2      0.090  !            H4   /       \    O1-HO1
ATOM H52  HCA2      0.090  !              \ / HO3  HO2\  /
ATOM O5   OC3C61   -0.400  !               C4 |    |   C1
GROU                       !              / \ O3   O2 /  \
ATOM C2   CC3161    0.140  !        HO4-O4   \|    | /    H1
ATOM H2   HCA1      0.090  !                  C3---C2
ATOM O2   OC311    -0.650  !                  |    |
ATOM HO2  HCP1      0.420  !                  H3   H2
GROU                       !
ATOM C3   CC3161    0.140  !
ATOM H3   HCA1      0.090  !
ATOM O3   OC311    -0.650  !
ATOM HO3  HCP1      0.420  !
GROU
ATOM C4   CC3161    0.140
ATOM H4   HCA1      0.090
ATOM O4   OC311    -0.650
ATOM HO4  HCP1      0.420
!
BOND C1   O1        C1   H1        O1   HO1       C1   O5        C1   C2
BOND C2   H2        C2   O2        O2   HO2       C2   C3        C3   H3
BOND C3   O3        O3   HO3       C3   C4        C4   H4        C4   O4
BOND O4   HO4       C4   C5        C5   H51       C5   H52       C5   O5
!    I    J    K    L      R(IK)   T(IKJ)    PHI   T(JKL)   R(KL)
IC   O1   C2   *C1  H1     1.4240  108.70  117.73  111.11   1.0962
IC   O1   O5   *C1  C2     1.4240  110.70  120.20  110.07   1.5306
IC   O2   C3   *C2  H2     1.4313  109.63  117.78  111.37   1.0956
IC   O2   C1   *C2  C3     1.4313  108.08  119.62  109.92   1.5297
IC   O3   C4   *C3  H3     1.4243  110.19  117.41  109.38   1.0972
IC   O3   C2   *C3  C4     1.4243  109.29  121.50  110.63   1.5306
IC   O4   C5   *C4  H4     1.4234  109.52 -117.52  109.74   1.0967
IC   O4   C3   *C4  C5     1.4234  110.03 -121.09  110.53   1.5270
IC   H52  O5   *C5  H51    1.0963  108.17  115.47  109.75   1.0965
IC   H52  C4   *C5  O5     1.0963  109.79  119.81  111.43   1.4263
IC   O5   C1   C2   C3     1.4301  110.07   57.63  109.92   1.5297
IC   C1   C2   C3   C4     1.5306  109.92  -52.55  110.63   1.5306
IC   C2   C3   C4   C5     1.5297  110.63   50.69  110.53   1.5270
IC   C3   C4   C5   O5     1.5306  110.53  -54.14  111.43   1.4263
IC   C4   C5   O5   C1     1.5270  111.43   60.84  112.33   1.4301
IC   C5   O5   C1   C2     1.4263  112.33  -62.41  110.07   1.5306
IC   O5   C1   O1   HO1    1.4301  110.70   85.14  108.09   0.9722
IC   C1   C2   O2   HO2    1.5306  108.08  177.37  107.24   0.9730
IC   C2   C3   O3   HO3    1.5297  109.29  -58.40  107.52   0.9723
IC   C3   C4   O4   HO4    1.5306  110.03   56.31  107.38   0.9732
PATC FIRS NONE LAST NONE

RESI ARIBP          0.000  ! alpha-D-Ribopyranose
! charge from XYL
                           ! 
GROU                       !
ATOM C1   CC3162    0.340  !                 H52
ATOM H1   HCA1      0.090  !                  |
ATOM O1   OC311    -0.650  !              H51-C5---O5
ATOM HO1  HCP1      0.420  !            H4   /       \    H1
ATOM C5   CC3263    0.020  !              \ /         \  /
ATOM H51  HCA2      0.090  !               C4          C1
ATOM H52  HCA2      0.090  !              / \ H3   H2 /  \
ATOM O5   OC3C61   -0.400  !        HO4-O4   \|    | /    O1-HO1
GROU                       !                  C3---C2
ATOM C2   CC3161    0.140  !                  |    |
ATOM H2   HCA1      0.090  !              HO3-O3   O2-HO2
ATOM O2   OC311    -0.650  !
ATOM HO2  HCP1      0.420  !
GROU                       !
ATOM C3   CC3161    0.140  !
ATOM H3   HCA1      0.090  !
ATOM O3   OC311    -0.650  !
ATOM HO3  HCP1      0.420  !
GROU
ATOM C4   CC3161    0.140
ATOM H4   HCA1      0.090
ATOM O4   OC311    -0.650
ATOM HO4  HCP1      0.420
!
BOND C1   O1        C1   H1        O1   HO1       C1   O5        C1   C2
BOND C2   H2        C2   O2        O2   HO2       C2   C3        C3   H3
BOND C3   O3        O3   HO3       C3   C4        C4   H4        C4   O4
BOND O4   HO4       C4   C5        C5   H51       C5   H52       C5   O5
!    I    J    K    L      R(IK)   T(IKJ)    PHI   T(JKL)   R(KL)
IC   O1   C2  *C1   H1     1.4246  110.89 -117.48  108.89   1.0956
IC   O1   O5  *C1   C2     1.4246  112.01 -123.89  110.12   1.5341
IC   O2   C3  *C2   H2     1.4217  110.84 -117.51  107.66   1.0973
IC   O2   C1  *C2   C3     1.4217  109.97 -123.66  111.92   1.5306
IC   O3   C4  *C3   H3     1.4286  109.11 -116.89  110.96   1.0960
IC   O3   C2  *C3   C4     1.4286  110.37 -119.56  108.58   1.5300
IC   O4   C5  *C4   H4     1.4203  109.45 -117.78  109.02   1.0972
IC   O4   C3  *C4   C5     1.4203  110.86 -121.77  110.85   1.5261
IC   H52  O5  *C5   H51    1.0956  107.82  115.01  109.90   1.0965
IC   H52  C4  *C5   O5     1.0956  109.68  119.25  111.33   1.4288
IC   O5   C1   C2   C3     1.4318  110.12   55.44  111.92   1.5306
IC   C1   C2   C3   C4     1.5341  111.92  -53.20  108.58   1.5300
IC   C2   C3   C4   C5     1.5306  108.58   52.95  110.85   1.5261
IC   C3   C4   C5   O5     1.5300  110.85  -56.17  111.33   1.4288
IC   C4   C5   O5   C1     1.5261  111.33   59.33  113.52   1.4318
IC   C5   O5   C1   C2     1.4288  113.52  -58.26  110.12   1.5341
IC   O5   C1   O1   HO1    1.4318  112.01   82.99  107.16   0.9722
IC   C1   C2   O2   HO2    1.5341  109.97   56.70  107.57   0.9725
IC   C2   C3   O3   HO3    1.5306  110.37   56.80  107.27   0.9725
IC   C3   C4   O4   HO4    1.5300  110.86  -58.36  107.75   0.9726
PATC FIRS NONE LAST NONE

RESI BRIBP          0.000  ! beta-D-Ribopyranose
! charge from XYL
                           ! 
GROU                       !
ATOM C1   CC3162    0.340  !                    
ATOM H1   HCA1      0.090  !                   
ATOM O1   OC311    -0.650  !                 H52    
ATOM HO1  HCP1      0.420  !                  |
ATOM C5   CC3263    0.020  !              H51-C5---O5
ATOM H51  HCA2      0.090  !            H4   /       \    O1-HO1
ATOM H52  HCA2      0.090  !              \ /         \  /
ATOM O5   OC3C61   -0.400  !               C4          C1
GROU                       !              / \ H3   H2 /  \
ATOM C2   CC3161    0.140  !        HO4-O4   \|    | /    H1
ATOM H2   HCA1      0.090  !                  C3---C2
ATOM O2   OC311    -0.650  !                  |    |
ATOM HO2  HCP1      0.420  !              HO3-O3   O2-HO2
GROU                       !
ATOM C3   CC3161    0.140  !
ATOM H3   HCA1      0.090  !
ATOM O3   OC311    -0.650  !
ATOM HO3  HCP1      0.420  !
GROU
ATOM C4   CC3161    0.140
ATOM H4   HCA1      0.090
ATOM O4   OC311    -0.650
ATOM HO4  HCP1      0.420
!
BOND C1   O1        C1   H1        O1   HO1       C1   O5        C1   C2
BOND C2   H2        C2   O2        O2   HO2       C2   C3        C3   H3
BOND C3   O3        O3   HO3       C3   C4        C4   H4        C4   O4
BOND O4   HO4       C4   C5        C5   H51       C5   H52       C5   O5
!    I    J    K    L      R(IK)   T(IKJ)    PHI   T(JKL)   R(KL)
IC   O1   C2  *C1   H1     1.4244  109.59  117.92  110.23   1.0945
IC   O1   O5  *C1   C2     1.4244  112.24  123.03  111.01   1.5315
IC   O2   C3  *C2   H2     1.4267  109.77 -117.16  109.08   1.0965
IC   O2   C1  *C2   C3     1.4267  109.05 -120.74  110.49   1.5314
IC   O3   C4  *C3   H3     1.4230  109.92 -115.45  108.39   1.0954
IC   O3   C2  *C3   C4     1.4230  110.92 -123.16  111.93   1.5283
IC   O4   C5  *C4   H4     1.4267  109.01 -116.99  110.79   1.0944
IC   O4   C3  *C4   C5     1.4267  110.07 -120.06  109.89   1.5260
IC   H52  O5  *C5   H51    1.0957  109.36  116.37  106.65   1.0948
IC   H52  C4  *C5   O5     1.0957  111.36  122.38  111.39   1.4314
IC   O5   C1   C2   C3     1.4323  111.01  -53.03  110.49   1.5314
IC   C1   C2   C3   C4     1.5315  110.49   51.06  111.93   1.5283
IC   C2   C3   C4   C5     1.5314  111.93  -51.43  109.89   1.5260
IC   C3   C4   C5   O5     1.5283  109.89   54.30  111.39   1.4314
IC   C4   C5   O5   C1     1.5260  111.39  -59.45  114.22   1.4323
IC   C5   O5   C1   C2     1.4314  114.22   58.50  111.01   1.5315
IC   O5   C1   O1   HO1    1.4323  112.24   90.33  109.90   0.9696
IC   C1   C2   O2   HO2    1.5315  109.05   60.34  107.56   0.9721
IC   C2   C3   O3   HO3    1.5314  110.92  -61.06  107.49   0.9728
IC   C3   C4   O4   HO4    1.5283  110.07  -65.73  108.13   0.9722
PATC FIRS NONE LAST NONE

RESI AFRUP          0.000  ! alpha-D-Fructopyranose
! charge from XYL
                           ! 
GROU                       !
ATOM C2   CC3162    0.430  !! <== modified
ATOM O2   OC311    -0.650  !                 H62
ATOM HO2  HCP1      0.420  !                  |        H1A  H1B
ATOM C6   CC3263    0.020  !              H61-C6---O6    \ /
ATOM H61  HCA2      0.090  !            H5   /       \    C1--O1-HO1
ATOM H62  HCA2      0.090  !              \ /     HO3 \  /
ATOM O6   OC3C61   -0.400  !               C5      |   C2
GROU                       !              / \ H4   O3 /  \
ATOM C3   CC3161    0.140  !        HO5-O5   \|    | /    O2-HO2
ATOM H3   HCA1      0.090  !                  C4---C3
ATOM O3   OC311    -0.650  !                  |    |
ATOM HO3  HCP1      0.420  !              HO4-O4   H3
GROU                       !
ATOM C4   CC3161    0.140  !
ATOM H4   HCA1      0.090  !
ATOM O4   OC311    -0.650  !
ATOM HO4  HCP1      0.420  !
GROU
ATOM C5   CC3161    0.140
ATOM H5   HCA1      0.090
ATOM O5   OC311    -0.650
ATOM HO5  HCP1      0.420
GROUP  ! GLC C6 Group
ATOM C1   CC321     0.05   !
ATOM H1A  HCA2      0.09   !
ATOM H1B  HCA2      0.09   !
ATOM O1   OC311    -0.65   !
ATOM HO1  HCP1      0.42   !
!
BOND C2   O2        O2   HO2       C2   O6        C2   C3
BOND C3   H3        C3   O3        O3   HO3       C3   C4        C4   H4
BOND C4   O4        O4   HO4       C4   C5        C5   H5        C5   O5
BOND O5   HO5       C5   C6        C6   H61       C6   H62       C6   O6
BOND C1 H1A C1 H1B  C1 O1   O1 HO1 C2 C1
!    I    J    K    L      R(IK)   T(IKJ)    PHI   T(JKL)   R(KL)
IC   O2   O6  *C2   C3     1.4059  106.65 -120.70  118.28   1.5314
IC   O3   C4  *C3   H3     1.4540  106.08  116.80  116.41   1.0734
IC   O3   C2  *C3   C4     1.4540  108.11  121.40  111.37   1.4724
IC   O4   C5  *C4   H4     1.4262  116.38 -116.60  108.33   1.1702
IC   O4   C3  *C4   C5     1.4262  108.86 -120.20  111.42   1.4998
IC   O5   C6  *C5   H5     1.4250  108.92 -117.80  114.73   1.1508
IC   O5   C4  *C5   C6     1.4250  103.39 -121.70  111.54   1.4873
IC   H62  O6  *C6   H61    1.0900  105.42 -114.80  109.66   1.0926
IC   H62  C5  *C6   O6     1.0900  112.84 -124.20  109.77   1.4384
IC   O6   C2   C3   C4     1.4181  118.28   51.60  111.37   1.4724
IC   C2   C3   C4   C5     1.5314  111.37  -49.20  111.42   1.4998
IC   C3   C4   C5   C6     1.4724  111.42   51.30  111.54   1.4873
IC   C4   C5   C6   O6     1.4998  111.54  -56.70  109.76   1.4455
IC   C5   C6   O6   C2     1.4873  109.76   61.10  111.65   1.4181
IC   C6   O6   C2   C3     1.4455  111.65  -57.90  118.28   1.5314
IC   O6   C2   O2   HO2    1.4181  106.65   83.10  100.91   0.9422
IC   C2   C3   O3   HO3    1.5314  108.11  -75.80  113.21   1.0131
IC   C3   C4   O4   HO4    1.4724  108.86  -52.70  101.47   0.9893
IC   C4   C5   O5   HO5    1.4998  103.39  -58.30  111.45   0.9477

IC C6   O6   C2   C1   1.4395  110.18 -179.30  106.36    1.5716
IC O6   C2   C1   H1A  1.4336  106.36   58.20  108.72    1.1000
IC O6   C2   C1   H1B  1.4336  106.36 -178.50  108.02    1.1012
IC O6   C2   C1   O1   1.4336  106.36  -59.70  115.31    1.4354
IC C2   C1   O1   HO1  1.5716  115.31 -179.60  108.51    0.9672
IC O1   C2  *C1   H1A  1.4354  115.31  117.90  108.72    1.1000
IC O1   C2  *C1   H1B  1.4354  115.31 -118.80  108.02    1.1012
PATC FIRS NONE LAST NONE

RESI BFRUP          0.000  ! beta-D-Fructopyranose
! charge from XYL
GROU                       !
ATOM C2   CC3162    0.430  !! ! <== modified  H62
ATOM O2   OC311    -0.650  !                  |        
ATOM HO2  HCP1      0.420  !              H61-C6---O6   
ATOM C6   CC3263    0.020  !            H5   /       \    O2-HO2
ATOM H61  HCA2      0.090  !              \ /     HO3 \  /
ATOM H62  HCA2      0.090  !               C5      |   C2
ATOM O6   OC3C61   -0.400  !              / \ H4   O3 /  \
GROU                       !        HO5-O5   \|    | /    C1-O1-HO1
ATOM C3   CC3161    0.140  !                  C4---C3    /  \
ATOM H3   HCA1      0.090  !                  |    |   H1A  H1B
ATOM O3   OC311    -0.650  !              HO4-O4   H3
ATOM HO3  HCP1      0.420  !
GROU                       !
ATOM C4   CC3161    0.140  !
ATOM H4   HCA1      0.090  !
ATOM O4   OC311    -0.650  !
ATOM HO4  HCP1      0.420  !
GROU 
ATOM C5   CC3161    0.140
ATOM H5   HCA1      0.090
ATOM O5   OC311    -0.650
ATOM HO5  HCP1      0.420
GROUP                     !                                   
ATOM C1   CC321     0.05  !
ATOM H1A  HCA2      0.09  !
ATOM H1B  HCA2      0.09  !
ATOM O1   OC311    -0.65  !
ATOM HO1  HCP1      0.42  !
!
BOND C2   O2        O2   HO2       C2   O6        C2   C3
BOND C3   H3        C3   O3        O3   HO3       C3   C4        C4   H4
BOND C4   O4        O4   HO4       C4   C5        C5   H5        C5   O5
BOND O5   HO5       C5   C6        C6   H61       C6   H62       C6   O6
BOND C1 H1A C1 H1B  C1 O1   O1 HO1 C2 C1
!    I    J    K    L      R(IK)   T(IKJ)    PHI   T(JKL)   R(KL)
IC   O2   O6  *C2   C3     1.4059  106.65  120.70  118.28   1.5314
IC   O3   C4  *C3   H3     1.4540  106.08  116.80  116.41   1.0734
IC   O3   C2  *C3   C4     1.4540  108.11  121.40  111.37   1.4724
IC   O4   C5  *C4   H4     1.4262  116.38 -116.60  108.33   1.1702
IC   O4   C3  *C4   C5     1.4262  108.86 -120.20  111.42   1.4998
IC   O5   C6  *C5   H5     1.4250  108.92 -117.80  114.73   1.1508
IC   O5   C4  *C5   C6     1.4250  103.39 -121.70  111.54   1.4873
IC   H62  O6  *C6   H61    1.0900  105.42 -114.80  109.66   1.0926
IC   H62  C5  *C6   O6     1.0900  112.84 -124.20  109.77   1.4384
IC   O6   C2   C3   C4     1.4181  118.28  -51.60  111.37   1.4724
IC   C2   C3   C4   C5     1.5314  111.37   49.20  111.42   1.4998
IC   C3   C4   C5   C6     1.4724  111.42  -51.30  111.54   1.4873
IC   C4   C5   C6   O6     1.4998  111.54   56.70  109.76   1.4455
IC   C5   C6   O6   C2     1.4873  109.76   61.10  111.65   1.4181
IC   C6   O6   C2   C3     1.4455  111.65   57.90  118.28   1.5314
IC   O6   C2   O2   HO2    1.4181  106.65  -83.10  100.91   0.9422
IC   C2   C3   O3   HO3    1.5314  108.11  -75.80  113.21   1.0131
IC   C3   C4   O4   HO4    1.4724  108.86  -52.70  101.47   0.9893
IC   C4   C5   O5   HO5    1.4998  103.39   68.20  111.45   0.9477

IC C6   O6   C2   C1   1.4395  110.18 -179.30  106.36    1.5716
IC O6   C2   C1   H1A  1.4336  106.36  -58.20  108.72    1.1000
IC O6   C2   C1   H1B  1.4336  106.36  178.50  108.02    1.1012
IC O6   C2   C1   O1   1.4336  106.36   59.70  115.31    1.4354
IC C2   C1   O1   HO1  1.5716  115.31  -58.80  108.51    0.9672
IC O1   C2  *C1   H1A  1.4354  115.31 -117.90  108.72    1.1000
IC O1   C2  *C1   H1B  1.4354  115.31  118.80  108.02    1.1012
PATC FIRS NONE LAST NONE

RESI ATAGP          0.000  ! alpha-D-Tagatopyranose
                           ! 
GROU                       !
ATOM C2   CC3162    0.430  !!
ATOM O2   OC311    -0.650  !                 H62
ATOM HO2  HCP1      0.420  !                  |        H1A  H1B
ATOM C6   CC3263    0.020  !              H61-C6---O6    \ /
ATOM H61  HCA2      0.090  !            H5   /       \    C1--O1-HO1
ATOM H62  HCA2      0.090  !              \ /HO4  HO3 \  /
ATOM O6   OC3C61   -0.400  !               C5 |    |   C2
GROU                       !              / \ O4   O3 /  \
ATOM C3   CC3161    0.140  !        HO5-O5   \|    | /    O2-HO2
ATOM H3   HCA1      0.090  !                  C4---C3
ATOM O3   OC311    -0.650  !                  |    |
ATOM HO3  HCP1      0.420  !                  H4   H3
GROU                       !
ATOM C4   CC3161    0.140  !
ATOM H4   HCA1      0.090  !
ATOM O4   OC311    -0.650  !
ATOM HO4  HCP1      0.420  !
GROU
ATOM C5   CC3161    0.140
ATOM H5   HCA1      0.090
ATOM O5   OC311    -0.650
ATOM HO5  HCP1      0.420
GROUP                     !                                   
ATOM C1   CC321     0.05  !
ATOM H1A  HCA2      0.09  !
ATOM H1B  HCA2      0.09  !
ATOM O1   OC311    -0.65  !
ATOM HO1  HCP1      0.42  !
!
BOND C2   O2        O2   HO2       C2   O6        C2   C3
BOND C3   H3        C3   O3        O3   HO3       C3   C4        C4   H4
BOND C4   O4        O4   HO4       C4   C5        C5   H5        C5   O5
BOND O5   HO5       C5   C6        C6   H61       C6   H62       C6   O6
BOND C1 H1A C1 H1B  C1 O1   O1 HO1 C2 C1
!    I    J    K    L      R(IK)   T(IKJ)    PHI   T(JKL)   R(KL)
IC   O2   O6  *C2   C3     1.4059  106.65 -120.70  118.28   1.5314
IC   O3   C4  *C3   H3     1.4540  106.08  116.80  116.41   1.0734
IC   O3   C2  *C3   C4     1.4540  108.11  121.40  111.37   1.4724
IC   O4   C5  *C4   H4     1.4262  116.38  116.60  108.33   1.1702
IC   O4   C3  *C4   C5     1.4262  108.86  120.20  111.42   1.4998
IC   O5   C6  *C5   H5     1.4250  108.92 -117.80  114.73   1.1508
IC   O5   C4  *C5   C6     1.4250  103.39 -121.70  111.54   1.4873
IC   H62  O6  *C6   H61    1.0900  105.42 -114.80  109.66   1.0926
IC   H62  C5  *C6   O6     1.0900  112.84 -124.20  109.77   1.4384
IC   O6   C2   C3   C4     1.4181  118.28   51.60  111.37   1.4724
IC   C2   C3   C4   C5     1.5314  111.37  -49.20  111.42   1.4998
IC   C3   C4   C5   C6     1.4724  111.42   51.30  111.54   1.4873
IC   C4   C5   C6   O6     1.4998  111.54  -56.70  109.76   1.4455
IC   C5   C6   O6   C2     1.4873  109.76   61.10  111.65   1.4181
IC   C6   O6   C2   C3     1.4455  111.65  -57.90  118.28   1.5314
IC   O6   C2   O2   HO2    1.4181  106.65   83.10  100.91   0.9422
IC   C2   C3   O3   HO3    1.5314  108.11  -75.80  113.21   1.0131
IC   C3   C4   O4   HO4    1.4724  108.86  -52.70  101.47   0.9893
IC   C4   C5   O5   HO5    1.4998  103.39  -58.30  111.45   0.9477

IC C6   O6   C2   C1   1.4395  110.18  179.30  106.36    1.5716
IC O6   C2   C1   H1A  1.4336  106.36   58.20  108.72    1.1000
IC O6   C2   C1   H1B  1.4336  106.36  -61.90  108.02    1.1012
IC O6   C2   C1   O1   1.4336  106.36  179.50  115.31    1.4354
IC C2   C1   O1   HO1  1.5716  115.31  179.50  108.51    0.9672
IC O1   C2  *C1   H1A  1.4354  115.31  117.90  108.72    1.1000
IC O1   C2  *C1   H1B  1.4354  115.31 -118.80  108.02    1.1012
PATC FIRS NONE LAST NONE

RESI BTAGP          0.000  ! beta-D-Tagatopyranose
                           ! 
GROU                       !
GROU                       !
ATOM C2   CC3162    0.430  !!                H62
ATOM O2   OC311    -0.650  !                  |        
ATOM HO2  HCP1      0.420  !              H61-C6---O6   
ATOM C6   CC3263    0.020  !            H5   /       \    O2-HO2
ATOM H61  HCA2      0.090  !              \ /HO4  HO3 \  /
ATOM H62  HCA2      0.090  !               C5 |    |   C2
ATOM O6   OC3C61   -0.400  !              / \ O4   O3 /  \
GROU                       !        HO5-O5   \|    | /    C1-O1-HO1
ATOM C3   CC3161    0.140  !                  C4---C3    /  \
ATOM H3   HCA1      0.090  !                  |    |   H1A  H1B
ATOM O3   OC311    -0.650  !                  H4   H3
ATOM HO3  HCP1      0.420  !
GROU                       !
ATOM C4   CC3161    0.140  !
ATOM H4   HCA1      0.090  !
ATOM O4   OC311    -0.650  !
ATOM HO4  HCP1      0.420  !
GROU
ATOM C5   CC3161    0.140
ATOM H5   HCA1      0.090
ATOM O5   OC311    -0.650
ATOM HO5  HCP1      0.420
GROUP                     !                                   
ATOM C1   CC321     0.05  !
ATOM H1A  HCA2      0.09  !
ATOM H1B  HCA2      0.09  !
ATOM O1   OC311    -0.65  !
ATOM HO1  HCP1      0.42  !
!
BOND C2   O2        O2   HO2       C2   O6        C2   C3
BOND C3   H3        C3   O3        O3   HO3       C3   C4        C4   H4
BOND C4   O4        O4   HO4       C4   C5        C5   H5        C5   O5
BOND O5   HO5       C5   C6        C6   H61       C6   H62       C6   O6
BOND C1 H1A C1 H1B  C1 O1   O1 HO1 C2 C1
!    I    J    K    L      R(IK)   T(IKJ)    PHI   T(JKL)   R(KL)
IC   O2   O6  *C2   C3     1.4059  106.65  120.70  118.28   1.5314
IC   O3   C4  *C3   H3     1.4540  106.08  116.80  116.41   1.0734
IC   O3   C2  *C3   C4     1.4540  108.11  121.40  111.37   1.4724
IC   O4   C5  *C4   H4     1.4262  116.38  116.60  108.33   1.1702
IC   O4   C3  *C4   C5     1.4262  108.86  120.20  111.42   1.4998
IC   O5   C6  *C5   H5     1.4250  108.92 -117.80  114.73   1.1508
IC   O5   C4  *C5   C6     1.4250  103.39 -121.70  111.54   1.4873
IC   H62  O6  *C6   H61    1.0900  105.42 -114.80  109.66   1.0926
IC   H62  C5  *C6   O6     1.0900  112.84 -124.20  109.77   1.4384
IC   O6   C2   C3   C4     1.4181  118.28  -51.60  111.37   1.4724
IC   C2   C3   C4   C5     1.5314  111.37   49.20  111.42   1.4998
IC   C3   C4   C5   C6     1.4724  111.42  -51.30  111.54   1.4873
IC   C4   C5   C6   O6     1.4998  111.54   56.70  109.76   1.4455
IC   C5   C6   O6   C2     1.4873  109.76  -61.10  111.65   1.4181
IC   C6   O6   C2   C3     1.4455  111.65   57.90  118.28   1.5314
IC   O6   C2   O2   HO2    1.4181  106.65  -83.10  100.91   0.9422
IC   C2   C3   O3   HO3    1.5314  108.11  -75.80  113.21   1.0131
IC   C3   C4   O4   HO4    1.4724  108.86   52.70  101.47   0.9893
IC   C4   C5   O5   HO5    1.4998  103.39   58.30  111.45   0.9477

IC C6   O6   C2   C1   1.4395  110.18  179.30  106.36    1.5716
IC O6   C2   C1   H1A  1.4336  106.36  -58.20  108.72    1.1000
IC O6   C2   C1   H1B  1.4336  106.36  178.50  108.02    1.1012
IC O6   C2   C1   O1   1.4336  106.36   59.70  115.31    1.4354
IC C2   C1   O1   HO1  1.5716  115.31  -58.80  108.51    0.9672
IC O1   C2  *C1   H1A  1.4354  115.31 -117.90  108.72    1.1000
IC O1   C2  *C1   H1B  1.4354  115.31  118.80  108.02    1.1012
PATC FIRS NONE LAST NONE

RESI ASORP          0.000  ! alpha-L-sorbopyranose
                           ! 
GROU                       !
ATOM C2   CC3162    0.430  !!                H62
ATOM O2   OC311    -0.650  !                  |        
ATOM HO2  HCP1      0.420  !              H61-C6---O6   
ATOM C6   CC3263    0.020  !        HO5-O5   /       \    O2-HO2
ATOM H61  HCA2      0.090  !              \ /      HO3\  /
ATOM H62  HCA2      0.090  !               C5      |   C2
ATOM O6   OC3C61   -0.400  !              / \ H4   O3 /  \
GROU                       !            H5   \|    | /    C1-O1-HO1
ATOM C3   CC3161    0.140  !                  C4---C3    /  \
ATOM H3   HCA1      0.090  !                  |    |   H1A  H1B
ATOM O3   OC311    -0.650  !              HO4-O4   H3
ATOM HO3  HCP1      0.420  !                        
GROU                       !                         
ATOM C4   CC3161    0.140  !
ATOM H4   HCA1      0.090  !
ATOM O4   OC311    -0.650  !
ATOM HO4  HCP1      0.420  !
GROU
ATOM C5   CC3161    0.140
ATOM H5   HCA1      0.090
ATOM O5   OC311    -0.650
ATOM HO5  HCP1      0.420
GROUP                     !                                   
ATOM C1   CC321     0.05  !
ATOM H1A  HCA2      0.09  !
ATOM H1B  HCA2      0.09  !
ATOM O1   OC311    -0.65  !
ATOM HO1  HCP1      0.42  !
!
BOND C2   O2        O2   HO2       C2   O6        C2   C3
BOND C3   H3        C3   O3        O3   HO3       C3   C4        C4   H4
BOND C4   O4        O4   HO4       C4   C5        C5   H5        C5   O5
BOND O5   HO5       C5   C6        C6   H61       C6   H62       C6   O6
BOND C1 H1A C1 H1B  C1 O1   O1 HO1 C2 C1
!    I    J    K    L      R(IK)   T(IKJ)    PHI   T(JKL)   R(KL)
IC   O2   O6  *C2   C3     1.4059  106.65  120.90  118.28   1.5314
IC   O3   C4  *C3   H3     1.4540  106.08  117.00  116.41   1.0734
IC   O3   C2  *C3   C4     1.4540  108.11  121.70  111.37   1.4724
IC   O4   C5  *C4   H4     1.4262  116.38 -116.60  108.33   1.1702
IC   O4   C3  *C4   C5     1.4262  108.86 -118.60  111.42   1.4998
IC   O5   C6  *C5   H5     1.4250  108.92  117.80  114.73   1.1508
IC   O5   C4  *C5   C6     1.4250  103.39  120.90  111.54   1.4873
IC   H62  O6  *C6   H61    1.0900  105.42 -114.90  109.66   1.0926
IC   H62  C5  *C6   O6     1.0900  112.84 -119.50  109.77   1.4384
IC   O6   C2   C3   C4     1.4181  118.28  -56.00  111.37   1.4724
IC   C2   C3   C4   C5     1.5314  111.37   51.70  111.42   1.4998
IC   C3   C4   C5   C6     1.4724  111.42  -50.10  111.54   1.4873
IC   C4   C5   C6   O6     1.4998  111.54   54.00  109.76   1.4455
IC   C5   C6   O6   C2     1.4873  109.76  -60.20  111.65   1.4181
IC   C6   O6   C2   C3     1.4455  111.65   60.50  118.28   1.5314
IC   O6   C2   O2   HO2    1.4181  106.65  -83.40  100.91   0.9422
IC   C2   C3   O3   HO3    1.5314  108.11  -73.60  113.21   1.0131
IC   C3   C4   O4   HO4    1.4724  108.86   57.40  101.47   0.9893
IC   C4   C5   O5   HO5    1.4998  103.39   61.90  111.45   0.9477

IC C6   O6   C2   C1   1.4395  110.18 -178.30  106.36    1.5716
IC O6   C2   C1   H1A  1.4336  106.36  -58.70  108.72    1.1000
IC O6   C2   C1   H1B  1.4336  106.36  178.20  108.02    1.1012
IC O6   C2   C1   O1   1.4336  106.36   60.10  115.31    1.4354
IC C2   C1   O1   HO1  1.5716  115.31 -179.70  108.51    0.9672
IC O1   C2  *C1   H1A  1.4354  115.31 -118.70  108.72    1.1000
IC O1   C2  *C1   H1B  1.4354  115.31  118.20  108.02    1.1012
PATC FIRS NONE LAST NONE

RESI BSORP          0.000  ! beta-L-sorbopyranose
                           ! 
GROU                       !
ATOM C2   CC3162    0.430  !!                H62
ATOM O2   OC311    -0.650  !                  |        H1A  H1B
ATOM HO2  HCP1      0.420  !              H61-C6---O6    \ /
ATOM C6   CC3263    0.020  !        HO5-O5   /       \    C1--O1-HO1
ATOM H61  HCA2      0.090  !              \ /      HO3\  /
ATOM H62  HCA2      0.090  !               C5      |   C2
ATOM O6   OC3C61   -0.400  !              / \ H4   O3 /  \
GROU                       !            H5   \|    | /    O2-HO2
ATOM C3   CC3161    0.140  !                  C4---C3                                                 
ATOM H3   HCA1      0.090  !                  |    |
ATOM O3   OC311    -0.650  !              HO4-O4   H3
ATOM HO3  HCP1      0.420  !                        
GROU                       !                         
ATOM C4   CC3161    0.140  !
ATOM H4   HCA1      0.090  !
ATOM O4   OC311    -0.650  !
ATOM HO4  HCP1      0.420  !
GROU                        
ATOM C5   CC3161    0.140   
ATOM H5   HCA1      0.090   
ATOM O5   OC311    -0.650   
ATOM HO5  HCP1      0.420   
GROUP                     ! 
ATOM C1   CC321     0.05  ! 
ATOM H1A  HCA2      0.09  ! 
ATOM H1B  HCA2      0.09  ! 
ATOM O1   OC311    -0.65  ! 
ATOM HO1  HCP1      0.42  !
!
BOND C2   O2        O2   HO2       C2   O6        C2   C3
BOND C3   H3        C3   O3        O3   HO3       C3   C4        C4   H4
BOND C4   O4        O4   HO4       C4   C5        C5   H5        C5   O5
BOND O5   HO5       C5   C6        C6   H61       C6   H62       C6   O6
BOND C1 H1A C1 H1B  C1 O1   O1 HO1 C2 C1
!    I    J    K    L      R(IK)   T(IKJ)    PHI   T(JKL)   R(KL)
IC   O2   O6  *C2   C3     1.4059  106.65 -120.90  118.28   1.5314
IC   O3   C4  *C3   H3     1.4540  106.08  117.00  116.41   1.0734
IC   O3   C2  *C3   C4     1.4540  108.11  121.70  111.37   1.4724
IC   O4   C5  *C4   H4     1.4262  116.38 -116.60  108.33   1.1702
IC   O4   C3  *C4   C5     1.4262  108.86 -118.60  111.42   1.4998
IC   O5   C6  *C5   H5     1.4250  108.92  117.80  114.73   1.1508
IC   O5   C4  *C5   C6     1.4250  103.39  120.90  111.54   1.4873
IC   H62  O6  *C6   H61    1.0900  105.42 -114.90  109.66   1.0926
IC   H62  C5  *C6   O6     1.0900  112.84 -119.50  109.77   1.4384
IC   O6   C2   C3   C4     1.4181  118.28  -56.00  111.37   1.4724
IC   C2   C3   C4   C5     1.5314  111.37   51.70  111.42   1.4998
IC   C3   C4   C5   C6     1.4724  111.42  -50.10  111.54   1.4873
IC   C4   C5   C6   O6     1.4998  111.54   54.00  109.76   1.4455
IC   C5   C6   O6   C2     1.4873  109.76  -60.20  111.65   1.4181
IC   C6   O6   C2   C3     1.4455  111.65   60.50  118.28   1.5314
IC   O6   C2   O2   HO2    1.4181  106.65  -83.40  100.91   0.9422
IC   C2   C3   O3   HO3    1.5314  108.11  -73.60  113.21   1.0131
IC   C3   C4   O4   HO4    1.4724  108.86   57.40  101.47   0.9893
IC   C4   C5   O5   HO5    1.4998  103.39   61.90  111.45   0.9477

IC C6   O6   C2   C1   1.4395  110.18  -69.50  106.36    1.5716
IC O6   C2   C1   H1A  1.4336  106.36   64.00  108.72    1.1000
IC O6   C2   C1   H1B  1.4336  106.36 -173.60  108.02    1.1012
IC O6   C2   C1   O1   1.4336  106.36  -55.80  115.31    1.4354
IC C2   C1   O1   HO1  1.5716  115.31 -179.70  108.51    0.9672
IC O1   C2  *C1   H1A  1.4354  115.31  119.80  108.72    1.1000
IC O1   C2  *C1   H1B  1.4354  115.31 -117.70  108.02    1.1012
PATC FIRS NONE LAST NONE

RESI APSIP          0.000  ! alpha-D-psicopyranose
                           ! 
GROU                       !
ATOM C2   CC3162    0.430  !!
ATOM O2   OC311    -0.650  !                 H62
ATOM HO2  HCP1      0.420  !                  |        H1A  H1B
ATOM C6   CC3263    0.020  !              H61-C6---O6    \ /
ATOM H61  HCA2      0.090  !            H5   /       \    C1--O1-HO1
ATOM H62  HCA2      0.090  !              \ /HO4  HO3 \  /
ATOM O6   OC3C61   -0.400  !               C5 |    |   C2
GROU                       !              / \ O4   O3 /  \
ATOM C3   CC3161    0.140  !        HO5-O5   \|    | /    O2-HO2
ATOM H3   HCA1      0.090  !                  C4---C3
ATOM O3   OC311    -0.650  !                  |    |
ATOM HO3  HCP1      0.420  !                  H4   H3
GROU                       !
ATOM C4   CC3161    0.140  !
ATOM H4   HCA1      0.090  !
ATOM O4   OC311    -0.650  !
ATOM HO4  HCP1      0.420  !
GROU
ATOM C5   CC3161    0.140
ATOM H5   HCA1      0.090
ATOM O5   OC311    -0.650
ATOM HO5  HCP1      0.420
GROUP                     !                                   
ATOM C1   CC321     0.05  !
ATOM H1A  HCA2      0.09  !
ATOM H1B  HCA2      0.09  !
ATOM O1   OC311    -0.65  !
ATOM HO1  HCP1      0.42  !
!
BOND C2   O2        O2   HO2       C2   O6        C2   C3
BOND C3   H3        C3   O3        O3   HO3       C3   C4        C4   H4
BOND C4   O4        O4   HO4       C4   C5        C5   H5        C5   O5
BOND O5   HO5       C5   C6        C6   H61       C6   H62       C6   O6
BOND C1 H1A C1 H1B  C1 O1   O1 HO1 C2 C1
!    I    J    K    L      R(IK)   T(IKJ)    PHI   T(JKL)   R(KL)
IC   O2   O6  *C2   C3     1.4059  106.65 -120.70  118.28   1.5314
IC   O3   C4  *C3   H3     1.4540  106.08 -116.80  116.41   1.0734
IC   O3   C2  *C3   C4     1.4540  108.11 -121.40  111.37   1.4724
IC   O4   C5  *C4   H4     1.4262  116.38 -116.60  108.33   1.1702
IC   O4   C3  *C4   C5     1.4262  108.86 -120.20  111.42   1.4998
IC   O5   C6  *C5   H5     1.4250  108.92 -117.80  114.73   1.1508
IC   O5   C4  *C5   C6     1.4250  103.39 -121.70  111.54   1.4873
IC   H62  O6  *C6   H61    1.0900  105.42 -114.80  109.66   1.0926
IC   H62  C5  *C6   O6     1.0900  112.84 -124.20  109.77   1.4384
IC   O6   C2   C3   C4     1.4181  118.28   51.60  111.37   1.4724
IC   C2   C3   C4   C5     1.5314  111.37  -49.20  111.42   1.4998
IC   C3   C4   C5   C6     1.4724  111.42   51.30  111.54   1.4873
IC   C4   C5   C6   O6     1.4998  111.54  -56.70  109.76   1.4455
IC   C5   C6   O6   C2     1.4873  109.76   61.10  111.65   1.4181
IC   C6   O6   C2   C3     1.4455  111.65  -57.90  118.28   1.5314
IC   O6   C2   O2   HO2    1.4181  106.65   83.10  100.91   0.9422
IC   C2   C3   O3   HO3    1.5314  108.11  -75.80  113.21   1.0131
IC   C3   C4   O4   HO4    1.4724  108.86  -52.70  101.47   0.9893
IC   C4   C5   O5   HO5    1.4998  103.39  -58.30  111.45   0.9477
IC C6   O6   C2   C1   1.4395  110.18  179.30  106.36    1.5716
IC O6   C2   C1   H1A  1.4336  106.36   58.20  108.72    1.1000
IC O6   C2   C1   H1B  1.4336  106.36  -61.90  108.02    1.1012
IC O6   C2   C1   O1   1.4336  106.36  179.50  115.31    1.4354
IC C2   C1   O1   HO1  1.5716  115.31  179.50  108.51    0.9672
IC O1   C2  *C1   H1A  1.4354  115.31  117.90  108.72    1.1000
IC O1   C2  *C1   H1B  1.4354  115.31 -118.80  108.02    1.1012
PATC FIRS NONE LAST NONE

RESI BPSIP          0.000  ! beta-D-Psicopyranose
                           ! 
GROU                       !
ATOM C2   CC3162    0.430  !!                H62
ATOM O2   OC311    -0.650  !                  |        
ATOM HO2  HCP1      0.420  !              H61-C6---O5   
ATOM C6   CC3263    0.020  !            H5   /       \    O2-HO2
ATOM H61  HCA2      0.090  !              \ /         \  /
ATOM H62  HCA2      0.090  !               C5          C2
ATOM O6   OC3C61   -0.400  !              / \ H4   H3 /  \
GROU                       !        HO5-O5   \|    | /    C1-O1-HO1
ATOM C3   CC3161    0.140  !                  C4---C3    /  \
ATOM H3   HCA1      0.090  !                  |    |   H1A  H1B
ATOM O3   OC311    -0.650  !              HO4-O4   O3-HO3
ATOM HO3  HCP1      0.420  !
GROU                       !
ATOM C4   CC3161    0.140  !
ATOM H4   HCA1      0.090  !
ATOM O4   OC311    -0.650  !
ATOM HO4  HCP1      0.420  !
GROU
ATOM C5   CC3161    0.140
ATOM H5   HCA1      0.090
ATOM O5   OC311    -0.650
ATOM HO5  HCP1      0.420
GROUP                     !                                   
ATOM C1   CC321     0.05  !
ATOM H1A  HCA2      0.09  !
ATOM H1B  HCA2      0.09  !
ATOM O1   OC311    -0.65  !
ATOM HO1  HCP1      0.42  !
!
BOND C2   O2        O2   HO2       C2   O6        C2   C3
BOND C3   H3        C3   O3        O3   HO3       C3   C4        C4   H4
BOND C4   O4        O4   HO4       C4   C5        C5   H5        C5   O5
BOND O5   HO5       C5   C6        C6   H61       C6   H62       C6   O6
BOND C1 H1A C1 H1B  C1 O1   O1 HO1 C2 C1
!    I    J    K    L      R(IK)   T(IKJ)    PHI   T(JKL)   R(KL)
IC   O2   O6  *C2   C3     1.4059  106.65  117.90  118.28   1.5314
IC   O3   C4  *C3   H3     1.4540  106.08 -117.00  116.41   1.0734
IC   O3   C2  *C3   C4     1.4540  108.11 -121.70  111.37   1.4724
IC   O4   C5  *C4   H4     1.4262  116.38 -116.60  108.33   1.1702
IC   O4   C3  *C4   C5     1.4262  108.86 -118.60  111.42   1.4998
IC   O5   C6  *C5   H5     1.4250  108.92 -117.80  114.73   1.1508
IC   O5   C4  *C5   C6     1.4250  103.39 -120.90  111.54   1.4873
IC   H62  O6  *C6   H61    1.0900  105.42 -114.90  109.66   1.0926
IC   H62  C5  *C6   O6     1.0900  112.84 -119.50  109.77   1.4384
IC   O6   C2   C3   C4     1.4181  118.28   56.00  111.37   1.4724
IC   C2   C3   C4   C5     1.5314  111.37  -51.70  111.42   1.4998
IC   C3   C4   C5   C6     1.4724  111.42   50.10  111.54   1.4873
IC   C4   C5   C6   O6     1.4998  111.54  -54.00  109.76   1.4455
IC   C5   C6   O6   C2     1.4873  109.76   60.20  111.65   1.4181
IC   C6   O6   C2   C3     1.4455  111.65  -60.50  118.28   1.5314
IC   O6   C2   O2   HO2    1.4181  106.65   83.40  100.91   0.9422
IC   C2   C3   O3   HO3    1.5314  108.11  -73.60  113.21   1.0131
IC   C3   C4   O4   HO4    1.4724  108.86  -57.40  101.47   0.9893
IC   C4   C5   O5   HO5    1.4998  103.39   61.90  111.45   0.9477

IC C6   O6   C2   C1   1.4395  110.18   73.80  106.36    1.5716
IC O6   C2   C1   H1A  1.4336  106.36  -71.00  108.72    1.1000
IC O6   C2   C1   H1B  1.4336  106.36  169.60  108.02    1.1012
IC O6   C2   C1   O1   1.4336  106.36   50.40  115.31    1.4354
IC C2   C1   O1   HO1  1.5716  115.31  173.80  108.51    0.9672
IC O1   C2  *C1   H1A  1.4354  115.31 -121.40  108.72    1.1000
IC O1   C2  *C1   H1B  1.4354  115.31  119.20  108.02    1.1012
PATC FIRS NONE LAST NONE

RESI ANEU          -1.000  !  alpha-D-neuraminic acid
! refer to NE5AC
GROU                       !
ATOM C1   CC2O2     0.300  ! 
ATOM O11  OC2D2    -0.600  ! 
ATOM O12  OC2D2    -0.600  ! 
ATOM C2   CC3062    0.330  !
ATOM O2   OC311    -0.650  !
ATOM HO2  HCP1      0.420  !                  H6
ATOM C6   CC3163    0.110  !         HN51     |           O12 (-)
ATOM H6   HCA1      0.090  !            \     C6---O6     |
ATOM O6   OC3C61   -0.400  !             N5  /|      \    C1=O11
GROU                       !            / \ / R       \  /
ATOM C3   CC3261   -0.180  !         HN52  C5          C2
ATOM H31  HCA2      0.090  !              / \ H4   H31/  \
ATOM H32  HCA2      0.090  !             H5  \|    | /    O2-HO2
GROU                       !                  C4---C3
ATOM C4   CC3161    0.140  !                  |    |
ATOM H4   HCA1      0.090  !              HO4-O4   H32
ATOM O4   OC311    -0.650  !
ATOM HO4  HCP1      0.420  !                  |
GROU                       !       R =     H7-C7-O7-HO7  (Fischer projection)
ATOM C5   CC3161    0.140  !                  |
ATOM H5   HCA1      0.090  !               H8-C8-O8-HO8
ATOM N5   NC2D1    -0.910  !                  |
ATOM HN51 HCP1      0.340  !              H91-C9-O9-HO9
ATOM HN52 HCP1      0.340  !                  |
GROU                       !                  H92
ATOM C7   CC312     0.14   !
ATOM H7   HCA1      0.09   !
ATOM O7   OC311    -0.65   !
ATOM HO7  HCP1      0.42   !
GROU                       !
ATOM C8   CC312     0.14   !
ATOM H8   HCA1      0.09   !
ATOM O8   OC311    -0.65   !
ATOM HO8  HCP1      0.42   !
GROU                       !
ATOM C9   CC322     0.05   !
ATOM H91  HCA2      0.09   !
ATOM H92  HCA2      0.09   !
ATOM O9   OC311    -0.65   !
ATOM HO9  HCP1      0.42   !
!
BOND C1   O11       C1   O12
BOND C2   O2        C2   C1        O2   HO2       C2   O6        C2   C3
BOND C3   H31       C3   H32                      C3   C4        C4   H4
BOND C4   O4        O4   HO4       C4   C5        C5   H5        C5   N5
BOND C5   C6        C6   H6        C6   C7        C7   O7
BOND C7   H7        C6   O6        O7   HO7
BOND C7   C8        C8   H8        C8   O8        O8   HO8
BOND C8   C9        C9   H91       C9   H92       C9   O9        O9   HO9
BOND   C5   N5      N5   HN51     N5   HN52
IMPR C1 C2 O12 O11
!    I    J    K    L      R(IK)   T(IKJ)    PHI   T(JKL)   R(KL)
IC   C3   C2   C1   O11    1.5332  115.08  127.85  118.90   1.2820
IC   O11  C2   *C1  O12    1.2820  118.90 -169.86  118.69   1.2783
IC   C1   O6   *C2  O2     1.5873  111.40 -119.25   95.89   1.4562
IC   C1   C3   *C2  O6     1.5873  115.08 -128.11  111.50   1.3586
IC   O2   C3   *C2  C1     1.4562  106.83 -128.34  115.08   1.5873
IC   O2   O6   *C2  C3     1.4562   95.89 -110.70  111.50   1.5332
IC   H32  C4   *C3  H31    1.1226  116.01 -129.75  106.47   1.1243
IC   H32  C2   *C3  C4     1.1226  100.88 -123.87  111.72   1.4993
IC   O4   C5   *C4  H4     1.4174  113.48 -116.68  104.84   1.1566
IC   O4   C3   *C4  C5     1.4174  108.73 -124.65  109.75   1.5196
IC   C7   O6   *C6  H6     1.5481  106.77 -114.68  102.14   1.1151
IC   C7   C5   *C6  O6     1.5481  115.83 -118.93  107.06   1.4656
IC   O7   C6   *C7  H7     1.4154  107.73  111.23  109.47   1.0540
IC   O6   C2   C3   C4     1.3586  111.50  -55.13  111.72   1.4993
IC   C2   C3   C4   C5     1.5332  111.72   51.36  109.75   1.5196
IC   C3   C4   C5   C6     1.4993  109.75  -49.56  115.11   1.5738
IC   C4   C5   C6   O6     1.5196  115.11   46.38  107.06   1.4656
IC   C5   C6   O6   C2     1.5738  107.06  -51.86  119.33   1.3586
IC   C6   O6   C2   C3     1.4656  119.33   57.53  111.50   1.5332
IC   C5   C6   C7   O7     1.5738  115.83 -165.72  107.73   1.4154
IC   O6   C2   O2   HO2    1.3586   95.89  117.77  102.20   1.0031
IC   C3   C4   O4   HO4    1.4993  108.73  -23.17  106.80   0.9484
IC   C6   C7   O7   HO7    1.5481  107.73   11.90  109.66   0.9682
IC   C5   C6   C7   C8     1.5738  115.83   71.52  121.29   1.5518
IC   C6   C7   C8   C9     1.5481  121.29  162.62  114.25   1.5144
IC   O8   C9   *C8  C7     1.4615  103.93  122.46  114.25   1.5518
IC   O8   C8   C9   O9     1.4615  103.93   66.22  110.46   1.4595
IC   O8   C9   *C8  H8     1.4615  103.93 -118.33  109.54   1.1365
IC   C9   C8   O8   HO8    1.5144  103.93 -121.82  108.98   0.9926
IC   O9   C8   *C9  H91    1.4595  110.46  120.73  111.11   1.0852
IC   O9   C8   *C9  H92    1.4595  110.46 -116.97  113.31   1.0924
IC   C8   C9   O9   HO9    1.5144  110.46  -46.25  102.96   0.9306
IC   H5   C4  *C5   C6     1.0892  112.62 -127.32  109.20   1.5149
IC   N5   C4  *C5   C6     1.4607  112.62  127.32  109.20   1.5149
IC   C4   C5    N5  HN51   1.5156  112.62  -21.73  117.18   0.9940
IC   C4   C5    N5  HN52   1.5156  112.62   41.73  117.18   0.9940
PATC  FIRS NONE LAST NONE

RESI BNEU          -1.000  !  beta-D-neuraminic acid
! refer to NE5AC
GROU                       !
ATOM C1   CC2O2     0.300  ! 
ATOM O11  OC2D2    -0.600  ! 
ATOM O12  OC2D2    -0.600  ! 
ATOM C2   CC3062    0.330  !
ATOM O2   OC311    -0.650  !
ATOM HO2  HCP1      0.420  !                  H6
ATOM C6   CC3163    0.110  !         HN51     |           
ATOM H6   HCA1      0.090  !            \     C6---O6
ATOM O6   OC3C61   -0.400  !             N   /|      \    O2-HO2
GROU                       !            / \ / R       \  /
ATOM C3   CC3261   -0.180  !         HN52  C5          C2
ATOM H31  HCA2      0.090  !              / \ H4   H31/  \
ATOM H32  HCA2      0.090  !             H5  \|    | /    C1=O11
GROU                       !                  C4---C3     |
ATOM C4   CC3161    0.140  !                  |    |      O12 (-)
ATOM H4   HCA1      0.090  !              HO4-O4   H32
ATOM O4   OC311    -0.650  !
ATOM HO4  HCP1      0.420  !                  |
GROU                       !       R =     H7-C7-O7-HO7  (Fischer projection)
ATOM C5   CC3161    0.140  !                  |
ATOM H5   HCA1      0.090  !               H8-C8-O8-HO8
ATOM N5   NC2D1    -0.910  !                  |
ATOM HN51 HCP1      0.340  !              H91-C9-O9-HO9
ATOM HN52 HCP1      0.340  !                  |
GROU                       !                  H92
ATOM C7   CC312     0.14   !
ATOM H7   HCA1      0.09   !
ATOM O7   OC311    -0.65   !
ATOM HO7  HCP1      0.42   !
GROU                       !
ATOM C8   CC312     0.14   !
ATOM H8   HCA1      0.09   !
ATOM O8   OC311    -0.65   !
ATOM HO8  HCP1      0.42   !
GROU                       !
ATOM C9   CC322     0.05   !
ATOM H91  HCA2      0.09   !
ATOM H92  HCA2      0.09   !
ATOM O9   OC311    -0.65   !
ATOM HO9  HCP1      0.42   !
!
BOND C1   O11       C1   O12
BOND C2   O2        C2   C1        O2   HO2       C2   O6        C2   C3
BOND C3   H31       C3   H32                      C3   C4        C4   H4
BOND C4   O4        O4   HO4       C4   C5        C5   H5        C5   N5
BOND C5   C6        C6   H6        C6   C7        C7   O7
BOND C7   H7        C6   O6        O7   HO7
BOND C7   C8        C8   H8        C8   O8        O8   HO8
BOND C8   C9        C9   H91       C9   H92       C9   O9        O9   HO9
BOND N5   HN51      N5   HN52
IMPR C1 C2 O12 O11
!    I    J    K    L      R(IK)   T(IKJ)    PHI   T(JKL)   R(KL)
IC   C3   C2   C1   O11    1.5619  111.05   72.33  119.02   1.2616
IC   O11  C2   *C1  O12    1.2616  119.02 -169.14  121.11   1.2984
IC   C1   O6   *C2  O2     1.5186  109.23  124.03  109.17   1.4161
IC   C1   C3   *C2  O6     1.5186  111.05  118.74  106.37   1.4582
IC   O2   C3   *C2  C1     1.4161  107.78  124.29  111.05   1.5186
IC   O2   O6   *C2  C3     1.4161  109.17  116.04  106.37   1.5619
IC   H32  C4   *C3  H31    1.1518  105.79 -113.53  113.61   1.0664
IC   H32  C2   *C3  C4     1.1518  107.90 -115.20  110.46   1.5015
IC   O4   C5   *C4  H4     1.4388  112.26 -110.36  104.46   1.0747
IC   O4   C3   *C4  C5     1.4388  108.53 -127.63  116.23   1.5290
IC   C7   O6   *C6  H6     1.5469   98.17 -114.48  110.29   1.1144
IC   C7   C5   *C6  O6     1.5469  117.84 -112.88  112.18   1.4591
IC   O7   C6   *C7  H7     1.4547  112.17  115.43  107.29   1.0967
IC   O6   C2   C3   C4     1.4582  106.37  -56.29  110.46   1.5015
IC   C2   C3   C4   C5     1.5619  110.46   54.01  116.23   1.5290
IC   C3   C4   C5   C6     1.5015  116.23  -45.40  110.25   1.5662
IC   C4   C5   C6   O6     1.5290  110.25   41.71  112.18   1.4591
IC   C5   C6   O6   C2     1.5662  112.18  -53.68  118.46   1.4582
IC   C6   O6   C2   C3     1.4591  118.46   59.57  106.37   1.5619
IC   C5   C6   C7   O7     1.5662  117.84 -171.22  112.17   1.4547
IC   O6   C2   O2   HO2    1.4582  109.17 -127.77   93.37   0.9583
IC   C3   C4   O4   HO4    1.5015  108.53  -15.40  104.02   0.9570
IC   C6   C7   O7   HO7    1.5469  112.17   40.70  107.40   0.9933
IC   C5   C6   C7   C8     1.5662  117.84   64.38  112.77   1.5048
IC   C6   C7   C8   C9     1.5469  112.77  158.80  112.05   1.5476
IC   O8   C9   *C8  C7     1.4013  101.88  119.12  112.05   1.5048
IC   O8   C8   C9   O9     1.4013  101.88   51.37  111.96   1.4627
IC   O8   C9   *C8  H8     1.4013  101.88 -116.00  110.59   1.1012
IC   C9   C8   O8   HO8    1.5476  101.88  -15.62  104.31   0.9826
IC   O9   C8   *C9  H91    1.4627  111.96  118.36  111.56   1.0985
IC   O9   C8   *C9  H92    1.4627  111.96 -119.14  103.21   1.1787
IC   C8   C9   O9   HO9    1.5476  111.96  169.63  111.06   0.9538
IC   H5   C4  *C5   C6     1.0892  112.62 -127.32  109.20   1.5149
IC   N5   C4  *C5   C6     1.4607  112.62  127.32  109.20   1.5149
IC   C4   C5    N5  HN51   1.5156  112.62  -21.73  117.18   0.9940
IC   C4   C5    N5  HN52   1.5156  112.62   41.73  117.18   0.9940
PATC  FIRS NONE LAST NONE

RESI ADHA          -2.000  ! alpha-3-Deoxy-Lyxo-Heptulosaric Acid
                           !
GROUP			   !
ATOM C1   CC2O2     0.300  !                  O71(-)
ATOM O11  OC2D2    -0.600  !                  |
ATOM O12  OC2D2    -0.600  !              O72=C7
ATOM C2   CC3062    0.330  !                  |           O12 (-)                  
ATOM O2   OC311    -0.650  !               H6-C6---O6     |      		
ATOM HO2  HCP1      0.420  !        HO5-O5   /       \    C1=O11 		 
ATOM C6   CC3163    0.110  !              \ / HO4     \  /
ATOM H6   HCA1      0.090  !               C5 |        C2
ATOM O6   OC3C61   -0.400  !              / \ O4  H31 /  \
GROUP			   !            H5   \|    | /    O2-HO2
ATOM C3   CC3261   -0.180  !                  C4---C3
ATOM H31  HCA2      0.090  !                  |    |
ATOM H32  HCA2      0.090  !                  H4   H32
GROUP                      !
ATOM C4   CC3161    0.140  !
ATOM H4   HCA1      0.090  !
ATOM O4   OC311    -0.650  !
ATOM HO4  HCP1      0.420  !
GROUP                      !
ATOM C5   CC3161    0.140  !
ATOM H5   HCA1      0.090  !
ATOM O5   OC311    -0.650  !
ATOM HO5  HCP1      0.420  !
GROUP
ATOM C7   CC2O2     0.520  !
ATOM O71  OC2D2    -0.760  !
ATOM O72  OC2D2    -0.760  !
!
BOND C1   O12       C1   C2        C2   O2        O2   HO2       C2   C3
DOUBLE C1 O11
BOND C3   H31       C3   H32       C3   C4        C4   H4        C4   O4
BOND O4   HO4       C4   C5        C5   H5        C5   O5        O5   HO5
BOND C5   C6        C6   H6	   C6   O6        
BOND C2   O6
BOND   C6   C7      C7   O71     C7   O72
IMPR C7 C6 O72 O71
!    I    J    K    L      R(IK)   T(IKJ)    PHI   T(JKL)   R(KL)
IC   C3   C2  C1   O11     1.5318  109.68   60.10  110.65   1.3557
IC   O11  C2  *C1  O12     1.3557  110.65  179.86  125.06   1.2218
IC   C1   O6  *C2  O2      1.4995  106.15 -116.53  112.92   1.4203
IC   C1   C3  *C2  O6      1.4995  109.68 -117.31  111.53   1.4258
IC   O2   C3  *C2  C1      1.4203  109.68 -116.83  109.68   1.4995
IC   O2   O6  *C2  C3      1.4203  112.92 -124.05  111.53   1.5318
IC   H32  C4  *C3  H31     1.0966  108.72 -115.25  109.23   1.0988
IC   H32  C2  *C3  C4      1.0966  111.49 -121.33  110.94   1.5296
IC   O4   C5  *C4  H4      1.4215  110.60  118.15  109.60   1.0964
IC   O4   C3  *C4  C5      1.4215  109.27  121.85  110.40   1.5304
IC   O5   C6  *C5  H5      1.4301  109.24  118.65  112.30   1.0962
IC   O5   C4  *C5  C6      1.4301  109.20  119.24  108.96   1.5270
IC   O6   C2  C3   C4      1.4258  111.53   52.62  110.94   1.5296
IC   C2   C3  C4   C5      1.5318  110.94  -52.01  110.40   1.5304
IC   C3   C4  C5   C6      1.5296  110.40   54.11  108.96   1.5270
IC   C4   C5  C6   O6      1.5304  108.96  -57.87  111.19   1.4267
IC   C5   C6  O6   C2      1.5270  111.19   60.61  113.44   1.4258
IC   C6   O6  C2   C3      1.4267  113.44  -57.40  111.53   1.5318
IC   O6   C2  O2   HO2     1.4258  112.92   68.57  107.98   0.9724
IC   C3   C4  O4   HO4     1.5296  109.27   64.75  107.80   0.9731
IC   C4   C5  O5   HO5     1.5304  109.20 -171.56  107.78   0.9721
IC   C7   O6  *C6  H6      1.4955  105.10  115.00  108.65   1.0963
IC   C7   C5  *C6  O6      1.4955  112.35  117.48  111.19   1.4267
IC   O71  C6  *C7  O72     1.3552  110.61  179.84  125.08   1.2219
IC   C5   C6  C7   O71     1.5270  112.35  -62.25  110.61   1.3552
PATC  FIRS NONE LAST NONE

RESI ADHEP     0.00 	   ! alpha D-glycero-D-mannoheptose
! refer to HEP, toppar_all36_carb_lps.str
			   !
GROUP                      !
ATOM C1   CC3162    0.340  !               
ATOM H1   HCA1      0.090  !                  O7-HO7   
ATOM O1   OC311    -0.650  !                  |
ATOM HO1  HCP1      0.420  !              H71-C7-H72
ATOM C5   CC3163    0.110  !                  |
ATOM H5   HCA1      0.090  !           HO6-O6-C6-H6
ATOM O5   OC3C61   -0.400  !                  |
GROUP                      !               H5-C5----O5
ATOM C2   CC3161    0.140  !             H4  /       \    H1
ATOM H2   HCA1      0.090  !              \ / HO3 HO2 \  /
ATOM O2   OC311    -0.650  !               C4 |    |   C1
ATOM HO2  HCP1      0.420  !              / \ O3   O2 /  \
GROUP                      !        HO4-O4   \|    | /    O1-HO1
ATOM C3   CC3161    0.140  !		      C3---C2
ATOM H3   HCA1      0.090  !		      |    |
ATOM O3   OC311    -0.650  !		      H3   H2
ATOM HO3  HCP1      0.420  !
GROUP			   !
ATOM C4   CC3161    0.140
ATOM H4   HCA1      0.090
ATOM O4   OC311    -0.650
ATOM HO4  HCP1      0.420
GROUP
ATOM C6   CC312     0.140
ATOM H6   HCA1      0.090
ATOM O6   OC311    -0.650
ATOM HO6  HCP1      0.420
GROUP
ATOM C7   CC322     0.050
ATOM H71  HCA2      0.090
ATOM H72  HCA2      0.090
ATOM O7   OC311    -0.650
ATOM HO7  HCP1      0.420
!
BOND C1   O1        C1   H1        O1   HO1       C1   O5        C1   C2
BOND C2   H2        C2   O2        O2   HO2       C2   C3        C3   H3
BOND C3   O3        O3   HO3       C3   C4        C4   H4        C4   O4
BOND O4   HO4       C4   C5        C5   H5        C5   C6        C6   H6
BOND C6   C7        C6   O6        O6   HO6       C5   O5        C7   H71
BOND C7   H72       C7   O7        O7   HO7
!    I    J    K    L      R(IK)   T(IKJ)    PHI   T(JKL)   R(KL)
IC   O1   C2  *C1   H1     1.3975  110.50 -118.09  109.89   1.1050
IC   O1   O5  *C1   C2     1.3975  108.93 -123.71  113.70   1.4876
IC   O2   C3  *C2   H2     1.4750  107.62  114.46  115.21   1.1022
IC   O2   C1  *C2   C3     1.4750  114.83  120.80  109.00   1.5586
IC   O3   C4  *C3   H3     1.4261  109.30  119.59  108.95   1.1150
IC   O3   C2  *C3   C4     1.4261  109.19  118.55  107.65   1.5049
IC   O4   C5  *C4   H4     1.3887  107.72 -127.19  110.85   1.1254
IC   O4   C3  *C4   C5     1.3887  108.42 -117.81  110.46   1.5035
IC   C6   O5  *C5   H5     1.4825  112.02  117.79  109.03   1.1288
IC   C6   C4  *C5   O5     1.4825  112.70  127.52  112.13   1.4375
IC   O6  H62  *C6  H61     1.4292  107.96 -123.56  113.24   1.1140
IC   O6   C5  *C6  H62     1.4292  109.39 -114.45  102.63   1.1098
IC   O5   C1   C2   C3     1.3632  113.70   56.64  109.00   1.5586
IC   C1   C2   C3   C4     1.4876  109.00  -56.11  107.65   1.5049
IC   C2   C3   C4   C5     1.5586  107.65   55.76  110.46   1.5035
IC   C3   C4   C5   O5     1.5049  110.46  -54.16  112.13   1.4375
IC   C4   C5   O5   C1     1.5035  112.13   53.40  114.61   1.3632
IC   C5   O5   C1   C2     1.4375  114.61  -55.52  113.70   1.4876
IC   C4   C5   C6   O6     1.5035  112.70  -63.75  109.39   1.4292
IC   O5   C1   O1  HO1     1.3632  108.93   53.42  107.62   0.9615
IC   C1   C2   O2  HO2     1.4876  114.83 -137.09  114.41   1.0113
IC   C2   C3   O3  HO3     1.5586  109.19   60.11  113.74   0.9944
IC   C3   C4   O4  HO4     1.5049  108.42   42.16  103.57   0.9552
IC   C5   C6   O6  HO6     1.4825  109.39   84.75  103.86   0.9396
IC   O6   C5  *C6   H6     1.4547  112.17 -120.00  107.29   1.0967
IC   C4   C5   C6   C7     1.5662  117.84 -173.50  112.77   1.5048
IC   O6   C7   *C6  C5     1.4013  101.88 -123.50  112.05   1.5048
IC   O6   C6   C7   O7     1.4013  101.88   60.50  111.96   1.4627
IC   O7   C6   *C7  H71    1.4627  111.96 -120.00  111.56   1.0985
IC   O7   C6   *C7  H72    1.4627  111.96  120.00  103.21   1.1787
IC   C6   C7   O7   HO7    1.5476  111.96   40.00  111.06   0.9538
PATC FIRS NONE LAST NONE

RESI BDHEP     0.00 	   ! alpha D-glycero-D-mannoheptose
! refer to HEP, toppar_all36_carb_lps.str
			   !
GROUP                      !
ATOM C1   CC3162    0.340  !               
ATOM H1   HCA1      0.090  !                  O7-HO7   
ATOM O1   OC311    -0.650  !                  |
ATOM HO1  HCP1      0.420  !              H71-C7-H72
ATOM C5   CC3163    0.110  !                  |
ATOM H5   HCA1      0.090  !           HO6-O6-C6-H6
ATOM O5   OC3C61   -0.400  !                  |
GROUP                      !               H5-C5----O5
ATOM C2   CC3161    0.140  !             H4  /       \    O1-HO1
ATOM H2   HCA1      0.090  !              \ / HO3 HO2 \  /
ATOM O2   OC311    -0.650  !               C4 |    |   C1
ATOM HO2  HCP1      0.420  !              / \ O3   O2 /  \
GROUP                      !        HO4-O4   \|    | /    H1
ATOM C3   CC3161    0.140  !		      C3---C2
ATOM H3   HCA1      0.090  !		      |    |
ATOM O3   OC311    -0.650  !		      H3   H2
ATOM HO3  HCP1      0.420  !
GROUP			   !
ATOM C4   CC3161    0.140
ATOM H4   HCA1      0.090
ATOM O4   OC311    -0.650
ATOM HO4  HCP1      0.420
GROUP
ATOM C6   CC312     0.140
ATOM H6   HCA1      0.090
ATOM O6   OC311    -0.650
ATOM HO6  HCP1      0.420
GROUP
ATOM C7   CC322     0.050
ATOM H71  HCA2      0.090
ATOM H72  HCA2      0.090
ATOM O7   OC311    -0.650
ATOM HO7  HCP1      0.420
!
BOND C1   O1        C1   H1        O1   HO1       C1   O5        C1   C2
BOND C2   H2        C2   O2        O2   HO2       C2   C3        C3   H3
BOND C3   O3        O3   HO3       C3   C4        C4   H4        C4   O4
BOND O4   HO4       C4   C5        C5   H5        C5   C6        C6   H6
BOND C6   C7        C6   O6        O6   HO6       C5   O5        C7   H71
BOND C7   H72       C7   O7        O7   HO7
!    I    J    K    L      R(IK)   T(IKJ)    PHI   T(JKL)   R(KL)
IC   O1   C2  *C1   H1     1.3975  110.50  118.09  109.89   1.1050
IC   O1   O5  *C1   C2     1.3975  108.93  123.71  113.70   1.4876
IC   O2   C3  *C2   H2     1.4750  107.62  114.46  115.21   1.1022
IC   O2   C1  *C2   C3     1.4750  114.83  120.80  109.00   1.5586
IC   O3   C4  *C3   H3     1.4261  109.30  119.59  108.95   1.1150
IC   O3   C2  *C3   C4     1.4261  109.19  118.55  107.65   1.5049
IC   O4   C5  *C4   H4     1.3887  107.72 -127.19  110.85   1.1254
IC   O4   C3  *C4   C5     1.3887  108.42 -117.81  110.46   1.5035
IC   C6   O5  *C5   H5     1.4825  112.02  117.79  109.03   1.1288
IC   C6   C4  *C5   O5     1.4825  112.70  127.52  112.13   1.4375
IC   O6  H62  *C6  H61     1.4292  107.96 -123.56  113.24   1.1140
IC   O6   C5  *C6  H62     1.4292  109.39 -114.45  102.63   1.1098
IC   O5   C1   C2   C3     1.3632  113.70   56.64  109.00   1.5586
IC   C1   C2   C3   C4     1.4876  109.00  -56.11  107.65   1.5049
IC   C2   C3   C4   C5     1.5586  107.65   55.76  110.46   1.5035
IC   C3   C4   C5   O5     1.5049  110.46  -54.16  112.13   1.4375
IC   C4   C5   O5   C1     1.5035  112.13   53.40  114.61   1.3632
IC   C5   O5   C1   C2     1.4375  114.61  -55.52  113.70   1.4876
IC   C4   C5   C6   O6     1.5035  112.70  -63.75  109.39   1.4292
IC   O5   C1   O1  HO1     1.3632  108.93   53.42  107.62   0.9615
IC   C1   C2   O2  HO2     1.4876  114.83 -137.09  114.41   1.0113
IC   C2   C3   O3  HO3     1.5586  109.19   60.11  113.74   0.9944
IC   C3   C4   O4  HO4     1.5049  108.42   42.16  103.57   0.9552
IC   C5   C6   O6  HO6     1.4825  109.39   84.75  103.86   0.9396
IC   O6   C5  *C6   H6     1.4547  112.17 -120.00  107.29   1.0967
IC   C4   C5   C6   C7     1.5662  117.84 -173.50  112.77   1.5048
IC   O6   C7   *C6  C5     1.4013  101.88 -123.50  112.05   1.5048
IC   O6   C6   C7   O7     1.4013  101.88   60.50  111.96   1.4627
IC   O7   C6   *C7  H71    1.4627  111.96 -120.00  111.56   1.0985
IC   O7   C6   *C7  H72    1.4627  111.96  120.00  103.21   1.1787
IC   C6   C7   O7   HO7    1.5476  111.96   40.00  111.06   0.9538
PATC FIRS NONE LAST NONE

RESI APSI         0.00  !  alpha-L-Psicofuranose
! refer to FRU, top_all36_carb.rtf
GROUP
ATOM O5   OC3C51 -0.40  !
ATOM C2   CC3051  0.43  !                               H11 H12
ATOM O2   OC311  -0.65  !                         O5      \ /
ATOM HO2  HCP1    0.42  !                 H5    /    \    C1--O1-HO1
ATOM C5   CC3153  0.11  !                   \  /      \  /
ATOM H5   HCA1    0.09  !                    C5        C2
GROUP                   !                   / \        / \
ATOM C6   CC321   0.05  !         HO6-O6--C6   \      /   O2--HO2
ATOM H61  HCA2    0.09  !                / \   C4----C3
ATOM H62  HCA2    0.09  !              H61 H62/  \   / \
ATOM O6   OC311  -0.65  !                    O4  H4 O3 H3
ATOM HO6  HCP1    0.42  !                    |       |
GROUP                   !                   HO4     HO3
ATOM C1   CC321   0.05  !
ATOM H11  HCA2    0.09  !
ATOM H12  HCA2    0.09  !
ATOM O1   OC311  -0.65  !
ATOM HO1  HCP1    0.42  !
GROUP                   !
ATOM C3   CC3151  0.14  !
ATOM H3   HCA1    0.09  !
ATOM O3   OC311  -0.65  !
ATOM HO3  HCP1    0.42  !
GROUP                   !
ATOM C4   CC3151  0.14  !
ATOM H4   HCA1    0.09  !
ATOM O4   OC311  -0.65  !
ATOM HO4  HCP1    0.42  !
BOND O5 C2  C2 C1   C2 O2   O2 HO2
BOND C2 C3  C3 H3   C3 O3   O3 HO3
BOND C3 C4  C4 H4   C4 O4   O4 HO4
BOND C4 C5  C5 H5   C5 C6   C5 O5
BOND C6 H61 C6 H62  C6 O6   O6 HO6
BOND C1 H11 C1 H12  C1 O1   O1 HO1
! IC table; from minimized geometry*
IC C5   O5   C2   C3   1.4395  110.18   17.70  105.48    1.5648
IC O5   C2   C3   C4   1.4336  105.48  -34.40  101.84    1.5306
IC C2   C3   C4   C5   1.5648  101.84   37.00  100.70    1.5279
IC C4   O5  *C5   C6   1.5279  103.59 -121.50  112.69    1.5464
IC C4   O5  *C5   H5   1.5279  103.59  120.30  106.71    1.1148
IC O5   C5   C6   O6   1.4395  112.69  -63.00  111.04    1.4266
IC C5   C6   O6   HO6  1.5464  111.04 -179.70  109.23    0.9640
IC O6   C5  *C6   H61  1.4266  111.04 -119.40  109.35    1.1026
IC O6   C5  *C6   H62  1.4266  111.04  118.40  109.82    1.1014
IC C3   O5  *C2   O2   1.5648  105.48 -121.10  109.92    1.4008
IC O5   C2   O2   HO2  1.4336  109.92  -82.70  106.34    0.9587
IC C4   C2  *C3   H3   1.5306  101.84  115.50  108.58    1.1157
IC C4   C2  *C3   O3   1.5306  101.84 -123.10  116.26    1.4342
IC C2   C3   O3   HO3  1.5648  116.26  173.20  108.92    0.9651
IC C3   C5  *C4   O4   1.5306  100.70  117.90  112.56    1.4204
IC C3   C5  *C4   H4   1.5306  100.70 -121.70  109.75    1.1135
IC C5   C4   O4   HO4  1.5279  112.56   64.30  109.31    0.9636
IC C3   C5  *C4   H5   1.5306  100.70  144.00   28.83    2.1752
IC C5   O5   C2   C1   1.4395  110.18  139.00  106.36    1.5716
IC O5   C2   C1   H11  1.4336  106.36  -55.60  108.72    1.1000
IC O5   C2   C1   H12  1.4336  106.36 -178.10  108.02    1.1012
IC O5   C2   C1   O1   1.4336  106.36   63.20  115.31    1.4354
IC C2   C1   O1   HO1  1.5716  115.31  179.80  108.51    0.9672
IC O1   C2  *C1   H11  1.4354  115.31 -118.80  108.72    1.1000
IC O1   C2  *C1   H12  1.4354  115.31  118.70  108.02    1.1012

RESI BPSI         0.00  !  beta-L-Psicofuranose
! refer to FRU, top_all36_carb.rtf
GROUP
ATOM O5   OC3C51 -0.40  !
ATOM C2   CC3051  0.43  !                               H11 H12
ATOM O2   OC311  -0.65  !                         O5      \ /
ATOM HO2  HCP1    0.42  !                 H5    /    \    C1--O1-HO1
ATOM C5   CC3153  0.11  !                   \  /      \  /
ATOM H5   HCA1    0.09  !                    C5        C2
GROUP                   !                   / \        / \
ATOM C6   CC321   0.05  !         HO6-O6--C6   \      /   O2--HO2
ATOM H61  HCA2    0.09  !                / \   C4----C3
ATOM H62  HCA2    0.09  !              H61 H62/  \   / \
ATOM O6   OC311  -0.65  !                    O4  H4 O3 H3
ATOM HO6  HCP1    0.42  !                    |       |
GROUP                   !                   HO4     HO3
ATOM C1   CC321   0.05  !
ATOM H11  HCA2    0.09  !
ATOM H12  HCA2    0.09  !
ATOM O1   OC311  -0.65  !
ATOM HO1  HCP1    0.42  !
GROUP                   !
ATOM C3   CC3151  0.14  !
ATOM H3   HCA1    0.09  !
ATOM O3   OC311  -0.65  !
ATOM HO3  HCP1    0.42  !
GROUP                   !
ATOM C4   CC3151  0.14  !
ATOM H4   HCA1    0.09  !
ATOM O4   OC311  -0.65  !
ATOM HO4  HCP1    0.42  !
BOND O5 C2  C2 C1   C2 O2   O2 HO2
BOND C2 C3  C3 H3   C3 O3   O3 HO3
BOND C3 C4  C4 H4   C4 O4   O4 HO4
BOND C4 C5  C5 H5   C5 C6   C5 O5
BOND C6 H61 C6 H62  C6 O6   O6 HO6
BOND C1 H11 C1 H12  C1 O1   O1 HO1
! IC table; from minimized geometry*
IC C5   O5   C2   C3   1.4395  110.18   17.70  105.48    1.5648
IC O5   C2   C3   C4   1.4336  105.48  -34.40  101.84    1.5306
IC C2   C3   C4   C5   1.5648  101.84   37.00  100.70    1.5279
IC C4   O5  *C5   C6   1.5279  103.59 -121.50  112.69    1.5464
IC C4   O5  *C5   H5   1.5279  103.59  120.30  106.71    1.1148
IC O5   C5   C6   O6   1.4395  112.69  -63.00  111.04    1.4266
IC C5   C6   O6   HO6  1.5464  111.04 -179.70  109.23    0.9640
IC O6   C5  *C6   H61  1.4266  111.04 -119.40  109.35    1.1026
IC O6   C5  *C6   H62  1.4266  111.04  118.40  109.82    1.1014
IC C3   O5  *C2   O2   1.5648  105.48  121.10  109.92    1.4008
IC O5   C2   O2   HO2  1.4336  109.92 -107.40  106.34    0.9587
IC C4   C2  *C3   H3   1.5306  101.84  115.50  108.58    1.1157
IC C4   C2  *C3   O3   1.5306  101.84 -123.10  116.26    1.4342
IC C2   C3   O3   HO3  1.5648  116.26  173.20  108.92    0.9651
IC C3   C5  *C4   O4   1.5306  100.70  117.90  112.56    1.4204
IC C3   C5  *C4   H4   1.5306  100.70 -121.70  109.75    1.1135
IC C5   C4   O4   HO4  1.5279  112.56   64.30  109.31    0.9636
IC C3   C5  *C4   H5   1.5306  100.70  144.00   28.83    2.1752
IC C5   O5   C2   C1   1.4395  110.18 -114.00  106.36    1.5716
IC O5   C2   C1   H11  1.4336  106.36  -55.60  108.72    1.1000
IC O5   C2   C1   H12  1.4336  106.36 -178.10  108.02    1.1012
IC O5   C2   C1   O1   1.4336  106.36   63.20  115.31    1.4354
IC C2   C1   O1   HO1  1.5716  115.31  179.80  108.51    0.9672
IC O1   C2  *C1   H11  1.4354  115.31 -118.80  108.72    1.1000
IC O1   C2  *C1   H12  1.4354  115.31  118.70  108.02    1.1012

RESI ASOR         0.00  !  alpha-L-Sorbofuranose
! refer to FRU, top_all36_carb.rtf
GROUP
ATOM O5   OC3C51 -0.40  !
ATOM C2   CC3051  0.43  !                               H11 H12
ATOM O2   OC311  -0.65  !                         O5      \ /
ATOM HO2  HCP1    0.42  !                 H5    /    \    C1--O1-HO1
ATOM C5   CC3153  0.11  !                   \  /      \  /
ATOM H5   HCA1    0.09  !                    C5        C2
GROUP                   !                   / \        / \
ATOM C6   CC321   0.05  !         HO6-O6--C6   \      /   O2--HO2
ATOM H61  HCA2    0.09  !                / \   C4----C3
ATOM H62  HCA2    0.09  !              H61 H62/  \   / \
ATOM O6   OC311  -0.65  !                    O4  H4 H3 O3
ATOM HO6  HCP1    0.42  !                    |          |
GROUP                   !                   HO4        HO3
ATOM C1   CC321   0.05  !
ATOM H11  HCA2    0.09  !
ATOM H12  HCA2    0.09  !
ATOM O1   OC311  -0.65  !
ATOM HO1  HCP1    0.42  !
GROUP                   !
ATOM C3   CC3151  0.14  !
ATOM H3   HCA1    0.09  !
ATOM O3   OC311  -0.65  !
ATOM HO3  HCP1    0.42  !
GROUP                   !
ATOM C4   CC3151  0.14  !
ATOM H4   HCA1    0.09  !
ATOM O4   OC311  -0.65  !
ATOM HO4  HCP1    0.42  !
BOND O5 C2  C2 C1   C2 O2   O2 HO2
BOND C2 C3  C3 H3   C3 O3   O3 HO3
BOND C3 C4  C4 H4   C4 O4   O4 HO4
BOND C4 C5  C5 H5   C5 C6   C5 O5
BOND C6 H61 C6 H62  C6 O6   O6 HO6
BOND C1 H11 C1 H12  C1 O1   O1 HO1
! IC table; from minimized geometry*
IC C5   O5   C2   C3   1.4456  108.86   24.52  104.33   1.5246
IC O5   C2   C3   C4   1.4388  104.33  -39.34  101.34   1.5129
IC C2   C3   C4   C5   1.5246  101.34   38.31  102.03   1.5288
IC C4   O5   *C5  C6   1.5288  106.59 -124.30  107.72   1.5226
IC C4   O5   *C5  H5   1.5288  106.59  117.97  106.96   1.0963
IC O5   C5   C6   O6   1.4456  107.72  -61.59  108.69   1.4159
IC C5   C6   O6   HO6  1.5226  108.69  -61.88  107.71   0.9729
IC O6   C5   *C6  H61  1.4159  108.69 -119.67  112.01   1.0949
IC O6   C5   *C6  H62  1.4159  108.69  117.94  111.37   1.0939
IC C3   O5   *C2  O2   1.5246  104.33 -117.56  110.00   1.4287
IC O5   C2   O2   HO2  1.4388  110.00  -85.55  107.91   0.9710
IC C4   C2   *C3  H3   1.5129  101.34  117.48  111.83   1.0969
IC C4   C2   *C3  O3   1.5129  101.34 -119.77  113.30   1.4143
IC C2   C3   O3   HO3  1.5246  113.30  -61.38  107.60   0.9724
IC C3   C5   *C4  O4   1.5129  102.03 -120.07  113.90   1.4140
IC C3   C5   *C4  H4   1.5129  102.03  118.19  110.85   1.0959
IC C5   C4   O4   HO4  1.5288  113.90   66.67  108.82   0.9714
IC C3   C5   *C4  H5   1.5129  102.03  140.55   28.31   2.1682
IC C5   O5   C2   C1   1.4456  108.86  146.02  109.87   1.5215
IC O5   C2   C1   H11  1.4388  109.87  -55.87  111.84   1.0943
IC O5   C2   C1   H12  1.4388  109.87 -178.36  111.36   1.0940
IC O5   C2   C1   O1   1.4388  109.87   63.41  108.72   1.4175
IC C2   C1   O1   HO1  1.5215  108.72  -58.80  107.54   0.9718
IC O1   C2   *C1  H11  1.4175  108.72 -119.29  111.84   1.0943
IC O1   C2   *C1  H12  1.4175  108.72  118.22  111.36   1.0940
RESI BSOR         0.00  !  beta-L-Sorbofuranose
! refer to FRU, top_all36_carb.rtf
GROUP
ATOM O5   OC3C51 -0.40  !
ATOM C2   CC3051  0.43  !                               H11 H12
ATOM O2   OC311  -0.65  !                         O5      \ /
ATOM HO2  HCP1    0.42  !                 H5    /    \    C1--O1-HO1
ATOM C5   CC3153  0.11  !                   \  /      \  /
ATOM H5   HCA1    0.09  !                    C5        C2
GROUP                   !                   / \        / \
ATOM C6   CC321   0.05  !         HO6-O6--C6   \      /   O2--HO2
ATOM H61  HCA2    0.09  !                / \   C4----C3
ATOM H62  HCA2    0.09  !              H61 H62/  \   / \
ATOM O6   OC311  -0.65  !                    O4  H4 H3 O3
ATOM HO6  HCP1    0.42  !                    |          |
GROUP                   !                   HO4        HO3
ATOM C1   CC321   0.05  !
ATOM H11  HCA2    0.09  !
ATOM H12  HCA2    0.09  !
ATOM O1   OC311  -0.65  !
ATOM HO1  HCP1    0.42  !
GROUP                   !
ATOM C3   CC3151  0.14  !
ATOM H3   HCA1    0.09  !
ATOM O3   OC311  -0.65  !
ATOM HO3  HCP1    0.42  !
GROUP                   !
ATOM C4   CC3151  0.14  !
ATOM H4   HCA1    0.09  !
ATOM O4   OC311  -0.65  !
ATOM HO4  HCP1    0.42  !
BOND O5 C2  C2 C1   C2 O2   O2 HO2
BOND C2 C3  C3 H3   C3 O3   O3 HO3
BOND C3 C4  C4 H4   C4 O4   O4 HO4
BOND C4 C5  C5 H5   C5 C6   C5 O5
BOND C6 H61 C6 H62  C6 O6   O6 HO6
BOND C1 H11 C1 H12  C1 O1   O1 HO1
! IC table; from minimized geometry*
IC C5   O5   C2   C3   1.4408  109.29  -12.11  106.07   1.5341
IC O5   C2   C3   C4   1.4395  106.07   31.00  102.12   1.5172
IC C2   C3   C4   C5   1.5341  102.12  -36.71  101.80   1.5261
IC C4   O5   *C5  C6   1.5261  106.64 -125.99  109.15   1.5178
IC C4   O5   *C5  H5   1.5261  106.64  115.95  106.57   1.0981
IC O5   C5   C6   O6   1.4408  109.15  179.93  108.82   1.4179
IC C5   C6   O6   HO6  1.5178  108.82  179.60  107.10   0.9719
IC O6   C5   *C6  H61  1.4179  108.82 -121.26  111.77   1.0957
IC O6   C5   *C6  H62  1.4179  108.82  119.67  110.29   1.0959
IC C3   O5   *C2  O2   1.5341  106.07  116.20  109.65   1.4302
IC O5   C2   O2   HO2  1.4395  109.65  -82.54  109.02   0.9711
IC C4   C2   *C3  H3   1.5172  102.12  121.60  112.33   1.0951
IC C4   C2   *C3  O3   1.5172  102.12 -115.47  111.94   1.4225
IC C2   C3   O3   HO3  1.5341  111.94  177.45  107.51   0.9723
IC C3   C5   *C4  O4   1.5172  101.80 -116.46  112.03   1.4211
IC C3   C5   *C4  H4   1.5172  101.80  121.51  111.80   1.0951
IC C5   C4   O4   HO4  1.5261  112.03  -72.32  107.56   0.9719
IC C3   C5   *C4  H5   1.5172  101.80   83.72   28.99   2.1466
IC C5   O5   C2   C1   1.4408  109.29 -136.34  108.91   1.5240
IC O5   C2   C1   H11  1.4395  108.91   57.16  112.20   1.0946
IC O5   C2   C1   H12  1.4395  108.91  -62.74  110.84   1.0961
IC O5   C2   C1   O1   1.4395  108.91  178.37  108.70   1.4172
IC C2   C1   O1   HO1  1.5240  108.70   57.97  107.58   0.9719
IC O1   C2   *C1  H11  1.4172  108.70 -121.21  112.20   1.0946
IC O1   C2   *C1  H12  1.4172  108.70  118.89  110.84   1.0961
PATC FIRS NONE LAST NONE


RESI ALTAGP          0.000  ! alpha-L-tagatopyranose
                           ! 
GROU                       !
ATOM C2   CC3162    0.430  !!                H62
ATOM O2   OC311    -0.650  !                  |        
ATOM HO2  HCP1      0.420  !              H61-C6---O6   
ATOM C6   CC3263    0.020  !        HO5-O5   /       \    O2-HO2
ATOM H61  HCA2      0.090  !              \ /      HO3\  /
ATOM H62  HCA2      0.090  !               C5      |   C2
ATOM O6   OC3C61   -0.400  !              / \ H4   O3 /  \
GROU                       !            H5   \|    | /    C1-O1-HO1
ATOM C3   CC3161    0.140  !                  C4---C3    /  \
ATOM H3   HCA1      0.090  !                  |    |   H1A  H1B
ATOM O3   OC311    -0.650  !              HO4-O4   H3
ATOM HO3  HCP1      0.420  !                        
GROU                       !                         
ATOM C4   CC3161    0.140  !
ATOM H4   HCA1      0.090  !
ATOM O4   OC311    -0.650  !
ATOM HO4  HCP1      0.420  !
GROU
ATOM C5   CC3161    0.140
ATOM H5   HCA1      0.090
ATOM O5   OC311    -0.650
ATOM HO5  HCP1      0.420
GROUP                     !                                   
ATOM C1   CC321     0.05  !
ATOM H1A  HCA2      0.09  !
ATOM H1B  HCA2      0.09  !
ATOM O1   OC311    -0.65  !
ATOM HO1  HCP1      0.42  !
!
BOND C2   O2        O2   HO2       C2   O6        C2   C3
BOND C3   H3        C3   O3        O3   HO3       C3   C4        C4   H4
BOND C4   O4        O4   HO4       C4   C5        C5   H5        C5   O5
BOND O5   HO5       C5   C6        C6   H61       C6   H62       C6   O6
BOND C1 H1A C1 H1B  C1 O1   O1 HO1 C2 C1
!    I    J    K    L      R(IK)   T(IKJ)    PHI   T(JKL)   R(KL)
IC   O2   O6  *C2   C3     1.4059  106.65  120.90  118.28   1.5314
IC   O3   C4  *C3   H3     1.4540  106.08 -117.00  116.41   1.0734
IC   O3   C2  *C3   C4     1.4540  108.11 -121.70  111.37   1.4724
IC   O4   C5  *C4   H4     1.4262  116.38 -116.60  108.33   1.1702
IC   O4   C3  *C4   C5     1.4262  108.86 -118.60  111.42   1.4998
IC   O5   C6  *C5   H5     1.4250  108.92  117.80  114.73   1.1508
IC   O5   C4  *C5   C6     1.4250  103.39  120.90  111.54   1.4873
IC   H62  O6  *C6   H61    1.0900  105.42 -114.90  109.66   1.0926
IC   H62  C5  *C6   O6     1.0900  112.84 -119.50  109.77   1.4384
IC   O6   C2   C3   C4     1.4181  118.28  -56.00  111.37   1.4724
IC   C2   C3   C4   C5     1.5314  111.37   51.70  111.42   1.4998
IC   C3   C4   C5   C6     1.4724  111.42  -50.10  111.54   1.4873
IC   C4   C5   C6   O6     1.4998  111.54   54.00  109.76   1.4455
IC   C5   C6   O6   C2     1.4873  109.76  -60.20  111.65   1.4181
IC   C6   O6   C2   C3     1.4455  111.65   60.50  118.28   1.5314
IC   O6   C2   O2   HO2    1.4181  106.65  -83.40  100.91   0.9422
IC   C2   C3   O3   HO3    1.5314  108.11  -73.60  113.21   1.0131
IC   C3   C4   O4   HO4    1.4724  108.86   57.40  101.47   0.9893
IC   C4   C5   O5   HO5    1.4998  103.39   61.90  111.45   0.9477

IC C6   O6   C2   C1   1.4395  110.18 -178.30  106.36    1.5716
IC O6   C2   C1   H1A  1.4336  106.36  -58.70  108.72    1.1000
IC O6   C2   C1   H1B  1.4336  106.36  178.20  108.02    1.1012
IC O6   C2   C1   O1   1.4336  106.36   60.10  115.31    1.4354
IC C2   C1   O1   HO1  1.5716  115.31 -179.70  108.51    0.9672
IC O1   C2  *C1   H1A  1.4354  115.31 -118.70  108.72    1.1000
IC O1   C2  *C1   H1B  1.4354  115.31  118.20  108.02    1.1012
PATC FIRS NONE LAST NONE

RESI BLTAGP          0.000  ! beta-L-tagatopyranose
                           ! 
GROU                       !
ATOM C2   CC3162    0.430  !!                H62
ATOM O2   OC311    -0.650  !                  |        H1A  H1B
ATOM HO2  HCP1      0.420  !              H61-C6---O6    \ /
ATOM C6   CC3263    0.020  !        HO5-O5   /       \    C1--O1-HO1
ATOM H61  HCA2      0.090  !              \ /      HO3\  /
ATOM H62  HCA2      0.090  !               C5      |   C2
ATOM O6   OC3C61   -0.400  !              / \ H4   O3 /  \
GROU                       !            H5   \|    | /    O2-HO2
ATOM C3   CC3161    0.140  !                  C4---C3 
ATOM H3   HCA1      0.090  !                  |    |
ATOM O3   OC311    -0.650  !              HO4-O4   H3
ATOM HO3  HCP1      0.420  !                        
GROU                       !                         
ATOM C4   CC3161    0.140  !
ATOM H4   HCA1      0.090  !
ATOM O4   OC311    -0.650  !
ATOM HO4  HCP1      0.420  !
GROU                        
ATOM C5   CC3161    0.140   
ATOM H5   HCA1      0.090   
ATOM O5   OC311    -0.650   
ATOM HO5  HCP1      0.420   
GROUP                     ! 
ATOM C1   CC321     0.05  ! 
ATOM H1A  HCA2      0.09  ! 
ATOM H1B  HCA2      0.09  ! 
ATOM O1   OC311    -0.65  ! 
ATOM HO1  HCP1      0.42  !
!
BOND C2   O2        O2   HO2       C2   O6        C2   C3
BOND C3   H3        C3   O3        O3   HO3       C3   C4        C4   H4
BOND C4   O4        O4   HO4       C4   C5        C5   H5        C5   O5
BOND O5   HO5       C5   C6        C6   H61       C6   H62       C6   O6
BOND C1 H1A C1 H1B  C1 O1   O1 HO1 C2 C1
!    I    J    K    L      R(IK)   T(IKJ)    PHI   T(JKL)   R(KL)
IC   O2   O6  *C2   C3     1.4059  106.65 -120.90  118.28   1.5314
IC   O3   C4  *C3   H3     1.4540  106.08 -117.00  116.41   1.0734
IC   O3   C2  *C3   C4     1.4540  108.11 -121.70  111.37   1.4724
IC   O4   C5  *C4   H4     1.4262  116.38 -116.60  108.33   1.1702
IC   O4   C3  *C4   C5     1.4262  108.86 -118.60  111.42   1.4998
IC   O5   C6  *C5   H5     1.4250  108.92  117.80  114.73   1.1508
IC   O5   C4  *C5   C6     1.4250  103.39  120.90  111.54   1.4873
IC   H62  O6  *C6   H61    1.0900  105.42 -114.90  109.66   1.0926
IC   H62  C5  *C6   O6     1.0900  112.84 -119.50  109.77   1.4384
IC   O6   C2   C3   C4     1.4181  118.28  -56.00  111.37   1.4724
IC   C2   C3   C4   C5     1.5314  111.37   51.70  111.42   1.4998
IC   C3   C4   C5   C6     1.4724  111.42  -50.10  111.54   1.4873
IC   C4   C5   C6   O6     1.4998  111.54   54.00  109.76   1.4455
IC   C5   C6   O6   C2     1.4873  109.76  -60.20  111.65   1.4181
IC   C6   O6   C2   C3     1.4455  111.65   60.50  118.28   1.5314
IC   O6   C2   O2   HO2    1.4181  106.65  -83.40  100.91   0.9422
IC   C2   C3   O3   HO3    1.5314  108.11  -73.60  113.21   1.0131
IC   C3   C4   O4   HO4    1.4724  108.86   57.40  101.47   0.9893
IC   C4   C5   O5   HO5    1.4998  103.39   61.90  111.45   0.9477

IC C6   O6   C2   C1   1.4395  110.18  -69.50  106.36    1.5716
IC O6   C2   C1   H1A  1.4336  106.36   64.00  108.72    1.1000
IC O6   C2   C1   H1B  1.4336  106.36 -173.60  108.02    1.1012
IC O6   C2   C1   O1   1.4336  106.36  -55.80  115.31    1.4354
IC C2   C1   O1   HO1  1.5716  115.31 -179.70  108.51    0.9672
IC O1   C2  *C1   H1A  1.4354  115.31  119.80  108.72    1.1000
IC O1   C2  *C1   H1B  1.4354  115.31 -117.70  108.02    1.1012
PATC FIRS NONE LAST NONE


RESI ALRIBP          0.000  ! alpha-L-Ribopyranose
! charge from XYL
                           ! 
GROU                       !
ATOM C1   CC3162    0.340  !                 H52
ATOM H1   HCA1      0.090  !                  |
ATOM O1   OC311    -0.650  !              H51-C5---O5
ATOM HO1  HCP1      0.420  !        HO4-O4   /       \    O1-HO1
ATOM C5   CC3263    0.020  !              \ / HO3 HO2 \  /
ATOM H51  HCA2      0.090  !               C4 |    |   C1
ATOM H52  HCA2      0.090  !              / \ O3   O2 /  \
ATOM O5   OC3C61   -0.400  !            H4   \|    | /    H1
GROU                       !                  C3---C2
ATOM C2   CC3161    0.140  !                  |    |
ATOM H2   HCA1      0.090  !                  H3   H2
ATOM O2   OC311    -0.650  !
ATOM HO2  HCP1      0.420  !
GROU                       !
ATOM C3   CC3161    0.140  !
ATOM H3   HCA1      0.090  !
ATOM O3   OC311    -0.650  !
ATOM HO3  HCP1      0.420  !
GROU
ATOM C4   CC3161    0.140
ATOM H4   HCA1      0.090
ATOM O4   OC311    -0.650
ATOM HO4  HCP1      0.420
!
BOND C1   O1        C1   H1        O1   HO1       C1   O5        C1   C2
BOND C2   H2        C2   O2        O2   HO2       C2   C3        C3   H3
BOND C3   O3        O3   HO3       C3   C4        C4   H4        C4   O4
BOND O4   HO4       C4   C5        C5   H51       C5   H52       C5   O5
!    I    J    K    L      R(IK)   T(IKJ)    PHI   T(JKL)   R(KL)
IC   O1   C2  *C1   H1     1.4059  109.84  116.86  107.03   1.0749
IC   O1   O5  *C1   C2     1.4059  106.65  124.27  118.28   1.5314
IC   O2   C3  *C2   H2     1.4540  106.08  123.94  116.41   1.0734
IC   O2   C1  *C2   C3     1.4540  108.11  116.16  111.37   1.4724
IC   O3   C4  *C3   H3     1.4262  116.38  115.23  108.33   1.1702
IC   O3   C2  *C3   C4     1.4262  108.86  129.67  111.42   1.4998
IC   O4   C5  *C4   H4     1.4250  108.92  122.02  114.73   1.1508
IC   O4   C3  *C4   C5     1.4250  103.39  116.89  111.54   1.4873
IC   H52  O5  *C5   H51    1.0900  105.42 -117.88  109.66   1.0926
IC   H52  C4  *C5   O5     1.0900  112.84 -117.26  109.77   1.4384
IC   O5   C1   C2   C3     1.4181  118.28  -41.70  111.37   1.4724
IC   C1   C2   C3   C4     1.5314  111.37   43.82  111.42   1.4998
IC   C2   C3   C4   C5     1.4724  111.42  -56.21  111.54   1.4873
IC   C3   C4   C5   O5     1.4998  111.54   61.84  109.76   1.4455
IC   C4   C5   O5   C1     1.4873  109.76  -56.28  111.65   1.4181
IC   C5   O5   C1   C2     1.4455  111.65   47.85  118.28   1.5314
IC   O5   C1   O1   HO1    1.4181  106.65  -56.46  100.91   0.9422
IC   C1   C2   O2   HO2    1.5314  108.11  153.83  113.21   1.0131
IC   C2   C3   O3   HO3    1.4724  108.86 -164.64  101.47   0.9893
IC   C3   C4   O4   HO4    1.4998  103.39  131.59  111.45   0.9477
PATC FIRS NONE LAST NONE

RESI BLRIBP          0.000  ! beta-L-Ribopyranose
! charge from XYL
                           ! 
GROU                       !
ATOM C1   CC3162    0.340  !                 H52                                
ATOM H1   HCA1      0.090  !                  |                                    
ATOM O1   OC311    -0.650  !              H51-C5---O5
ATOM HO1  HCP1      0.420  !        HO4-O4   /       \    H1
ATOM C5   CC3263    0.020  !              \ /HO3  HO2 \  /
ATOM H51  HCA2      0.090  !               C4 |    |   C1
ATOM H52  HCA2      0.090  !              / \ O3   O2 /  \
ATOM O5   OC3C61   -0.400  !            H4   \|    | /    O1-HO1
GROU                       !                  C3---C2
ATOM C2   CC3161    0.140  !                  |    |
ATOM H2   HCA1      0.090  !                  H3   H2
ATOM O2   OC311    -0.650  !
ATOM HO2  HCP1      0.420  !
GROU                       !
ATOM C3   CC3161    0.140  !
ATOM H3   HCA1      0.090  !
ATOM O3   OC311    -0.650  !
ATOM HO3  HCP1      0.420  !
GROU
ATOM C4   CC3161    0.140
ATOM H4   HCA1      0.090
ATOM O4   OC311    -0.650
ATOM HO4  HCP1      0.420
!
BOND C1   O1        C1   H1        O1   HO1       C1   O5        C1   C2
BOND C2   H2        C2   O2        O2   HO2       C2   C3        C3   H3
BOND C3   O3        O3   HO3       C3   C4        C4   H4        C4   O4
BOND O4   HO4       C4   C5        C5   H51       C5   H52       C5   O5
!    I    J    K    L      R(IK)   T(IKJ)    PHI   T(JKL)   R(KL)
IC   O1   C2  *C1   H1     1.4318  113.28 -122.84  113.44   1.1912
IC   O1   O5  *C1   C2     1.4318   98.01 -118.50  110.22   1.4937
IC   O2   C3  *C2   H2     1.4452  105.69  112.57  107.58   1.1287
IC   O2   C1  *C2   C3     1.4452  118.30  118.45  106.22   1.4707
IC   O3   C4  *C3   H3     1.4161  116.67  116.77  107.70   1.1602
IC   O3   C2  *C3   C4     1.4161  109.34  129.39  110.06   1.5310
IC   O4   C5  *C4   H4     1.4041  109.84  121.00  103.00   1.1380
IC   O4   C3  *C4   C5     1.4041  106.00  121.86  115.49   1.5108
IC   H52  O5  *C5   H51    1.0900  105.42 -117.88  109.66   1.0926
IC   H52  C4  *C5   O5     1.0900  112.84 -117.26  109.77   1.4384
IC   O5   C1   C2   C3     1.4644  110.22  -65.02  106.22   1.4707
IC   C1   C2   C3   C4     1.4937  106.22   56.25  110.06   1.5310
IC   C2   C3   C4   C5     1.4707  110.06  -49.69  115.49   1.5108
IC   C3   C4   C5   O5     1.5310  115.49   46.27  109.24   1.4004
IC   C4   C5   O5   C1     1.5108  109.24  -53.35  112.97   1.4644
IC   C5   O5   C1   C2     1.4004  112.97   65.99  110.22   1.4937
IC   O5   C1   O1   HO1    1.4644   98.01   48.09  108.23   0.9538
IC   C1   C2   O2   HO2    1.4937  118.30   74.78  103.83   0.9777
IC   C2   C3   O3   HO3    1.4707  109.34 -106.07  116.48   0.9998
IC   C3   C4   O4   HO4    1.5310  106.00   43.64  106.03   0.9690
PATC FIRS NONE LAST NONE


RESI ALXYL           0.000 ! alpha-L-xylose 
                           ! 
GROU                       !
ATOM C1   CC3162    0.340  !
ATOM H1   HCA1      0.090  !                 H52
ATOM O1   OC311    -0.650  !                  |
ATOM HO1  HCP1      0.420  !              H51-C5---O5
ATOM C5   CC3263    0.020  !        HO4-O4   /       \    O1-HO1
ATOM H51  HCA2      0.090  !              \ /     HO2 \  /
ATOM H52  HCA2      0.090  !               C4      |   C1
ATOM O5   OC3C61   -0.400  !              / \ H3   O2 /  \
GROU                       !            H4   \|    | /    H1
ATOM C2   CC3161    0.140  !                  C3---C2
ATOM H2   HCA1      0.090  !                  |    |
ATOM O2   OC311    -0.650  !              HO3-O3   H2
ATOM HO2  HCP1      0.420  !
GROU                       !
ATOM C3   CC3161    0.140  !
ATOM H3   HCA1      0.090  !
ATOM O3   OC311    -0.650  !
ATOM HO3  HCP1      0.420  !
GROU
ATOM C4   CC3161    0.140
ATOM H4   HCA1      0.090
ATOM O4   OC311    -0.650
ATOM HO4  HCP1      0.420
!
BOND C1   O1        C1   H1        O1   HO1       C1   O5        C1   C2
BOND C2   H2        C2   O2        O2   HO2       C2   C3        C3   H3
BOND C3   O3        O3   HO3       C3   C4        C4   H4        C4   O4
BOND O4   HO4       C4   C5        C5   H51       C5   H52       C5   O5
!    I    J    K    L      R(IK)   T(IKJ)    PHI   T(JKL)   R(KL)
IC   O1   C2  *C1   H1     1.4115  105.82  120.26  110.81   1.0905
IC   O1   O5  *C1   C2     1.4115  113.00  118.92  111.32   1.5218
IC   O2   C3  *C2   H2     1.4190  110.99  116.97  108.77   1.0892
IC   O2   C1  *C2   C3     1.4190  111.74  123.77  110.04   1.5167
IC   O3   C4  *C3   H3     1.4198  107.51 -119.38  108.28   1.0957
IC   O3   C2  *C3   C4     1.4198  111.19 -119.03  110.08   1.5102
IC   O4   C5  *C4   H4     1.4163  107.94  120.61  109.07   1.0972
IC   O4   C3  *C4   C5     1.4163  111.43  118.91  108.83   1.5171
IC   H52  O5  *C5   H51    1.0900  105.42 -117.88  109.66   1.0926
IC   H52  C4  *C5   O5     1.0900  112.84 -117.26  109.77   1.4384
IC   O5   C1   C2   C3     1.4059  111.32  -53.56  110.04   1.5167
IC   C1   C2   C3   C4     1.5218  110.04   54.55  110.08   1.5102
IC   C2   C3   C4   C5     1.5167  110.08  -57.15  108.83   1.5171
IC   C3   C4   C5   O5     1.5102  108.83   58.25  109.77   1.4384
IC   C4   C5   O5   C1     1.5171  109.77  -59.83  114.27   1.4059
IC   C5   O5   C1   C2     1.4384  114.27   57.30  111.32   1.5218
IC   O5   C1   O1  HO1     1.4059  113.00  -70.54  108.04   0.9634
IC   C1   C2   O2  HO2     1.5218  111.74   40.03  105.37   0.9665
IC   C2   C3   O3  HO3     1.5167  111.19   50.05  106.26   0.9641
IC   C3   C4   O4  HO4     1.5102  111.43  -50.52  105.89   0.9645
PATC FIRS NONE LAST NONE

RESI BLXYL           0.000  ! beta-L-xylose 
                           !
GROU                       !
ATOM C1   CC3162    0.340  !
ATOM H1   HCA1      0.090  !
ATOM O1   OC311    -0.650  !                 H52
ATOM HO1  HCP1      0.420  !                  |
ATOM C5   CC3263    0.020  !              H51-C5---O5
ATOM H51  HCA2      0.090  !        HO4-O4   /       \    H1
ATOM H52  HCA2      0.090  !              \ /     HO2 \  /
ATOM O5   OC3C61   -0.400  !               C4      |   C1
GROU                       !              / \ H3   O2 /  \
ATOM C2   CC3161    0.140  !            H4   \|    | /    O1-HO1
ATOM H2   HCA1      0.090  !                  C3---C2
ATOM O2   OC311    -0.650  !                  |    |
ATOM HO2  HCP1      0.420  !              HO3-O3   H2
GROU                       !
ATOM C3   CC3161    0.140  !
ATOM H3   HCA1      0.090  !
ATOM O3   OC311    -0.650  !
ATOM HO3  HCP1      0.420  !
GROU
ATOM C4   CC3161    0.140
ATOM H4   HCA1      0.090
ATOM O4   OC311    -0.650
ATOM HO4  HCP1      0.420
!
BOND C1   O1        C1   H1        O1   HO1       C1   O5        C1   C2
BOND C2   H2        C2   O2        O2   HO2       C2   C3        C3   H3
BOND C3   O3        O3   HO3       C3   C4        C4   H4        C4   O4
BOND O4   HO4       C4   C5        C5   H51       C5   H52       C5   O5
!    I    J    K    L      R(IK)   T(IKJ)    PHI   T(JKL)   R(KL)
IC   O1   C2  *C1   H1     1.4115  105.82 -120.26  110.81   1.0905
IC   O1   O5  *C1   C2     1.4115  113.00 -118.92  111.32   1.5218
IC   O2   C3  *C2   H2     1.4190  110.99  116.97  108.77   1.0892
IC   O2   C1  *C2   C3     1.4190  111.74  123.77  110.04   1.5167
IC   O3   C4  *C3   H3     1.4198  107.51 -119.38  108.28   1.0957
IC   O3   C2  *C3   C4     1.4198  111.19 -119.03  110.08   1.5102
IC   O4   C5  *C4   H4     1.4163  107.94  120.61  109.07   1.0972
IC   O4   C3  *C4   C5     1.4163  111.43  118.91  108.83   1.5171
IC   H52  O5  *C5   H51    1.0900  105.42 -117.88  109.66   1.0926
IC   H52  C4  *C5   O5     1.0900  112.84 -117.26  109.77   1.4384
IC   O5   C1   C2   C3     1.4059  111.32  -53.56  110.04   1.5167
IC   C1   C2   C3   C4     1.5218  110.04   54.55  110.08   1.5102
IC   C2   C3   C4   C5     1.5167  110.08  -57.15  108.83   1.5171
IC   C3   C4   C5   O5     1.5102  108.83   58.25  109.77   1.4384
IC   C4   C5   O5   C1     1.5171  109.77  -59.83  114.27   1.4059
IC   C5   O5   C1   C2     1.4384  114.27   57.30  111.32   1.5218
IC   O5   C1   O1  HO1     1.4059  113.00  -59.47  108.04   0.9634
IC   C1   C2   O2  HO2     1.5218  111.74  -39.99  105.37   0.9665
IC   C2   C3   O3  HO3     1.5167  111.19   50.05  106.26   0.9641
IC   C3   C4   O4  HO4     1.5102  111.43  -50.52  105.89   0.9645
PATC FIRS NONE LAST NONE

RESI ADARBP          0.000 ! alpha-D-arabinopyranose
! charge from XYL
                           ! 
GROU                       !
ATOM C1   CC3162    0.340  !
ATOM H1   HCA1      0.090  !
ATOM O1   OC311    -0.650  !                 H52
ATOM HO1  HCP1      0.420  !                  |
ATOM C5   CC3263    0.020  !              H51-C5---O5
ATOM H51  HCA2      0.090  !            H4   /       \    H1
ATOM H52  HCA2      0.090  !              \ /      HO2\  /
ATOM O5   OC3C61   -0.400  !               C4      |   C1
GROU                       !              / \ H3   O2 /  \
ATOM C2   CC3161    0.140  !        HO4-O4   \|    | /    O1-HO1
ATOM H2   HCA1      0.090  !                  C3---C2
ATOM O2   OC311    -0.650  !                  |    |
ATOM HO2  HCP1      0.420  !              HO3-O3   H2
GROU                       !
ATOM C3   CC3161    0.140  !
ATOM H3   HCA1      0.090  !
ATOM O3   OC311    -0.650  !
ATOM HO3  HCP1      0.420  !
GROU
ATOM C4   CC3161    0.140
ATOM H4   HCA1      0.090
ATOM O4   OC311    -0.650
ATOM HO4  HCP1      0.420
!
BOND C1   O1        C1   H1        O1   HO1       C1   O5        C1   C2
BOND C2   H2        C2   O2        O2   HO2       C2   C3        C3   H3
BOND C3   O3        O3   HO3       C3   C4        C4   H4        C4   O4
BOND O4   HO4       C4   C5        C5   H51       C5   H52       C5   O5
!    I    J    K    L      R(IK)   T(IKJ)    PHI   T(JKL)   R(KL)
IC   O1   C2  *C1   H1     1.4269  109.88 -117.02  109.91   1.0983
IC   O1   O5  *C1   C2     1.4269  109.86 -122.02  111.44   1.5328
IC   O2   C3  *C2   H2     1.4261  108.52  116.79  110.98   1.0954
IC   O2   C1  *C2   C3     1.4261  109.35  119.39  110.52   1.5278
IC   O3   C4  *C3   H3     1.4248  110.07 -117.08  109.28   1.0974
IC   O3   C2  *C3   C4     1.4248  109.29 -121.70  111.16   1.5279
IC   O4   C5  *C4   H4     1.4286  107.76 -116.76  111.08   1.0948
IC   O4   C3  *C4   C5     1.4286  110.17 -118.87  110.35   1.5234
IC   H52  O5  *C5   H51    1.0964  109.23  116.70  106.80   1.0947
IC   H52  C4  *C5   O5     1.0964  111.51  121.85  110.73   1.4303
IC   O5   C1  C2    C3     1.4264  111.44  -53.50  110.52   1.5278
IC   C1   C2  C3    C4     1.5328  110.52   50.32  111.16   1.5279
IC   C2   C3  C4    C5     1.5278  111.16  -51.74  110.35   1.5234
IC   C3   C4  C5    O5     1.5279  110.35   55.97  110.73   1.4303
IC   C4   C5  O5    C1     1.5234  110.73  -60.87  113.07   1.4264
IC   C5   O5  C1    C2     1.4303  113.07   59.65  111.44   1.5328
IC   O5   C1  O1    HO1    1.4264  109.86   83.11  107.10   0.9722
IC   C1   C2  O2    HO2    1.5328  109.35   59.07  108.13   0.9724
IC   C2   C3  O3    HO3    1.5278  109.29   56.65  107.44   0.9720
IC   C3   C4  O4    HO4    1.5279  110.17  -68.68  108.34   0.9724
PATC FIRS NONE LAST NONE

RESI BDARBP          0.000 ! beta-D-arabinopyranose
! charge from XYL
                           ! 
GROU                       !
ATOM C1   CC3162    0.340  !
ATOM H1   HCA1      0.090  !
ATOM O1   OC311    -0.650  !                 H52
ATOM HO1  HCP1      0.420  !                  |
ATOM C5   CC3263    0.020  !              H51-C5---O5
ATOM H51  HCA2      0.090  !            H4   /       \    O1-HO1
ATOM H52  HCA2      0.090  !              \ /      HO2\  /
ATOM O5   OC3C61   -0.400  !               C4      |   C1
GROU                       !              / \ H3   O2 /  \
ATOM C2   CC3161    0.140  !        HO4-O4   \|    | /    H1
ATOM H2   HCA1      0.090  !                  C3---C2
ATOM O2   OC311    -0.650  !                  |    |
ATOM HO2  HCP1      0.420  !              HO3-O3   H2
GROU                       !
ATOM C3   CC3161    0.140  !
ATOM H3   HCA1      0.090  !
ATOM O3   OC311    -0.650  !
ATOM HO3  HCP1      0.420  !
GROU
ATOM C4   CC3161    0.140
ATOM H4   HCA1      0.090
ATOM O4   OC311    -0.650
ATOM HO4  HCP1      0.420
!
BOND C1   O1        C1   H1        O1   HO1       C1   O5        C1   C2
BOND C2   H2        C2   O2        O2   HO2       C2   C3        C3   H3
BOND C3   O3        O3   HO3       C3   C4        C4   H4        C4   O4
BOND O4   HO4       C4   C5        C5   H51       C5   H52       C5   O5
!    I    J    K    L      R(IK)   T(IKJ)    PHI   T(JKL)   R(KL)
IC   O1   C2   *C1  H1     1.4244  108.65  117.39  111.06   1.0969
IC   O1   O5   *C1  C2     1.4244  110.68  120.54  110.73   1.5365
IC   O2   C3   *C2  H2     1.4277  109.33  118.22  111.02   1.0953
IC   O2   C1   *C2  C3     1.4277  108.71  120.17  110.80   1.5295
IC   O3   C4   *C3  H3     1.4264  110.33 -118.41  109.83   1.0969
IC   O3   C2   *C3  C4     1.4264  108.17 -120.58  110.02   1.5329
IC   O4   C5   *C4  H4     1.4211  110.44 -117.00  108.38   1.0965
IC   O4   C3   *C4  C5     1.4211  110.82 -123.21  111.16   1.5255
IC   H52  O5   *C5  H51    1.0958  108.13  115.70  110.07   1.0973
IC   H52  C4   *C5  O5     1.0958  109.90  119.26  110.51   1.4271
IC   O5   C1   C2   C3     1.4294  110.73   55.48  110.80   1.5295
IC   C1   C2   C3   C4     1.5365  110.80  -50.60  110.02   1.5329
IC   C2   C3   C4   C5     1.5295  110.02   51.14  111.16   1.5255
IC   C3   C4   C5   O5     1.5329  111.16  -56.13  110.51   1.4271
IC   C4   C5   O5   C1     1.5255  110.51   61.72  112.32   1.4294
IC   C5   O5   C1   C2     1.4271  112.32  -61.47  110.73   1.5365
IC   O5   C1   O1   HO1    1.4294  110.68   85.46  108.11   0.9718
IC   C1   C2   O2   HO2    1.5365  108.71   47.79  108.40   0.9715
IC   C2   C3   O3   HO3    1.5295  108.17 -176.89  107.37   0.9721
IC   C3   C4   O4   HO4    1.5329  110.82   56.23  107.53   0.9720
PATC FIRS NONE LAST NONE

RESI AARBP          0.000 ! alpha-L-arabinopyranose
! charge from XYL
                           ! 
GROU                       !
ATOM C1   CC3162    0.340  !
ATOM H1   HCA1      0.090  !
ATOM O1   OC311    -0.650  !                 H52
ATOM HO1  HCP1      0.420  !                  |
ATOM C5   CC3263    0.020  !              H51-C5---O5
ATOM H51  HCA2      0.090  !        HO4-O4   /       \    O1-HO1
ATOM H52  HCA2      0.090  !              \ / HO3     \  /
ATOM O5   OC3C61   -0.400  !               C4 |        C1
GROU                       !              / \ O3   H2 /  \
ATOM C2   CC3161    0.140  !            H4   \|    | /    H1
ATOM H2   HCA1      0.090  !                  C3---C2
ATOM O2   OC311    -0.650  !                  |    |
ATOM HO2  HCP1      0.420  !                  H3   O2-HO2
GROU                       !
ATOM C3   CC3161    0.140  !
ATOM H3   HCA1      0.090  !
ATOM O3   OC311    -0.650  !
ATOM HO3  HCP1      0.420  !
GROU
ATOM C4   CC3161    0.140
ATOM H4   HCA1      0.090
ATOM O4   OC311    -0.650
ATOM HO4  HCP1      0.420
!
BOND C1   O1        C1   H1        O1   HO1       C1   O5        C1   C2
BOND C2   H2        C2   O2        O2   HO2       C2   C3        C3   H3
BOND C3   O3        O3   HO3       C3   C4        C4   H4        C4   O4
BOND O4   HO4       C4   C5        C5   H51       C5   H52       C5   O5
!    I    J    K    L      R(IK)   T(IKJ)    PHI   T(JKL)   R(KL)
IC   O1   C2  *C1   H1     1.3865  108.93  123.99  104.38   1.1081
IC   O1   O5  *C1   C2     1.3865  108.96  118.67  108.85   1.5226
IC   O2   C3  *C2   H2     1.4411  111.34 -110.11  102.47   1.1187
IC   O2   C1  *C2   C3     1.4411  115.23 -135.16  118.19   1.4969
IC   O3   C4  *C3   H3     1.4266  109.02  118.09  104.61   1.1300
IC   O3   C2  *C3   C4     1.4266  116.32  123.96  109.32   1.5156
IC   O4   C5  *C4   H4     1.4233  107.75  119.05  111.86   1.0818
IC   O4   C3  *C4   C5     1.4233  111.62  121.16  112.36   1.4931
IC   H52  O5  *C5   H51    1.0900  105.42 -117.88  109.66   1.0926
IC   H52  C4  *C5   O5     1.0900  112.84 -117.26  109.77   1.4384
IC   O5   C1   C2   C3     1.4134  108.85  -48.90  118.19   1.4969
IC   C1   C2   C3   C4     1.5226  118.19   46.22  109.32   1.5156
IC   C2   C3   C4   C5     1.4969  109.32  -44.65  112.36   1.4931
IC   C3   C4   C5   O5     1.5156  112.36   50.65  114.56   1.4252
IC   C4   C5   O5   C1     1.4931  114.56  -55.65  115.64   1.4134
IC   C5   O5   C1   C2     1.4252  115.64   51.39  108.85   1.5226
IC   O5   C1   O1  HO1     1.4134  108.96  -67.61  109.87   0.9758
IC   C1   C2   O2  HO2     1.5226  115.23  -47.56  115.36   0.9113
IC   C2   C3   O3  HO3     1.4969  116.32   37.40  115.24   0.9926
IC   C3   C4   O4  HO4     1.5156  111.62   30.99  104.57   0.9949
PATC FIRS NONE LAST NONE

RESI BARBP          0.000 ! beta-L-arabinopyranose
! charge from XYL
                           ! 
GROU                       !
ATOM C1   CC3162    0.340  !
ATOM H1   HCA1      0.090  !
ATOM O1   OC311    -0.650  !                 H52
ATOM HO1  HCP1      0.420  !                  |
ATOM C5   CC3263    0.020  !              H51-C5---O5
ATOM H51  HCA2      0.090  !        HO4-O4   /       \    O1-HO1
ATOM H52  HCA2      0.090  !              \ / HO3     \  /
ATOM O5   OC3C61   -0.400  !               C4 |        C1
GROU                       !              / \ O3   H2 /  \
ATOM C2   CC3161    0.140  !            H4   \|    | /    H1
ATOM H2   HCA1      0.090  !                  C3---C2
ATOM O2   OC311    -0.650  !                  |    |
ATOM HO2  HCP1      0.420  !                  H3   O2-HO2
GROU                       !
ATOM C3   CC3161    0.140  !
ATOM H3   HCA1      0.090  !
ATOM O3   OC311    -0.650  !
ATOM HO3  HCP1      0.420  !
GROU
ATOM C4   CC3161    0.140
ATOM H4   HCA1      0.090
ATOM O4   OC311    -0.650
ATOM HO4  HCP1      0.420
!
BOND C1   O1        C1   H1        O1   HO1       C1   O5        C1   C2
BOND C2   H2        C2   O2        O2   HO2       C2   C3        C3   H3
BOND C3   O3        O3   HO3       C3   C4        C4   H4        C4   O4
BOND O4   HO4       C4   C5        C5   H51       C5   H52       C5   O5
!    I    J    K    L      R(IK)   T(IKJ)    PHI   T(JKL)   R(KL)
IC   O1   C2  *C1   H1     1.3474  106.42  116.51  115.09   1.1438
IC   O1   O5  *C1   C2     1.3474  104.56  115.77  113.93   1.5410
IC   O2   C3  *C2   H2     1.4631  108.10  121.28  108.50   1.1329
IC   O2   C1  *C2   C3     1.4631  114.38  122.04  110.23   1.4726
IC   O3   C4  *C3   H3     1.4614  112.11  123.20  113.19   1.1731
IC   O3   C2  *C3   C4     1.4614  110.41  123.80  109.34   1.5276
IC   O4   C5  *C4   H4     1.4408  117.10 -124.69  105.11   1.1036
IC   O4   C3  *C4   C5     1.4408  108.63 -126.45  105.69   1.5707
IC   H52  O5  *C5   H51    1.0900  105.42 -117.88  109.66   1.0926
IC   H52  C4  *C5   O5     1.0900  112.84 -117.26  109.77   1.4384
IC   O5   C1   C2   C3     1.3914  113.93  -52.67  110.23   1.4726
IC   C1   C2   C3   C4     1.5410  110.23   56.55  109.34   1.5276
IC   C2   C3   C4   C5     1.4726  109.34  -62.95  105.69   1.5707
IC   C3   C4   C5   O5     1.5276  105.69   63.57  107.87   1.4748
IC   C4   C5   O5   C1     1.5707  107.87  -61.04  112.05   1.3914
IC   C5   O5   C1   C2     1.4748  112.05   55.18  113.93   1.5410
IC   O5   C1   O1   HO1    1.3914  104.56  -67.61  104.25   0.9837
IC   C1   C2   O2   HO2    1.5410  114.38  -47.56  105.57   0.9458
IC   C2   C3   O3   HO3    1.4726  110.41   37.40  104.34   0.9789
IC   C3   C4   O4   HO4    1.5276  108.63   30.99  107.01   0.9519
PATC FIRS NONE LAST NONE


RESI ALMAN          0.000  !  alpha-L-mannose
                           ! 
GROU                       !
ATOM C1   CC3162    0.340  ! 
ATOM H1   HCA1      0.090  !                 
ATOM O1   OC311    -0.650  !                     H5
ATOM HO1  HCP1      0.420  !                     |
ATOM C5   CC3163    0.110  !                     C5---O5
ATOM H5   HCA1      0.090  !           HO4-O4   /|      \    O1-HO1
ATOM O5   OC3C61   -0.400  !                 \ / C6      \  /
GROU                       !                  C4          C1
ATOM C2   CC3161    0.140  !                 / \ H3   H2 /  \
ATOM H2   HCA1      0.090  !               H4   \|    | /    H1
ATOM O2   OC311    -0.650  !                     C3---C2
ATOM HO2  HCP1      0.420  !                     |    |
GROU                       !                 HO3-O3   O2-HO2   
ATOM C3   CC3161    0.140  !                 
ATOM H3   HCA1      0.090  !       n.b.: C6, O6, HO6, H61, and H62 are attached to C6
ATOM O3   OC311    -0.650  !                 
ATOM HO3  HCP1      0.420  !
GROU                       !
ATOM C4   CC3161    0.140  !
ATOM H4   HCA1      0.090
ATOM O4   OC311    -0.650
ATOM HO4  HCP1      0.420
GROU
ATOM C6   CC321     0.050
ATOM H61  HCA2      0.090
ATOM H62  HCA2      0.090
ATOM O6   OC311    -0.650
ATOM HO6  HCP1      0.420
!
BOND C1   O1        C1   H1        O1   HO1       C1   O5        C1   C2
BOND C2   H2        C2   O2        O2   HO2       C2   C3        C3   H3
BOND C3   O3        O3   HO3       C3   C4        C4   H4        C4   O4
BOND O4   HO4       C4   C5        C5   H5        C5   C6        C6   H61
BOND C6   H62       C6   O6        O6   HO6       C5   O5
!    I    J    K    L      R(IK)   T(IKJ)    PHI   T(JKL)   R(KL)
IC   O1   C2  *C1   H1     1.4115  105.82  120.26  110.81   1.0905
IC   O1   O5  *C1   C2     1.4115  113.00  118.92  111.32   1.5218
IC   O2   C3  *C2   H2     1.4190  108.02 -120.00  108.77   1.0892
IC   O2   C1  *C2   C3     1.4190  111.74 -120.00  110.04   1.5167
IC   O3   C4  *C3   H3     1.4198  108.29 -120.00  108.28   1.0957
IC   O3   C2  *C3   C4     1.4198  111.19 -120.00  110.08   1.5102
IC   O4   C5  *C4   H4     1.4163  108.82  120.00  109.07   1.0972
IC   O4   C3  *C4   C5     1.4163  111.43  120.00  108.83   1.5171
IC   C6   O5  *C5   H5     1.5099  105.42 -117.88  109.66   1.0926
IC   C6   C4  *C5   O5     1.5099  112.84 -117.26  109.77   1.4384
IC   O6  H62  *C6  H61     1.4292  107.96  123.56  113.24   1.1140
IC   O6   C5  *C6  H62     1.4292  109.39  114.45  102.63   1.1098
IC   O5   C1   C2   C3     1.4059  111.32  -53.56  110.04   1.5167
IC   C1   C2   C3   C4     1.5218  110.04   54.55  110.08   1.5102
IC   C2   C3   C4   C5     1.5167  110.08  -57.15  108.83   1.5171
IC   C3   C4   C5   O5     1.5102  108.83   58.25  109.77   1.4384
IC   C4   C5   O5   C1     1.5171  109.77  -59.84  114.27   1.4059
IC   C5   O5   C1   C2     1.4384  114.27   57.30  111.32   1.5218
IC   C4   C5   C6   O6     1.5035  112.70  173.75  109.39   1.4292
IC   O5   C1   O1  HO1     1.4059  113.00  -60.00  108.04   0.9634
IC   C1   C2   O2  HO2     1.5564  116.87  119.27  106.08   0.9438
IC   C2   C3   O3  HO3     1.5167  111.19   60.00  106.26   0.9641
IC   C3   C4   O4  HO4     1.5102  111.43  -60.00  105.89   0.9645
IC   C5   C6   O6  HO6     1.4888  109.49  121.61  102.80   0.9533
PATC FIRS NONE LAST NONE

RESI BLMAN          0.000  !  beta-L-mannose
                           ! 
GROU                       !
ATOM C1   CC3162    0.340  ! 
ATOM H1   HCA1      0.090  !
ATOM O1   OC311    -0.650  !                     H5
ATOM HO1  HCP1      0.420  !                     |
ATOM C5   CC3163    0.110  !                     C5---O5
ATOM H5   HCA1      0.090  !           HO4-O4   /|      \    H1
ATOM O5   OC3C61   -0.400  !                 \ / C6      \  /
GROU                       !                  C4          C1
ATOM C2   CC3161    0.140  !                 / \ H3   H2 /  \
ATOM H2   HCA1      0.090  !               H4   \|    | /    O1-HO1
ATOM O2   OC311    -0.650  !                     C3---C2
ATOM HO2  HCP1      0.420  !                     |    |
GROU                       !                 HO3-O3   O2-HO2   
ATOM C3   CC3161    0.140  !                 
ATOM H3   HCA1      0.090  !       n.b.: C6, O6, HO6, H61, and H62 are attached to C6
ATOM O3   OC311    -0.650  !                 
ATOM HO3  HCP1      0.420  !
GROU                       !
ATOM C4   CC3161    0.140  !
ATOM H4   HCA1      0.090
ATOM O4   OC311    -0.650
ATOM HO4  HCP1      0.420
GROU
ATOM C6   CC321     0.050
ATOM H61  HCA2      0.090
ATOM H62  HCA2      0.090
ATOM O6   OC311    -0.650
ATOM HO6  HCP1      0.420
!
BOND C1   O1        C1   H1        O1   HO1       C1   O5        C1   C2
BOND C2   H2        C2   O2        O2   HO2       C2   C3        C3   H3
BOND C3   O3        O3   HO3       C3   C4        C4   H4        C4   O4
BOND O4   HO4       C4   C5        C5   H5        C5   C6        C6   H61
BOND C6   H62       C6   O6        O6   HO6       C5   O5
!    I    J    K    L      R(IK)   T(IKJ)    PHI   T(JKL)   R(KL)
IC   O1   C2  *C1   H1     1.4115  105.82 -120.26  110.81   1.0905
IC   O1   O5  *C1   C2     1.4115  113.00 -118.92  111.32   1.5218
IC   O2   C3  *C2   H2     1.4190  108.02 -120.00  108.77   1.0892
IC   O2   C1  *C2   C3     1.4190  111.74 -120.00  110.04   1.5167
IC   O3   C4  *C3   H3     1.4198  108.29 -120.00  108.28   1.0957
IC   O3   C2  *C3   C4     1.4198  111.19 -120.00  110.08   1.5102
IC   O4   C5  *C4   H4     1.4163  108.82  120.00  109.07   1.0972
IC   O4   C3  *C4   C5     1.4163  111.43  120.00  108.83   1.5171
IC   C6   O5  *C5   H5     1.5099  105.42 -117.88  109.66   1.0926
IC   C6   C4  *C5   O5     1.5099  112.84 -117.26  109.77   1.4384
IC   O6  H62  *C6  H61     1.4292  107.96  123.56  113.24   1.1140
IC   O6   C5  *C6  H62     1.4292  109.39  114.45  102.63   1.1098
IC   O5   C1   C2   C3     1.4059  111.32  -53.56  110.04   1.5167
IC   C1   C2   C3   C4     1.5218  110.04   54.55  110.08   1.5102
IC   C2   C3   C4   C5     1.5167  110.08  -57.15  108.83   1.5171
IC   C3   C4   C5   O5     1.5102  108.83   58.25  109.77   1.4384
IC   C4   C5   O5   C1     1.5171  109.77  -59.84  114.27   1.4059
IC   C5   O5   C1   C2     1.4384  114.27   57.30  111.32   1.5218
IC   C4   C5   C6   O6     1.5035  112.70  173.75  109.39   1.4292
IC   O5   C1   O1  HO1     1.4059  113.00  -60.00  108.04   0.9634
IC   C1   C2   O2  HO2     1.5564  116.87  119.27  106.08   0.9438
IC   C2   C3   O3  HO3     1.5167  111.19   60.00  106.26   0.9641
IC   C3   C4   O4  HO4     1.5102  111.43  -60.00  105.89   0.9645
IC   C5   C6   O6  HO6     1.4888  109.49  121.61  102.80   0.9533
PATC FIRS NONE LAST NONE


RESI ALALT          0.000  !  alpha-L-altrose
                           ! 
GROU                       !
ATOM C1   CC3162    0.340  ! 
ATOM H1   HCA1      0.090  !                 
ATOM O1   OC311    -0.650  !                     H5
ATOM HO1  HCP1      0.420  !                     |
ATOM C5   CC3163    0.110  !                     C5---O5
ATOM H5   HCA1      0.090  !           HO4-O4   /|      \    O1-HO1
ATOM O5   OC3C61   -0.400  !                 \ / C6 HO3  \  /
GROU                       !                  C4   /      C1
ATOM C2   CC3161    0.140  !                 / \ O3   H2 /  \
ATOM H2   HCA1      0.090  !               H4   \|    | /    H1
ATOM O2   OC311    -0.650  !                     C3---C2
ATOM HO2  HCP1      0.420  !                     |    |
GROU                       !                     H3   O2-HO2   
ATOM C3   CC3161    0.140  !                 
ATOM H3   HCA1      0.090  !       n.b.: C6, O6, HO6, H61, and H62 are attached to C6
ATOM O3   OC311    -0.650  !                 
ATOM HO3  HCP1      0.420  !
GROU                       !
ATOM C4   CC3161    0.140  !
ATOM H4   HCA1      0.090
ATOM O4   OC311    -0.650
ATOM HO4  HCP1      0.420
GROU
ATOM C6   CC321     0.050
ATOM H61  HCA2      0.090
ATOM H62  HCA2      0.090
ATOM O6   OC311    -0.650
ATOM HO6  HCP1      0.420
!
BOND C1   O1        C1   H1        O1   HO1       C1   O5        C1   C2
BOND C2   H2        C2   O2        O2   HO2       C2   C3        C3   H3
BOND C3   O3        O3   HO3       C3   C4        C4   H4        C4   O4
BOND O4   HO4       C4   C5        C5   H5        C5   C6        C6   H61
BOND C6   H62       C6   O6        O6   HO6       C5   O5
!    I    J    K    L      R(IK)   T(IKJ)    PHI   T(JKL)   R(KL)
IC   O1   C2  *C1   H1     1.4115  105.82  120.26  110.81   1.0905
IC   O1   O5  *C1   C2     1.4115  113.00  118.92  111.32   1.5218
IC   O2   C3  *C2   H2     1.4190  108.02 -120.00  108.77   1.0892
IC   O2   C1  *C2   C3     1.4190  111.74 -120.00  110.04   1.5167
IC   O3   C4  *C3   H3     1.4198  108.29  120.00  108.28   1.0957
IC   O3   C2  *C3   C4     1.4198  111.19  120.00  110.08   1.5102
IC   O4   C5  *C4   H4     1.4163  108.82  120.00  109.07   1.0972
IC   O4   C3  *C4   C5     1.4163  111.43  120.00  108.83   1.5171
IC   C6   O5  *C5   H5     1.5099  105.42 -117.88  109.66   1.0926
IC   C6   C4  *C5   O5     1.5099  112.84 -117.26  109.77   1.4384
IC   O6  H62  *C6  H61     1.4292  107.96  123.56  113.24   1.1140
IC   O6   C5  *C6  H62     1.4292  109.39  114.45  102.63   1.1098
IC   O5   C1   C2   C3     1.4059  111.32  -53.56  110.04   1.5167
IC   C1   C2   C3   C4     1.5218  110.04   54.55  110.08   1.5102
IC   C2   C3   C4   C5     1.5167  110.08  -57.15  108.83   1.5171
IC   C3   C4   C5   O5     1.5102  108.83   58.25  109.77   1.4384
IC   C4   C5   O5   C1     1.5171  109.77  -59.84  114.27   1.4059
IC   C5   O5   C1   C2     1.4384  114.27   57.30  111.32   1.5218
IC   C4   C5   C6   O6     1.5035  112.70  173.75  109.39   1.4292
IC   O5   C1   O1  HO1     1.4059  113.00  -60.00  108.04   0.9634
IC   C1   C2   O2  HO2     1.5564  116.87  119.27  106.08   0.9438
IC   C2   C3   O3  HO3     1.5167  111.19   60.00  106.26   0.9641
IC   C3   C4   O4  HO4     1.5102  111.43  -60.00  105.89   0.9645
IC   C5   C6   O6  HO6     1.4888  109.49  121.61  102.80   0.9533
PATC FIRS NONE LAST NONE

RESI BLALT          0.000  !  beta-L-altrose
                           ! 
GROU                       !
ATOM C1   CC3162    0.340  ! 
ATOM H1   HCA1      0.090  !                 
ATOM O1   OC311    -0.650  !                     H5
ATOM HO1  HCP1      0.420  !                     |
ATOM C5   CC3163    0.110  !                     C5---O5
ATOM H5   HCA1      0.090  !           HO4-O4   /|      \    H1
ATOM O5   OC3C61   -0.400  !                 \ / C6 HO3  \  /
GROU                       !                  C4   /      C1
ATOM C2   CC3161    0.140  !                 / \ O3   H2 /  \
ATOM H2   HCA1      0.090  !               H4   \|    | /    O1-HO1
ATOM O2   OC311    -0.650  !                     C3---C2
ATOM HO2  HCP1      0.420  !                     |    |
GROU                       !                     H3   O2-HO2   
ATOM C3   CC3161    0.140  !                 
ATOM H3   HCA1      0.090  !       n.b.: C6, O6, HO6, H61, and H62 are attached to C6
ATOM O3   OC311    -0.650  !                 
ATOM HO3  HCP1      0.420  !
GROU                       !
ATOM C4   CC3161    0.140  !
ATOM H4   HCA1      0.090
ATOM O4   OC311    -0.650
ATOM HO4  HCP1      0.420
GROU
ATOM C6   CC321     0.050
ATOM H61  HCA2      0.090
ATOM H62  HCA2      0.090
ATOM O6   OC311    -0.650
ATOM HO6  HCP1      0.420
!
BOND C1   O1        C1   H1        O1   HO1       C1   O5        C1   C2
BOND C2   H2        C2   O2        O2   HO2       C2   C3        C3   H3
BOND C3   O3        O3   HO3       C3   C4        C4   H4        C4   O4
BOND O4   HO4       C4   C5        C5   H5        C5   C6        C6   H61
BOND C6   H62       C6   O6        O6   HO6       C5   O5
!    I    J    K    L      R(IK)   T(IKJ)    PHI   T(JKL)   R(KL)
IC   O1   C2  *C1   H1     1.4115  105.82 -120.26  110.81   1.0905
IC   O1   O5  *C1   C2     1.4115  113.00 -118.92  111.32   1.5218
IC   O2   C3  *C2   H2     1.4190  108.02 -120.00  108.77   1.0892
IC   O2   C1  *C2   C3     1.4190  111.74 -120.00  110.04   1.5167
IC   O3   C4  *C3   H3     1.4198  108.29  120.00  108.28   1.0957
IC   O3   C2  *C3   C4     1.4198  111.19  120.00  110.08   1.5102
IC   O4   C5  *C4   H4     1.4163  108.82  120.00  109.07   1.0972
IC   O4   C3  *C4   C5     1.4163  111.43  120.00  108.83   1.5171
IC   C6   O5  *C5   H5     1.5099  105.42 -117.88  109.66   1.0926
IC   C6   C4  *C5   O5     1.5099  112.84 -117.26  109.77   1.4384
IC   O6  H62  *C6  H61     1.4292  107.96  123.56  113.24   1.1140
IC   O6   C5  *C6  H62     1.4292  109.39  114.45  102.63   1.1098
IC   O5   C1   C2   C3     1.4059  111.32  -53.56  110.04   1.5167
IC   C1   C2   C3   C4     1.5218  110.04   54.55  110.08   1.5102
IC   C2   C3   C4   C5     1.5167  110.08  -57.15  108.83   1.5171
IC   C3   C4   C5   O5     1.5102  108.83   58.25  109.77   1.4384
IC   C4   C5   O5   C1     1.5171  109.77  -59.84  114.27   1.4059
IC   C5   O5   C1   C2     1.4384  114.27   57.30  111.32   1.5218
IC   C4   C5   C6   O6     1.5035  112.70  173.75  109.39   1.4292
IC   O5   C1   O1  HO1     1.4059  113.00  -60.00  108.04   0.9634
IC   C1   C2   O2  HO2     1.5564  116.87  119.27  106.08   0.9438
IC   C2   C3   O3  HO3     1.5167  111.19   60.00  106.26   0.9641
IC   C3   C4   O4  HO4     1.5102  111.43  -60.00  105.89   0.9645
IC   C5   C6   O6  HO6     1.4888  109.49  121.61  102.80   0.9533
PATC FIRS NONE LAST NONE

RESI ALALL          0.000  !  alpha-L-allose 
                           ! 
GROU                       !
ATOM C1   CC3162    0.340  ! 
ATOM H1   HCA1      0.090  !                 
ATOM O1   OC311    -0.650  !                     H5
ATOM HO1  HCP1      0.420  !                     |
ATOM C5   CC3163    0.110  !                     C5---O5
ATOM H5   HCA1      0.090  !           HO4-O4   /|      \    O1-HO1
ATOM O5   OC3C61   -0.400  !                 \ / C6   HO2\  /
GROU                       !                  C4      |   C1
ATOM C2   CC3161    0.140  !                 / \ O3   O2 /  \
ATOM H2   HCA1      0.090  !               H4   \|\HO3| /    H1
ATOM O2   OC311    -0.650  !                     C3---C2
ATOM HO2  HCP1      0.420  !                     |    |
GROU                       !                     H3   H2
ATOM C3   CC3161    0.140  !
[truncated: 1,025,276 more chars]
