# Supplementary material for: Integrative Computational Prediction Strategy for Antibody–Antigen Binding: A Case Study on Interleukin‑1 Beta
Source: J Chem Inf Model. 2026 May 27;66(11):6659–75. doi: 10.1021/acs.jcim.6c00781 (PMC13250912; doi:10.1021/acs.jcim.6c00781)
Supplement: Supplementary file 2 [file ci6c00781_si_002.zip › charmm-gui-4g6m-AgESSA-r01/toppar/toppar_all36_lipid_archaeal.str]

* Toppar stream file for archaeal lipids.  
*

! This is an on-going file of archaeal lipids
! I am adding meanquinone-7 now

read rtf card append 
* archaeal lipids
*
36  1

AUTOGENERATE ANGLE DIHE

MASS    -1    CEL0  12.01100 C ! Carbon

RESI PGMAR           -2.000 ! Phosphoglycero-methylphosphate archaeol (phosphoglycero-di-O-phytanylglycerol)
GROUP
ATOM     C13  CTL2  -0.0800 !             H14A/B/C                                      
ATOM    H13B  HAL2   0.0900 !              |                                            
ATOM    H13A  HAL2   0.0900 !             C14
ATOM      P2    PL   1.5000 !              |
ATOM     O15  OSLP  -0.5700 !    (-) O17  O16
ATOM     O16  OSLP  -0.5700 !          \  /
ATOM     O17   O2L  -0.7800 !           P2 (+)
ATOM     O18   O2L  -0.7800 !          /  \
ATOM     C14  CTL3  -0.1700 !    (-) O18  O15  
ATOM    H14A  HAL3   0.0900 !            |
ATOM    H14B  HAL3   0.0900 !       H13A-C13-H13B
ATOM    H14C  HAL3   0.0900 !            |
GROUP                               H12A-C12-OC2-HO2
ATOM     C12  CTL1   0.1400 !            |     alpha5
ATOM    H12A  HAL1   0.0900 !       H11A-C11-H11B
ATOM     OC2   OHL  -0.6500 !            |     alpha4
ATOM     HO2   HOL   0.4200 !    (-) O13 O12   
GROUP                                 \ /      alpha3
ATOM     C11  CTL2  -0.0800 !          P (+)
ATOM    H11A  HAL2   0.0900 !         / \      alpha2
ATOM    H11B  HAL2   0.0900 !    (-) O14 O11
ATOM      P     PL   1.5000 !            |     alpha1
ATOM     O11  OSLP  -0.5700 !        HA--C1--HB
ATOM     O12  OSLP  -0.5700 !            |     theta1
ATOM     O13   O2L  -0.7800 !        HS--C2- - - - - - - 
ATOM     O14   O2L  -0.7800 !            | beta1         |
ATOM     C1   CTL2  -0.0800 !           O21           theta3
ATOM     HA   HAL2   0.0900 !            | beta2         |                                      
ATOM     HB   HAL2   0.0900 !       H1R--C21--H1S        |                           
GROUP                       !            |               |
ATOM     C2   CTL1   0.1300 !            |           HX--C3--HY 
ATOM     HS   HAL1   0.0100 !            |               |   gamma1
ATOM     O21 OG301  -0.5600 !            |               O31
ATOM     C21  CTL2   0.4000 !            |               |   gamma2
ATOM     H1R  HAL2   0.0100 !            |          H1X--C31--H1Y
ATOM     H1S  HAL2   0.0100 !            |               |   gamma3
ATOM     C22  CTL2  -0.1800 !            |               |
ATOM     H2R  HAL2   0.0900 !       H2R--C22--H2S        |
ATOM     H2S  HAL2   0.0900 !            |               |
GROUP                       !       H3R--C23-C217-H17R   |
ATOM     C3   CTL2   0.0800 !            |   |  \        |
ATOM     HX   HAL2   0.0200 !            |   |   H17S    |
ATOM     HY   HAL2   0.0200 !            |   H17T        |                                        
ATOM     O31 OG301  -0.5600 !            |               |                             
ATOM     C31  CTL2   0.4000 !            |               |
ATOM     H1X  HAL2   0.0200 !       H4R--C24--H4S        |
ATOM     H1Y  HAL2   0.0200 !            |               |
ATOM     C32  CTL2  -0.1800 !       H5R--C25--H5S        |
ATOM     H2Y  HAL2   0.0900 !            |               |
ATOM     H2X  HAL2   0.0900 !       H6R--C26--H6S        |
GROUP                       !            |               |
ATOM     C23  CTL1  -0.0900 !       H7R--C27-C218-H18R   |
ATOM     H3R  HAL1   0.0900 !            |   |  \        |
GROUP                       !            |   |   H18S    |
ATOM     C24  CTL2  -0.1800 !            |   H18T        |
ATOM     C25  CTL2  -0.1800 !            |               |
ATOM     H4R  HAL2   0.0900 !            |               |
ATOM     H4S  HAL2   0.0900 !       H8R--C28--H8S        |
ATOM     H5S  HAL2   0.0900 !            |               |
ATOM     H5R  HAL2   0.0900 !       H9R--C29--H9S        |
GROUP                       !            |               |
ATOM     C26  CTL2  -0.1800 !      H10R--C210--H10S      |
ATOM     C27  CTL1  -0.0900 !            |               |
ATOM     H6R  HAL2   0.0900 !      H11R--C211-C219-H19R  |
ATOM     H6S  HAL2   0.0900 !            |    |  \       |
ATOM     H7R  HAL1   0.0900 !            |    |   H19S   |
GROUP                       !            |    H19T       |
ATOM    C218  CTL3  -0.2700 !            |               |
ATOM    H18T  HAL3   0.0900 !            |               |
ATOM    H18R  HAL3   0.0900 !      H12R--C212--H12S      |
ATOM    H18S  HAL3   0.0900 !            |               |
GROUP                       !      H13R--C213--H13S      |
ATOM     C28  CTL2  -0.1800 !            |               |
ATOM     C29  CTL2  -0.1800 !      H14R--C214--H14S      |
ATOM     H8R  HAL2   0.0900 !            |               |
ATOM     H8S  HAL2   0.0900 !      H15R--C215-C220-H20R  |
ATOM     H9S  HAL2   0.0900 !            |    |  \       |
ATOM     H9R  HAL2   0.0900 !            |    |   H20S   |
GROUP                       !            |    H20T       |
ATOM    C210  CTL2  -0.1800 !            |               |
ATOM    C211  CTL1  -0.0900 !            |               |
ATOM    H10R  HAL2   0.0900 !      H16R--C216--H16S      |
ATOM    H10S  HAL2   0.0900 !            |               |
ATOM    H11R  HAL1   0.0900 !            H16T            |
GROUP                       !                        |
ATOM    C219  CTL3  -0.2700 !                            |
ATOM    H19R  HAL3   0.0900 !                       H2X--C32--H2Y
ATOM    H19T  HAL3   0.0900 !                            |
ATOM    H19S  HAL3   0.0900 !                       H3X--C33-C317-H17X  
GROUP                       !                            |   |  \
ATOM    C212  CTL2  -0.1800 !                            |   |  H17Y
ATOM    C213  CTL2  -0.1800 !                            |   H17Z
ATOM    H12R  HAL2   0.0900 !                            |
ATOM    H12S  HAL2   0.0900 !                            |
ATOM    H13R  HAL2   0.0900 !                       H4X--C34--H4Y
ATOM    H13S  HAL2   0.0900 !                            |
GROUP                       !                       H5X--C35--H5Y
ATOM    C214  CTL2  -0.1800 !                            |
ATOM    C215  CTL1  -0.0900 !                       H6X--C36--H6Y
ATOM    H14S  HAL2   0.0900 !                            |
ATOM    H14R  HAL2   0.0900 !                       H7X--C37-C318-H18X
ATOM    H15R  HAL1   0.0900 !                            |   |  \
GROUP                       !                            |   |   H18Y
ATOM    C220  CTL3  -0.2700 !                            |   H18Z
ATOM    H20T  HAL3   0.0900 !                            |
ATOM    H20S  HAL3   0.0900 !                            |
ATOM    H20R  HAL3   0.0900 !                       H8X--C38--H8Y
GROUP                       !                            |
ATOM    C216  CTL3  -0.2700 !                       H9X--C39--H9Y
ATOM    H16S  HAL3   0.0900 !                            |
ATOM    H16T  HAL3   0.0900 !                      H10X--C310--H10Y
ATOM    H16R  HAL3   0.0900 !                            |
GROUP                       !                      H11X--C311-C319-H19X
ATOM    C217  CTL3  -0.2700 !                            |    |  \
ATOM    H17R  HAL3   0.0900 !                            |    |   H19Y
ATOM    H17S  HAL3   0.0900 !                            |    H19Z
ATOM    H17T  HAL3   0.0900 !                            |
GROUP                                                    |
ATOM     C33  CTL1  -0.0900 !                      H12X--C312--H12Y
ATOM     H3X  HAL1   0.0900 !                            |
ATOM    C317  CTL3  -0.2700 !                      H13X--C313--H13Y
ATOM    H17X  HAL3   0.0900 !                            |
ATOM    H17Z  HAL3   0.0900 !                      H14X--C314--H14Y
ATOM    H17Y  HAL3   0.0900 !                            |
GROUP                       !                      H15X--C315-C320-H20X
ATOM     C34  CTL2  -0.1800 !                            |    |  \                             
ATOM     C35  CTL2  -0.1800 !                            |    |   H20Y              
ATOM     H4X  HAL2   0.0900 !                            |    H20Z
ATOM     H4Y  HAL2   0.0900 !                            |
ATOM     H5X  HAL2   0.0900 !                            |
ATOM     H5Y  HAL2   0.0900 !                      H16X--C316--H16Y
GROUP                       !                            | 
ATOM     C36  CTL2  -0.1800 !                            H16Z             
ATOM     C37  CTL1  -0.0900 !
ATOM     H6Y  HAL2   0.0900 !
ATOM     H6X  HAL2   0.0900 !
ATOM     H7X  HAL1   0.0900 !
GROUP                       !
ATOM    C318  CTL3  -0.2700
ATOM    H18Y  HAL3   0.0900
ATOM    H18Z  HAL3   0.0900
ATOM    H18X  HAL3   0.0900
GROUP
ATOM     C38  CTL2  -0.1800
ATOM     C39  CTL2  -0.1800
ATOM     H8Y  HAL2   0.0900
ATOM     H8X  HAL2   0.0900
ATOM     H9X  HAL2   0.0900
ATOM     H9Y  HAL2   0.0900
GROUP
ATOM    C310  CTL2  -0.1800
ATOM    C311  CTL1  -0.0900
ATOM    H10X  HAL2   0.0900
ATOM    H10Y  HAL2   0.0900
ATOM    H11X  HAL1   0.0900
GROUP
ATOM    C312  CTL2  -0.1800
ATOM    C313  CTL2  -0.1800
ATOM    H12Y  HAL2   0.0900
ATOM    H12X  HAL2   0.0900
ATOM    H13X  HAL2   0.0900
ATOM    H13Y  HAL2   0.0900
GROUP
ATOM    C314  CTL2  -0.1800
ATOM    C315  CTL1  -0.0900
ATOM    H14X  HAL2   0.0900
ATOM    H14Y  HAL2   0.0900
ATOM    H15X  HAL1   0.0900
GROUP
ATOM    C316  CTL3  -0.2700
ATOM    H16X  HAL3   0.0900
ATOM    H16Y  HAL3   0.0900
ATOM    H16Z  HAL3   0.0900
GROUP
ATOM    C320  CTL3  -0.2700
ATOM    H20X  HAL3   0.0900
ATOM    H20Y  HAL3   0.0900
ATOM    H20Z  HAL3   0.0900
GROUP
ATOM    C319  CTL3  -0.2700
ATOM    H19X  HAL3   0.0900
ATOM    H19Y  HAL3   0.0900
ATOM    H19Z  HAL3   0.0900

BOND C1    C2  
BOND C2    C3  
BOND C2    O21  
BOND O21   C21  
BOND C21   C22  
BOND C22   C23  
BOND C23   C24  
BOND C24   C25  
BOND C25   C26  
BOND C26   C27 
BOND C27   C28 
BOND C28   C29 
BOND C29   C210 
BOND C210  C211 
BOND C211  C212 
BOND C23   C217 
BOND C27   C218 
BOND C211  C219 
BOND C212  C213 
BOND C213  C214 
BOND C214  C215 
BOND C215  C220 
BOND C215  C216 
BOND C3    O31  
BOND O31   C31 
BOND C31   C32 
BOND C32   C33 
BOND C33   C34 
BOND C34   C35 
BOND C35   C36 
BOND C36   C37 
BOND C37   C38 
BOND C38   C39 
BOND C39   C310 
BOND C310  C311 
BOND C311  C312 
BOND C312  C313 
BOND C313  C314 
BOND C33   C317 
BOND C37   C318 
BOND C311  C319 
BOND C314  C315 
BOND C315  C316 
BOND C315  C320 
BOND C14   O16   P2  O15
BOND P2    O16   P2  O17  P2  O18
BOND O15   C13
BOND C13   C12 
BOND C12   C11 
BOND C11   O12  
BOND P     O12  
BOND P     O11  
BOND P     O14  
BOND P     O13
BOND C12   OC2  
BOND O11   C1  
BOND C1    HB  
BOND C1    HA  
BOND C2    HS  
BOND C3    HX  
BOND C3    HY  
BOND C21   H1R  
BOND C21   H1S  
BOND C22   H2R  
BOND C22   H2S  
BOND C23   H3R 
BOND C24   H4R 
BOND C24   H4S 
BOND C25   H5R 
BOND C25   H5S 
BOND C26   H6R 
BOND C26   H6S 
BOND C27   H7R 
BOND C28   H8R 
BOND C28   H8S 
BOND C29   H9R 
BOND C29   H9S 
BOND C210  H10R 
BOND C210  H10S 
BOND C211  H11R 
BOND C212  H12R 
BOND C212  H12S 
BOND C217  H17R 
BOND C217  H17T
BOND C217  H17S 
BOND C218  H18R 
BOND C218  H18S 
BOND C218  H18T 
BOND C219  H19R 
BOND C219  H19S 
BOND C219  H19T 
BOND C213  H13R 
BOND C213  H13S 
BOND C214  H14R 
BOND C214  H14S 
BOND C215  H15R
BOND C220  H20R 
BOND C220  H20S 
BOND C220  H20T 
BOND C216  H16R 
BOND C216  H16T 
BOND C216  H16S 
BOND C31   H1X 
BOND C31   H1Y 
BOND C32   H2X 
BOND C32   H2Y 
BOND C33   H3X 
BOND C34   H4X 
BOND C34   H4Y 
BOND C35   H5X 
BOND C35   H5Y 
BOND C36   H6X 
BOND C36   H6Y 
BOND C37   H7X 
BOND C38   H8X 
BOND C38   H8Y 
BOND C39   H9X 
BOND C39   H9Y 
BOND C310  H10X 
BOND C310  H10Y 
BOND C311  H11X 
BOND C312  H12X 
BOND C312  H12Y 
BOND C313  H13X
BOND C313  H13Y 
BOND C314  H14X 
BOND C314  H14Y 
BOND C317  H17X 
BOND C317  H17Y 
BOND C317  H17Z 
BOND C318  H18X 
BOND C318  H18Y 
BOND C318  H18Z 
BOND C319  H19Y 
BOND C319  H19Z 
BOND C319  H19X 
BOND C315  H15X 
BOND C316  H16Y 
BOND C316  H16X 
BOND C316  H16Z 
BOND C320  H20Y 
BOND C320  H20Z 
BOND C320  H20X 
BOND C13   H13A  C13 H13B 
BOND C12   H12A  OC2 HO2
BOND C11   H11A  C11 H11B 
BOND C14   H14A  C14 H14B C14 H14C

!    I       J     K      L       R(I(J/K)) T(I(JK/KJ)) PHI   T(JKL)   R(KL)
IC   O15    C12   *C13   H13A       1.4335  111.28 -120.16  107.22   1.1151
IC   O15    C12   *C13   H13B       1.4335  111.28  122.72  108.40   1.1154
IC   C12    C13   O15    P2         1.5544  111.28 -179.93  118.92   1.5849
IC   C13    O15   P2     O16        1.4335  118.92 -165.24  101.99   1.5941
IC   O16    O15   *P2    O17        1.5941  101.99  115.17  109.62   1.4849
IC   O16    O15   *P2    O18        1.5941  101.99 -115.23  109.26   1.4769
IC   O15    P2    O16    C14        1.5849  101.99  176.86  119.03   1.4264
IC   P2     O16   C14    H14A       1.5941  119.03   62.29  110.87   1.1144
IC   H14A   O16   *C14   H14B       1.1144  110.87 -121.58  111.03   1.1149
IC   H14A   O16   *C14   H14C       1.1144  110.87  119.25  109.33   1.1113
IC   O15    C13   C12    C11        1.4335  111.28  160.66  113.46   1.5495
IC   C11    C13   *C12   OC2        1.5495  113.46  120.37  111.81   1.4201
IC   C11    C13   *C12   H12A       1.5495  113.46 -119.97  108.24   1.1129
IC   C13    C12   OC2    HO2        1.5544  111.81 -153.55   99.94   0.9687
IC   C13    C12   C11    O12        1.5544  113.46  175.34  110.38   1.4347
IC   O12    C12   *C11   H11A       1.4347  110.38 -121.13  107.76   1.1159
IC   O12    C12   *C11   H11B       1.4347  110.38  121.36  108.27   1.1145
IC   C12    C11   O12    P          1.5495  110.38 -176.03  118.82   1.5888
IC   C11    O12   P      O11        1.4347  118.82  179.68  101.69   1.5834
IC   O11    O12   *P     O14        1.5834  101.69  115.02  109.20   1.4817
IC   O11    O12   *P     O13        1.5834  101.69 -115.54  109.15   1.4786
IC   O12    P     O11    C1         1.5888  101.69 -174.19  119.11   1.4324
IC   P      O11   C1     C2         1.5834  119.11 -177.02  111.33   1.5557
IC   C2     O11   *C1    HB         1.5557  111.33  119.66  110.27   1.1150
IC   C2     O11   *C1    HA         1.5557  111.33 -119.67  110.75   1.1150
IC   O11    C1    C2     C3         1.4324  111.33  168.26  111.62   1.5643
IC   C3     C1    *C2    O21        1.5643  111.62  124.20  109.11   1.4532
IC   C3     C1    *C2    HS         1.5643  111.62 -117.35  107.15   1.1137
IC   C1     C2    O21    C21        1.5557  109.11  175.70  109.71   1.4288
IC   C2     O21   C21    C22        1.4532  109.71 -165.92  111.81   1.5328
IC   C22    O21   *C21   H1R        1.5328  111.81 -117.14  109.70   1.1119
IC   C22    O21   *C21   H1S        1.5328  111.81  122.62  109.18   1.1085
IC   O21    C21   C22    C23        1.4288  111.81 -177.08  111.83   1.5471
IC   C23    C21   *C22   H2R        1.5471  111.83 -122.59  109.22   1.1096
IC   C23    C21   *C22   H2S        1.5471  111.83  120.15  107.26   1.1110
IC   C1     C2    C3     O31        1.5557  111.62 -165.05  112.65   1.4470
IC   O31    C2    *C3    HX         1.4470  112.65 -122.44  108.49   1.1101
IC   O31    C2    *C3    HY         1.4470  112.65  119.96  108.76   1.1110
IC   C2     C3    O31    C31        1.5643  112.65 -166.20  111.47   1.4274
IC   C3     O31   C31    C32        1.4470  111.47  170.24  108.24   1.5355
IC   C32    O31   *C31   H1X        1.5355  108.24 -118.54  109.97   1.1135
IC   C32    O31   *C31   H1Y        1.5355  108.24  121.74  108.79   1.1095
IC   O31    C31   C32    C33        1.4274  108.24  178.78  114.28   1.5439
IC   C33    C31   *C32   H2X        1.5439  114.28  121.91  107.81   1.1106
IC   C33    C31   *C32   H2Y        1.5439  114.28 -122.13  108.62   1.1103
IC   C21    C22   C23    C24        1.5328  111.83  168.08  111.96   1.5469
IC   C24    C22   *C23   C217       1.5469  111.96  126.10  110.99   1.5440
IC   C24    C22   *C23   H3R        1.5469  111.96 -116.77  107.27   1.1158
IC   C22    C23   C24    C25        1.5471  111.96 -173.51  112.27   1.5380
IC   C25    C23   *C24   H4R        1.5380  112.27 -120.88  108.30   1.1119
IC   C25    C23   *C24   H4S        1.5380  112.27  121.61  109.21   1.1125
IC   C23    C24   C25    C26        1.5469  112.27 -177.74  115.11   1.5383
IC   C26    C24   *C25   H5R        1.5383  115.11  119.40  106.53   1.1083
IC   C26    C24   *C25   H5S        1.5383  115.11 -124.01  109.66   1.1127
IC   C24    C25   C26    C27        1.5380  115.11  172.75  113.22   1.5510
IC   C27    C25   *C26   H6R        1.5510  113.22 -120.73  109.01   1.1122
IC   C27    C25   *C26   H6S        1.5510  113.22  121.79  109.09   1.1118
IC   C25    C26   C27    C28        1.5383  113.22  176.73  111.09   1.5507
IC   C28    C26   *C27   C218       1.5507  111.09  124.70  111.23   1.5458
IC   C28    C26   *C27   H7R        1.5507  111.09 -117.42  107.55   1.1153
IC   C26    C27   C218   H18R       1.5510  111.23  -60.64  110.04   1.1100
IC   H18R   C27   *C218  H18S       1.1100  110.04 -120.89  111.77   1.1059
IC   H18R   C27   *C218  H18T       1.1100  110.04  120.95  111.68   1.1069
IC   C26    C27   C28    C29        1.5510  111.09 -176.68  113.66   1.5406
IC   C29    C27   *C28   H8R        1.5406  113.66 -120.99  108.10   1.1124
IC   C29    C27   *C28   H8S        1.5406  113.66  122.01  109.02   1.1119
IC   C27    C28   C29    C210       1.5507  113.66 -175.21  114.59   1.5394
IC   C210   C28   *C29   H9R        1.5394  114.59  118.81  107.52   1.1079
IC   C210   C28   *C29   H9S        1.5394  114.59 -124.02  109.73   1.1123
IC   C28    C29   C210   C211       1.5406  114.59  174.18  113.66   1.5512
IC   C211   C29   *C210  H10R       1.5512  113.66 -120.68  108.88   1.1125
IC   C211   C29   *C210  H10S       1.5512  113.66  121.92  109.02   1.1117
IC   C29    C210  C211   C212       1.5394  113.66  176.07  110.87   1.5485
IC   C212   C210  *C211  C219       1.5485  110.87  124.31  111.59   1.5442
IC   C212   C210  *C211  H11R       1.5485  110.87 -117.43  107.59   1.1153
IC   C210   C211  C219   H19R       1.5512  111.59   60.49  111.58   1.1074
IC   H19R   C211  *C219  H19S       1.1074  111.58  118.61  111.46   1.1066
IC   H19R   C211  *C219  H19T       1.1074  111.58 -120.92  110.07   1.1099
IC   C210   C211  C212   C213       1.5512  110.87 -175.05  113.91   1.5401
IC   C213   C211  *C212  H12R       1.5401  113.91 -121.49  108.29   1.1123
IC   C213   C211  *C212  H12S       1.5401  113.91  121.70  108.71   1.1122
IC   C211   C212  C213   C214       1.5485  113.91 -178.45  113.66   1.5371
IC   C214   C212  *C213  H13R       1.5371  113.66 -122.77  109.31   1.1125
IC   C214   C212  *C213  H13S       1.5371  113.66  119.58  108.72   1.1101
IC   C212   C213  C214   C215       1.5401  113.66  178.25  113.83   1.5465
IC   C215   C213  *C214  H14R       1.5465  113.83  121.41  108.85   1.1126
IC   C215   C213  *C214  H14S       1.5465  113.83 -121.29  109.00   1.1124
IC   C213   C214  C215   C220       1.5371  113.83  176.63  110.71   1.5364
IC   C220   C214  *C215  C216       1.5364  110.71  122.83  112.73   1.5392
IC   C220   C214  *C215  H15R       1.5364  110.71 -118.01  107.84   1.1162
IC   C214   C215  C220   H20R       1.5465  110.71 -177.95  110.18   1.1109
IC   H20R   C215  *C220  H20S       1.1109  110.18  120.36  110.70   1.1100
IC   H20R   C215  *C220  H20T       1.1109  110.18 -119.41  109.98   1.1107
IC   C214   C215  C216   H16R       1.5465  112.73 -175.63  110.15   1.1104
IC   H16R   C215  *C216  H16T       1.1104  110.15  119.55  110.17   1.1104
IC   H16R   C215  *C216  H16S       1.1104  110.15 -119.74  111.24   1.1094
IC   C22    C23   C217   H17R       1.5471  110.99   54.15  112.00   1.1083
IC   H17R   C23   *C217  H17T       1.1083  112.00  119.11  111.40   1.1076
IC   H17R   C23   *C217  H17S       1.1083  112.00 -120.71  109.88   1.1096
IC   C31    C32   C33    C34        1.5355  114.28  168.94  111.65   1.5543
IC   C34    C32   *C33   C317       1.5543  111.65  125.32  109.50   1.5426
IC   C34    C32   *C33   H3X        1.5543  111.65 -117.13  107.76   1.1150
IC   C32    C33   C317   H17X       1.5439  109.50   53.05  111.65   1.1087
IC   H17X   C33   *C317  H17Y       1.1087  111.65  119.42  111.34   1.1083
IC   H17X   C33   *C317  H17Z       1.1087  111.65 -120.31  109.73   1.1110
IC   C32    C33   C34    C35        1.5439  111.65 -178.04  113.24   1.5409
IC   C35    C33   *C34   H4X        1.5409  113.24 -120.72  108.32   1.1123
IC   C35    C33   *C34   H4Y        1.5409  113.24  121.76  109.36   1.1130
IC   C33    C34   C35    C36        1.5543  113.24 -173.74  115.59   1.5446
IC   C36    C34   *C35   H5X        1.5446  115.59 -124.60  109.87   1.1116
IC   C36    C34   *C35   H5Y        1.5446  115.59  119.32  106.13   1.1067
IC   C34    C35   C36    C37        1.5409  115.59  171.21  113.48   1.5550
IC   C37    C35   *C36   H6X        1.5550  113.48  122.03  109.06   1.1113
IC   C37    C35   *C36   H6Y        1.5550  113.48 -120.52  108.83   1.1119
IC   C35    C36   C37    C38        1.5446  113.48  176.55  112.51   1.5563
IC   C38    C36   *C37   C318       1.5563  112.51  124.82  110.85   1.5459
IC   C38    C36   *C37   H7X        1.5563  112.51 -117.61  107.24   1.1155
IC   C36    C37   C318   H18X       1.5550  110.85  177.08  111.88   1.1052
IC   H18X   C37   *C318  H18Y       1.1052  111.88 -117.96  111.92   1.1058
IC   H18X   C37   *C318  H18Z       1.1052  111.88  120.92  109.99   1.1100
IC   C36    C37   C38    C39        1.5550  112.51 -175.77  113.04   1.5455
IC   C39    C37   *C38   H8X        1.5455  113.04  121.89  109.20   1.1113
IC   C39    C37   *C38   H8Y        1.5455  113.04 -120.89  108.29   1.1122
IC   C37    C38   C39    C310       1.5563  113.04 -175.24  116.31   1.5423
IC   C310   C38   *C39   H9X        1.5423  116.31 -124.63  109.35   1.1122
IC   C310   C38   *C39   H9Y        1.5423  116.31  118.59  107.17   1.1072
IC   C38    C39   C310   C311       1.5455  116.31  174.50  113.50   1.5561
IC   C311   C39   *C310  H10X       1.5561  113.50 -120.64  109.00   1.1122
IC   C311   C39   *C310  H10Y       1.5561  113.50  121.73  109.14   1.1114
IC   C39    C310  C311   C312       1.5423  113.50  176.35  111.27   1.5504
IC   C312   C310  *C311  C319       1.5504  111.27  124.45  111.78   1.5446
IC   C312   C310  *C311  H11X       1.5504  111.27 -117.45  107.45   1.1154
IC   C310   C311  C312   C313       1.5561  111.27 -175.37  114.36   1.5428
IC   C313   C311  *C312  H12X       1.5428  114.36  121.80  108.63   1.1120
IC   C313   C311  *C312  H12Y       1.5428  114.36 -121.47  108.18   1.1122
IC   C311   C312  C313   C314       1.5504  114.36 -178.53  113.61   1.5388
IC   C314   C312  *C313  H13X       1.5388  113.61 -122.67  109.33   1.1124
IC   C314   C312  *C313  H13Y       1.5388  113.61  119.60  108.89   1.1102
IC   C312   C313  C314   C315       1.5428  113.61  178.58  114.20   1.5476
IC   C315   C313  *C314  H14X       1.5476  114.20 -121.39  108.95   1.1124
IC   C315   C313  *C314  H14Y       1.5476  114.20  121.41  108.76   1.1126
IC   C313   C314  C315   C316       1.5388  114.20  176.50  110.77   1.5371
IC   C316   C314  *C315  C320       1.5371  110.77  122.78  112.81   1.5391
IC   C316   C314  *C315  H15X       1.5371  110.77 -117.99  107.86   1.1161
IC   C314   C315  C316   H16Y       1.5476  110.77  -57.61  110.75   1.1100
IC   H16Y   C315  *C316  H16X       1.1100  110.75  120.28  110.01   1.1107
IC   H16Y   C315  *C316  H16Z       1.1100  110.75 -120.36  110.19   1.1110
IC   C314   C315  C320   H20Y       1.5476  112.81  -56.35  110.18   1.1104
IC   H20Y   C315  *C320  H20Z       1.1104  110.18 -119.47  110.12   1.1106
IC   H20Y   C315  *C320  H20X       1.1104  110.18  120.77  111.24   1.1093
IC   C310   C311  C319   H19Y       1.5561  111.78  -60.81  110.10   1.1099
IC   H19Y   C311  *C319  H19Z       1.1099  110.10 -120.44  111.40   1.1069
IC   H19Y   C311  *C319  H19X       1.1099  110.10  121.02  111.63   1.1074


RESI AROL            0.000 !  (di-O-phytanylglycerol)
!
! Polar Head and glycerol ether backbone 
!
GROUP
ATOM     O11  OHL   -0.6500 !           H11                                              
ATOM     H11  HOL    0.4200 !            |
ATOM     C1   CTL2   0.0500 !            O11
ATOM     HA   HAL2   0.0900 !            |     alpha1
ATOM     HB   HAL2   0.0900 !        HA--C1--HB
GROUP                       !            |     theta1
ATOM     C2   CTL1   0.1300 !        HS--C2- - - - - - - 
ATOM     HS   HAL1   0.0100 !            | beta1         |
ATOM     O21 OG301  -0.5600 !             O21           theta3
ATOM     C21  CTL2   0.4000 !            | beta2         |
ATOM     H1R  HAL2   0.0100 !       H1R--C21--H1S        |                           
ATOM     H1S  HAL2   0.0100 !            |               |
ATOM     C22  CTL2  -0.1800 !            |           HX--C3--HY 
ATOM     H2R  HAL2   0.0900 !            |               |   gamma1
ATOM     H2S  HAL2   0.0900 !            |               O31
GROUP                       !            |               |   gamma2
ATOM     C3   CTL2   0.0800 !            |          H1X--C31--H1Y
ATOM     HX   HAL2   0.0200 !            |               |   gamma3
ATOM     HY   HAL2   0.0200 !            |               |
ATOM     O31 OG301  -0.5600 !       H2R--C22--H2S        |
ATOM     C31  CTL2   0.4000 !            |               |
ATOM     H1X  HAL2   0.0200 !       H3R--C23-C217-H17R   |
ATOM     H1Y  HAL2   0.0200 !            |   |  \        |
ATOM     C32  CTL2  -0.1800 !            |   |   H17S    |
ATOM     H2Y  HAL2   0.0900 !            |   H17T        |
ATOM     H2X  HAL2   0.0900 !            |               |                             
GROUP                       !            |               |
ATOM     C23  CTL1  -0.0900 !       H4R--C24--H4S        |
ATOM     H3R  HAL1   0.0900 !            |               |
GROUP                       !       H5R--C25--H5S        |
ATOM     C24  CTL2  -0.1800 !            |               |
ATOM     C25  CTL2  -0.1800 !       H6R--C26--H6S        |
ATOM     H4R  HAL2   0.0900 !            |               |
ATOM     H4S  HAL2   0.0900 !       H7R--C27-C218-H18R   |
ATOM     H5S  HAL2   0.0900 !            |   |  \        |
ATOM     H5R  HAL2   0.0900 !            |   |   H18S    |
GROUP                       !            |   H18T        |
ATOM     C26  CTL2  -0.1800 !            |               |
ATOM     C27  CTL1  -0.0900 !            |               |
ATOM     H6R  HAL2   0.0900 !       H8R--C28--H8S        |
ATOM     H6S  HAL2   0.0900 !            |               |
ATOM     H7R  HAL1   0.0900 !       H9R--C29--H9S        |
GROUP                       !            |               |
ATOM    C218  CTL3  -0.2700 !      H10R--C210--H10S      |
ATOM    H18T  HAL3   0.0900 !            |               |
ATOM    H18R  HAL3   0.0900 !      H11R--C211-C219-H19R  |
ATOM    H18S  HAL3   0.0900 !            |    |  \       |
GROUP                       !            |    |   H19S   |
ATOM     C28  CTL2  -0.1800 !            |    H19T       |
ATOM     C29  CTL2  -0.1800 !            |               |
ATOM     H8R  HAL2   0.0900 !            |               |
ATOM     H8S  HAL2   0.0900 !      H12R--C212--H12S      |
ATOM     H9S  HAL2   0.0900 !            |               |
ATOM     H9R  HAL2   0.0900 !      H13R--C213--H13S      |
GROUP                       !            |               |
ATOM    C210  CTL2  -0.1800 !      H14R--C214--H14S      |
ATOM    C211  CTL1  -0.0900 !            |               |
ATOM    H10R  HAL2   0.0900 !      H15R--C215-C220-H20R  |
ATOM    H10S  HAL2   0.0900 !            |    |  \       |
ATOM    H11R  HAL1   0.0900 !            |    |   H20S   |
GROUP                       !            |    H20T       |
ATOM    C219  CTL3  -0.2700 !            |               |
ATOM    H19R  HAL3   0.0900 !            |               |
ATOM    H19T  HAL3   0.0900 !      H16R--C216--H16S      |
ATOM    H19S  HAL3   0.0900 !            |               |
GROUP                       !            H16T            |
ATOM    C212  CTL2  -0.1800 !                            |
ATOM    C213  CTL2  -0.1800 !                            |
ATOM    H12R  HAL2   0.0900 !                       H2X--C32--H2Y
ATOM    H12S  HAL2   0.0900 !                            |
ATOM    H13R  HAL2   0.0900 !                       H3X--C33-C317-H17X  
ATOM    H13S  HAL2   0.0900 !                            |   |  \
GROUP                       !                            |   |  H17Y
ATOM    C214  CTL2  -0.1800 !                            |   H17Z
ATOM    C215  CTL1  -0.0900 !                            |
ATOM    H14S  HAL2   0.0900 !                            |
ATOM    H14R  HAL2   0.0900 !                       H4X--C34--H4Y
ATOM    H15R  HAL1   0.0900 !                            |
GROUP                       !                       H5X--C35--H5Y
ATOM    C220  CTL3  -0.2700 !                            |
ATOM    H20T  HAL3   0.0900 !                       H6X--C36--H6Y
ATOM    H20S  HAL3   0.0900 !                            |
ATOM    H20R  HAL3   0.0900 !                       H7X--C37-C318-H18X
GROUP                       !                            |   |  \
ATOM    C216  CTL3  -0.2700 !                            |   |   H18Y
ATOM    H16S  HAL3   0.0900 !                            |   H18Z
ATOM    H16T  HAL3   0.0900 !                            |
ATOM    H16R  HAL3   0.0900 !                            |
GROUP                       !                       H8X--C38--H8Y
ATOM    C217  CTL3  -0.2700 !                            |
ATOM    H17R  HAL3   0.0900 !                       H9X--C39--H9Y
ATOM    H17S  HAL3   0.0900 !                            |
ATOM    H17T  HAL3   0.0900 !                      H10X--C310--H10Y
GROUP                                                    |
ATOM     C33  CTL1  -0.0900 !                      H11X--C311-C319-H19X
ATOM     H3X  HAL1   0.0900 !                            |    |  \
ATOM    C317  CTL3  -0.2700 !                            |    |   H19Y
ATOM    H17X  HAL3   0.0900 !                            |    H19Z
ATOM    H17Z  HAL3   0.0900 !                            |
ATOM    H17Y  HAL3   0.0900 !                            |
GROUP                       !                      H12X--C312--H12Y
ATOM     C34  CTL2  -0.1800 !                            |
ATOM     C35  CTL2  -0.1800 !                      H13X--C313--H13Y
ATOM     H4X  HAL2   0.0900 !                            |
ATOM     H4Y  HAL2   0.0900 !                      H14X--C314--H14Y
ATOM     H5X  HAL2   0.0900 !                            |
ATOM     H5Y  HAL2   0.0900 !                      H15X--C315-C320-H20X
GROUP                       !                            |    |  \
ATOM     C36  CTL2  -0.1800 !                            |    |   H20Y              
ATOM     C37  CTL1  -0.0900 !                            |    H20Z
ATOM     H6Y  HAL2   0.0900 !                            |
ATOM     H6X  HAL2   0.0900 !                            |
ATOM     H7X  HAL1   0.0900 !                      H16X--C316--H16Y
GROUP                       !                            | 
ATOM    C318  CTL3  -0.2700                              H16Z             
ATOM    H18Y  HAL3   0.0900
ATOM    H18Z  HAL3   0.0900
ATOM    H18X  HAL3   0.0900
GROUP
ATOM     C38  CTL2  -0.1800
ATOM     C39  CTL2  -0.1800
ATOM     H8Y  HAL2   0.0900
ATOM     H8X  HAL2   0.0900
ATOM     H9X  HAL2   0.0900
ATOM     H9Y  HAL2   0.0900
GROUP
ATOM    C310  CTL2  -0.1800
ATOM    C311  CTL1  -0.0900
ATOM    H10X  HAL2   0.0900
ATOM    H10Y  HAL2   0.0900
ATOM    H11X  HAL1   0.0900
GROUP
ATOM    C312  CTL2  -0.1800
ATOM    C313  CTL2  -0.1800
ATOM    H12Y  HAL2   0.0900
ATOM    H12X  HAL2   0.0900
ATOM    H13X  HAL2   0.0900
ATOM    H13Y  HAL2   0.0900
GROUP
ATOM    C314  CTL2  -0.1800
ATOM    C315  CTL1  -0.0900
ATOM    H14X  HAL2   0.0900
ATOM    H14Y  HAL2   0.0900
ATOM    H15X  HAL1   0.0900
GROUP
ATOM    C316  CTL3  -0.2700
ATOM    H16X  HAL3   0.0900
ATOM    H16Y  HAL3   0.0900
ATOM    H16Z  HAL3   0.0900
GROUP
ATOM    C320  CTL3  -0.2700
ATOM    H20X  HAL3   0.0900
ATOM    H20Y  HAL3   0.0900
ATOM    H20Z  HAL3   0.0900
GROUP
ATOM    C319  CTL3  -0.2700
ATOM    H19X  HAL3   0.0900
ATOM    H19Y  HAL3   0.0900
ATOM    H19Z  HAL3   0.0900

BOND C1    C2  
BOND C2    C3  
BOND C2    O21  
BOND O21   C21  
BOND C21   C22  
BOND C22   C23  
BOND C23   C24  
BOND C24   C25  
BOND C25   C26  
BOND C26   C27 
BOND C27   C28 
BOND C28   C29 
BOND C29   C210 
BOND C210  C211 
BOND C211  C212 
BOND C23   C217 
BOND C27   C218 
BOND C211  C219 
BOND C212  C213 
BOND C213  C214 
BOND C214  C215 
BOND C215  C220 
BOND C215  C216 
BOND C3    O31  
BOND O31   C31 
BOND C31   C32 
BOND C32   C33 
BOND C33   C34 
BOND C34   C35 
BOND C35   C36 
BOND C36   C37 
BOND C37   C38 
BOND C38   C39 
BOND C39   C310 
BOND C310  C311 
BOND C311  C312 
BOND C312  C313 
BOND C313  C314 
BOND C33   C317 
BOND C37   C318 
BOND C311  C319 
BOND C314  C315 
BOND C315  C316 
BOND C315  C320 
BOND O11   H11
BOND O11   C1  
BOND C1    HB  
BOND C1    HA  
BOND C2    HS  
BOND C3    HX  
BOND C3    HY  
BOND C21   H1R  
BOND C21   H1S  
BOND C22   H2R  
BOND C22   H2S  
BOND C23   H3R 
BOND C24   H4R 
BOND C24   H4S 
BOND C25   H5R 
BOND C25   H5S 
BOND C26   H6R 
BOND C26   H6S 
BOND C27   H7R 
BOND C28   H8R 
BOND C28   H8S 
BOND C29   H9R 
BOND C29   H9S 
BOND C210  H10R 
BOND C210  H10S 
BOND C211  H11R 
BOND C212  H12R 
BOND C212  H12S 
BOND C217  H17R 
BOND C217  H17T
BOND C217  H17S 
BOND C218  H18R 
BOND C218  H18S 
BOND C218  H18T 
BOND C219  H19R 
BOND C219  H19S 
BOND C219  H19T 
BOND C213  H13R 
BOND C213  H13S 
BOND C214  H14R 
BOND C214  H14S 
BOND C215  H15R
BOND C220  H20R 
BOND C220  H20S 
BOND C220  H20T 
BOND C216  H16R 
BOND C216  H16T 
BOND C216  H16S 
BOND C31   H1X 
BOND C31   H1Y 
BOND C32   H2X 
BOND C32   H2Y 
BOND C33   H3X 
BOND C34   H4X 
BOND C34   H4Y 
BOND C35   H5X 
BOND C35   H5Y 
BOND C36   H6X 
BOND C36   H6Y 
BOND C37   H7X 
BOND C38   H8X 
BOND C38   H8Y 
BOND C39   H9X 
BOND C39   H9Y 
BOND C310  H10X 
BOND C310  H10Y 
BOND C311  H11X 
BOND C312  H12X 
BOND C312  H12Y 
BOND C313  H13X
BOND C313  H13Y 
BOND C314  H14X 
BOND C314  H14Y 
BOND C317  H17X 
BOND C317  H17Y 
BOND C317  H17Z 
BOND C318  H18X 
BOND C318  H18Y 
BOND C318  H18Z 
BOND C319  H19Y 
BOND C319  H19Z 
BOND C319  H19X 
BOND C315  H15X 
BOND C316  H16Y 
BOND C316  H16X 
BOND C316  H16Z 
BOND C320  H20Y 
BOND C320  H20Z 
BOND C320  H20X 

!IC table from IC generate, minimized parameters
!  I    J    K     L      R(IK)   T(IKJ)  PHI     T(JKL)   R(KL) 
IC  H11   O11   C1      C2      0.9699  103.37   34.33  110.92   1.5490
IC  C2    O11   *C1     HB      1.5490  110.92  121.16  109.44   1.1143
IC  C2    O11   *C1     HA      1.5490  110.92 -119.86  109.45   1.1143
IC  O11   C1    C2      C3      1.4165  110.92 -178.50  112.05   1.5547
IC  C3    C1    *C2     O21     1.5547  112.05  124.88  108.56   1.4559
IC  C3    C1    *C2     HS      1.5547  112.05 -118.02  107.11   1.1142
IC  C1    C2    O21     C21     1.5490  108.56  177.76  109.32   1.4354
IC  C2    O21   C21     C22     1.4559  109.32 -162.85  110.82   1.5355
IC  C22   O21   *C21    H1R     1.5355  110.82 -118.92  109.87   1.1121
IC  C22   O21   *C21    H1S     1.5355  110.82  121.37  109.17   1.1085
IC  O21   C21   C22     C23     1.4354  110.82  177.71  111.78   1.5475
IC  C23   C21   *C22    H2R     1.5475  111.78 -122.05  109.61   1.1085
IC  C23   C21   *C22    H2S     1.5475  111.78  120.77  107.64   1.1098
IC  C1    C2    C3      O31     1.5490  112.05 -160.20  111.69   1.4438
IC  O31   C2    *C3     HX      1.4438  111.69 -122.39  108.99   1.1136
IC  O31   C2    *C3     HY      1.4438  111.69  119.99  108.45   1.1135
IC  C2    C3    O31     C31     1.5547  111.69 -175.83  112.11   1.4288
IC  C3    O31   C31     C32     1.4438  112.11  166.31  108.99   1.5354
IC  C32   O31   *C31    H1X     1.5354  108.99 -119.67  109.52   1.1132
IC  C32   O31   *C31    H1Y     1.5354  108.99  121.40  109.14   1.1104
IC  O31   C31   C32     C33     1.4288  108.99 -175.80  114.89   1.5485
IC  C33   C31   *C32    H2X     1.5485  114.89  120.86  107.37   1.1131
IC  C33   C31   *C32    H2Y     1.5485  114.89 -123.18  108.59   1.1115
IC  C21   C22   C23     C24     1.5355  111.78  164.93  112.52   1.5479
IC  C24   C22   *C23    C217    1.5479  112.52  125.94  110.63   1.5437
IC  C24   C22   *C23    H3R     1.5479  112.52 -116.57  106.91   1.1162
IC  C22   C23   C24     C25     1.5475  112.52 -169.27  111.86   1.5399
IC  C25   C23   *C24    H4R     1.5399  111.86 -121.78  109.04   1.1125
IC  C25   C23   *C24    H4S     1.5399  111.86  120.25  109.24   1.1115
IC  C23   C24   C25     C26     1.5479  111.86 -178.90  115.31   1.5398
IC  C26   C24   *C25    H5R     1.5398  115.31  120.97  106.75   1.1075
IC  C26   C24   *C25    H5S     1.5398  115.31 -122.94  109.37   1.1124
IC  C24   C25   C26     C27     1.5399  115.31  171.84  113.47   1.5533
IC  C27   C25   *C26    H6R     1.5533  113.47 -121.16  109.38   1.1114
IC  C27   C25   *C26    H6S     1.5533  113.47  121.32  108.61   1.1128
IC  C25   C26   C27     C28     1.5398  113.47  175.93  111.26   1.5518
IC  C28   C26   *C27    C218    1.5518  111.26  124.97  111.11   1.5461
IC  C28   C26   *C27    H7R     1.5518  111.26 -117.13  107.52   1.1146
IC  C26   C27   C218    H18R    1.5533  111.11  -59.27  110.01   1.1097
IC  H18R  C27   *C218   H18S    1.1097  110.01 -120.93  111.90   1.1071
IC  H18R  C27   *C218   H18T    1.1097  110.01  120.74  111.42   1.1075
IC  C26   C27   C28     C29     1.5533  111.26 -175.49  113.70   1.5425
IC  C29   C27   *C28    H8R     1.5425  113.70 -121.59  108.30   1.1121
IC  C29   C27   *C28    H8S     1.5425  113.70  121.33  108.96   1.1119
IC  C27   C28   C29     C210    1.5518  113.70 -175.54  114.52   1.5406
IC  C210  C28   *C29    H9R     1.5406  114.52  119.84  107.66   1.1067
IC  C210  C28   *C29    H9S     1.5406  114.52 -123.34  109.48   1.1113
IC  C28   C29   C210    C211    1.5425  114.52  169.81  114.41   1.5541
IC  C211  C29   *C210   H10R    1.5541  114.41 -121.15  109.04   1.1115
IC  C211  C29   *C210   H10S    1.5541  114.41  121.71  108.50   1.1128
IC  C29   C210  C211    C212    1.5406  114.41  177.40  110.51   1.5489
IC  C212  C210  *C211   C219    1.5489  110.51  124.20  111.90   1.5443
IC  C212  C210  *C211   H11R    1.5489  110.51 -117.19  107.61   1.1145
IC  C210  C211  C219    H19R    1.5541  111.90   62.37  111.31   1.1083
IC  H19R  C211  *C219   H19S    1.1083  111.31  118.87  111.31   1.1083
IC  H19R  C211  *C219   H19T    1.1083  111.31 -120.64  110.12   1.1100
IC  C210  C211  C212    C213    1.5541  110.51 -172.29  114.59   1.5407
IC  C213  C211  *C212   H12R    1.5407  114.59 -122.20  108.51   1.1123
IC  C213  C211  *C212   H12S    1.5407  114.59  121.06  108.47   1.1125
IC  C211  C212  C213    C214    1.5489  114.59  179.48  112.81   1.5386
IC  C214  C212  *C213   H13R    1.5386  112.81 -121.51  109.17   1.1123
IC  C214  C212  *C213   H13S    1.5386  112.81  120.78  109.21   1.1102
IC  C212  C213  C214    C215    1.5407  112.81  179.45  114.57   1.5459
IC  C215  C213  *C214   H14R    1.5459  114.57  121.02  108.35   1.1129
IC  C215  C213  *C214   H14S    1.5459  114.57 -121.93  109.23   1.1123
IC  C213  C214  C215    C220    1.5386  114.57  174.85  110.48   1.5382
IC  C220  C214  *C215   C216    1.5382  110.48  123.29  112.47   1.5388
IC  C220  C214  *C215   H15R    1.5382  110.48 -117.70  107.89   1.1163
IC  C214  C215  C220    H20R    1.5459  110.48 -178.49  110.48   1.1105
IC  H20R  C215  *C220   H20S    1.1105  110.48  120.08  110.47   1.1102
IC  H20R  C215  *C220   H20T    1.1105  110.48 -119.89  110.31   1.1108
IC  C214  C215  C216    H16R    1.5459  112.47 -177.54  110.35   1.1106
IC  H16R  C215  *C216   H16T    1.1106  110.35  119.91  110.30   1.1104
IC  H16R  C215  *C216   H16S    1.1106  110.35 -119.66  110.92   1.1093
IC  C22   C23   C217    H17R    1.5475  110.63   54.25  111.77   1.1076
IC  H17R  C23   *C217   H17T    1.1076  111.77  118.91  111.29   1.1088
IC  H17R  C23   *C217   H17S    1.1076  111.77 -120.68  110.18   1.1108
IC  C31   C32   C33     C34     1.5354  114.89  173.28  111.50   1.5516
IC  C34   C32   *C33    C317    1.5516  111.50  125.12  111.05   1.5429
IC  C34   C32   *C33    H3X     1.5516  111.50 -116.96  107.50   1.1166
IC  C32   C33   C317    H17X    1.5485  111.05   53.42  111.79   1.1077
IC  H17X  C33   *C317   H17Y    1.1077  111.79  119.12  110.83   1.1094
IC  H17X  C33   *C317   H17Z    1.1077  111.79 -120.92  110.21   1.1115
IC  C32   C33   C34     C35     1.5485  111.50 -171.36  113.40   1.5414
IC  C35   C33   *C34    H4X     1.5414  113.40 -121.58  108.40   1.1127
IC  C35   C33   *C34    H4Y     1.5414  113.40  121.29  109.32   1.1115
IC  C33   C34   C35     C36     1.5516  113.40 -176.05  115.09   1.5441
IC  C36   C34   *C35    H5X     1.5441  115.09 -123.26  109.40   1.1118
IC  C36   C34   *C35    H5Y     1.5441  115.09  120.80  106.80   1.1067
IC  C34   C35   C36     C37     1.5414  115.09  166.37  114.12   1.5549
IC  C37   C35   *C36    H6X     1.5549  114.12  121.76  108.63   1.1124
IC  C37   C35   *C36    H6Y     1.5549  114.12 -120.91  109.23   1.1113
IC  C35   C36   C37     C38     1.5441  114.12  174.01  111.64   1.5565
IC  C38   C36   *C37    C318    1.5565  111.64  124.98  110.75   1.5468
IC  C38   C36   *C37    H7X     1.5565  111.64 -117.18  107.53   1.1145
IC  C36   C37   C318    H18X    1.5549  110.75 -179.84  112.00   1.1067
IC  H18X  C37   *C318   H18Y    1.1067  112.00 -118.39  111.48   1.1075
IC  H18X  C37   *C318   H18Z    1.1067  112.00  120.90  110.06   1.1098
IC  C36   C37   C38     C39     1.5549  111.64 -173.80  113.42   1.5446
IC  C39   C37   *C38    H8X     1.5446  113.42  121.18  108.96   1.1116
IC  C39   C37   *C38    H8Y     1.5446  113.42 -121.61  108.32   1.1117
IC  C37   C38   C39     C310    1.5565  113.42 -173.56  116.11   1.5443
IC  C310  C38   *C39    H9X     1.5443  116.11 -123.99  109.34   1.1112
IC  C310  C38   *C39    H9Y     1.5443  116.11  119.80  106.94   1.1056
IC  C38   C39   C310    C311    1.5446  116.11  170.71  113.69   1.5578
IC  C311  C39   *C310   H10X    1.5578  113.69 -121.10  109.27   1.1111
IC  C311  C39   *C310   H10Y    1.5578  113.69  121.50  108.69   1.1125
IC  C39   C310  C311    C312    1.5443  113.69  177.53  111.87   1.5512
IC  C312  C310  *C311   C319    1.5512  111.87  124.66  111.73   1.5447
IC  C312  C310  *C311   H11X    1.5512  111.87 -117.24  107.19   1.1148
IC  C310  C311  C312    C313    1.5578  111.87 -172.74  114.17   1.5439
IC  C313  C311  *C312   H12X    1.5439  114.17  121.05  108.67   1.1122
IC  C313  C311  *C312   H12Y    1.5439  114.17 -121.96  108.65   1.1120
IC  C311  C312  C313    C314    1.5512  114.17  179.28  113.49   1.5388
IC  C314  C312  *C313   H13X    1.5388  113.49 -121.76  109.04   1.1123
IC  C314  C312  *C313   H13Y    1.5388  113.49  120.60  109.30   1.1101
IC  C312  C313  C314    C315    1.5439  113.49  179.73  114.61   1.5475
IC  C315  C313  *C314   H14X    1.5475  114.61 -121.92  109.28   1.1121
IC  C315  C313  *C314   H14Y    1.5475  114.61  120.92  108.37   1.1128
IC  C313  C314  C315    C316    1.5388  114.61  174.61  110.29   1.5380
IC  C316  C314  *C315   C320    1.5380  110.29  123.27  112.78   1.5394
IC  C316  C314  *C315   H15X    1.5380  110.29 -117.63  107.93   1.1164
IC  C314  C315  C316    H16Y    1.5475  110.29  -58.36  110.41   1.1102
IC  H16Y  C315  *C316   H16X    1.1102  110.41  119.95  110.24   1.1108
IC  H16Y  C315  *C316   H16Z    1.1102  110.41 -120.13  110.56   1.1105
IC  C314  C315  C320    H20Y    1.5475  112.78  -57.74  110.36   1.1103
IC  H20Y  C315  *C320   H20Z    1.1103  110.36 -119.81  110.31   1.1109
IC  H20Y  C315  *C320   H20X    1.1103  110.36  120.55  110.99   1.1093
IC  C310  C311  C319    H19Y    1.5578  111.73  -59.01  110.06   1.1100
IC  H19Y  C311  *C319   H19Z    1.1100  110.06 -120.62  111.46   1.1077
IC  H19Y  C311  *C319   H19X    1.1100  110.06  120.79  111.42   1.1077


RESI PGAR           -1.000 ! Phosphoglycero-archaeol (phosphoglycero-di-O-phytanylglycerol)
!
!  R1 - O - CH2
!       |
!  R2 - O - CH
!       |
!       CH2 - PO4 - CH2 - CH(OH) - CH2OH
!
! Polar Head and glycerol ether backbone 
!
GROUP
ATOM     C13  CTL2   0.0500 !         H13B   
ATOM    H13B  HAL2   0.0900 !          |
ATOM    H13A  HAL2   0.0900 !     H13A-C13-OC3-HO3
ATOM     OC3   OHL  -0.6500 !          |
ATOM     HO3   HOL   0.4200 !     H12A-C12-OC2-HO2
GROUP                                  |     alpha5
ATOM     C12  CTL1   0.1400 !     H11A-C11-H11B
ATOM    H12A  HAL1   0.0900 !          |     alpha4
ATOM     OC2   OHL  -0.6500 !  (-) O13 O12   
ATOM     HO2   HOL   0.4200 !       \ /      alpha3
GROUP                                P (+)
ATOM     C11  CTL2  -0.0800 !       / \      alpha2
ATOM    H11A  HAL2   0.0900 !  (-) O14 O11
ATOM    H11B  HAL2   0.0900 !          |     alpha1
ATOM      P     PL   1.5000 !      HA--C1--HB
ATOM     O11  OSLP  -0.5700 !          |     theta1
ATOM     O12  OSLP  -0.5700 !      HS--C2- - - - - - - 
ATOM     O13   O2L  -0.7800 !          | beta1         |
ATOM     O14   O2L  -0.7800 !         O21           theta3
ATOM     C1   CTL2  -0.0800 !          | beta2         |
ATOM     HA   HAL2   0.0900 !     H1R--C21--H1S        |                           
ATOM     HB   HAL2   0.0900 !          |               |
GROUP                       !          |           HX--C3--HY 
ATOM     C2   CTL1   0.1300 !          |               |   gamma1
ATOM     HS   HAL1   0.0100 !          |               O31
ATOM     O21 OG301  -0.5600 !          |               |   gamma2
ATOM     C21  CTL2   0.4000 !          |          H1X--C31--H1Y
ATOM     H1R  HAL2   0.0100 !          |               |   gamma3
ATOM     H1S  HAL2   0.0100 !          |               |
ATOM     C22  CTL2  -0.1800 !     H2R--C22--H2S        |
ATOM     H2R  HAL2   0.0900 !          |               |
ATOM     H2S  HAL2   0.0900 !     H3R--C23-C217-H17R   |
GROUP                       !          |   |  \        |
ATOM     C3   CTL2   0.0800 !          |   |   H17S    |
ATOM     HX   HAL2   0.0200 !          |   H17T        |
ATOM     HY   HAL2   0.0200 !          |               |                             
ATOM     O31 OG301  -0.5600 !          |               |
ATOM     C31  CTL2   0.4000 !     H4R--C24--H4S        |
ATOM     H1X  HAL2   0.0200 !          |               |
ATOM     H1Y  HAL2   0.0200 !     H5R--C25--H5S        |
ATOM     C32  CTL2  -0.1800 !          |               |
ATOM     H2Y  HAL2   0.0900 !     H6R--C26--H6S        |
ATOM     H2X  HAL2   0.0900 !          |               |
GROUP                       !     H7R--C27-C218-H18R   |
ATOM     C23  CTL1  -0.0900 !          |   |  \        |
ATOM     H3R  HAL1   0.0900 !          |   |   H18S    |
GROUP                       !          |   H18T        |
ATOM     C24  CTL2  -0.1800 !          |               |
ATOM     C25  CTL2  -0.1800 !          |               |
ATOM     H4R  HAL2   0.0900 !     H8R--C28--H8S        |
ATOM     H4S  HAL2   0.0900 !          |               |
ATOM     H5S  HAL2   0.0900 !     H9R--C29--H9S        |
ATOM     H5R  HAL2   0.0900 !          |               |
GROUP                       !    H10R--C210--H10S      |
ATOM     C26  CTL2  -0.1800 !          |               |
ATOM     C27  CTL1  -0.0900 !    H11R--C211-C219-H19R  |
ATOM     H6R  HAL2   0.0900 !          |    |  \       |
ATOM     H6S  HAL2   0.0900 !          |    |   H19S   |
ATOM     H7R  HAL1   0.0900 !          |    H19T       |
GROUP                       !          |               |
ATOM    C218  CTL3  -0.2700 !          |               |
ATOM    H18T  HAL3   0.0900 !    H12R--C212--H12S      |
ATOM    H18R  HAL3   0.0900 !          |               |
ATOM    H18S  HAL3   0.0900 !    H13R--C213--H13S      |
GROUP                       !          |               |
ATOM     C28  CTL2  -0.1800 !    H14R--C214--H14S      |
ATOM     C29  CTL2  -0.1800 !          |               |
ATOM     H8R  HAL2   0.0900 !    H15R--C215-C220-H20R  |
ATOM     H8S  HAL2   0.0900 !          |    |  \       |
ATOM     H9S  HAL2   0.0900 !          |    |   H20S   |
ATOM     H9R  HAL2   0.0900 !          |    H20T       |
GROUP                       !          |               |
ATOM    C210  CTL2  -0.1800 !          |               |
ATOM    C211  CTL1  -0.0900 !    H16R--C216--H16S      |
ATOM    H10R  HAL2   0.0900 !          |               |
ATOM    H10S  HAL2   0.0900 !          H16T            |
ATOM    H11R  HAL1   0.0900 !                      |
GROUP                       !                          |
ATOM    C219  CTL3  -0.2700 !                     H2X--C32--H2Y
ATOM    H19R  HAL3   0.0900 !                          |
ATOM    H19T  HAL3   0.0900 !                     H3X--C33-C317-H17X  
ATOM    H19S  HAL3   0.0900 !                          |   |  \
GROUP                       !                          |   |  H17Y
ATOM    C212  CTL2  -0.1800 !                          |   H17Z
ATOM    C213  CTL2  -0.1800 !                          |
ATOM    H12R  HAL2   0.0900 !                          |
ATOM    H12S  HAL2   0.0900 !                     H4X--C34--H4Y
ATOM    H13R  HAL2   0.0900 !                          |
ATOM    H13S  HAL2   0.0900 !                     H5X--C35--H5Y
GROUP                       !                          |
ATOM    C214  CTL2  -0.1800 !                     H6X--C36--H6Y
ATOM    C215  CTL1  -0.0900 !                          |
ATOM    H14S  HAL2   0.0900 !                     H7X--C37-C318-H18X
ATOM    H14R  HAL2   0.0900 !                          |   |  \
ATOM    H15R  HAL1   0.0900 !                          |   |   H18Y
GROUP                       !                          |   H18Z
ATOM    C220  CTL3  -0.2700 !                          |
ATOM    H20T  HAL3   0.0900 !                          |
ATOM    H20S  HAL3   0.0900 !                     H8X--C38--H8Y
ATOM    H20R  HAL3   0.0900 !                          |
GROUP                       !                     H9X--C39--H9Y
ATOM    C216  CTL3  -0.2700 !                          |
ATOM    H16S  HAL3   0.0900 !                    H10X--C310--H10Y
ATOM    H16T  HAL3   0.0900 !                          |
ATOM    H16R  HAL3   0.0900 !                    H11X--C311-C319-H19X
GROUP                       !                          |    |  \
ATOM    C217  CTL3  -0.2700 !                          |    |   H19Y
ATOM    H17R  HAL3   0.0900 !                          |    H19Z
ATOM    H17S  HAL3   0.0900 !                          |
ATOM    H17T  HAL3   0.0900 !                          |
GROUP                                            H12X--C312--H12Y
ATOM     C33  CTL1  -0.0900 !                          |
ATOM     H3X  HAL1   0.0900 !                    H13X--C313--H13Y
ATOM    C317  CTL3  -0.2700 !                          |
ATOM    H17X  HAL3   0.0900 !                    H14X--C314--H14Y
ATOM    H17Z  HAL3   0.0900 !                          |
ATOM    H17Y  HAL3   0.0900 !                    H15X--C315-C320-H20X
GROUP                       !                          |    |  \
ATOM     C34  CTL2  -0.1800 !                          |    |   H20Y              
ATOM     C35  CTL2  -0.1800 !                          |    H20Z
ATOM     H4X  HAL2   0.0900 !                          |
ATOM     H4Y  HAL2   0.0900 !                          |
ATOM     H5X  HAL2   0.0900 !                    H16X--C316--H16Y
ATOM     H5Y  HAL2   0.0900 !                          | 
GROUP                       !                          H16Z             
ATOM     C36  CTL2  -0.1800 !
ATOM     C37  CTL1  -0.0900 !
ATOM     H6Y  HAL2   0.0900 !
ATOM     H6X  HAL2   0.0900 !
ATOM     H7X  HAL1   0.0900 !
GROUP                       !
ATOM    C318  CTL3  -0.2700
ATOM    H18Y  HAL3   0.0900
ATOM    H18Z  HAL3   0.0900
ATOM    H18X  HAL3   0.0900
GROUP
ATOM     C38  CTL2  -0.1800
ATOM     C39  CTL2  -0.1800
ATOM     H8Y  HAL2   0.0900
ATOM     H8X  HAL2   0.0900
ATOM     H9X  HAL2   0.0900
ATOM     H9Y  HAL2   0.0900
GROUP
ATOM    C310  CTL2  -0.1800
ATOM    C311  CTL1  -0.0900
ATOM    H10X  HAL2   0.0900
ATOM    H10Y  HAL2   0.0900
ATOM    H11X  HAL1   0.0900
GROUP
ATOM    C312  CTL2  -0.1800
ATOM    C313  CTL2  -0.1800
ATOM    H12Y  HAL2   0.0900
ATOM    H12X  HAL2   0.0900
ATOM    H13X  HAL2   0.0900
ATOM    H13Y  HAL2   0.0900
GROUP
ATOM    C314  CTL2  -0.1800
ATOM    C315  CTL1  -0.0900
ATOM    H14X  HAL2   0.0900
ATOM    H14Y  HAL2   0.0900
ATOM    H15X  HAL1   0.0900
GROUP
ATOM    C316  CTL3  -0.2700
ATOM    H16X  HAL3   0.0900
ATOM    H16Y  HAL3   0.0900
ATOM    H16Z  HAL3   0.0900
GROUP
ATOM    C320  CTL3  -0.2700
ATOM    H20X  HAL3   0.0900
ATOM    H20Y  HAL3   0.0900
ATOM    H20Z  HAL3   0.0900
GROUP
ATOM    C319  CTL3  -0.2700
ATOM    H19X  HAL3   0.0900
ATOM    H19Y  HAL3   0.0900
ATOM    H19Z  HAL3   0.0900

BOND C1    C2  
BOND C2    C3  
BOND C2    O21  
BOND O21   C21  
BOND C21   C22  
BOND C22   C23  
BOND C23   C24  
BOND C24   C25  
BOND C25   C26  
BOND C26   C27 
BOND C27   C28 
BOND C28   C29 
BOND C29   C210 
BOND C210  C211 
BOND C211  C212 
BOND C23   C217 
BOND C27   C218 
BOND C211  C219 
BOND C212  C213 
BOND C213  C214 
BOND C214  C215 
BOND C215  C220 
BOND C215  C216 
BOND C3    O31  
BOND O31   C31 
BOND C31   C32 
BOND C32   C33 
BOND C33   C34 
BOND C34   C35 
BOND C35   C36 
BOND C36   C37 
BOND C37   C38 
BOND C38   C39 
BOND C39   C310 
BOND C310  C311 
BOND C311  C312 
BOND C312  C313 
BOND C313  C314 
BOND C33   C317 
BOND C37   C318 
BOND C311  C319 
BOND C314  C315 
BOND C315  C316 
BOND C315  C320 
BOND OC3   C13 
BOND C13   C12 
BOND C12   C11 
BOND C11   O12  
BOND P     O12  
BOND P     O11  
BOND P     O14  
BOND C12   OC2  
BOND O11   C1  
BOND C1    HB  
BOND C1    HA  
BOND C2    HS  
BOND C3    HX  
BOND C3    HY  
BOND C21   H1R  
BOND C21   H1S  
BOND C22   H2R  
BOND C22   H2S  
BOND C23   H3R 
BOND C24   H4R 
BOND C24   H4S 
BOND C25   H5R 
BOND C25   H5S 
BOND C26   H6R 
BOND C26   H6S 
BOND C27   H7R 
BOND C28   H8R 
BOND C28   H8S 
BOND C29   H9R 
BOND C29   H9S 
BOND C210  H10R 
BOND C210  H10S 
BOND C211  H11R 
BOND C212  H12R 
BOND C212  H12S 
BOND C217  H17R 
BOND C217  H17T
BOND C217  H17S 
BOND C218  H18R 
BOND C218  H18S 
BOND C218  H18T 
BOND C219  H19R 
BOND C219  H19S 
BOND C219  H19T 
BOND C213  H13R 
BOND C213  H13S 
BOND C214  H14R 
BOND C214  H14S 
BOND C215  H15R
BOND C220  H20R 
BOND C220  H20S 
BOND C220  H20T 
BOND C216  H16R 
BOND C216  H16T 
BOND C216  H16S 
BOND C31   H1X 
BOND C31   H1Y 
BOND C32   H2X 
BOND C32   H2Y 
BOND C33   H3X 
BOND C34   H4X 
BOND C34   H4Y 
BOND C35   H5X 
BOND C35   H5Y 
BOND C36   H6X 
BOND C36   H6Y 
BOND C37   H7X 
BOND C38   H8X 
BOND C38   H8Y 
BOND C39   H9X 
BOND C39   H9Y 
BOND C310  H10X 
BOND C310  H10Y 
BOND C311  H11X 
BOND C312  H12X 
BOND C312  H12Y 
BOND C313  H13X
BOND C313  H13Y 
BOND C314  H14X 
BOND C314  H14Y 
BOND C317  H17X 
BOND C317  H17Y 
BOND C317  H17Z 
BOND C318  H18X 
BOND C318  H18Y 
BOND C318  H18Z 
BOND C319  H19Y 
BOND C319  H19Z 
BOND C319  H19X 
BOND C315  H15X 
BOND C316  H16Y 
BOND C316  H16X 
BOND C316  H16Z 
BOND C320  H20Y 
BOND C320  H20Z 
BOND C320  H20X 
BOND OC3   HO3 
BOND C13   H13A 
BOND C13   H13B 
BOND C12   H12A 
BOND C11   H11A 
BOND C11   H11B 
BOND OC2   HO2 
BOND P     O13  

!IC table from IC generate, minimized parameters
!  I    J    K     L      R(IK)   T(IKJ)  PHI     T(JKL)   R(KL) 
IC  OC3   C12   *C13   H13A       1.4246  107.46 -111.91  105.86   1.1110
IC  OC3   C12   *C13   H13B       1.4246  107.46  128.09  109.46   1.1110
IC  C12   C13   OC3    HO3        1.5717  107.46  -89.93  105.23   0.9600
IC  OC3   C13   C12    C11        1.4246  107.46 -176.34  111.28   1.5988
IC  C11   C13   *C12   OC2        1.5988  111.28  121.59  113.47   1.4212
IC  C11   C13   *C12   H12A       1.5988  111.28 -122.27  107.49   1.1110
IC  C13   C12   OC2    HO2        1.5717  113.47  -46.42  108.24   0.9600
IC  C13   C12   C11    O12        1.5717  111.28  175.54  116.40   1.4375
IC  O12   C12   *C11   H11A       1.4375  116.40 -114.77  108.33   1.1110
IC  O12   C12   *C11   H11B       1.4375  116.40  132.51  109.17   1.1110
IC  C12   C11   O12    P          1.5988  116.40  168.29  119.44   1.6013
IC  C11   O12   P      O11        1.4375  119.44   76.16  107.26   1.5556
IC  O11   O12   *P     O14        1.5556  107.26  120.88  108.43   1.4572
IC  O11   O12   *P     O13        1.5556  107.26 -112.85  110.42   1.4933
IC  O12   P     O11    C1         1.6013  107.26   68.70  122.45   1.4250
IC  P     O11   C1     C2         1.5556  122.45 -121.15  111.28   1.5534
IC  C2    O11   *C1    HB         1.5534  111.28  116.82  107.82   1.1110
IC  C2    O11   *C1    HA         1.5534  111.28 -118.66  110.54   1.1110
IC  O11   C1    C2     C3         1.4250  111.28  119.37  108.39   1.5692
IC  C3    C1    *C2    O21        1.5692  108.39 -118.09  107.06   1.4615
IC  C3    C1    *C2    HS         1.5692  108.39  118.63  104.90   1.1110
IC  C1    C2    O21    C21        1.5534  107.06 -141.76  105.95   1.4569
IC  C2    O21   C21    C22        1.4615  105.95 -173.59  108.33   1.5045
IC  C22   O21   *C21   H1R        1.5045  108.33 -116.77  115.94   1.1110
IC  C22   O21   *C21   H1S        1.5045  108.33  114.63  104.14   1.1110
IC  O21   C21   C22    C23        1.4569  108.33  163.15  116.44   1.5531
IC  C23   C21   *C22   H2R        1.5531  116.44 -112.21  104.29   1.1110
IC  C23   C21   *C22   H2S        1.5531  116.44  127.01  114.83   1.1110
IC  C1    C2    C3     O31        1.5534  108.39 -165.47  112.45   1.4351
IC  O31   C2    *C3    HX         1.4351  112.45 -131.82  108.20   1.1110
IC  O31   C2    *C3    HY         1.4351  112.45  118.36  107.78   1.1110
IC  C2    C3    O31    C31        1.5692  112.45  107.45  108.40   1.4022
IC  C3    O31   C31    C32        1.4351  108.40 -156.56  108.10   1.5222
IC  C32   O31   *C31   H1X        1.5222  108.10 -118.47  112.19   1.1110
IC  C32   O31   *C31   H1Y        1.5222  108.10  115.78  106.90   1.1110
IC  O31   C31   C32    C33        1.4022  108.10  -54.37  108.96   1.5963
IC  C33   C31   *C32   H2X        1.5963  108.96  115.46  111.76   1.1110
IC  C33   C31   *C32   H2Y        1.5963  108.96 -121.39  114.40   1.1110
IC  C21   C22   C23    C24        1.5045  116.44   59.33  111.25   1.6059
IC  C24   C22   *C23   C217       1.6059  111.25  126.34  116.88   1.4756
IC  C24   C22   *C23   H3R        1.6059  111.25 -115.88  107.21   1.1110
IC  C22   C23   C24    C25        1.5531  111.25  -92.15  117.86   1.4922
IC  C25   C23   *C24   H4R        1.4922  117.86 -129.22  109.36   1.1110
IC  C25   C23   *C24   H4S        1.4922  117.86  121.16  110.78   1.1110
IC  C23   C24   C25    C26        1.6059  117.86 -102.19  118.34   1.5322
IC  C26   C24   *C25   H5R        1.5322  118.34  126.72  110.81   1.1110
IC  C26   C24   *C25   H5S        1.5322  118.34 -112.96  109.34   1.1110
IC  C24   C25   C26    C27        1.4922  118.34  169.20  114.26   1.5706
IC  C27   C25   *C26   H6R        1.5706  114.26 -113.16  108.41   1.1110
IC  C27   C25   *C26   H6S        1.5706  114.26  128.36  112.24   1.1110
IC  C25   C26   C27    C28        1.5322  114.26  167.56  114.15   1.5895
IC  C28   C26   *C27   C218       1.5895  114.15  123.59  110.04   1.5548
IC  C28   C26   *C27   H7R        1.5895  114.15 -117.83  108.27   1.1110
IC  C26   C27   C218   H18R       1.5706  110.04  -78.64  112.03   1.1110
IC  H18R  C27   *C218  H18S       1.1110  112.03 -122.75  111.84   1.1110
IC  H18R  C27   *C218  H18T       1.1110  112.03  105.34  113.94   1.1110
IC  C26   C27   C28    C29        1.5706  114.15   47.39  117.62   1.5735
IC  C29   C27   *C28   H8R        1.5735  117.62 -116.22  110.75   1.1110
IC  C29   C27   *C28   H8S        1.5735  117.62  136.20  105.79   1.1110
IC  C27   C28   C29    C210       1.5895  117.62  -90.68  109.30   1.5341
IC  C210  C28   *C29   H9R        1.5341  109.30  114.33   99.91   1.1110
IC  C210  C28   *C29   H9S        1.5341  109.30 -131.16  112.13   1.1110
IC  C28   C29   C210   C211       1.5735  109.30  151.76  116.27   1.5862
IC  C211  C29   *C210  H10R       1.5862  116.27 -120.23  113.49   1.1110
IC  C211  C29   *C210  H10S       1.5862  116.27  114.39  109.77   1.1110
IC  C29   C210  C211   C212       1.5341  116.27   49.31  111.00   1.5327
IC  C212  C210  *C211  C219       1.5327  111.00  128.84  115.57   1.5338
IC  C212  C210  *C211  H11R       1.5327  111.00 -106.48  108.87   1.1110
IC  C210  C211  C219   H19R       1.5862  115.57  -78.09  106.94   1.1110
IC  H19R  C211  *C219  H19S       1.1110  106.94  114.80  108.99   1.1110
IC  H19R  C211  *C219  H19T       1.1110  106.94 -115.69  112.59   1.1110
IC  C210  C211  C212   C213       1.5862  111.00  174.22  113.68   1.5198
IC  C213  C211  *C212  H12R       1.5198  113.68 -122.64  110.37   1.1110
IC  C213  C211  *C212  H12S       1.5198  113.68  124.84  110.10   1.1110
IC  C211  C212  C213   C214       1.5327  113.68  166.58  103.74   1.5767
IC  C214  C212  *C213  H13R       1.5767  103.74 -118.41  120.83   1.1110
IC  C214  C212  *C213  H13S       1.5767  103.74  122.86  111.60   1.1110
IC  C212  C213  C214   C215       1.5198  103.74 -174.61  111.97   1.5327
IC  C215  C213  *C214  H14R       1.5327  111.97  117.81  106.92   1.1110
IC  C215  C213  *C214  H14S       1.5327  111.97 -130.97  114.63   1.1110
IC  C213  C214  C215   C220       1.5767  111.97  174.03  113.14   1.5335
IC  C220  C214  *C215  C216       1.5335  113.14  133.14  122.80   1.5469
IC  C220  C214  *C215  H15R       1.5335  113.14 -114.06  104.11   1.1110
IC  C214  C215  C220   H20R       1.5327  113.14 -158.03  103.49   1.1110
IC  H20R  C215  *C220  H20S       1.1110  103.49  116.03  112.58   1.1110
IC  H20R  C215  *C220  H20T       1.1110  103.49 -123.55  122.14   1.1110
IC  C214  C215  C216   H16R       1.5327  122.80  171.60  110.95   1.1110
IC  H16R  C215  *C216  H16T       1.1110  110.95  114.20  105.97   1.1110
IC  H16R  C215  *C216  H16S       1.1110  110.95 -130.40  102.59   1.1110
IC  C22   C23   C217   H17R       1.5531  116.88   53.57  105.04   1.1110
IC  H17R  C23   *C217  H17T       1.1110  105.04  115.37  112.09   1.1110
IC  H17R  C23   *C217  H17S       1.1110  105.04 -109.22  114.06   1.1110
IC  C31   C32   C33    C34        1.5222  108.96  160.60  111.53   1.5456
IC  C34   C32   *C33   C317       1.5456  111.53  123.60  105.61   1.5854
IC  C34   C32   *C33   H3X        1.5456  111.53 -115.74  111.58   1.1110
IC  C32   C33   C317   H17X       1.5963  105.61   68.23  105.88   1.1110
IC  H17X  C33   *C317  H17Y       1.1110  105.88  118.09  108.25   1.1110
IC  H17X  C33   *C317  H17Z       1.1110  105.88 -121.98  108.06   1.1110
IC  C32   C33   C34    C35        1.5963  111.53  168.89  116.07   1.5167
IC  C35   C33   *C34   H4X        1.5167  116.07 -119.20  108.08   1.1110
IC  C35   C33   *C34   H4Y        1.5167  116.07  129.52  109.71   1.1110
IC  C33   C34   C35    C36        1.5456  116.07 -178.37  118.25   1.6149
IC  C36   C34   *C35   H5X        1.6149  118.25 -115.11  106.13   1.1110
IC  C36   C34   *C35   H5Y        1.6149  118.25  121.81  106.23   1.1110
IC  C34   C35   C36    C37        1.5167  118.25  173.78  111.39   1.5174
IC  C37   C35   *C36   H6X        1.5174  111.39  122.51   96.87   1.1110
IC  C37   C35   *C36   H6Y        1.5174  111.39 -130.13  111.71   1.1110
IC  C35   C36   C37    C38        1.6149  111.39  162.08  108.14   1.5443
IC  C38   C36   *C37   C318       1.5443  108.14  124.13  113.86   1.5899
IC  C38   C36   *C37   H7X        1.5443  108.14 -116.68  106.26   1.1110
IC  C36   C37   C318   H18X       1.5174  113.86  171.64  108.14   1.1110
IC  H18X  C37   *C318  H18Y       1.1110  108.14 -118.50  115.11   1.1110
IC  H18X  C37   *C318  H18Z       1.1110  108.14  121.15  110.07   1.1110
IC  C36   C37   C38    C39        1.5174  108.14 -154.69  112.32   1.5220
IC  C39   C37   *C38   H8X        1.5220  112.32  111.65  105.10   1.1110
IC  C39   C37   *C38   H8Y        1.5220  112.32 -130.20  110.43   1.1110
IC  C37   C38   C39    C310       1.5443  112.32  179.36  113.49   1.5092
IC  C310  C38   *C39   H9X        1.5092  113.49 -125.88  105.65   1.1110
IC  C310  C38   *C39   H9Y        1.5092  113.49  119.92  108.88   1.1110
IC  C38   C39   C310   C311       1.5220  113.49  174.64  115.34   1.5173
IC  C311  C39   *C310  H10X       1.5173  115.34 -123.56  106.36   1.1110
IC  C311  C39   *C310  H10Y       1.5173  115.34  120.66  104.30   1.1110
IC  C39   C310  C311   C312       1.5092  115.34  165.38  102.29   1.4701
IC  C312  C310  *C311  C319       1.4701  102.29  128.22  119.21   1.5583
IC  C312  C310  *C311  H11X       1.4701  102.29 -123.87  105.27   1.1110
IC  C310  C311  C312   C313       1.5173  102.29  -74.85  114.39   1.5365
IC  C313  C311  *C312  H12X       1.5365  114.39  117.55  110.38   1.1110
IC  C313  C311  *C312  H12Y       1.5365  114.39 -118.28  110.34   1.1110
IC  C311  C312  C313   C314       1.4701  114.39 -160.44  115.92   1.5170
IC  C314  C312  *C313  H13X       1.5170  115.92 -122.26  106.39   1.1110
IC  C314  C312  *C313  H13Y       1.5170  115.92  133.12  100.15   1.1110
IC  C312  C313  C314   C315       1.5365  115.92  180.00  116.57   1.5149
IC  C315  C313  *C314  H14X       1.5149  116.57 -115.58  106.81   1.1110
IC  C315  C313  *C314  H14Y       1.5149  116.57  131.27  107.73   1.1110
IC  C313  C314  C315   C316       1.5170  116.57   65.10  107.61   1.4853
IC  C316  C314  *C315  C320       1.4853  107.61  119.38  111.25   1.5625
IC  C316  C314  *C315  H15X       1.4853  107.61 -127.11  109.23   1.1110
IC  C314  C315  C316   H16Y       1.5149  107.61  -69.95  112.79   1.1110
IC  H16Y  C315  *C316  H16X       1.1110  112.79  138.18  103.36   1.1110
IC  H16Y  C315  *C316  H16Z       1.1110  112.79 -109.72  103.72   1.1110
IC  C314  C315  C320   H20Y       1.5149  111.25  -55.50  115.68   1.1110
IC  H20Y  C315  *C320  H20Z       1.1110  115.68 -113.92  109.48   1.1110
IC  H20Y  C315  *C320  H20X       1.1110  115.68  127.57  107.14   1.1110
IC  C310  C311  C319   H19Y       1.5173  119.21  -35.45  110.19   1.1110
IC  H19Y  C311  *C319  H19Z       1.1110  110.19 -119.64  109.39   1.1110
IC  H19Y  C311  *C319  H19X       1.1110  110.19  114.87  111.62   1.1110


RESI PEAR            0.000 ! phosphoethanolamine-archaeol (zwitterionic-di-O-phytanylglycerol)
!
!  R1 - O - CH2
!       |
!  R2 - O - CH
!       |
!       CH2 - PO4 - CH2 - CH2 - NH3
!
! Polar Head and glycerol ether backbone 
!
GROUP    
ATOM      N   NH3L  -0.3000   !         HN2   
ATOM    HN2    HCL   0.3300   !          |
ATOM    HN1    HCL   0.3300   !      HN1-N(+)-HN3
ATOM    HN3    HCL   0.3300   !          |
ATOM    C12   CTL2   0.1300   !     H12A-C12-H12B
ATOM   H12A   HAL2   0.0900   !          |
ATOM   H12B   HAL2   0.0900   !     H11A-C11-H11B
GROUP                                    |
ATOM    C11   CTL2  -0.0800   !  (-)O13 O12   
ATOM   H11A   HAL2   0.0900   !       \ /
ATOM   H11B   HAL2   0.0900   !        P (+)
ATOM      P     PL   1.5000   !       / \
ATOM    O11   OSLP  -0.5700   !  (-)O14 O11
ATOM    O12   OSLP  -0.5700   !          |
ATOM    O14    O2L  -0.7800   !          |     alpha1                    
ATOM    O13    O2L  -0.7800   !      HA--C1--HB
ATOM     C1   CTL2  -0.0800   !          |     theta1
ATOM     HA   HAL2   0.0900   !      HS--C2- - - - - - - 
ATOM     HB   HAL2   0.0900   !          | beta1         |
GROUP                         !          O21           theta3
ATOM     C2   CTL1   0.1300   !          | beta2         |
ATOM     HS   HAL1   0.0100   !     H1R--C21--H1S        |
ATOM    O21  OG301  -0.5600   !          |               |
ATOM    C21   CTL2   0.4000   !          |           HX--C3--HY 
ATOM    H1R   HAL2   0.0100   !          |               |   gamma1
ATOM    H1S   HAL2   0.0100   !          |               O31
ATOM    C22   CTL2  -0.1800   !          |               |   gamma2
ATOM    H2R   HAL2   0.0900   !          |          H1X--C31--H1Y
ATOM    H2S   HAL2   0.0900   !          |               |   gamma3
GROUP                         !          |               |
ATOM     C3   CTL2   0.0800   !     H2R--C22--H2S        |
ATOM     HX   HAL2   0.0200   !          |               |
ATOM     HY   HAL2   0.0200   !     H3R--C23-C217-H17R   |
ATOM    O31  OG301  -0.5600   !          |   |  \        |
ATOM    C31   CTL2   0.4000   !          |   |   H17S    |
ATOM    H1X   HAL2   0.0200   !          |   H17T        |
ATOM    H1Y   HAL2   0.0200   !          |               |
ATOM    C32   CTL2  -0.1800   !          |               |
ATOM    H2Y   HAL2   0.0900   !     H4R--C24--H4S        |
ATOM    H2X   HAL2   0.0900   !          |               |
GROUP                         !     H5R--C25--H5S        |
ATOM    C23   CTL1  -0.0900   !          |               |
ATOM    H3R   HAL1   0.0900   !     H6R--C26--H6S        |
GROUP                         !          |               |
ATOM    C24   CTL2  -0.1800   !     H7R--C27-C218-H18R   |
ATOM    C25   CTL2  -0.1800   !          |   |  \        |
ATOM    H4R   HAL2   0.0900   !          |   |   H18S    |
ATOM    H4S   HAL2   0.0900   !          |   H18T        |
ATOM    H5S   HAL2   0.0900   !          |               |
ATOM    H5R   HAL2   0.0900   !          |               |
GROUP                         !     H8R--C28--H8S        |
ATOM    C26   CTL2  -0.1800   !          |           |
ATOM    C27   CTL1  -0.0900   !     H9R--C29--H9S        |
ATOM    H6R   HAL2   0.0900   !          |               |
ATOM    H6S   HAL2   0.0900   !    H10R--C210--H10S      |
ATOM    H7R   HAL1   0.0900   !          |               |
GROUP                         !    H11R--C211-C219-H19R  |
ATOM   C218   CTL3  -0.2700   !          |    |  \       |
ATOM   H18T   HAL3   0.0900   !          |    |   H19S   |
ATOM   H18R   HAL3   0.0900   !          |    H19T       |
ATOM   H18S   HAL3   0.0900   !          |               |
GROUP                         !          |               |
ATOM    C28   CTL2  -0.1800   !    H12R--C212--H12S      |
ATOM    C29   CTL2  -0.1800   !          |               |
ATOM    H8R   HAL2   0.0900   !    H13R--C213--H13S      |
ATOM    H8S   HAL2   0.0900   !          |               |
ATOM    H9S   HAL2   0.0900   !    H14R--C214--H14S      |
ATOM    H9R   HAL2   0.0900   !          |               |
GROUP                         !    H15R--C215-C220-H20R  |
ATOM   C210   CTL2  -0.1800   !          |    |  \       |
ATOM   C211   CTL1  -0.0900   !          |    |   H20S   |
ATOM   H10R   HAL2   0.0900   !          |    H20T       |
ATOM   H10S   HAL2   0.0900   !          |               |
ATOM   H11R   HAL1   0.0900   !          |               |
GROUP                         !    H16R--C216--H16S      |
ATOM   C219   CTL3  -0.2700   !          |               |
ATOM   H19R   HAL3   0.0900   !          H16T            |
ATOM   H19T   HAL3   0.0900   !                          |
ATOM   H19S   HAL3   0.0900   !                          |
GROUP                         !                     H2X--C32--H2Y
ATOM   C212   CTL2  -0.1800   !                          |
ATOM   C213   CTL2  -0.1800   !                     H3X--C33-C317-H17X  
ATOM   H12R   HAL2   0.0900   !                          |   |  \
ATOM   H12S   HAL2   0.0900   !                          |   |  H17Y
ATOM   H13R   HAL2   0.0900   !                          |   H17Z
ATOM   H13S   HAL2   0.0900   !                          |
GROUP                         !                          |
ATOM   C214   CTL2  -0.1800   !                     H4X--C34--H4Y
ATOM   C215   CTL1  -0.0900   !                          |
ATOM   H14S   HAL2   0.0900   !                     H5X--C35--H5Y
ATOM   H14R   HAL2   0.0900   !                          |
ATOM   H15R   HAL1   0.0900   !                     H6X--C36--H6Y
GROUP                         !                          |
ATOM   C220   CTL3  -0.2700   !                     H7X--C37-C318-H18X
ATOM   H20T   HAL3   0.0900   !                          |   |  \
ATOM   H20S   HAL3   0.0900   !                          |   |   H18Y
ATOM   H20R   HAL3   0.0900   !                          |   H18Z
GROUP                         !                          |
ATOM   C216   CTL3  -0.2700   !                          |
ATOM   H16S   HAL3   0.0900   !                     H8X--C38--H8Y
ATOM   H16T   HAL3   0.0900   !                          |
ATOM   H16R   HAL3   0.0900   !                     H9X--C39--H9Y
GROUP                         !                          |
ATOM   C217   CTL3  -0.2700   !                    H10X--C310--H10Y
ATOM   H17R   HAL3   0.0900   !                          |
ATOM   H17T   HAL3   0.0900   !                    H11X--C311-C319-H19X
ATOM   H17S   HAL3   0.0900   !                          |    |  \
GROUP                         !                          |    |   H19Y
ATOM    C33   CTL1  -0.0900   !                          |    H19Z
ATOM    H3X   HAL1   0.0900   !                          |
GROUP                         !                          |
ATOM   C317   CTL3  -0.2700   !                    H12X--C312--H12Y
ATOM   H17X   HAL3   0.0900   !                          |
ATOM   H17Z   HAL3   0.0900   !                    H13X--C313--H13Y
ATOM   H17Y   HAL3   0.0900   !                          |
GROUP                         !                    H14X--C314--H14Y
ATOM    C34   CTL2  -0.1800   !                          |
ATOM    C35   CTL2  -0.1800   !                    H15X--C315-C320-H20X
ATOM    H4X   HAL2   0.0900   !                          |    |  \
ATOM    H4Y   HAL2   0.0900   !                          |    |   H20Y  
ATOM    H5X   HAL2   0.0900   !                          |    H20Z
ATOM    H5Y   HAL2   0.0900   !                          |
GROUP                         !                          |
ATOM    C36   CTL2  -0.1800   !                    H16X--C316--H16Y
ATOM    C37   CTL1  -0.0900   !                          | 
ATOM    H6Y   HAL2   0.0900   !                          H16Z           
ATOM    H6X   HAL2   0.0900   !
ATOM    H7X   HAL1   0.0900   !
GROUP                         !
ATOM   C318   CTL3  -0.2700   !
ATOM   H18Y   HAL3   0.0900   !                                 
ATOM   H18Z   HAL3   0.0900
ATOM   H18X   HAL3   0.0900
GROUP
ATOM    C38   CTL2  -0.1800
ATOM    C39   CTL2  -0.1800
ATOM    H8Y   HAL2   0.0900
ATOM    H8X   HAL2   0.0900
ATOM    H9X   HAL2   0.0900
ATOM    H9Y   HAL2   0.0900
GROUP
ATOM   C310   CTL2  -0.1800
ATOM   C311   CTL1  -0.0900
ATOM   H10X   HAL2   0.0900
ATOM   H10Y   HAL2   0.0900
ATOM   H11X   HAL1   0.0900
GROUP
ATOM   C312   CTL2  -0.1800
ATOM   C313   CTL2  -0.1800
ATOM   H12Y   HAL2   0.0900
ATOM   H12X   HAL2   0.0900
ATOM   H13X   HAL2   0.0900
ATOM   H13Y   HAL2   0.0900
GROUP
ATOM   C314   CTL2  -0.1800
ATOM   C315   CTL1  -0.0900
ATOM   H14X   HAL2   0.0900
ATOM   H14Y   HAL2   0.0900
ATOM   H15X   HAL1   0.0900
GROUP
ATOM   C316   CTL3  -0.2700
ATOM   H16Z   HAL3   0.0900
ATOM   H16X   HAL3   0.0900
ATOM   H16Y   HAL3   0.0900
GROUP
ATOM   C320   CTL3  -0.2700
ATOM   H20Z   HAL3   0.0900
ATOM   H20X   HAL3   0.0900
ATOM   H20Y   HAL3   0.0900
GROUP
ATOM   C319   CTL3  -0.2700
ATOM   H19Z   HAL3   0.0900
ATOM   H19X   HAL3   0.0900
ATOM   H19Y   HAL3   0.0900

BOND C1    C2  
BOND C2    C3  
BOND C2    O21 
BOND O21   C21 
BOND C21   C22 
BOND C22   C23 
BOND C23   C24 
BOND C24   C25 
BOND C25   C26 
BOND C26   C27 
BOND C27   C28 
BOND C28   C29 
BOND C29   C210
BOND C210  C211
BOND C211  C212
BOND C23   C217
BOND C27   C218
BOND C211  C219
BOND C212  C213
BOND C213  C214 
BOND C214 C215 
BOND C215  C220 
BOND C215  C216 
BOND C3    O31 
BOND O31   C31 
BOND C31   C32 
BOND C32   C33 
BOND C33   C34 
BOND C34   C35 
BOND C35   C36 
BOND C36   C37 
BOND C37   C38 
BOND C38   C39 
BOND C39   C310 
BOND C310  C311 
BOND C311  C312 
BOND C312  C313 
BOND C313  C314 
BOND C33   C317 
BOND C37   C318 
BOND C311  C319 
BOND C314  C315 
BOND C315  C316 
BOND C315  C320 
BOND N     C12 
BOND C12   C11 
BOND C11   O12 
BOND P     O12 
BOND P     O13 
BOND P     O11 
BOND O11   C1  
BOND C1    HB  
BOND C1    HA  
BOND C2    HS  
BOND C3    HX  
BOND C3    HY  
BOND C21   H1R   
BOND C21   H1S   
BOND C22   H2R   
BOND C22   H2S   
BOND C23   H3R  
BOND C24   H4R  
BOND C24   H4S  
BOND C25   H5R  
BOND C25   H5S  
BOND C26   H6R  
BOND C26   H6S  
BOND C27   H7R 
BOND C28   H8R  
BOND C28   H8S  
BOND C29   H9R  
BOND C29   H9S  
BOND C210  H10R  
BOND C210  H10S  
BOND C211  H11R  
BOND C212  H12R  
BOND C212  H12S  
BOND C217  H17R  
BOND C217  H17S  
BOND C217  H17T  
BOND C218  H18R  
BOND C218  H18S  
BOND C218  H18T  
BOND C219  H19R 
BOND C219  H19S 
BOND C219  H19T 
BOND C213  H13R 
BOND C213  H13S 
BOND C214 H14R 
BOND C214 H14S 
BOND C215  H15R 
BOND C220  H20R 
BOND C220  H20S 
BOND C220  H20T 
BOND C216  H16R 
BOND C216  H16T 
BOND C216  H16S 
BOND C31   H1X 
BOND C31   H1Y 
BOND C32   H2X 
BOND C32   H2Y 
BOND C33   H3X 
BOND C34   H4X 
BOND C34   H4Y 
BOND C35   H5X 
BOND C35   H5Y 
BOND C36   H6X 
BOND C36   H6Y 
BOND C37   H7X 
BOND C38   H8X 
BOND C38   H8Y 
BOND C39   H9X 
BOND C39   H9Y 
BOND C310  H10X 
BOND C310  H10Y 
BOND C311  H11X 
BOND C312  H12X 
BOND C312  H12Y 
BOND C313  H13X 
BOND C313  H13Y 
BOND C314  H14X 
BOND C314  H14Y 
BOND C317  H17X 
BOND C317  H17Y 
BOND C317  H17Z 
BOND C318  H18X 
BOND C318  H18Y 
BOND C318  H18Z 
BOND C319  H19X 
BOND C319  H19Z 
BOND C319  H19Y 
BOND C315  H15X 
BOND C316  H16X 
BOND C316  H16Z 
BOND C316  H16Y 
BOND C320  H20X 
BOND C320  H20Y 
BOND C320  H20Z 
BOND N     HN3 
BOND N     HN1 
BOND N     HN2 
BOND C12   H12A 
BOND C12   H12B 
BOND C11   H11A 
BOND C11   H11B 
BOND P      O14 

! IC table, energy minimized 
!    I   J     K     L     R(I(J/K)) T(I(JK/KJ)) PHI   T(JKL)   R(KL)

IC O31  C2   *C3    HX      1.4076  108.10  124.12  114.01   1.1110
IC O31  C2   *C3    HY      1.4076  108.10 -120.81  111.87   1.1110
IC O31  C3   C2     O21     1.4076  108.10  -59.34  108.08   1.4153
IC O21  C3   *C2    C1      1.4153  108.08 -120.14  108.38   1.6453
IC C1   C3   *C2    HS      1.6453  108.38 -118.06  111.35   1.1110
IC C3   C2   C1     O11     1.4728  108.38   82.56  109.26   1.4179
IC O11  C2   *C1    HB      1.4179  109.26  121.52  108.16   1.1110
IC O11  C2   *C1    HA      1.4179  109.26 -121.87  106.89   1.1110
IC C2   C1   O11    P       1.6453  109.26 -127.44  124.66   1.5628
IC C1   O11  P      O12     1.4179  124.66  129.83  100.03   1.6024
IC O12  O11  *P     O13     1.6024  100.03  108.06  106.59   1.5543
IC O12  O11  *P     O14     1.6024  100.03 -115.96  112.59   1.4851
IC O11  P    O12    C11     1.5628  100.03   66.93  117.23   1.4533
IC P    O12  C11    C12     1.6024  117.23  147.05  116.37   1.5245
IC C12  O12  *C11   H11A    1.5245  116.37  120.31  103.65   1.1110
IC C12  O12  *C11   H11B    1.5245  116.37 -126.78  111.75   1.1110
IC O12  C11  C12    N       1.4533  116.37  -63.19  112.14   1.4914
IC N    C11  *C12   H12A    1.4914  112.14  119.21   98.45   1.1000
IC N    C11  *C12   H12B    1.4914  112.14 -122.38  112.35   1.1000
IC C11  C12  N      HN3     1.5245  112.14  173.22  117.41   1.0400
IC HN3  C12  *N     HN1     1.0400  117.41  119.94  109.81   1.0400
IC HN3  C12  *N     HN2     1.0400  117.41 -127.10  105.58   1.0400
IC C3   C2   O21    C21     1.4728  108.08  169.94  115.16   1.3996
IC C2   O21  C21    C22     1.4153  115.16 -172.86  116.47   1.5164
IC C22  O21  *C21   H1R     1.5164  116.47  125.28  107.50   1.1110
IC C22  O21  *C21   H1S     1.5164  116.47 -128.77  112.60   1.1110
IC O21  C21  C22    C23     1.3996  116.47   62.34  117.57   1.5549
IC C23  C21  *C22   H2R     1.5549  117.57  117.62  107.61   1.1110
IC C23  C21  *C22   H2S     1.5549  117.57 -123.90  111.56   1.1110
IC C21  C22  C23    C24     1.5164  117.57   61.00  112.03   1.5458
IC C24  C22  *C23   C217    1.5458  112.03  127.69  107.37   1.5146
IC C24  C22  *C23   H3R     1.5458  112.03 -118.89  108.19   1.1110
IC C22  C23  C24    C25     1.5549  112.03 -175.85  114.92   1.5889
IC C25  C23  *C24   H4R     1.5889  114.92  116.70  109.81   1.1110
IC C25  C23  *C24   H4S     1.5889  114.92 -117.78  112.65   1.1110
IC C23  C24  C25    C26     1.5458  114.92  173.23  119.86   1.5203
IC C26  C24  *C25   H5R     1.5203  119.86  122.17  115.63   1.1110
IC C26  C24  *C25   H5S     1.5203  119.86 -128.73  108.02   1.1110
IC C24  C25  C26    C27     1.5889  119.86  173.53  105.53   1.5658
IC C27  C25  *C26   H6R     1.5658  105.53  126.00  113.46   1.1110
IC C27  C25  *C26   H6S     1.5658  105.53 -124.19  107.11   1.1110
IC C25  C26  C27    C28     1.5203  105.53   75.38  118.18   1.5151
IC C28  C26  *C27   C218    1.5151  118.18  125.37  106.81   1.5986
IC C28  C26  *C27   H7R     1.5151  118.18 -124.83  115.06   1.1110
IC C26  C27  C218   H18R    1.5658  106.81  -58.22  112.64   1.1110
IC H18R C27  *C218  H18S    1.1110  112.64  118.01  109.25   1.1110
IC H18R C27  *C218  H18T    1.1110  112.64 -131.33  113.89   1.1110
IC C26  C27  C28    C29     1.5658  118.18 -168.68  122.76   1.5313
IC C29  C27  *C28   H8R     1.5313  122.76  120.54  106.40   1.1110
IC C29  C27  *C28   H8S     1.5313  122.76 -126.39  106.07   1.1110
IC C27  C28  C29    C210    1.5151  122.76   60.59  113.57   1.5312
IC C210 C28  *C29   H9R     1.5312  113.57  126.45  106.31   1.1110
IC C210 C28  *C29   H9S     1.5312  113.57 -121.64  104.13   1.1110
IC C28  C29  C210   C211    1.5313  113.57 -178.76  115.62   1.5437
IC C211 C29  *C210  H10R    1.5437  115.62  121.39  106.13   1.1110
IC C211 C29  *C210  H10S    1.5437  115.62 -117.15  102.43   1.1110
IC C29  C210 C211   C212    1.5312  115.62   50.88  114.38   1.5811
IC C212 C210 *C211  C219    1.5811  114.38  132.45  111.28   1.5736
IC C212 C210 *C211  H11R    1.5811  114.38 -113.82   98.10   1.1110
IC C210 C211 C219   H19R    1.5437  111.28  -70.59  113.63   1.1110
IC H19R C211 *C219  H19S    1.1110  113.63  114.10  103.89   1.1110
IC H19R C211 *C219  H19T    1.1110  113.63 -120.88  116.97   1.1110
IC C210 C211 C212   C213    1.5437  114.38   49.45  124.40   1.5617
IC C213 C211 *C212  H12R    1.5617  124.40  125.56  107.15   1.1110
IC C213 C211 *C212  H12S    1.5617  124.40 -125.04  104.04   1.1110
IC C211 C212 C213   C214    1.5811  124.40  179.79  117.63   1.5934
IC C214 C212 *C213  H13R    1.5934  117.63  117.46  104.50   1.1110
IC C214 C212 *C213  H13S    1.5934  117.63 -127.60  111.82   1.1110
IC C212 C213 C214   C215    1.5617  117.63  -49.44  113.47   1.4916
IC C215 C213 *C214  H14R    1.4916  113.47  115.61  105.58   1.1110
IC C215 C213 *C214  H14S    1.4916  113.47 -124.51  113.37   1.1110
IC C213 C214  C215  C220    1.5934  113.47 -178.39  108.50   1.5962
IC C220 C214 *C215  C216    1.5962  108.50  124.42  114.51   1.4904
IC C220 C214 *C215  H15R    1.5962  108.50 -110.16  113.95   1.1110
IC C214 C215 C220   H20R    1.4916  108.50   65.62  111.18   1.1110
IC H20R C215 *C220  H20S    1.1110  111.18  116.74  109.43   1.1110
IC H20R C215 *C220  H20T    1.1110  111.18 -120.98  111.52   1.1110
IC C214 C215 C216   H16R    1.4916  114.51  -54.69  108.90   1.1110
IC H16R C215 *C216  H16T    1.1110  108.90  123.29  113.82   1.1110
IC H16R C215 *C216  H16S    1.1110  108.90 -111.02  105.68   1.1110
IC C22  C23  C217   H17R    1.5549  107.37   51.02  113.05   1.1110
IC H17R C23  *C217  H17S    1.1110  113.05  117.81  111.34   1.1110
IC H17R C23  *C217  H17T    1.1110  113.05 -122.60  114.13   1.1110
IC C2   C3   O31    C31     1.4728  108.10 -173.19  112.68   1.4128
IC C3   O31  C31    C32     1.4076  112.68  155.20  113.71   1.5463
IC C32  O31  *C31   H1X     1.5463  113.71  118.96  113.36   1.1110
IC C32  O31  *C31   H1Y     1.5463  113.71 -122.32  110.19   1.1110
IC O31  C31  C32    C33     1.4128  113.71   60.80  115.39   1.5208
IC C33  C31  *C32   H2X     1.5208  115.39  126.28  106.95   1.1110
IC C33  C31  *C32   H2Y     1.5208  115.39 -120.64  106.84   1.1110
IC C31  C32  C33    C34     1.5463  115.39   65.08  115.21   1.5432
IC C34  C32  *C33   C317    1.5432  115.21  128.41  109.82   1.5104
IC C34  C32  *C33   H3X     1.5432  115.21 -110.65  104.63   1.1110
IC C32  C33  C317   H17X    1.5208  109.82  -77.84  111.77   1.1110
IC H17X C33  *C317  H17Y    1.1110  111.77  118.62  107.96   1.1110
IC H17X C33  *C317  H17Z    1.1110  111.77 -124.89  107.19   1.1110
IC C32  C33  C34    C35     1.5208  115.21 -163.09  117.77   1.5523
IC C35  C33  *C34   H4X     1.5523  117.77  115.29  107.95   1.1110
IC C35  C33  *C34   H4Y     1.5523  117.77 -123.46  109.84   1.1110
IC C33  C34  C35    C36     1.5432  117.77  179.79  109.93   1.4776
IC C36  C34  *C35   H5X     1.4776  109.93  118.41  106.20   1.1110
IC C36  C34  *C35   H5Y     1.4776  109.93 -122.10  109.87   1.1110
IC C34  C35  C36    C37     1.5523  109.93  176.98  116.80   1.6372
IC C37  C35  *C36   H6X     1.6372  116.80  124.32  105.42   1.1110
IC C37  C35  *C36   H6Y     1.6372  116.80 -132.38  116.92   1.1110
IC C35  C36  C37    C38     1.4776  116.80  -72.16  111.65   1.5831
IC C38  C36  *C37   C318    1.5831  111.65  127.35  111.70   1.5790
IC C38  C36  *C37   H7X     1.5831  111.65 -114.31  109.89   1.1110
IC C36  C37  C318   H18X    1.6372  111.70  164.28  109.46   1.1110
IC H18X C37  *C318  H18Y    1.1110  109.46  119.35  114.73   1.1110
IC H18X C37  *C318  H18Z    1.1110  109.46 -127.89  105.98   1.1110
IC C36  C37  C38    C39     1.6372  111.65  -63.88  111.31   1.5016
IC C39  C37  *C38   H8X     1.5016  111.31  126.20  113.61   1.1110
IC C39  C37  *C38   H8Y     1.5016  111.31 -126.10  108.99   1.1110
IC C37  C38  C39    C310    1.5831  111.31  177.99  114.62   1.5283
IC C310 C38  *C39   H9X     1.5283  114.62  118.07   96.65   1.1110
IC C310 C38  *C39   H9Y     1.5283  114.62 -124.90  111.29   1.1110
IC C38  C39  C310   C311    1.5016  114.62  -65.82  120.15   1.5927
IC C311 C39  *C310  H10X    1.5927  120.15  120.61  111.30   1.1110
IC C311 C39  *C310  H10Y    1.5927  120.15 -131.81  106.35   1.1110
IC C39  C310  C311  C312    1.5283  120.15 -179.17  114.26   1.5830
IC C312 C310  *C311 C319    1.5830  114.26  136.65  109.00   1.5261
IC C312 C310  *C311 H11X    1.5830  114.26 -112.99  102.05   1.1110
IC C310 C311  C312  C313    1.5927  114.26 -160.79  114.59   1.5080
IC C313 C311  *C312 H12X    1.5080  114.59  137.85  107.74   1.1110
IC C313 C311  *C312 H12Y    1.5080  114.59 -110.53  103.34   1.1110
IC C311 C312  C313  C314    1.5830  114.59 -178.67  116.71   1.5319
IC C314 C312  *C313 H13X    1.5319  116.71  131.09  106.90   1.1110
IC C314 C312  *C313 H13Y    1.5319  116.71 -126.39  103.65   1.1110
IC C312 C313  C314  C315    1.5080  116.71 -173.20  110.96   1.5604
IC C315 C313  *C314 H14X    1.5604  110.96  121.74  110.66   1.1110
IC C315 C313  *C314 H14Y    1.5604  110.96 -120.52  110.99   1.1110
IC C313 C314  C315  C316    1.5319  110.96   44.74  116.12   1.5507
IC C316 C314  *C315 C320    1.5507  116.12  126.10  106.57   1.5537
IC C316 C314  *C315 H15X    1.5507  116.12 -110.55  106.89   1.1110
IC C314 C315  C316  H16X    1.5604  116.12 -178.38  109.95   1.1110
IC H16X C315  *C316 H16Z    1.1110  109.95  121.93  108.43   1.1110
IC H16X C315  *C316 H16Y    1.1110  109.95 -117.10  111.22   1.1110
IC C314 C315  C320  H20X    1.5604  106.57   50.27  107.32   1.1110
IC H20X C315  *C320 H20Y    1.1110  107.32  115.47  106.52   1.1110
IC H20X C315  *C320 H20Z    1.1110  107.32 -126.87  108.93   1.1110
IC C310 C311  C319  H19X    1.5927  109.00   57.06  118.15   1.1110
IC H19X C311  *C319 H19Y    1.1110  118.15  123.19  110.62   1.1110
IC H19X C311  *C319 H19Z    1.1110  118.15 -115.94  109.58   1.1110


RESI MEN7            0.000   ! menaquinone-7, 7 units of isoprene
GROUP
ATOM    CR1  CG2R61  -0.1150 !        HR2        HR3          
ATOM    HR1   HGR61   0.1150 !         \       /
ATOM    CR2  CG2R61  -0.1150 !         CR2---CR3
ATOM    HR2   HGR61   0.1150 !         //     \\
GROUP                        !   HR1--CR1       CR4--HR4
ATOM    CR3  CG2R61  -0.1150 !         \       /
ATOM    HR3   HGR61   0.1150 !         CR10===CR9
ATOM    CR4  CG2R61  -0.1150 !         /       \
ATOM    HR4   HGR61   0.1150 !    OR8=CR8       CR5=OR5
GROUP                        !         \       /
ATOM    CR5  CG2R63   0.4500 !         CR7===CR6
ATOM    OR5   OG2D4  -0.4500 !         /       \      
GROUP                        !   H1R--C11  H1X--C21--H1Y
ATOM    CR6  CG2R61   0.0000 !      / |         |
ATOM    CR7  CG2R61   0.0000 !    H1S |         | 
GROUP                        !       H1T        C22--H2Y
ATOM    CR8  CG2R63   0.4500 !                  ||
ATOM    OR8   OG2D4  -0.4500 !                  ||
GROUP                        !                 C23-C229-H29Z
ATOM    CR9  CG2R61   0.0000 !                  |   | \
ATOM    CR10 CG2R61   0.0000 !                  |   |  H29Y
GROUP                        !                  |   H29X
ATOM    C11    CTL3  -0.2700 !                  |
ATOM    H1S    HAL3   0.0900 !            H4X--C24--H4Y
ATOM    H1T    HAL3   0.0900 !                  |
ATOM    H1R    HAL3   0.0900 !                  |
GROUP                        !            H5X--C25--H5Y
ATOM    C22    CEL1  -0.1500 !                  |
ATOM    C21    CTL2  -0.1800 !                  |
ATOM    H2Y    HEL1   0.1500 !                 C26--H6Y
ATOM    H1X    HAL2   0.0900 !                  ||
ATOM    H1Y    HAL2   0.0900 !                  ||
GROUP                        !                 C27-C230-H30Z
ATOM    C24    CTL2  -0.1800 !                  |   |  \
ATOM    C23    CEL0  -0.0000 !                  |   |   H30Y
ATOM    H4X    HAL2   0.0900 !                  |   H30X
ATOM    H4Y    HAL2   0.0900 !                  |
GROUP                        !            H8X--C28--H8Y
ATOM    C26    CEL1  -0.1500 !                  |
ATOM    C25    CTL2  -0.1800 !                  |
ATOM    H6Y    HEL1   0.1500 !            H9X--C29--H9Y
ATOM    H5Y    HAL2   0.0900 !                  |
ATOM    H5X    HAL2   0.0900 !                  |
GROUP                        !                 C210--H10Y
ATOM    C28    CTL2  -0.1800 !                  ||
ATOM    C27    CEL0   0.0000 !                  ||
ATOM    H8X    HAL2   0.0900 !                 C211-C231-H31Z
ATOM    H8Y    HAL2   0.0900 !                  |   |  \
GROUP                        !                  |   |   H31Y
ATOM    C210   CEL1  -0.1500 !                  |   H31X
ATOM    C29    CTL2  -0.1800 !                  |
ATOM    H10Y   HEL1   0.1500 !            H12X--C212--H12Y
ATOM    H9Y    HAL2   0.0900 !                  |
ATOM    H9X    HAL2   0.0900 !                  |
GROUP                        !            H13X--C213--H13Y
ATOM    C212   CTL2  -0.1800 !                  |
ATOM    C211   CEL0   0.0000 !                  |
ATOM    H12X   HAL2   0.0900 !                 C214--H14Y
ATOM    H12Y   HAL2   0.0900 !                  ||
GROUP                        !                  ||
ATOM    C213   CTL2  -0.1800 !                 C215-C232-H32Z
ATOM    C214   CEL1  -0.1500 !                  |   |  \
ATOM    H13X   HAL2   0.0900 !                  |   |   H32Y
ATOM    H13Y   HAL2   0.0900 !                  |   H32X
ATOM    H14Y   HEL1   0.1500 !                  |
ATOM    C215   CEL0   0.0000 !             H16X--C216--H16Y
GROUP                        !                  |
ATOM    C216   CTL2  -0.1800 !                  |
ATOM    C217   CTL2  -0.1800 !             H17X--C217--H17Y
ATOM    H16Y   HAL2   0.0900 !                  |
ATOM    H16X   HAL2   0.0900 !                  |
ATOM    H17Y   HAL2   0.0900 !                 C218--H18Y
ATOM    H17X   HAL2   0.0900 !                  ||
GROUP                        !                  ||
ATOM    C218   CEL1  -0.1500 !                 C219-C233-H33Z
ATOM    C219   CEL0   0.0000 !                  |   |  \
ATOM    H18Y   HEL1   0.1500 !                  |   |   H33Y
GROUP                        !                  |   H33X
ATOM    C220   CTL2  -0.1800 !                  |
ATOM    C221   CTL2  -0.1800 !            H20X--C220--H20Y
ATOM    H20Y   HAL2   0.0900 !                  |
ATOM    H20X   HAL2   0.0900 !                  |
ATOM    H21Y   HAL2   0.0900 !            H21X--C221--H21Y
ATOM    H21X   HAL2   0.0900 !                  |
GROUP                        !                  |
ATOM    C222   CEL1  -0.1500 !                 C222--H22Y
ATOM    C223   CEL0   0.0000 !                  ||
ATOM    H22Y   HEL1   0.1500 !                  ||
GROUP                        !                 C223-C234-H34Z
ATOM    C224   CTL2  -0.1800 !                  |   |  \
ATOM    C225   CTL2  -0.1800 !                  |   |   H34Y
ATOM    H24Y   HAL2   0.0900 !                  |   H34X
ATOM    H24X   HAL2   0.0900 !                  |
ATOM    H25X   HAL2   0.0900 !            H24X--C224--H24Y
ATOM    H25Y   HAL2   0.0900 !                  |
GROUP                        !                  |
ATOM    C226   CEL1  -0.1500 !            H25X--C225--H25Y
ATOM    C227   CEL0   0.0000 !                  |
ATOM    H26Y   HEL1   0.1500 !                  |
GROUP                        !                 C226--H26Y
ATOM    C228   CTL3  -0.2700 !                  ||
ATOM    H28Y   HAL3   0.0900 !                 C227-C235-H35Z
ATOM    H28X   HAL3   0.0900 !                  |  |  \
ATOM    H28Z   HAL3   0.0900 !                  |  |   H35Y
GROUP                        !                  | H35X
ATOM    C229   CTL3  -0.2700 !                  |                  
ATOM    H29Z   HAL3   0.0900 !            H28X--C228--H28Y         
ATOM    H29Y   HAL3   0.0900 !                  |                  
ATOM    H29X   HAL3   0.0900 !                  |                  
GROUP                        !                  H28Z               
ATOM    C230   CTL3  -0.2700 !         
ATOM    H30Z   HAL3   0.0900 !         
ATOM    H30X   HAL3   0.0900 !         
ATOM    H30Y   HAL3   0.0900 !         
GROUP                        !         
ATOM    C231   CTL3  -0.2700 !         
ATOM    H31X   HAL3   0.0900 !         
ATOM    H31Z   HAL3   0.0900 !         
ATOM    H31Y   HAL3   0.0900 !         
GROUP
ATOM    C232   CTL3  -0.2700
ATOM    H32Y   HAL3   0.0900
ATOM    H32Z   HAL3   0.0900
ATOM    H32X   HAL3   0.0900
GROUP
ATOM    C233   CTL3  -0.2700
ATOM    H33Y   HAL3   0.0900
ATOM    H33Z   HAL3   0.0900
ATOM    H33X   HAL3   0.0900
GROUP
ATOM    C234   CTL3  -0.2700
ATOM    H34Y   HAL3   0.0900
ATOM    H34Z   HAL3   0.0900
ATOM    H34X   HAL3   0.0900
GROUP
ATOM    C235   CTL3  -0.2700
ATOM    H35Y   HAL3   0.0900
ATOM    H35Z   HAL3   0.0900
ATOM    H35X   HAL3   0.0900

BOND CR4   CR9 
BOND CR9   CR10 
BOND CR10  CR1
BOND CR1   CR2 
BOND CR2   CR3 
BOND CR3   CR4 
BOND CR9   CR5 
BOND CR5   CR6 
BOND CR6   CR7  
BOND CR7   CR8 
BOND CR8   CR10 
BOND CR8   OR8  
BOND CR5   OR5  
BOND CR7   C11 
BOND CR6   C21 
BOND C21   C22 
BOND C22   C23 
BOND C23   C24 
BOND C23   C229
BOND C24   C25 
BOND C26   C25 
BOND C26   C27 
BOND C27   C28  
BOND C27   C230 
BOND C29   C28  
BOND C210  C29 
BOND C210  C211
BOND C211  C212
BOND C211  C231
BOND C213  C212
BOND C214  C213
BOND C214  C215
BOND C215  C216
BOND C215  C232
BOND C216  C217
BOND C218  C217
BOND C218  C219
BOND C219  C220
BOND C219  C233
BOND C220  C221
BOND C221  C222
BOND C222  C223
BOND C223  C224
BOND C223  C234
BOND C224  C225 
BOND C226  C225 
BOND C226  C227 
BOND C227  C228 
BOND C227  C235 
BOND CR4   HR4 
BOND CR1   HR1 
BOND CR2   HR2 
BOND CR3   HR3 
BOND C11   H1R 
BOND C11   H1S 
BOND C11   H1T 
BOND C21   H1X 
BOND C21   H1Y 
BOND C22   H2Y 
BOND C24   H4X 
BOND C24   H4Y 
BOND C25   H5X 
BOND C25   H5Y 
BOND C26   H6Y 
BOND C28   H8X 
BOND C28   H8Y 
BOND C29   H9X 
BOND C29   H9Y 
BOND C210  H10Y 
BOND C212  H12X
BOND C212  H12Y 
BOND C213  H13X
BOND C213  H13Y
BOND C214  H14Y
BOND C216  H16X
BOND C216  H16Y
BOND C217  H17X
BOND C217  H17Y
BOND C218  H18Y
BOND C220  H20X
BOND C220  H20Y
BOND C221  H21X
BOND C221  H21Y
BOND C222  H22Y
BOND C224  H24X 
BOND C224  H24Y
BOND C225  H25X 
BOND C225  H25Y
BOND C226  H26Y
BOND C228  H28X 
BOND C228  H28Y
BOND C228  H28Z
BOND C229  H29X
BOND C229  H29Y
BOND C229  H29Z
BOND C230  H30X
BOND C230  H30Y
BOND C230  H30Z
BOND C231  H31X
BOND C231  H31Y
BOND C231  H31Z
BOND C232  H32X
BOND C232  H32Y
BOND C232  H32Z
BOND C233  H33X
BOND C233  H33Y
BOND C233  H33Z
BOND C234  H34X
BOND C234  H34Y
BOND C234  H34Z
BOND C235  H35X
BOND C235  H35Y
BOND C235  H35Z
IMPR CR5   CR6    CR9    OR5    
IMPR CR8   CR7    CR10   OR8    

! IC table, minized
!    N      I       J       K      L      R(I(J/K)) T(I(JK/KJ)) PHI   T(JKL)   R(KL)
IC   CR2     CR10   *CR1    HR1    1.3839  125.09  177.79  116.08   1.0800
IC   CR10    CR9    CR4     CR3    1.3750  120.00  180.00  120.00   1.3750
IC   CR10    CR1    CR2     CR3    1.4465  125.09    1.95  116.27   1.3778
IC   CR3     CR1    *CR2    HR2    1.3778  116.27  162.15  126.84   1.0800
IC   CR1     CR2    CR3     CR4    1.3839  116.27   -2.48  121.53   1.4163
IC   CR4     CR2    *CR3    HR3    1.4163  121.53 -176.12  118.12   1.0800
IC   CR2     CR3    CR4     CR9    1.3778  121.53    3.73  120.17   1.3913
IC   CR9     CR3    *CR4    HR4    1.3913  120.17  169.73  120.13   1.0800
IC   CR10    CR4    *CR9    CR5    1.3830  121.44 -176.17  115.57   1.4677
IC   CR4     CR9    CR5     CR6    1.3913  115.57  165.45  117.08   1.3771
IC   CR6     CR9    *CR5    OR5    1.3771  117.08  176.64  120.52   1.2377
IC   CR9     CR5    CR6     C21    1.4677  117.08 -172.73  123.44   1.5934
IC   C21     CR5    *CR6    CR7    1.5934  123.44 -175.52  120.90   1.4540
IC   CR5     CR6    CR7     CR8    1.3771  120.90   -7.43  119.33   1.4952
IC   CR8     CR6    *CR7    C11    1.4952  119.33  166.01  122.93   1.4902
IC   CR10    CR7    *CR8    OR8    1.3913  117.71  166.33  122.84   1.2614
IC   CR6     CR7    C11     H1R    1.4540  122.93 -139.24  108.50   1.1110
IC   H1R     CR7    *C11    H1S    1.1110  108.50  113.48  112.15   1.1110
IC   H1R     CR7    *C11    H1T    1.1110  108.50 -128.94  108.62   1.1110
IC   CR5     CR6    C21     C22    1.3771  123.44  -74.33  121.24   1.5252
IC   C22     CR6    *C21    H1X    1.5252  121.24  125.26  108.76   1.1110
IC   C22     CR6    *C21    H1Y    1.5252  121.24 -125.84  107.42   1.1110
IC   CR6     C21    C22     C23    1.5934  121.24  113.32  134.04   1.3513
IC   C23     C21    *C22    H2Y    1.3513  134.04 -173.91  113.67   1.1000
IC   C21     C22    C23     C24    1.5252  134.04 -177.24  120.57   1.5243
IC   C24     C22    *C23    C229   1.5243  120.57  179.54  120.84   1.5654
IC   C22     C23    C24     C25    1.3513  120.57  107.95  111.58   1.5233
IC   C25     C23    *C24    H4X    1.5233  111.58  118.44  115.44   1.1110
IC   C25     C23    *C24    H4Y    1.5233  111.58 -117.25  110.98   1.1110
IC   C23     C24    C25     C26    1.5243  111.58  -52.13  117.61   1.5024
IC   C26     C24    *C25    H5X    1.5024  117.61  123.46  108.16   1.1110
IC   C26     C24    *C25    H5Y    1.5024  117.61 -121.00  104.88   1.1110
IC   C24     C25    C26     C27    1.5233  117.61  -80.04  130.91   1.3779
IC   C27     C25    *C26    H6Y    1.3779  130.91  166.32  111.12   1.1000
IC   C25     C26    C27     C28    1.5024  130.91 -178.05  121.12   1.5421
IC   C28     C26    *C27    C230   1.5421  121.12 -178.00  119.65   1.5210
IC   C26     C27    C28     C29    1.3779  121.12 -122.50  116.97   1.5470
IC   C29     C27    *C28    H8X    1.5470  116.97  123.39  104.42   1.1110
IC   C29     C27    *C28    H8Y    1.5470  116.97 -129.43  109.04   1.1110
IC   C27     C28    C29     C210   1.5421  116.97  158.87  119.26   1.5314
IC   C210    C28    *C29    H9X    1.5314  119.26  134.28  110.94   1.1110
IC   C210    C28    *C29    H9Y    1.5314  119.26 -112.79  105.26   1.1110
IC   C28     C29    C210    C211   1.5470  119.26  143.61  130.90   1.3678
IC   C211    C29    *C210   H10Y   1.3678  130.90  166.91  115.82   1.1000
IC   C29     C210   C211    C212   1.5314  130.90  179.38  117.24   1.5237
IC   C212    C210   *C211   C231   1.5237  117.24  164.51  127.47   1.5177
IC   C210    C211   C212    C213   1.3678  117.24   74.22  117.67   1.5680
IC   C213    C211   *C212   H12X   1.5680  117.67  130.77  112.82   1.1110
IC   C213    C211   *C212   H12Y   1.5680  117.67 -125.01  105.95   1.1110
IC   C211    C212   C213    C214   1.5237  117.67 -173.35  104.90   1.5060
IC   C214    C212   *C213   H13X   1.5060  104.90  125.97  114.57   1.1110
IC   C214    C212   *C213   H13Y   1.5060  104.90 -110.96  110.93   1.1110
IC   C212    C213   C214    C215   1.5680  104.90  127.07  137.02   1.3168
IC   C215    C213   *C214   H14Y   1.3168  137.02  168.15  110.15   1.1000
IC   C213    C214   C215    C216   1.5060  137.02  177.34  118.74   1.5399
IC   C216    C214   *C215   C232   1.5399  118.74  178.15  123.20   1.5275
IC   C214    C215   C216    C217   1.3168  118.74   43.82  114.99   1.5309
IC   C217    C215   *C216   H16X   1.5309  114.99  112.16  110.25   1.1110
IC   C217    C215   *C216   H16Y   1.5309  114.99 -126.71  110.63   1.1110
IC   C215    C216   C217    C218   1.5399  114.99  160.87  108.80   1.5233
IC   C218    C216   *C217   H17X   1.5233  108.80  118.80  117.47   1.1110
IC   C218    C216   *C217   H17Y   1.5233  108.80 -127.56  112.83   1.1110
IC   C216    C217   C218    C219   1.5309  108.80  102.73  126.38   1.3243
IC   C219    C217   *C218   H18Y   1.3243  126.38  176.23  111.39   1.1000
IC   C217    C218   C219    C220   1.5233  126.38 -178.48  119.48   1.4372
IC   C220    C218   *C219   C233   1.4372  119.48  159.70  120.54   1.5066
IC   C218    C219   C220    C221   1.3243  119.48 -117.17  115.78   1.5798
IC   C221    C219   *C220   H20X   1.5798  115.78  122.41  112.18   1.1110
IC   C221    C219   *C220   H20Y   1.5798  115.78 -123.88   98.86   1.1110
IC   C219    C220   C221    C222   1.4372  115.78 -167.26  107.15   1.4688
IC   C222    C220   *C221   H21X   1.4688  107.15  124.32  107.59   1.1110
IC   C222    C220   *C221   H21Y   1.4688  107.15 -124.35  112.95   1.1110
IC   C220    C221   C222    C223   1.5798  107.15 -164.94  126.35   1.3673
IC   C223    C221   *C222   H22Y   1.3673  126.35  179.04  121.60   1.1000
IC   C221    C222   C223    C224   1.4688  126.35 -178.52  118.47   1.4878
IC   C224    C222   *C223   C234   1.4878  118.47 -179.63  122.54   1.4722
IC   C222    C223   C224    C225   1.3673  118.47   -2.88  125.67   1.5666
IC   C225    C223   *C224   H24X   1.5666  125.67  121.78   96.93   1.1110
IC   C225    C223   *C224   H24Y   1.5666  125.67 -127.54  111.96   1.1110
IC   C223    C224   C225    C226   1.4878  125.67  173.28  111.18   1.5169
IC   C226    C224   *C225   H25X   1.5169  111.18  119.19  105.85   1.1110
IC   C226    C224   *C225   H25Y   1.5169  111.18 -127.27  109.19   1.1110
IC   C224    C225   C226    C227   1.5666  111.18 -119.68  128.30   1.3950
IC   C227    C225   *C226   H26Y   1.3950  128.30 -165.20  112.33   1.1000
IC   C225    C226   C227    C228   1.5169  128.30 -177.05  121.47   1.5492
IC   C228    C226   *C227   C235   1.5492  121.47 -171.56  126.24   1.5205
IC   C226    C227   C228    H28X   1.3950  121.47 -123.96  114.53   1.1110
IC   H28X    C227   *C228   H28Y   1.1110  114.53  129.99  111.16   1.1110
IC   H28X    C227   *C228   H28Z   1.1110  114.53 -108.67  107.13   1.1110
IC   C22     C23    C229    H29X   1.3513  120.84  -95.91  110.01   1.1110
IC   H29X    C23    *C229   H29Y   1.1110  110.01  121.72  102.81   1.1110
IC   H29X    C23    *C229   H29Z   1.1110  110.01 -118.76  114.97   1.1110
IC   C26     C27    C230    H30X   1.3779  119.65  125.07  112.98   1.1110
IC   H30X    C27    *C230   H30Y   1.1110  112.98  112.53  107.21   1.1110
IC   H30X    C27    *C230   H30Z   1.1110  112.98 -128.03  114.68   1.1110
IC   C210    C211   C231    H31X   1.3678  127.47    7.88  115.30   1.1110
IC   H31X    C211   *C231   H31Y   1.1110  115.30  128.44  111.83   1.1110
IC   H31X    C211   *C231   H31Z   1.1110  115.30 -116.80  106.91   1.1110
IC   C214    C215   C232    H32X   1.3168  123.20   -3.67  109.48   1.1110
IC   H32X    C215   *C232   H32Y   1.1110  109.48  118.87  105.10   1.1110
IC   H32X    C215   *C232   H32Z   1.1110  109.48 -121.77  109.45   1.1110
IC   C218    C219   C233    H33X   1.3243  120.54  141.53  106.74   1.1110
IC   H33X    C219   *C233   H33Y   1.1110  106.74  107.80  113.67   1.1110
IC   H33X    C219   *C233   H33Z   1.1110  106.74 -123.34  114.70   1.1110
IC   C222    C223   C234    H34X   1.3673  122.54  141.25  116.51   1.1110
IC   H34X    C223   *C234   H34Y   1.1110  116.51  117.89  106.12   1.1110
IC   H34X    C223   *C234   H34Z   1.1110  116.51 -112.29  111.29   1.1110
IC   C226    C227   C235    H35X   1.3950  126.24 -125.63  111.58   1.1110
IC   H35X    C227   *C235   H35Y   1.1110  111.58  123.15  106.53   1.1110
IC   H35X    C227   *C235   H35Z   1.1110  111.58 -120.39  106.73   1.1110


RESI MEN8            0.000   ! menaquinone-8, 8 units of isoprenoids
GROUP
ATOM    CR1  CG2R61  -0.1150 !        HR2        HR3          
ATOM    HR1   HGR61   0.1150 !         \       /
ATOM    CR2  CG2R61  -0.1150 !         CR2---CR3
ATOM    HR2   HGR61   0.1150 !         //     \\
GROUP                        !   HR1--CR1       CR4--HR4
ATOM    CR3  CG2R61  -0.1150 !         \       /
ATOM    HR3   HGR61   0.1150 !         CR10===CR9
ATOM    CR4  CG2R61  -0.1150 !         /       \
ATOM    HR4   HGR61   0.1150 !    OR8=CR8       CR5=OR5
GROUP                        !         \       /
ATOM    CR5  CG2R63   0.4500 !         CR7===CR6
ATOM    OR5   OG2D4  -0.4500 !         /       \      
GROUP                        !   H1R--C11  H1X--C21--H1Y
ATOM    CR6  CG2R61   0.0000 !      / |         |
ATOM    CR7  CG2R61   0.0000 !    H1S |         | 
GROUP                        !       H1T        C22--H2Y
ATOM    CR8  CG2R63   0.4500 !                  ||
ATOM    OR8   OG2D4  -0.4500 !                  ||
GROUP                        !                 C23-C233-H33Z
ATOM    CR9  CG2R61   0.0000 !                  |   | \
ATOM    CR10 CG2R61   0.0000 !                  |   |  H33Y
GROUP                        !                  |   H33X
ATOM    C11    CTL3  -0.2700 !                  |
ATOM    H1S    HAL3   0.0900 !            H4X--C24--H4Y
ATOM    H1T    HAL3   0.0900 !                  |
ATOM    H1R    HAL3   0.0900 !                  |
GROUP                        !            H5X--C25--H5Y
ATOM    C22    CEL1  -0.1500 !                  |
ATOM    C21    CTL2  -0.1800 !                  |
ATOM    H2Y    HEL1   0.1500 !                 C26--H6Y
ATOM    H1X    HAL2   0.0900 !                  ||
ATOM    H1Y    HAL2   0.0900 !                  ||
GROUP                        !                 C27-C234-H34Z
ATOM    C24    CTL2  -0.1800 !                  |   |  \
ATOM    C23    CEL0  -0.0000 !                  |   |   H34Y
ATOM    H4X    HAL2   0.0900 !                  |   H34X
ATOM    H4Y    HAL2   0.0900 !                  |
GROUP                        !            H8X--C28--H8Y
ATOM    C26    CEL1  -0.1500 !                  |
ATOM    C25    CTL2  -0.1800 !                  |
ATOM    H6Y    HEL1   0.1500 !            H9X--C29--H9Y
ATOM    H5Y    HAL2   0.0900 !                  |
ATOM    H5X    HAL2   0.0900 !                  |
GROUP                        !                 C210--H10Y
ATOM    C28    CTL2  -0.1800 !                  ||
ATOM    C27    CEL0   0.0000 !                  ||
ATOM    H8X    HAL2   0.0900 !                 C211-C235-H35Z
ATOM    H8Y    HAL2   0.0900 !                  |   |  \
GROUP                        !                  |   |   H35Y
ATOM    C210   CEL1  -0.1500 !                  |   H35X
ATOM    C29    CTL2  -0.1800 !                  |
ATOM    H10Y   HEL1   0.1500 !            H12X--C212--H12Y
ATOM    H9Y    HAL2   0.0900 !                  |
ATOM    H9X    HAL2   0.0900 !                  |
GROUP                        !            H13X--C213--H13Y
ATOM    C212   CTL2  -0.1800 !                  |
ATOM    C211   CEL0   0.0000 !                  |
ATOM    H12X   HAL2   0.0900 !                 C214--H14Y
ATOM    H12Y   HAL2   0.0900 !                  ||
GROUP                        !                  ||
ATOM    C213   CTL2  -0.1800 !                 C215-C236-H36Z
ATOM    C214   CEL1  -0.1500 !                  |   |  \
ATOM    H13X   HAL2   0.0900 !                  |   |   H36Y
ATOM    H13Y   HAL2   0.0900 !                  |   H36X
ATOM    H14Y   HEL1   0.1500 !                  |
ATOM    C215   CEL0   0.0000 !             H16X--C216--H16Y
GROUP                        !                  |
ATOM    C216   CTL2  -0.1800 !                  |
ATOM    C217   CTL2  -0.1800 !             H17X--C217--H17Y
ATOM    H16Y   HAL2   0.0900 !                  |
ATOM    H16X   HAL2   0.0900 !                  |
ATOM    H17Y   HAL2   0.0900 !                 C218--H18Y
ATOM    H17X   HAL2   0.0900 !                  ||
GROUP                        !                  ||
ATOM    C218   CEL1  -0.1500 !                 C219-C237-H37Z
ATOM    C219   CEL0   0.0000 !                  |   |  \
ATOM    H18Y   HEL1   0.1500 !                  |   |   H37Y
GROUP                        !                  |   H37X
ATOM    C220   CTL2  -0.1800 !                  |
ATOM    C221   CTL2  -0.1800 !            H20X--C220--H20Y
ATOM    H20Y   HAL2   0.0900 !                  |
ATOM    H20X   HAL2   0.0900 !                  |
ATOM    H21Y   HAL2   0.0900 !            H21X--C221--H21Y
ATOM    H21X   HAL2   0.0900 !                  |
GROUP                        !                  |
ATOM    C222   CEL1  -0.1500 !                 C222--H22Y
ATOM    C223   CEL0   0.0000 !                  ||
ATOM    H22Y   HEL1   0.1500 !                  ||
GROUP                        !                 C223-C238-H38Z
ATOM    C224   CTL2  -0.1800 !                  |   |  \
ATOM    C225   CTL2  -0.1800 !                  |   |   H38Y
ATOM    H24Y   HAL2   0.0900 !                  |   H38X
ATOM    H24X   HAL2   0.0900 !                  |
ATOM    H25X   HAL2   0.0900 !            H24X--C224--H24Y
ATOM    H25Y   HAL2   0.0900 !                  |
GROUP                        !                  |
ATOM    C226   CEL1  -0.1500 !            H25X--C225--H25Y
ATOM    C227   CEL0   0.0000 !                  |
ATOM    H26Y   HEL1   0.1500 !                  |
GROUP                        !                 C226--H26Y
ATOM    C228   CTL2  -0.1800 !                  ||
ATOM    C229   CTL2  -0.1800 !                  ||
ATOM    H28Y   HAL2   0.0900 !                 C227-C239-H39Z
ATOM    H28X   HAL2   0.0900 !                  |  |  \
ATOM    H29Y   HAL2   0.0900 !                  |  |   H39Y
ATOM    H29X   HAL2   0.0900 !                  |  H39X
GROUP                        !                  |
ATOM    C230   CEL1  -0.1500 !            H28X--C228--H28Y
ATOM    C231   CEL0   0.0000 !                  |
ATOM    H30Y   HEL1   0.1500 !                  |
GROUP                        !            H29X--C229--H29Y
ATOM    C232   CTL3  -0.2700 !                  |
ATOM    H32Z   HAL3   0.0900 !                  |
ATOM    H32Y   HAL3   0.0900 !                 C230--H30Y
ATOM    H32X   HAL3   0.0900 !                  ||
GROUP                        !                  ||
ATOM    C233   CTL3  -0.2700 !                 C231-C240-H40Z
ATOM    H33Z   HAL3   0.0900 !                  |  |  \
ATOM    H33X   HAL3   0.0900 !                  |  |   H40Y
ATOM    H33Y   HAL3   0.0900 !                  |  H40X
GROUP                        !                  |
ATOM    C234   CTL3  -0.2700 !            H32X--C232--H32Z
ATOM    H34X   HAL3   0.0900 !                  |
ATOM    H34Z   HAL3   0.0900 !                  |
ATOM    H34Y   HAL3   0.0900 !                 H32Y   
GROUP
ATOM    C235   CTL3  -0.2700
ATOM    H35Y   HAL3   0.0900
ATOM    H35Z   HAL3   0.0900
ATOM    H35X   HAL3   0.0900
GROUP
ATOM    C236   CTL3  -0.2700 
ATOM    H36Y   HAL3   0.0900 
ATOM    H36Z   HAL3   0.0900 
ATOM    H36X   HAL3   0.0900 
GROUP                        
ATOM    C237   CTL3  -0.2700 
ATOM    H37Z   HAL3   0.0900 
ATOM    H37X   HAL3   0.0900 
ATOM    H37Y   HAL3   0.0900 
GROUP                        
ATOM    C238   CTL3  -0.2700 
ATOM    H38Y   HAL3   0.0900 
ATOM    H38Z   HAL3   0.0900 
ATOM    H38X   HAL3   0.0900 
GROUP                        
ATOM    C239   CTL3  -0.2700 
ATOM    H39X   HAL3   0.0900 
ATOM    H39Z   HAL3   0.0900 
ATOM    H39Y   HAL3   0.0900 
GROUP                        
ATOM    C240   CTL3  -0.2700 
ATOM    H40Z   HAL3   0.0900 
ATOM    H40X   HAL3   0.0900 
ATOM    H40Y   HAL3   0.0900 


BOND CR4   CR9 
BOND CR9   CR10 
BOND CR10  CR1
BOND CR1   CR2 
BOND CR2   CR3 
BOND CR3   CR4 
BOND CR9   CR5 
BOND CR5   CR6 
BOND CR6   CR7  
BOND CR7   CR8 
BOND CR8   CR10 
BOND CR8   OR8  
BOND CR5   OR5  
BOND CR7   C11 
BOND CR6   C21 
BOND C21   C22 
BOND C22   C23 
BOND C23   C24 
BOND C24   C25 
BOND C23   C233
BOND C26   C27 
BOND C27   C28  
BOND C26   C25 
BOND C27   C234 
BOND C210  C211
BOND C211  C212
BOND C210  C29 
BOND C211  C235
BOND C29   C28  
BOND C214  C215
BOND C215  C216
BOND C214  C213
BOND C215  C236
BOND C213  C212
BOND C218  C219
BOND C219  C220
BOND C218  C217
BOND C219  C237
BOND C222  C223
BOND C223  C224
BOND C222  C221
BOND C223  C238
BOND C226  C227 
BOND C227  C228 
BOND C226  C225 
BOND C227  C239 
BOND C230  C231 
BOND C231  C232 
BOND C230  C229 
BOND C231  C240 
BOND C216  C217
BOND C220  C221
BOND C224  C225 
BOND C228  C229 
BOND CR4   HR4 
BOND CR1   HR1 
BOND CR2   HR2 
BOND CR3   HR3 
BOND C11   H1R 
BOND C11   H1S 
BOND C11   H1T 
BOND C21   H1X 
BOND C21   H1Y 
BOND C22   H2Y 
BOND C24   H4X 
BOND C24   H4Y 
BOND C25   H5X 
BOND C25   H5Y 
BOND C233  H33X
BOND C233  H33Y 
BOND C233  H33Z
BOND C26   H6Y 
BOND C28   H8X 
BOND C28   H8Y 
BOND C234  H34X
BOND C234  H34Y 
BOND C234  H34Z
BOND C29   H9X 
BOND C29   H9Y 
BOND C210  H10Y 
BOND C212  H12X
BOND C212  H12Y 
BOND C235  H35X
BOND C235  H35Y 
BOND C235  H35Z
BOND C213  H13X
BOND C213  H13Y
BOND C214  H14Y
BOND C216  H16X
BOND C216  H16Y
BOND C236  H36X
BOND C236  H36Y
BOND C236  H36Z
BOND C217  H17X
BOND C217  H17Y
BOND C218  H18Y
BOND C220  H20X
BOND C220  H20Y
BOND C237  H37X
BOND C237  H37Y
BOND C237  H37Z
BOND C221  H21X
BOND C221  H21Y
BOND C222  H22Y
BOND C224  H24X 
BOND C224  H24Y
BOND C238  H38X
BOND C238  H38Y
BOND C238  H38Z 
BOND C225  H25X 
BOND C225  H25Y
BOND C226  H26Y
BOND C228  H28X 
BOND C228  H28Y
BOND C239  H39X
BOND C239  H39Y
BOND C239  H39Z
BOND C229  H29X
BOND C229  H29Y
BOND C230  H30Y
BOND C232  H32X
BOND C232  H32Y
BOND C232  H32Z
BOND C240  H40X
BOND C240  H40Y
BOND C240  H40Z
IMPR CR5   CR6    CR9    OR5    
IMPR CR8   CR7    CR10   OR8    

! IC table, energy minimized 
!    I   J     K     L     R(I(J/K)) T(I(JK/KJ)) PHI   T(JKL)   R(KL)

IC  C214  C212  *C213  H13X  1.4788  117.61  129.73  109.74   1.1110
IC  C214  C212  *C213  H13Y  1.4788  117.61 -121.54   99.87   1.1110
IC  C212  C213  C214   C215  1.5805  117.61   69.54  126.11   1.3644
IC  C215  C213  *C214  H14Y  1.3644  126.11 -176.86  113.41   1.1000
IC  C213  C214  C215   C216  1.4788  126.11  179.64  124.26   1.5089
IC  C216  C214  *C215  C236  1.5089  124.26 -177.34  115.76   1.5882
IC  C214  C215  C236   H36X  1.3644  115.76 -119.08  109.24   1.1110
IC  H36X  C215  *C236  H36Y  1.1110  109.24  124.44  119.05   1.1110
IC  H36X  C215  *C236  H36Z  1.1110  109.24 -107.91  111.72   1.1110
IC  C214  C215  C216   C217  1.3644  124.26   15.07  113.14   1.5413
IC  C217  C215  *C216  H16X  1.5413  113.14  110.37  104.06   1.1110
IC  C217  C215  *C216  H16Y  1.5413  113.14 -133.84  107.58   1.1110
IC  C215  C216  C217   C218  1.5089  113.14 -178.12  118.51   1.4980
IC  C218  C216  *C217  H17X  1.4980  118.51  130.85  111.44   1.1110
IC  C218  C216  *C217  H17Y  1.4980  118.51 -117.89  100.87   1.1110
IC  C216  C217  C218   C219  1.5413  118.51   74.64  122.88   1.3280
IC  C219  C217  *C218  H18Y  1.3280  122.88 -174.74  113.75   1.1000
IC  C217  C218  C219   C220  1.4980  122.88 -178.52  116.56   1.5491
IC  C220  C218  *C219  C237  1.5491  116.56 -173.42  126.08   1.5183
IC  C218  C219  C220   C221  1.3280  116.56   11.62  122.04   1.5878
IC  C221  C219  *C220  H20X  1.5878  122.04  120.99  109.73   1.1110
IC  C221  C219  *C220  H20Y  1.5878  122.04 -119.71  105.43   1.1110
IC  C219  C220  C221   C222  1.5491  122.04  154.87  118.71   1.5236
IC  C222  C220  *C221  H21X  1.5236  118.71  125.00  108.16   1.1110
IC  C222  C220  *C221  H21Y  1.5236  118.71 -116.75  109.94   1.1110
IC  C220  C221  C222   C223  1.5878  118.71  109.19  126.19   1.2901
IC  C223  C221  *C222  H22Y  1.2901  126.19 -173.31  124.67   1.1000
IC  C221  C222  C223   C224  1.5236  126.19  179.16  121.72   1.5182
IC  C224  C222  *C223  C238  1.5182  121.72  173.87  126.77   1.5275
IC  C222  C223  C224   C225  1.2901  121.72  -89.60  111.93   1.5606
IC  C225  C223  *C224  H24X  1.5606  111.93  136.02  113.57   1.1110
IC  C225  C223  *C224  H24Y  1.5606  111.93 -117.96  112.08   1.1110
IC  C223  C224  C225   C226  1.5182  111.93   61.95  116.67   1.5293
IC  C226  C224  *C225  H25X  1.5293  116.67  122.43  110.41   1.1110
IC  C226  C224  *C225  H25Y  1.5293  116.67 -122.13  114.78   1.1110
IC  C224  C225  C226   C227  1.5606  116.67   86.07  132.93   1.3004
IC  C227  C225  *C226  H26Y  1.3004  132.93 -177.85  108.91   1.1000
IC  C225  C226  C227   C228  1.5293  132.93 -179.42  122.65   1.4744
IC  C228  C226  *C227  C239  1.4744  122.65 -173.02  119.54   1.5219
IC  C226  C227  C228   C229  1.3004  122.65  124.72  117.87   1.5911
IC  C229  C227  *C228  H28X  1.5911  117.87  120.32  105.24   1.1110
IC  C229  C227  *C228  H28Y  1.5911  117.87 -119.84  105.15   1.1110
IC  C227  C228  C229   C230  1.4744  117.87  -70.04  121.18   1.5308
IC  C230  C228  *C229  H29X  1.5308  121.18  123.09  105.36   1.1110
IC  C230  C228  *C229  H29Y  1.5308  121.18 -125.53  107.81   1.1110
IC  C228  C229  C230   C231  1.5911  121.18  -74.31  123.53   1.3816
IC  C231  C229  *C230  H30Y  1.3816  123.53  176.27  115.79   1.1000
IC  C229  C230  C231   C232  1.5308  123.53  179.70  111.95   1.4852
IC  C232  C230  *C231  C240  1.4852  111.95  175.55  127.46   1.5223
IC  C230  C231  C240   H40X  1.3816  127.46    7.43  113.96   1.1110
IC  H40X  C231  *C240  H40Y  1.1110  113.96  115.27  105.80   1.1110
IC  H40X  C231  *C240  H40Z  1.1110  113.96 -126.69  115.10   1.1110
IC  C230  C231  C232   H32X  1.3816  111.95   15.26  116.70   1.1110
IC  H32X  C231  *C232  H32Y  1.1110  116.70  117.58  113.21   1.1110
IC  H32X  C231  *C232  H32Z  1.1110  116.70 -124.34  109.31   1.1110
IC  C226  C227  C239   H39X  1.3004  119.54  116.00  106.55   1.1110
IC  H39X  C227  *C239  H39Y  1.1110  106.55  122.38  105.95   1.1110
IC  H39X  C227  *C239  H39Z  1.1110  106.55 -124.42  114.85   1.1110
IC  C222  C223  C238   H38X  1.2901  126.77   17.91  107.70   1.1110
IC  H38X  C223  *C238  H38Y  1.1110  107.70  121.36  115.27   1.1110
IC  H38X  C223  *C238  H38Z  1.1110  107.70 -120.09  108.26   1.1110
IC  C218  C219  C237   H37X  1.3280  126.08   -2.98  111.66   1.1110
IC  H37X  C219  *C237  H37Y  1.1110  111.66  123.20  107.29   1.1110
IC  H37X  C219  *C237  H37Z  1.1110  111.66 -116.87  114.11   1.1110
IC  C214  C213  C212   C211  1.4788  117.61  176.67  120.65   1.4869
IC  C211  C213  *C212  H12X  1.4869  120.65 -128.27  105.39   1.1110
IC  C211  C213  *C212  H12Y  1.4869  120.65  118.52  108.36   1.1110
IC  C213  C212  C211   C210  1.5805  120.65    3.71  122.95   1.3080
IC  C210  C212  *C211  C235  1.3080  122.95  174.99  113.60   1.5024
IC  C212  C211  C210   C29   1.4869  122.95  179.24  132.39   1.5378
IC  C29   C211  *C210  H10Y  1.5378  132.39  178.97  115.84   1.1000
IC  C211  C210  C29    C28   1.3080  132.39  -91.15  121.46   1.5168
IC  C28   C210  *C29   H9X   1.5168  121.46 -121.63  115.79   1.1110
IC  C28   C210  *C29   H9Y   1.5168  121.46  122.63  103.79   1.1110
IC  C210  C29   C28    C27   1.5378  121.46  -67.94  127.86   1.4897
IC  C27   C29   *C28   H8X   1.4897  127.86 -115.57  110.30   1.1110
IC  C27   C29   *C28   H8Y   1.4897  127.86  126.24  111.16   1.1110
IC  C29   C28   C27    C26   1.5168  127.86   -3.29  117.27   1.3405
IC  C26   C28   *C27   C234  1.3405  117.27  179.72  116.87   1.4786
IC  C28   C27   C234   H34X  1.4897  116.87   54.26  110.30   1.1110
IC  H34X  C27   *C234  H34Y  1.1110  110.30  121.08  113.31   1.1110
IC  H34X  C27   *C234  H34Z  1.1110  110.30 -127.79  113.56   1.1110
IC  C28   C27   C26    C25   1.4897  117.27 -177.39  122.44   1.5905
IC  C25   C27   *C26   H6Y   1.5905  122.44 -176.90  122.37   1.1000
IC  C27   C26   C25    C24   1.3405  122.44  115.56  114.73   1.5390
IC  C24   C26   *C25   H5X   1.5390  114.73 -127.68  120.44   1.1110
IC  C24   C26   *C25   H5Y   1.5390  114.73  111.84  101.72   1.1110
IC  C26   C25   C24    C23   1.5905  114.73  -80.20  118.82   1.5216
IC  C23   C25   *C24   H4X   1.5216  118.82 -124.00  107.00   1.1110
IC  C23   C25   *C24   H4Y   1.5216  118.82  129.03  106.39   1.1110
IC  C25   C24   C23    C22   1.5390  118.82  -97.80  119.26   1.3789
IC  C22   C24   *C23   C233  1.3789  119.26  173.98  114.90   1.4981
IC  C24   C23   C22    C21   1.5216  119.26  179.83  127.48   1.4832
IC  C21   C23   *C22   H2Y   1.4832  127.48  177.50  118.25   1.1000
IC  C23   C22   C21    CR6   1.3789  127.48  -71.94  117.95   1.4843
IC  CR6   C22   *C21   H1X   1.4843  117.95  120.40  101.92   1.1110
IC  CR6   C22   *C21   H1Y   1.4843  117.95 -126.75  122.47   1.1110
IC  C22   C21   CR6    CR7   1.4832  117.95  -76.13  117.70   1.3412
IC  CR7   C21   *CR6   CR5   1.3412  117.70 -172.62  119.24   1.4741
IC  C21   CR6   CR7    CR8   1.4843  117.70 -167.12  121.92   1.4749
IC  CR8   CR6   *CR7   C11   1.4749  121.92  164.74  121.84   1.5215
IC  CR6   CR7   C11    H1R   1.3412  121.84  127.47  112.02   1.1110
IC  H1R   CR7   *C11   H1S   1.1110  112.02  111.35  105.85   1.1110
IC  H1R   CR7   *C11   H1T   1.1110  112.02 -129.04  118.66   1.1110
IC  CR6   CR7   CR8    CR10  1.3412  121.92  -11.03  116.61   1.4946
IC  CR10  CR7   *CR8   OR8   1.4946  116.61 -173.08  120.87   1.2096
IC  CR7   CR8   CR10   CR9   1.4749  116.61   10.99  120.99   1.4303
IC  CR9   CR8   *CR10  CR1   1.4303  120.99 -178.84  120.71   1.4057
IC  CR5   CR10  *CR9   CR4   1.4863  118.78 -175.58  118.99   1.3867
IC  CR10  CR9   CR4    CR3   1.4303  118.99    6.84  123.47   1.3890
IC  CR3   CR9   *CR4   HR4   1.3890  123.47  165.62  118.07   1.0800
IC  CR8   CR10  CR1    CR2   1.4946  120.71  176.73  120.53   1.4249
IC  CR2   CR10  *CR1   HR1   1.4249  120.53 -175.34  116.29   1.0800
IC  CR2   CR4   *CR3   HR3   1.3970  117.69 -173.24  117.67   1.0800
IC  CR3   CR1   *CR2   HR2   1.3970  120.63 -178.65  124.46   1.0800
IC  CR9   CR6   *CR5   OR5   1.4863  118.12 -171.03  120.76   1.2277
IC  C24   C23   C233   H33X  1.5216  114.90 -100.83  116.76   1.1110
IC  H33X  C23   *C233  H33Y  1.1110  116.76  129.18  115.58   1.1110
IC  H33X  C23   *C233  H33Z  1.1110  116.76 -123.47  111.90   1.1110
IC  C212  C211  C235   H35X  1.4869  113.60  166.75  118.23   1.1110
IC  H35X  C211  *C235  H35Y  1.1110  118.23  114.53  112.09   1.1110
IC  H35X  C211  *C235  H35Z  1.1110  118.23 -126.76  110.94   1.1110
IC  CR2   CR10  *CR1   HR1   1.4249  120.53 -175.34  116.29   1.0800
IC  CR10  CR1   CR2    CR3   1.4057  120.53    1.80  120.63   1.3970
IC  CR3   CR1   *CR2   HR2   1.3970  120.63 -178.65  124.46   1.0800
IC  CR1   CR2   CR3    CR4   1.4249  120.63    2.68  117.69   1.3890
IC  CR4   CR2   *CR3   HR3   1.3890  117.69  172.76  124.26   1.0800
IC  CR2   CR3   CR4    CR9   1.3970  117.69   -7.14  123.47   1.3867
IC  CR9   CR3   *CR4   HR4   1.3867  123.47 -165.76  116.97   1.0800
IC  CR10  CR4   *CR9   CR5   1.4303  118.99 -175.42  122.07   1.4863
IC  CR4   CR9   CR5    CR6   1.3867  122.07  174.50  118.12   1.4741
IC  CR6   CR9   *CR5   OR5   1.4741  118.12  171.06  120.50   1.2277
IC  CR9   CR5   CR6    C21   1.4863  118.12  173.29  119.24   1.4843
IC  C21   CR5   *CR6   CR7   1.4843  119.24 -172.24  122.62   1.3412
IC  CR5   CR6   CR7    CR8   1.4741  122.62    5.23  121.92   1.4749
IC  CR8   CR6   *CR7   C11   1.4749  121.92  164.74  121.84   1.5215
IC  CR10  CR7   *CR8   OR8   1.4946  116.61 -173.08  120.87   1.2096
IC  CR6   CR7   C11    H1R   1.3412  121.84  127.47  112.02   1.1110
IC  H1R   CR7   *C11   H1S   1.1110  112.02  111.35  105.85   1.1110
IC  H1R   CR7   *C11   H1T   1.1110  112.02 -129.04  118.66   1.1110
IC  CR5   CR6   C21    C22   1.4741  119.24  111.25  117.95   1.4832
IC  C22   CR6   *C21   H1X   1.4832  117.95 -116.15  109.91   1.1110
IC  C22   CR6   *C21   H1Y   1.4832  117.95  136.44  101.20   1.1110
IC  CR6   C21   C22    C23   1.4843  117.95  -71.94  127.48   1.3789
IC  C23   C21   *C22   H2Y   1.3789  127.48 -177.58  114.22   1.1000
IC  C21   C22   C23    C24   1.4832  127.48  179.83  119.26   1.5216
IC  C24   C22   *C23   C233  1.5216  119.26 -173.29  125.53   1.4981
IC  C22   C23   C24    C25   1.3789  119.26  -97.80  118.82   1.5390
IC  C25   C23   *C24   H4X   1.5390  118.82  122.95  109.12   1.1110
IC  C25   C23   *C24   H4Y   1.5390  118.82 -125.85  113.16   1.1110
IC  C23   C24   C25    C26   1.5216  118.82  -80.20  114.73   1.5905
IC  C26   C24   *C25   H5X   1.5905  114.73  134.93  105.47   1.1110
IC  C26   C24   *C25   H5Y   1.5905  114.73 -110.34  104.23   1.1110
IC  C24   C25   C26    C27   1.5390  114.73  115.56  122.44   1.3405
IC  C27   C25   *C26   H6Y   1.3405  122.44  177.11  115.12   1.1000
IC  C25   C26   C27    C28   1.5905  122.44 -177.39  117.27   1.4897
IC  C28   C26   *C27   C234  1.4897  117.27 -179.69  125.86   1.4786
IC  C26   C27   C28    C29   1.3405  117.27   -3.29  127.86   1.5168
IC  C29   C27   *C28   H8X   1.5168  127.86  121.69   96.12   1.1110
IC  C29   C27   *C28   H8Y   1.5168  127.86 -129.65  102.34   1.1110
IC  C27   C28   C29    C210  1.4897  127.86  -67.94  121.46   1.5378
IC  C210  C28   *C29   H9X   1.5378  121.46  128.86  100.12   1.1110
IC  C210  C28   *C29   H9Y   1.5378  121.46 -120.23  108.80   1.1110
IC  C28   C29   C210   C211  1.5168  121.46  -91.15  132.39   1.3080
IC  C211  C29   *C210  H10Y  1.3080  132.39 -179.00  111.76   1.1000
IC  C29   C210  C211   C212  1.5378  132.39  179.24  122.95   1.4869
IC  C212  C210  *C211  C235  1.4869  122.95 -174.51  123.25   1.5024
IC  C210  C211  C212   C213  1.3080  122.95    3.71  120.65   1.5805
IC  C213  C211  *C212  H12X  1.5805  120.65  125.14  112.24   1.1110
IC  C213  C211  *C212  H12Y  1.5805  120.65 -121.04  103.26   1.1110
IC  C211  C212  C213   C214  1.4869  120.65  176.67  117.61   1.4788
IC  C214  C212  *C213  H13X  1.4788  117.61  129.73  109.74   1.1110
IC  C214  C212  *C213  H13Y  1.4788  117.61 -121.54   99.87   1.1110
IC  C212  C213  C214   C215  1.5805  117.61   69.54  126.11   1.3644
IC  C215  C213  *C214  H14Y  1.3644  126.11 -176.86  113.41   1.1000
IC  C213  C214  C215   C216  1.4788  126.11  179.64  124.26   1.5089
IC  C216  C214  *C215  C236  1.5089  124.26 -177.34  115.76   1.5882
IC  C214  C215  C216   C217  1.3644  124.26   15.07  113.14   1.5413
IC  C217  C215  *C216  H16X  1.5413  113.14  110.37  104.06   1.1110
IC  C217  C215  *C216  H16Y  1.5413  113.14 -133.84  107.58   1.1110
IC  C215  C216  C217   C218  1.5089  113.14 -178.12  118.51   1.4980
IC  C218  C216  *C217  H17X  1.4980  118.51  130.85  111.44   1.1110
IC  C218  C216  *C217  H17Y  1.4980  118.51 -117.89  100.87   1.1110
IC  C216  C217  C218   C219  1.5413  118.51   74.64  122.88   1.3280
IC  C219  C217  *C218  H18Y  1.3280  122.88 -174.74  113.75   1.1000
IC  C217  C218  C219   C220  1.4980  122.88 -178.52  116.56   1.5491
IC  C220  C218  *C219  C237  1.5491  116.56 -173.42  126.08   1.5183
IC  C218  C219  C220   C221  1.3280  116.56   11.62  122.04   1.5878
IC  C221  C219  *C220  H20X  1.5878  122.04  120.99  109.73   1.1110
IC  C221  C219  *C220  H20Y  1.5878  122.04 -119.71  105.43   1.1110
IC  C219  C220  C221   C222  1.5491  122.04  154.87  118.71   1.5236
IC  C222  C220  *C221  H21X  1.5236  118.71  125.00  108.16   1.1110
IC  C222  C220  *C221  H21Y  1.5236  118.71 -116.75  109.94   1.1110
IC  C220  C221  C222   C223  1.5878  118.71  109.19  126.19   1.2901
IC  C223  C221  *C222  H22Y  1.2901  126.19 -173.31  124.67   1.1000
IC  C221  C222  C223   C224  1.5236  126.19  179.16  121.72   1.5182
IC  C224  C222  *C223  C238  1.5182  121.72  173.87  126.77   1.5275
IC  C222  C223  C224   C225  1.2901  121.72  -89.60  111.93   1.5606
IC  C225  C223  *C224  H24X  1.5606  111.93  136.02  113.57   1.1110
IC  C225  C223  *C224  H24Y  1.5606  111.93 -117.96  112.08   1.1110
IC  C223  C224  C225   C226  1.5182  111.93   61.95  116.67   1.5293
IC  C226  C224  *C225  H25X  1.5293  116.67  122.43  110.41   1.1110
IC  C226  C224  *C225  H25Y  1.5293  116.67 -122.13  114.78   1.1110
IC  C224  C225  C226   C227  1.5606  116.67   86.07  132.93   1.3004
IC  C227  C225  *C226  H26Y  1.3004  132.93 -177.85  108.91   1.1000
IC  C225  C226  C227   C228  1.5293  132.93 -179.42  122.65   1.4744
IC  C228  C226  *C227  C239  1.4744  122.65 -173.02  119.54   1.5219
IC  C226  C227  C228   C229  1.3004  122.65  124.72  117.87   1.5911
IC  C229  C227  *C228  H28X  1.5911  117.87  120.32  105.24   1.1110
IC  C229  C227  *C228  H28Y  1.5911  117.87 -119.84  105.15   1.1110
IC  C227  C228  C229   C230  1.4744  117.87  -70.04  121.18   1.5308
IC  C230  C228  *C229  H29X  1.5308  121.18  123.09  105.36   1.1110
IC  C230  C228  *C229  H29Y  1.5308  121.18 -125.53  107.81   1.1110
IC  C228  C229  C230   C231  1.5911  121.18  -74.31  123.53   1.3816
IC  C231  C229  *C230  H30Y  1.3816  123.53  176.27  115.79   1.1000
IC  C229  C230  C231   C232  1.5308  123.53  179.70  111.95   1.4852
IC  C232  C230  *C231  C240  1.4852  111.95  175.55  127.46   1.5223
IC  C230  C231  C232   H32X  1.3816  111.95   15.26  116.70   1.1110
IC  H32X  C231  *C232  H32Y  1.1110  116.70  117.58  113.21   1.1110
IC  H32X  C231  *C232  H32Z  1.1110  116.70 -124.34  109.31   1.1110
IC  C22   C23   C233   H33X  1.3789  125.53   72.72  116.76   1.1110
IC  H33X  C23   *C233  H33Y  1.1110  116.76  129.18  115.58   1.1110
IC  H33X  C23   *C233  H33Z  1.1110  116.76 -123.47  111.90   1.1110
IC  C26   C27   C234   H34X  1.3405  125.86 -126.05  110.30   1.1110
IC  H34X  C27   *C234  H34Y  1.1110  110.30  121.08  113.31   1.1110
IC  H34X  C27   *C234  H34Z  1.1110  110.30 -127.79  113.56   1.1110
IC  C210  C211  C235   H35X  1.3080  123.25  -18.28  118.23   1.1110
IC  H35X  C211  *C235  H35Y  1.1110  118.23  114.53  112.09   1.1110
IC  H35X  C211  *C235  H35Z  1.1110  118.23 -126.76  110.94   1.1110
IC  C214  C215  C236   H36X  1.3644  115.76 -119.08  109.24   1.1110
IC  H36X  C215  *C236  H36Y  1.1110  109.24  124.44  119.05   1.1110
IC  H36X  C215  *C236  H36Z  1.1110  109.24 -107.91  111.72   1.1110
IC  C218  C219  C237   H37X  1.3280  126.08   -2.98  111.66   1.1110
IC  H37X  C219  *C237  H37Y  1.1110  111.66  123.20  107.29   1.1110
IC  H37X  C219  *C237  H37Z  1.1110  111.66 -116.87  114.11   1.1110
IC  C222  C223  C238   H38X  1.2901  126.77   17.91  107.70   1.1110
IC  H38X  C223  *C238  H38Y  1.1110  107.70  121.36  115.27   1.1110
IC  H38X  C223  *C238  H38Z  1.1110  107.70 -120.09  108.26   1.1110
IC  C226  C227  C239   H39X  1.3004  119.54  116.00  106.55   1.1110
IC  H39X  C227  *C239  H39Y  1.1110  106.55  122.38  105.95   1.1110
IC  H39X  C227  *C239  H39Z  1.1110  106.55 -124.42  114.85   1.1110
IC  C230  C231  C240   H40X  1.3816  127.46    7.43  113.96   1.1110
IC  H40X  C231  *C240  H40Y  1.1110  113.96  115.27  105.80   1.1110
IC  H40X  C231  *C240  H40Z  1.1110  113.96 -126.69  115.10   1.1110
  

RESI MEN9            0.000   ! menaquinone-9, 9 units of isoprene

GROUP
ATOM    CR1  CG2R61  -0.1150 !        HR2        HR3          
ATOM    HR1   HGR61   0.1150 !         \       /
ATOM    CR2  CG2R61  -0.1150 !         CR2---CR3
ATOM    HR2   HGR61   0.1150 !         //     \\
GROUP                        !   HR1--CR1       CR4--HR4
ATOM    CR3  CG2R61  -0.1150 !         \       /
ATOM    HR3   HGR61   0.1150 !         CR10===CR9
ATOM    CR4  CG2R61  -0.1150 !         /       \
ATOM    HR4   HGR61   0.1150 !    OR8=CR8       CR5=OR5
GROUP                        !         \       /
ATOM    CR5  CG2R63   0.4500 !         CR7===CR6
ATOM    OR5   OG2D4  -0.4500 !         /       \      
GROUP                        !   H1R--C11  H1X--C21--H1Y
ATOM    CR6  CG2R61   0.0000 !      / |         |
ATOM    CR7  CG2R61   0.0000 !    H1S |         | 
GROUP                        !       H1T        C22--H2Y
ATOM    CR8  CG2R63   0.4500 !                  ||
ATOM    OR8   OG2D4  -0.4500 !                  ||
GROUP                        !                 C23-C237-H37Z
ATOM    CR9  CG2R61   0.0000 !                  |   | \
ATOM    CR10 CG2R61   0.0000 !                  |   |  H37Y
GROUP                        !                  |   H37X
ATOM    C11    CTL3  -0.2700 !                  |
ATOM    H1S    HAL3   0.0900 !            H4X--C24--H4Y
ATOM    H1T    HAL3   0.0900 !                  |
ATOM    H1R    HAL3   0.0900 !                  |
GROUP                        !            H5X--C25--H5Y
ATOM    C22    CEL1  -0.1500 !                  |
ATOM    C21    CTL2  -0.1800 !                  |
ATOM    H2Y    HEL1   0.1500 !                 C26--H6Y
ATOM    H1X    HAL2   0.0900 !                  ||
ATOM    H1Y    HAL2   0.0900 !                  ||
GROUP                        !                 C27-C238-H38Z
ATOM    C24    CTL2  -0.1800 !                  |   |  \
ATOM    C23    CEL0  -0.0000 !                  |   |   H38Y
ATOM    H4X    HAL2   0.0900 !                  |   H38X
ATOM    H4Y    HAL2   0.0900 !                  |
GROUP                        !            H8X--C28--H8Y
ATOM    C26    CEL1  -0.1500 !                  |
ATOM    C25    CTL2  -0.1800 !                  |
ATOM    H6Y    HEL1   0.1500 !            H9X--C29--H9Y
ATOM    H5Y    HAL2   0.0900 !                  |
ATOM    H5X    HAL2   0.0900 !                  |
GROUP                        !                 C210--H10Y
ATOM    C28    CTL2  -0.1800 !                  ||
ATOM    C27    CEL0   0.0000 !                  ||
ATOM    H8X    HAL2   0.0900 !                 C211-C239-H39Z
ATOM    H8Y    HAL2   0.0900 !                  |   |  \
GROUP                        !                  |   |   H39Y
ATOM    C210   CEL1  -0.1500 !                  |   H39X
ATOM    C29    CTL2  -0.1800 !                  |
ATOM    H10Y   HEL1   0.1500 !            H12X--C212--H12Y
ATOM    H9Y    HAL2   0.0900 !                  |
ATOM    H9X    HAL2   0.0900 !                  |
GROUP                        !            H13X--C213--H13Y
ATOM    C212   CTL2  -0.1800 !                  |
ATOM    C211   CEL0   0.0000 !                  |
ATOM    H12X   HAL2   0.0900 !                 C214--H14Y
ATOM    H12Y   HAL2   0.0900 !                  ||
GROUP                        !                  ||
ATOM    C213   CTL2  -0.1800 !                 C215-C240-H40Z
ATOM    C214   CEL1  -0.1500 !                  |   |  \
ATOM    H13X   HAL2   0.0900 !                  |   |   H40Y
ATOM    H13Y   HAL2   0.0900 !                  |   H40X
ATOM    H14Y   HEL1   0.1500 !                  |
ATOM    C215   CEL0   0.0000 !             H16X--C216--H16Y
GROUP                        !                  |
ATOM    C216   CTL2  -0.1800 !                  |
ATOM    C217   CTL2  -0.1800 !             H17X--C217--H17Y
ATOM    H16Y   HAL2   0.0900 !                  |
ATOM    H16X   HAL2   0.0900 !                  |
ATOM    H17Y   HAL2   0.0900 !                 C218--H18Y
ATOM    H17X   HAL2   0.0900 !                  ||
GROUP                        !                  ||
ATOM    C218   CEL1  -0.1500 !                 C219-C241-H41Z
ATOM    C219   CEL0   0.0000 !                  |   |  \
ATOM    H18Y   HEL1   0.1500 !                  |   |   H41Y
GROUP                        !                  |   H41X
ATOM    C220   CTL2  -0.1800 !                  |
ATOM    C221   CTL2  -0.1800 !            H20X--C220--H20Y
ATOM    H20Y   HAL2   0.0900 !                  |
ATOM    H20X   HAL2   0.0900 !                  |
ATOM    H21Y   HAL2   0.0900 !            H21X--C221--H21Y
ATOM    H21X   HAL2   0.0900 !                  |
GROUP                        !                  |
ATOM    C222   CEL1  -0.1500 !                 C222--H22Y
ATOM    C223   CEL0   0.0000 !                  ||
ATOM    H22Y   HEL1   0.1500 !                  ||
GROUP                        !                 C223-C242-H42Z
ATOM    C224   CTL2  -0.1800 !                  |   |  \
ATOM    C225   CTL2  -0.1800 !                  |   |   H42Y
ATOM    H24Y   HAL2   0.0900 !                  |   H42X
ATOM    H24X   HAL2   0.0900 !                  |
ATOM    H25X   HAL2   0.0900 !            H24X--C224--H24Y
ATOM    H25Y   HAL2   0.0900 !                  |
GROUP                        !                  |
ATOM    C226   CEL1  -0.1500 !            H25X--C225--H25Y
ATOM    C227   CEL0   0.0000 !                  |
ATOM    H26Y   HEL1   0.1500 !                  |
GROUP                        !                 C226--H26Y
ATOM    C228   CTL2  -0.1800 !                  ||
ATOM    H28Y   HAL2   0.0900 !                 C227-C243-H43Z
ATOM    H28X   HAL2   0.0900 !                  |  |  \
ATOM    C229   CTL2  -0.1800 !                  |  |   H43Y
ATOM    H29X   HAL2   0.0900 !                  | H43X
ATOM    H29Y   HAL2   0.0900 !                  |                  
GROUP                        !            H28X--C228--H28Y         
ATOM    C230   CEL1  -0.1500 !                  |                  
ATOM    C231   CEL0   0.0000 !                  |                  
ATOM    H30Y   HEL1   0.1500 !            H29X--C229--H29Y               
GROUP                        !                  |
ATOM    C232   CTL2  -0.1800 !                  |
ATOM    H32X   HAL2   0.0900 !                  C230--H30Y
ATOM    H32Y   HAL2   0.0900 !                  ||
GROUP                        !                  C231-C244-H44Z
ATOM    C233   CTL2  -0.1800 !                  |    |  \
ATOM    H33X   HAL2   0.0900 !                  |    |   H44Y
ATOM    H33Y   HAL2   0.0900 !                  |   H44X
GROUP                        !                  |
ATOM    C234   CEL1  -0.1500 !            H32X--C232--H32Y
ATOM    C235   CEL0   0.0000 !                  |
ATOM    H34Y   HEL1   0.1500 !                  |
GROUP                        !            H33X--C233--H33Y                
ATOM    C236   CTL3  -0.2700 !                  |
ATOM    H36X   HAL3   0.0900 !                  |
ATOM    H36Y   HAL3   0.0900 !                  C234--H34Y                  
ATOM    H36Z   HAL3   0.0900 !                  ||
GROUP                        !                  C235-C245-H45Z
ATOM    C237   CTL3  -0.2700 !                  |    |  \
ATOM    H37X   HAL3   0.0900 !                  |    |   H45Y
ATOM    H37Y   HAL3   0.0900 !                  |   H45X
ATOM    H37Z   HAL3   0.0900 !                  |
GROUP                        !            H36X--C236--H36Y
ATOM    C238   CTL3  -0.2700 !                  |
ATOM    H38X   HAL3   0.0900 !                  |
ATOM    H38Y   HAL3   0.0900 !                  H36Z
ATOM    H38Z   HAL3   0.0900 !
GROUP                        !
ATOM    C239   CTL3  -0.2700
ATOM    H39X   HAL3   0.0900
ATOM    H39Y   HAL3   0.0900
ATOM    H39Z   HAL3   0.0900
GROUP                       
ATOM    C240   CTL3  -0.2700
ATOM    H40X   HAL3   0.0900
ATOM    H40Y   HAL3   0.0900
ATOM    H40Z   HAL3   0.0900
GROUP                       
ATOM    C241   CTL3  -0.2700
ATOM    H41X   HAL3   0.0900
ATOM    H41Y   HAL3   0.0900
ATOM    H41Z   HAL3   0.0900
GROUP                       
ATOM    C242   CTL3  -0.2700
ATOM    H42X   HAL3   0.0900
ATOM    H42Y   HAL3   0.0900
ATOM    H42Z   HAL3   0.0900
GROUP                       
ATOM    C243   CTL3  -0.2700
ATOM    H43X   HAL3   0.0900
ATOM    H43Y   HAL3   0.0900
ATOM    H43Z   HAL3   0.0900
GROUP                       
ATOM    C244   CTL3  -0.2700
ATOM    H44X   HAL3   0.0900
ATOM    H44Y   HAL3   0.0900
ATOM    H44Z   HAL3   0.0900
GROUP                       
ATOM    C245   CTL3  -0.2700
ATOM    H45X   HAL3   0.0900
ATOM    H45Y   HAL3   0.0900
ATOM    H45Z   HAL3   0.0900

BOND CR4   CR9 
BOND CR9   CR10 
BOND CR10  CR1
BOND CR1   CR2 
BOND CR2   CR3 
BOND CR3   CR4 
BOND CR9   CR5 
BOND CR5   CR6 
BOND CR6   CR7  
BOND CR7   CR8 
BOND CR8   CR10 
BOND CR8   OR8  
BOND CR5   OR5  
BOND CR7   C11 
BOND CR6   C21 
BOND C21   C22 
BOND C22   C23 
BOND C23   C24 
BOND C23   C237
BOND C24   C25
BOND C25   C26
BOND C26   C27
BOND C27   C238
BOND C27   C28
BOND C28   C29
BOND C29   C210
BOND C210  C211
BOND C211  C239
BOND C211  C212
BOND C212  C213
BOND C213  C214
BOND C214  C215
BOND C215  C240
BOND C215  C216
BOND C216  C217
BOND C217  C218
BOND C218  C219
BOND C219  C241
BOND C219  C220
BOND C220  C221
BOND C221  C222
BOND C222  C223
BOND C223  C242
BOND C223  C224
BOND C224  C225
BOND C225  C226
BOND C226  C227
BOND C227  C243
BOND C227  C228
BOND C228  C229
BOND C229  C230
BOND C230  C231
BOND C231  C244
BOND C231  C232
BOND C232  C233
BOND C233  C234
BOND C234  C235
BOND C235  C236
BOND C235  C245
BOND CR1   HR1
BOND CR2   HR2
BOND CR3   HR3
BOND CR4   HR4
BOND CR5   OR5
BOND CR8   OR8
BOND C11   H1R
BOND C11   H1S
BOND C11   H1T
BOND C21   H1X
BOND C21   H1Y
BOND C22   H2Y
BOND C237  H37X
BOND C237  H37Y
BOND C237  H37Z
BOND C24   H4X
BOND C24   H4Y
BOND C25   H5X
BOND C25   H5Y
BOND C26   H6Y
BOND C238  H38X
BOND C238  H38Y
BOND C238  H38Z
BOND C28   H8X
BOND C28   H8Y
BOND C29   H9X
BOND C29   H9Y
BOND C210  H10Y
BOND C239  H39X
BOND C239  H39Y
BOND C239  H39Z
BOND C212  H12X
BOND C212  H12Y
BOND C213  H13X
BOND C213  H13Y
BOND C214  H14Y
BOND C240  H40X
BOND C240  H40Y
BOND C240  H40Z
BOND C216  H16X
BOND C216  H16Y
BOND C217  H17X
BOND C217  H17Y
BOND C218  H18Y
BOND C241  H41X
BOND C241  H41Y
BOND C241  H41Z
BOND C220  H20X
BOND C220  H20Y
BOND C221  H21X
BOND C221  H21Y
BOND C222  H22Y
BOND C242  H42X
BOND C242  H42Y
BOND C242  H42Z
BOND C224  H24X
BOND C224  H24Y
BOND C225  H25X
BOND C225  H25Y
BOND C226  H26Y
BOND C243  H43X
BOND C243  H43Y
BOND C243  H43Z
BOND C228  H28X
BOND C228  H28Y
BOND C229  H29X
BOND C229  H29Y
BOND C230  H30Y
BOND C244  H44X
BOND C244  H44Y
BOND C244  H44Z
BOND C232  H32X
BOND C232  H32Y
BOND C233  H33X
BOND C233  H33Y
BOND C234  H34Y
BOND C245  H45X
BOND C245  H45Y
BOND C245  H45Z
BOND C236  H36X
BOND C236  H36Y
BOND C236  H36Z
IMPR CR5   CR6    CR9    OR5    
IMPR CR8   CR7    CR10   OR8    

! IC table, minimized
!     N      I     J       K     L       R(I(J/K)) T(I(JK/KJ)) PHI   T(JKL)   R(KL)
IC   CR2    CR10   *CR1    HR1   1.3909  121.99 -177.75  117.01   1.0800
IC   CR10   CR9    CR4     CR3   1.3750  120.00  180.00  120.00   1.3750
IC   CR10   CR1    CR2     CR3   1.4001  121.99   -2.50  120.54   1.3813
IC   CR3    CR1    *CR2    HR2   1.3813  120.54  175.81  119.28   1.0800
IC   CR1    CR2    CR3     CR4   1.3909  120.54    0.95  118.50   1.4391
IC   CR4    CR2    *CR3    HR3   1.4391  118.50 -175.77  115.06   1.0800
IC   CR2    CR3    CR4     CR9   1.3813  118.50    0.14  120.96   1.4011
IC   CR9    CR3    *CR4    HR4   1.4011  120.96  173.92  117.29   1.0800
IC   CR10   CR4    *CR9    CR5   1.4183  119.28 -173.65  118.79   1.3874
IC   CR4    CR9    CR5     CR6   1.4011  118.79 -179.23  116.82   1.4665
IC   CR6    CR9    *CR5    OR5   1.4665  116.82  173.08  122.24   1.2341
IC   CR9    CR5    CR6     C21   1.3874  116.82 -178.06  117.23   1.4817
IC   C21    CR5    *CR6    CR7   1.4817  117.23  176.25  124.09   1.4060
IC   CR5    CR6    CR7     CR8   1.4665  124.09    2.02  118.03   1.4430
IC   CR8    CR6    *CR7    C11   1.4430  118.03  176.48  122.26   1.4862
IC   CR10   CR7    *CR8    OR8   1.4776  117.83 -170.47  116.85   1.2517
IC   CR6    CR7    C11     H1R   1.4060  122.26  -37.93  108.24   1.1110
IC   H1R    CR7    *C11    H1S   1.1110  108.24  132.12  109.93   1.1110
IC   H1R    CR7    *C11    H1T   1.1110  108.24 -112.96  114.98   1.1110
IC   CR5    CR6    C21     C22   1.4665  117.23  -98.06  118.49   1.5224
IC   C22    CR6    *C21    H1X   1.5224  118.49  132.82  111.87   1.1110
IC   C22    CR6    *C21    H1Y   1.5224  118.49 -118.22  108.02   1.1110
IC   CR6    C21    C22     C23   1.4817  118.49  121.64  122.08   1.3434
IC   C23    C21    *C22    H2Y   1.3434  122.08 -171.52  115.96   1.1000
IC   C21    C22    C23     C24   1.5224  122.08 -178.69  117.56   1.4905
IC   C24    C22    *C23    C237  1.4905  117.56  178.20  122.50   1.5494
IC   C22    C23    C24     C25   1.3434  117.56   32.36  120.87   1.5535
IC   C25    C23    *C24    H4X   1.5535  120.87  118.61  115.83   1.1110
IC   C25    C23    *C24    H4Y   1.5535  120.87 -119.47  114.21   1.1110
IC   C23    C24    C25     C26   1.4905  120.87   64.42  108.52   1.5415
IC   C26    C24    *C25    H5X   1.5415  108.52  115.34  105.62   1.1110
IC   C26    C24    *C25    H5Y   1.5415  108.52 -126.56  118.67   1.1110
IC   C24    C25    C26     C27   1.5535  108.52 -126.36  123.64   1.3868
IC   C27    C25    *C26    H6Y   1.3868  123.64 -179.45  120.36   1.1000
IC   C25    C26    C27     C28   1.5415  123.64 -178.62  117.31   1.5101
IC   C28    C26    *C27    C238  1.5101  117.31  177.67  125.30   1.5000
IC   C26    C27    C28     C29   1.3868  117.31  -98.13  116.43   1.5321
IC   C29    C27    *C28    H8X   1.5321  116.43  118.93  111.10   1.1110
IC   C29    C27    *C28    H8Y   1.5321  116.43 -127.34  113.42   1.1110
IC   C27    C28    C29     C210  1.5101  116.43  -82.20  115.67   1.5170
IC   C210   C28    *C29    H9X   1.5170  115.67  120.21  110.92   1.1110
IC   C210   C28    *C29    H9Y   1.5170  115.67 -127.83  114.53   1.1110
IC   C28    C29    C210    C211  1.5321  115.67  -83.40  125.98   1.2959
IC   C211   C29    *C210   H10Y  1.2959  125.98  170.38  122.47   1.1000
IC   C29    C210   C211    C212  1.5170  125.98  178.43  121.75   1.5443
IC   C212   C210   *C211   C239  1.5443  121.75  178.66  122.43   1.5213
IC   C210   C211   C212    C213  1.2959  121.75 -129.28  115.47   1.5222
IC   C213   C211   *C212   H12X  1.5222  115.47  111.50  110.22   1.1110
IC   C213   C211   *C212   H12Y  1.5222  115.47 -121.19  108.82   1.1110
IC   C211   C212   C213    C214  1.5443  115.47  174.36  108.24   1.4975
IC   C214   C212   *C213   H13X  1.4975  108.24  116.83  112.64   1.1110
IC   C214   C212   *C213   H13Y  1.4975  108.24 -121.15  114.10   1.1110
IC   C212   C213   C214    C215  1.5222  108.24 -120.51  132.09   1.3510
IC   C215   C213   *C214   H14Y  1.3510  132.09  173.88  109.34   1.1000
IC   C213   C214   C215    C216  1.4975  132.09  178.92  120.42   1.5304
IC   C216   C214   *C215   C240  1.5304  120.42 -177.39  123.90   1.5422
IC   C214   C215   C216    C217  1.3510  120.42  -27.69  112.38   1.5742
IC   C217   C215   *C216   H16X  1.5742  112.38  124.67  108.16   1.1110
IC   C217   C215   *C216   H16Y  1.5742  112.38 -120.93  112.45   1.1110
IC   C215   C216   C217    C218  1.5304  112.38 -174.21  110.33   1.5372
IC   C218   C216   *C217   H17X  1.5372  110.33  125.32  114.75   1.1110
IC   C218   C216   *C217   H17Y  1.5372  110.33 -113.45  106.13   1.1110
IC   C216   C217   C218    C219  1.5742  110.33  110.13  126.94   1.3357
IC   C219   C217   *C218   H18Y  1.3357  126.94 -163.21  109.41   1.1000
IC   C217   C218   C219    C220  1.5372  126.94 -177.89  122.60   1.5439
IC   C220   C218   *C219   C241  1.5439  122.60  175.91  127.45   1.5457
IC   C218   C219   C220    C221  1.3357  122.60 -109.91  112.80   1.5211
IC   C221   C219   *C220   H20X  1.5211  112.80  115.15  107.86   1.1110
IC   C221   C219   *C220   H20Y  1.5211  112.80 -124.87  108.09   1.1110
IC   C219   C220   C221    C222  1.5439  112.80 -173.85  109.71   1.5122
IC   C222   C220   *C221   H21X  1.5122  109.71  124.07  113.50   1.1110
IC   C222   C220   *C221   H21Y  1.5122  109.71 -120.27  103.34   1.1110
IC   C220   C221   C222    C223  1.5211  109.71  102.66  134.71   1.4006
IC   C223   C221   *C222   H22Y  1.4006  134.71 -175.82  110.50   1.1000
IC   C221   C222   C223    C224  1.5122  134.71 -178.94  119.99   1.5643
IC   C224   C222   *C223   C242  1.5643  119.99 -176.65  122.81   1.4554
IC   C222   C223   C224    C225  1.4006  119.99   -7.59  121.97   1.5677
IC   C225   C223   *C224   H24X  1.5677  121.97  120.33  113.20   1.1110
IC   C225   C223   *C224   H24Y  1.5677  121.97 -125.23  101.96   1.1110
IC   C223   C224   C225    C226  1.5643  121.97  -65.11  119.24   1.5044
IC   C226   C224   *C225   H25X  1.5044  119.24  116.78  114.84   1.1110
IC   C226   C224   *C225   H25Y  1.5044  119.24 -126.43  108.66   1.1110
IC   C224   C225   C226    C227  1.5677  119.24 -115.38  130.62   1.3521
IC   C227   C225   *C226   H26Y  1.3521  130.62 -175.78  114.50   1.1000
IC   C225   C226   C227    C228  1.5044  130.62  178.38  114.93   1.5016
IC   C228   C226   *C227   C243  1.5016  114.93 -168.67  121.41   1.5576
IC   C226   C227   C228    C229  1.3521  114.93  119.50  113.48   1.5802
IC   C229   C227   *C228   H28X  1.5802  113.48  111.16  104.73   1.1110
IC   C229   C227   *C228   H28Y  1.5802  113.48 -135.81  118.31   1.1110
IC   C227   C228   C229    C230  1.5016  113.48  -75.41  113.95   1.5416
IC   C230   C228   *C229   H29X  1.5416  113.95 -127.71  107.39   1.1110
IC   C230   C228   *C229   H29Y  1.5416  113.95  118.90  101.30   1.1110
IC   C228   C229   C230    C231  1.5802  113.95  103.79  128.52   1.3449
IC   C231   C229   *C230   H30Y  1.3449  128.52 -176.30  114.97   1.1000
IC   C229   C230   C231    C232  1.5416  128.52 -179.33  122.65   1.4769
IC   C232   C230   *C231   C244  1.4769  122.65 -165.62  120.57   1.5202
IC   C230   C231   C232    C233  1.3449  122.65  122.42  105.12   1.5690
IC   C233   C231   *C232   H32X  1.5690  105.12  125.13  104.18   1.1110
IC   C233   C231   *C232   H32Y  1.5690  105.12 -116.35  114.73   1.1110
IC   C231   C232   C233    C234  1.4769  105.12  177.93  111.06   1.4327
IC   C234   C232   *C233   H33X  1.4327  111.06  123.16  108.36   1.1110
IC   C234   C232   *C233   H33Y  1.4327  111.06 -119.16  112.68   1.1110
IC   C232   C233   C234    C235  1.5690  111.06 -113.45  128.01   1.3595
IC   C235   C233   *C234   H34Y  1.3595  128.01  175.50  114.89   1.1000
IC   C233   C234   C235    C236  1.4327  128.01 -179.82  117.88   1.4993
IC   C236   C234   *C235   C245  1.4993  117.88  176.94  124.12   1.5157
IC   C234   C235   C236    H36X  1.3595  117.88 -124.77  103.31   1.1110
IC   H36X   C235   *C236   H36Y  1.1110  103.31  121.17  114.57   1.1110
IC   H36X   C235   *C236   H36Z  1.1110  103.31 -114.14  108.71   1.1110
IC   C22    C23    C237    H37X  1.3434  122.50  -65.03  117.72   1.1110
IC   H37X   C23    *C237   H37Y  1.1110  117.72  120.17  104.22   1.1110
IC   H37X   C23    *C237   H37Z  1.1110  117.72 -125.03  108.23   1.1110
IC   C26    C27    C238    H38X  1.3868  125.30   -9.40  111.24   1.1110
IC   H38X   C27    *C238   H38Y  1.1110  111.24  124.19  108.56   1.1110
IC   H38X   C27    *C238   H38Z  1.1110  111.24 -108.05  113.62   1.1110
IC   C210   C211   C239    H39X  1.2959  122.43  100.34  105.71   1.1110
IC   H39X   C211   *C239   H39Y  1.1110  105.71  126.58  112.87   1.1110
IC   H39X   C211   *C239   H39Z  1.1110  105.71 -111.49  115.27   1.1110
IC   C214   C215   C240    H40X  1.3510  123.90   -3.04  116.48   1.1110
IC   H40X   C215   *C240   H40Y  1.1110  116.48  120.08  111.24   1.1110
IC   H40X   C215   *C240   H40Z  1.1110  116.48 -124.03  108.78   1.1110
IC   C218   C219   C241    H41X  1.3357  127.45  -41.05  115.18   1.1110
IC   H41X   C219   *C241   H41Y  1.1110  115.18  142.66  119.23   1.1110
IC   H41X   C219   *C241   H41Z  1.1110  115.18 -105.85  103.69   1.1110
IC   C222   C223   C242    H42X  1.4006  122.81  -19.32  114.34   1.1110
IC   H42X   C223   *C242   H42Y  1.1110  114.34  132.00  113.24   1.1110
IC   H42X   C223   *C242   H42Z  1.1110  114.34 -110.55  107.16   1.1110
IC   C226   C227   C243    H43X  1.3521  121.41  112.31  114.91   1.1110
IC   H43X   C227   *C243   H43Y  1.1110  114.91  123.01  115.53   1.1110
IC   H43X   C227   *C243   H43Z  1.1110  114.91 -116.27  111.53   1.1110
IC   C230   C231   C244    H44X  1.3449  120.57  109.24  109.28   1.1110
IC   H44X   C231   *C244   H44Y  1.1110  109.28  120.67  116.06   1.1110
IC   H44X   C231   *C244   H44Z  1.1110  109.28 -112.72  116.27   1.1110
IC   C234   C235   C245    H45X  1.3595  124.12  -16.82  119.23   1.1110
IC   H45X   C235   *C245   H45Y  1.1110  119.23  116.49  114.43   1.1110
IC   H45X   C235   *C245   H45Z  1.1110  119.23 -120.51  112.33   1.1110


RESI MKOL8           0.000   ! menaquinol-8, 8 units of isoprenoids
GROUP
ATOM    CR1  CG2R61  -0.1150 !        HR2        HR3
ATOM    HR1   HGR61   0.1150 !         \       /
ATOM    CR2  CG2R61  -0.1150 !         CR2---CR3
ATOM    HR2   HGR61   0.1150 !         //     \\
GROUP                        !   HR1--CR1       CR4--HR4
ATOM    CR3  CG2R61  -0.1150 !         \       /
ATOM    HR3   HGR61   0.1150 !         CR10===CR9
ATOM    CR4  CG2R61  -0.1150 !         /       \
ATOM    HR4   HGR61   0.1150 ! HO8-OR8-CR8      CR5-OR5-HO5
GROUP                        !         \\      //
ATOM    CR5  CG2R61   0.1100 !         CR7----CR6
ATOM    OR5   OG311  -0.5300 !         /       \
ATOM    HO5    HGP1   0.4200 !        /         \
GROUP                        !   H1R--C11  H1X--C21--H1Y
ATOM    CR6  CG2R61   0.0000 !      / |         |
ATOM    CR7  CG2R61   0.0000 !    H1S |         |
GROUP                        !       H1T        C22--H2Y
ATOM    CR8  CG2R61   0.1100 !                  ||
ATOM    OR8   OG311  -0.5300 !                  ||
ATOM    HO8    HGP1   0.4200 !                  ||
GROUP                        !                 C23-C233-H33Z
ATOM    CR9  CG2R61   0.0000 !                  |   | \
ATOM    CR10 CG2R61   0.0000 !                  |   |  H33Y
GROUP                        !                  |   H33X
ATOM    C11    CTL3  -0.2700 !                  |
ATOM    H1S    HAL3   0.0900 !            H4X--C24--H4Y
ATOM    H1T    HAL3   0.0900 !                  |
ATOM    H1R    HAL3   0.0900 !                  |
GROUP                        !            H5X--C25--H5Y
ATOM    C22    CEL1  -0.1500 !                  |
ATOM    C21    CTL2  -0.1800 !                  |
ATOM    H2Y    HEL1   0.1500 !                 C26--H6Y
ATOM    H1X    HAL2   0.0900 !                  ||
ATOM    H1Y    HAL2   0.0900 !                  ||
GROUP                        !                 C27-C234-H34Z
ATOM    C24    CTL2  -0.1800 !                  |   |  \
ATOM    C23    CEL0  -0.0000 !                  |   |   H34Y
ATOM    H4X    HAL2   0.0900 !                  |   H34X
ATOM    H4Y    HAL2   0.0900 !                  |
GROUP                        !            H8X--C28--H8Y
ATOM    C26    CEL1  -0.1500 !                  |
ATOM    C25    CTL2  -0.1800 !                  |
ATOM    H6Y    HEL1   0.1500 !            H9X--C29--H9Y
ATOM    H5Y    HAL2   0.0900 !                  |
ATOM    H5X    HAL2   0.0900 !                  |
GROUP                        !                 C210--H10Y
ATOM    C28    CTL2  -0.1800 !                  ||
ATOM    C27    CEL0   0.0000 !                  ||
ATOM    H8X    HAL2   0.0900 !                 C211-C235-H35Z
ATOM    H8Y    HAL2   0.0900 !                  |   |  \
GROUP                        !                  |   |   H35Y
ATOM    C210   CEL1  -0.1500 !                  |   H35X
ATOM    C29    CTL2  -0.1800 !                  |
ATOM    H10Y   HEL1   0.1500 !            H12X--C212--H12Y
ATOM    H9Y    HAL2   0.0900 !                  |
ATOM    H9X    HAL2   0.0900 !                  |
GROUP                        !            H13X--C213--H13Y
ATOM    C212   CTL2  -0.1800 !                  |
ATOM    C211   CEL0   0.0000 !                  |
ATOM    H12X   HAL2   0.0900 !                 C214--H14Y
ATOM    H12Y   HAL2   0.0900 !                  ||
GROUP                        !                  ||
ATOM    C213   CTL2  -0.1800 !                 C215-C236-H36Z
ATOM    C214   CEL1  -0.1500 !                  |   |  \
ATOM    H13X   HAL2   0.0900 !                  |   |   H36Y
ATOM    H13Y   HAL2   0.0900 !                  |   H36X
ATOM    H14Y   HEL1   0.1500 !                  |
ATOM    C215   CEL0   0.0000 !             H16X--C216--H16Y
GROUP                        !                  |
ATOM    C216   CTL2  -0.1800 !                  |
ATOM    C217   CTL2  -0.1800 !             H17X--C217--H17Y
ATOM    H16Y   HAL2   0.0900 !                  |
ATOM    H16X   HAL2   0.0900 !                  |
ATOM    H17Y   HAL2   0.0900 !                 C218--H18Y
ATOM    H17X   HAL2   0.0900 !                  ||
GROUP                        !                  ||
ATOM    C218   CEL1  -0.1500 !                 C219-C237-H37Z
ATOM    C219   CEL0   0.0000 !                  |   |  \
ATOM    H18Y   HEL1   0.1500 !                  |   |   H37Y
GROUP                        !                  |   H37X
ATOM    C220   CTL2  -0.1800 !                  |
ATOM    C221   CTL2  -0.1800 !            H20X--C220--H20Y
ATOM    H20Y   HAL2   0.0900 !                  |
ATOM    H20X   HAL2   0.0900 !                  |
ATOM    H21Y   HAL2   0.0900 !            H21X--C221--H21Y
ATOM    H21X   HAL2   0.0900 !                  |
GROUP                        !                  |
ATOM    C222   CEL1  -0.1500 !                 C222--H22Y
ATOM    C223   CEL0   0.0000 !                  ||
ATOM    H22Y   HEL1   0.1500 !                  ||
GROUP                        !                 C223-C238-H38Z
ATOM    C224   CTL2  -0.1800 !                  |   |  \
ATOM    C225   CTL2  -0.1800 !                  |   |   H38Y
ATOM    H24Y   HAL2   0.0900 !                  |   H38X
ATOM    H24X   HAL2   0.0900 !                  |
ATOM    H25X   HAL2   0.0900 !            H24X--C224--H24Y
ATOM    H25Y   HAL2   0.0900 !                  |
GROUP                        !                  |
ATOM    C226   CEL1  -0.1500 !            H25X--C225--H25Y
ATOM    C227   CEL0   0.0000 !                  |
ATOM    H26Y   HEL1   0.1500 !                  |
GROUP                        !                 C226--H26Y
ATOM    C228   CTL2  -0.1800 !                  ||
ATOM    C229   CTL2  -0.1800 !                  ||
ATOM    H28Y   HAL2   0.0900 !                 C227-C239-H39Z
ATOM    H28X   HAL2   0.0900 !                  |  |  \
ATOM    H29Y   HAL2   0.0900 !                  |  |   H39Y
ATOM    H29X   HAL2   0.0900 !                  |  H39X
GROUP                        !                  |
ATOM    C230   CEL1  -0.1500 !            H28X--C228--H28Y
ATOM    C231   CEL0   0.0000 !                  |
ATOM    H30Y   HEL1   0.1500 !                  |
GROUP                        !            H29X--C229--H29Y
ATOM    C232   CTL3  -0.2700 !                  |
ATOM    H32Z   HAL3   0.0900 !                  |
ATOM    H32Y   HAL3   0.0900 !                 C230--H30Y
ATOM    H32X   HAL3   0.0900 !                  ||
GROUP                        !                  ||
ATOM    C233   CTL3  -0.2700 !                 C231-C240-H40Z
ATOM    H33Z   HAL3   0.0900 !                  |  |  \
ATOM    H33X   HAL3   0.0900 !                  |  |   H40Y
ATOM    H33Y   HAL3   0.0900 !                  |  H40X
GROUP                        !                  |
ATOM    C234   CTL3  -0.2700 !            H32X--C232--H32Z
ATOM    H34X   HAL3   0.0900 !                  |
ATOM    H34Z   HAL3   0.0900 !                  |
ATOM    H34Y   HAL3   0.0900 !                 H32Y
GROUP
ATOM    C235   CTL3  -0.2700
ATOM    H35Y   HAL3   0.0900
ATOM    H35Z   HAL3   0.0900
ATOM    H35X   HAL3   0.0900
GROUP
ATOM    C236   CTL3  -0.2700
ATOM    H36Y   HAL3   0.0900
ATOM    H36Z   HAL3   0.0900
ATOM    H36X   HAL3   0.0900
GROUP
ATOM    C237   CTL3  -0.2700
ATOM    H37Z   HAL3   0.0900
ATOM    H37X   HAL3   0.0900
ATOM    H37Y   HAL3   0.0900
GROUP
ATOM    C238   CTL3  -0.2700
ATOM    H38Y   HAL3   0.0900
ATOM    H38Z   HAL3   0.0900
ATOM    H38X   HAL3   0.0900
GROUP
ATOM    C239   CTL3  -0.2700
ATOM    H39X   HAL3   0.0900
ATOM    H39Z   HAL3   0.0900
ATOM    H39Y   HAL3   0.0900
GROUP
ATOM    C240   CTL3  -0.2700
ATOM    H40Z   HAL3   0.0900
ATOM    H40X   HAL3   0.0900
ATOM    H40Y   HAL3   0.0900


BOND CR4   CR9
BOND CR9   CR10
BOND CR10  CR1
BOND CR1   CR2
BOND CR2   CR3
BOND CR3   CR4
BOND CR9   CR5
BOND CR5   CR6
BOND CR6   CR7
BOND CR7   CR8
BOND CR8   CR10
BOND CR8   OR8
BOND OR8   HO8
BOND CR5   OR5
BOND OR5   HO5
BOND CR7   C11
BOND CR6   C21
BOND C21   C22
BOND C22   C23
BOND C23   C24
BOND C24   C25
BOND C23   C233
BOND C26   C27
BOND C27   C28
BOND C26   C25
BOND C27   C234
BOND C210  C211
BOND C211  C212
BOND C210  C29
BOND C211  C235
BOND C29   C28
BOND C214  C215
BOND C215  C216
BOND C214  C213
BOND C215  C236
BOND C213  C212
BOND C218  C219
BOND C219  C220
BOND C218  C217
BOND C219  C237
BOND C222  C223
BOND C223  C224
BOND C222  C221
BOND C223  C238
BOND C226  C227
BOND C227  C228
BOND C226  C225
BOND C227  C239
BOND C230  C231
BOND C231  C232
BOND C230  C229
BOND C231  C240
BOND C216  C217
BOND C220  C221
BOND C224  C225
BOND C228  C229
BOND CR4   HR4
BOND CR1   HR1
BOND CR2   HR2
BOND CR3   HR3
BOND C11   H1R
BOND C11   H1S
BOND C11   H1T
BOND C21   H1X
BOND C21   H1Y
BOND C22   H2Y
BOND C24   H4X
BOND C24   H4Y
BOND C25   H5X
BOND C25   H5Y
BOND C233  H33X
BOND C233  H33Y
BOND C233  H33Z
BOND C26   H6Y
BOND C28   H8X
BOND C28   H8Y
BOND C234  H34X
BOND C234  H34Y
BOND C234  H34Z
BOND C29   H9X
BOND C29   H9Y
BOND C210  H10Y
BOND C212  H12X
BOND C212  H12Y
BOND C235  H35X
BOND C235  H35Y
BOND C235  H35Z
BOND C213  H13X
BOND C213  H13Y
BOND C214  H14Y
BOND C216  H16X
BOND C216  H16Y
BOND C236  H36X
BOND C236  H36Y
BOND C236  H36Z
BOND C217  H17X
BOND C217  H17Y
BOND C218  H18Y
BOND C220  H20X
BOND C220  H20Y
BOND C237  H37X
BOND C237  H37Y
BOND C237  H37Z
BOND C221  H21X
BOND C221  H21Y
BOND C222  H22Y
BOND C224  H24X
BOND C224  H24Y
BOND C238  H38X
BOND C238  H38Y
BOND C238  H38Z
BOND C225  H25X
BOND C225  H25Y
BOND C226  H26Y
BOND C228  H28X
BOND C228  H28Y
BOND C239  H39X
BOND C239  H39Y
BOND C239  H39Z
BOND C229  H29X
BOND C229  H29Y
BOND C230  H30Y
BOND C232  H32X
BOND C232  H32Y
BOND C232  H32Z
BOND C240  H40X
BOND C240  H40Y
BOND C240  H40Z
IMPR CR5   CR6    CR9    OR5
IMPR CR8   CR7    CR10   OR8

!    I        J      K     L      R(I(J/K)) T(I(JK/KJ)) PHI   T(JKL)   R(KL)
IC   CR2     CR10   *CR1   HR1     1.4056  120.00 -174.17  121.50   1.0800
IC   CR10    CR9    CR4    CR3     1.3750  120.00  180.00  120.00   1.3750
IC   CR10    CR1    CR2    CR3     1.4522  120.00    6.39  118.99   1.4188
IC   CR3     CR1    *CR2   HR2     1.4188  118.99  177.95  116.15   1.0800
IC   CR1     CR2    CR3    CR4     1.4056  118.99   -7.21  120.63   1.4320
IC   CR4     CR2    *CR3   HR3     1.4320  120.63 -177.89  123.42   1.0800
IC   CR2     CR3    CR4    CR9     1.4188  120.63    6.66  121.31   1.3993
IC   CR9     CR3    *CR4   HR4     1.3993  121.31  177.60  118.75   1.0800
IC   CR10    CR4    *CR9   CR5     1.4377  118.10  178.01  123.86   1.4213
IC   CR4     CR9    CR5    CR6     1.3993  123.86  177.43  119.67   1.4313
IC   CR6     CR9    *CR5   OR5     1.4313  119.67 -178.06  123.09   1.4348
IC   CR9     CR5    OR5    HO5     1.4213  123.09  144.71  102.32   0.9600
IC   CR9     CR5    CR6    C21     1.4213  119.67  170.04  117.31   1.5017
IC   C21     CR5    *CR6   CR7     1.5017  117.31 -168.31  119.72   1.3871
IC   CR5     CR6    CR7    CR8     1.4313  119.72    7.51  120.34   1.4036
IC   CR8     CR6    *CR7   C11     1.4036  120.34  170.41  122.86   1.5419
IC   CR10    CR7    *CR8   OR8     1.3729  120.06  169.75  116.19   1.4075
IC   CR7     CR8    OR8    HO8     1.4036  116.19   -2.25  103.05   0.9600
IC   CR6     CR7    C11    H1R     1.3871  122.86  145.71  111.82   1.1110
IC   H1R     CR7    *C11   H1S     1.1110  111.82 -121.28  120.42   1.1110
IC   H1R     CR7    *C11   H1T     1.1110  111.82  121.20  107.75   1.1110
IC   CR5     CR6    C21    C22     1.4313  117.31  -91.84  116.10   1.4835
IC   C22     CR6    *C21   H1X     1.4835  116.10 -114.35  103.49   1.1110
IC   C22     CR6    *C21   H1Y     1.4835  116.10  132.23  108.61   1.1110
IC   CR6     C21    C22    C23     1.5017  116.10  119.15  129.74   1.3447
IC   C23     C21    *C22   H2Y     1.3447  129.74  179.52  111.75   1.1000
IC   C21     C22    C23    C24     1.4835  129.74 -176.43  120.40   1.4803
IC   C24     C22    *C23   C233    1.4803  120.40 -166.33  122.47   1.4867
IC   C22     C23    C24    C25     1.3447  120.40   31.69  117.88   1.5908
IC   C25     C23    *C24   H4X     1.5908  117.88 -118.18  115.22   1.1110
IC   C25     C23    *C24   H4Y     1.5908  117.88  118.62  114.89   1.1110
IC   C23     C24    C25    C26     1.4803  117.88   52.99  122.39   1.5287
IC   C26     C24    *C25   H5X     1.5287  122.39  128.48  108.13   1.1110
IC   C26     C24    *C25   H5Y     1.5287  122.39 -121.10  102.92   1.1110
IC   C24     C25    C26    C27     1.5908  122.39 -138.69  131.21   1.3718
IC   C27     C25    *C26   H6Y     1.3718  131.21 -179.88  109.88   1.1000
IC   C25     C26    C27    C28     1.5287  131.21 -178.80  113.21   1.5421
IC   C28     C26    *C27   C234    1.5421  113.21 -170.53  123.10   1.5074
IC   C26     C27    C28    C29     1.3718  113.21  -46.08  120.63   1.5007
IC   C29     C27    *C28   H8X     1.5007  120.63 -114.54  100.37   1.1110
IC   C29     C27    *C28   H8Y     1.5007  120.63  136.58  116.94   1.1110
IC   C27     C28    C29    C210    1.5421  120.63 -162.56  107.87   1.5386
IC   C210    C28    *C29   H9X     1.5386  107.87  123.79  115.49   1.1110
IC   C210    C28    *C29   H9Y     1.5386  107.87 -123.46  110.89   1.1110
IC   C28     C29    C210   C211    1.5007  107.87 -105.58  127.22   1.3900
IC   C211    C29    *C210  H10Y    1.3900  127.22  170.22  113.29   1.1000
IC   C29     C210   C211   C212    1.5386  127.22 -178.46  119.73   1.5004
IC   C212    C210   *C211  C235    1.5004  119.73  179.27  119.05   1.5670
IC   C210    C211   C212   C213    1.3900  119.73 -139.94  120.81   1.6093
IC   C213    C211   *C212  H12X    1.6093  120.81 -113.10   98.24   1.1110
IC   C213    C211   *C212  H12Y    1.6093  120.81  128.36  113.54   1.1110
IC   C211    C212   C213   C214    1.5004  120.81 -176.14  108.41   1.4597
IC   C214    C212   *C213  H13X    1.4597  108.41 -111.87   96.66   1.1110
IC   C214    C212   *C213  H13Y    1.4597  108.41  136.80  111.95   1.1110
IC   C212    C213   C214   C215    1.6093  108.41  111.53  123.69   1.3320
IC   C215    C213   *C214  H14Y    1.3320  123.69  164.89  120.46   1.1000
IC   C213    C214   C215   C216    1.4597  123.69 -179.17  123.75   1.5721
IC   C216    C214   *C215  C236    1.5721  123.75  173.56  124.02   1.5256
IC   C214    C215   C216   C217    1.3320  123.75   -1.19  116.98   1.5526
IC   C217    C215   *C216  H16X    1.5526  116.98  112.57  101.03   1.1110
IC   C210    C28    *C29   H9Y     1.5386  107.87 -123.46  110.89   1.1110
IC   C28     C29    C210   C211    1.5007  107.87 -105.58  127.22   1.3900
IC   C211    C29    *C210  H10Y    1.3900  127.22  170.22  113.29   1.1000
IC   C29     C210   C211   C212    1.5386  127.22 -178.46  119.73   1.5004
IC   C212    C210   *C211  C235    1.5004  119.73  179.27  119.05   1.5670
IC   C210    C211   C212   C213    1.3900  119.73 -139.94  120.81   1.6093
IC   C213    C211   *C212  H12X    1.6093  120.81 -113.10   98.24   1.1110
IC   C213    C211   *C212  H12Y    1.6093  120.81  128.36  113.54   1.1110
IC   C211    C212   C213   C214    1.5004  120.81 -176.14  108.41   1.4597
IC   C214    C212   *C213  H13X    1.4597  108.41 -111.87   96.66   1.1110
IC   C214    C212   *C213  H13Y    1.4597  108.41  136.80  111.95   1.1110
IC   C212    C213   C214   C215    1.6093  108.41  111.53  123.69   1.3320
IC   C215    C213   *C214  H14Y    1.3320  123.69  164.89  120.46   1.1000
IC   C213    C214   C215   C216    1.4597  123.69 -179.17  123.75   1.5721
IC   C216    C214   *C215  C236    1.5721  123.75  173.56  124.02   1.5256
IC   C214    C215   C216   C217    1.3320  123.75   -1.19  116.98   1.5526
IC   C217    C215   *C216  H16X    1.5526  116.98  112.57  101.03   1.1110
IC   C217    C215   *C216  H16Y    1.5526  116.98 -131.13  114.15   1.1110
IC   C215    C216   C217   C218    1.5721  116.98  176.88  119.75   1.4914
IC   C218    C216   *C217  H17X    1.4914  119.75  124.40  109.31   1.1110
IC   C218    C216   *C217  H17Y    1.4914  119.75 -126.14  113.22   1.1110
IC   C216    C217   C218   C219    1.5526  119.75   94.07  127.39   1.3774
IC   C219    C217   *C218  H18Y    1.3774  127.39 -178.61  117.68   1.1000
IC   C217    C218   C219   C220    1.4914  127.39  177.81  120.92   1.5319
IC   C220    C218   *C219  C237    1.5319  120.92  176.65  120.57   1.4834
IC   C218    C219   C220   C221    1.3774  120.92  120.14  116.51   1.5475
IC   C221    C219   *C220  H20X    1.5475  116.51  121.41  111.39   1.1110
IC   C221    C219   *C220  H20Y    1.5475  116.51 -121.04  113.44   1.1110
IC   C219    C220   C221   C222    1.5319  116.51 -179.85  113.15   1.5114
IC   C222    C220   *C221  H21X    1.5114  113.15  132.98  107.93   1.1110
IC   C222    C220   *C221  H21Y    1.5114  113.15 -119.90  108.94   1.1110
IC   C220    C221   C222   C223    1.5475  113.15  125.67  126.71   1.3937
IC   C223    C221   *C222  H22Y    1.3937  126.71  176.91  118.93   1.1000
IC   C221    C222   C223   C224    1.5114  126.71  177.46  118.82   1.4634
IC   C224    C222   *C223  C238    1.4634  118.82 -171.04  123.52   1.5217
IC   C222    C223   C224   C225    1.3937  118.82  -53.79  116.16   1.6028
IC   C225    C223   *C224  H24X    1.6028  116.16  117.16  109.85   1.1110
IC   C225    C223   *C224  H24Y    1.6028  116.16 -116.29  108.26   1.1110
IC   C223    C224   C225   C226    1.4634  116.16  -49.53  118.82   1.5611
IC   C226    C224   *C225  H25X    1.5611  118.82 -127.22  102.06   1.1110
IC   C226    C224   *C225  H25Y    1.5611  118.82  124.55  103.29   1.1110
IC   C224    C225   C226   C227    1.6028  118.82  115.23  127.54   1.3186
IC   C227    C225   *C226  H26Y    1.3186  127.54 -177.26  113.94   1.1000
IC   C225    C226   C227   C228    1.5611  127.54  179.84  124.84   1.4955
IC   C228    C226   *C227  C239    1.4955  124.84 -174.13  122.66   1.5249
IC   C226    C227   C228   C229    1.3186  124.84   65.92  111.41   1.5085
IC   C229    C227   *C228  H28X    1.5085  111.41  120.27  105.36   1.1110
IC   C229    C227   *C228  H28Y    1.5085  111.41 -121.38  110.80   1.1110
IC   C227    C228   C229   C230    1.4955  111.41   60.99  115.13   1.5735
IC   C230    C228   *C229  H29X    1.5735  115.13  126.59  109.81   1.1110
IC   C230    C228   *C229  H29Y    1.5735  115.13 -124.50  102.95   1.1110
IC   C228    C229   C230   C231    1.5085  115.13  102.54  125.25   1.3635
IC   C231    C229   *C230  H30Y    1.3635  125.25  166.93  119.96   1.1000
IC   C229    C230   C231   C232    1.5735  125.25 -178.59  122.50   1.5380
IC   C232    C230   *C231  C240    1.5380  122.50 -166.56  118.92   1.4857
IC   C230    C231   C232   H32X    1.3635  122.50  126.08  118.56   1.1110
IC   H32X    C231   *C232  H32Y    1.1110  118.56  133.23  105.54   1.1110
IC   H32X    C231   *C232  H32Z    1.1110  118.56 -117.46  113.99   1.1110
IC   C22     C23    C233   H33X    1.3447  122.47  -15.49  110.04   1.1110
IC   H33X    C23    *C233  H33Y    1.1110  110.04 -113.77  108.73   1.1110
IC   H33X    C23    *C233  H33Z    1.1110  110.04  129.02  102.87   1.1110
IC   C26     C27    C234   H34X    1.3718  123.10    6.87  109.93   1.1110
IC   H34X    C27    *C234  H34Y    1.1110  109.93  117.63  104.17   1.1110
IC   H34X    C27    *C234  H34Z    1.1110  109.93 -129.53  113.05   1.1110
IC   C210    C211   C235   H35X    1.3900  119.05 -123.84  109.62   1.1110
IC   H35X    C211   *C235  H35Y    1.1110  109.62 -115.60  111.55   1.1110
IC   H35X    C211   *C235  H35Z    1.1110  109.62  119.29  118.10   1.1110
IC   C214    C215   C236   H36X    1.3320  124.02  -21.26  111.32   1.1110
IC   H36X    C215   *C236  H36Y    1.1110  111.32 -113.73  113.38   1.1110
IC   H36X    C215   *C236  H36Z    1.1110  111.32  120.62  116.10   1.1110
IC   C218    C219   C237   H37X    1.3774  120.57   -0.87  112.09   1.1110
IC   H37X    C219   *C237  H37Y    1.1110  112.09 -129.16  109.61   1.1110
IC   H37X    C219   *C237  H37Z    1.1110  112.09  116.12  117.40   1.1110
IC   C222    C223   C238   H38X    1.3937  123.52  159.52  111.08   1.1110
IC   H38X    C223   *C238  H38Y    1.1110  111.08 -118.91  111.99   1.1110
IC   H38X    C223   *C238  H38Z    1.1110  111.08  121.05  116.10   1.1110
IC   C226    C227   C239   H39X    1.3186  122.66  125.36  106.95   1.1110
IC   H39X    C227   *C239  H39Y    1.1110  106.95  125.84  106.38   1.1110
IC   H39X    C227   *C239  H39Z    1.1110  106.95 -119.21  120.58   1.1110
IC   C230    C231   C240   H40X    1.3635  118.92  -61.51  113.85   1.1110
IC   H40X    C231   *C240  H40Y    1.1110  113.85 -114.01  111.12   1.1110
IC   H40X    C231   *C240  H40Z    1.1110  113.85  133.29  117.68   1.1110


RESI DGT1      0.000  ! an archaeal lipid
!
!
!
GROUP
ATOM HO1  HOL    0.42 !            
ATOM O1   OHL   -0.65 !            O1--- HO1            
ATOM C1   CTL2   0.05 !            |
ATOM H11  HAL2   0.09 !      H11---C1---H12
ATOM H12  HAL2   0.09 !            |
GROUP                 !            |
ATOM C2   CTL1   0.13 !      H21---C2- - - - - - -
ATOM H21  HAL1   0.01 !            |              |
ATOM O2  OG301  -0.56 !            O2             |
ATOM C21  CTL2   0.40 !           /               |
ATOM H1R  HAL2   0.01 !    H1R---C21---H1S        |
ATOM H1S  HAL2   0.01 !          |                |
GROUP                 !
ATOM C3   CTL2   0.08 !          |          H31---C3---H32
ATOM H31  HAL2   0.02 !          |                |
ATOM H32  HAL2   0.02 !          |                |
ATOM O3  OG301  -0.56 !          |                O3          
ATOM C31  CTL2   0.40 !          |                  \
ATOM H1X  HAL2   0.02 !          |            H1X---C31---H1Y  
ATOM H1Y  HAL2   0.02 !          |                  |
GROUP
ATOM C22  CTL2  -0.18 !          |                  |
ATOM H2R  HAL2   0.09 !    H2R---C22---H2S          |
ATOM H2S  HAL2   0.09 !          |                  |
GROUP                 !                          
ATOM C23  CTL1  -0.09 !          |     HS3          |
ATOM H3R  HAL1   0.09 !          |     |            |
ATOM C3S  CTL3  -0.27 !    H3R---C23---C3S-HS5      |
ATOM HS3  HAL3   0.09 !          |     |            |
ATOM HS4  HAL3   0.09 !          |     HS4          |
ATOM HS5  HAL3   0.09 !          |                  |
GROUP                 !
ATOM C24  CTL2  -0.18 !          |                  |
ATOM H4R  HAL2   0.09 !    H4R---C24---H4S          |
ATOM H4S  HAL2   0.09 !          |                  |
GROUP                 !
ATOM C25  CTL2  -0.18 !          |                  |
ATOM H5R  HAL2   0.09 !    H5R---C25---H5S          |
ATOM H5S  HAL2   0.09 !          |                  |
GROUP                 !
ATOM C26  CTL2  -0.18 !          |                  |
ATOM H6R  HAL2   0.09 !    H6R---C26---H6S          |
ATOM H6S  HAL2   0.09 !          |                  |
GROUP                 !                          
ATOM C27  CTL1  -0.09 !          |     HS7          |
ATOM H7R  HAL1   0.09 !          |     |            |
ATOM C7S  CTL3  -0.27 !    H7R---C27---C7S-HS9      |
ATOM HS7  HAL3   0.09 !          |     |            |
ATOM HS8  HAL3   0.09 !          |     HS8          |
ATOM HS9  HAL3   0.09 !          |                  |
GROUP                 !
ATOM C28  CTL2  -0.18 !          |                  |
ATOM H8R  HAL2   0.09 !    H8R---C28---H8S          |
ATOM H8S  HAL2   0.09 !          |                  |
GROUP                 !
ATOM C29  CTL2  -0.18 !          |                  |
ATOM H9R  HAL2   0.09 !    H9R---C29---H9S          |
ATOM H9S  HAL2   0.09 !          |                  |
GROUP                 !
ATOM C210 CTL2  -0.18 !          |                  |
ATOM H10R HAL2   0.09 !   H10R---C210--H10S         |
ATOM H10S HAL2   0.09 !          |                  |
GROUP                 !                          
ATOM C211 CTL1  -0.09 !          |     HS11         |
ATOM H11R HAL1   0.09 !          |     |            |
ATOM C11S CTL3  -0.27 !   H11R---C211--C11S-HS13    |
ATOM HS11 HAL3   0.09 !          |     |            |
ATOM HS12 HAL3   0.09 !          |     HS12         |
ATOM HS13 HAL3   0.09 !          |                  |
GROUP                 !
ATOM C212 CTL2  -0.18 !          |                  |
ATOM H12R HAL2   0.09 !   H12R---C212--H12S         |
ATOM H12S HAL2   0.09 !          |                  |
GROUP                 !
ATOM C213 CTL2  -0.18 !          |                  |
ATOM H13R HAL2   0.09 !   H13R---C213--H13S         |
ATOM H13S HAL2   0.09 !          |                  |
GROUP                 !
ATOM C214 CTL2  -0.18 !          |                  |
ATOM H14R HAL2   0.09 !   H14R---C214--H14S         |
ATOM H14S HAL2   0.09 !          |                  |
GROUP                 !                          
ATOM C215 CTL1  -0.09 !          |     HS15         |
ATOM H15R HAL1   0.09 !          |     |            |
ATOM C15S CTL3  -0.27 !   H15R---C215--C15S-HS17    |
ATOM HS15 HAL3   0.09 !          |     |            |
ATOM HS16 HAL3   0.09 !          |     HS16         |
ATOM HS17 HAL3   0.09 !          |                  |
GROUP                 !
ATOM C216 CTL2  -0.18 !          |                  |
ATOM H16R HAL2   0.09 !   H16R---C216--H16S         |
ATOM H16S HAL2   0.09 !          |                  |
GROUP                 !
ATOM C32  CTL2  -0.18 !          |                  |
ATOM H2X  HAL2   0.09 !          |            H2X---C32---H2Y
ATOM H2Y  HAL2   0.09 !          |                  |
GROUP                 !                          
ATOM C33  CTL1  -0.09 !          |                  |     HY3
ATOM H3X  HAL1   0.09 !          |                  |     |
ATOM C3Y  CTL3  -0.27 !          |            H3X---C33---C3Y-HY5
ATOM HY3  HAL3   0.09 !          |                  |     |  
ATOM HY4  HAL3   0.09 !          |                  |     HY4
ATOM HY5  HAL3   0.09 !          |                  |
GROUP                 !
ATOM C34  CTL2  -0.18 !          |                  |
ATOM H4X  HAL2   0.09 !          |            H4X---C34---H4Y
ATOM H4Y  HAL2   0.09 !          |                  |
GROUP                 !
ATOM C35  CTL2  -0.18 !          |                  |
ATOM H5X  HAL2   0.09 !          |            H5X---C35---H5Y
ATOM H5Y  HAL2   0.09 !          |                  |
GROUP                 !
ATOM C36  CTL2  -0.18 !          |                  |
ATOM H6X  HAL2   0.09 !          |            H6X---C36---H6Y
ATOM H6Y  HAL2   0.09 !          |                  |
GROUP                 !                          
ATOM C37  CTL1  -0.09 !          |                  |     HY7
ATOM H7X  HAL1   0.09 !          |                  |     |
ATOM C7Y  CTL3  -0.27 !          |            H7X---C37---C7Y-HY9
ATOM HY7  HAL3   0.09 !          |                  |     |  
ATOM HY8  HAL3   0.09 !          |                  |     HY8
ATOM HY9  HAL3   0.09 !          |                  |
GROUP                 !
ATOM C38  CTL2  -0.18 !          |                  |
ATOM H8X  HAL2   0.09 !          |            H8X---C38---H8Y
ATOM H8Y  HAL2   0.09 !          |                  |
GROUP                 !
ATOM C39  CTL2  -0.18 !          |                  |
ATOM H9X  HAL2   0.09 !          |            H9X---C39---H9Y
ATOM H9Y  HAL2   0.09 !          |                  |
GROUP                 !
ATOM C310 CTL2  -0.18 !          |                  |
ATOM H10X HAL2   0.09 !          |           H10X---C310--H10Y
ATOM H10Y HAL2   0.09 !          |                  |
GROUP                 !                          
ATOM C311 CTL1  -0.09 !          |                  |     HY11
ATOM H11X HAL1   0.09 !          |                  |     |
ATOM C11Y CTL3  -0.27 !          |           H11X---C311--C11Y-HY13
ATOM HY11 HAL3   0.09 !          |                  |     |  
ATOM HY12 HAL3   0.09 !          |                  |     HY12
ATOM HY13 HAL3   0.09 !          |                  |
GROUP                 !
ATOM C312 CTL2  -0.18 !          |                  |
ATOM H12X HAL2   0.09 !          |           H12X---C312--H12Y
ATOM H12Y HAL2   0.09 !          |                  |
GROUP                 !
ATOM C313 CTL2  -0.18 !          |                  |
ATOM H13X HAL2   0.09 !          |           H13X---C313--H13Y
ATOM H13Y HAL2   0.09 !          |                  |
GROUP                 !
ATOM C314 CTL2  -0.18 !          |                  |
ATOM H14X HAL2   0.09 !          |           H14X---C314--H14Y
ATOM H14Y HAL2   0.09 !          |                  |
GROUP                 !                          
ATOM C315 CTL1  -0.09 !          |                  |     HY15
ATOM H15X HAL1   0.09 !          |                  |     |
ATOM C15Y CTL3  -0.27 !          |           H15X---C315--C15Y-HY17
ATOM HY15 HAL3   0.09 !          |                  |     |  
ATOM HY16 HAL3   0.09 !          |                  |     HY16
ATOM HY17 HAL3   0.09 !          |                  |
GROUP                 !
ATOM C316 CTL2  -0.18 !          |                  |
ATOM H16X HAL2   0.09 !          |           H16X---C316--H16Y
ATOM H16Y HAL2   0.09 !          |                  |
GROUP                 !
ATOM CB16 CTL2  -0.18 !          |                  |
ATOM H16K HAL2   0.09 !          |           H16K---CB16--H16L
ATOM H16L HAL2   0.09 !          |                  |
GROUP                 !                          
ATOM CB15 CTL1  -0.09 !          |                  |     HL15
ATOM H15K HAL1   0.09 !          |                  |     |
ATOM C15L CTL3  -0.27 !          |           H15K---CB15--C15L-HL17
ATOM HL15 HAL3   0.09 !          |                  |     |  
ATOM HL16 HAL3   0.09 !          |                  |     HL16
ATOM HL17 HAL3   0.09 !          |                  |
GROUP                 !
ATOM CB14 CTL2  -0.18 !          |                  |
ATOM H14K HAL2   0.09 !          |           H14K---CB14--H14L
ATOM H14L HAL2   0.09 !          |                  |
GROUP                 !
ATOM CB13 CTL2  -0.18 !          |                  |
ATOM H13K HAL2   0.09 !          |           H13K---CB13--H13L
ATOM H13L HAL2   0.09 !          |                  |
GROUP                 !
ATOM CB12 CTL2  -0.18 !          |                  |
ATOM H12K HAL2   0.09 !          |           H12K---CB12--H12L
ATOM H12L HAL2   0.09 !          |                  |
GROUP                 !                          
ATOM CB11 CTL1  -0.09 !          |                  |     HL11
ATOM H11K HAL1   0.09 !          |                  |     |
ATOM C11L CTL3  -0.27 !          |           H11K---CB11--C11L-HL13
ATOM HL11 HAL3   0.09 !          |                  |     |  
ATOM HL12 HAL3   0.09 !          |                  |     HL12
ATOM HL13 HAL3   0.09 !          |                  |
GROUP                 !
ATOM CB10 CTL2  -0.18 !          |                  |
ATOM H10K HAL2   0.09 !          |           H10K---CB10--H10L
ATOM H10L HAL2   0.09 !          |                  |
GROUP                 !
ATOM CB9  CTL2  -0.18 !          |                  |
ATOM H9K  HAL2   0.09 !          |            H9K---CB9---H9L
ATOM H9L  HAL2   0.09 !          |                  |
GROUP                 !
ATOM CB8  CTL2  -0.18 !          |                  |
ATOM H8K  HAL2   0.09 !          |            H8K---CB8---H8L
ATOM H8L  HAL2   0.09 !          |                  |
GROUP                 !                          
ATOM CB7  CTL1  -0.09 !          |                  |     HL7
ATOM H7K  HAL1   0.09 !          |                  |     |
ATOM C7L  CTL3  -0.27 !          |            H7K---CB7---C7L-HL9
ATOM HL7  HAL3   0.09 !          |                  |     |  
ATOM HL8  HAL3   0.09 !          |                  |     HL8
ATOM HL9  HAL3   0.09 !          |                  |
GROUP                 !
ATOM CB6  CTL2  -0.18 !          |                  |
ATOM H6K  HAL2   0.09 !          |            H6K---CB6---H6L
ATOM H6L  HAL2   0.09 !          |                  |
GROUP                 !
ATOM CB5  CTL2  -0.18 !          |                  |
ATOM H5K  HAL2   0.09 !          |            H5K---CB5---H5L
ATOM H5L  HAL2   0.09 !          |                  |
GROUP                 !
ATOM CB4  CTL2  -0.18 !          |                  |
ATOM H4K  HAL2   0.09 !          |            H4K---CB4---H4L
ATOM H4L  HAL2   0.09 !          |                  |
GROUP                 !                          
ATOM CB3  CTL1  -0.09 !          |                  |     HL3
ATOM H3K  HAL1   0.09 !          |                  |     |
ATOM C3L  CTL3  -0.27 !          |            H3K---CB3---C3L-HL5
ATOM HL3  HAL3   0.09 !          |                  |     |  
ATOM HL4  HAL3   0.09 !          |                  |     HL4
ATOM HL5  HAL3   0.09 !          |                  |
GROUP                 !
ATOM CB2  CTL2  -0.18 !          |                  |
ATOM H2K  HAL2   0.09 !          |            H2K---CB2---H2L
ATOM H2L  HAL2   0.09 !          |                  |
GROUP                 !
ATOM CC16 CTL2  -0.18 !          |                  |
ATOM H16I HAL2   0.09 !   H16I---CC16--H16J         |
ATOM H16J HAL2   0.09 !          |                  |
GROUP                 !                          
ATOM CC15 CTL1  -0.09 !          |     HJ15         |
ATOM H15I HAL1   0.09 !          |     |            |
ATOM C15J CTL3  -0.27 !   H15I---CC15--C15J-HJ17    |
ATOM HJ15 HAL3   0.09 !          |     |            |
ATOM HJ16 HAL3   0.09 !          |     HJ16         |
ATOM HJ17 HAL3   0.09 !          |                  |
GROUP                 !
ATOM CC14 CTL2  -0.18 !          |                  |
ATOM H14I HAL2   0.09 !   H14I---CC14--H14J         |
ATOM H14J HAL2   0.09 !          |                  |
GROUP                 !
ATOM CC13 CTL2  -0.18 !          |                  |
ATOM H13I HAL2   0.09 !   H13I---CC13--H13J         |
ATOM H13J HAL2   0.09 !          |                  |
GROUP                 !
ATOM CC12 CTL2  -0.18 !          |                  |
ATOM H12I HAL2   0.09 !   H12I---CC12--H12J         |
ATOM H12J HAL2   0.09 !          |                  |
GROUP                 !                          
ATOM CC11 CTL1  -0.09 !          |     HJ11         |
ATOM H11I HAL1   0.09 !          |     |            |
ATOM C11J CTL3  -0.27 !   H11I---CC11--C11J-HJ13    |
ATOM HJ11 HAL3   0.09 !          |     |            |
ATOM HJ12 HAL3   0.09 !          |     HJ12         |
ATOM HJ13 HAL3   0.09 !          |                  |
GROUP                 !
ATOM CC10 CTL2  -0.18 !          |                  |
ATOM H10I HAL2   0.09 !   H10I---CC10--H10J         |
ATOM H10J HAL2   0.09 !          |                  |
GROUP                 !
ATOM CC9  CTL2  -0.18 !          |                  |
ATOM H9I  HAL2   0.09 !    H9I---CC9---H9J          |
ATOM H9J  HAL2   0.09 !          |                  |
GROUP                 !
ATOM CC8  CTL2  -0.18 !          |                  |
ATOM H8I  HAL2   0.09 !    H8I---CC8---H8J          |
ATOM H8J  HAL2   0.09 !          |                  |
GROUP                 !                          
ATOM CC7  CTL1  -0.09 !          |     HJ7          |
ATOM H7I  HAL1   0.09 !          |     |            | 
ATOM C7J  CTL3  -0.27 !    H7I---CC7---C7J-HJ9      |
ATOM HJ7  HAL3   0.09 !          |     |            |
ATOM HJ8  HAL3   0.09 !          |     HJ8          |
ATOM HJ9  HAL3   0.09 !          |                  |
GROUP                 !
ATOM CC6  CTL2  -0.18 !          |                  |
ATOM H6I  HAL2   0.09 !    H6I---CC6---H6J          |
ATOM H6J  HAL2   0.09 !          |                  |
GROUP                 !
ATOM CC5  CTL2  -0.18 !          |                  |
ATOM H5I  HAL2   0.09 !    H5I---CC5---H5J          |
ATOM H5J  HAL2   0.09 !          |                  |
GROUP                 !
ATOM CC4  CTL2  -0.18 !          |                  |
ATOM H4I  HAL2   0.09 !    H4I---CC4---H4J          |
ATOM H4J  HAL2   0.09 !          |                  |
GROUP                 !                          
ATOM CC3  CTL1  -0.09 !          |     HJ3          |
ATOM H3I  HAL1   0.09 !          |     |            |
ATOM C3J  CTL3  -0.27 !    H3I---CC3---C3J-HJ5      |
ATOM HJ3  HAL3   0.09 !          |     |            |
ATOM HJ4  HAL3   0.09 !          |     HJ4          |
ATOM HJ5  HAL3   0.09 !          |                  |
GROUP
ATOM CC2  CTL2  -0.18 !          |                  |
ATOM H2I  HAL2   0.09 !    H2I---CC2---H2J          |
ATOM H2J  HAL2   0.09 !          |                  |
GROUP                 !
ATOM CC   CTL2   0.08 !          |                  |
ATOM HC1  HAL2   0.02 !    H1K---CC1---H1L          |
ATOM HC2  HAL2   0.02 !          |                  |
ATOM OC  OG301  -0.56 !          OC                 |
ATOM CC1  CTL2   0.40 !           \                 |
ATOM H1K  HAL2   0.02 !     HC1---CC---HC2          |
ATOM H1L  HAL2   0.02 !            |                |
GROUP                 
ATOM CB   CTL1   0.13 !            |                |
ATOM HB1  HAL1   0.01 !            |          H1I---CB1---H1J
ATOM OB  OG301  -0.56 !            |               /
ATOM CB1  CTL2   0.40 !            |              OB
ATOM H1I  HAL2   0.01 !            |              | 
ATOM H1J  HAL2   0.01 !             - - - - - - - CB--HB1 
GROUP                 !                           |
ATOM HOA  HOL    0.42 !                           |
ATOM OA   OHL   -0.65 !                     HA1---CA---HA2            
ATOM CA   CTL2   0.05 !                           |
ATOM HA1  HAL2   0.09 !                           OA--- HOA            
ATOM HA2  HAL2   0.09 !

! Polar Head 123

! Glycerol Backbone 123
BOND  O1   HO1
BOND  C1   O1        C1    H11      C1   H12       C1   C2
BOND  C2   H21       C2    O2       C2   C3
BOND  C3   H31       C3    H32      C3   O3

! Chain #2
BOND  O2   C21
BOND  C21  H1R       C21  H1S       C21  C22
BOND  C22  H2R       C22  H2S       C22  C23
BOND  C23  H3R       C23  C3S       C23  C24
BOND  C3S  HS3       C3S  HS4       C3S  HS5
BOND  C24  H4R       C24  H4S       C24  C25
BOND  C25  H5R       C25  H5S       C25  C26
BOND  C26  H6R       C26  H6S       C26  C27
BOND  C27  H7R       C27  C7S       C27  C28
BOND  C7S  HS7       C7S  HS8       C7S  HS9
BOND  C28  H8R       C28  H8S       C28  C29
BOND  C29  H9R       C29  H9S       C29  C210
BOND  C210 H10R      C210 H10S      C210 C211
BOND  C211 H11R      C211 C11S      C211 C212
BOND  C11S HS11      C11S HS12      C11S HS13
BOND  C212 H12R      C212 H12S      C212 C213
BOND  C213 H13R      C213 H13S      C213 C214
BOND  C214 H14R      C214 H14S      C214 C215
BOND  C215 H15R      C215 C15S      C215 C216
BOND  C15S HS15      C15S HS16      C15S HS17
BOND  C216 H16R      C216 H16S      C216 CC16

! Chain #3
BOND  O3   C31
BOND  C31  H1X       C31  H1Y       C31  C32
BOND  C32  H2X       C32  H2Y       C32  C33
BOND  C33  H3X       C33  C3Y       C33  C34
BOND  C3Y  HY3       C3Y  HY4       C3Y  HY5
BOND  C34  H4X       C34  H4Y       C34  C35
BOND  C35  H5X       C35  H5Y       C35  C36
BOND  C36  H6X       C36  H6Y       C36  C37
BOND  C37  H7X       C37  C7Y       C37  C38
BOND  C7Y  HY7       C7Y  HY8       C7Y  HY9
BOND  C38  H8X       C38  H8Y       C38  C39
BOND  C39  H9X       C39  H9Y       C39  C310
BOND  C310 H10X      C310 H10Y      C310 C311
BOND  C311 H11X      C311 C11Y      C311 C312
BOND  C11Y HY11      C11Y HY12      C11Y HY13
BOND  C312 H12X      C312 H12Y      C312 C313
BOND  C313 H13X      C313 H13Y      C313 C314
BOND  C314 H14X      C314 H14Y      C314 C315
BOND  C315 H15X      C315 C15Y      C315 C316
BOND  C15Y HY15      C15Y HY16      C15Y HY17
BOND  C316 H16X      C316 H16Y      C316 CB16

! Chain #B
BOND  OB   CB1
BOND  CB1  H1K       CB1  H1L       CB1  CB2
BOND  CB2  H2K       CB2  H2L       CB2  CB3
BOND  CB3  H3K       CB3  C3L       CB3  CB4
BOND  C3L  HL3       C3L  HL4       C3L  HL5
BOND  CB4  H4K       CB4  H4L       CB4  CB5
BOND  CB5  H5K       CB5  H5L       CB5  CB6
BOND  CB6  H6K       CB6  H6L       CB6  CB7
BOND  CB7  H7K       CB7  C7L       CB7  CB8
BOND  C7L  HL7       C7L  HL8       C7L  HL9
BOND  CB8  H8K       CB8  H8L       CB8  CB9
BOND  CB9  H9K       CB9  H9L       CB9  CB10
BOND  CB10 H10K      CB10 H10L      CB10 CB11
BOND  CB11 H11K      CB11 C11L      CB11 CB12
BOND  C11L HL11      C11L HL12      C11L HL13
BOND  CB12 H12K      CB12 H12L      CB12 CB13
BOND  CB13 H13K      CB13 H13L      CB13 CB14
BOND  CB14 H14K      CB14 H14L      CB14 CB15
BOND  CB15 H15K      CB15 C15L      CB15 CB16
BOND  C15L HL15      C15L HL16      C15L HL17
BOND  CB16 H16K      CB16 H16L

! Chain #C
BOND  OC   CC1
BOND  CC1  H1I       CC1  H1J       CC1  CC2
BOND  CC2  H2I       CC2  H2J       CC2  CC3
BOND  CC3  H3I       CC3  C3J       CC3  CC4
BOND  C3J  HJ3       C3J  HJ4       C3J  HJ5
BOND  CC4  H4I       CC4  H4J       CC4  CC5
BOND  CC5  H5I       CC5  H5J       CC5  CC6
BOND  CC6  H6I       CC6  H6J       CC6  CC7
BOND  CC7  H7I       CC7  C7J       CC7  CC8
BOND  C7J  HJ7       C7J  HJ8       C7J  HJ9
BOND  CC8  H8I       CC8  H8J       CC8  CC9
BOND  CC9  H9I       CC9  H9J       CC9  CC10
BOND  CC10 H10I      CC10 H10J      CC10 CC11
BOND  CC11 H11I      CC11 C11J      CC11 CC12
BOND  C11J HJ11      C11J HJ12      C11J HJ13
BOND  CC12 H12I      CC12 H12J      CC12 CC13
BOND  CC13 H13I      CC13 H13J      CC13 CC14
BOND  CC14 H14I      CC14 H14J      CC14 CC15
BOND  CC15 H15I      CC15 C15J      CC15 CC16
BOND  C15J HJ15      C15J HJ16      C15J HJ17
BOND  CC16 H16I      CC16 H16J
! Glycerol Backbone ABC
BOND  OA   HOA
BOND  CA   OA        CA    HA1      CA   HA2       CA   CB
BOND  CB   HB1       CB    OB       CB   CC
BOND  CC   HC1       CC    HC2      CC   OC

!   I   J      K     L    R(I(J/K)) T(I(JK/KJ)) PHI   T(JKL)   R(KL)
! Glycerol 123
IC O1   C1    C2    C3    1.4570  113.98   45.21  117.43   1.5078
IC C1   C2    C3    O3    1.5750  117.43  175.78  113.82   1.4098
IC C1   C3    *C2   O2    1.5750  117.43  134.83  109.95   1.4642
! Chain 1
IC C1   C2    O2    C21   1.5750  115.54   63.87  117.39   1.3873
IC C2   O2    C21   C22   1.4642  117.39 -155.41  106.36   1.5872
IC O2   C21   C22   C23   1.3873  106.36  160.72  114.09   1.5923
IC C21  C22   C23   C3S   1.5872  114.09   64.23  110.39   1.4809
IC C21  C22   C23   C24   1.5872  114.09 -171.67  115.61   1.5575
IC C22  C23   C24   C25   1.5923  115.61   64.07  113.94   1.5559
IC C23  C24   C25   C26   1.5575  113.94  179.85  111.28   1.5091
IC C24  C25   C26   C27   1.5559  111.28  177.54  114.68   1.5711
IC C25  C26   C27   C7S   1.5091  114.68  179.72  112.17   1.5010
IC C25  C26   C27   C28   1.5091  114.68  -58.68  113.27   1.5703
IC C26  C27   C28   C29   1.5711  113.27  -53.22  119.57   1.5235
IC C27  C28   C29   C210  1.5703  119.57  168.39  115.90   1.4930
IC C28  C29   C210  C211  1.5235  115.90 -178.68  117.84   1.5745
IC C29  C210  C211  C11S  1.4930  117.84  144.06  112.33   1.5500
IC C29  C210  C211  C212  1.4930  117.84  -86.33  117.49   1.5554
IC C210 C211  C212  C213  1.5745  117.49  154.44  114.56   1.5641
IC C211 C212  C213  C214  1.5554  114.56  171.20  115.81   1.5054
IC C212 C213  C214  C215  1.5641  115.81 -160.27  115.38   1.5132
IC C213 C214  C215  C15S  1.5054  115.38   54.74  113.53   1.5656
IC C213 C214  C215  C216  1.5054  115.38 -171.10  109.63   1.5674
IC C214 C215  C216  CC16  1.5132  109.63  178.27  113.14   1.5083
IC C215 C216  CC16  CC15  1.5674  113.14 -178.58  108.97   1.5754
IC C216 CC16  CC15  CC14  1.5083  108.97  152.91  107.14   1.5510
! Chain 2
IC C2   C3    O3    C31   1.5078  113.82 -177.54  107.62   1.4354
IC C3   O3    C31   C32   1.4098  107.62  171.82  112.51   1.5084
IC O3   C31   C32   C33   1.4354  112.51 -173.32  118.92   1.5331
IC C31  C32   C33   C3Y   1.5084  118.92   69.66  115.80   1.5597
IC C31  C32   C33   C34   1.5084  118.92 -159.60  119.73   1.5819
IC C32  C33   C34   C35   1.5331  119.73   72.80  113.63   1.5539
IC C33  C34   C35   C36   1.5819  113.63  169.50  112.23   1.5383
IC C34  C35   C36   C37   1.5539  112.23  164.17  114.51   1.5540
IC C35  C36   C37   C7Y   1.5383  114.51   54.47  112.18   1.5446
IC C35  C36   C37   C38   1.5383  114.51 -174.49  111.80   1.5483
IC C36  C37   C38   C39   1.5540  111.80  166.56  112.68   1.5643
IC C37  C38   C39   C310  1.5483  112.68 -174.33  110.81   1.5644
IC C38  C39   C310  C311  1.5643  110.81 -175.94  112.36   1.5592
IC C39  C310  C311  C11Y  1.5644  112.36   81.02  109.91   1.5426
IC C39  C310  C311  C312  1.5644  112.36 -147.92  111.37   1.4982
IC C310 C311  C312  C313  1.5592  111.37 -179.51  118.95   1.5707
IC C311 C312  C313  C314  1.4982  118.95  175.96  107.92   1.5264
IC C312 C313  C314  C315  1.5707  107.92 -168.81  114.60   1.5657
IC C313 C314  C315  C15Y  1.5264  114.60   75.73  112.22   1.5322
IC C313 C314  C315  C316  1.5264  114.60 -150.94  113.90   1.4901
IC C314 C315  C316  CB16  1.5657  113.90  172.81  113.15   1.5355
IC C315 C316  CB16  CB15  1.4901  113.15 -133.52  117.34   1.5357
IC C316 CB16  CB15  CB14  1.5355  117.34  161.58  111.11   1.5360
! Glycerol ABC
IC OA   CA    CB    CC    1.4605  115.16 -177.19  118.19   1.5583
IC CA   CB    CC    OC    1.5472  118.19 -155.05  107.79   1.4883
IC CA   CC    *CB   OB    1.5472  118.19 -121.01  101.92   1.4916
! Chain B
IC CA   CB    OB    CB1   1.5472  110.28  114.32  111.28   1.4025
IC CB   OB    CB1   CB2   1.4916  111.28  177.96  111.45   1.5414
IC OB   CB1   CB2   CB3   1.4025  111.45  -53.67  115.56   1.5171
IC CB1  CB2   CB3   C3L   1.5414  115.56  -70.22  110.82   1.5162
IC CB1  CB2   CB3   CB4   1.5414  115.56  160.21  113.20   1.5447
IC CB2  CB3   CB4   CB5   1.5171  113.20   61.41  118.41   1.5585
IC CB3  CB4   CB5   CB6   1.5447  118.41  174.58  114.61   1.5744
IC CB4  CB5   CB6   CB7   1.5585  114.61  166.28  118.08   1.5882
IC CB5  CB6   CB7   C7L   1.5744  118.08   56.18  111.23   1.5847
IC CB5  CB6   CB7   CB8   1.5744  118.08 -172.20  115.20   1.5343
IC CB6  CB7   CB8   CB9   1.5882  115.20  164.65  111.66   1.5926
IC CB7  CB8   CB9   CB10  1.5343  111.66 -158.37  114.53   1.4913
IC CB8  CB9   CB10  CB11  1.5926  114.53  178.59  109.11   1.6014
IC CB9  CB10  CB11  C11L  1.4913  109.11   87.73  107.76   1.5129
IC CB9  CB10  CB11  CB12  1.4913  109.11 -151.53  111.21   1.5941
IC CB10 CB11  CB12  CB13  1.6014  111.21   64.67  118.23   1.4554
IC CB11 CB12  CB13  CB14  1.5941  118.23  170.58  119.88   1.5454
IC CB12 CB13  CB14  CB15  1.4554  119.88  165.14  113.03   1.5360
IC CB13 CB14  CB15  C15L  1.5454  113.03   59.17  106.60   1.5832
IC CB13 CB14  CB15  C15L  1.5454  113.03   59.17  106.60   1.5832
IC CB13 CB14  CB15  CB16  1.5454  113.03 -176.39  111.11   1.5357
! Chain C
IC CB   CC    OC    CC1   1.5583  107.79 -179.65  108.35   1.4349
IC CC   OC    CC1   CC2   1.4883  108.35  100.93  110.66   1.5611
IC OC   CC1   CC2   CC3   1.4349  110.66 -158.53  115.19   1.5194
IC CC1  CC2   CC3   C3J   1.5611  115.19   53.72  113.26   1.5608
IC CC1  CC2   CC3   CC4   1.5611  115.19 -171.87  109.42   1.5593
IC CC2  CC3   CC4   CC5   1.5194  109.42  160.13  115.60   1.5507
IC CC3  CC4   CC5   CC6   1.5593  115.60 -167.17  113.96   1.5188
IC CC4  CC5   CC6   CC7   1.5507  113.96  -62.97  113.51   1.5707
IC CC5  CC6   CC7   C7J   1.5188  113.51  122.07  108.48   1.5418
IC CC5  CC6   CC7   CC8   1.5188  113.51 -113.60  114.66   1.5793
IC CC6  CC7   CC8   CC9   1.5707  114.66   74.77  119.17   1.5557
IC CC7  CC8   CC9   CC10  1.5793  119.17   52.01  114.34   1.5513
IC CC8  CC9   CC10  CC11  1.5557  114.34 -170.54  116.04   1.5192
IC CC9  CC10  CC11  C11J  1.5513  116.04   41.89  119.82   1.5939
IC CC9  CC10  CC11  CC12  1.5513  116.04  178.39  111.11   1.5602
IC CC10 CC11  CC12  CC13  1.5192  111.11  152.90  109.65   1.5218
IC CC11 CC12  CC13  CC14  1.5602  109.65 -159.07  111.24   1.5164
IC CC12 CC13  CC14  CC15  1.5218  111.24 -175.73  110.53   1.5510
IC CC13 CC14  CC15  C15J  1.5164  110.53   74.98  113.38   1.5292
IC CC13 CC14  CC15  CC16  1.5164  110.53 -164.56  107.14   1.5754
! Hydrogens
IC HO1  O1    C1    C2    0.9600  103.14   62.81  113.98   1.5750
IC C2   O1    *C1   H11   1.5750  113.98 -122.64  111.16   1.1110
IC H11  O1    *C1   H12   1.1110  111.16 -120.29  105.46   1.1110
IC O1   C1    C2    O2    1.4570  113.98  -87.16  115.54   1.4642
IC O2   C1    *C2   C3    1.4642  115.54  132.37  117.43   1.5078
IC O2   C1    *C2   H21   1.4642  115.54 -115.31  107.11   1.1110
IC C1   C2    O2    C21   1.5750  115.54   63.87  117.39   1.3873
IC C2   O2    C21   C22   1.4642  117.39 -155.41  106.36   1.5872
IC C22  O2    *C21  H1R   1.5872  106.36 -108.99  110.19   1.1110
IC H1R  O2    *C21  H1S   1.1110  110.19 -122.70  112.06   1.1110
IC C1   C2    C3    O3    1.5750  117.43  175.78  113.82   1.4098
IC O3   C2    *C3   H31   1.4098  113.82 -115.75  104.23   1.1110
IC H31  C2    *C3   H32   1.1110  104.23 -122.18  117.51   1.1110
IC C2   C3    O3    C31   1.5078  113.82 -177.54  107.62   1.4354
IC C3   O3    C31   C32   1.4098  107.62  171.82  112.51   1.5084
IC C32  O3    *C31  H1X   1.5084  112.51 -127.72  109.50   1.1110
IC H1X  O3    *C31  H1Y   1.1110  109.50 -110.09  103.29   1.1110
IC O2   C21   C22   C23   1.3873  106.36  160.72  114.09   1.5923
IC C23  C21   *C22  H2R   1.5923  114.09 -122.67  104.79   1.1110
IC H2R  C21   *C22  H2S   1.1110  104.79 -112.82  105.84   1.1110
IC C21  C22   C23   C24   1.5872  114.09 -171.67  115.61   1.5575
IC C24  C22   *C23  C3S   1.5575  115.61 -124.10  110.39   1.4809
IC C3S  C22   *C23  H3R   1.4809  110.39 -117.20  102.14   1.1110
IC C22  C23   C3S   HS3   1.5923  110.39  -53.40  116.53   1.1110
IC HS3  C23   *C3S  HS4   1.1110  116.53  120.37  108.52   1.1110
IC HS3  C23   *C3S  HS5   1.1110  116.53 -110.95  106.33   1.1110
IC C22  C23   C24   C25   1.5923  115.61   64.07  113.94   1.5559
IC C25  C23   *C24  H4R   1.5559  113.94 -129.92  113.66   1.1110
IC H4R  C23   *C24  H4S   1.1110  113.66 -113.00  113.18   1.1110
IC C23  C24   C25   C26   1.5575  113.94  179.85  111.28   1.5091
IC C26  C24   *C25  H5R   1.5091  111.28 -122.37  111.65   1.1110
IC H5R  C24   *C25  H5S   1.1110  111.65 -118.39  108.23   1.1110
IC C24  C25   C26   C27   1.5559  111.28  177.54  114.68   1.5711
IC C27  C25   *C26  H6R   1.5711  114.68 -124.36  116.26   1.1110
IC H6R  C25   *C26  H6S   1.1110  116.26 -120.52  110.61   1.1110
IC C25  C26   C27   C28   1.5091  114.68  -58.68  113.27   1.5703
IC C28  C26   *C27  C7S   1.5703  113.27 -121.59  112.17   1.5010
IC C7S  C26   *C27  H7R   1.5010  112.17 -122.10  108.94   1.1110
IC C26  C27   C7S   HS7   1.5711  112.17  164.60  112.90   1.1110
IC HS7  C27   *C7S  HS8   1.1110  112.90  121.66  113.97   1.1110
IC HS7  C27   *C7S  HS9   1.1110  112.90 -121.96  109.09   1.1110
IC C26  C27   C28   C29   1.5711  113.27  -53.22  119.57   1.5235
IC C29  C27   *C28  H8R   1.5235  119.57 -124.62  112.86   1.1110
IC H8R  C27   *C28  H8S   1.1110  112.86 -118.47  105.60   1.1110
IC C27  C28   C29   C210  1.5703  119.57  168.39  115.90   1.4930
IC C210 C28   *C29  H9R   1.4930  115.90 -130.45  107.55   1.1110
IC H9R  C28   *C29  H9S   1.1110  107.55 -112.31  107.04   1.1110
IC C28  C29   C210  C211  1.5235  115.90 -178.68  117.84   1.5745
IC C211 C29   *C210 H10R  1.5745  117.84 -120.94  105.28   1.1110
IC H10R C29   *C210 H10S  1.1110  105.28 -108.65  104.04   1.1110
IC C29  C210  C211  C212  1.4930  117.84  -86.33  117.49   1.5554
IC C212 C210  *C211 C11S  1.5554  117.49 -129.61  112.33   1.5500
IC C11S C210  *C211 H11R  1.5500  112.33 -114.37  100.42   1.1110
IC C210 C211  C11S  HS11  1.5745  112.33 -177.94  112.71   1.1110
IC HS11 C211  *C11S HS12  1.1110  112.71  119.33  112.54   1.1110
IC HS11 C211  *C11S HS13  1.1110  112.71 -118.69  102.27   1.1110
IC C210 C211  C212  C213  1.5745  117.49  154.44  114.56   1.5641
IC C213 C211  *C212 H12R  1.5641  114.56 -128.14  107.91   1.1110
IC H12R C211  *C212 H12S  1.1110  107.91 -111.59  112.13   1.1110
IC C211 C212  C213  C214  1.5554  114.56  171.20  115.81   1.5054
IC C214 C212  *C213 H13R  1.5054  115.81 -120.20  103.79   1.1110
IC H13R C212  *C213 H13S  1.1110  103.79 -113.83  105.25   1.1110
IC C212 C213  C214  C215  1.5641  115.81 -160.27  115.38   1.5132
IC C215 C213  *C214 H14R  1.5132  115.38 -124.85  104.95   1.1110
IC H14R C213  *C214 H14S  1.1110  104.95 -116.43  109.48   1.1110
IC C213 C214  C215  C216  1.5054  115.38 -171.10  109.63   1.5674
IC C216 C214  *C215 C15S  1.5674  109.63 -134.16  113.53   1.5656
IC C15S C214  *C215 H15R  1.5656  113.53 -114.06  113.13   1.1110
IC C214 C215  C15S  HS15  1.5132  113.53  178.14  109.60   1.1110
IC HS15 C215  *C15S HS16  1.1110  109.60  124.64  110.22   1.1110
IC HS15 C215  *C15S HS17  1.1110  109.60 -124.31  118.34   1.1110
IC C214 C215  C216  CC16  1.5132  109.63  178.27  113.14   1.5083
IC CC16 C215  *C216 H16R  1.5083  113.14  130.50  106.68   1.1110
IC H16R C215  *C216 H16S  1.1110  106.68  111.59  104.60   1.1110
IC O3   C31   C32   C33   1.4354  112.51 -173.32  118.92   1.5331
IC C33  C31   *C32  H2X   1.5331  118.92 -122.81  102.50   1.1110
IC H2X  C31   *C32  H2Y   1.1110  102.50 -104.80  112.13   1.1110
IC C31  C32   C33   C34   1.5084  118.92 -159.60  119.73   1.5819
IC C34  C32   *C33  C3Y   1.5819  119.73 -130.73  115.80   1.5597
IC C3Y  C32   *C33  H3X   1.5597  115.80 -109.10  107.21   1.1110
IC C32  C33   C3Y   HY3   1.5331  115.80 -174.69  108.30   1.1110
IC HY3  C33   *C3Y  HY4   1.1110  108.30  119.62  117.53   1.1110
IC HY3  C33   *C3Y  HY5   1.1110  108.30 -116.51  106.02   1.1110
IC C32  C33   C34   C35   1.5331  119.73   72.80  113.63   1.5539
IC C35  C33   *C34  H4X   1.5539  113.63 -129.26  108.86   1.1110
IC H4X  C33   *C34  H4Y   1.1110  108.86 -114.43  106.04   1.1110
IC C33  C34   C35   C36   1.5819  113.63  169.50  112.23   1.5383
IC C36  C34   *C35  H5X   1.5383  112.23 -114.87  108.91   1.1110
IC H5X  C34   *C35  H5Y   1.1110  108.91 -118.18  105.64   1.1110
IC C34  C35   C36   C37   1.5539  112.23  164.17  114.51   1.5540
IC C37  C35   *C36  H6X   1.5540  114.51 -123.56  115.93   1.1110
IC H6X  C35   *C36  H6Y   1.1110  115.93 -113.13   99.30   1.1110
IC C35  C36   C37   C38   1.5383  114.51 -174.49  111.80   1.5483
IC C38  C36   *C37  C7Y   1.5483  111.80 -131.04  112.18   1.5446
IC C7Y  C36   *C37  H7X   1.5446  112.18 -114.07   97.61   1.1110
IC C36  C37   C7Y   HY7   1.5540  112.18 -169.18  115.07   1.1110
IC HY7  C37   *C7Y  HY8   1.1110  115.07  121.41  111.31   1.1110
IC HY7  C37   *C7Y  HY9   1.1110  115.07 -126.63  105.14   1.1110
IC C36  C37   C38   C39   1.5540  111.80  166.56  112.68   1.5643
IC C39  C37   *C38  H8X   1.5643  112.68 -112.87  105.29   1.1110
IC H8X  C37   *C38  H8Y   1.1110  105.29 -121.90  114.71   1.1110
IC C37  C38   C39   C310  1.5483  112.68 -174.33  110.81   1.5644
IC C310 C38   *C39  H9X   1.5644  110.81 -112.86  111.91   1.1110
IC H9X  C38   *C39  H9Y   1.1110  111.91 -118.20  118.14   1.1110
IC C38  C39   C310  C311  1.5643  110.81 -175.94  112.36   1.5592
IC C311 C39   *C310 H10X  1.5592  112.36 -127.57  108.78   1.1110
IC H10X C39   *C310 H10Y  1.1110  108.78 -113.55  110.88   1.1110
IC C39  C310  C311  C312  1.5644  112.36 -147.92  111.37   1.4982
IC C312 C310  *C311 C11Y  1.4982  111.37 -131.07  109.91   1.5426
IC C11Y C310  *C311 H11X  1.5426  109.91 -112.44  102.70   1.1110
IC C310 C311  C11Y  HY11  1.5592  109.91 -151.70  102.28   1.1110
IC HY11 C311  *C11Y HY12  1.1110  102.28  101.82  111.97   1.1110
IC HY11 C311  *C11Y HY13  1.1110  102.28 -121.67  116.49   1.1110
IC C310 C311  C312  C313  1.5592  111.37 -179.51  118.95   1.5707
IC C313 C311  *C312 H12X  1.5707  118.95 -126.26  109.12   1.1110
IC H12X C311  *C312 H12Y  1.1110  109.12 -109.21  103.96   1.1110
IC C311 C312  C313  C314  1.4982  118.95  175.96  107.92   1.5264
IC C314 C312  *C313 H13X  1.5264  107.92 -118.72  103.01   1.1110
IC H13X C312  *C313 H13Y  1.1110  103.01 -119.78  112.03   1.1110
IC C312 C313  C314  C315  1.5707  107.92 -168.81  114.60   1.5657
IC C315 C313  *C314 H14X  1.5657  114.60 -116.47  108.97   1.1110
IC H14X C313  *C314 H14Y  1.1110  108.97 -123.73  114.66   1.1110
IC C313 C314  C315  C316  1.5264  114.60 -150.94  113.90   1.4901
IC C316 C314  *C315 C15Y  1.4901  113.90 -133.33  112.22   1.5322
IC C15Y C314  *C315 H15X  1.5322  112.22 -111.81  101.29   1.1110
IC C314 C315  C15Y  HY15  1.5657  112.22   39.40  119.98   1.1110
IC HY15 C315  *C15Y HY16  1.1110  119.98  136.55  117.47   1.1110
IC HY15 C315  *C15Y HY17  1.1110  119.98 -118.84  105.92   1.1110
IC C314 C315  C316  CB16  1.5657  113.90  172.81  113.15   1.5355
IC CB16 C315  *C316 H16X  1.5355  113.15  118.45  101.67   1.1110
IC H16X C315  *C316 H16Y  1.1110  101.67  123.43  101.47   1.1110
IC C315 C316  CB16  CB15  1.4901  113.15 -133.52  117.34   1.5357
IC CB15 C316  *CB16 H16K  1.5357  117.34  109.30  106.46   1.1110
IC CB15 C316  *CB16 H16L  1.5357  117.34 -129.96  101.71   1.1110
IC C316 CB16  CB15  CB14  1.5355  117.34  161.58  111.11   1.5360
IC CB14 CB16  *CB15 C15L  1.5360  111.11  120.29  113.74   1.5832
IC CB14 CB16  *CB15 H15K  1.5360  111.11 -126.57  106.56   1.1110
IC CB16 CB15  C15L  HL15  1.5357  113.74  164.85  112.66   1.1110
IC HL15 CB15  *C15L HL16  1.1110  112.66  126.94  107.59   1.1110
IC HL15 CB15  *C15L HL17  1.1110  112.66 -113.74  110.78   1.1110
IC CB16 CB15  CB14  CB13  1.5357  111.11 -176.39  113.03   1.5454
IC CB13 CB15  *CB14 H14K  1.5454  113.03  124.81  107.99   1.1110
IC CB13 CB15  *CB14 H14L  1.5454  113.03 -125.14  108.96   1.1110
IC CB15 CB14  CB13  CB12  1.5360  113.03  165.14  119.88   1.4554
IC CB12 CB14  *CB13 H13K  1.4554  119.88  115.65  113.87   1.1110
IC CB12 CB14  *CB13 H13L  1.4554  119.88 -121.76  105.42   1.1110
IC CB14 CB13  CB12  CB11  1.5454  119.88  170.58  118.23   1.5941
IC CB11 CB13  *CB12 H12K  1.5941  118.23  126.36  109.17   1.1110
IC CB11 CB13  *CB12 H12L  1.5941  118.23 -121.25  109.56   1.1110
IC CB13 CB12  CB11  CB10  1.4554  118.23   64.67  111.21   1.6014
IC CB10 CB12  *CB11 C11L  1.6014  111.21  119.35  110.09   1.5129
IC CB10 CB12  *CB11 H11K  1.6014  111.21 -118.30  111.85   1.1110
IC CB12 CB11  C11L  HL11  1.5941  110.09 -163.39  113.02   1.1110
IC HL11 CB11  *C11L HL12  1.1110  113.02  120.09  106.46   1.1110
IC HL11 CB11  *C11L HL13  1.1110  113.02 -117.47  109.50   1.1110
IC CB12 CB11  CB10  CB9   1.5941  111.21 -151.53  109.11   1.4913
IC CB9  CB11  *CB10 H10K  1.4913  109.11  117.15  107.19   1.1110
IC CB9  CB11  *CB10 H10L  1.4913  109.11 -123.92  105.99   1.1110
IC CB11 CB10  CB9   CB8   1.6014  109.11  178.59  114.53   1.5926
IC CB8  CB10  *CB9  H9K   1.5926  114.53  122.06  108.59   1.1110
IC CB8  CB10  *CB9  H9L   1.5926  114.53 -115.00  105.11   1.1110
IC CB10 CB9   CB8   CB7   1.4913  114.53 -158.37  111.66   1.5343
IC CB7  CB9   *CB8  H8K   1.5343  111.66  115.11  103.15   1.1110
IC CB7  CB9   *CB8  H8L   1.5343  111.66 -127.73  112.95   1.1110
IC CB9  CB8   CB7   CB6   1.5926  111.66  164.65  115.20   1.5882
IC CB6  CB8   *CB7  C7L   1.5882  115.20  130.31  113.96   1.5847
IC CB6  CB8   *CB7  H7K   1.5882  115.20 -118.75  100.02   1.1110
IC CB8  CB7   C7L   HL7   1.5343  113.96  158.20  115.35   1.1110
IC HL7  CB7   *C7L  HL8   1.1110  115.35  112.26  104.84   1.1110
IC HL7  CB7   *C7L  HL9   1.1110  115.35 -125.72  122.47   1.1110
IC CB8  CB7   CB6   CB5   1.5343  115.20 -172.20  118.08   1.5744
IC CB5  CB7   *CB6  H6K   1.5744  118.08  119.80  103.20   1.1110
IC CB5  CB7   *CB6  H6L   1.5744  118.08 -128.03  107.15   1.1110
IC CB7  CB6   CB5   CB4   1.5882  118.08  166.28  114.61   1.5585
IC CB4  CB6   *CB5  H5K   1.5585  114.61  131.32  106.99   1.1110
IC CB4  CB6   *CB5  H5L   1.5585  114.61 -118.53  106.89   1.1110
IC CB6  CB5   CB4   CB3   1.5744  114.61  174.58  118.41   1.5447
IC CB3  CB5   *CB4  H4K   1.5447  118.41  124.41  106.65   1.1110
IC CB3  CB5   *CB4  H4L   1.5447  118.41 -113.55  111.11   1.1110
IC CB5  CB4   CB3   CB2   1.5585  118.41   61.41  113.20   1.5171
IC CB2  CB4   *CB3  C3L   1.5171  113.20 -127.92  114.03   1.5162
IC CB2  CB4   *CB3  H3K   1.5171  113.20  112.11  103.65   1.1110
IC CB4  CB3   C3L   HL3   1.5447  114.03 -171.91  109.65   1.1110
IC HL3  CB3   *C3L  HL4   1.1110  109.65  112.84  108.57   1.1110
IC HL3  CB3   *C3L  HL5   1.1110  109.65 -130.37  121.15   1.1110
IC CB4  CB3   CB2   CB1   1.5447  113.20  160.21  115.56   1.5414
IC CB1  CB3   *CB2  H2K   1.5414  115.56 -120.25  104.06   1.1110
IC CB1  CB3   *CB2  H2L   1.5414  115.56  129.40  118.57   1.1110
IC C215 C216  CC16  CC15  1.5674  113.14 -178.58  108.97   1.5754
IC CC15 C216  *CC16 H16I  1.5754  108.97  118.83  101.49   1.1110
IC CC15 C216  *CC16 H16J  1.5754  108.97 -120.84  112.39   1.1110
IC C216 CC16  CC15  CC14  1.5083  108.97  152.91  107.14   1.5510
IC CC14 CC16  *CC15 C15J  1.5510  107.14  123.13  109.13   1.5292
IC CC14 CC16  *CC15 H15I  1.5510  107.14 -117.59  107.27   1.1110
IC CC16 CC15  C15J  HJ15  1.5754  109.13  160.91  111.16   1.1110
IC HJ15 CC15  *C15J HJ16  1.1110  111.16  114.83  108.82   1.1110
IC HJ15 CC15  *C15J HJ17  1.1110  111.16 -118.73  113.03   1.1110
IC CC16 CC15  CC14  CC13  1.5754  107.14 -164.56  110.53   1.5164
IC CC13 CC15  *CC14 H14I  1.5164  110.53  112.43  106.44   1.1110
IC CC13 CC15  *CC14 H14J  1.5164  110.53 -134.94  117.83   1.1110
IC CC15 CC14  CC13  CC12  1.5510  110.53 -175.73  111.24   1.5218
IC CC12 CC14  *CC13 H13I  1.5218  111.24  117.19  113.91   1.1110
IC CC12 CC14  *CC13 H13J  1.5218  111.24 -126.84  104.79   1.1110
IC CC14 CC13  CC12  CC11  1.5164  111.24 -159.07  109.65   1.5602
IC CC11 CC13  *CC12 H12I  1.5602  109.65  114.58  111.29   1.1110
IC CC11 CC13  *CC12 H12J  1.5602  109.65 -125.73  110.12   1.1110
IC CC13 CC12  CC11  CC10  1.5218  109.65  152.90  111.11   1.5192
IC CC10 CC12  *CC11 C11J  1.5192  111.11  139.15  114.08   1.5939
IC CC10 CC12  *CC11 H11I  1.5192  111.11 -104.88  105.43   1.1110
IC CC12 CC11  C11J  HJ11  1.5602  114.08  165.18  109.33   1.1110
IC HJ11 CC11  *C11J HJ12  1.1110  109.33  127.41  116.18   1.1110
IC HJ11 CC11  *C11J HJ13  1.1110  109.33 -118.24  105.86   1.1110
IC CC12 CC11  CC10  CC9   1.5602  111.11  178.39  116.04   1.5513
IC CC9  CC11  *CC10 H10I  1.5513  116.04  129.40  113.53   1.1110
IC CC9  CC11  *CC10 H10J  1.5513  116.04 -110.70  108.02   1.1110
IC CC11 CC10  CC9   CC8   1.5192  116.04 -170.54  114.34   1.5557
IC CC8  CC10  *CC9  H9I   1.5557  114.34  106.95  102.77   1.1110
IC CC8  CC10  *CC9  H9J   1.5557  114.34 -125.35  112.35   1.1110
IC CC10 CC9   CC8   CC7   1.5513  114.34   52.01  119.17   1.5793
IC CC7  CC9   *CC8  H8I   1.5793  119.17  122.50  107.92   1.1110
IC CC7  CC9   *CC8  H8J   1.5793  119.17 -123.60  101.28   1.1110
IC CC9  CC8   CC7   CC6   1.5557  119.17   74.77  114.66   1.5707
IC CC6  CC8   *CC7  C7J   1.5707  114.66  123.13  110.73   1.5418
IC CC6  CC8   *CC7  H7I   1.5707  114.66 -118.27  108.68   1.1110
IC CC8  CC7   C7J   HJ7   1.5793  110.73   59.47  104.29   1.1110
IC HJ7  CC7   *C7J  HJ8   1.1110  104.29  127.12  113.50   1.1110
IC HJ7  CC7   *C7J  HJ9   1.1110  104.29 -111.41  112.77   1.1110
IC CC8  CC7   CC6   CC5   1.5793  114.66 -113.60  113.51   1.5188
IC CC5  CC7   *CC6  H6I   1.5188  113.51  110.35  102.80   1.1110
IC CC5  CC7   *CC6  H6J   1.5188  113.51 -126.97  116.68   1.1110
IC CC7  CC6   CC5   CC4   1.5707  113.51  -62.97  113.96   1.5507
IC CC4  CC6   *CC5  H5I   1.5507  113.96  124.88  108.49   1.1110
IC CC4  CC6   *CC5  H5J   1.5507  113.96 -121.99  110.51   1.1110
IC CC6  CC5   CC4   CC3   1.5188  113.96 -167.17  115.60   1.5593
IC CC3  CC5   *CC4  H4I   1.5593  115.60  111.52  110.60   1.1110
IC CC3  CC5   *CC4  H4J   1.5593  115.60 -128.64  114.56   1.1110
IC CC5  CC4   CC3   CC2   1.5507  115.60  160.13  109.42   1.5194
IC CC2  CC4   *CC3  C3J   1.5194  109.42  131.77  118.36   1.5608
IC CC2  CC4   *CC3  H3I   1.5194  109.42 -107.86   98.94   1.1110
IC CC4  CC3   C3J   HJ3   1.5593  118.36  171.83  109.57   1.1110
IC HJ3  CC3   *C3J  HJ4   1.1110  109.57  119.21  101.45   1.1110
IC HJ3  CC3   *C3J  HJ5   1.1110  109.57 -121.78  108.22   1.1110
IC CC4  CC3   CC2   CC1   1.5593  109.42 -171.87  115.19   1.5611
IC CC1  CC3   *CC2  H2I   1.5611  115.19  130.45  110.42   1.1110
IC CC1  CC3   *CC2  H2J   1.5611  115.19 -107.16  101.77   1.1110
IC CC3  CC2   CC1   OC    1.5194  115.19 -158.53  110.66   1.4349
IC OC   CC2   *CC1  H1I   1.4349  110.66  118.60  108.18   1.1110
IC OC   CC2   *CC1  H1J   1.4349  110.66 -108.47  108.24   1.1110
IC CC2  CC1   OC    CC    1.5611  110.66  100.93  108.35   1.4883
IC CC1  OC    CC    CB    1.4349  108.35 -179.65  107.79   1.5583
IC CB   OC    *CC   HC1   1.5583  107.79  123.94  112.36   1.1110
IC CB   OC    *CC   HC2   1.5583  107.79 -115.36  112.35   1.1110
IC CB3  CB2   CB1   OB    1.5171  115.56  -53.67  111.45   1.4025
IC OB   CB2   *CB1  H1K   1.4025  111.45 -121.78  113.02   1.1110
IC OB   CB2   *CB1  H1L   1.4025  111.45  122.85  104.11   1.1110
IC OB   CC    *CB   CA    1.4916  101.92  121.01  118.19   1.5472
IC CA   CC    *CB   HB1   1.5472  118.19  124.61  109.37   1.1110
IC CC   CB    CA    OA    1.5583  118.19 -177.19  115.16   1.4605
IC OA   CB    *CA   HA1   1.4605  115.16 -118.43  105.54   1.1110
IC OA   CB    *CA   HA2   1.4605  115.16  124.10  116.25   1.1110
IC CB   CA    OA    HOA   1.5472  115.16  -55.60  113.84   0.9600


RESI ARCL2      -2.00 ! Tetraoleoyl Cardiolipin with head group charge = -2
                      ! Cardiolipin headgroup + 4 oleoly chains
GROUP                 !
ATOM C3   CTL2  -0.08 !
ATOM HG31 HAL2   0.09 !             HG11                OG12--HO12               HG31
ATOM HG32 HAL2   0.09 !                \                  |                       /
ATOM P3   PL     1.50 !                 C1----------------C2--------------------C3
ATOM OP33 O2L   -0.78 !                /  \               |                    / \
ATOM OP34 O2L   -0.78 !              /    HG12          HG22               HG32   \
ATOM OP31 OSLP  -0.57 !             OP11                                          OP31
ATOM OP32 OSLP  -0.57 !             |                                             |
ATOM C31  CTL2  -0.08 !   OP13(-)--P1(+)--OP14(-)                      OP33(-)--P3(+)--OP34(-)
ATOM H31J HAL2   0.09 !             |                                             |
ATOM H31K HAL2   0.09 !            OP12                                           OP32
GROUP                 !             |                                             |
ATOM C2   CTL1   0.14 !      H11J--C11--H11K                                H31J--C31--H31K
ATOM HG22 HAL1   0.09 !             |                                         ____|
ATOM OG12 OHL   -0.65 !             |                                         |    
ATOM HO12 HOL    0.42 !      H12J--C12--------O12--------              H32J--C32--------O32------ 
GROUP                 !             |                    |                   |                  |
ATOM C1   CTL2  -0.08 !             |                    |                   |                  |
ATOM HG11 HAL2   0.09 !      H13J--C13--H13K             |             H33J--C33--H33K          |
ATOM HG12 HAL2   0.09 !             |                    |                   |                  |
ATOM P1   PL     1.50 !             |                    |                   |                  |
ATOM OP13 O2L   -0.78 !            O13                   |                   O33                |
ATOM OP14 O2L   -0.78 !             |                    |                   |                  |
ATOM OP11 OSLP  -0.57 !       H1D--CB1--H1E       H1A--CA1--H1B        H1X--CD1--H1Y      H1R--CC1--H1S
ATOM OP12 OSLP  -0.57 !             |                   |                   |                   |
ATOM C11  CTL2  -0.08 !       H2D--CB2--H2E       H2A--CA2--H2B        H2X--CD2--H2Y      H2R--CC2--H2S
ATOM H11J HAL2   0.09 !             |                   |                    |                  |
ATOM H11K HAL2   0.09 !       H3D--CB3--CB17      H3A--CA3--CA21       H3X--CD3--CD17     H3R--CC3--CC21
GROUP                 !             |    |              |    |               |    |             |    |
ATOM C12  CTL1   0.13 !             |  H17D/E/F         |  H21A/B/C          | H17X/Y/Z         | H21R/S/T
ATOM H12J HAL1   0.01 !             |                   |                    |                  |
ATOM O12  OG301 -0.56 !       H4D--CB4--H4E       H4A--CA4--H4B        H4X--CD4--H4Y      H4R--CC4--H4S
ATOM CA1  CTL2   0.40 !             |                   |                    |                  |
ATOM H1A  HAL2   0.01 !       H5D--CB5--H5E       H5A--CA5--H5B        H5X--CD5--H5Y      H5R--CC5--H5S
ATOM H1B  HAL2   0.01 !             |                   |                    |                  |
ATOM CA2  CTL2  -0.18 !       H6D--CB6--H6E       H6A--CA6--H6B        H6X--CD6--H6Y      H6R--CC6--H6S
ATOM H2A  HAL2   0.09 !             |                   |                    |                  | 
ATOM H2B  HAL2   0.09 !             |                   |                    |                  |  
GROUP                 !       H7D--CB7--CB18      H7A--CA7--CA22       H7X--CD7--CD18     H7R--CC7--CC22
ATOM C13  CTL2   0.08 !             |    |              |    |               |    |             |    |
ATOM H13J HAL2   0.02 !             | H18D/E/F          |  H22A/B/C          | H18X/Y/Z         | H22R/S/T
ATOM H13K HAL2   0.02 !             |                   |                    |                  |  
ATOM O13  OG301 -0.56 !       H8D--CB8--H8E       H8A--CA8--H8B        H8X--CD8--H8Y      H8R--CC8--H8S
ATOM CB1  CTL2   0.40 !             |                   |                    |                  |  
ATOM H1D  HAL2   0.02 !       H9D--CB9--H9E       H9A--CA9--H9B        H9X--CD9--H9Y      H9R--CC9--H9S
ATOM H1E  HAL2   0.02 !             |                   |                    |                  |      
ATOM CB2  CTL2  -0.18 !             |                   |                    |                  |    
ATOM H2D  HAL2   0.09 !      H10D--CB10--H10E    H10A--CA10--H10B     H10X--CD10--H10Y   H10R--CC10--H10S
ATOM H2E  HAL2   0.09 !             |                   |                    |                  |    
GROUP                 !      H11D--CB11--CB19    H11A--CA11--CA23     H11X--CD11--CD19   H11R--CC11--CC23
ATOM C32  CTL1   0.13 !             |     |             |     |              |     |            |     |
ATOM H32J HAL1   0.01 !             | H19D/E/F          |  H23A/B/C          |  H19X/Y/Z        | H23R/S/T
ATOM O32  OG301 -0.56 !             |                   |                    |                  |    
ATOM CC1  CTL2   0.40 !      H12D--CB12--H12E    H12A--CA12--H12B     H12X--CD12--H12Y   H12R--CC12--H12S
ATOM H1R  HAL2   0.01 !             |                   |                    |                  |    
ATOM H1S  HAL2   0.01 !             |                   |                    |                  |    
ATOM CC2  CTL2  -0.18 !      H13D--CB13--H13E    H13A--CA13--H13B     H13X--CD13--H13Y   H13R--CC13--H13S
ATOM H2R  HAL2   0.09 !             |                   |                    |                  |    
ATOM H2S  HAL2   0.09 !      H14D--CB14--H14E    H14A--CA14--H14B     H14X--CD14--H14Y   H14R--CC14--H14S
GROUP                 !             |                   |                    |                  |    
ATOM C33  CTL2   0.08 !      H15D--CB15--CB20    H15A--CA15--CA24     H15X--CD15--CD20   H15R--CC15--CC24
ATOM H33J HAL2   0.02 !             |     |             |     |              |     |            |     |
ATOM H33K HAL2   0.02 !             | H20D/E/F          |  H24A/B/C          |  H20X/Y/Z        | H24R/S/T
ATOM O33  OG301 -0.56 !             |                   |                    |                  |    
ATOM CD1  CTL2   0.40 !      H16D--CB16--H16E    H16A--CA16--H16B     H16X--CD16--H16Y   H16R--CC16--H16S
ATOM H1X  HAL2   0.02 !             |                   |                    |                  |    
ATOM H1Y  HAL2   0.02 !            H16F          H17A--CA17--H17B           H16Z         H17R--CC17--H17S
ATOM CD2  CTL2  -0.18 !                                 |                                       |    
ATOM H2X  HAL2   0.09 !                          H18A--CA18--H18B                        H18R--CC18--H18S
ATOM H2Y  HAL2   0.09 !                                 |                                       |    
GROUP                 !                          H19A--CA19--CA25                        H19R--CC19--CC25 
ATOM CA3  CTL1  -0.09 !                                 |     |                                 |     |
ATOM H3A  HAL1   0.09 !                                 |  H25A/B/C                             | H25R/S/T     
ATOM CA21 CTL3  -0.27 !                                 |                                       |
ATOM H21A HAL3   0.09 !                          H20A--CA20--H20B                        H20R--CC20--H20S
ATOM H21B HAL3   0.09 !                                 |                                       |
ATOM H21C HAL3   0.09 !                                H20C                                    H20T
GROUP                 !
ATOM CA4  CTL2  -0.18 !
ATOM H4A  HAL2   0.09 !
ATOM H4B  HAL2   0.09 !
GROUP                 !
ATOM CA5  CTL2  -0.18 !
ATOM H5A  HAL2   0.09 !
ATOM H5B  HAL2   0.09 !
GROUP                 !
ATOM CA6  CTL2  -0.18 !
ATOM H6A  HAL2   0.09 !
ATOM H6B  HAL2   0.09 !
GROUP                 !
ATOM CA7  CTL1  -0.09 !
ATOM H7A  HAL1   0.09 !
ATOM CA22 CTL3  -0.27 !
ATOM H22A HAL3   0.09 !
ATOM H22B HAL3   0.09 !
ATOM H22C HAL3   0.09 !
GROUP                 !
ATOM CA8  CTL2  -0.18 !
ATOM H8A  HAL2   0.09 !
ATOM H8B  HAL2   0.09 !
GROUP                 !
ATOM CA9  CTL2  -0.18 !
ATOM H9A  HAL2   0.09 !
ATOM H9B  HAL2   0.09 !
GROUP                 !
ATOM CA10 CTL2  -0.18 !
ATOM H10A HAL2   0.09 !
ATOM H10B HAL2   0.09 !
GROUP                 !
ATOM CA11 CTL1  -0.09 !
ATOM H11A HAL1   0.09 !
ATOM CA23 CTL3  -0.27 !
ATOM H23A HAL3   0.09 !
ATOM H23B HAL3   0.09 !
ATOM H23C HAL3   0.09 !
GROUP                 !
ATOM CA12 CTL2  -0.18 !
ATOM H12A HAL2   0.09 !
ATOM H12B HAL2   0.09 !
GROUP                 !
ATOM CA13 CTL2  -0.18 !
ATOM H13A HAL2   0.09 !
ATOM H13B HAL2   0.09 !
GROUP                 !
ATOM CA14 CTL2  -0.18 !
ATOM H14A HAL2   0.09 !
ATOM H14B HAL2   0.09 !
GROUP                 !
ATOM CA15 CTL1  -0.09 !
ATOM H15A HAL1   0.09 !
ATOM CA24 CTL3  -0.27 !
ATOM H24A HAL3   0.09 !
ATOM H24B HAL3   0.09 !
ATOM H24C HAL3   0.09 !
GROUP                 !
ATOM CA16 CTL2  -0.18 !
ATOM H16A HAL2   0.09 !
ATOM H16B HAL2   0.09 !
GROUP                 !
ATOM CA17 CTL2  -0.18 !
ATOM H17A HAL2   0.09 !
ATOM H17B HAL2   0.09 !
GROUP                 !
ATOM CA18 CTL2  -0.18 !
ATOM H18A HAL2   0.09 !
ATOM H18B HAL2   0.09 !
GROUP                 !
ATOM CA19 CTL1  -0.09 !
ATOM H19A HAL1   0.09 !
ATOM CA25 CTL3  -0.27 !
ATOM H25A HAL3   0.09 !
ATOM H25B HAL3   0.09 !
ATOM H25C HAL3   0.09 !
GROUP
ATOM CA20 CTL3  -0.27 !
ATOM H20A HAL3   0.09 !
ATOM H20B HAL3   0.09 !
ATOM H20C HAL3   0.09 !
GROUP                 !
ATOM CB3  CTL1  -0.09 !
ATOM H3D  HAL1   0.09 !
ATOM CB17 CTL3  -0.27 !
ATOM H17D HAL3   0.09 !
ATOM H17E HAL3   0.09 !
ATOM H17F HAL3   0.09 !
GROUP                 !
ATOM CB4  CTL2  -0.18 !
ATOM H4D  HAL2   0.09 !
ATOM H4E  HAL2   0.09 !
GROUP                 !
ATOM CB5  CTL2  -0.18 !
ATOM H5D  HAL2   0.09 !
ATOM H5E  HAL2   0.09 !
GROUP                 !
ATOM CB6  CTL2  -0.18 !
ATOM H6D  HAL2   0.09 !
ATOM H6E  HAL2   0.09 !
GROUP                 !
ATOM CB7  CTL1  -0.09 !
ATOM H7D  HAL1   0.09 !
ATOM CB18 CTL3  -0.27 !
ATOM H18D HAL3   0.09 !
ATOM H18E HAL3   0.09 !
ATOM H18F HAL3   0.09 !
GROUP                 !
ATOM CB8  CTL2  -0.18 !
ATOM H8D  HAL2   0.09 !
ATOM H8E  HAL2   0.09 !
GROUP                 !
ATOM CB9  CTL2  -0.18 !
ATOM H9D  HAL2   0.09 !
ATOM H9E  HAL2   0.09 !
GROUP                 !
ATOM CB10 CTL2  -0.18 !
ATOM H10D HAL2   0.09 !
ATOM H10E HAL2   0.09 !
GROUP                 !
ATOM CB11 CTL1  -0.09 !
ATOM H11D HAL1   0.09 !
ATOM CB19 CTL3  -0.27 !
ATOM H19D HAL3   0.09 !
ATOM H19E HAL3   0.09 !
ATOM H19F HAL3   0.09 !
GROUP                 !
ATOM CB12 CTL2  -0.18 !
ATOM H12D HAL2   0.09 !
ATOM H12E HAL2   0.09 !
GROUP                 !
ATOM CB13 CTL2  -0.18 !
ATOM H13D HAL2   0.09 !
ATOM H13E HAL2   0.09 !
GROUP                 !
ATOM CB14 CTL2  -0.18 !
ATOM H14D HAL2   0.09 !
ATOM H14E HAL2   0.09 !
GROUP                 !
ATOM CB15 CTL1  -0.09 !
ATOM H15D HAL1   0.09 !
ATOM CB20 CTL3  -0.27 !
ATOM H20D HAL3   0.09 !
ATOM H20E HAL3   0.09 !
ATOM H20F HAL3   0.09 !
GROUP                 !
ATOM CB16 CTL3  -0.27 !
ATOM H16D HAL3   0.09 !
ATOM H16E HAL3   0.09 !
ATOM H16F HAL3   0.09 !
GROUP                 !
ATOM CC3  CTL1  -0.09 !
ATOM H3R  HAL1   0.09 !
ATOM CC21 CTL3  -0.27 !
ATOM H21R HAL3   0.09 !
ATOM H21S HAL3   0.09 !
ATOM H21T HAL3   0.09 !
GROUP                 !
ATOM CC4  CTL2  -0.18 !
ATOM H4R  HAL2   0.09 !
ATOM H4S  HAL2   0.09 !
GROUP                 !
ATOM CC5  CTL2  -0.18 !
ATOM H5R  HAL2   0.09 !
ATOM H5S  HAL2   0.09 !
GROUP                 !
ATOM CC6  CTL2  -0.18 !
ATOM H6R  HAL2   0.09 !
ATOM H6S  HAL2   0.09 !
GROUP                 !
ATOM CC7  CTL1  -0.09 !
ATOM H7R  HAL1   0.09 !
ATOM CC22 CTL3  -0.27 !
ATOM H22R HAL3   0.09 !
ATOM H22S HAL3   0.09 !
ATOM H22T HAL3   0.09 !
GROUP                 !
ATOM CC8  CTL2  -0.18 !
ATOM H8R  HAL2   0.09 !
ATOM H8S  HAL2   0.09 !
GROUP                 !
ATOM CC9  CTL2  -0.18 !
ATOM H9R  HAL2   0.09 !
ATOM H9S  HAL2   0.09 !
GROUP                 !
ATOM CC10 CTL2  -0.18 !
ATOM H10R HAL2   0.09 !
ATOM H10S HAl2   0.09 !
GROUP                 !
ATOM CC11 CTL1  -0.09 !
ATOM H11R HAL1   0.09 !
ATOM CC23 CTL3  -0.27 !
ATOM H23R HAL3   0.09 !
ATOM H23S HAL3   0.09 !
ATOM H23T HAL3   0.09 !
GROUP                 !
ATOM CC12 CTL2  -0.18 !
ATOM H12R HAL2   0.09 !
ATOM H12S HAL2   0.09 !
GROUP                 !
ATOM CC13 CTL2  -0.18 !
ATOM H13R HAL2   0.09 !
ATOM H13S HAL2   0.09 !
GROUP                 !
ATOM CC14 CTL2  -0.18 !
ATOM H14R HAL2   0.09 !
ATOM H14S HAL2   0.09 !
GROUP                 !
ATOM CC15 CTL1  -0.09 !
ATOM H15R HAL1   0.09 !
ATOM CC24 CTL3  -0.27 !
ATOM H24R HAL3   0.09 !
ATOM H24S HAL3   0.09 !
ATOM H24T HAL3   0.09 !
GROUP                 !
ATOM CC16 CTL2  -0.18 !
ATOM H16R HAL2   0.09 !
ATOM H16S HAL2   0.09 !
GROUP                 !
ATOM CC17 CTL2  -0.18 !
ATOM H17R HAL2   0.09 !
ATOM H17S HAL2   0.09 !
GROUP                 !
ATOM CC18 CTL2  -0.18 !
ATOM H18R HAL2   0.09 !
ATOM H18S HAL2   0.09 !
GROUP 
ATOM CC19 CTL1  -0.09 !
ATOM H19R HAL1   0.09 !
ATOM CC25 CTL3  -0.27 !
ATOM H25R HAL3   0.09 !
ATOM H25S HAL3   0.09 !
ATOM H25T HAL3   0.09 !
GROUP
ATOM CC20 CTL3  -0.27 !
ATOM H20R HAL3   0.09 !
ATOM H20S HAL3   0.09 !
ATOM H20T HAL3   0.09 !
GROUP                 !
ATOM CD3  CTL1  -0.09 !
ATOM H3X  HAL1   0.09 !
ATOM CD17 CTL3  -0.27 !
ATOM H17X HAL3   0.09 !
ATOM H17Y HAL3   0.09 !
ATOM H17Z HAL3   0.09 !
GROUP                 !
ATOM CD4  CTL2  -0.18 !
ATOM H4X  HAL2   0.09 !
ATOM H4Y  HAL2   0.09 !
GROUP                 !
ATOM CD5  CTL2  -0.18 !
ATOM H5X  HAL2   0.09 !
ATOM H5Y  HAL2   0.09 !
GROUP                 !
ATOM CD6  CTL2  -0.18 !
ATOM H6X  HAL2   0.09 !
ATOM H6Y  HAL2   0.09 !
GROUP                 !
ATOM CD7  CTL1  -0.09 !
ATOM H7X  HAL1   0.09 !
ATOM CD18 CTL3  -0.27 !
ATOM H18X HAL3   0.09 !
ATOM H18Y HAL3   0.09 !
ATOM H18Z HAL3   0.09 !
GROUP                 !
ATOM CD8  CTL2  -0.18 !
ATOM H8X  HAL2   0.09 !
ATOM H8Y  HAL2   0.09 !
GROUP                 !
ATOM CD9  CTL2  -0.18 !
ATOM H9X  HAL2   0.09 !
ATOM H9Y  HAL2   0.09 !
GROUP                 !
ATOM CD10 CTL2  -0.18 !
ATOM H10X HAL2   0.09 !
ATOM H10Y HAL2   0.09 !
GROUP                 !
ATOM CD11 CTL1  -0.09 !
ATOM H11X HAL1   0.09 !
ATOM CD19 CTL3  -0.27 !
ATOM H19X HAL3   0.09 !
ATOM H19Y HAL3   0.09 !
ATOM H19Z HAL3   0.09 !
GROUP                 !
ATOM CD12 CTL2  -0.18 !
ATOM H12X HAL2   0.09 !
ATOM H12Y HAL2   0.09 !
GROUP                 !
ATOM CD13 CTL2  -0.18 !
ATOM H13X HAL2   0.09 !
ATOM H13Y HAL2   0.09 !
GROUP                 !
ATOM CD14 CTL2  -0.18 !
ATOM H14X HAL2   0.09 !
ATOM H14Y HAL2   0.09 !
GROUP                 !
ATOM CD15 CTL1  -0.09 !
ATOM H15X HAL1   0.09 !
ATOM CD20 CTL3  -0.27 !
ATOM H20X HAL3   0.09 !
ATOM H20Y HAL3   0.09 !
ATOM H20Z HAL3   0.09 ! 
GROUP                 !
ATOM CD16 CTL3  -0.27 !
ATOM H16X HAL3   0.09 !
ATOM H16Y HAL3   0.09 !
ATOM H16Z HAL3   0.09 ! 

! Glycerol head
BOND C1   C2   C1   HG11  C1   HG12
BOND C2   OG12 C2   HG22  OG12 HO12 C2 C3
BOND C3   HG31 C3   HG32  
! Phosphates
BOND C1   OP11 C3   OP31
BOND P1   OP11 P1   OP12  P1  OP13 P1  OP14  
BOND P3   OP31 P3   OP32  P3  OP33 P3  OP34
! Glycerol Backbones
BOND OP12 C11  C11  H11J C11 H11K
BOND C11  C12
BOND C12  H12J C12  O12
BOND C12  C13
BOND C13  H13J C13  H13K C13 O13
BOND OP32 C31  C31  H31J C31 H31K
BOND C31  C32
BOND C32  H32J C32  O32
BOND C32  C33
BOND C33  H33J C33  H33K C33 O33
! Acyl chain 1
BOND O12  CA1  O13  CB1  O32  CC1  O33  CD1
BOND CA1  CA2  CA1  H1A  CA1  H1B
BOND CA2  H2A  CA2  H2B  CA2  CA3
BOND CA3  H3A  CA3  CA21 CA3  CA4
BOND CA21 H21A CA21 H21B CA21 H21C
BOND CA4  H4A  CA4  H4B  CA4  CA5
BOND CA5  H5A  CA5  H5B  CA5  CA6
BOND CA6  H6A  CA6  H6B  CA6  CA7
BOND CA7  H7A  CA7  CA22 CA7  CA8
BOND CA22 H22A CA22 H22B CA22 H22C
BOND CA8  H8A  CA8  H8B  CA8  CA9
BOND CA9  H9A  CA9  H9B  CA9  CA10
BOND CA10 H10A CA10 H10B CA10 CA11
BOND CA11 H11A CA11 CA23 CA11 CA12
BOND CA23 H23A CA23 H23B CA23 H23C
BOND CA12 H12A CA12 H12B CA12 CA13
BOND CA13 H13A CA13 H13B CA13 CA14
BOND CA14 H14A CA14 H14B CA14 CA15
BOND CA15 H15A CA15 CA24 CA15 CA16
BOND CA24 H24A CA24 H24B CA24 H24C
BOND CA16 H16A CA16 H16B CA16 CA17
BOND CA17 H17A CA17 H17B CA17 CA18
BOND CA18 H18A CA18 H18B CA18 CA19
BOND CA19 H19A CA19 CA25 CA19 CA20
BOND CA25 H25A CA25 H25B CA25 H25C
BOND CA20 H20A CA20 H20B CA20 H20C
! Acyl chain 2
BOND CB1  CB2  CB1  H1D  CB1  H1E
BOND CB2  H2D  CB2  H2E  CB2  CB3
BOND CB3  H3D  CB3  CB17 CB3  CB4
BOND CB17 H17D CB17 H17E CB17 H17F
BOND CB4  H4D  CB4  H4E  CB4  CB5
BOND CB5  H5D  CB5  H5E  CB5  CB6
BOND CB6  H6D  CB6  H6E  CB6  CB7
BOND CB7  H7D  CB7  CB18 CB7  CB8
BOND CB18 H18D CB18 H18E CB18 H18F
BOND CB8  H8D  CB8  H8E  CB8  CB9
BOND CB9  H9D  CB9  H9E  CB9  CB10
BOND CB10 H10D CB10 H10E CB10 CB11
BOND CB11 H11D CB11 CB19 CB11 CB12
BOND CB19 H19D CB19 H19E CB19 H19F
BOND CB12 H12D CB12 H12E CB12 CB13
BOND CB13 H13D CB13 H13E CB13 CB14
BOND CB14 H14D CB14 H14E CB14 CB15
BOND CB15 H15D CB15 CB20 CB15 CB16
BOND CB20 H20D CB20 H20E CB20 H20F
BOND CB16 H16D CB16 H16E CB16 H16F 
! Acyl chain 3
BOND CC1  CC2  CC1  H1R  CC1  H1S
BOND CC2  H2R  CC2  H2S  CC2  CC3
BOND CC3  H3R  CC3  CC21 CC3  CC4
BOND CC21 H21R CC21 H21S CC21 H21T
BOND CC4  H4R  CC4  H4S  CC4  CC5
BOND CC5  H5R  CC5  H5S  CC5  CC6
BOND CC6  H6R  CC6  H6S  CC6  CC7
BOND CC7  H7R  CC7  CC22 CC7  CC8
BOND CC22 H22R CC22 H22S CC22 H22T
BOND CC8  H8R  CC8  H8S  CC8  CC9
BOND CC9  H9R  CC9  H9S  CC9  CC10
BOND CC10 H10R CC10 H10S CC10 CC11
BOND CC11 H11R CC11 CC23 CC11 CC12
BOND CC23 H23R CC23 H23S CC23 H23T
BOND CC12 H12R CC12 H12S CC12 CC13
BOND CC13 H13R CC13 H13S CC13 CC14
BOND CC14 H14R CC14 H14S CC14 CC15
BOND CC15 H15R CC15 CC24 CC15 CC16
BOND CC24 H24R CC24 H24S CC24 H24T
BOND CC16 H16R CC16 H16S CC16 CC17
BOND CC17 H17R CC17 H17S CC17 CC18
BOND CC18 H18R CC18 H18S CC18 CC19
BOND CC19 H19R CC19 CC25 CC19 CC20
BOND CC25 H25R CC25 H25S CC25 H25T
BOND CC20 H20R CC20 H20S CC20 H20T
! Acyl chain 4
BOND CD1  CD2  CD1  H1X  CD1  H1Y
BOND CD2  H2X  CD2  H2Y  CD2  CD3
BOND CD3  H3X  CD3  CD17 CD3  CD4
BOND CD17 H17X CD17 H17Y CD17 H17Z
BOND CD4  H4X  CD4  H4Y  CD4  CD5
BOND CD5  H5X  CD5  H5Y  CD5  CD6
BOND CD6  H6X  CD6  H6Y  CD6  CD7
BOND CD7  H7X  CD7  CD18 CD7  CD8
BOND CD18 H18X CD18 H18Y CD18 H18Z
BOND CD8  H8X  CD8  H8Y  CD8  CD9
BOND CD9  H9X  CD9  H9Y  CD9  CD10
BOND CD10 H10X CD10 H10Y CD10 CD11
BOND CD11 H11X CD11 CD19 CD11 CD12
BOND CD19 H19X CD19 H19Y CD19 H19Z
BOND CD12 H12X CD12 H12Y CD12 CD13
BOND CD13 H13X CD13 H13Y CD13 CD14
BOND CD14 H14X CD14 H14Y CD14 CD15
BOND CD15 H15X CD15 CD20 CD15 CD16
BOND CD20 H20X CD20 H20Y CD20 H20Z
BOND CD16 H16X CD16 H16Y CD16 H16Z
!
! IC TABLE
!
!    I      J        K       L        R(I(J/K)) T(I(JK/KJ)) PHI   T(JKL)   R(KL)
IC  OP31    C2      *C3     HG31       1.4330  110.52  120.95  107.51   1.1160
IC  HG31    C2      *C3     HG32       1.1160  107.51  117.36  108.44   1.1144
IC  C2      C3      OP31    P3         1.5471  110.52  176.01  118.33   1.5879
IC  C3      OP31    P3      OP32       1.4330  118.33 -175.57  101.65   1.5888
IC  OP32    OP31    *P3     OP33       1.5888  101.65  115.01  109.18   1.4815
IC  OP32    OP31    *P3     OP34       1.5888  101.65 -115.50  109.14   1.4775
IC  OP31    P3      OP32    C31        1.5879  101.65 -164.99  119.22   1.4314
IC  P3      OP32    C31     C32        1.5888  119.22  165.38  110.79   1.5506
IC  C32     OP32    *C31    H31J       1.5506  110.79 -119.48  111.87   1.1160
IC  H31J    OP32    *C31    H31K       1.1160  111.87 -120.65  109.99   1.1131
IC  HG31    C3      C2      C1         1.1160  107.51 -174.46  114.39   1.5473
IC  C1      C3      *C2     OG12       1.5473  114.39  120.11  110.42   1.4224
IC  C1      C3      *C2     HG22       1.5473  114.39 -121.11  108.53   1.1121
IC  C3      C2      OG12    HO12       1.5471  110.42 -151.40   99.22   0.9664
IC  C3      C2      C1      OP11       1.5471  114.39  174.30  110.35   1.4362
IC  OP11    C2      *C1     HG11       1.4362  110.35 -121.38  107.78   1.1161
IC  HG11    C2      *C1     HG12       1.1161  107.78 -116.85  107.77   1.1164
IC  C2      C1      OP11    P1         1.5473  110.35 -177.51  118.25   1.5915
IC  C1      OP11    P1      OP12       1.4362  118.25 -167.11  101.34   1.5903
IC  OP12    OP11    *P1     OP13       1.5903  101.34  115.00  109.59   1.4786
IC  OP12    OP11    *P1     OP14       1.5903  101.34 -114.79  108.71   1.4744
IC  OP11    P1      OP12    C11        1.5915  101.34 -174.25  118.51   1.4330
IC  P1      OP12    C11     C12        1.5903  118.51  167.36  110.99   1.5511
IC  C12     OP12    *C11    H11J       1.5511  110.99 -119.34  111.66   1.1162
IC  H11J    OP12    *C11    H11K       1.1162  111.66 -120.65  110.20   1.1135
IC  OP12    C11     C12     O12        1.4330  110.99  178.56  107.55   1.4563
IC  O12     C11     *C12    C13        1.4563  107.55  124.20  111.07   1.5648
IC  O12     C11     *C12    H12J       1.4563  107.55 -117.67  107.87   1.1123
IC  C11     C12     O12     CA1        1.5511  107.55  179.04  110.68   1.4315
IC  C12     O12     CA1     CA2        1.4563  110.68  175.15  111.49   1.5396
IC  CA2     O12     *CA1    H1A        1.5396  111.49 -121.81  109.73   1.1119
IC  CA2     O12     *CA1    H1B        1.5396  111.49  117.77  109.05   1.1054
IC  O12     CA1     CA2     CA3        1.4315  111.49  178.57  112.62   1.5501
IC  CA3     CA1     *CA2    H2A        1.5501  112.62 -122.17  109.19   1.1097
IC  H2A     CA1     *CA2    H2B        1.1097  109.19 -116.94  107.56   1.1102
IC  C11     C12     C13     O13        1.5511  111.07  163.05  113.02   1.4515
IC  O13     C12     *C13    H13J       1.4515  113.02 -120.58  108.80   1.1105
IC  H13J    C12     *C13    H13K       1.1105  108.80 -116.57  107.68   1.1123
IC  C12     C13     O13     CB1        1.5648  113.02  167.14  111.07   1.4322
IC  C13     O13     CB1     CB2        1.4515  111.07 -161.78  108.52   1.5369
IC  CB2     O13     *CB1    H1D        1.5369  108.52 -121.90  110.29   1.1093
IC  CB2     O13     *CB1    H1E        1.5369  108.52  119.40  108.74   1.1080
IC  O13     CB1     CB2     CB3        1.4322  108.52  174.55  115.68   1.5503
IC  CB3     CB1     *CB2    H2D        1.5503  115.68 -121.15  106.93   1.1127
IC  H2D     CB1     *CB2    H2E        1.1127  106.93 -115.85  107.66   1.1113
IC  OP32    C31     C32     O32        1.4314  110.79  175.09  107.71   1.4561
IC  O32     C31     *C32    C33        1.4561  107.71  124.57  111.08   1.5659
IC  O32     C31     *C32    H32J       1.4561  107.71 -117.49  107.70   1.1126
IC  C31     C32     O32     CC1        1.5506  107.71  178.89  110.38   1.4314
IC  C32     O32     CC1     CC2        1.4561  110.38  173.83  111.66   1.5392
IC  CC2     O32     *CC1    H1R        1.5392  111.66 -121.68  109.66   1.1120
IC  CC2     O32     *CC1    H1S        1.5392  111.66  117.89  108.92   1.1058
IC  O32     CC1     CC2     CC3        1.4314  111.66  179.62  112.58   1.5504
IC  CC3     CC1     *CC2    H2R        1.5504  112.58 -122.25  109.20   1.1096
IC  H2R     CC1     *CC2    H2S        1.1096  109.20 -116.97  107.55   1.1104
IC  C31     C32     C33     O33        1.5506  111.08  163.35  113.01   1.4521
IC  O33     C32     *C33    H33J       1.4521  113.01 -120.64  108.67   1.1108
IC  H33J    C32     *C33    H33K       1.1108  108.67 -116.56  107.74   1.1122
IC  C32     C33     O33     CD1        1.5659  113.01  168.39  111.19   1.4330
IC  C33     O33     CD1     CD2        1.4521  111.19 -162.03  108.33   1.5382
IC  CD2     O33     *CD1    H1X        1.5382  108.33 -121.90  110.37   1.1091
IC  CD2     O33     *CD1    H1Y        1.5382  108.33  119.44  108.72   1.1078
IC  O33     CD1     CD2     CD3        1.4330  108.33  172.74  115.98   1.5511
IC  CD3     CD1     *CD2    H2X        1.5511  115.98 -121.08  106.85   1.1128
IC  H2X     CD1     *CD2    H2Y        1.1128  106.85 -115.79  107.54   1.1114
IC  CA1     CA2     CA3     CA4        1.5396  112.62  168.57  112.22   1.5486
IC  CA4     CA2     *CA3    CA21       1.5486  112.22  124.96  112.03   1.5473
IC  CA21    CA2     *CA3    H3A        1.5473  112.03  117.93  106.57   1.1156
IC  CA2     CA3     CA21    H21A       1.5501  112.03   34.93  112.81   1.1065
IC  H21A    CA3     *CA21   H21B       1.1065  112.81 -119.91  109.36   1.1120
IC  H21A    CA3     *CA21   H21C       1.1065  112.81  119.94  110.19   1.1129
IC  CA2     CA3     CA4     CA5        1.5501  112.22 -168.63  112.71   1.5400
IC  CA5     CA3     *CA4    H4A        1.5400  112.71 -120.94  107.64   1.1128
IC  H4A     CA3     *CA4    H4B        1.1128  107.64 -117.24  110.18   1.1120
IC  CA3     CA4     CA5     CA6        1.5486  112.71 -156.72  114.20   1.5399
IC  CA6     CA4     *CA5    H5A        1.5399  114.20 -123.59  109.82   1.1123
IC  H5A     CA4     *CA5    H5B        1.1123  109.82 -115.85  107.85   1.1069
IC  CA4     CA5     CA6     CA7        1.5400  114.20  169.47  113.45   1.5497
IC  CA7     CA5     *CA6    H6A        1.5497  113.45 -120.64  109.39   1.1119
IC  H6A     CA5     *CA6    H6B        1.1119  109.39 -117.19  108.77   1.1115
IC  CA5     CA6     CA7     CA8        1.5399  113.45  170.57  111.32   1.5517
IC  CA8     CA6     *CA7    CA22       1.5517  111.32  124.77  111.14   1.5464
IC  CA22    CA6     *CA7    H7A        1.5464  111.14  118.06  107.30   1.1148
IC  CA6     CA7     CA22    H22A       1.5497  111.14   57.56  111.85   1.1072
IC  H22A    CA7     *CA22   H22B       1.1072  111.85 -120.46  110.03   1.1099
IC  H22A    CA7     *CA22   H22C       1.1072  111.85  118.98  111.42   1.1075
IC  CA6     CA7     CA8     CA9        1.5497  111.32 -173.98  113.44   1.5414
IC  CA9     CA7     *CA8    H8A        1.5414  113.44 -121.44  108.28   1.1120
IC  H8A     CA7     *CA8    H8B        1.1120  108.28 -117.04  108.96   1.1120
IC  CA7     CA8     CA9     CA10       1.5517  113.44 -176.77  114.86   1.5417
IC  CA10    CA8     *CA9    H9A        1.5417  114.86 -123.25  109.26   1.1124
IC  H9A     CA8     *CA9    H9B        1.1124  109.26 -116.80  107.42   1.1083
IC  CA8     CA9     CA10    CA11       1.5414  114.86  174.93  113.88   1.5526
IC  CA11    CA9     *CA10   H10A       1.5526  113.88 -121.18  109.08   1.1118
IC  H10A    CA9     *CA10   H10B       1.1118  109.08 -117.21  108.75   1.1114
IC  CA9     CA10    CA11    CA12       1.5417  113.88  175.62  111.35   1.5531
IC  CA12    CA10    *CA11   CA23       1.5531  111.35  124.94  111.22   1.5458
IC  CA23    CA10    *CA11   H11A       1.5458  111.22  117.89  107.42   1.1153
IC  CA10    CA11    CA23    H23A       1.5526  111.22   59.83  111.43   1.1076
IC  H23A    CA11    *CA23   H23B       1.1076  111.43 -120.65  110.06   1.1101
IC  H23A    CA11    *CA23   H23C       1.1076  111.43  118.53  111.70   1.1069
IC  CA10    CA11    CA12    CA13       1.5526  111.35 -173.85  113.50   1.5419
IC  CA13    CA11    *CA12   H12A       1.5419  113.50 -121.40  108.21   1.1120
IC  H12A    CA11    *CA12   H12B       1.1120  108.21 -117.01  109.04   1.1118
IC  CA11    CA12    CA13    CA14       1.5531  113.50 -175.16  115.19   1.5410
IC  CA14    CA12    *CA13   H13A       1.5410  115.19 -123.54  109.34   1.1121
IC  H13A    CA12    *CA13   H13B       1.1121  109.34 -116.80  107.46   1.1073
IC  CA12    CA13    CA14    CA15       1.5419  115.19  173.35  113.69   1.5530
IC  CA15    CA13    *CA14   H14A       1.5530  113.69 -121.01  109.21   1.1119
IC  H14A    CA13    *CA14   H14B       1.1119  109.21 -117.34  108.83   1.1116
IC  CA13    CA14    CA15    CA16       1.5410  113.69  175.89  111.04   1.5496
IC  CA16    CA14    *CA15   CA24       1.5496  111.04  124.59  111.53   1.5447
IC  CA24    CA14    *CA15   H15A       1.5447  111.53  118.22  107.51   1.1152
IC  CA14    CA15    CA24    H24A       1.5530  111.53   61.22  111.36   1.1079
IC  H24A    CA15    *CA24   H24B       1.1079  111.36 -120.60  110.01   1.1103
IC  H24A    CA15    *CA24   H24C       1.1079  111.36  118.70  111.50   1.1073
IC  CA14    CA15    CA16    CA17       1.5530  111.04 -174.32  114.08   1.5411
IC  CA17    CA15    *CA16   H16A       1.5411  114.08 -121.80  108.41   1.1119
IC  H16A    CA15    *CA16   H16B       1.1119  108.41 -116.80  108.70   1.1123
IC  CA15    CA16    CA17    CA18       1.5496  114.08 -178.73  113.67   1.5380
IC  CA18    CA16    *CA17   H17A       1.5380  113.67 -122.32  109.18   1.1124
IC  H17A    CA16    *CA17   H17B       1.1124  109.18 -117.61  108.87   1.1099
IC  CA16    CA17    CA18    CA19       1.5411  113.67  178.18  114.07   1.5469
IC  CA19    CA17    *CA18   H18A       1.5469  114.07 -121.43  109.19   1.1123
IC  H18A    CA17    *CA18   H18B       1.1123  109.19 -117.32  108.72   1.1126
IC  CA17    CA18    CA19    CA25       1.5380  114.07  176.20  110.56   1.5372
IC  CA25    CA18    *CA19   CA20       1.5372  110.56  123.10  112.67   1.5395
IC  CA25    CA18    *CA19   H19A       1.5372  110.56 -117.81  107.87   1.1160
IC  CA18    CA19    CA25    H25A       1.5469  110.56   62.45  110.03   1.1107
IC  H25A    CA19    *CA25   H25B       1.1107  110.03 -120.10  110.58   1.1102
IC  H25A    CA19    *CA25   H25C       1.1107  110.03  119.67  110.35   1.1108
IC  CA18    CA19    CA20    H20A       1.5469  112.67   64.41  111.12   1.1096
IC  H20A    CA19    *CA20   H20B       1.1096  111.12 -120.57  110.18   1.1103
IC  H20A    CA19    *CA20   H20C       1.1096  111.12  119.74  110.29   1.1105
IC  CB1     CB2     CB3     CB4        1.5369  115.68  179.69  110.89   1.5531
IC  CB4     CB2     *CB3    CB17       1.5531  110.89  124.52  110.69   1.5438
IC  CB17    CB2     *CB3    H3D        1.5438  110.69  118.25  108.06   1.1168
IC  CB2     CB3     CB17    H17D       1.5503  110.69   62.79  111.15   1.1090
IC  H17D    CB3     *CB17   H17E       1.1090  111.15 -120.60  110.25   1.1115
IC  H17D    CB3     *CB17   H17F       1.1090  111.15  118.71  111.63   1.1079
IC  CB2     CB3     CB4     CB5        1.5503  110.89 -170.23  113.42   1.5399
IC  CB5     CB3     *CB4    H4D        1.5399  113.42 -122.06  108.71   1.1116
IC  H4D     CB3     *CB4    H4E        1.1116  108.71 -117.06  109.06   1.1112
IC  CB3     CB4     CB5     CB6        1.5531  113.42 -176.06  115.46   1.5435
IC  CB6     CB4     *CB5    H5D        1.5435  115.46 -123.00  109.02   1.1129
IC  H5D     CB4     *CB5    H5E        1.1129  109.02 -116.51  107.12   1.1079
IC  CB4     CB5     CB6     CB7        1.5399  115.46  178.23  113.05   1.5526
IC  CB7     CB5     *CB6    H6D        1.5526  113.05 -121.10  109.52   1.1118
IC  H6D     CB5     *CB6    H6E        1.1118  109.52 -117.69  108.90   1.1118
IC  CB5     CB6     CB7     CB8        1.5435  113.05  174.81  112.19   1.5543
IC  CB8     CB6     *CB7    CB18       1.5543  112.19  125.39  111.03   1.5460
IC  CB18    CB6     *CB7    H7D        1.5460  111.03  117.50  107.01   1.1155
IC  CB6     CB7     CB18    H18D       1.5526  111.03   58.34  111.56   1.1072
IC  H18D    CB7     *CB18   H18E       1.1072  111.56 -120.66  110.01   1.1101
IC  H18D    CB7     *CB18   H18F       1.1072  111.56  118.44  111.78   1.1069
IC  CB6     CB7     CB8     CB9        1.5526  112.19 -172.67  112.87   1.5437
IC  CB9     CB7     *CB8    H8D        1.5437  112.87 -121.41  108.37   1.1118
IC  H8D     CB7     *CB8    H8E        1.1118  108.37 -117.20  109.12   1.1116
IC  CB7     CB8     CB9     CB10       1.5543  112.87 -175.25  116.09   1.5421
IC  CB10    CB8     *CB9    H9D        1.5421  116.09 -123.81  109.12   1.1122
IC  H9D     CB8     *CB9    H9E        1.1122  109.12 -116.52  107.18   1.1071
IC  CB8     CB9     CB10    CB11       1.5437  116.09  173.45  113.56   1.5555
IC  CB11    CB9     *CB10   H10D       1.5555  113.56 -121.02  109.27   1.1117
IC  H10D    CB9     *CB10   H10E       1.1117  109.27 -117.46  108.89   1.1115
IC  CB9     CB10    CB11    CB12       1.5421  113.56  176.19  111.31   1.5506
IC  CB12    CB10    *CB11   CB19       1.5506  111.31  124.68  111.62   1.5448
IC  CB19    CB10    *CB11   H11D       1.5448  111.62  118.10  107.42   1.1153
IC  CB10    CB11    CB19    H19D       1.5555  111.62   61.11  111.41   1.1078
IC  H19D    CB11    *CB19   H19E       1.1078  111.41 -120.68  110.03   1.1102
IC  H19D    CB11    *CB19   H19F       1.1078  111.41  118.64  111.47   1.1074
IC  CB10    CB11    CB12    CB13       1.5555  111.31 -174.76  114.30   1.5425
IC  CB13    CB11    *CB12   H12D       1.5425  114.30 -121.75  108.35   1.1118
IC  H12D    CB11    *CB12   H12E       1.1118  108.35 -116.78  108.67   1.1121
IC  CB11    CB12    CB13    CB14       1.5506  114.30 -178.71  113.67   1.5387
IC  CB14    CB12    *CB13   H13D       1.5387  113.67 -122.32  109.21   1.1123
IC  H13D    CB12    *CB13   H13E       1.1123  109.21 -117.68  108.97   1.1099
IC  CB12    CB13    CB14    CB15       1.5425  113.67  178.38  114.22   1.5474
IC  CB15    CB13    *CB14   H14D       1.5474  114.22 -121.46  109.17   1.1123
IC  H14D    CB13    *CB14   H14E       1.1123  109.17 -117.29  108.69   1.1126
IC  CB13    CB14    CB15    CB20       1.5387  114.22  176.09  110.56   1.5374
IC  CB20    CB14    *CB15   CB16       1.5374  110.56  123.08  112.73   1.5395
IC  CB20    CB14    *CB15   H15D       1.5374  110.56 -117.79  107.88   1.1160
IC  CB14    CB15    CB20    H20D       1.5474  110.56   62.45  110.03   1.1107
IC  H20D    CB15    *CB20   H20E       1.1107  110.03 -120.09  110.59   1.1102
IC  H20D    CB15    *CB20   H20F       1.1107  110.03  119.66  110.38   1.1109
IC  CB14    CB15    CB16    H16D       1.5474  112.73   64.25  111.13   1.1096
IC  H16D    CB15    *CB16   H16E       1.1096  111.13 -120.60  110.19   1.1103
IC  H16D    CB15    *CB16   H16F       1.1096  111.13  119.75  110.28   1.1106
IC  CC1     CC2     CC3     CC4        1.5392  112.58  168.99  112.12   1.5484
IC  CC4     CC2     *CC3    CC21       1.5484  112.12  124.93  112.05   1.5474
IC  CC21    CC2     *CC3    H3R        1.5474  112.05  117.94  106.60   1.1156
IC  CC2     CC3     CC21    H21R       1.5504  112.05   36.31  112.78   1.1066
IC  H21R    CC3     *CC21   H21S       1.1066  112.78 -120.03  109.35   1.1121
IC  H21R    CC3     *CC21   H21T       1.1066  112.78  119.81  110.21   1.1129
IC  CC2     CC3     CC4     CC5        1.5504  112.12 -168.99  112.83   1.5398
IC  CC5     CC3     *CC4    H4R        1.5398  112.83 -120.92  107.61   1.1128
IC  H4R     CC3     *CC4    H4S        1.1128  107.61 -117.21  110.17   1.1120
IC  CC3     CC4     CC5     CC6        1.5484  112.83 -156.60  114.09   1.5396
IC  CC6     CC4     *CC5    H5R        1.5396  114.09 -123.58  109.87   1.1122
IC  H5R     CC4     *CC5    H5S        1.1122  109.87 -115.91  107.94   1.1067
IC  CC4     CC5     CC6     CC7        1.5398  114.09  169.34  113.45   1.5493
IC  CC7     CC5     *CC6    H6R        1.5493  113.45 -120.63  109.40   1.1119
IC  H6R     CC5     *CC6    H6S        1.1119  109.40 -117.19  108.77   1.1115
IC  CC5     CC6     CC7     CC8        1.5396  113.45  170.54  111.23   1.5513
IC  CC8     CC6     *CC7    CC22       1.5513  111.23  124.74  111.16   1.5464
IC  CC22    CC6     *CC7    H7R        1.5464  111.16  118.10  107.32   1.1148
IC  CC6     CC7     CC22    H22R       1.5493  111.16   57.62  111.85   1.1072
IC  H22R    CC7     *CC22   H22S       1.1072  111.85 -120.46  110.03   1.1099
IC  H22R    CC7     *CC22   H22T       1.1072  111.85  118.98  111.42   1.1075
IC  CC6     CC7     CC8     CC9        1.5493  111.23 -173.91  113.41   1.5409
IC  CC9     CC7     *CC8    H8R        1.5409  113.41 -121.45  108.29   1.1121
IC  H8R     CC7     *CC8    H8S        1.1121  108.29 -117.04  108.97   1.1120
IC  CC7     CC8     CC9     CC10       1.5513  113.41 -176.76  114.81   1.5414
IC  CC10    CC8     *CC9    H9R        1.5414  114.81 -123.25  109.27   1.1124
IC  H9R     CC8     *CC9    H9S        1.1124  109.27 -116.80  107.42   1.1083
IC  CC8     CC9     CC10    CC11       1.5409  114.81  174.91  113.84   1.5522
IC  CC11    CC9     *CC10   H10R       1.5522  113.84 -121.18  109.09   1.1118
IC  H10R    CC9     *CC10   H10S       1.1118  109.09 -117.22  108.76   1.1114
IC  CC9     CC10    CC11    CC12       1.5414  113.84  175.59  111.32   1.5528
IC  CC12    CC10    *CC11   CC23       1.5528  111.32  124.94  111.22   1.5458
IC  CC23    CC10    *CC11   H11R       1.5458  111.22  117.89  107.42   1.1153
IC  CC10    CC11    CC23    H23R       1.5522  111.22   59.87  111.44   1.1076
IC  H23R    CC11    *CC23   H23S       1.1076  111.44 -120.65  110.06   1.1101
IC  H23R    CC11    *CC23   H23T       1.1076  111.44  118.52  111.71   1.1069
IC  CC10    CC11    CC12    CC13       1.5522  111.32 -173.82  113.46   1.5417
IC  CC13    CC11    *CC12   H12R       1.5417  113.46 -121.41  108.22   1.1120
IC  H12R    CC11    *CC12   H12S       1.1120  108.22 -117.02  109.05   1.1118
IC  CC11    CC12    CC13    CC14       1.5528  113.46 -175.15  115.17   1.5407
IC  CC14    CC12    *CC13   H13R       1.5407  115.17 -123.54  109.35   1.1121
IC  H13R    CC12    *CC13   H13S       1.1121  109.35 -116.80  107.46   1.1073
IC  CC12    CC13    CC14    CC15       1.5417  115.17  173.32  113.66   1.5528
IC  CC15    CC13    *CC14   H14R       1.5528  113.66 -121.01  109.22   1.1120
IC  H14R    CC13    *CC14   H14S       1.1120  109.22 -117.34  108.83   1.1117
IC  CC13    CC14    CC15    CC16       1.5407  113.66  175.89  111.02   1.5494
IC  CC16    CC14    *CC15   CC24       1.5494  111.02  124.59  111.53   1.5447
IC  CC24    CC14    *CC15   H15R       1.5447  111.53  118.23  107.51   1.1153
IC  CC14    CC15    CC24    H24R       1.5528  111.53   61.25  111.37   1.1079
IC  H24R    CC15    *CC24   H24S       1.1079  111.37 -120.60  110.01   1.1103
IC  H24R    CC15    *CC24   H24T       1.1079  111.37  118.70  111.50   1.1073
IC  CC14    CC15    CC16    CC17       1.5528  111.02 -174.31  114.06   1.5409
IC  CC17    CC15    *CC16   H16R       1.5409  114.06 -121.80  108.41   1.1119
IC  H16R    CC15    *CC16   H16S       1.1119  108.41 -116.80  108.70   1.1123
IC  CC15    CC16    CC17    CC18       1.5494  114.06 -178.74  113.65   1.5379
IC  CC18    CC16    *CC17   H17R       1.5379  113.65 -122.32  109.18   1.1124
IC  H17R    CC16    *CC17   H17S       1.1124  109.18 -117.62  108.87   1.1099
IC  CC16    CC17    CC18    CC19       1.5409  113.65  178.18  114.06   1.5469
IC  CC19    CC17    *CC18   H18R       1.5469  114.06 -121.43  109.19   1.1123
IC  H18R    CC17    *CC18   H18S       1.1123  109.19 -117.32  108.72   1.1126
IC  CC17    CC18    CC19    CC25       1.5379  114.06  176.20  110.56   1.5371
IC  CC25    CC18    *CC19   CC20       1.5371  110.56  123.10  112.67   1.5395
IC  CC25    CC18    *CC19   H19R       1.5371  110.56 -117.81  107.87   1.1160
IC  CC18    CC19    CC25    H25R       1.5469  110.56   62.45  110.03   1.1107
IC  H25R    CC19    *CC25   H25S       1.1107  110.03 -120.09  110.58   1.1102
IC  H25R    CC19    *CC25   H25T       1.1107  110.03  119.67  110.35   1.1108
IC  CC18    CC19    CC20    H20R       1.5469  112.67   64.42  111.12   1.1096
IC  H20R    CC19    *CC20   H20S       1.1096  111.12 -120.57  110.18   1.1103
IC  H20R    CC19    *CC20   H20T       1.1096  111.12  119.74  110.29   1.1105
IC  CD1     CD2     CD3     CD4        1.5382  115.98  179.10  110.86   1.5540
IC  CD4     CD2     *CD3    CD17       1.5540  110.86  124.40  110.66   1.5437
IC  CD17    CD2     *CD3    H3X        1.5437  110.66  118.29  108.09   1.1169
IC  CD2     CD3     CD17    H17X       1.5511  110.66   62.82  111.13   1.1090
IC  H17X    CD3     *CD17   H17Y       1.1090  111.13 -120.58  110.28   1.1114
IC  H17X    CD3     *CD17   H17Z       1.1090  111.13  118.71  111.62   1.1079
IC  CD2     CD3     CD4     CD5        1.5511  110.86 -170.50  113.62   1.5407
IC  CD5     CD3     *CD4    H4X        1.5407  113.62 -122.12  108.66   1.1115
IC  H4X     CD3     *CD4    H4Y        1.1115  108.66 -116.97  108.97   1.1111
IC  CD3     CD4     CD5     CD6        1.5540  113.62 -176.16  115.51   1.5445
IC  CD6     CD4     *CD5    H5X        1.5445  115.51 -122.97  108.96   1.1129
IC  H5X     CD4     *CD5    H5Y        1.1129  108.96 -116.48  107.13   1.1080
IC  CD4     CD5     CD6     CD7        1.5407  115.51  178.38  113.15   1.5533
IC  CD7     CD5     *CD6    H6X        1.5533  113.15 -121.12  109.50   1.1118
IC  H6X     CD5     *CD6    H6Y        1.1118  109.50 -117.66  108.88   1.1118
IC  CD5     CD6     CD7     CD8        1.5445  113.15  174.78  112.31   1.5550
IC  CD8     CD6     *CD7    CD18       1.5550  112.31  125.40  111.00   1.5459
IC  CD18    CD6     *CD7    H7X        1.5459  111.00  117.47  106.98   1.1155
IC  CD6     CD7     CD18    H18X       1.5533  111.00   58.13  111.56   1.1072
IC  H18X    CD7     *CD18   H18Y       1.1072  111.56 -120.65  110.00   1.1101
IC  H18X    CD7     *CD18   H18Z       1.1072  111.56  118.46  111.76   1.1070
IC  CD6     CD7     CD8     CD9        1.5533  112.31 -172.69  112.94   1.5444
IC  CD9     CD7     *CD8    H8X        1.5444  112.94 -121.40  108.36   1.1117
IC  H8X     CD7     *CD8    H8Y        1.1117  108.36 -117.18  109.10   1.1115
IC  CD7     CD8     CD9     CD10       1.5550  112.94 -175.28  116.19   1.5428
IC  CD10    CD8     *CD9    H9X        1.5428  116.19 -123.80  109.09   1.1121
IC  H9X     CD8     *CD9    H9Y        1.1121  109.09 -116.50  107.17   1.1071
IC  CD8     CD9     CD10    CD11       1.5444  116.19  173.54  113.61   1.5561
IC  CD11    CD9     *CD10   H10X       1.5561  113.61 -121.03  109.26   1.1116
IC  H10X    CD9     *CD10   H10Y       1.1116  109.26 -117.45  108.88   1.1115
IC  CD9     CD10    CD11    CD12       1.5428  113.61  176.20  111.39   1.5510
IC  CD12    CD10    *CD11   CD19       1.5510  111.39  124.69  111.61   1.5447
IC  CD19    CD10    *CD11   H11X       1.5447  111.61  118.08  107.41   1.1152
IC  CD10    CD11    CD19    H19X       1.5561  111.61   61.00  111.40   1.1078
IC  H19X    CD11    *CD19   H19Y       1.1078  111.40 -120.69  110.03   1.1102
IC  H19X    CD11    *CD19   H19Z       1.1078  111.40  118.64  111.47   1.1074
IC  CD10    CD11    CD12    CD13       1.5561  111.39 -174.80  114.35   1.5430
IC  CD13    CD11    *CD12   H12X       1.5430  114.35 -121.74  108.35   1.1118
IC  H12X    CD11    *CD12   H12Y       1.1118  108.35 -116.77  108.67   1.1121
IC  CD11    CD12    CD13    CD14       1.5510  114.35 -178.70  113.72   1.5390
IC  CD14    CD12    *CD13   H13X       1.5390  113.72 -122.32  109.21   1.1123
IC  H13X    CD12    *CD13   H13Y       1.1123  109.21 -117.68  108.98   1.1099
IC  CD12    CD13    CD14    CD15       1.5430  113.72  178.41  114.26   1.5477
IC  CD15    CD13    *CD14   H14X       1.5477  114.26 -121.46  109.17   1.1122
IC  H14X    CD13    *CD14   H14Y       1.1122  109.17 -117.29  108.69   1.1126
IC  CD13    CD14    CD15    CD20       1.5390  114.26  176.07  110.58   1.5375
IC  CD20    CD14    *CD15   CD16       1.5375  110.58  123.07  112.74   1.5395
IC  CD20    CD14    *CD15   H15X       1.5375  110.58 -117.79  107.89   1.1160
IC  CD14    CD15    CD20    H20X       1.5477  110.58   62.46  110.04   1.1107
IC  H20X    CD15    *CD20   H20Y       1.1107  110.04 -120.11  110.60   1.1102
IC  H20X    CD15    *CD20   H20Z       1.1107  110.04  119.65  110.38   1.1109
IC  CD14    CD15    CD16    H16X       1.5477  112.74   64.22  111.13   1.1095
IC  H16X    CD15    *CD16   H16Y       1.1095  111.13 -120.61  110.19   1.1103
IC  H16X    CD15    *CD16   H16Z       1.1095  111.13  119.75  110.27   1.1107

RESI UQ1          0.000 ! ubiquinone-1 adapting params
GROUP                   !
ATOM C31  CTL3   -0.030 !  H31S H31T     H32R H32S
ATOM H31R HAL3    0.090 !      \ |         | /
ATOM H31S HAL3    0.090 ! H31R--C31       C32---H32T
ATOM H31T HAL3    0.090 !        |         |
ATOM C32  CTL3   -0.030 !       OR1       OR2
ATOM H32R HAL3    0.090 !         \       /
ATOM H32S HAL3    0.090 !         CR1===CR2
ATOM H32T HAL3    0.090 !         /       \
ATOM OR1  OG301  -0.430 !    OR6=CR6       CR3=OR3
ATOM CR1  CG2R61  0.190 !         \       /
ATOM OR2  OG301  -0.430 !         CR5===CR4
ATOM CR2  CG2R61  0.190 !         /       \
GROUP                   !   H1R--C11  H1X--C21--H1Y
ATOM CR6  CG2R63  0.450 !      / |         |
ATOM OR6  OG2D4  -0.450 !    H1S |         |
ATOM CR3  CG2R63  0.450 !       H1T        C22--H2Y
ATOM OR3  OG2D4  -0.450 !                  ||
ATOM CR4  CG2R61  0.000 !                  ||
ATOM CR5  CG2R61  0.000 !                 C23-C25--H5Z
GROUP                   !                  |   | \
ATOM C11  CTL3   -0.270 !                  |   |  H5Y
ATOM H1R  HAL3    0.090 !                  |   H5X
ATOM H1S  HAL3    0.090 !                  |
ATOM H1T  HAL3    0.090 !            H4X--C24--H4Y
GROUP                   !                  |
ATOM C21  CTL2   -0.180 !                  |
ATOM H1X  HAL2    0.090 !                 H4Z
ATOM H1Y  HAL2    0.090 !
ATOM C22  CEL1   -0.150 !
ATOM H2Y  HEL1    0.150 !
ATOM C23  CEL0   -0.000 !
GROUP
ATOM C24  CTL3   -0.270 !
ATOM H4X  HAL3    0.090 !
ATOM H4Y  HAL3    0.090 !
ATOM H4Z  HAL3    0.090 !
GROUP
ATOM C25  CTL3   -0.270 !
ATOM H5X  HAL3    0.090 !
ATOM H5Y  HAL3    0.090 !
ATOM H5Z  HAL3    0.090 !

BOND H31R C31  H31S C31 H31T C31
BOND H32R C32  H32S C32 H32T C32
BOND C31  OR1  C32  OR2 CR1  OR1
BOND CR2  OR2  CR1  CR2 CR1  CR6
BOND CR6  OR6  CR6  CR5 CR5  CR4
BOND CR4  CR3  CR3  OR3 CR3  CR2
BOND CR5  C11  C11  H1R C11  H1S
BOND C11  H1T  CR4  C21 C21  H1X
BOND C21  H1Y  C21  C22 
BOND C22  H2Y C22  C23
BOND C23  C25  C25  H5X C25  H5Y
BOND C25  H5Z  C23  C24 C24  H4X
BOND C24  H4Y  C24  H4Z 
IMPR CR6  CR1  CR5  OR6
IMPR CR3  CR2  CR4  OR3

!    I      J     K      L    R(I(J/K)) T(I(JK/KJ)) PHI   T(JKL)   R(KL)
IC   H31R  OR1  *C31  H31S  1.1124  110.79 -121.73  110.78   1.1123
IC   H31R  OR1  *C31  H31T  1.1124  110.79  118.96  108.97   1.1111
IC   H31R  C31  OR1   CR1   1.1124  110.79   59.12  121.91   1.4364
IC   C31   OR1  CR1   CR2   1.4244  121.91 -176.92  115.29   1.4025
IC   CR2   OR1  *CR1  CR6   1.4025  115.29  179.47  124.47   1.4672
IC   OR1   CR1  CR2   CR3   1.4364  115.29  178.89  120.40   1.4694
IC   CR3   CR1  *CR2  OR2   1.4694  120.40  179.88  114.98   1.4353
IC   CR1   CR2  OR2   C32   1.4025  114.98 -178.82  121.97   1.4237
IC   CR2   OR2  C32   H32R  1.4353  121.97   59.79  110.79   1.1123
IC   H32R  OR2  *C32  H32S  1.1123  110.79 -121.92  110.68   1.1121
IC   H32R  OR2  *C32  H32T  1.1123  110.79  119.08  108.95   1.1111
IC   OR1   CR1  CR6   CR5   1.4364  124.47  179.49  118.58   1.4458
IC   CR5   CR1  *CR6  OR6   1.4458  118.58  179.78  122.68   1.2367
IC   CR1   CR2  CR3   CR4   1.4025  120.40    0.50  118.59   1.4479
IC   CR4   CR2  *CR3  OR3   1.4479  118.59 -179.30  122.55   1.2364
IC   CR4   CR6  *CR5  C11   1.3913  121.30  178.85  118.87   1.5214
IC   CR6   CR5  C11   H1R   1.4458  118.87   17.59  110.76   1.1124
IC   H1R   CR5  *C11  H1S   1.1124  110.76 -120.02  109.06   1.1112
IC   H1R   CR5  *C11  H1T   1.1124  110.76  119.24  110.35   1.1106
IC   CR5   CR3  *CR4  C21   1.3913  120.82  179.84  118.97   1.5284
IC   CR3   CR4  C21   C22   1.4479  118.97  -94.16  121.39   1.5146
IC   C22   CR4  *C21  H1X   1.5146  121.39 -125.57  107.46   1.1128
IC   H1X   CR4  *C21  H1Y   1.1128  107.46 -109.38  105.33   1.1131
IC   CR4   C21  C22   C23   1.5284  121.39  147.94  128.03   1.3485
IC   C23   C21  *C22  H2Y   1.3485  128.03 -177.65  114.49   1.1006
IC   C21   C22  C23   C25   1.5146  128.03 -179.34  119.91   1.5055
IC   C25   C22  *C23  C24   1.5055  119.91 -177.83  123.91   1.5072
IC   C22   C23  C24   H4X   1.3485  123.91    3.26  114.08   1.1100
IC   H4X   C23  *C24  H4Y   1.1100  114.08 -121.32  110.58   1.1107
IC   H4X   C23  *C24  H4Z   1.1100  114.08  120.31  110.17   1.1108
IC   C22   C23  C25   H5X   1.3485  119.91    1.09  113.44   1.1127
IC   H5X   C23  *C25  H5Y   1.1127  113.44 -120.66  110.42   1.1111
IC   H5X   C23  *C25  H5Z   1.1127  113.44  120.78  110.52   1.1112

RESI UQ2          0.000 ! ubiquinone-2 
GROUP                   !
ATOM C31  CTL3   -0.030 !  H31S H31T     H32R H32S
ATOM H31R HAL3    0.090 !      \ |         | /
ATOM H31S HAL3    0.090 ! H31R--C31       C32---H32T
ATOM H31T HAL3    0.090 !        |         |
ATOM C32  CTL3   -0.030 !       OR1       OR2
ATOM H32R HAL3    0.090 !         \       /
ATOM H32S HAL3    0.090 !         CR1===CR2
ATOM H32T HAL3    0.090 !         /       \
ATOM OR1  OG301  -0.430 !    OR6=CR6       CR3=OR3
ATOM CR1  CG2R61  0.190 !         \       /
ATOM OR2  OG301  -0.430 !         CR5===CR4
ATOM CR2  CG2R61  0.190 !         /       \
GROUP                   !   H1R--C11  H1X--C21--H1Y
ATOM CR6  CG2R63  0.450 !      / |         |
ATOM OR6  OG2D4  -0.450 !    H1S |         |
ATOM CR3  CG2R63  0.450 !       H1T        C22--H2Y
ATOM OR3  OG2D4  -0.450 !                  ||
ATOM CR4  CG2R61  0.000 !                  ||
ATOM CR5  CG2R61  0.000 !                 C23-C25--H5Z
GROUP                   !                  |   | \
ATOM C11  CTL3   -0.270 !                  |   |  H5Y
ATOM H1R  HAL3    0.090 !                  |   H5X
ATOM H1S  HAL3    0.090 !                  |
ATOM H1T  HAL3    0.090 !            H4X--C24--H4Y
GROUP                   !                  |
ATOM C21  CTL2   -0.180 !                  |
ATOM H1X  HAL2    0.090 !            H6X--C26--H6Y
ATOM H1Y  HAL2    0.090 !                  |
ATOM C22  CEL1   -0.150 !                  |
ATOM H2Y  HEL1    0.150 !                 C27--H7Y
ATOM C23  CEL0   -0.000 !                  ||
GROUP                   !                  ||
ATOM C24  CTL2   -0.180 !                 C28-C210--H10Z
ATOM H4X  HAL2    0.090 !                  |    | \
ATOM H4Y  HAL2    0.090 !                  |    |  H10Y
GROUP                   !                  |    H10X
ATOM C25  CTL3   -0.270 !                  |
ATOM H5X  HAL3    0.090 !            H9X--C29--H9Y
ATOM H5Y  HAL3    0.090 !                  |
ATOM H5Z  HAL3    0.090 !                  H9Z
GROUP                   !
ATOM C26  CTL2   -0.180 !
ATOM H6X  HAL2    0.090 !
ATOM H6Y  HAL2    0.090 !
ATOM C27  CEL1   -0.150 !
ATOM H7Y  HEL1    0.150 !
ATOM C28  CEL0    0.000 !
GROUP
ATOM C210 CTL3   -0.270 !
ATOM H10X HAL3    0.090 !
ATOM H10Y HAL3    0.090 !
ATOM H10Z HAL3    0.090 !
GROUP
ATOM C29  CTL3   -0.270 !
ATOM H9X  HAL3    0.090 !
ATOM H9Y  HAL3    0.090 !
ATOM H9Z  HAL3    0.090 !

BOND H31R C31  H31S C31 H31T C31
BOND H32R C32  H32S C32 H32T C32
BOND C31  OR1  C32  OR2 CR1  OR1
BOND CR2  OR2  CR1  CR2 CR1  CR6
BOND CR6  OR6  CR6  CR5 CR5  CR4
BOND CR4  CR3  CR3  OR3 CR3  CR2
BOND CR5  C11  C11  H1R C11  H1S
BOND C11  H1T  CR4  C21 C21  H1X
BOND C21  H1Y  C21  C22
BOND C22  H2Y C22  C23
BOND C23  C25  C25  H5X C25  H5Y
BOND C25  H5Z  C23  C24 C24  H4X
BOND C24  H4Y  C24  C26 C26 H6X
BOND C26  H6Y  C26  C27 C27 H7Y
BOND C27  C28  C28  C210 C28 C29
BOND C210 H10X C210 H10Y C210 H10Z
BOND C29  H9X  C29 H9Y   C29 H9Z
IMPR CR6  CR1  CR5  OR6
IMPR CR3  CR2  CR4  OR3

!     I       J     K      L    R(I(J/K)) T(I(JK/KJ)) PHI   T(JKL)   R(KL)
IC   H31R   OR1  *C31  H31S    1.1126  110.95 -121.81  110.76   1.1124
IC   H31R   OR1  *C31  H31T    1.1126  110.95  119.35  109.01   1.1110
IC   H31R   C31  OR1   CR1     1.1126  110.95   57.58  121.81   1.4371
IC   C31    OR1  CR1   CR2     1.4254  121.81 -178.15  115.62   1.4025
IC   CR2    OR1  *CR1  CR6     1.4025  115.62 -179.99  124.32   1.4649
IC   OR1    CR1  CR2   CR3     1.4371  115.62  179.88  120.60   1.4700
IC   CR3    CR1  *CR2  OR2     1.4700  120.60 -178.50  114.93   1.4346
IC   CR1    CR2  OR2   C32     1.4025  114.93  172.72  121.59   1.4242
IC   CR2    OR2  C32   H32R    1.4346  121.59   67.25  110.58   1.1116
IC   H32R   OR2  *C32  H32S    1.1116  110.58 -121.68  110.97   1.1120
IC   H32R   OR2  *C32  H32T    1.1116  110.58  118.96  109.08   1.1114
IC   OR1    CR1  CR6   CR5     1.4371  124.32 -173.52  118.41   1.4453
IC   CR5    CR1  *CR6  OR6     1.4453  118.41 -178.85  122.63   1.2371
IC   CR1    CR2  CR3   CR4     1.4025  120.60   -7.10  118.35   1.4520
IC   CR4    CR2  *CR3  OR3     1.4520  118.35  176.11  121.93   1.2365
IC   CR4    CR6  *CR5  C11     1.3953  121.63 -178.55  118.95   1.5247
IC   CR6    CR5  C11   H1R     1.4453  118.95   -2.99  111.18   1.1118
IC   H1R    CR5  *C11  H1S     1.1118  111.18 -119.34  109.93   1.1119
IC   H1R    CR5  *C11  H1T     1.1118  111.18  119.39  109.43   1.1115
IC   CR5    CR3  *CR4  C21     1.3953  120.23  178.93  122.41   1.5362
IC   CR3    CR4  C21   C22     1.4520  122.41    2.92  129.74   1.5137
IC   C22    CR4  *C21  H1X     1.5137  129.74 -125.17  104.75   1.1116
IC   H1X    CR4  *C21  H1Y     1.1116  104.75 -111.03  104.66   1.1132
IC   CR4    C21  C22   C23     1.5362  129.74   71.96  127.78   1.3493
IC   C23    C21  *C22  H2Y     1.3493  127.78  174.16  114.46   1.1002
IC   C21    C22  C23   C24     1.5137  127.78  172.02  119.39   1.5109
IC   C24    C22  *C23  C25     1.5109  119.39 -175.92  122.57   1.5079
IC   C22    C23  C24   C26     1.3493  119.39  110.66  115.42   1.5486
IC   C26    C23  *C24  H4X     1.5486  115.42 -122.63  110.51   1.1157
IC   H4X    C23  *C24  H4Y     1.1157  110.51 -115.57  108.20   1.1135
IC   C22    C23  C25   H5X     1.3493  122.57   -0.12  113.77   1.1104
IC   H5X    C23  *C25  H5Y     1.1104  113.77 -120.17  110.31   1.1108
IC   H5X    C23  *C25  H5Z     1.1104  113.77  120.99  110.58   1.1102
IC   C23    C24  C26   C27     1.5109  115.42 -177.71  109.46   1.5150
IC   C27    C24  *C26  H6X     1.5150  109.46 -123.39  108.37   1.1127
IC   H6X    C24  *C26  H6Y     1.1127  108.37 -116.38  108.74   1.1140
IC   C24    C26  C27   C28     1.5486  109.46 -127.00  128.99   1.3489
IC   C28    C26  *C27  H7Y     1.3489  128.99  179.77  113.66   1.1005
IC   C26    C27  C28   C210    1.5150  128.99  176.97  119.67   1.5058
IC   C210   C27  *C28  C29     1.5058  119.67 -179.74  124.31   1.5059
IC   C27    C28  C210  H10X    1.3489  119.67   -1.45  113.37   1.1126
IC   H10X   C28  *C210 H10Y    1.1126  113.37 -120.22  110.11   1.1114
IC   H10X   C28  *C210 H10Z    1.1126  113.37  121.02  110.74   1.1112
IC   C27    C28  C29   H9X     1.3489  124.31   -4.15  114.12   1.1095
IC   H9X    C28  *C29  H9Y     1.1095  114.12 -120.36  110.17   1.1111
IC   H9X    C28  *C29  H9Z     1.1095  114.12  121.27  110.41   1.1104

RESI UQ3          0.000 ! ubiquinone-3 
GROUP                   !
ATOM C31  CTL3   -0.030 !  H31S H31T     H32R H32S
ATOM H31R HAL3    0.090 !      \ |         | /
ATOM H31S HAL3    0.090 ! H31R--C31       C32---H32T
ATOM H31T HAL3    0.090 !        |         |
ATOM C32  CTL3   -0.030 !       OR1       OR2
ATOM H32R HAL3    0.090 !         \       /
ATOM H32S HAL3    0.090 !         CR1===CR2
ATOM H32T HAL3    0.090 !         /       \
ATOM OR1  OG301  -0.430 !    OR6=CR6       CR3=OR3
ATOM CR1  CG2R61  0.190 !         \       /
ATOM OR2  OG301  -0.430 !         CR5===CR4
ATOM CR2  CG2R61  0.190 !         /       \
GROUP                   !   H1R--C11  H1X--C21--H1Y
ATOM CR6  CG2R63  0.450 !      / |         |
ATOM OR6  OG2D4  -0.450 !    H1S |         |
ATOM CR3  CG2R63  0.450 !       H1T        C22--H2Y
ATOM OR3  OG2D4  -0.450 !                  ||
ATOM CR4  CG2R61  0.000 !                  ||
ATOM CR5  CG2R61  0.000 !                 C23-C25--H5Z
GROUP                   !                  |   | \
ATOM C11  CTL3   -0.270 !                  |   |  H5Y
ATOM H1R  HAL3    0.090 !                  |   H5X
ATOM H1S  HAL3    0.090 !                  |
ATOM H1T  HAL3    0.090 !            H4X--C24--H4Y
GROUP                   !                  |
ATOM C21  CTL2   -0.180 !                  |
ATOM H1X  HAL2    0.090 !            H6X--C26--H6Y
ATOM H1Y  HAL2    0.090 !                  |
ATOM C22  CEL1   -0.150 !                  |
ATOM H2Y  HEL1    0.150 !                 C27--H7Y
ATOM C23  CEL0   -0.000 !                  ||
GROUP                   !                  ||
ATOM C24  CTL2   -0.180 !                 C28-C210--H10Z
ATOM H4X  HAL2    0.090 !                  |    | \
ATOM H4Y  HAL2    0.090 !                  |    |  H10Y
GROUP                   !                  |    H10X
ATOM C25  CTL3   -0.270 !                  |
ATOM H5X  HAL3    0.090 !            H9X--C29--H9Y
ATOM H5Y  HAL3    0.090 !                  |
ATOM H5Z  HAL3    0.090 !                  |
GROUP                   !           H11X--C211--H11Y
ATOM C26  CTL2   -0.180 !                  |
ATOM H6X  HAL2    0.090 !                  |
ATOM H6Y  HAL2    0.090 !                 C212--H12Y
ATOM C27  CEL1   -0.150 !                  ||
ATOM H7Y  HEL1    0.150 !                  ||
ATOM C28  CEL0    0.000 !                 C213-C215--H15Z
GROUP                   !                  |    |  \
ATOM C210 CTL3   -0.270 !                  |    |  H15Y
ATOM H10X HAL3    0.090 !                  |   H15X
ATOM H10Y HAL3    0.090 !                  |
ATOM H10Z HAL3    0.090 !            H14X-C214--H14Y
GROUP                   !                  |
ATOM C29  CTL2   -0.180 !                 H14Z
ATOM H9X  HAL2    0.090 !
ATOM H9Y  HAL2    0.090 !
GROUP                   !
ATOM C211 CTL2   -0.180 !
ATOM H11X HAL2    0.090 !
ATOM H11Y HAL2    0.090 !
ATOM C212 CEL1   -0.150 !
ATOM H12Y HEL1    0.150 !
ATOM C213 CEL0    0.000 !
GROUP                   !
ATOM C215 CTL3   -0.270 !
ATOM H15X HAL3    0.090 !
ATOM H15Y HAL3    0.090 !
ATOM H15Z HAL3    0.090 !
GROUP                   !
ATOM C214 CTL3   -0.270 !
ATOM H14X HAL3    0.090 !
ATOM H14Y HAL3    0.090 !
ATOM H14Z HAl3    0.090 !

BOND H31R C31  H31S C31 H31T C31
BOND H32R C32  H32S C32 H32T C32
BOND C31  OR1  C32  OR2 CR1  OR1
BOND CR2  OR2  CR1  CR2 CR1  CR6
BOND CR6  OR6  CR6  CR5 CR5  CR4
BOND CR4  CR3  CR3  OR3 CR3  CR2
BOND CR5  C11  C11  H1R C11  H1S
BOND C11  H1T  CR4  C21 C21  H1X
BOND C21  H1Y  C21  C22
BOND C22  H2Y C22  C23
BOND C23  C25  C25  H5X C25  H5Y
BOND C25  H5Z  C23  C24 C24  H4X
BOND C24  H4Y  C24  C26 C26 H6X
BOND C26  H6Y  C26  C27 C27 H7Y
BOND C27  C28  C28  C210 C28 C29
BOND C210 H10X C210 H10Y C210 H10Z
BOND C29  H9X  C29 H9Y   C29  C211
BOND C211 H11X C211 H11Y C211 C212
BOND C212 H12Y C212 C213 C213 C215
BOND C213 C214 C215 H15X C215 H15Y
BOND C215 H15Z C214 H14X C214 H14Y
BOND C214 H14Z
IMPR CR6  CR1  CR5  OR6
IMPR CR3  CR2  CR4  OR3

!     I     J     K       L     R(I(J/K)) T(I(JK/KJ)) PHI   T(JKL)   R(KL)
IC   H31R   OR1   *C31   H31S    1.1126  110.67 -121.76  110.49   1.1127
IC   H31R   OR1   *C31   H31T    1.1126  110.67  119.15  108.99   1.1116
IC   H31R   C31   OR1    CR1     1.1126  110.67   60.91  121.95   1.4375
IC   C31    OR1   CR1    CR2     1.4237  121.95  178.78  115.30   1.4009
IC   CR2    OR1   *CR1   CR6     1.4009  115.30 -179.95  124.58   1.4636
IC   OR1    CR1   CR2    CR3     1.4375  115.30  179.99  120.78   1.4708
IC   CR3    CR1   *CR2   OR2     1.4708  120.78  179.56  114.35   1.4346
IC   CR1    CR2   OR2    C32     1.4009  114.35 -179.32  122.17   1.4230
IC   CR2    OR2   C32    H32R    1.4346  122.17   57.38  111.06   1.1119
IC   H32R   OR2   *C32   H32S    1.1119  111.06 -121.79  110.45   1.1115
IC   H32R   OR2   *C32   H32T    1.1119  111.06  119.23  109.07   1.1113
IC   OR1    CR1   CR6    CR5     1.4375  124.58  179.67  118.65   1.4447
IC   CR5    CR1   *CR6   OR6     1.4447  118.65 -179.11  122.52   1.2384
IC   CR1    CR2   CR3    CR4     1.4009  120.78    1.96  118.46   1.4549
IC   CR4    CR2   *CR3   OR3     1.4549  118.46 -178.78  121.91   1.2366
IC   CR4    CR6   *CR5   C11     1.3961  121.72 -178.82  118.49   1.5239
IC   CR6    CR5   C11    H1R     1.4447  118.49  -11.74  111.12   1.1118
IC   H1R    CR5   *C11   H1S     1.1118  111.12 -119.39  110.19   1.1111
IC   H1R    CR5   *C11   H1T     1.1118  111.12  119.54  109.18   1.1116
IC   CR5    CR3   *CR4   C21     1.3961  120.17 -177.92  121.79   1.5377
IC   CR3    CR4   C21    C22     1.4549  121.79  -18.25  127.55   1.5165
IC   C22    CR4   *C21   H1X     1.5165  127.55 -120.41  105.65   1.1123
IC   H1X    CR4   *C21   H1Y     1.1123  105.65 -110.60  104.47   1.1125
IC   CR4    C21   C22    C23     1.5377  127.55  106.74  128.45   1.3511
IC   C23    C21   *C22   H2Y     1.3511  128.45  175.33  113.95   1.1002
IC   C21    C22   C23    C24     1.5165  128.45  172.89  119.71   1.5121
IC   C24    C22   *C23   C25     1.5121  119.71 -176.75  123.27   1.5093
IC   C22    C23   C24    C26     1.3511  119.71  115.36  115.81   1.5502
IC   C26    C23   *C24   H4X     1.5502  115.81 -122.92  111.57   1.1154
IC   H4X    C23   *C24   H4Y     1.1154  111.57 -115.88  107.11   1.1132
IC   C22    C23   C25    H5X     1.3511  123.27   -6.21  114.00   1.1096
IC   H5X    C23   *C25   H5Y     1.1096  114.00 -119.62  110.28   1.1105
IC   H5X    C23   *C25   H5Z     1.1096  114.00  121.71  110.84   1.1109
IC   C23    C24   C26    C27     1.5121  115.81  168.28  110.85   1.5122
IC   C27    C24   *C26   H6X     1.5122  110.85 -120.88  109.51   1.1124
IC   H6X    C24   *C26   H6Y     1.1124  109.51 -116.77  108.63   1.1136
IC   C24    C26   C27    C28     1.5502  110.85 -175.84  127.10   1.3486
IC   C28    C26   *C27   H7Y     1.3486  127.10  177.99  114.73   1.0999
IC   C26    C27   C28    C29     1.5122  127.10  177.77  120.13   1.5130
IC   C29    C27   *C28   C210    1.5130  120.13 -179.63  122.08   1.5083
IC   C27    C28   C210   H10X    1.3486  122.08   -4.01  113.64   1.1113
IC   H10X   C28   *C210  H10Y    1.1113  113.64 -120.25  110.18   1.1108
IC   H10X   C28   *C210  H10Z    1.1113  113.64  120.87  110.87   1.1107
IC   C27    C28   C29    C211    1.3486  120.13 -110.34  112.88   1.5506
IC   C211   C28   *C29   H9X     1.5506  112.88 -121.24  109.54   1.1125
IC   H9X    C28   *C29   H9Y     1.1125  109.54 -117.41  111.19   1.1150
IC   C28    C29   C211   C212    1.5130  112.88  174.62  112.20   1.5140
IC   C212   C29   *C211  H11X    1.5140  112.20 -120.35  108.34   1.1135
IC   H11X   C29   *C211  H11Y    1.1135  108.34 -115.09  108.29   1.1109
IC   C29    C211  C212   C213    1.5506  112.20  120.92  129.01   1.3496
IC   C213   C211  *C212  H12Y    1.3496  129.01 -179.64  113.63   1.0998
IC   C211   C212  C213   C215    1.5140  129.01 -179.99  119.56   1.5060
IC   C215   C212  *C213  C214    1.5060  119.56 -179.89  124.54   1.5067
IC   C212   C213  C215   H15X    1.3496  119.56    0.37  113.47   1.1125
IC   H15X   C213  *C215  H15Y    1.1125  113.47 -120.67  110.53   1.1112
IC   H15X   C213  *C215  H15Z    1.1125  113.47  120.61  110.39   1.1110
IC   C212   C213  C214   H14X    1.3496  124.54    0.37  114.16   1.1093
IC   H14X   C213  *C214  H14Y    1.1093  114.16 -120.77  110.28   1.1111
IC   H14X   C213  *C214  H14Z    1.1093  114.16  120.78  110.30   1.1112

RESI UQ4          0.000 ! ubiquinone-4
GROUP                   !
ATOM C31  CTL3   -0.030 !  H31S H31T     H32R H32S
ATOM H31R HAL3    0.090 !      \ |         | /
ATOM H31S HAL3    0.090 ! H31R--C31       C32---H32T
ATOM H31T HAL3    0.090 !        |         |
ATOM C32  CTL3   -0.030 !       OR1       OR2
ATOM H32R HAL3    0.090 !         \       /
ATOM H32S HAL3    0.090 !         CR1===CR2
ATOM H32T HAL3    0.090 !         /       \
ATOM OR1  OG301  -0.430 !    OR6=CR6       CR3=OR3
ATOM CR1  CG2R61  0.190 !         \       /
ATOM OR2  OG301  -0.430 !         CR5===CR4
ATOM CR2  CG2R61  0.190 !         /       \
GROUP                   !   H1R--C11  H1X--C21--H1Y
ATOM CR6  CG2R63  0.450 !      / |         |
ATOM OR6  OG2D4  -0.450 !    H1S |         |
ATOM CR3  CG2R63  0.450 !       H1T        C22--H2Y
ATOM OR3  OG2D4  -0.450 !                  ||
ATOM CR4  CG2R61  0.000 !                  ||
ATOM CR5  CG2R61  0.000 !                 C23-C25--H5Z
GROUP                   !                  |   | \
ATOM C11  CTL3   -0.270 !                  |   |  H5Y
ATOM H1R  HAL3    0.090 !                  |   H5X
ATOM H1S  HAL3    0.090 !                  |
ATOM H1T  HAL3    0.090 !            H4X--C24--H4Y
GROUP                   !                  |
ATOM C21  CTL2   -0.180 !                  |
ATOM H1X  HAL2    0.090 !            H6X--C26--H6Y
ATOM H1Y  HAL2    0.090 !                  |
ATOM C22  CEL1   -0.150 !                  |
ATOM H2Y  HEL1    0.150 !                 C27--H7Y
ATOM C23  CEL0   -0.000 !                  ||
GROUP                   !                  ||
ATOM C24  CTL2   -0.180 !                 C28-C210--H10Z
ATOM H4X  HAL2    0.090 !                  |    | \
ATOM H4Y  HAL2    0.090 !                  |    |  H10Y
GROUP                   !                  |    H10X
ATOM C25  CTL3   -0.270 !                  |
ATOM H5X  HAL3    0.090 !            H9X--C29--H9Y
ATOM H5Y  HAL3    0.090 !                  |
ATOM H5Z  HAL3    0.090 !                  |
GROUP                   !           H11X--C211--H11Y
ATOM C26  CTL2   -0.180 !                  |
ATOM H6X  HAL2    0.090 !                  |
ATOM H6Y  HAL2    0.090 !                 C212--H12Y
ATOM C27  CEL1   -0.150 !                  ||
ATOM H7Y  HEL1    0.150 !                  ||
ATOM C28  CEL0    0.000 !                 C213-C215--H15Z
GROUP                   !                  |    |  \
ATOM C210 CTL3   -0.270 !                  |    |  H15Y
ATOM H10X HAL3    0.090 !                  |   H15X
ATOM H10Y HAL3    0.090 !                  |
ATOM H10Z HAL3    0.090 !            H14X-C214--H14Y
GROUP                   !                  |
ATOM C29  CTL2   -0.180 !                  |
ATOM H9X  HAL2    0.090 !            H16X-C216--H16Y
ATOM H9Y  HAL2    0.090 !                  |
GROUP                   !                  |
ATOM C211 CTL2   -0.180 !                 C217--H17Y
ATOM H11X HAL2    0.090 !                  ||
ATOM H11Y HAL2    0.090 !                  ||
ATOM C212 CEL1   -0.150 !                 C218-C220--H20Z
ATOM H12Y HEL1    0.150 !                  |    |  \
ATOM C213 CEL0    0.000 !                  |    |  H20Y
GROUP                   !                  |   H20X
ATOM C215 CTL3   -0.270 !                  |
ATOM H15X HAL3    0.090 !            H19X-C219--H19Y
ATOM H15Y HAL3    0.090 !                  |
ATOM H15Z HAL3    0.090 !                  |
GROUP                   !                 H19Z
ATOM C214 CTL2   -0.180 !
ATOM H14X HAL2    0.090 !
ATOM H14Y HAL2    0.090 !
GROUP                   !
ATOM C216 CTL2   -0.180 !
ATOM H16X HAL2    0.090 !
ATOM H16Y HAL2    0.090 !
ATOM C217 CEL1   -0.150 !
ATOM H17Y HEL1    0.150 !
ATOM C218 CEL0    0.000 !
GROUP                   !
ATOM C220 CTL3   -0.270 !
ATOM H20X HAL3    0.090 !
ATOM H20Y HAL3    0.090 !
ATOM H20Z HAL3    0.090 !
GROUP                   !
ATOM C219 CTL3   -0.270 !
ATOM H19X HAL3    0.090 !
ATOM H19Y HAL3    0.090 !
ATOM H19Z HAL3    0.090 !

BOND H31R C31  H31S C31 H31T C31
BOND H32R C32  H32S C32 H32T C32
BOND C31  OR1  C32  OR2 CR1  OR1
BOND CR2  OR2  CR1  CR2 CR1  CR6
BOND CR6  OR6  CR6  CR5 CR5  CR4
BOND CR4  CR3  CR3  OR3 CR3  CR2
BOND CR5  C11  C11  H1R C11  H1S
BOND C11  H1T  CR4  C21 C21  H1X
BOND C21  H1Y  C21  C22
BOND C22  H2Y C22  C23
BOND C23  C25  C25  H5X C25  H5Y
BOND C25  H5Z  C23  C24 C24  H4X
BOND C24  H4Y  C24  C26 C26 H6X
BOND C26  H6Y  C26  C27 C27 H7Y
BOND C27  C28  C28  C210 C28 C29
BOND C210 H10X C210 H10Y C210 H10Z
BOND C29  H9X  C29 H9Y   C29  C211
BOND C211 H11X C211 H11Y C211 C212
BOND C212 H12Y C212 C213 C213 C215
BOND C213 C214 C215 H15X C215 H15Y
BOND C215 H15Z C214 H14X C214 H14Y
BOND C214 C216 C216 H16X C216 H16Y
BOND C216 C217 C217 H17Y C217 C218 
BOND C218 C220 C220 H20X C220 H20Y
BOND C220 H20Z C219 H19X C219 H19Y
BOND C219 H19Z C218 C219
IMPR CR6  CR1  CR5  OR6
IMPR CR3  CR2  CR4  OR3

!     I       J     K      L     R(I(J/K)) T(I(JK/KJ)) PHI   T(JKL)   R(KL)
IC   H31R   OR1   *C31   H31S    1.1128  110.82 -121.27  110.67   1.1129
IC   H31R   OR1   *C31   H31T    1.1128  110.82  119.47  108.83   1.1106
IC   H31R   C31   OR1    CR1     1.1128  110.82   58.34  121.61   1.4322
IC   C31    OR1   CR1    CR2     1.4247  121.61 -179.30  115.52   1.4045
IC   CR2    OR1   *CR1   CR6     1.4045  115.52  179.80  124.21   1.4621
IC   OR1    CR1   CR2    CR3     1.4322  115.52  179.92  120.40   1.4666
IC   CR3    CR1   *CR2   OR2     1.4666  120.40 -179.02  115.34   1.4367
IC   CR1    CR2   OR2    C32     1.4045  115.34  172.51  122.25   1.4265
IC   CR2    OR2   C32    H32R    1.4367  122.25   68.87  111.37   1.1133
IC   H32R   OR2   *C32   H32S    1.1133  111.37 -121.98  111.01   1.1124
IC   H32R   OR2   *C32   H32T    1.1133  111.37  119.18  108.37   1.1111
IC   OR1    CR1   CR6    CR5     1.4322  124.21 -176.06  118.60   1.4402
IC   CR5    CR1   *CR6   OR6     1.4402  118.60 -179.46  122.67   1.2431
IC   CR1    CR2   CR3    CR4     1.4045  120.40   -3.77  118.58   1.4521
IC   CR4    CR2   *CR3   OR3     1.4521  118.58  177.06  121.70   1.2360
IC   CR4    CR6   *CR5   C11     1.3960  121.58 -178.00  118.69   1.5218
IC   CR6    CR5   C11    H1R     1.4402  118.69   -8.14  111.04   1.1126
IC   H1R    CR5   *C11   H1S     1.1126  111.04 -119.31  109.80   1.1102
IC   H1R    CR5   *C11   H1T     1.1126  111.04  119.65  109.41   1.1112
IC   CR5    CR3   *CR4   C21     1.3960  120.34  177.39  122.13   1.5340
IC   CR3    CR4   C21    C22     1.4521  122.13   -1.98  128.65   1.5153
IC   C22    CR4   *C21   H1X     1.5153  128.65 -122.67  104.51   1.1113
IC   H1X    CR4   *C21   H1Y     1.1113  104.51 -110.69  105.09   1.1120
IC   CR4    C21   C22    C23     1.5340  128.65   88.64  127.87   1.3491
IC   C23    C21   *C22   H2Y     1.3491  127.87  174.74  114.20   1.0991
IC   C21    C22   C23    C24     1.5153  127.87  173.07  119.61   1.5140
IC   C24    C22   *C23   C25     1.5140  119.61 -176.68  122.11   1.5093
IC   C22    C23   C24    C26     1.3491  119.61  111.83  115.50   1.5500
IC   C26    C23   *C24   H4X     1.5500  115.50 -121.87  111.03   1.1155
IC   H4X    C23   *C24   H4Y     1.1155  111.03 -115.87  107.94   1.1125
IC   C22    C23   C25    H5X     1.3491  122.11   -5.59  113.57   1.1099
IC   H5X    C23   *C25   H5Y     1.1099  113.57 -119.35  110.69   1.1104
IC   H5X    C23   *C25   H5Z     1.1099  113.57  120.93  110.90   1.1108
IC   C23    C24   C26    C27     1.5140  115.50  171.00  111.56   1.5161
IC   C27    C24   *C26   H6X     1.5161  111.56 -121.91  109.09   1.1133
IC   H6X    C24   *C26   H6Y     1.1133  109.09 -116.40  107.90   1.1142
IC   C24    C26   C27    C28     1.5500  111.56 -168.60  126.96   1.3493
IC   C28    C26   *C27   H7Y     1.3493  126.96  179.03  114.52   1.1001
IC   C26    C27   C28    C29     1.5161  126.96  179.03  121.16   1.5164
IC   C29    C27   *C28   C210    1.5164  121.16  178.44  121.76   1.5083
IC   C27    C28   C210   H10X    1.3493  121.76   -5.51  113.83   1.1113
IC   H10X   C28   *C210  H10Y    1.1113  113.83 -120.02  110.21   1.1109
IC   H10X   C28   *C210  H10Z    1.1113  113.83  120.95  110.62   1.1101
IC   C27    C28   C29    C211    1.3493  121.16 -111.86  114.06   1.5530
IC   C211   C28   *C29   H9X     1.5530  114.06 -120.58  108.86   1.1130
IC   H9X    C28   *C29   H9Y     1.1130  108.86 -117.04  111.29   1.1142
IC   C28    C29   C211   C212    1.5164  114.06 -176.80  112.17   1.5174
IC   C212   C29   *C211  H11X    1.5174  112.17 -121.01  108.01   1.1136
IC   H11X   C29   *C211  H11Y    1.1136  108.01 -115.00  108.35   1.1104
IC   C29    C211  C212   C213    1.5530  112.17  117.69  129.44   1.3537
IC   C213   C211  *C212  H12Y    1.3537  129.44 -178.17  113.27   1.1001
IC   C211   C212  C213   C214    1.5174  129.44 -178.64  118.43   1.5164
IC   C214   C212  *C213  C215    1.5164  118.43  178.84  123.52   1.5113
IC   C212   C213  C215   H15X    1.3537  123.52   -4.45  114.28   1.1093
IC   H15X   C213  *C215  H15Y    1.1093  114.28 -120.84  110.69   1.1109
IC   H15X   C213  *C215  H15Z    1.1093  114.28  120.44  110.37   1.1115
IC   C212   C213  C214   C216    1.3537  118.43 -156.21  115.88   1.5534
IC   C216   C213  *C214  H14X    1.5534  115.88 -120.78  108.96   1.1134
IC   H14X   C213  *C214  H14Y    1.1134  108.96 -116.79  110.00   1.1149
IC   C213   C214  C216   C217    1.5164  115.88  174.86  112.81   1.5115
IC   C217   C214  *C216  H16X    1.5115  112.81 -122.03  109.03   1.1125
IC   H16X   C214  *C216  H16Y    1.1125  109.03 -116.50  108.00   1.1132
IC   C214   C216  C217   C218    1.5534  112.81  164.54  126.55   1.3485
IC   C218   C216  *C217  H17Y    1.3485  126.55 -178.69  115.18   1.0996
IC   C216   C217  C218   C220    1.5115  126.55  179.85  120.33   1.5051
IC   C220   C217  *C218  C219    1.5051  120.33 -178.60  123.05   1.5062
IC   C217   C218  C220   H20X    1.3485  120.33    1.67  113.37   1.1121
IC   H20X   C218  *C220  H20Y    1.1121  113.37 -120.54  110.33   1.1109
IC   H20X   C218  *C220  H20Z    1.1121  113.37  120.76  110.68   1.1111
IC   C217   C218  C219   H19X    1.3485  123.05   -1.01  113.85   1.1107
IC   H19X   C218  *C219  H19Y    1.1107  113.85 -120.99  110.65   1.1110
IC   H19X   C218  *C219  H19Z    1.1107  113.85  120.39  110.17   1.1106


RESI UQ5          0.000 ! ubiquinone-5
GROUP                   !
ATOM C31  CTL3   -0.030 !  H31S H31T     H32R H32S
ATOM H31R HAL3    0.090 !      \ |         | /
ATOM H31S HAL3    0.090 ! H31R--C31       C32---H32T
ATOM H31T HAL3    0.090 !        |         |
ATOM C32  CTL3   -0.030 !       OR1       OR2
ATOM H32R HAL3    0.090 !         \       /
ATOM H32S HAL3    0.090 !         CR1===CR2
ATOM H32T HAL3    0.090 !         /       \
ATOM OR1  OG301  -0.430 !    OR6=CR6       CR3=OR3
ATOM CR1  CG2R61  0.190 !         \       /
ATOM OR2  OG301  -0.430 !         CR5===CR4
ATOM CR2  CG2R61  0.190 !         /       \
GROUP                   !   H1R--C11  H1X--C21--H1Y
ATOM CR6  CG2R63  0.450 !      / |         |
ATOM OR6  OG2D4  -0.450 !    H1S |         |
ATOM CR3  CG2R63  0.450 !       H1T        C22--H2Y
ATOM OR3  OG2D4  -0.450 !                  ||
ATOM CR4  CG2R61  0.000 !                  ||
ATOM CR5  CG2R61  0.000 !                 C23-C25--H5Z
GROUP                   !                  |   | \
ATOM C11  CTL3   -0.270 !                  |   |  H5Y
ATOM H1R  HAL3    0.090 !                  |   H5X
ATOM H1S  HAL3    0.090 !                  |
ATOM H1T  HAL3    0.090 !            H4X--C24--H4Y
GROUP                   !                  |
ATOM C21  CTL2   -0.180 !                  |
ATOM H1X  HAL2    0.090 !            H6X--C26--H6Y
ATOM H1Y  HAL2    0.090 !                  |
ATOM C22  CEL1   -0.150 !                  |
ATOM H2Y  HEL1    0.150 !                 C27--H7Y
ATOM C23  CEL0   -0.000 !                  ||
GROUP                   !                  ||
ATOM C24  CTL2   -0.180 !                 C28-C210--H10Z
ATOM H4X  HAL2    0.090 !                  |    | \
ATOM H4Y  HAL2    0.090 !                  |    |  H10Y
GROUP                   !                  |    H10X
ATOM C25  CTL3   -0.270 !                  |
ATOM H5X  HAL3    0.090 !            H9X--C29--H9Y
ATOM H5Y  HAL3    0.090 !                  |
ATOM H5Z  HAL3    0.090 !                  |
GROUP                   !           H11X--C211--H11Y
ATOM C26  CTL2   -0.180 !                  |
ATOM H6X  HAL2    0.090 !                  |
ATOM H6Y  HAL2    0.090 !                 C212--H12Y
ATOM C27  CEL1   -0.150 !                  ||
ATOM H7Y  HEL1    0.150 !                  ||
ATOM C28  CEL0    0.000 !                 C213-C215--H15Z
GROUP                   !                  |    |  \
ATOM C210 CTL3   -0.270 !                  |    |  H15Y
ATOM H10X HAL3    0.090 !                  |   H15X
ATOM H10Y HAL3    0.090 !                  |
ATOM H10Z HAL3    0.090 !            H14X-C214--H14Y
GROUP                   !                  |
ATOM C29  CTL2   -0.180 !                  |
ATOM H9X  HAL2    0.090 !            H16X-C216--H16Y
ATOM H9Y  HAL2    0.090 !                  |
GROUP                   !                  |
ATOM C211 CTL2   -0.180 !                 C217--H17Y
ATOM H11X HAL2    0.090 !                  ||
ATOM H11Y HAL2    0.090 !                  ||
ATOM C212 CEL1   -0.150 !                 C218-C220--H20Z
ATOM H12Y HEL1    0.150 !                  |    |  \
ATOM C213 CEL0    0.000 !                  |    |  H20Y
GROUP                   !                  |   H20X
ATOM C215 CTL3   -0.270 !                  |
ATOM H15X HAL3    0.090 !            H19X-C219--H19Y
ATOM H15Y HAL3    0.090 !                  |
ATOM H15Z HAL3    0.090 !                  |
GROUP                   !            H21X-C221--H21Y
ATOM C214 CTL2   -0.180 !                  |
ATOM H14X HAL2    0.090 !                  |
ATOM H14Y HAL2    0.090 !                 C222--H22Y
GROUP                   !                  ||
ATOM C216 CTL2   -0.180 !                  ||
ATOM H16X HAL2    0.090 !                 C223-C225--H25Z
ATOM H16Y HAL2    0.090 !                  |    |  \
ATOM C217 CEL1   -0.150 !                  |    |  H25Y
ATOM H17Y HEL1    0.150 !                  |   H25X
ATOM C218 CEL0    0.000 !                  |
GROUP                   !            H24X-C224--H24Y
ATOM C220 CTL3   -0.270 !                  |
ATOM H20X HAL3    0.090 !                  |
ATOM H20Y HAL3    0.090 !                 H24Z
ATOM H20Z HAL3    0.090 !
GROUP                   !
ATOM C219 CTL2   -0.180 !
ATOM H19X HAL2    0.090 !
ATOM H19Y HAL2    0.090 !
GROUP                   !
ATOM C221 CTL2   -0.180 !
ATOM H21X HAL2    0.090 !
ATOM H21Y HAL2    0.090 !
ATOM C222 CEL1   -0.150 !
ATOM H22Y HEL1    0.150 !
ATOM C223 CEL0    0.000 !
GROUP                   !
ATOM C225 CTL3   -0.270 !
ATOM H25X HAL3    0.090 !
ATOM H25Y HAL3    0.090 !
ATOM H25Z HAL3    0.090 !
GROUP                   !
ATOM C224 CTL3   -0.270 !
ATOM H24X HAL3    0.090 !
ATOM H24Y HAL3    0.090 !
ATOM H24Z HAL3    0.090 !

BOND H31R C31  H31S C31 H31T C31
BOND H32R C32  H32S C32 H32T C32
BOND C31  OR1  C32  OR2 CR1  OR1
BOND CR2  OR2  CR1  CR2 CR1  CR6
BOND CR6  OR6  CR6  CR5 CR5  CR4
BOND CR4  CR3  CR3  OR3 CR3  CR2
BOND CR5  C11  C11  H1R C11  H1S
BOND C11  H1T  CR4  C21 C21  H1X
BOND C21  H1Y  C21  C22
BOND C22  H2Y C22  C23
BOND C23  C25  C25  H5X C25  H5Y
BOND C25  H5Z  C23  C24 C24  H4X
BOND C24  H4Y  C24  C26 C26 H6X
BOND C26  H6Y  C26  C27 C27 H7Y
BOND C27  C28  C28  C210 C28 C29
BOND C210 H10X C210 H10Y C210 H10Z
BOND C29  H9X  C29 H9Y   C29  C211
BOND C211 H11X C211 H11Y C211 C212
BOND C212 H12Y C212 C213 C213 C215
BOND C213 C214 C215 H15X C215 H15Y
BOND C215 H15Z C214 H14X C214 H14Y
BOND C214 C216 C216 H16X C216 H16Y
BOND C216 C217 C217 H17Y C217 C218
BOND C218 C219
BOND C218 C220 C220 H20X C220 H20Y
BOND C220 H20Z C219 H19X C219 H19Y
BOND C219 C221 C221 H21X C221 H21Y
BOND C221 C222
BOND C222 H22Y C222 C223 C223 C225
BOND C225 H25X C225 H25Y C225 H25Z
BOND C223 C224 C224 H24X C224 H24Y
BOND C224 H24Z
IMPR CR6  CR1  CR5  OR6
IMPR CR3  CR2  CR4  OR3

!     I     J     K     L      R(I(J/K)) T(I(JK/KJ)) PHI   T(JKL)   R(KL)
IC   H31R   OR1  *C31   H31S    1.1124  110.28 -121.51  110.65   1.1128
IC   H31R   OR1  *C31   H31T    1.1124  110.28  118.95  109.28   1.1114
IC   H31R   C31  OR1    CR1     1.1124  110.28   60.31  121.93   1.4370
IC   C31    OR1  CR1    CR2     1.4248  121.93 -175.28  115.43   1.4008
IC   CR2    OR1  *CR1   CR6     1.4008  115.43  178.47  124.43   1.4613
IC   OR1    CR1  CR2    CR3     1.4370  115.43  179.09  120.51   1.4659
IC   CR3    CR1  *CR2   OR2     1.4659  120.51  179.06  114.80   1.4338
IC   CR1    CR2  OR2    C32     1.4008  114.80 -175.14  121.79   1.4243
IC   CR2    OR2  C32    H32R    1.4338  121.79   54.94  110.80   1.1115
IC   H32R   OR2  *C32   H32S    1.1115  110.80 -121.47  110.83   1.1120
IC   H32R   OR2  *C32   H32T    1.1115  110.80  119.18  109.31   1.1109
IC   OR1    CR1  CR6    CR5     1.4370  124.43  179.59  118.95   1.4457
IC   CR5    CR1  *CR6   OR6     1.4457  118.95  179.83  122.21   1.2389
IC   CR1    CR2  CR3    CR4     1.4008  120.51    2.38  118.90   1.4497
IC   CR4    CR2  *CR3   OR3     1.4497  118.90 -176.80  121.87   1.2396
IC   CR4    CR6  *CR5   C11     1.3996  121.18  178.71  118.28   1.5239
IC   CR6    CR5  C11    H1R     1.4457  118.28   -0.62  111.60   1.1122
IC   H1R    CR5  *C11   H1S     1.1122  111.60 -119.76  109.23   1.1117
IC   H1R    CR5  *C11   H1T     1.1122  111.60  119.53  109.36   1.1118
IC   CR5    CR3  *CR4   C21     1.3996  120.22 -172.71  118.66   1.5345
IC   CR3    CR4  C21    C22     1.4497  118.66  -43.43  125.47   1.5197
IC   C22    CR4  *C21   H1X     1.5197  125.47 -122.84  108.54   1.1073
IC   H1X    CR4  *C21   H1Y     1.1073  108.54 -109.76  102.51   1.1083
IC   CR4    C21  C22    C23     1.5345  125.47  124.79  128.59   1.3536
IC   C23    C21  *C22   H2Y     1.3536  128.59  177.16  113.83   1.0990
IC   C21    C22  C23    C24     1.5197  128.59  174.19  120.75   1.5142
IC   C24    C22  *C23   C25     1.5142  120.75 -175.35  123.56   1.5082
IC   C22    C23  C24    C26     1.3536  120.75  115.12  115.44   1.5537
IC   C26    C23  *C24   H4X     1.5537  115.44 -124.01  112.06   1.1146
IC   H4X    C23  *C24   H4Y     1.1146  112.06 -115.75  106.52   1.1126
IC   C22    C23  C25    H5X     1.3536  123.56    3.66  114.71   1.1084
IC   H5X    C23  *C25   H5Y     1.1084  114.71 -120.83  110.27   1.1105
IC   H5X    C23  *C25   H5Z     1.1084  114.71  120.86  110.09   1.1104
IC   C23    C24  C26    C27     1.5142  115.44  157.51  114.14   1.5147
IC   C27    C24  *C26   H6X     1.5147  114.14 -120.99  109.17   1.1120
IC   H6X    C24  *C26   H6Y     1.1120  109.17 -115.38  107.72   1.1129
IC   C24    C26  C27    C28     1.5537  114.14  179.42  126.09   1.3504
IC   C28    C26  *C27   H7Y     1.3504  126.09  177.11  115.42   1.1000
IC   C26    C27  C28    C29     1.5147  126.09  177.52  120.77   1.5152
IC   C29    C27  *C28   C210    1.5152  120.77 -178.93  121.81   1.5101
IC   C27    C28  C210   H10X    1.3504  121.81   -7.23  113.98   1.1115
IC   H10X   C28  *C210  H10Y    1.1115  113.98 -120.35  110.32   1.1106
IC   H10X   C28  *C210  H10Z    1.1115  113.98  120.85  110.79   1.1103
IC   C27    C28  C29    C211    1.3504  120.77 -105.94  112.99   1.5532
IC   C211   C28  *C29   H9X     1.5532  112.99 -121.59  109.15   1.1130
IC   H9X    C28  *C29   H9Y     1.1130  109.15 -117.32  111.35   1.1141
IC   C28    C29  C211   C212    1.5152  112.99 -174.10  113.69   1.5172
IC   C212   C29  *C211  H11X    1.5172  113.69 -121.39  107.82   1.1135
IC   H11X   C29  *C211  H11Y    1.1135  107.82 -113.75  108.04   1.1091
IC   C29    C211 C212   C213    1.5532  113.69  125.60  128.92   1.3556
IC   C213   C211 *C212  H12Y    1.3556  128.92  178.97  113.61   1.0997
IC   C211   C212 C213   C214    1.5172  128.92  178.37  118.67   1.5177
IC   C214   C212 *C213  C215    1.5177  118.67 -178.55  122.88   1.5114
IC   C212   C213 C215   H15X    1.3556  122.88   -1.84  114.71   1.1085
IC   H15X   C213 *C215  H15Y    1.1085  114.71 -120.43  110.50   1.1107
IC   H15X   C213 *C215  H15Z    1.1085  114.71  120.48  110.48   1.1109
IC   C212   C213 C214   C216    1.3556  118.67 -178.54  115.63   1.5569
IC   C216   C213 *C214  H14X    1.5569  115.63 -121.85  109.65   1.1136
IC   H14X   C213 *C214  H14Y    1.1136  109.65 -116.86  109.15   1.1140
IC   C213   C214 C216   C217    1.5177  115.63  176.66  115.30   1.5131
IC   C217   C214 *C216  H16X    1.5131  115.30 -121.47  107.92   1.1138
IC   H16X   C214 *C216  H16Y    1.1138  107.92 -115.94  108.05   1.1137
IC   C214   C216 C217   C218    1.5569  115.30 -176.26  125.49   1.3535
IC   C218   C216 *C217  H17Y    1.3535  125.49  178.47  115.69   1.0999
IC   C216   C217 C218   C219    1.5131  125.49  178.42  120.00   1.5158
IC   C219   C217 *C218  C220    1.5158  120.00 -179.46  121.20   1.5113
IC   C217   C218 C220   H20X    1.3535  121.20   -0.05  114.31   1.1106
IC   H20X   C218 *C220  H20Y    1.1106  114.31 -120.20  110.52   1.1111
IC   H20X   C218 *C220  H20Z    1.1106  114.31  120.68  110.61   1.1108
IC   C217   C218 C219   C221    1.3535  120.00  172.46  115.03   1.5557
IC   C221   C218 *C219  H19X    1.5557  115.03 -121.95  109.88   1.1139
IC   H19X   C218 *C219  H19Y    1.1139  109.88 -117.10  109.18   1.1136
IC   C218   C219 C221   C222    1.5158  115.03  179.28  114.62   1.5111
IC   C222   C219 *C221  H21X    1.5111  114.62 -121.52  108.15   1.1136
IC   H21X   C219 *C221  H21Y    1.1136  108.15 -116.31  108.42   1.1132
IC   C219   C221 C222   C223    1.5557  114.62 -173.05  125.62   1.3493
IC   C223   C221 *C222  H22Y    1.3493  125.62  179.67  115.64   1.0998
IC   C221   C222 C223   C225    1.5111  125.62  179.77  120.81   1.5056
IC   C225   C222 *C223  C224    1.5056  120.81  179.63  122.77   1.5073
IC   C222   C223 C225   H25X    1.3493  120.81   -0.60  113.37   1.1119
IC   H25X   C223 *C225  H25Y    1.1119  113.37 -120.70  110.48   1.1112
IC   H25X   C223 *C225  H25Z    1.1119  113.37  120.72  110.48   1.1112
IC   C222   C223 C224   H24X    1.3493  122.77   -0.28  113.92   1.1110
IC   H24X   C223 *C224  H24Y    1.1110  113.92 -120.57  110.43   1.1109
IC   H24X   C223 *C224  H24Z    1.1110  113.92  120.77  110.47   1.1108


RESI UQ6          0.000 ! ubiquinone-6
GROUP                   !
ATOM C31  CTL3   -0.030 !  H31S H31T     H32R H32S
ATOM H31R HAL3    0.090 !      \ |         | /
ATOM H31S HAL3    0.090 ! H31R--C31       C32---H32T
ATOM H31T HAL3    0.090 !        |         |
ATOM C32  CTL3   -0.030 !       OR1       OR2
ATOM H32R HAL3    0.090 !         \       /
ATOM H32S HAL3    0.090 !         CR1===CR2
ATOM H32T HAL3    0.090 !         /       \
ATOM OR1  OG301  -0.430 !    OR6=CR6       CR3=OR3
ATOM CR1  CG2R61  0.190 !         \       /
ATOM OR2  OG301  -0.430 !         CR5===CR4
ATOM CR2  CG2R61  0.190 !         /       \
GROUP                   !   H1R--C11  H1X--C21--H1Y
ATOM CR6  CG2R63  0.450 !      / |         |
ATOM OR6  OG2D4  -0.450 !    H1S |         |
ATOM CR3  CG2R63  0.450 !       H1T        C22--H2Y
ATOM OR3  OG2D4  -0.450 !                  ||
ATOM CR4  CG2R61  0.000 !                  ||
ATOM CR5  CG2R61  0.000 !                 C23-C25--H5Z
GROUP                   !                  |   | \
ATOM C11  CTL3   -0.270 !                  |   |  H5Y
ATOM H1R  HAL3    0.090 !                  |   H5X
ATOM H1S  HAL3    0.090 !                  |
ATOM H1T  HAL3    0.090 !            H4X--C24--H4Y
GROUP                   !                  |
ATOM C21  CTL2   -0.180 !                  |
ATOM H1X  HAL2    0.090 !            H6X--C26--H6Y
ATOM H1Y  HAL2    0.090 !                  |
ATOM C22  CEL1   -0.150 !                  |
ATOM H2Y  HEL1    0.150 !                 C27--H7Y
ATOM C23  CEL0   -0.000 !                  ||
GROUP                   !                  ||
ATOM C24  CTL2   -0.180 !                 C28-C210--H10Z
ATOM H4X  HAL2    0.090 !                  |    | \
ATOM H4Y  HAL2    0.090 !                  |    |  H10Y
GROUP                   !                  |    H10X
ATOM C25  CTL3   -0.270 !                  |
ATOM H5X  HAL3    0.090 !            H9X--C29--H9Y
ATOM H5Y  HAL3    0.090 !                  |
ATOM H5Z  HAL3    0.090 !                  |
GROUP                   !           H11X--C211--H11Y
ATOM C26  CTL2   -0.180 !                  |
ATOM H6X  HAL2    0.090 !                  |
ATOM H6Y  HAL2    0.090 !                 C212--H12Y
ATOM C27  CEL1   -0.150 !                  ||
ATOM H7Y  HEL1    0.150 !                  ||
ATOM C28  CEL0    0.000 !                 C213-C215--H15Z
GROUP                   !                  |    |  \
ATOM C210 CTL3   -0.270 !                  |    |  H15Y
ATOM H10X HAL3    0.090 !                  |   H15X
ATOM H10Y HAL3    0.090 !                  |
ATOM H10Z HAL3    0.090 !            H14X-C214--H14Y
GROUP                   !                  |
ATOM C29  CTL2   -0.180 !                  |
ATOM H9X  HAL2    0.090 !            H16X-C216--H16Y
ATOM H9Y  HAL2    0.090 !                  |
GROUP                   !                  |
ATOM C211 CTL2   -0.180 !                 C217--H17Y
ATOM H11X HAL2    0.090 !                  ||
ATOM H11Y HAL2    0.090 !                  ||
ATOM C212 CEL1   -0.150 !                 C218-C220--H20Z
ATOM H12Y HEL1    0.150 !                  |    |  \
ATOM C213 CEL0    0.000 !                  |    |  H20Y
GROUP                   !                  |   H20X
ATOM C215 CTL3   -0.270 !                  |
ATOM H15X HAL3    0.090 !            H19X-C219--H19Y
ATOM H15Y HAL3    0.090 !                  |
ATOM H15Z HAL3    0.090 !                  |
GROUP                   !            H21X-C221--H21Y
ATOM C214 CTL2   -0.180 !                  |
ATOM H14X HAL2    0.090 !                  |
ATOM H14Y HAL2    0.090 !                 C222--H22Y
GROUP                   !                  ||
ATOM C216 CTL2   -0.180 !                  ||
ATOM H16X HAL2    0.090 !                 C223-C225--H25Z
ATOM H16Y HAL2    0.090 !                  |    |  \
ATOM C217 CEL1   -0.150 !                  |    |  H25Y
ATOM H17Y HEL1    0.150 !                  |   H25X
ATOM C218 CEL0    0.000 !                  |
GROUP                   !            H24X-C224--H24Y
ATOM C220 CTL3   -0.270 !                  |
ATOM H20X HAL3    0.090 !                  |
ATOM H20Y HAL3    0.090 !            H26X-C226--H26Y
ATOM H20Z HAL3    0.090 !                  |
GROUP                   !                  |
ATOM C219 CTL2   -0.180 !                 C227--H27Y
ATOM H19X HAL2    0.090 !                  ||
ATOM H19Y HAL2    0.090 !                  ||
GROUP                   !                 C228-C230--H30Z
ATOM C221 CTL2   -0.180 !                  |    |  \
ATOM H21X HAL2    0.090 !                  |    |  H30Y
ATOM H21Y HAL2    0.090 !                  |   H30X
ATOM C222 CEL1   -0.150 !                  |
ATOM H22Y HEL1    0.150 !            H29X-C229--H29Y
ATOM C223 CEL0    0.000 !                  |
GROUP                   !                  |
ATOM C225 CTL3   -0.270 !                 H29Z
ATOM H25X HAL3    0.090 !
ATOM H25Y HAL3    0.090 !
ATOM H25Z HAL3    0.090 !
GROUP                   !
ATOM C224 CTL2   -0.180 !
ATOM H24X HAL2    0.090 !
ATOM H24Y HAL2    0.090 !
GROUP                   !
ATOM C226 CTL2   -0.180 !
ATOM H26X HAL2    0.090 !
ATOM H26Y HAL2    0.090 !
ATOM C227 CEL1   -0.150 !
ATOM H27Y HEL1    0.150 !
ATOM C228 CEL0    0.000 !
GROUP                   !
ATOM C230 CTL3   -0.270 !
ATOM H30X HAL3    0.090 !
ATOM H30Y HAL3    0.090 !
ATOM H30Z HAL3    0.090 !
GROUP                   !
ATOM C229 CTL3   -0.270 !
ATOM H29X HAL3    0.090 !
ATOM H29Y HAL3    0.090 !
ATOM H29Z HAL3    0.090 !

BOND H31R C31  H31S C31 H31T C31
BOND H32R C32  H32S C32 H32T C32
BOND C31  OR1  C32  OR2 CR1  OR1
BOND CR2  OR2  CR1  CR2 CR1  CR6
BOND CR6  OR6  CR6  CR5 CR5  CR4
BOND CR4  CR3  CR3  OR3 CR3  CR2
BOND CR5  C11  C11  H1R C11  H1S
BOND C11  H1T  CR4  C21 C21  H1X
BOND C21  H1Y  C21  C22
BOND C22  H2Y C22  C23
BOND C23  C25  C25  H5X C25  H5Y
BOND C25  H5Z  C23  C24 C24  H4X
BOND C24  H4Y  C24  C26 C26 H6X
BOND C26  H6Y  C26  C27 C27 H7Y
BOND C27  C28  C28  C210 C28 C29
BOND C210 H10X C210 H10Y C210 H10Z
BOND C29  H9X  C29 H9Y   C29  C211
BOND C211 H11X C211 H11Y C211 C212
BOND C212 H12Y C212 C213 C213 C215
BOND C213 C214 C215 H15X C215 H15Y
BOND C215 H15Z C214 H14X C214 H14Y
BOND C214 C216 C216 H16X C216 H16Y
BOND C216 C217 C217 H17Y C217 C218
BOND C218 C219 C221 C222
BOND C218 C220 C220 H20X C220 H20Y
BOND C220 H20Z C219 H19X C219 H19Y
BOND C219 C221 C221 H21X C221 H21Y
BOND C222 H22Y C222 C223 C223 C225
BOND C225 H25X C225 H25Y C225 H25Z
BOND C223 C224 C224 H24X C224 H24Y
BOND C224 C226 C226 H26X C226 H26Y
BOND C226 C227 C227 H27Y C227 C228
BOND C228 C230 C230 H30X C230 H30Y
BOND C230 H30Z C228 C229 C229 H29X
BOND C229 H29Y C229 H29Z
IMPR CR6  CR1  CR5  OR6
IMPR CR3  CR2  CR4  OR3

!IC  I      J     K      L      R(I(J/K)) T(I(JK/KJ)) PHI   T(JKL)   R(KL)
IC   H31R   OR1   *C31   H31S       1.1117  111.27 -121.98  110.47   1.1119
IC   H31R   OR1   *C31   H31T       1.1117  111.27  119.18  108.98   1.1107
IC   H31R   C31   OR1    CR1        1.1117  111.27   57.73  122.18   1.4356
IC   C31    OR1   CR1    CR2        1.4244  122.18  175.94  115.38   1.4008
IC   CR2    OR1   *CR1   CR6        1.4008  115.38 -179.74  124.48   1.4620
IC   OR1    CR1   CR2    CR3        1.4356  115.38  179.68  120.67   1.4690
IC   CR3    CR1   *CR2   OR2        1.4690  120.67 -178.78  114.45   1.4340
IC   CR1    CR2   OR2    C32        1.4008  114.45  170.30  122.62   1.4233
IC   CR2    OR2   C32    H32R       1.4340  122.62   62.06  111.33   1.1099
IC   H32R   OR2   *C32   H32S       1.1099  111.33 -122.33  110.81   1.1109
IC   H32R   OR2   *C32   H32T       1.1099  111.33  118.67  108.64   1.1118
IC   OR1    CR1   CR6    CR5        1.4356  124.48 -175.83  118.58   1.4439
IC   CR5    CR1   *CR6   OR6        1.4439  118.58 -179.99  122.55   1.2382
IC   CR1    CR2   CR3    CR4        1.4008  120.67   -3.75  118.56   1.4526
IC   CR4    CR2   *CR3   OR3        1.4526  118.56  176.77  121.79   1.2350
IC   CR4    CR6   *CR5   C11        1.3974  121.67 -176.70  118.52   1.5255
IC   CR6    CR5   C11    H1R        1.4439  118.52   -8.73  111.32   1.1114
IC   H1R    CR5   *C11   H1S        1.1114  111.32 -119.29  110.35   1.1097
IC   H1R    CR5   *C11   H1T        1.1114  111.32  119.38  109.49   1.1114
IC   CR5    CR3   *CR4   C21        1.3974  120.11 -179.80  122.47   1.5390
IC   CR3    CR4   C21    C22        1.4526  122.47   -4.15  130.03   1.5196
IC   C22    CR4   *C21   H1X        1.5196  130.03 -122.96  104.43   1.1117
IC   H1X    CR4   *C21   H1Y        1.1117  104.43 -110.51  104.31   1.1134
IC   CR4    C21   C22    C23        1.5390  130.03   88.10  128.35   1.3530
IC   C23    C21   *C22   H2Y        1.3530  128.35  172.73  113.99   1.1006
IC   C21    C22   C23    C24        1.5196  128.35  171.44  120.35   1.5172
IC   C24    C22   *C23   C25        1.5172  120.35 -176.13  122.68   1.5085
IC   C22    C23   C24    C26        1.3530  120.35  113.16  116.29   1.5536
IC   C26    C23   *C24   H4X        1.5536  116.29 -122.97  111.32   1.1142
IC   H4X    C23   *C24   H4Y        1.1142  111.32 -115.87  107.82   1.1126
IC   C22    C23   C25    H5X        1.3530  122.68   -3.12  113.63   1.1107
IC   H5X    C23   *C25   H5Y        1.1107  113.63 -119.96  110.06   1.1116
IC   H5X    C23   *C25   H5Z        1.1107  113.63  121.44  110.63   1.1115
IC   C23    C24   C26    C27        1.5172  116.29  173.48  113.36   1.5170
IC   C27    C24   *C26   H6X        1.5170  113.36 -122.01  108.43   1.1124
IC   H6X    C24   *C26   H6Y        1.1124  108.43 -115.56  108.04   1.1125
IC   C24    C26   C27    C28        1.5536  113.36 -168.71  126.49   1.3526
IC   C28    C26   *C27   H7Y        1.3526  126.49  179.30  115.02   1.0995
IC   C26    C27   C28    C29        1.5170  126.49  178.64  121.49   1.5174
IC   C29    C27   *C28   C210       1.5174  121.49  178.65  121.30   1.5091
IC   C27    C28   C210   H10X       1.3526  121.30   -9.69  113.82   1.1108
IC   H10X   C28   *C210  H10Y       1.1108  113.82 -120.19  110.41   1.1107
IC   H10X   C28   *C210  H10Z       1.1108  113.82  120.88  110.78   1.1103
IC   C27    C28   C29    C211       1.3526  121.49 -120.59  113.32   1.5546
IC   C211   C28   *C29   H9X        1.5546  113.32 -120.24  109.04   1.1129
IC   H9X    C28   *C29   H9Y        1.1129  109.04 -117.51  111.55   1.1132
IC   C28    C29   C211   C212       1.5174  113.32 -179.43  114.26   1.5172
IC   C212   C29   *C211  H11X       1.5172  114.26 -122.01  108.15   1.1130
IC   H11X   C29   *C211  H11Y       1.1130  108.15 -114.63  106.95   1.1112
IC   C29    C211  C212   C213       1.5546  114.26  142.33  127.65   1.3540
IC   C213   C211  *C212  H12Y       1.3540  127.65  178.33  114.39   1.0995
IC   C211   C212  C213   C214       1.5172  127.65  179.13  119.62   1.5205
IC   C214   C212  *C213  C215       1.5205  119.62 -177.51  121.83   1.5134
IC   C212   C213  C215   H15X       1.3540  121.83    3.65  114.94   1.1088
IC   H15X   C213  *C215  H15Y       1.1088  114.94 -121.01  110.57   1.1111
IC   H15X   C213  *C215  H15Z       1.1088  114.94  119.90  110.62   1.1105
IC   C212   C213  C214   C216       1.3540  119.62  167.81  113.91   1.5566
IC   C216   C213  *C214  H14X       1.5566  113.91 -121.81  110.45   1.1137
IC   H14X   C213  *C214  H14Y       1.1137  110.45 -117.57  109.33   1.1133
IC   C213   C214  C216   C217       1.5205  113.91  175.50  118.35   1.5130
IC   C217   C214  *C216  H16X       1.5130  118.35 -120.17  106.42   1.1134
IC   H16X   C214  *C216  H16Y       1.1134  106.42 -115.31  107.88   1.1137
IC   C214   C216  C217   C218       1.5566  118.35 -166.21  124.09   1.3541
IC   C218   C216  *C217  H17Y       1.3541  124.09  177.89  116.45   1.1003
IC   C216   C217  C218   C219       1.5130  124.09  177.47  120.63   1.5170
IC   C219   C217  *C218  C220       1.5170  120.63 -179.75  120.83   1.5141
IC   C217   C218  C220   H20X       1.3541  120.83   -0.80  114.76   1.1103
IC   H20X   C218  *C220  H20Y       1.1103  114.76 -119.73  110.69   1.1107
IC   H20X   C218  *C220  H20Z       1.1103  114.76  120.80  110.72   1.1104
IC   C217   C218  C219   C221       1.3541  120.63  171.47  114.42   1.5562
IC   C221   C218  *C219  H19X       1.5562  114.42 -122.10  110.18   1.1131
IC   H19X   C218  *C219  H19Y       1.1131  110.18 -117.42  109.20   1.1133
IC   C218   C219  C221   C222       1.5170  114.42  179.77  116.00   1.5123
IC   C222   C219  *C221  H21X       1.5123  116.00 -121.60  107.54   1.1142
IC   C222   C219  *C221  H21Y       1.5123  116.00  122.58  108.21   1.1133
IC   C219   C221  C222   C223       1.5562  116.00 -172.41  125.21   1.3526
IC   C223   C221  *C222  H22Y       1.3526  125.21  179.29  115.73   1.0999
IC   C221   C222  C223   C224       1.5123  125.21  179.45  119.94   1.5161
IC   C224   C222  *C223  C225       1.5161  119.94  179.78  121.15   1.5121
IC   C222   C223  C225   H25X       1.3526  121.15    0.72  114.33   1.1108
IC   H25X   C223  *C225  H25Y       1.1108  114.33 -120.10  110.59   1.1108
IC   H25X   C223  *C225  H25Z       1.1108  114.33  120.60  110.66   1.1106
IC   C222   C223  C224   C226       1.3526  119.94  173.22  115.24   1.5559
IC   C226   C223  *C224  H24X       1.5559  115.24 -121.80  109.63   1.1138
IC   H24X   C223  *C224  H24Y       1.1138  109.63 -116.95  109.26   1.1134
IC   C223   C224  C226   C227       1.5161  115.24 -179.25  114.49   1.5115
IC   C227   C224  *C226  H26X       1.5115  114.49 -121.73  108.20   1.1134
IC   H26X   C224  *C226  H26Y       1.1134  108.20 -116.30  108.44   1.1130
IC   C224   C226  C227   C228       1.5559  114.49 -175.86  125.84   1.3497
IC   C228   C226  *C227  H27Y       1.3497  125.84  179.82  115.54   1.0997
IC   C226   C227  C228   C230       1.5115  125.84 -179.96  120.84   1.5054
IC   C230   C227  *C228  C229       1.5054  120.84  179.70  122.97   1.5069
IC   C227   C228  C230   H30X       1.3497  120.84   -0.39  113.41   1.1119
IC   H30X   C228  *C230  H30Y       1.1119  113.41 -120.76  110.45   1.1113
IC   H30X   C228  *C230  H30Z       1.1119  113.41  120.73  110.43   1.1114
IC   C227   C228  C229   H29X       1.3497  122.97    0.09  113.91   1.1110
IC   H29X   C228  *C229  H29Y       1.1110  113.91 -120.70  110.37   1.1110
IC   H29X   C228  *C229  H29Z       1.1110  113.91  120.80  110.40   1.1110


RESI UQ7          0.000 ! ubiquinone-7
GROUP                   !
ATOM C31  CTL3   -0.030 !  H31S H31T     H32R H32S
ATOM H31R HAL3    0.090 !      \ |         | /
ATOM H31S HAL3    0.090 ! H31R--C31       C32---H32T
ATOM H31T HAL3    0.090 !        |         |
ATOM C32  CTL3   -0.030 !       OR1       OR2
ATOM H32R HAL3    0.090 !         \       /
ATOM H32S HAL3    0.090 !         CR1===CR2
ATOM H32T HAL3    0.090 !         /       \
ATOM OR1  OG301  -0.430 !    OR6=CR6       CR3=OR3
ATOM CR1  CG2R61  0.190 !         \       /
ATOM OR2  OG301  -0.430 !         CR5===CR4
ATOM CR2  CG2R61  0.190 !         /       \
GROUP                   !   H1R--C11  H1X--C21--H1Y
ATOM CR6  CG2R63  0.450 !      / |         |
ATOM OR6  OG2D4  -0.450 !    H1S |         |
ATOM CR3  CG2R63  0.450 !       H1T        C22--H2Y
ATOM OR3  OG2D4  -0.450 !                  ||
ATOM CR4  CG2R61  0.000 !                  ||
ATOM CR5  CG2R61  0.000 !                 C23-C25--H5Z
GROUP                   !                  |   | \
ATOM C11  CTL3   -0.270 !                  |   |  H5Y
ATOM H1R  HAL3    0.090 !                  |   H5X
ATOM H1S  HAL3    0.090 !                  |
ATOM H1T  HAL3    0.090 !            H4X--C24--H4Y
GROUP                   !                  |
ATOM C21  CTL2   -0.180 !                  |
ATOM H1X  HAL2    0.090 !            H6X--C26--H6Y
ATOM H1Y  HAL2    0.090 !                  |
ATOM C22  CEL1   -0.150 !                  |
ATOM H2Y  HEL1    0.150 !                 C27--H7Y
ATOM C23  CEL0   -0.000 !                  ||
GROUP                   !                  ||
ATOM C24  CTL2   -0.180 !                 C28-C210--H10Z
ATOM H4X  HAL2    0.090 !                  |    | \
ATOM H4Y  HAL2    0.090 !                  |    |  H10Y
GROUP                   !                  |    H10X
ATOM C25  CTL3   -0.270 !                  |
ATOM H5X  HAL3    0.090 !            H9X--C29--H9Y
ATOM H5Y  HAL3    0.090 !                  |
ATOM H5Z  HAL3    0.090 !                  |
GROUP                   !           H11X--C211--H11Y
ATOM C26  CTL2   -0.180 !                  |
ATOM H6X  HAL2    0.090 !                  |
ATOM H6Y  HAL2    0.090 !                 C212--H12Y
ATOM C27  CEL1   -0.150 !                  ||
ATOM H7Y  HEL1    0.150 !                  ||
ATOM C28  CEL0    0.000 !                 C213-C215--H15Z
GROUP                   !                  |    |  \
ATOM C210 CTL3   -0.270 !                  |    |  H15Y
ATOM H10X HAL3    0.090 !                  |   H15X
ATOM H10Y HAL3    0.090 !                  |
ATOM H10Z HAL3    0.090 !            H14X-C214--H14Y
GROUP                   !                  |
ATOM C29  CTL2   -0.180 !                  |
ATOM H9X  HAL2    0.090 !            H16X-C216--H16Y
ATOM H9Y  HAL2    0.090 !                  |
GROUP                   !                  |
ATOM C211 CTL2   -0.180 !                 C217--H17Y
ATOM H11X HAL2    0.090 !                  ||
ATOM H11Y HAL2    0.090 !                  ||
ATOM C212 CEL1   -0.150 !                 C218-C220--H20Z
ATOM H12Y HEL1    0.150 !                  |    |  \
ATOM C213 CEL0    0.000 !                  |    |  H20Y
GROUP                   !                  |   H20X
ATOM C215 CTL3   -0.270 !                  |
ATOM H15X HAL3    0.090 !            H19X-C219--H19Y
ATOM H15Y HAL3    0.090 !                  |
ATOM H15Z HAL3    0.090 !                  |
GROUP                   !            H21X-C221--H21Y
ATOM C214 CTL2   -0.180 !                  |
ATOM H14X HAL2    0.090 !                  |
ATOM H14Y HAL2    0.090 !                 C222--H22Y
GROUP                   !                  ||
ATOM C216 CTL2   -0.180 !                  ||
ATOM H16X HAL2    0.090 !                 C223-C225--H25Z
ATOM H16Y HAL2    0.090 !                  |    |  \
ATOM C217 CEL1   -0.150 !                  |    |  H25Y
ATOM H17Y HEL1    0.150 !                  |   H25X
ATOM C218 CEL0    0.000 !                  |
GROUP                   !            H24X-C224--H24Y
ATOM C220 CTL3   -0.270 !                  |
ATOM H20X HAL3    0.090 !                  |
ATOM H20Y HAL3    0.090 !            H26X-C226--H26Y
ATOM H20Z HAL3    0.090 !                  |
GROUP                   !                  |
ATOM C219 CTL2   -0.180 !                 C227--H27Y
ATOM H19X HAL2    0.090 !                  ||
ATOM H19Y HAL2    0.090 !                  ||
GROUP                   !                 C228-C230--H30Z
ATOM C221 CTL2   -0.180 !                  |    |  \
ATOM H21X HAL2    0.090 !                  |    |  H30Y
ATOM H21Y HAL2    0.090 !                  |   H30X
ATOM C222 CEL1   -0.150 !                  |
ATOM H22Y HEL1    0.150 !            H29X-C229--H29Y
ATOM C223 CEL0    0.000 !                  |
GROUP                   !                  |
ATOM C225 CTL3   -0.270 !            H31X-C231--H31Y
ATOM H25X HAL3    0.090 !                  |
ATOM H25Y HAL3    0.090 !                  |
ATOM H25Z HAL3    0.090 !                 C232--H32Y
GROUP                   !                  ||
ATOM C224 CTL2   -0.180 !                  ||
ATOM H24X HAL2    0.090 !                 C233-C235--H35Z
ATOM H24Y HAL2    0.090 !                  |    |  \
GROUP                   !                  |    |  H35Y
ATOM C226 CTL2   -0.180 !                  |   H35X
ATOM H26X HAL2    0.090 !                  |
ATOM H26Y HAL2    0.090 !            H34X-C234--H34Y
ATOM C227 CEL1   -0.150 !                  |
ATOM H27Y HEL1    0.150 !                  |
ATOM C228 CEL0    0.000 !                 H34Z
GROUP                   !
ATOM C230 CTL3   -0.270 !
ATOM H30X HAL3    0.090 !
ATOM H30Y HAL3    0.090 !
ATOM H30Z HAL3    0.090 !
GROUP                   !
ATOM C229 CTL2   -0.180 !
ATOM H29X HAL2    0.090 !
ATOM H29Y HAL2    0.090 !
GROUP                   !
ATOM C231 CTL2   -0.180 !
ATOM H31X HAL2    0.090 !
ATOM H31Y HAL2    0.090 !
ATOM C232 CEL1   -0.150 !
ATOM H32Y HEL1    0.150 !
ATOM C233 CEL0    0.000 !
GROUP                   !
ATOM C235 CTL3   -0.270 !
ATOM H35X HAL3    0.090 !
ATOM H35Y HAL3    0.090 !
ATOM H35Z HAL3    0.090 !
GROUP                   !
ATOM C234 CTL3   -0.270 !
ATOM H34X HAL3    0.090 !
ATOM H34Y HAL3    0.090 !
ATOM H34Z HAL3    0.090 !

BOND H31R C31  H31S C31 H31T C31
BOND H32R C32  H32S C32 H32T C32
BOND C31  OR1  C32  OR2 CR1  OR1
BOND CR2  OR2  CR1  CR2 CR1  CR6
BOND CR6  OR6  CR6  CR5 CR5  CR4
BOND CR4  CR3  CR3  OR3 CR3  CR2
BOND CR5  C11  C11  H1R C11  H1S
BOND C11  H1T  CR4  C21 C21  H1X
BOND C21  H1Y  C21  C22
BOND C22  H2Y C22  C23
BOND C23  C25  C25  H5X C25  H5Y
BOND C25  H5Z  C23  C24 C24  H4X
BOND C24  H4Y  C24  C26 C26 H6X
BOND C26  H6Y  C26  C27 C27 H7Y
BOND C27  C28  C28  C210 C28 C29
BOND C210 H10X C210 H10Y C210 H10Z
BOND C29  H9X  C29 H9Y   C29  C211
BOND C211 H11X C211 H11Y C211 C212
BOND C212 H12Y C212 C213 C213 C215
BOND C213 C214 C215 H15X C215 H15Y
BOND C215 H15Z C214 H14X C214 H14Y
BOND C214 C216 C216 H16X C216 H16Y
BOND C216 C217 C217 H17Y C217 C218
BOND C218 C219 C221 C222
BOND C218 C220 C220 H20X C220 H20Y
BOND C220 H20Z C219 H19X C219 H19Y
BOND C219 C221 C221 H21X C221 H21Y
BOND C222 H22Y C222 C223 C223 C225
BOND C225 H25X C225 H25Y C225 H25Z
BOND C223 C224 C224 H24X C224 H24Y
BOND C224 C226 C226 H26X C226 H26Y
BOND C226 C227 C227 H27Y C227 C228
BOND C228 C230 C230 H30X C230 H30Y
BOND C230 H30Z C228 C229 C229 H29X
BOND C229 H29Y C229 C231 C231 H31X
BOND C231 H31Y C231 C232 C232 H32Y
BOND C232 C233 C233 C235 C235 H35X
BOND C235 H35Y C235 H35Z C233 C234 
BOND C234 H34X C234 H34Y C234 H34Z 
IMPR CR6  CR1  CR5  OR6
IMPR CR3  CR2  CR4  OR3

!IC  I       J      K      L     R(I(J/K)) T(I(JK/KJ)) PHI   T(JKL)   R(KL)
IC   H31R   OR1    *C31   H31S       1.1122  111.51 -122.06  110.78   1.1114
IC   H31R   OR1    *C31   H31T       1.1122  111.51  119.15  109.15   1.1112
IC   H31R   C31    OR1    CR1        1.1122  111.51   56.07  122.58   1.4388
IC   C31    OR1    CR1    CR2        1.4271  122.58 -179.93  115.41   1.4037
IC   CR2    OR1    *CR1   CR6        1.4037  115.41 -179.92  124.29   1.4650
IC   OR1    CR1    CR2    CR3        1.4388  115.41 -179.95  120.82   1.4677
IC   CR3    CR1    *CR2   OR2        1.4677  120.82 -178.76  114.88   1.4362
IC   CR1    CR2    OR2    C32        1.4037  114.88  173.71  122.32   1.4259
IC   CR2    OR2    C32    H32R       1.4362  122.32   65.80  110.71   1.1117
IC   H32R   OR2    *C32   H32S       1.1117  110.71 -121.98  110.99   1.1127
IC   H32R   OR2    *C32   H32T       1.1117  110.71  118.70  109.19   1.1112
IC   OR1    CR1    CR6    CR5        1.4388  124.29 -178.10  118.26   1.4493
IC   CR5    CR1    *CR6   OR6        1.4493  118.26  179.66  122.48   1.2364
IC   CR1    CR2    CR3    CR4        1.4037  120.82   -2.59  118.47   1.4540
IC   CR4    CR2    *CR3   OR3        1.4540  118.47  177.51  121.66   1.2378
IC   CR4    CR6    *CR5   C11        1.3984  121.79 -178.79  118.99   1.5269
IC   CR6    CR5    C11    H1R        1.4493  118.99   -3.27  111.28   1.1116
IC   H1R    CR5    *C11   H1S        1.1116  111.28 -119.26  109.90   1.1117
IC   H1R    CR5    *C11   H1T        1.1116  111.28  119.47  109.58   1.1124
IC   CR5    CR3    *CR4   C21        1.3984  120.26  178.54  122.34   1.5396
IC   CR3    CR4    C21    C22        1.4540  122.34    1.13  129.70   1.5182
IC   C22    CR4    *C21   H1X        1.5182  129.70 -123.64  104.46   1.1141
IC   H1X    CR4    *C21   H1Y        1.1141  104.46 -111.32  104.54   1.1145
IC   CR4    C21    C22    C23        1.5396  129.70   76.65  128.23   1.3532
IC   C23    C21    *C22   H2Y        1.3532  128.23  173.95  114.14   1.0999
IC   C21    C22    C23    C24        1.5182  128.23  171.80  120.03   1.5164
IC   C24    C22    *C23   C25        1.5164  120.03 -175.65  122.51   1.5072
IC   C22    C23    C24    C26        1.3532  120.03  114.15  116.31   1.5535
IC   C26    C23    *C24   H4X        1.5535  116.31 -122.84  110.96   1.1139
IC   H4X    C23    *C24   H4Y        1.1139  110.96 -115.48  107.95   1.1134
IC   C22    C23    C25    H5X        1.3532  122.51   -1.18  113.80   1.1106
IC   H5X    C23    *C25   H5Y        1.1106  113.80 -120.27  110.08   1.1115
IC   H5X    C23    *C25   H5Z        1.1106  113.80  120.95  110.72   1.1108
IC   C23    C24    C26    C27        1.5164  116.31  175.24  112.29   1.5175
IC   C27    C24    *C26   H6X        1.5175  112.29 -122.16  108.34   1.1126
IC   H6X    C24    *C26   H6Y        1.1126  108.34 -115.75  108.20   1.1139
IC   C24    C26    C27    C28        1.5535  112.29 -162.46  127.26   1.3538
IC   C28    C26    *C27   H7Y        1.3538  127.26  179.89  114.60   1.0999
IC   C26    C27    C28    C29        1.5175  127.26  179.78  121.09   1.5184
IC   C29    C27    *C28   C210       1.5184  121.09  177.39  121.61   1.5093
IC   C27    C28    C210   H10X       1.3538  121.61   -8.52  113.88   1.1108
IC   H10X   C28    *C210  H10Y       1.1108  113.88 -120.24  110.27   1.1114
IC   H10X   C28    *C210  H10Z       1.1108  113.88  120.91  110.66   1.1112
IC   C27    C28    C29    C211       1.3538  121.09 -126.76  114.18   1.5570
IC   C211   C28    *C29   H9X        1.5570  114.18 -120.10  108.68   1.1126
IC   H9X    C28    *C29   H9Y        1.1126  108.68 -117.24  111.59   1.1132
IC   C28    C29    C211   C212       1.5184  114.18 -177.43  115.13   1.5185
IC   C212   C29    *C211  H11X       1.5185  115.13 -122.32  107.86   1.1123
IC   H11X   C29    *C211  H11Y       1.1123  107.86 -113.99  106.84   1.1088
IC   C29    C211   C212   C213       1.5570  115.13  137.19  128.13   1.3573
IC   C213   C211   *C212  H12Y       1.3573  128.13  179.02  114.07   1.0989
IC   C211   C212   C213   C214       1.5185  128.13  178.96  119.64   1.5216
IC   C214   C212   *C213  C215       1.5216  119.64 -177.92  122.22   1.5128
IC   C212   C213   C215   H15X       1.3573  122.22    0.55  114.95   1.1082
IC   H15X   C213   *C215  H15Y       1.1082  114.95 -120.99  110.59   1.1112
IC   H15X   C213   *C215  H15Z       1.1082  114.95  119.77  110.65   1.1110
IC   C212   C213   C214   C216       1.3573  119.64 -176.36  114.12   1.5577
IC   C216   C213   *C214  H14X       1.5577  114.12 -121.18  110.04   1.1131
IC   H14X   C213   *C214  H14Y       1.1131  110.04 -117.80  109.93   1.1135
IC   C213   C214   C216   C217       1.5216  114.12  177.52  118.92   1.5130
IC   C217   C214   *C216  H16X       1.5130  118.92 -121.84  107.24   1.1137
IC   H16X   C214   *C216  H16Y       1.1137  107.24 -115.18  107.11   1.1142
IC   C214   C216   C217   C218       1.5577  118.92 -179.64  123.72   1.3544
IC   C218   C216   *C217  H17Y       1.3544  123.72  178.80  116.64   1.1000
IC   C216   C217   C218   C219       1.5130  123.72  178.82  121.07   1.5189
IC   C219   C217   *C218  C220       1.5189  121.07 -179.41  120.38   1.5146
IC   C217   C218   C220   H20X       1.3544  120.38   -0.66  114.91   1.1103
IC   H20X   C218   *C220  H20Y       1.1103  114.91 -120.17  110.67   1.1108
IC   H20X   C218   *C220  H20Z       1.1103  114.91  120.35  110.68   1.1107
IC   C217   C218   C219   C221       1.3544  121.07  177.69  113.61   1.5571
IC   C221   C218   *C219  H19X       1.5571  113.61 -121.37  110.12   1.1130
IC   H19X   C218   *C219  H19Y       1.1130  110.12 -117.83  109.76   1.1132
IC   C218   C219   C221   C222       1.5189  113.61  179.03  118.06   1.5116
IC   C222   C219   *C221  H21X       1.5116  118.06 -121.85  107.31   1.1140
IC   C222   C219   *C221  H21Y       1.5116  118.06  122.67  107.60   1.1138
IC   C219   C221   C222   C223       1.5571  118.06 -176.83  124.22   1.3531
IC   C223   C221   *C222  H22Y       1.3531  124.22  179.52  116.35   1.0999
IC   C221   C222   C223   C224       1.5116  124.22  179.57  120.43   1.5163
IC   C224   C222   *C223  C225       1.5163  120.43  179.97  120.92   1.5138
IC   C222   C223   C225   H25X       1.3531  120.92    0.17  114.65   1.1105
IC   H25X   C223   *C225  H25Y       1.1105  114.65 -120.21  110.65   1.1109
IC   H25X   C223   *C225  H25Z       1.1105  114.65  120.47  110.67   1.1108
IC   C222   C223   C224   C226       1.3531  120.43  176.75  114.16   1.5551
IC   C226   C223   *C224  H24X       1.5551  114.16 -121.44  109.83   1.1134
IC   H24X   C223   *C224  H24Y       1.1134  109.83 -117.51  109.59   1.1134
IC   C223   C224   C226   C227       1.5163  114.16 -179.90  115.96   1.5102
IC   C227   C224   *C226  H26X       1.5102  115.96 -121.80  107.92   1.1138
IC   H26X   C224   *C226  H26Y       1.1138  107.92 -116.08  108.12   1.1136
IC   C224   C226   C227   C228       1.5551  115.96 -177.74  125.02   1.3513
IC   C228   C226   *C227  H27Y       1.3513  125.02  179.88  115.92   1.0999
IC   C226   C227   C228   C229       1.5102  125.02  179.93  119.47   1.5135
IC   C229   C227   *C228  C230       1.5135  119.47  179.87  121.42   1.5120
IC   C227   C228   C230   H30X       1.3513  121.42    0.16  114.26   1.1109
IC   H30X   C228   *C230  H30Y       1.1109  114.26 -120.31  110.63   1.1108
IC   H30X   C228   *C230  H30Z       1.1109  114.26  120.43  110.65   1.1108
IC   C227   C228   C229   C231       1.3513  119.47  178.87  115.21   1.5531
IC   C231   C228   *C229  H29X       1.5531  115.21 -121.56  109.38   1.1140
IC   H29X   C228   *C229  H29Y       1.1140  109.38 -116.95  109.35   1.1139
IC   C228   C229   C231   C232       1.5135  115.21 -179.75  113.19   1.5097
IC   C232   C229   *C231  H31X       1.5097  113.19 -121.59  108.64   1.1134
IC   H31X   C229   *C231  H31Y       1.1134  108.64 -116.81  108.68   1.1134
IC   C229   C231   C232   C233       1.5531  113.19 -179.59  125.99   1.3479
IC   C233   C231   *C232  H32Y       1.3479  125.99  179.97  115.40   1.0997
IC   C231   C232   C233   C235       1.5097  125.99 -179.96  120.40   1.5050
IC   C235   C232   *C233  C234       1.5050  120.40  179.96  122.85   1.5069
IC   C232   C233   C235   H35X       1.3479  120.40   -0.05  113.31   1.1123
IC   H35X   C233   *C235  H35Y       1.1123  113.31 -120.63  110.47   1.1111
IC   H35X   C233   *C235  H35Z       1.1123  113.31  120.62  110.46   1.1111
IC   C232   C233   C234   H34X       1.3479  122.85    0.07  113.85   1.1112
IC   H34X   C233   *C234  H34Y       1.1112  113.85 -120.68  110.42   1.1109
IC   H34X   C233   *C234  H34Z       1.1112  113.85  120.68  110.42   1.1109


RESI UQ8          0.000 ! ubiquinone-8
GROUP                   !
ATOM C31  CTL3   -0.030 !  H31S H31T     H32R H32S
ATOM H31R HAL3    0.090 !      \ |         | /
ATOM H31S HAL3    0.090 ! H31R--C31       C32---H32T
ATOM H31T HAL3    0.090 !        |         |
ATOM C32  CTL3   -0.030 !       OR1       OR2
ATOM H32R HAL3    0.090 !         \       /
ATOM H32S HAL3    0.090 !         CR1===CR2
ATOM H32T HAL3    0.090 !         /       \
ATOM OR1  OG301  -0.430 !    OR6=CR6       CR3=OR3
ATOM CR1  CG2R61  0.190 !         \       /
ATOM OR2  OG301  -0.430 !         CR5===CR4
ATOM CR2  CG2R61  0.190 !         /       \
GROUP                   !   H1R--C11  H1X--C21--H1Y
ATOM CR6  CG2R63  0.450 !      / |         |
ATOM OR6  OG2D4  -0.450 !    H1S |         |
ATOM CR3  CG2R63  0.450 !       H1T        C22--H2Y
ATOM OR3  OG2D4  -0.450 !                  ||
ATOM CR4  CG2R61  0.000 !                  ||
ATOM CR5  CG2R61  0.000 !                 C23-C25--H5Z
GROUP                   !                  |   | \
ATOM C11  CTL3   -0.270 !                  |   |  H5Y
ATOM H1R  HAL3    0.090 !                  |   H5X
ATOM H1S  HAL3    0.090 !                  |
ATOM H1T  HAL3    0.090 !            H4X--C24--H4Y
GROUP                   !                  |
ATOM C21  CTL2   -0.180 !                  |
ATOM H1X  HAL2    0.090 !            H6X--C26--H6Y
ATOM H1Y  HAL2    0.090 !                  |
ATOM C22  CEL1   -0.150 !                  |
ATOM H2Y  HEL1    0.150 !                 C27--H7Y
ATOM C23  CEL0   -0.000 !                  ||
GROUP                   !                  ||
ATOM C24  CTL2   -0.180 !                 C28-C210--H10Z
ATOM H4X  HAL2    0.090 !                  |    | \
ATOM H4Y  HAL2    0.090 !                  |    |  H10Y
GROUP                   !                  |    H10X
ATOM C25  CTL3   -0.270 !                  |
ATOM H5X  HAL3    0.090 !            H9X--C29--H9Y
ATOM H5Y  HAL3    0.090 !                  |
ATOM H5Z  HAL3    0.090 !                  |
GROUP                   !           H11X--C211--H11Y
ATOM C26  CTL2   -0.180 !                  |
ATOM H6X  HAL2    0.090 !                  |
ATOM H6Y  HAL2    0.090 !                 C212--H12Y
ATOM C27  CEL1   -0.150 !                  ||
ATOM H7Y  HEL1    0.150 !                  ||
ATOM C28  CEL0    0.000 !                 C213-C215--H15Z
GROUP                   !                  |    |  \
ATOM C210 CTL3   -0.270 !                  |    |  H15Y
ATOM H10X HAL3    0.090 !                  |   H15X
ATOM H10Y HAL3    0.090 !                  |
ATOM H10Z HAL3    0.090 !            H14X-C214--H14Y
GROUP                   !                  |
ATOM C29  CTL2   -0.180 !                  |
ATOM H9X  HAL2    0.090 !            H16X-C216--H16Y
ATOM H9Y  HAL2    0.090 !                  |
GROUP                   !                  |
ATOM C211 CTL2   -0.180 !                 C217--H17Y
ATOM H11X HAL2    0.090 !                  ||
ATOM H11Y HAL2    0.090 !                  ||
ATOM C212 CEL1   -0.150 !                 C218-C220--H20Z
ATOM H12Y HEL1    0.150 !                  |    |  \
ATOM C213 CEL0    0.000 !                  |    |  H20Y
GROUP                   !                  |   H20X
ATOM C215 CTL3   -0.270 !                  |
ATOM H15X HAL3    0.090 !            H19X-C219--H19Y
ATOM H15Y HAL3    0.090 !                  |
ATOM H15Z HAL3    0.090 !                  |
GROUP                   !            H21X-C221--H21Y
ATOM C214 CTL2   -0.180 !                  |
ATOM H14X HAL2    0.090 !                  |
ATOM H14Y HAL2    0.090 !                 C222--H22Y
GROUP                   !                  ||
ATOM C216 CTL2   -0.180 !                  ||
ATOM H16X HAL2    0.090 !                 C223-C225--H25Z
ATOM H16Y HAL2    0.090 !                  |    |  \
ATOM C217 CEL1   -0.150 !                  |    |  H25Y
ATOM H17Y HEL1    0.150 !                  |   H25X
ATOM C218 CEL0    0.000 !                  |
GROUP                   !            H24X-C224--H24Y
ATOM C220 CTL3   -0.270 !                  |
ATOM H20X HAL3    0.090 !                  |
ATOM H20Y HAL3    0.090 !            H26X-C226--H26Y
ATOM H20Z HAL3    0.090 !                  |
GROUP                   !                  |
ATOM C219 CTL2   -0.180 !                 C227--H27Y
ATOM H19X HAL2    0.090 !                  ||
ATOM H19Y HAL2    0.090 !                  ||
GROUP                   !                 C228-C230--H30Z
ATOM C221 CTL2   -0.180 !                  |    |  \
ATOM H21X HAL2    0.090 !                  |    |  H30Y
ATOM H21Y HAL2    0.090 !                  |   H30X
ATOM C222 CEL1   -0.150 !                  |
ATOM H22Y HEL1    0.150 !            H29X-C229--H29Y
ATOM C223 CEL0    0.000 !                  |
GROUP                   !                  |
ATOM C225 CTL3   -0.270 !            H31X-C231--H31Y
ATOM H25X HAL3    0.090 !                  |
ATOM H25Y HAL3    0.090 !                  |
ATOM H25Z HAL3    0.090 !                 C232--H32Y
GROUP                   !                  ||
ATOM C224 CTL2   -0.180 !                  ||
ATOM H24X HAL2    0.090 !                 C233-C235--H35Z
ATOM H24Y HAL2    0.090 !                  |    |  \
GROUP                   !                  |    |  H35Y
ATOM C226 CTL2   -0.180 !                  |   H35X
ATOM H26X HAL2    0.090 !                  |
ATOM H26Y HAL2    0.090 !            H34X-C234--H34Y
ATOM C227 CEL1   -0.150 !                  |
ATOM H27Y HEL1    0.150 !                  |
ATOM C228 CEL0    0.000 !            H36X-C236--H36Y
GROUP                   !                  |
ATOM C230 CTL3   -0.270 !                  |
ATOM H30X HAL3    0.090 !                 C237--H37Y
ATOM H30Y HAL3    0.090 !                  ||
ATOM H30Z HAL3    0.090 !                  ||
GROUP                   !                 C238-C240--H40Z
ATOM C229 CTL2   -0.180 !                  |    |  \
ATOM H29X HAL2    0.090 !                  |    |  H40Y
ATOM H29Y HAL2    0.090 !                  |   H40X
GROUP                   !                  |
ATOM C231 CTL2   -0.180 !            H39X-C239--H39Y
ATOM H31X HAL2    0.090 !                  |
ATOM H31Y HAL2    0.090 !                  |
ATOM C232 CEL1   -0.150 !                 H39Z
ATOM H32Y HEL1    0.150 !
ATOM C233 CEL0    0.000 !
GROUP                   !
ATOM C235 CTL3   -0.270 !
ATOM H35X HAL3    0.090 !
ATOM H35Y HAL3    0.090 !
ATOM H35Z HAL3    0.090 !
GROUP                   !
ATOM C234 CTL2   -0.180 !
ATOM H34X HAL2    0.090 !
ATOM H34Y HAL2    0.090 !
GROUP                   !
ATOM C236 CTL2   -0.180 !
ATOM H36X HAL2    0.090 !
ATOM H36Y HAL2    0.090 !
ATOM C237 CEL1   -0.150 !
ATOM H37Y HEL1    0.150 !
ATOM C238 CEL0    0.000 !
GROUP                   !
ATOM C240 CTL3   -0.270 !
ATOM H40X HAL3    0.090 !
ATOM H40Y HAL3    0.090 !
ATOM H40Z HAL3    0.090 !
GROUP                   !
ATOM C239 CTL3   -0.270 !
ATOM H39X HAL3    0.090 !
ATOM H39Y HAL3    0.090 !
ATOM H39Z HAL3    0.090 !

BOND H31R C31  H31S C31 H31T C31
BOND H32R C32  H32S C32 H32T C32
BOND C31  OR1  C32  OR2 CR1  OR1
BOND CR2  OR2  CR1  CR2 CR1  CR6
BOND CR6  OR6  CR6  CR5 CR5  CR4
BOND CR4  CR3  CR3  OR3 CR3  CR2
BOND CR5  C11  C11  H1R C11  H1S
BOND C11  H1T  CR4  C21 C21  H1X
BOND C21  H1Y  C21  C22
BOND C22  H2Y C22  C23
BOND C23  C25  C25  H5X C25  H5Y
BOND C25  H5Z  C23  C24 C24  H4X
BOND C24  H4Y  C24  C26 C26 H6X
BOND C26  H6Y  C26  C27 C27 H7Y
BOND C27  C28  C28  C210 C28 C29
BOND C210 H10X C210 H10Y C210 H10Z
BOND C29  H9X  C29 H9Y   C29  C211
BOND C211 H11X C211 H11Y C211 C212
BOND C212 H12Y C212 C213 C213 C215
BOND C213 C214 C215 H15X C215 H15Y
BOND C215 H15Z C214 H14X C214 H14Y
BOND C214 C216 C216 H16X C216 H16Y
BOND C216 C217 C217 H17Y C217 C218
BOND C218 C219 C221 C222
BOND C218 C220 C220 H20X C220 H20Y
BOND C220 H20Z C219 H19X C219 H19Y
BOND C219 C221 C221 H21X C221 H21Y
BOND C222 H22Y C222 C223 C223 C225
BOND C225 H25X C225 H25Y C225 H25Z
BOND C223 C224 C224 H24X C224 H24Y
BOND C224 C226 C226 H26X C226 H26Y
BOND C226 C227 C227 H27Y C227 C228
BOND C228 C230 C230 H30X C230 H30Y
BOND C230 H30Z C228 C229 C229 H29X
BOND C229 H29Y C229 C231 C231 H31X
BOND C231 H31Y C231 C232 C232 H32Y
BOND C232 C233 C233 C235 C235 H35X
BOND C235 H35Y C235 H35Z C233 C234
BOND C234 H34X C234 H34Y C234 C236
BOND C236 H36X C236 H36Y C236 C237
BOND C237 H37Y C237 C238 C238 C240
BOND C240 H40X C240 H40Y C240 H40Z
BOND C238 C239 C239 H39X C239 H39Y
BOND C239 H39Z 
IMPR CR6  CR1  CR5  OR6
IMPR CR3  CR2  CR4  OR3

!IC  I      J     K      L     R(I(J/K)) T(I(JK/KJ)) PHI   T(JKL)   R(KL)
IC   H31R   OR1   *C31   H31S       1.1118  110.58 -121.89  110.67   1.1126
IC   H31R   OR1   *C31   H31T       1.1118  110.58  119.06  109.07   1.1118
IC   H31R   C31   OR1    CR1        1.1118  110.58   64.79  122.07   1.4371
IC   C31    OR1   CR1    CR2        1.4241  122.07  172.27  115.22   1.4001
IC   CR2    OR1   *CR1   CR6        1.4001  115.22 -178.06  124.61   1.4632
IC   OR1    CR1   CR2    CR3        1.4371  115.22 -177.47  120.67   1.4682
IC   CR3    CR1   *CR2   OR2        1.4682  120.67 -178.64  114.47   1.4341
IC   CR1    CR2   OR2    C32        1.4001  114.47  172.39  121.97   1.4221
IC   CR2    OR2   C32    H32R       1.4341  121.97   66.15  110.68   1.1122
IC   H32R   OR2   *C32   H32S       1.1122  110.68 -122.00  110.45   1.1124
IC   H32R   OR2   *C32   H32T       1.1122  110.68  118.93  108.68   1.1113
IC   OR1    CR1   CR6    CR5        1.4371  124.61  179.25  118.66   1.4451
IC   CR5    CR1   *CR6   OR6        1.4451  118.66  179.33  122.46   1.2372
IC   CR1    CR2   CR3    CR4        1.4001  120.67   -1.21  118.74   1.4524
IC   CR4    CR2   *CR3   OR3        1.4524  118.74  177.33  121.68   1.2378
IC   CR4    CR6   *CR5   C11        1.3968  121.64 -179.39  118.40   1.5247
IC   CR6    CR5   C11    H1R        1.4451  118.40  -12.83  110.94   1.1126
IC   H1R    CR5   *C11   H1S        1.1126  110.94 -118.91  110.31   1.1111
IC   H1R    CR5   *C11   H1T        1.1126  110.94  119.55  109.33   1.1109
IC   CR5    CR3   *CR4   C21        1.3968  120.10  178.37  122.18   1.5378
IC   CR3    CR4   C21    C22        1.4524  122.18   -2.71  128.86   1.5188
IC   C22    CR4   *C21   H1X        1.5188  128.86 -123.83  104.63   1.1132
IC   H1X    CR4   *C21   H1Y        1.1132  104.63 -110.20  104.72   1.1115
IC   CR4    C21   C22    C23        1.5378  128.86   89.13  127.30   1.3534
IC   C23    C21   *C22   H2Y        1.3534  127.30  174.17  114.48   1.1009
IC   C21    C22   C23    C24        1.5188  127.30  171.93  120.43   1.5164
IC   C24    C22   *C23   C25        1.5164  120.43 -176.07  122.12   1.5102
IC   C22    C23   C24    C26        1.3534  120.43  113.06  116.41   1.5529
IC   C26    C23   *C24   H4X        1.5529  116.41 -123.14  111.21   1.1142
IC   H4X    C23   *C24   H4Y        1.1142  111.21 -115.71  107.62   1.1131
IC   C22    C23   C25    H5X        1.3534  122.12   -6.93  114.02   1.1114
IC   H5X    C23   *C25   H5Y        1.1114  114.02 -119.78  110.34   1.1108
IC   H5X    C23   *C25   H5Z        1.1114  114.02  121.31  110.74   1.1110
IC   C23    C24   C26    C27        1.5164  116.41  172.15  112.48   1.5169
IC   C27    C24   *C26   H6X        1.5169  112.48 -121.10  108.39   1.1128
IC   H6X    C24   *C26   H6Y        1.1128  108.39 -116.01  108.25   1.1140
IC   C24    C26   C27    C28        1.5529  112.48 -175.75  126.82   1.3512
IC   C28    C26   *C27   H7Y        1.3512  126.82  178.30  115.17   1.1000
IC   C26    C27   C28    C29        1.5169  126.82  178.36  120.95   1.5151
IC   C29    C27   *C28   C210       1.5151  120.95  179.57  122.14   1.5077
IC   C27    C28   C210   H10X       1.3512  122.14   -5.57  113.67   1.1112
IC   H10X   C28   *C210  H10Y       1.1112  113.67 -120.18  110.09   1.1114
IC   H10X   C28   *C210  H10Z       1.1112  113.67  121.13  110.80   1.1107
IC   C27    C28   C29    C211       1.3512  120.95 -105.31  113.86   1.5535
IC   C211   C28   *C29   H9X        1.5535  113.86 -121.15  108.80   1.1118
IC   H9X    C28   *C29   H9Y        1.1118  108.80 -116.74  111.45   1.1131
IC   C28    C29   C211   C212       1.5151  113.86 -175.10  113.48   1.5183
IC   C212   C29   *C211  H11X       1.5183  113.48 -121.48  107.91   1.1124
IC   H11X   C29   *C211  H11Y       1.1124  107.91 -113.74  107.96   1.1087
IC   C29    C211  C212   C213       1.5535  113.48  123.18  129.12   1.3544
IC   C213   C211  *C212  H12Y       1.3544  129.12  179.81  113.46   1.0993
IC   C211   C212  C213   C214       1.5183  129.12  179.32  118.65   1.5205
IC   C214   C212  *C213  C215       1.5205  118.65 -179.22  122.71   1.5132
IC   C212   C213  C215   H15X       1.3544  122.71   -2.48  114.73   1.1084
IC   H15X   C213  *C215  H15Y       1.1084  114.73 -120.47  110.76   1.1106
IC   H15X   C213  *C215  H15Z       1.1084  114.73  120.25  110.63   1.1109
IC   C212   C213  C214   C216       1.3544  118.65 -174.51  114.87   1.5558
IC   C216   C213  *C214  H14X       1.5558  114.87 -121.30  109.71   1.1135
IC   H14X   C213  *C214  H14Y       1.1135  109.71 -117.34  109.64   1.1138
IC   C213   C214  C216   C217       1.5205  114.87  175.89  117.66   1.5149
IC   C217   C214  *C216  H16X       1.5149  117.66 -121.94  107.44   1.1141
IC   H16X   C214  *C216  H16Y       1.1141  107.44 -115.24  107.22   1.1144
IC   C214   C216  C217   C218       1.5558  117.66 -179.94  124.15   1.3537
IC   C218   C216  *C217  H17Y       1.3537  124.15  178.67  116.39   1.1002
IC   C216   C217  C218   C219       1.5149  124.15  178.45  121.12   1.5208
IC   C219   C217  *C218  C220       1.5208  121.12 -179.27  120.20   1.5143
IC   C217   C218  C220   H20X       1.3537  120.20   -0.64  114.86   1.1105
IC   H20X   C218  *C220  H20Y       1.1105  114.86 -120.17  110.67   1.1107
IC   H20X   C218  *C220  H20Z       1.1105  114.86  120.36  110.65   1.1104
IC   C217   C218  C219   C221       1.3537  121.12  176.40  113.68   1.5583
IC   C221   C218  *C219  H19X       1.5583  113.68 -121.60  110.25   1.1128
IC   H19X   C218  *C219  H19Y       1.1128  110.25 -117.83  109.62   1.1130
IC   C218   C219  C221   C222       1.5208  113.68  178.63  119.11   1.5142
IC   C222   C219  *C221  H21X       1.5142  119.11 -121.82  106.71   1.1143
IC   C222   C219  *C221  H21Y       1.5142  119.11  123.15  107.34   1.1140
IC   C219   C221  C222   C223       1.5583  119.11 -174.70  123.93   1.3550
IC   C223   C221  *C222  H22Y       1.3550  123.93  179.36  116.47   1.1002
IC   C221   C222  C223   C224       1.5142  123.93  179.44  121.16   1.5199
IC   C224   C222  *C223  C225       1.5199  121.16  179.89  120.44   1.5144
IC   C222   C223  C225   H25X       1.3550  120.44    0.12  114.83   1.1106
IC   H25X   C223  *C225  H25Y       1.1106  114.83 -120.06  110.63   1.1109
IC   H25X   C223  *C225  H25Z       1.1106  114.83  120.50  110.63   1.1107
IC   C222   C223  C224   C226       1.3550  121.16  174.31  114.09   1.5592
IC   C226   C223  *C224  H24X       1.5592  114.09 -121.58  110.03   1.1130
IC   H24X   C223  *C224  H24Y       1.1130  110.03 -117.61  109.59   1.1129
IC   C223   C224  C226   C227       1.5199  114.09  179.78  118.09   1.5138
IC   C227   C224  *C226  H26X       1.5138  118.09 -121.96  107.17   1.1139
IC   H26X   C224  *C226  H26Y       1.1139  107.17 -115.28  107.59   1.1136
IC   C224   C226  C227   C228       1.5592  118.09 -175.77  124.62   1.3547
IC   C228   C226  *C227  H27Y       1.3547  124.62  179.84  116.11   1.0999
IC   C226   C227  C228   C229       1.5138  124.62  179.89  120.55   1.5178
IC   C229   C227  *C228  C230       1.5178  120.55  179.75  120.91   1.5130
IC   C227   C228  C230   H30X       1.3547  120.91    0.13  114.52   1.1106
IC   H30X   C228  *C230  H30Y       1.1106  114.52 -120.22  110.63   1.1108
IC   H30X   C228  *C230  H30Z       1.1106  114.52  120.47  110.65   1.1108
IC   C227   C228  C229   C231       1.3547  120.55  178.01  114.97   1.5580
IC   C231   C228  *C229  H29X       1.5580  114.97 -121.48  109.59   1.1134
IC   H29X   C228  *C229  H29Y       1.1134  109.59 -117.21  109.51   1.1133
IC   C228   C229  C231   C232       1.5178  114.97 -179.62  115.72   1.5127
IC   C232   C229  *C231  H31X       1.5127  115.72 -122.02  107.98   1.1136
IC   H31X   C229  *C231  H31Y       1.1136  107.98 -115.92  108.05   1.1135
IC   C229   C231  C232   C233       1.5580  115.72 -179.29  125.59   1.3526
IC   C233   C231  *C232  H32Y       1.3526  125.59 -179.95  115.63   1.0998
IC   C231   C232  C233   C234       1.5127  125.59 -179.91  119.59   1.5153
IC   C234   C232  *C233  C235       1.5153  119.59  179.90  121.45   1.5116
IC   C232   C233  C235   H35X       1.3526  121.45    0.14  114.17   1.1108
IC   H35X   C233  *C235  H35Y       1.1108  114.17 -120.40  110.64   1.1108
IC   H35X   C233  *C235  H35Z       1.1108  114.17  120.42  110.65   1.1109
IC   C232   C233  C234   C236       1.3526  119.59  179.81  115.50   1.5550
IC   C236   C233  *C234  H34X       1.5550  115.50 -121.54  109.34   1.1139
IC   H34X   C233  *C234  H34Y       1.1139  109.34 -116.89  109.37   1.1139
IC   C233   C234  C236   C237       1.5153  115.50 -179.84  113.71   1.5109
IC   C237   C234  *C236  H36X       1.5109  113.71 -121.72  108.52   1.1134
IC   H36X   C234  *C236  H36Y       1.1134  108.52 -116.59  108.53   1.1134
IC   C234   C236  C237   C238       1.5550  113.71  179.96  125.96   1.3488
IC   C238   C236  *C237  H37Y       1.3488  125.96 -179.98  115.45   1.0998
IC   C236   C237  C238   C240       1.5109  125.96 -179.97  120.61   1.5054
IC   C240   C237  *C238  C239       1.5054  120.61  179.99  122.87   1.5069
IC   C237   C238  C240   H40X       1.3488  120.61    0.01  113.35   1.1121
IC   H40X   C238  *C240  H40Y       1.1121  113.35 -120.68  110.47   1.1112
IC   H40X   C238  *C240  H40Z       1.1121  113.35  120.68  110.47   1.1112
IC   C237   C238  C239   H39X       1.3488  122.87    0.00  113.85   1.1111
IC   H39X   C238  *C239  H39Y       1.1111  113.85 -120.71  110.41   1.1110
IC   H39X   C238  *C239  H39Z       1.1111  113.85  120.70  110.41   1.1110


RESI UQ9          0.000 ! ubiquinone-9
GROUP                   !
ATOM C31  CTL3   -0.030 !  H31S H31T     H32R H32S
ATOM H31R HAL3    0.090 !      \ |         | /
ATOM H31S HAL3    0.090 ! H31R--C31       C32---H32T
ATOM H31T HAL3    0.090 !        |         |
ATOM C32  CTL3   -0.030 !       OR1       OR2
ATOM H32R HAL3    0.090 !         \       /
ATOM H32S HAL3    0.090 !         CR1===CR2
ATOM H32T HAL3    0.090 !         /       \
ATOM OR1  OG301  -0.430 !    OR6=CR6       CR3=OR3
ATOM CR1  CG2R61  0.190 !         \       /
ATOM OR2  OG301  -0.430 !         CR5===CR4
ATOM CR2  CG2R61  0.190 !         /       \
GROUP                   !   H1R--C11  H1X--C21--H1Y
ATOM CR6  CG2R63  0.450 !      / |         |
ATOM OR6  OG2D4  -0.450 !    H1S |         |
ATOM CR3  CG2R63  0.450 !       H1T        C22--H2Y
ATOM OR3  OG2D4  -0.450 !                  ||
ATOM CR4  CG2R61  0.000 !                  ||
ATOM CR5  CG2R61  0.000 !                 C23-C25--H5Z
GROUP                   !                  |   | \
ATOM C11  CTL3   -0.270 !                  |   |  H5Y
ATOM H1R  HAL3    0.090 !                  |   H5X
ATOM H1S  HAL3    0.090 !                  |
ATOM H1T  HAL3    0.090 !            H4X--C24--H4Y
GROUP                   !                  |
ATOM C21  CTL2   -0.180 !                  |
ATOM H1X  HAL2    0.090 !            H6X--C26--H6Y
ATOM H1Y  HAL2    0.090 !                  |
ATOM C22  CEL1   -0.150 !                  |
ATOM H2Y  HEL1    0.150 !                 C27--H7Y
ATOM C23  CEL0   -0.000 !                  ||
GROUP                   !                  ||
ATOM C24  CTL2   -0.180 !                 C28-C210--H10Z
ATOM H4X  HAL2    0.090 !                  |    | \
ATOM H4Y  HAL2    0.090 !                  |    |  H10Y
GROUP                   !                  |    H10X
ATOM C25  CTL3   -0.270 !                  |
ATOM H5X  HAL3    0.090 !            H9X--C29--H9Y
ATOM H5Y  HAL3    0.090 !                  |
ATOM H5Z  HAL3    0.090 !                  |
GROUP                   !           H11X--C211--H11Y
ATOM C26  CTL2   -0.180 !                  |
ATOM H6X  HAL2    0.090 !                  |
ATOM H6Y  HAL2    0.090 !                 C212--H12Y
ATOM C27  CEL1   -0.150 !                  ||
ATOM H7Y  HEL1    0.150 !                  ||
ATOM C28  CEL0    0.000 !                 C213-C215--H15Z
GROUP                   !                  |    |  \
ATOM C210 CTL3   -0.270 !                  |    |  H15Y
ATOM H10X HAL3    0.090 !                  |   H15X
ATOM H10Y HAL3    0.090 !                  |
ATOM H10Z HAL3    0.090 !            H14X-C214--H14Y
GROUP                   !                  |
ATOM C29  CTL2   -0.180 !                  |
ATOM H9X  HAL2    0.090 !            H16X-C216--H16Y
ATOM H9Y  HAL2    0.090 !                  |
GROUP                   !                  |
ATOM C211 CTL2   -0.180 !                 C217--H17Y
ATOM H11X HAL2    0.090 !                  ||
ATOM H11Y HAL2    0.090 !                  ||
ATOM C212 CEL1   -0.150 !                 C218-C220--H20Z
ATOM H12Y HEL1    0.150 !                  |    |  \
ATOM C213 CEL0    0.000 !                  |    |  H20Y
GROUP                   !                  |   H20X
ATOM C215 CTL3   -0.270 !                  |
ATOM H15X HAL3    0.090 !            H19X-C219--H19Y
ATOM H15Y HAL3    0.090 !                  |
ATOM H15Z HAL3    0.090 !                  |
GROUP                   !            H21X-C221--H21Y
ATOM C214 CTL2   -0.180 !                  |
ATOM H14X HAL2    0.090 !                  |
ATOM H14Y HAL2    0.090 !                 C222--H22Y
GROUP                   !                  ||
ATOM C216 CTL2   -0.180 !                  ||
ATOM H16X HAL2    0.090 !                 C223-C225--H25Z
ATOM H16Y HAL2    0.090 !                  |    |  \
ATOM C217 CEL1   -0.150 !                  |    |  H25Y
ATOM H17Y HEL1    0.150 !                  |   H25X
ATOM C218 CEL0    0.000 !                  |
GROUP                   !            H24X-C224--H24Y
ATOM C220 CTL3   -0.270 !                  |
ATOM H20X HAL3    0.090 !                  |
ATOM H20Y HAL3    0.090 !            H26X-C226--H26Y
ATOM H20Z HAL3    0.090 !                  |
GROUP                   !                  |
ATOM C219 CTL2   -0.180 !                 C227--H27Y
ATOM H19X HAL2    0.090 !                  ||
ATOM H19Y HAL2    0.090 !                  ||
GROUP                   !                 C228-C230--H30Z
ATOM C221 CTL2   -0.180 !                  |    |  \
ATOM H21X HAL2    0.090 !                  |    |  H30Y
ATOM H21Y HAL2    0.090 !                  |   H30X
ATOM C222 CEL1   -0.150 !                  |
ATOM H22Y HEL1    0.150 !            H29X-C229--H29Y
ATOM C223 CEL0    0.000 !                  |
GROUP                   !                  |
ATOM C225 CTL3   -0.270 !            H31X-C231--H31Y
ATOM H25X HAL3    0.090 !                  |
ATOM H25Y HAL3    0.090 !                  |
ATOM H25Z HAL3    0.090 !                 C232--H32Y
GROUP                   !                  ||
ATOM C224 CTL2   -0.180 !                  ||
ATOM H24X HAL2    0.090 !                 C233-C235--H35Z
ATOM H24Y HAL2    0.090 !                  |    |  \
GROUP                   !                  |    |  H35Y
ATOM C226 CTL2   -0.180 !                  |   H35X
ATOM H26X HAL2    0.090 !                  |
ATOM H26Y HAL2    0.090 !            H34X-C234--H34Y
ATOM C227 CEL1   -0.150 !                  |
ATOM H27Y HEL1    0.150 !                  |
ATOM C228 CEL0    0.000 !            H36X-C236--H36Y
GROUP                   !                  |
ATOM C230 CTL3   -0.270 !                  |
ATOM H30X HAL3    0.090 !                 C237--H37Y
ATOM H30Y HAL3    0.090 !                  ||
ATOM H30Z HAL3    0.090 !                  ||
GROUP                   !                 C238-C240--H40Z
ATOM C229 CTL2   -0.180 !                  |    |  \
ATOM H29X HAL2    0.090 !                  |    |  H40Y
ATOM H29Y HAL2    0.090 !                  |   H40X
GROUP                   !                  |
ATOM C231 CTL2   -0.180 !            H39X-C239--H39Y
ATOM H31X HAL2    0.090 !                  |
ATOM H31Y HAL2    0.090 !                  |
ATOM C232 CEL1   -0.150 !            H41X-C241--H41Y
ATOM H32Y HEL1    0.150 !                  |
ATOM C233 CEL0    0.000 !                  |
GROUP                   !                 C242--H42Y
ATOM C235 CTL3   -0.270 !                  ||
ATOM H35X HAL3    0.090 !                  ||
ATOM H35Y HAL3    0.090 !                 C243-C245--H45Z
ATOM H35Z HAL3    0.090 !                  |    |  \
GROUP                   !                  |    |  H45Y
ATOM C234 CTL2   -0.180 !                  |   H45X
ATOM H34X HAL2    0.090 !                  |
ATOM H34Y HAL2    0.090 !            H44X-C244--H44Y
GROUP                   !                  |
ATOM C236 CTL2   -0.180 !                  |
ATOM H36X HAL2    0.090 !                 H44Z
ATOM H36Y HAL2    0.090 !
ATOM C237 CEL1   -0.150 !
ATOM H37Y HEL1    0.150 !
ATOM C238 CEL0    0.000 !
GROUP                   !
ATOM C240 CTL3   -0.270 !
ATOM H40X HAL3    0.090 !
ATOM H40Y HAL3    0.090 !
ATOM H40Z HAL3    0.090 !
GROUP                   !
ATOM C239 CTL2   -0.180 !
ATOM H39X HAL2    0.090 !
ATOM H39Y HAL2    0.090 !
GROUP                   !
ATOM C241 CTL2   -0.180 !
ATOM H41X HAL2    0.090 !
ATOM H41Y HAL2    0.090 !
ATOM C242 CEL1   -0.150 !
ATOM H42Y HEL1    0.150 !
ATOM C243 CEL0    0.000 !
GROUP                   !
ATOM C245 CTL3   -0.270 !
ATOM H45X HAL3    0.090 !
ATOM H45Y HAL3    0.090 !
ATOM H45Z HAL3    0.090 !
GROUP                   !
ATOM C244 CTL3   -0.270 !
ATOM H44X HAL3    0.090 !
ATOM H44Y HAL3    0.090 !
ATOM H44Z HAL3    0.090 !

BOND H31R C31  H31S C31 H31T C31
BOND H32R C32  H32S C32 H32T C32
BOND C31  OR1  C32  OR2 CR1  OR1
BOND CR2  OR2  CR1  CR2 CR1  CR6
BOND CR6  OR6  CR6  CR5 CR5  CR4
BOND CR4  CR3  CR3  OR3 CR3  CR2
BOND CR5  C11  C11  H1R C11  H1S
BOND C11  H1T  CR4  C21 C21  H1X
BOND C21  H1Y  C21  C22
BOND C22  H2Y C22  C23
BOND C23  C25  C25  H5X C25  H5Y
BOND C25  H5Z  C23  C24 C24  H4X
BOND C24  H4Y  C24  C26 C26 H6X
BOND C26  H6Y  C26  C27 C27 H7Y
BOND C27  C28  C28  C210 C28 C29
BOND C210 H10X C210 H10Y C210 H10Z
BOND C29  H9X  C29 H9Y   C29  C211
BOND C211 H11X C211 H11Y C211 C212
BOND C212 H12Y C212 C213 C213 C215
BOND C213 C214 C215 H15X C215 H15Y
BOND C215 H15Z C214 H14X C214 H14Y
BOND C214 C216 C216 H16X C216 H16Y
BOND C216 C217 C217 H17Y C217 C218
BOND C218 C219 C221 C222
BOND C218 C220 C220 H20X C220 H20Y
BOND C220 H20Z C219 H19X C219 H19Y
BOND C219 C221 C221 H21X C221 H21Y
BOND C222 H22Y C222 C223 C223 C225
BOND C225 H25X C225 H25Y C225 H25Z
BOND C223 C224 C224 H24X C224 H24Y
BOND C224 C226 C226 H26X C226 H26Y
BOND C226 C227 C227 H27Y C227 C228
BOND C228 C230 C230 H30X C230 H30Y
BOND C230 H30Z C228 C229 C229 H29X
BOND C229 H29Y C229 C231 C231 H31X
BOND C231 H31Y C231 C232 C232 H32Y
BOND C232 C233 C233 C235 C235 H35X
BOND C235 H35Y C235 H35Z C233 C234
BOND C234 H34X C234 H34Y C234 C236
BOND C236 H36X C236 H36Y C236 C237
BOND C237 H37Y C237 C238 C238 C240
BOND C240 H40X C240 H40Y C240 H40Z
BOND C238 C239 C239 H39X C239 H39Y
BOND C239 C241 C241 H41X C241 H41Y
BOND C241 C242 C242 H42Y C242 C243
BOND C243 C245 C245 H45X C245 H45Y
BOND C245 H45Z C243 C244 C244 H44X
BOND C244 H44Y C244 H44Z
IMPR CR6  CR1  CR5  OR6
IMPR CR3  CR2  CR4  OR3

!IC  I      J     K      L     R(I(J/K)) T(I(JK/KJ)) PHI   T(JKL)   R(KL)
IC   H31R   OR1   *C31   H31S       1.1124  110.96 -121.76  110.77   1.1122
IC   H31R   OR1   *C31   H31T       1.1124  110.96  119.27  109.12   1.1114
IC   H31R   C31   OR1    CR1        1.1124  110.96   59.53  122.02   1.4378
IC   C31    OR1   CR1    CR2        1.4259  122.02 -179.52  115.49   1.4032
IC   CR2    OR1   *CR1   CR6        1.4032  115.49 -179.99  124.45   1.4639
IC   OR1    CR1   CR2    CR3        1.4378  115.49 -179.82  120.63   1.4704
IC   CR3    CR1   *CR2   OR2        1.4704  120.63 -179.06  114.73   1.4350
IC   CR1    CR2   OR2    C32        1.4032  114.73  175.29  121.85   1.4238
IC   CR2    OR2   C32    H32R       1.4350  121.85   67.72  110.64   1.1125
IC   H32R   OR2   *C32   H32S       1.1125  110.64 -121.52  110.88   1.1121
IC   H32R   OR2   *C32   H32T       1.1125  110.64  119.30  108.81   1.1115
IC   OR1    CR1   CR6    CR5        1.4378  124.45 -176.16  118.63   1.4432
IC   CR5    CR1   *CR6   OR6        1.4432  118.63 -179.39  122.60   1.2396
IC   CR1    CR2   CR3    CR4        1.4032  120.63   -4.03  118.53   1.4523
IC   CR4    CR2   *CR3   OR3        1.4523  118.53  177.68  121.91   1.2376
IC   CR4    CR6   *CR5   C11        1.3964  121.70 -178.55  118.86   1.5253
IC   CR6    CR5   C11    H1R        1.4432  118.86   -4.11  111.72   1.1122
IC   H1R    CR5   *C11   H1S        1.1122  111.72 -119.40  109.86   1.1109
IC   H1R    CR5   *C11   H1T        1.1122  111.72  119.43  109.33   1.1107
IC   CR5    CR3   *CR4   C21        1.3964  120.21  179.39  122.50   1.5381
IC   CR3    CR4   C21    C22        1.4523  122.50   -2.04  129.48   1.5158
IC   C22    CR4   *C21   H1X        1.5158  129.48 -123.53  105.02   1.1119
IC   H1X    CR4   *C21   H1Y        1.1119  105.02 -110.64  104.56   1.1134
IC   CR4    C21   C22    C23        1.5381  129.48   84.26  127.51   1.3503
IC   C23    C21   *C22   H2Y        1.3503  127.51  173.57  114.39   1.1004
IC   C21    C22   C23    C24        1.5158  127.51  171.19  120.05   1.5141
IC   C24    C22   *C23   C25        1.5141  120.05 -176.16  122.22   1.5085
IC   C22    C23   C24    C26        1.3503  120.05  114.36  115.90   1.5499
IC   C26    C23   *C24   H4X        1.5499  115.90 -122.88  111.12   1.1151
IC   H4X    C23   *C24   H4Y        1.1151  111.12 -115.91  107.80   1.1135
IC   C22    C23   C25    H5X        1.3503  122.22   -2.68  113.93   1.1111
IC   H5X    C23   *C25   H5Y        1.1111  113.93 -119.71  110.02   1.1105
IC   H5X    C23   *C25   H5Z        1.1111  113.93  121.47  110.73   1.1106
IC   C23    C24   C26    C27        1.5141  115.90  174.29  111.60   1.5149
IC   C27    C24   *C26   H6X        1.5149  111.60 -121.66  108.74   1.1132
IC   H6X    C24   *C26   H6Y        1.1132  108.74 -116.27  108.44   1.1137
IC   C24    C26   C27    C28        1.5499  111.60 -168.62  126.77   1.3503
IC   C28    C26   *C27   H7Y        1.3503  126.77  179.16  114.96   1.0996
IC   C26    C27   C28    C29        1.5149  126.77  179.10  120.84   1.5170
IC   C29    C27   *C28   C210       1.5170  120.84  178.42  121.33   1.5090
IC   C27    C28   C210   H10X       1.3503  121.33   -8.35  113.86   1.1114
IC   H10X   C28   *C210  H10Y       1.1114  113.86 -120.26  110.28   1.1108
IC   H10X   C28   *C210  H10Z       1.1114  113.86  120.81  110.73   1.1107
IC   C27    C28   C29    C211       1.3503  120.84 -121.48  113.54   1.5544
IC   C211   C28   *C29   H9X        1.5544  113.54 -120.41  108.73   1.1125
IC   H9X    C28   *C29   H9Y        1.1125  108.73 -117.52  111.65   1.1142
IC   C28    C29   C211   C212       1.5170  113.54 -176.12  114.65   1.5185
IC   C212   C29   *C211  H11X       1.5185  114.65 -121.96  107.75   1.1133
IC   H11X   C29   *C211  H11Y       1.1133  107.75 -114.19  106.90   1.1098
IC   C29    C211  C212   C213       1.5544  114.65  136.00  128.14   1.3559
IC   C213   C211  *C212  H12Y       1.3559  128.14  178.85  114.11   1.1000
IC   C211   C212  C213   C214       1.5185  128.14  178.55  119.31   1.5205
IC   C214   C212  *C213  C215       1.5205  119.31 -177.81  122.34   1.5131
IC   C212   C213  C215   H15X       1.3559  122.34   -0.16  114.82   1.1082
IC   H15X   C213  *C215  H15Y       1.1082  114.82 -120.77  110.67   1.1110
IC   H15X   C213  *C215  H15Z       1.1082  114.82  119.92  110.65   1.1108
IC   C212   C213  C214   C216       1.3559  119.31 -179.06  114.76   1.5577
IC   C216   C213  *C214  H14X       1.5577  114.76 -121.60  109.93   1.1132
IC   H14X   C213  *C214  H14Y       1.1132  109.93 -117.42  109.50   1.1136
IC   C213   C214  C216   C217       1.5205  114.76  176.76  117.88   1.5145
IC   C217   C214  *C216  H16X       1.5145  117.88 -121.56  107.28   1.1138
IC   H16X   C214  *C216  H16Y       1.1138  107.28 -115.25  107.44   1.1141
IC   C214   C216  C217   C218       1.5577  117.88 -176.91  124.29   1.3545
IC   C218   C216  *C217  H17Y       1.3545  124.29  178.72  116.32   1.0999
IC   C216   C217  C218   C219       1.5145  124.29  178.66  121.05   1.5203
IC   C219   C217  *C218  C220       1.5203  121.05 -179.60  120.35   1.5140
IC   C217   C218  C220   H20X       1.3545  120.35   -0.63  114.78   1.1104
IC   H20X   C218  *C220  H20Y       1.1104  114.78 -120.11  110.65   1.1108
IC   H20X   C218  *C220  H20Z       1.1104  114.78  120.47  110.69   1.1106
IC   C217   C218  C219   C221       1.3545  121.05  176.46  113.85   1.5585
IC   C221   C218  *C219  H19X       1.5585  113.85 -121.51  110.13   1.1130
IC   H19X   C218  *C219  H19Y       1.1130  110.13 -117.80  109.67   1.1132
IC   C218   C219  C221   C222       1.5203  113.85  179.15  118.68   1.5138
IC   C222   C219  *C221  H21X       1.5138  118.68 -121.96  106.97   1.1143
IC   C222   C219  *C221  H21Y       1.5138  118.68  122.87  107.41   1.1140
IC   C219   C221  C222   C223       1.5585  118.68 -176.01  124.12   1.3545
IC   C223   C221  *C222  H22Y       1.3545  124.12  179.60  116.42   1.0999
IC   C221   C222  C223   C224       1.5138  124.12  179.68  120.94   1.5196
IC   C224   C222  *C223  C225       1.5196  120.94  179.86  120.51   1.5146
IC   C222   C223  C225   H25X       1.3545  120.51    0.14  114.82   1.1104
IC   H25X   C223  *C225  H25Y       1.1104  114.82 -120.14  110.70   1.1108
IC   H25X   C223  *C225  H25Z       1.1104  114.82  120.45  110.70   1.1107
IC   C222   C223  C224   C226       1.3545  120.94  176.27  113.90   1.5578
IC   C226   C223  *C224  H24X       1.5578  113.90 -121.35  109.98   1.1131
IC   H24X   C223  *C224  H24Y       1.1131  109.98 -117.75  109.71   1.1130
IC   C223   C224  C226   C227       1.5196  113.90  179.99  118.21   1.5133
IC   C227   C224  *C226  H26X       1.5133  118.21 -122.10  107.20   1.1143
IC   H26X   C224  *C226  H26Y       1.1143  107.20 -115.32  107.49   1.1140
IC   C224   C226  C227   C228       1.5578  118.21 -177.55  124.23   1.3539
IC   C228   C226  *C227  H27Y       1.3539  124.23  179.95  116.34   1.0999
IC   C226   C227  C228   C229       1.5133  124.23  179.98  120.73   1.5187
IC   C229   C227  *C228  C230       1.5187  120.73  179.83  120.61   1.5142
IC   C227   C228  C230   H30X       1.3539  120.61    0.08  114.72   1.1106
IC   H30X   C228  *C230  H30Y       1.1106  114.72 -120.22  110.69   1.1107
IC   H30X   C228  *C230  H30Z       1.1106  114.72  120.37  110.69   1.1107
IC   C227   C228  C229   C231       1.3539  120.73  178.93  114.12   1.5571
IC   C231   C228  *C229  H29X       1.5571  114.12 -121.23  109.79   1.1132
IC   H29X   C228  *C229  H29Y       1.1132  109.79 -117.62  109.75   1.1131
IC   C228   C229  C231   C232       1.5187  114.12 -179.78  117.51   1.5129
IC   C232   C229  *C231  H31X       1.5129  117.51 -122.25  107.51   1.1141
IC   H31X   C229  *C231  H31Y       1.1141  107.51 -115.48  107.56   1.1140
IC   C229   C231  C232   C233       1.5571  117.51 -179.67  124.47   1.3534
IC   C233   C231  *C232  H32Y       1.3534  124.47 -179.95  116.20   1.1000
IC   C231   C232  C233   C234       1.5129  124.47 -179.93  120.51   1.5175
IC   C234   C232  *C233  C235       1.5175  120.51  179.94  120.81   1.5134
IC   C232   C233  C235   H35X       1.3534  120.81    0.07  114.59   1.1106
IC   H35X   C233  *C235  H35Y       1.1106  114.59 -120.32  110.65   1.1107
IC   H35X   C233  *C235  H35Z       1.1106  114.59  120.33  110.66   1.1107
IC   C232   C233  C234   C236       1.3534  120.51  179.93  114.36   1.5564
IC   C236   C233  *C234  H34X       1.5564  114.36 -121.27  109.68   1.1134
IC   H34X   C233  *C234  H34Y       1.1134  109.68 -117.43  109.69   1.1134
IC   C233   C234  C236   C237       1.5175  114.36 -179.92  116.29   1.5115
IC   C237   C234  *C236  H36X       1.5115  116.29 -122.07  107.89   1.1137
IC   H36X   C234  *C236  H36Y       1.1137  107.89 -115.89  107.89   1.1137
IC   C234   C236  C237   C238       1.5564  116.29  179.97  125.05   1.3522
IC   C238   C236  *C237  H37Y       1.3522  125.05 -179.98  115.91   1.0999
IC   C236   C237  C238   C239       1.5115  125.05 -179.98  119.72   1.5146
IC   C239   C237  *C238  C240       1.5146  119.72  179.99  121.33   1.5120
IC   C237   C238  C240   H40X       1.3522  121.33   -0.00  114.28   1.1108
IC   H40X   C238  *C240  H40Y       1.1108  114.28 -120.38  110.64   1.1108
IC   H40X   C238  *C240  H40Z       1.1108  114.28  120.37  110.64   1.1108
IC   C237   C238  C239   C241       1.3522  119.72 -179.96  115.20   1.5543
IC   C241   C238  *C239  H39X       1.5543  115.20 -121.50  109.40   1.1138
IC   H39X   C238  *C239  H39Y       1.1138  109.40 -116.99  109.41   1.1138
IC   C238   C239  C241   C242       1.5146  115.20  179.99  113.68   1.5102
IC   C242   C239  *C241  H41X       1.5102  113.68 -121.68  108.55   1.1134
IC   H41X   C239  *C241  H41Y       1.1134  108.55 -116.65  108.55   1.1134
IC   C239   C241  C242   C243       1.5543  113.68  179.99  125.89   1.3485
IC   C243   C241  *C242  H42Y       1.3485  125.89 -180.00  115.47   1.0997
IC   C241   C242  C243   C245       1.5102  125.89  180.00  120.53   1.5051
IC   C245   C242  *C243  C244       1.5051  120.53 -180.00  122.86   1.5070
IC   C242   C243  C245   H45X       1.3485  120.53    0.00  113.33   1.1122
IC   H45X   C243  *C245  H45Y       1.1122  113.33 -120.66  110.46   1.1112
IC   H45X   C243  *C245  H45Z       1.1122  113.33  120.66  110.47   1.1112
IC   C242   C243  C244   H44X       1.3485  122.86   -0.00  113.87   1.1112
IC   H44X   C243  *C244  H44Y       1.1112  113.87 -120.69  110.42   1.1110
IC   H44X   C243  *C244  H44Z       1.1112  113.87  120.69  110.42   1.1110


RESI UQ10          0.000 ! ubiquinone-10
GROUP                   !
ATOM C31  CTL3   -0.030 !  H31S H31T     H32R H32S
ATOM H31R HAL3    0.090 !      \ |         | /
ATOM H31S HAL3    0.090 ! H31R--C31       C32---H32T
ATOM H31T HAL3    0.090 !        |         |
ATOM C32  CTL3   -0.030 !       OR1       OR2
ATOM H32R HAL3    0.090 !         \       /
ATOM H32S HAL3    0.090 !         CR1===CR2
ATOM H32T HAL3    0.090 !         /       \
ATOM OR1  OG301  -0.430 !    OR6=CR6       CR3=OR3
ATOM CR1  CG2R61  0.190 !         \       /
ATOM OR2  OG301  -0.430 !         CR5===CR4
ATOM CR2  CG2R61  0.190 !         /       \
GROUP                   !   H1R--C11  H1X--C21--H1Y
ATOM CR6  CG2R63  0.450 !      / |         |
ATOM OR6  OG2D4  -0.450 !    H1S |         |
ATOM CR3  CG2R63  0.450 !       H1T        C22--H2Y
ATOM OR3  OG2D4  -0.450 !                  ||
ATOM CR4  CG2R61  0.000 !                  ||
ATOM CR5  CG2R61  0.000 !                 C23-C25--H5Z
GROUP                   !                  |   | \
ATOM C11  CTL3   -0.270 !                  |   |  H5Y
ATOM H1R  HAL3    0.090 !                  |   H5X
ATOM H1S  HAL3    0.090 !                  |
ATOM H1T  HAL3    0.090 !            H4X--C24--H4Y
GROUP                   !                  |
ATOM C21  CTL2   -0.180 !                  |
ATOM H1X  HAL2    0.090 !            H6X--C26--H6Y
ATOM H1Y  HAL2    0.090 !                  |
ATOM C22  CEL1   -0.150 !                  |
ATOM H2Y  HEL1    0.150 !                 C27--H7Y
ATOM C23  CEL0   -0.000 !                  ||
GROUP                   !                  ||
ATOM C24  CTL2   -0.180 !                 C28-C210--H10Z
ATOM H4X  HAL2    0.090 !                  |    | \
ATOM H4Y  HAL2    0.090 !                  |    |  H10Y
GROUP                   !                  |    H10X
ATOM C25  CTL3   -0.270 !                  |
ATOM H5X  HAL3    0.090 !            H9X--C29--H9Y
ATOM H5Y  HAL3    0.090 !                  |
ATOM H5Z  HAL3    0.090 !                  |
GROUP                   !           H11X--C211--H11Y
ATOM C26  CTL2   -0.180 !                  |
ATOM H6X  HAL2    0.090 !                  |
ATOM H6Y  HAL2    0.090 !                 C212--H12Y
ATOM C27  CEL1   -0.150 !                  ||
ATOM H7Y  HEL1    0.150 !                  ||
ATOM C28  CEL0    0.000 !                 C213-C215--H15Z
GROUP                   !                  |    |  \
ATOM C210 CTL3   -0.270 !                  |    |  H15Y
ATOM H10X HAL3    0.090 !                  |   H15X
ATOM H10Y HAL3    0.090 !                  |
ATOM H10Z HAL3    0.090 !            H14X-C214--H14Y
GROUP                   !                  |
ATOM C29  CTL2   -0.180 !                  |
ATOM H9X  HAL2    0.090 !            H16X-C216--H16Y
ATOM H9Y  HAL2    0.090 !                  |
GROUP                   !                  |
ATOM C211 CTL2   -0.180 !                 C217--H17Y
ATOM H11X HAL2    0.090 !                  ||
ATOM H11Y HAL2    0.090 !                  ||
ATOM C212 CEL1   -0.150 !                 C218-C220--H20Z
ATOM H12Y HEL1    0.150 !                  |    |  \
ATOM C213 CEL0    0.000 !                  |    |  H20Y
GROUP                   !                  |   H20X
ATOM C215 CTL3   -0.270 !                  |
ATOM H15X HAL3    0.090 !            H19X-C219--H19Y
ATOM H15Y HAL3    0.090 !                  |
ATOM H15Z HAL3    0.090 !                  |
GROUP                   !            H21X-C221--H21Y
ATOM C214 CTL2   -0.180 !                  |
ATOM H14X HAL2    0.090 !                  |
ATOM H14Y HAL2    0.090 !                 C222--H22Y
GROUP                   !                  ||
ATOM C216 CTL2   -0.180 !                  ||
ATOM H16X HAL2    0.090 !                 C223-C225--H25Z
ATOM H16Y HAL2    0.090 !                  |    |  \
ATOM C217 CEL1   -0.150 !                  |    |  H25Y
ATOM H17Y HEL1    0.150 !                  |   H25X
ATOM C218 CEL0    0.000 !                  |
GROUP                   !            H24X-C224--H24Y
ATOM C220 CTL3   -0.270 !                  |
ATOM H20X HAL3    0.090 !                  |
ATOM H20Y HAL3    0.090 !            H26X-C226--H26Y
ATOM H20Z HAL3    0.090 !                  |
GROUP                   !                  |
ATOM C219 CTL2   -0.180 !                 C227--H27Y
ATOM H19X HAL2    0.090 !                  ||
ATOM H19Y HAL2    0.090 !                  ||
GROUP                   !                 C228-C230--H30Z
ATOM C221 CTL2   -0.180 !                  |    |  \
ATOM H21X HAL2    0.090 !                  |    |  H30Y
ATOM H21Y HAL2    0.090 !                  |   H30X
ATOM C222 CEL1   -0.150 !                  |
ATOM H22Y HEL1    0.150 !            H29X-C229--H29Y
ATOM C223 CEL0    0.000 !                  |
GROUP                   !                  |
ATOM C225 CTL3   -0.270 !            H31X-C231--H31Y
ATOM H25X HAL3    0.090 !                  |
ATOM H25Y HAL3    0.090 !                  |
ATOM H25Z HAL3    0.090 !                 C232--H32Y
GROUP                   !                  ||
ATOM C224 CTL2   -0.180 !                  ||
ATOM H24X HAL2    0.090 !                 C233-C235--H35Z
ATOM H24Y HAL2    0.090 !                  |    |  \
GROUP                   !                  |    |  H35Y
ATOM C226 CTL2   -0.180 !                  |   H35X
ATOM H26X HAL2    0.090 !                  |
ATOM H26Y HAL2    0.090 !            H34X-C234--H34Y
ATOM C227 CEL1   -0.150 !                  |
ATOM H27Y HEL1    0.150 !                  |
ATOM C228 CEL0    0.000 !            H36X-C236--H36Y
GROUP                   !                  |
ATOM C230 CTL3   -0.270 !                  |
ATOM H30X HAL3    0.090 !                 C237--H37Y
ATOM H30Y HAL3    0.090 !                  ||
ATOM H30Z HAL3    0.090 !                  ||
GROUP                   !                 C238-C240--H40Z
ATOM C229 CTL2   -0.180 !                  |    |  \
ATOM H29X HAL2    0.090 !                  |    |  H40Y
ATOM H29Y HAL2    0.090 !                  |   H40X
GROUP                   !                  |
ATOM C231 CTL2   -0.180 !            H39X-C239--H39Y
ATOM H31X HAL2    0.090 !                  |
ATOM H31Y HAL2    0.090 !                  |
ATOM C232 CEL1   -0.150 !            H41X-C241--H41Y
ATOM H32Y HEL1    0.150 !                  |
ATOM C233 CEL0    0.000 !                  |
GROUP                   !                 C242--H42Y
ATOM C235 CTL3   -0.270 !                  ||
ATOM H35X HAL3    0.090 !                  ||
ATOM H35Y HAL3    0.090 !                 C243-C245--H45Z
ATOM H35Z HAL3    0.090 !                  |    |  \
GROUP                   !                  |    |  H45Y
ATOM C234 CTL2   -0.180 !                  |   H45X
ATOM H34X HAL2    0.090 !                  |
ATOM H34Y HAL2    0.090 !            H44X-C244--H44Y
GROUP                   !                  |
ATOM C236 CTL2   -0.180 !                  |
ATOM H36X HAL2    0.090 !            H46X-C246--H46Y
ATOM H36Y HAL2    0.090 !                  |
ATOM C237 CEL1   -0.150 !                  |
ATOM H37Y HEL1    0.150 !                 C247--H47Y
ATOM C238 CEL0    0.000 !                  ||
GROUP                   !                  ||
ATOM C240 CTL3   -0.270 !                 C248-C250--H50Z
ATOM H40X HAL3    0.090 !                  |    |  \
ATOM H40Y HAL3    0.090 !                  |    |  H50Y
ATOM H40Z HAL3    0.090 !                  |   H50X
GROUP                   !                  |
ATOM C239 CTL2   -0.180 !            H49X-C249--H49Y
ATOM H39X HAL2    0.090 !                  |
ATOM H39Y HAL2    0.090 !                  |
GROUP                   !                 H49Z
ATOM C241 CTL2   -0.180 !
ATOM H41X HAL2    0.090 !
ATOM H41Y HAL2    0.090 !
ATOM C242 CEL1   -0.150 !
ATOM H42Y HEL1    0.150 !
ATOM C243 CEL0    0.000 !
GROUP                   !
ATOM C245 CTL3   -0.270 !
ATOM H45X HAL3    0.090 !
ATOM H45Y HAL3    0.090 !
ATOM H45Z HAL3    0.090 !
GROUP                   !
ATOM C244 CTL2   -0.180 !
ATOM H44X HAL2    0.090 !
ATOM H44Y HAL2    0.090 !
GROUP                   !
ATOM C246 CTL2   -0.180 !
ATOM H46X HAL2    0.090 !
ATOM H46Y HAL2    0.090 !
ATOM C247 CEL1   -0.150 !
ATOM H47Y HEL1    0.150 !
ATOM C248 CEL0    0.000 !
GROUP                   !
ATOM C250 CTL3   -0.270 !
ATOM H50X HAL3    0.090 !
ATOM H50Y HAL3    0.090 !
ATOM H50Z HAL3    0.090 !
GROUP                   !
ATOM C249 CTL3   -0.270 !
ATOM H49X HAL3    0.090 !
ATOM H49Y HAL3    0.090 !
ATOM H49Z HAL3    0.090 !


BOND H31R C31  H31S C31 H31T C31
BOND H32R C32  H32S C32 H32T C32
BOND C31  OR1  C32  OR2 CR1  OR1
BOND CR2  OR2  CR1  CR2 CR1  CR6
BOND CR6  OR6  CR6  CR5 CR5  CR4
BOND CR4  CR3  CR3  OR3 CR3  CR2
BOND CR5  C11  C11  H1R C11  H1S
BOND C11  H1T  CR4  C21 C21  H1X
BOND C21  H1Y  C21  C22
BOND C22  H2Y C22  C23
BOND C23  C25  C25  H5X C25  H5Y
BOND C25  H5Z  C23  C24 C24  H4X
BOND C24  H4Y  C24  C26 C26 H6X
BOND C26  H6Y  C26  C27 C27 H7Y
BOND C27  C28  C28  C210 C28 C29
BOND C210 H10X C210 H10Y C210 H10Z
BOND C29  H9X  C29 H9Y   C29  C211
BOND C211 H11X C211 H11Y C211 C212
BOND C212 H12Y C212 C213 C213 C215
BOND C213 C214 C215 H15X C215 H15Y
BOND C215 H15Z C214 H14X C214 H14Y
BOND C214 C216 C216 H16X C216 H16Y
BOND C216 C217 C217 H17Y C217 C218
BOND C218 C219 C221 C222
BOND C218 C220 C220 H20X C220 H20Y
BOND C220 H20Z C219 H19X C219 H19Y
BOND C219 C221 C221 H21X C221 H21Y
BOND C222 H22Y C222 C223 C223 C225
BOND C225 H25X C225 H25Y C225 H25Z
BOND C223 C224 C224 H24X C224 H24Y
BOND C224 C226 C226 H26X C226 H26Y
BOND C226 C227 C227 H27Y C227 C228
BOND C228 C230 C230 H30X C230 H30Y
BOND C230 H30Z C228 C229 C229 H29X
BOND C229 H29Y C229 C231 C231 H31X
BOND C231 H31Y C231 C232 C232 H32Y
BOND C232 C233 C233 C235 C235 H35X
BOND C235 H35Y C235 H35Z C233 C234
BOND C234 H34X C234 H34Y C234 C236
BOND C236 H36X C236 H36Y C236 C237
BOND C237 H37Y C237 C238 C238 C240
BOND C240 H40X C240 H40Y C240 H40Z
BOND C238 C239 C239 H39X C239 H39Y
BOND C239 C241 C241 H41X C241 H41Y
BOND C241 C242 C242 H42Y C242 C243
BOND C243 C245 C245 H45X C245 H45Y
BOND C245 H45Z C243 C244 C244 H44X
BOND C244 H44Y C244 C246 C246 H46X
BOND C246 H46Y C246 C247 C247 H47Y
BOND C247 C248 C248 C250 C250 H50X
BOND C250 H50Y C250 H50Z C248 C249
BOND C249 H49X C249 H49Y C249 H49Z 
IMPR CR6  CR1  CR5  OR6
IMPR CR3  CR2  CR4  OR3

!IC  I      J     K      L     R(I(J/K)) T(I(JK/KJ)) PHI   T(JKL)   R(KL)
IC   H31R  OR1  *C31  H31S    1.1126  110.87 -121.70  110.82   1.1127
IC   H31R  OR1  *C31  H31T    1.1126  110.87  119.09  108.77   1.1120
IC   H31R  C31  OR1   CR1     1.1126  110.87   57.85  122.23   1.4372
IC   C31   OR1  CR1   CR2     1.4249  122.23 -176.28  115.41   1.4001
IC   CR2   OR1  *CR1  CR6     1.4001  115.41  178.98  124.42   1.4632
IC   OR1   CR1  CR2   CR3     1.4372  115.41 -179.68  120.70   1.4714
IC   CR3   CR1  *CR2  OR2     1.4714  120.70 -179.91  114.54   1.4347
IC   CR1   CR2  OR2   C32     1.4001  114.54  178.05  121.78   1.4227
IC   CR2   OR2  C32   H32R    1.4347  121.78   63.08  110.59   1.1115
IC   H32R  OR2  *C32  H32S    1.1115  110.59 -121.27  110.80   1.1128
IC   H32R  OR2  *C32  H32T    1.1115  110.59  118.99  108.92   1.1110
IC   OR1   CR1  CR6   CR5     1.4372  124.42 -177.38  118.62   1.4444
IC   CR5   CR1  *CR6  OR6     1.4444  118.62 -178.79  122.54   1.2357
IC   CR1   CR2  CR3   CR4     1.4001  120.70   -1.07  118.54   1.4552
IC   CR4   CR2  *CR3  OR3     1.4552  118.54 -179.53  121.88   1.2350
IC   CR4   CR6  *CR5  C11     1.3957  121.72 -179.28  117.87   1.5232
IC   CR6   CR5  C11   H1R     1.4444  117.87  -17.15  110.32   1.1138
IC   H1R   CR5  *C11  H1S     1.1138  110.32 -118.38  110.23   1.1111
IC   H1R   CR5  *C11  H1T     1.1138  110.32  120.05  109.32   1.1124
IC   CR5   CR3  *CR4  C21     1.3957  120.07 -179.80  122.16   1.5384
IC   CR3   CR4  C21   C22     1.4552  122.16  -11.48  128.32   1.5185
IC   C22   CR4  *C21  H1X     1.5185  128.32 -121.95  104.82   1.1142
IC   H1X   CR4  *C21  H1Y     1.1142  104.82 -110.53  104.68   1.1142
IC   CR4   C21  C22   C23     1.5384  128.32   94.19  127.70   1.3525
IC   C23   C21  *C22  H2Y     1.3525  127.70  174.24  114.51   1.1002
IC   C21   C22  C23   C24     1.5185  127.70  171.16  120.35   1.5150
IC   C24   C22  *C23  C25     1.5150  120.35 -175.60  122.17   1.5092
IC   C22   C23  C24   C26     1.3525  120.35  112.24  116.95   1.5542
IC   C26   C23  *C24  H4X     1.5542  116.95 -123.77  111.13   1.1160
IC   H4X   C23  *C24  H4Y     1.1160  111.13 -115.64  106.81   1.1136
IC   C22   C23  C25   H5X     1.3525  122.17   -4.35  113.84   1.1104
IC   H5X   C23  *C25  H5Y     1.1104  113.84 -119.78  110.47   1.1110
IC   H5X   C23  *C25  H5Z     1.1104  113.84  121.05  110.71   1.1106
IC   C23   C24  C26   C27     1.5150  116.95  169.94  112.14   1.5170
IC   C27   C24  *C26  H6X     1.5170  112.14 -121.27  108.69   1.1127
IC   H6X   C24  *C26  H6Y     1.1127  108.69 -116.05  108.50   1.1137
IC   C24   C26  C27   C28     1.5542  112.14 -172.92  127.06   1.3521
IC   C28   C26  *C27  H7Y     1.3521  127.06  178.85  114.80   1.0998
IC   C26   C27  C28   C29     1.5170  127.06  179.08  121.09   1.5177
IC   C29   C27  *C28  C210    1.5177  121.09  178.74  121.70   1.5089
IC   C27   C28  C210  H10X    1.3521  121.70   -7.87  114.00   1.1122
IC   H10X  C28  *C210 H10Y    1.1122  114.00 -120.35  110.12   1.1113
IC   H10X  C28  *C210 H10Z    1.1122  114.00  121.04  110.55   1.1106
IC   C27   C28  C29   C211    1.3521  121.09 -113.40  114.08   1.5574
IC   C211  C28  *C29  H9X     1.5574  114.08 -120.63  108.40   1.1131
IC   H9X   C28  *C29  H9Y     1.1131  108.40 -117.35  111.29   1.1148
IC   C28   C29  C211  C212    1.5177  114.08 -175.87  114.96   1.5219
IC   C212  C29  *C211 H11X    1.5219  114.96 -121.30  107.38   1.1145
IC   H11X  C29  *C211 H11Y    1.1145  107.38 -114.02  107.11   1.1115
IC   C29   C211 C212  C213    1.5574  114.96  135.75  128.39   1.3569
IC   C213  C211 *C212 H12Y    1.3569  128.39  177.26  114.00   1.1003
IC   C211  C212 C213  C214    1.5219  128.39  177.10  119.80   1.5227
IC   C214  C212 *C213 C215    1.5227  119.80 -177.05  122.19   1.5129
IC   C212  C213 C215  H15X    1.3569  122.19    1.65  114.83   1.1081
IC   H15X  C213 *C215 H15Y    1.1081  114.83 -120.71  110.53   1.1113
IC   H15X  C213 *C215 H15Z    1.1081  114.83  120.21  110.66   1.1108
IC   C212  C213 C214  C216    1.3569  119.80  169.77  114.94   1.5596
IC   C216  C213 *C214 H14X    1.5596  114.94 -122.02  110.43   1.1137
IC   H14X  C213 *C214 H14Y    1.1137  110.43 -117.42  109.14   1.1140
IC   C213  C214 C216  C217    1.5227  114.94  175.95  117.68   1.5159
IC   C217  C214 *C216 H16X    1.5159  117.68 -120.97  106.85   1.1138
IC   H16X  C214 *C216 H16Y    1.1138  106.85 -115.25  107.71   1.1135
IC   C214  C216 C217  C218    1.5596  117.68 -166.61  124.69   1.3548
IC   C218  C216 *C217 H17Y    1.3548  124.69  178.32  116.10   1.1001
IC   C216  C217 C218  C219    1.5159  124.69  178.14  120.96   1.5200
IC   C219  C217 *C218 C220    1.5200  120.96  179.98  120.64   1.5140
IC   C217  C218 C220  H20X    1.3548  120.64   -1.01  114.77   1.1103
IC   H20X  C218 *C220 H20Y    1.1103  114.77 -119.83  110.68   1.1109
IC   H20X  C218 *C220 H20Z    1.1103  114.77  120.82  110.59   1.1106
IC   C217  C218 C219  C221    1.3548  120.96  170.76  114.01   1.5579
IC   C221  C218 *C219 H19X    1.5579  114.01 -121.90  110.36   1.1133
IC   H19X  C218 *C219 H19Y    1.1133  110.36 -117.73  109.36   1.1132
IC   C218  C219 C221  C222    1.5200  114.01  179.13  117.91   1.5136
IC   C222  C219 *C221 H21X    1.5136  117.91 -121.61  106.91   1.1146
IC   C222  C219 *C221 H21Y    1.5136  117.91  123.05  107.78   1.1138
IC   C219  C221 C222  C223    1.5579  117.91 -171.74  124.39   1.3536
IC   C223  C221 *C222 H22Y    1.3536  124.39  179.54  116.27   1.0999
IC   C221  C222 C223  C224    1.5136  124.39  179.63  120.74   1.5191
IC   C224  C222 *C223 C225    1.5191  120.74  179.50  120.67   1.5146
IC   C222  C223 C225  H25X    1.3536  120.67    0.47  114.79   1.1103
IC   H25X  C223 *C225 H25Y    1.1103  114.79 -120.02  110.70   1.1109
IC   H25X  C223 *C225 H25Z    1.1103  114.79  120.61  110.70   1.1108
IC   C222  C223 C224  C226    1.3536  120.74  173.47  113.61   1.5562
IC   C226  C223 *C224 H24X    1.5562  113.61 -121.48  110.15   1.1133
IC   H24X  C223 *C224 H24Y    1.1133  110.15 -117.89  109.69   1.1131
IC   C223  C224 C226  C227    1.5191  113.61 -179.72  118.21   1.5120
IC   C227  C224 *C226 H26X    1.5120  118.21 -121.86  107.07   1.1145
IC   H26X  C224 *C226 H26Y    1.1145  107.07 -115.44  107.66   1.1141
IC   C224  C226 C227  C228    1.5562  118.21 -175.91  123.97   1.3528
IC   C228  C226 *C227 H27Y    1.3528  123.97  179.99  116.52   1.1000
IC   C226  C227 C228  C229    1.5120  123.97 -179.94  120.58   1.5178
IC   C229  C227 *C228 C230    1.5178  120.58  179.66  120.62   1.5148
IC   C227  C228 C230  H30X    1.3528  120.62    0.10  114.79   1.1105
IC   H30X  C228 *C230 H30Y    1.1105  114.79 -120.15  110.72   1.1107
IC   H30X  C228 *C230 H30Z    1.1105  114.79  120.39  110.72   1.1107
IC   C227  C228 C229  C231    1.3528  120.58  178.35  113.70   1.5551
IC   C231  C228 *C229 H29X    1.5551  113.70 -121.15  109.87   1.1132
IC   H29X  C228 *C229 H29Y    1.1132  109.87 -117.79  109.83   1.1131
IC   C228  C229 C231  C232    1.5178  113.70 -179.68  117.53   1.5116
IC   C232  C229 *C231 H31X    1.5116  117.53 -122.19  107.50   1.1142
IC   H31X  C229 *C231 H31Y    1.1142  107.50 -115.58  107.60   1.1141
IC   C229  C231 C232  C233    1.5551  117.53 -179.44  124.17   1.3524
IC   C233  C231 *C232 H32Y    1.3524  124.17 -179.93  116.36   1.0999
IC   C231  C232 C233  C234    1.5116  124.17 -179.91  120.49   1.5177
IC   C234  C232 *C233 C235    1.5177  120.49  179.92  120.65   1.5144
IC   C232  C233 C235  H35X    1.3524  120.65    0.08  114.73   1.1106
IC   H35X  C233 *C235 H35Y    1.1106  114.73 -120.28  110.70   1.1107
IC   H35X  C233 *C235 H35Z    1.1106  114.73  120.30  110.70   1.1107
IC   C232  C233 C234  C236    1.3524  120.49  179.90  113.75   1.5552
IC   C236  C233 *C234 H34X    1.5552  113.75 -121.12  109.81   1.1132
IC   H34X  C233 *C234 H34Y    1.1132  109.81 -117.73  109.83   1.1132
IC   C233  C234 C236  C237    1.5177  113.75 -179.89  117.52   1.5116
IC   C237  C234 *C236 H36X    1.5116  117.52 -122.23  107.55   1.1141
IC   H36X  C234 *C236 H36Y    1.1141  107.55 -115.59  107.55   1.1141
IC   C234  C236 C237  C238    1.5552  117.52  179.95  124.22   1.3525
IC   C238  C236 *C237 H37Y    1.3525  124.22 -179.97  116.33   1.1000
IC   C236  C237 C238  C239    1.5116  124.22 -179.97  120.42   1.5165
IC   C239  C237 *C238 C240    1.5165  120.42  179.99  120.80   1.5135
IC   C237  C238 C240  H40X    1.3525  120.80   -0.00  114.64   1.1106
IC   H40X  C238 *C240 H40Y    1.1106  114.64 -120.31  110.66   1.1107
IC   H40X  C238 *C240 H40Z    1.1106  114.64  120.30  110.66   1.1107
IC   C237  C238 C239  C241    1.3525  120.42 -179.94  114.20   1.5553
IC   C241  C238 *C239 H39X    1.5553  114.20 -121.26  109.69   1.1134
IC   H39X  C238 *C239 H39Y    1.1134  109.69 -117.47  109.70   1.1134
IC   C238  C239 C241  C242    1.5165  114.20  179.99  116.01   1.5107
IC   C242  C239 *C241 H41X    1.5107  116.01 -121.99  107.98   1.1138
IC   H41X  C239 *C241 H41Y    1.1138  107.98 -116.02  107.98   1.1138
IC   C239  C241 C242  C243    1.5553  116.01  179.98  125.04   1.3516
IC   C243  C241 *C242 H42Y    1.3516  125.04  180.00  115.91   1.0999
IC   C241  C242 C243  C244    1.5107  125.04  180.00  119.56   1.5140
IC   C244  C242 *C243 C245    1.5140  119.56 -180.00  121.37   1.5120
IC   C242  C243 C245  H45X    1.3516  121.37   -0.01  114.27   1.1109
IC   H45X  C243 *C245 H45Y    1.1109  114.27 -120.37  110.64   1.1108
IC   H45X  C243 *C245 H45Z    1.1109  114.27  120.37  110.64   1.1108
IC   C242  C243 C244  C246    1.3516  119.56 -179.99  115.23   1.5536
IC   C246  C243 *C244 H44X    1.5536  115.23 -121.53  109.37   1.1139
IC   H44X  C243 *C244 H44Y    1.1139  109.37 -116.95  109.37   1.1139
IC   C243  C244 C246  C247    1.5140  115.23  179.99  113.40   1.5100
IC   C247  C244 *C246 H46X    1.5100  113.40 -121.63  108.61   1.1134
IC   H46X  C244 *C246 H46Y    1.1134  108.61 -116.74  108.61   1.1134
IC   C244  C246 C247  C248    1.5536  113.40 -180.00  125.97   1.3482
IC   C248  C246 *C247 H47Y    1.3482  125.97  180.00  115.42   1.0997
IC   C246  C247 C248  C250    1.5100  125.97  180.00  120.47   1.5051
IC   C250  C247 *C248 C249    1.5051  120.47 -180.00  122.87   1.5069
IC   C247  C248 C250  H50X    1.3482  120.47   -0.00  113.32   1.1122
IC   H50X  C248 *C250 H50Y    1.1122  113.32 -120.65  110.46   1.1111
IC   H50X  C248 *C250 H50Z    1.1122  113.32  120.65  110.46   1.1111
IC   C247  C248 C249  H49X    1.3482  122.87    0.00  113.85   1.1112
IC   H49X  C248 *C249 H49Y    1.1112  113.85 -120.69  110.41   1.1110
IC   H49X  C248 *C249 H49Z    1.1112  113.85  120.69  110.41   1.1110


RESI UQOL1        0.000 ! ubiquinol-1
GROUP
ATOM C31  CTL3   -0.030 !   H31S H31T     H32R H32S
ATOM H31R HAL3    0.090 !       \ |         | /
ATOM H31S HAL3    0.090 !  H31R--C31       C32---H32T
ATOM H31T HAL3    0.090 !         |         |
ATOM C32  CTL3   -0.030 !        OR1       OR2
ATOM H32R HAL3    0.090 !          \       /
ATOM H32S HAL3    0.090 !          CR1---CR2
ATOM H32T HAL3    0.090 !         //       \\
ATOM OR1  OG301  -0.430 ! HR6-OR6-CR6       CR3-OR3-HR3
ATOM CR1  CG2R61  0.190 !          \       /
ATOM OR2  OG301  -0.430 !          CR5===CR4
ATOM CR2  CG2R61  0.190 !          /       \
GROUP                   !    H1R--C11  H1X--C21--H1Y
ATOM CR6  CG2R61  0.110 !       / |         |
ATOM OR6  OG311  -0.530 !     H1S |         |
ATOM HR6  HGP1    0.420 !        H1T        C22--H2Y
ATOM CR3  CG2R61  0.110 !                   ||
ATOM OR3  OG311  -0.530 !                   ||
ATOM HR3  HGP1    0.420 !                  C23-C25--H5Z
ATOM CR4  CG2R61  0.000 !                   |   | \
ATOM CR5  CG2R61  0.000 !                   |   |  H5Y
GROUP                   !                   |   H5X
ATOM C11  CTL3   -0.270 !                   |
ATOM H1R  HAL3    0.090 !             H4X--C24--H4Y
ATOM H1S  HAL3    0.090 !                   |
ATOM H1T  HAL3    0.090 !                   |
GROUP                   !                  H4Z
ATOM C21  CTL2   -0.180 !
ATOM H1X  HAL2    0.090 !
ATOM H1Y  HAL2    0.090 !
ATOM C22  CEL1   -0.150 !
ATOM H2Y  HEL1    0.150 !
ATOM C23  CEL0    0.000 !
GROUP                   !
ATOM C24  CTL3   -0.270 !
ATOM H4X  HAL3    0.090 !
ATOM H4Y  HAL3    0.090 !
ATOM H4Z  HAL3    0.090 !
GROUP                   !
ATOM C25  CTL3   -0.270 !
ATOM H5X  HAL3    0.090 !
ATOM H5Y  HAL3    0.090 !
ATOM H5Z  HAL3    0.090 !

BOND H31R C31  H31S C31 H31T C31
BOND H32R C32  H32S C32 H32T C32
BOND C31  OR1  C32  OR2 CR1  OR1
BOND CR2  OR2  CR1  CR2 CR1  CR6
BOND CR6  OR6  CR6  CR5 CR5  CR4
BOND CR4  CR3  CR3  OR3 CR3  CR2
BOND CR5  C11  C11  H1R C11  H1S
BOND C11  H1T  CR4  C21 C21  H1X
BOND C21  H1Y  C21  C22
BOND C22  H2Y C22  C23
BOND C23  C25  C25  H5X C25  H5Y
BOND C25  H5Z  C23  C24 C24  H4X
BOND C24  H4Y  C24  H4Z OR6  HR6
BOND OR3  HR3

!IC     I    J    K      L     R(I(J/K)) T(I(JK/KJ)) PHI   T(JKL)   R(KL)
IC   H31R   OR1   *C31   H31S       1.1113  110.57 -121.73  110.61   1.1115
IC   H31R   OR1   *C31   H31T       1.1113  110.57  119.04  109.01   1.1109
IC   H31R   C31   OR1    CR1        1.1113  110.57   67.81  122.18   1.4344
IC   C31    OR1   CR1    CR2        1.4226  122.18  169.31  115.22   1.4212
IC   CR2    OR1   *CR1   CR6        1.4212  115.22 -176.25  125.76   1.4257
IC   OR1    CR1   CR2    CR3        1.4344  115.22 -176.88  119.04   1.4272
IC   CR3    CR1   *CR2   OR2        1.4272  119.04  177.35  114.96   1.4331
IC   CR1    CR2   OR2    C32        1.4212  114.96 -172.83  122.53   1.4217
IC   CR2    OR2   C32    H32R       1.4331  122.53  -68.30  110.35   1.1114
IC   H32R   OR2   *C32   H32S       1.1114  110.35 -118.91  108.84   1.1107
IC   H32R   OR2   *C32   H32T       1.1114  110.35  121.91  110.82   1.1117
IC   OR1    CR1   CR6    CR5        1.4344  125.76  175.15  121.38   1.4030
IC   CR5    CR1   *CR6   OR6        1.4030  121.38  175.77  124.29   1.4232
IC   CR1    CR6   OR6    HR6        1.4257  124.29 -175.35  107.15   0.9590
IC   CR1    CR2   CR3    CR4        1.4212  119.04    0.92  121.11   1.4149
IC   CR4    CR2   *CR3   OR3        1.4149  121.11 -176.61  124.08   1.4235
IC   CR2    CR3   OR3    HR3        1.4272  124.08 -177.50  108.00   0.9641
IC   CR4    CR6   *CR5   C11        1.4044  120.02  178.92  118.90   1.5244
IC   CR6    CR5   C11    H1R        1.4030  118.90   48.46  109.64   1.1122
IC   H1R    CR5   *C11   H1S        1.1122  109.64 -120.84  108.94   1.1119
IC   H1R    CR5   *C11   H1T        1.1122  109.64  118.54  112.52   1.1099
IC   CR5    CR3   *CR4   C21        1.4044  119.51  179.70  123.34   1.5308
IC   CR3    CR4   C21    C22        1.4149  123.34    4.44  149.11   1.5238
IC   C22    CR4   *C21   H1X        1.5238  149.11   57.56   81.58   1.1100
IC   H1X    CR4   *C21   H1Y        1.1100   81.58 -135.78   82.35   1.1057
IC   CR4    C21   C22    C23        1.5308  149.11  -52.31  132.72   1.3577
IC   C23    C21   *C22   H2Y        1.3577  132.72 -176.17  111.60   1.1024
IC   C21    C22   C23    C25        1.5238  132.72  179.86  119.26   1.5045
IC   C25    C22   *C23   C24        1.5045  119.26  179.08  125.37   1.5091
IC   C22    C23   C24    H4X        1.3577  125.37  119.39  110.56   1.1113
IC   H4X    C23   *C24   H4Y        1.1113  110.56 -121.44  114.66   1.1098
IC   H4X    C23   *C24   H4Z        1.1113  110.56  118.17  110.09   1.1114
IC   C22    C23   C25    H5X        1.3577  119.26   -1.09  113.65   1.1131
IC   H5X    C23   *C25   H5Y        1.1131  113.65 -120.73  110.65   1.1115
IC   H5X    C23   *C25   H5Z        1.1131  113.65  120.57  110.52   1.1117


RESI UQOL2        0.000 ! ubiquinol-2
GROUP
ATOM C31  CTL3   -0.030 !   H31S H31T     H32R H32S
ATOM H31R HAL3    0.090 !       \ |         | /
ATOM H31S HAL3    0.090 !  H31R--C31       C32---H32T
ATOM H31T HAL3    0.090 !         |         |
ATOM C32  CTL3   -0.030 !        OR1       OR2
ATOM H32R HAL3    0.090 !          \       /
ATOM H32S HAL3    0.090 !          CR1---CR2
ATOM H32T HAL3    0.090 !         //       \\
ATOM OR1  OG301  -0.430 ! HR6-OR6-CR6       CR3-OR3-HR3
ATOM CR1  CG2R61  0.190 !          \       /
ATOM OR2  OG301  -0.430 !          CR5===CR4
ATOM CR2  CG2R61  0.190 !          /       \
GROUP                   !    H1R--C11  H1X--C21--H1Y
ATOM CR6  CG2R61  0.110 !       / |         |
ATOM OR6  OG311  -0.530 !     H1S |         |
ATOM HR6  HGP1    0.420 !        H1T        C22--H2Y
ATOM CR3  CG2R61  0.110 !                   ||
ATOM OR3  OG311  -0.530 !                   ||
ATOM HR3  HGP1    0.420 !                  C23-C25--H5Z
ATOM CR4  CG2R61  0.000 !                   |   | \
ATOM CR5  CG2R61  0.000 !                   |   |  H5Y
GROUP                   !                   |   H5X
ATOM C11  CTL3   -0.270 !                   |
ATOM H1R  HAL3    0.090 !             H4X--C24--H4Y
ATOM H1S  HAL3    0.090 !                   |
ATOM H1T  HAL3    0.090 !                   |
GROUP                   !             H6X--C26--H6Y
ATOM C21  CTL2   -0.180 !                   |
ATOM H1X  HAL2    0.090 !                   |
ATOM H1Y  HAL2    0.090 !                  C27--H7Y
ATOM C22  CEL1   -0.150 !                   ||
ATOM H2Y  HEL1    0.150 !                   ||
ATOM C23  CEL0    0.000 !                  C28-C210--H10Z
GROUP                   !                   |    | \
ATOM C25  CTL3   -0.270 !                   |    |  H10Y
ATOM H5X  HAL3    0.090 !                   |    H10X
ATOM H5Y  HAL3    0.090 !                   |
ATOM H5Z  HAL3    0.090 !             H9X--C29--H9Y
GROUP                   !                   |
ATOM C24  CTL2   -0.180 !                   H9Z
ATOM H4X  HAL2    0.090 !
ATOM H4Y  HAL2    0.090 !
GROUP                   !
ATOM C26  CTL2   -0.180 !
ATOM H6X  HAL2    0.090 !
ATOM H6Y  HAL2    0.090 !
ATOM C27  CEL1   -0.150 !
ATOM H7Y  HEL1    0.150 !
ATOM C28  CEL0    0.000 !
GROUP
ATOM C210 CTL3   -0.270 !
ATOM H10X HAL3    0.090 !
ATOM H10Y HAL3    0.090 !
ATOM H10Z HAL3    0.090 !
GROUP
ATOM C29  CTL3   -0.270 !
ATOM H9X  HAL3    0.090 !
ATOM H9Y  HAL3    0.090 !
ATOM H9Z  HAL3    0.090 !

BOND H31R C31  H31S C31 H31T C31
BOND H32R C32  H32S C32 H32T C32
BOND C31  OR1  C32  OR2 CR1  OR1
BOND CR2  OR2  CR1  CR2 CR1  CR6
BOND CR6  OR6  CR6  CR5 CR5  CR4
BOND CR4  CR3  CR3  OR3 CR3  CR2
BOND CR5  C11  C11  H1R C11  H1S
BOND C11  H1T  CR4  C21 C21  H1X
BOND C21  H1Y  C21  C22
BOND C22  H2Y C22  C23
BOND C23  C25  C25  H5X C25  H5Y
BOND C25  H5Z  C23  C24 C24  H4X
BOND C24  H4Y   OR6  HR6
BOND OR3  HR3  C24  C26 C26 H6X
BOND C26  H6Y  C26  C27 C27 H7Y
BOND C27  C28  C28  C210 C28 C29
BOND C210 H10X C210 H10Y C210 H10Z
BOND C29  H9X  C29 H9Y   C29 H9Z

!    I      J     K      L      R(I(J/K)) T(I(JK/KJ)) PHI   T(JKL)   R(KL)
IC   H31R   OR1   *C31   H31S       1.1116  110.58 -121.55  110.60   1.1111
IC   H31R   OR1   *C31   H31T       1.1116  110.58  119.30  109.11   1.1108
IC   H31R   C31   OR1    CR1        1.1116  110.58   60.24  122.59   1.4353
IC   C31    OR1   CR1    CR2        1.4221  122.59 -178.58  115.14   1.4187
IC   CR2    OR1   *CR1   CR6        1.4187  115.14 -179.75  126.00   1.4236
IC   OR1    CR1   CR2    CR3        1.4353  115.14  178.80  119.07   1.4278
IC   CR3    CR1   *CR2   OR2        1.4278  119.07 -176.20  114.66   1.4358
IC   CR1    CR2   OR2    C32        1.4187  114.66  171.13  122.69   1.4216
IC   CR2    OR2   C32    H32R       1.4358  122.69   69.64  110.33   1.1122
IC   H32R   OR2   *C32   H32S       1.1122  110.33 -121.76  110.50   1.1112
[truncated: 142,577 more chars]
