# Supplementary material for: Integrative Computational Prediction Strategy for Antibody–Antigen Binding: A Case Study on Interleukin‑1 Beta
Source: J Chem Inf Model. 2026 May 27;66(11):6659–75. doi: 10.1021/acs.jcim.6c00781 (PMC13250912; doi:10.1021/acs.jcim.6c00781)
Supplement: Supplementary file 2 [file ci6c00781_si_002.zip › charmm-gui-4g6m-AgESSA-r01/toppar/toppar_all36_lipid_oxidized.str]

read rtf card append
* Topology for oxidized phospholipid
*
! Parent files
! top_all36_lipid.rtf
! par_all36_lipid.prm
! top_all36_cgenff.rtf
! par_all36_cgenff.prm
! toppar_all36_lipid_lnp.str
! toppar_all36_lipid_mycobacterial.str
! toppar_all36_lipid_ether.str
! toppar_all36_lipid_sphingo.str
!
! Oxidized Phospholipid Nomenclature
! Character 1: Phospholipid headgroup identity
! •	E – ethanolamine
! •	C – choline
! Character 2: Non-oxidized tail identity
! •	P – palmitic acid (16:0)
! •	Q – palmitic ether (16:0) 
! •	S – stearic acid (18:0)
! Character 3: Oxidized tail group saturation
! •	S – saturated
! •	U – unsaturated
! Characters 4 and 5: Oxidized tail group carbon chain length
! •	Single digit lengths will be expressed with a leading zero (ex: 09)
! •	Double digit lengths will be expressed normally (ex: 16)
! Character 6: Functional groups in the oxidized tail
! •	A – aldehyde
! •	B – ketone and aldehyde
! •	C – protonated carboxylic acid
! •	D – deprotonated carboxylic acid
! •	E – ketone and protonated carboxylic acid
! •	F – ketone and deprotonated carboxylic acid
! •	H – hydroxyl
! •	I – hydroxyl and protonated carboxylic acid
! •	J – hydroxyl and deprotonated carboxylic acid
! •	K – ketone
! •	L – hydroxyl and aldehyde
! •	P – peroxide
!
41 1

RESI CPS04C       0.00 ! 1-palmitoyl-2-succinoyl-sn-glycero-3-phosphocholine
GROUP                  !               H15B
ATOM N    NTL    -0.60 !                 |
ATOM C12  CTL2   -0.10 !           H15A-C15-H15C
ATOM H12A HL      0.25 !                 |
ATOM H12B HL      0.25 !         H13B    |    H14A
ATOM C13  CTL5   -0.35 !           |     |     |
ATOM H13A HL      0.25 !     H13A-C13----N----C14-H14B     (+)
ATOM H13B HL      0.25 !           |     |     |
ATOM H13C HL      0.25 !         H13C    |    H14C
ATOM C14  CTL5   -0.35 !                 |
ATOM H14A HL      0.25 !                 |
ATOM H14B HL      0.25 !                 |    alpha6
ATOM H14C HL      0.25 !                 |
ATOM C15  CTL5   -0.35 !                 |
ATOM H15A HL      0.25 !          H12A--C12---H12B
ATOM H15B HL      0.25 !                 |
ATOM H15C HL      0.25 !                 |
GROUP                  !                 |     alpha5
ATOM C11  CTL2   -0.08 !                 |
ATOM H11A HAL2    0.09 !          H11A--C11---H11B
ATOM H11B HAL2    0.09 !                 |     alpha4
ATOM P    PL      1.50 !        (-) O13  O12
ATOM O13  O2L    -0.78 !              \ /      alpha3
ATOM O14  O2L    -0.78 !               P (+)
ATOM O12  OSLP   -0.57 !              / \      alpha2
ATOM O11  OSLP   -0.57 !        (-) O14  O11
ATOM C1   CTL2   -0.08 !                 |     alpha1
ATOM HA   HAL2    0.09 !            HA---C1---HB
ATOM HB   HAL2    0.09 !                 |     theta1
GROUP                  !                 |
ATOM C2   CTL1    0.17 !            HS---C2--------------
ATOM HS   HAL1    0.09 !                 | beta1        |
ATOM O21  OSL    -0.49 !            O22  O21          theta3
ATOM C21  CL      0.90 !             \\ /  beta2        |
ATOM O22  OBL    -0.63 !               C21              |
ATOM C22  CTL2   -0.22 !               |   beta3        |
ATOM H2R  HAL2    0.09 !        H2R---C22---H2S         |
ATOM H2S  HAL2    0.09 !               |                |
GROUP                  !               |    beta4       |
ATOM C3   CTL2    0.08 !               |                |
ATOM HX   HAL2    0.09 !               |           HX---C3---HY
ATOM HY   HAL2    0.09 !               |                |   gamma1
ATOM O31  OSL    -0.49 !               |           O32  O31
ATOM C31  CL      0.90 !               |            \\ /    gamma2
ATOM O32  OBL    -0.63 !               |              C31
ATOM C32  CTL2   -0.22 !               |              |     gamma3
ATOM H2X  HAL2    0.09 !               |        H2X---C32---H2Y
ATOM H2Y  HAL2    0.09 !               |              |
GROUP                  !               |              |      gamma4
ATOM C23  CTL2   -0.21 !               |              |
ATOM H3R  HAL2    0.09 !        H3R ---C23---H3S      |
ATOM H3S  HAL2    0.09 !               |              |
GROUP                  !               C24            |           
ATOM C24  CL      0.75 !              // \            |		  
ATOM O24R OBL    -0.55 !            O24R  O24S        |
ATOM O24S OHL    -0.61 !                  |           |
ATOM HO24 HOL     0.44 !                  HO24        |
GROUP                  !                              |
ATOM C33  CTL2   -0.18 !                              |
ATOM H3X  HAL2    0.09 !                       H3X---C33---H3Y
ATOM H3Y  HAL2    0.09 !                              |
GROUP                  !                              |
ATOM C34  CTL2   -0.18 !                              |
ATOM H4X  HAL2    0.09 !                       H4X---C34---H4Y
ATOM H4Y  HAL2    0.09 !                              |
GROUP                  !                              |
ATOM C35  CTL2   -0.18 !                              |
ATOM H5X  HAL2    0.09 !                       H5X---C35---H5Y
ATOM H5Y  HAL2    0.09 !                              |
GROUP                  !                              |
ATOM C36  CTL2   -0.18 !                              |
ATOM H6X  HAL2    0.09 !                       H6X---C36---H6Y
ATOM H6Y  HAL2    0.09 !                              |
GROUP                  !                              |
ATOM C37  CTL2   -0.18 !                              |
ATOM H7X  HAL2    0.09 !                       H7X---C37---H7Y
ATOM H7Y  HAL2    0.09 !                              |
GROUP                  !                              |
ATOM C38  CTL2   -0.18 !                              |
ATOM H8X  HAL2    0.09 !                       H8X---C38---H8Y
ATOM H8Y  HAL2    0.09 !                              |
GROUP                  !                              |
ATOM C39  CTL2   -0.18 !                              |
ATOM H9X  HAL2    0.09 !                       H9X---C39---H9Y
ATOM H9Y  HAL2    0.09 !                              |
GROUP                  !                              |
ATOM C310 CTL2   -0.18 !                              |
ATOM H10X HAL2    0.09 !                       H10X---C310--H10Y
ATOM H10Y HAL2    0.09 !                              |
GROUP                  !                              |
ATOM C311 CTL2   -0.18 !                              |
ATOM H11X HAL2    0.09 !                       H11X---C311--H11Y
ATOM H11Y HAL2    0.09 !                              |
GROUP                  !                              |
ATOM C312 CTL2   -0.18 !                              |
ATOM H12X HAL2    0.09 !                       H12X---C312--H12Y
ATOM H12Y HAL2    0.09 !                              |
GROUP                  !                              |
ATOM C313 CTL2   -0.18 !                              |
ATOM H13X HAL2    0.09 !                       H13X---C313--H13Y
ATOM H13Y HAL2    0.09 !                              |
GROUP                  !                              |
ATOM C314 CTL2   -0.18 !                              |
ATOM H14X HAL2    0.09 !                       H14X---C314--H14Y
ATOM H14Y HAL2    0.09 !                              |
GROUP                  !                              |
ATOM C315 CTL2   -0.18 !                              |
ATOM H15X HAL2    0.09 !                       H15X---C315--H15Y
ATOM H15Y HAL2    0.09 !                              |
GROUP                  !                              |
ATOM C316 CTL3   -0.27 !                              |
ATOM H16X HAL3    0.09 !                       H16X---C316--H16Y
ATOM H16Y HAL3    0.09 !                              |
ATOM H16Z HAL3    0.09 !                              H16Z

! Polar Head
BOND  N    C13       N    C14       N    C15
BOND  C13  H13A      C13  H13B      C13  H13C
BOND  C14  H14A      C14  H14B      C14  H14C
BOND  C15  H15A      C15  H15B      C15  H15C
BOND  N    C12
BOND  C12  H12A      C12  H12B      C12  C11
BOND  C11  H11A      C11  H11B      C11  O12       O11  C1
BOND  O12  P         P    O11       P    O13       P    O14
! Glycerol Backbone
BOND  C1   HA        C1    HB       C1   C2
BOND  C2   HS        C2    C3       C2   O21
BOND  C3   HX        C3    HY       C3   O31
! Chain from C2
BOND  O21  C21
BOND  C21  C22
DOUBLE  C21  O22
BOND  C22  H2R       C22  H2S       C22  C23
BOND  C23  H3R       C23  H3S       C23  C24
DOUBLE  C24  O24R
BOND  C24  O24S      O24S HO24
! Chain From C3
BOND  O31  C31
BOND  C31  C32
DOUBLE  C31  O32
BOND  C32  H2X       C32  H2Y       C32  C33
BOND  C33  H3X       C33  H3Y       C33  C34
BOND  C34  H4X       C34  H4Y       C34  C35
BOND  C35  H5X       C35  H5Y       C35  C36
BOND  C36  H6X       C36  H6Y       C36  C37
BOND  C37  H7X       C37  H7Y       C37  C38
BOND  C38  H8X       C38  H8Y       C38  C39
BOND  C39  H9X       C39  H9Y       C39  C310
BOND  C310 H10X      C310 H10Y      C310 C311
BOND  C311 H11X      C311 H11Y      C311 C312
BOND  C312 H12X      C312 H12Y      C312 C313
BOND  C313 H13X      C313 H13Y      C313 C314
BOND  C314 H14X      C314 H14Y      C314 C315
BOND  C315 H15X      C315 H15Y      C315 C316
BOND  C316 H16X      C316 H16Y      C316 H16Z
IMPR C21 O21 C22 O22    C31 O31 C32 O32
IMPR C24 O24S C23 O24R
IC C13    N      C12    C11        1.4950  110.81   58.46  117.00   1.5420
IC C13    C12    *N     C14        1.4950  110.81  122.75  109.46   1.4979
IC C13    C12    *N     C15        1.4950  110.81 -120.02  108.16   1.5034
IC C11    N      *C12   H12A       1.5420  117.00 -126.73  111.85   1.0787
IC H12A   N      *C12   H12B       1.0787  111.85 -115.99  107.93   1.0977
IC C14    N      C13    H13A       1.4979  111.01  179.36  109.41   1.0866
IC H13A   N      *C13   H13B       1.0866  109.41  119.11  111.31   1.0813
IC H13A   N      *C13   H13C       1.0866  109.41 -119.02  111.10   1.0815
IC C13    N      C14    H14A       1.4950  111.01 -179.09  109.58   1.0882
IC H14A   N      *C14   H14B       1.0882  109.58  118.63  110.95   1.0819
IC H14A   N      *C14   H14C       1.0882  109.58 -119.72  111.56   1.0811
IC C13    N      C15    H15A       1.4950  109.49 -176.86  110.11   1.0949
IC H15A   N      *C15   H15B       1.0949  110.11  112.40  111.19   1.0942
IC H15A   N      *C15   H15C       1.0949  110.11 -123.40  113.89   1.0740
IC N      C12    C11    O12        1.5227  117.00  126.96  108.43   1.4243
IC O12    C12    *C11   H11A       1.4243  108.43 -123.15  113.04   1.1139
IC H11A   C12    *C11   H11B       1.1139  113.04 -118.48  109.10   1.1129
IC C12    C11    O12    P          1.5420  108.43  -67.66  118.24   1.5905
IC C11    O12    P      O11        1.4243  118.24 -168.65  103.08   1.5759
IC O11    O12    *P     O13        1.5759  103.08  117.52  107.25   1.4784
IC O11    O12    *P     O14        1.5759  103.08 -117.26  106.69   1.4808
IC O12    P      O11    C1         1.5905  103.08   53.06  121.96   1.4290
IC P      O11    C1     C2         1.5759  121.96 -120.83  111.03   1.5486
IC C2     O11    *C1    HA         1.5486  111.03 -118.56  108.65   1.1130
IC HA     O11    *C1    HB         1.1130  108.65 -119.01  113.55   1.1171
IC O11    C1     C2     O21        1.4290  111.03 -176.04  106.79   1.4418
IC O21    C1     *C2    C3         1.4418  106.79 -121.29  111.26   1.5597 !defines S chirality
IC C3     C1     *C2    HS         1.5597  111.26 -118.26  107.07   1.1169 !defines S chirality
IC C1     C2     O21    C21        1.5486  106.79  150.93  115.28   1.3209
IC C2     O21    C21    C22        1.4418  115.28  176.64  108.60   1.5290
IC C22    O21    *C21   O22        1.5290  108.60  179.59  126.50   1.2169
IC O21    C21    C22    C23        1.3209  108.60 -179.01  112.27   1.5451
IC C23    C21    *C22   H2R        1.5451  112.27 -121.28  107.76   1.1092
IC H2R    C21    *C22   H2S        1.1092  107.76 -117.26  107.89   1.1091
IC C1     C2     C3     O31        1.5486  111.26  173.79  112.94   1.4459
IC O31    C2     *C3    HX         1.4459  112.94  126.42  109.02   1.1150
IC HX     C2     *C3    HY         1.1150  109.02  114.46  106.69   1.1125
IC C2     C3     O31    C31        1.5597  112.94   88.29  114.93   1.3313
IC C3     O31    C31    C32        1.4459  114.93 -173.14  108.62   1.5287
IC C32    O31    *C31   O32        1.5287  108.62 -178.86  125.93   1.2161
IC O31    C31    C32    C33        1.3313  108.62 -179.25  112.61   1.5449
IC C33    C31    *C32   H2X        1.5449  112.61 -120.75  107.37   1.1102
IC H2X    C31    *C32   H2Y        1.1102  107.37 -117.25  108.05   1.1083
IC C21    C22    C23    C24        1.5317  111.75  179.46  113.14   1.5318
IC C24    C22    *C23   H3R        1.5318  113.14 -119.54  110.11   1.1110
IC H3R    C22    *C23   H3S        1.1110  110.11 -119.39  110.42   1.1104
IC C23    O24S   *C24   O24R       1.5318  112.88 -179.86  121.36   1.2143
IC HO24   O24S   C24    C23        0.9561  107.32  175.23  112.43   1.5243
IC O24S   C24    C23    C22        1.3198  108.98   69.17  112.12   1.5454
IC C31    C32    C33    C34        1.5287  112.61 -178.86  112.01   1.5338
IC C34    C32    *C33   H3X        1.5338  112.01 -121.48  109.83   1.1138
IC H3X    C32    *C33   H3Y        1.1138  109.83 -117.75  109.42   1.1150
IC C32    C33    C34    C35        1.5449  112.01  179.84  112.77   1.5347
IC C35    C33    *C34   H4X        1.5347  112.77 -121.17  108.96   1.1136
IC H4X    C33    *C34   H4Y        1.1136  108.96 -117.41  109.17   1.1130
IC C33    C34    C35    C36        1.5338  112.77 -179.85  112.41   1.5346
IC C36    C34    *C35   H5X        1.5346  112.41 -121.34  109.12   1.1131
IC H5X    C34    *C35   H5Y        1.1131  109.12 -117.37  109.10   1.1134
IC C34    C35    C36    C37        1.5347  112.41 -179.32  112.86   1.5347
IC C37    C35    *C36   H6X        1.5347  112.86 -121.41  109.03   1.1133
IC H6X    C35    *C36   H6Y        1.1133  109.03 -117.30  109.00   1.1132
IC C35    C36    C37    C38        1.5346  112.86  179.55  112.41   1.5347
IC C38    C36    *C37   H7X        1.5347  112.41 -121.18  109.06   1.1132
IC H7X    C36    *C37   H7Y        1.1132  109.06 -117.42  109.19   1.1132
IC C36    C37    C38    C39        1.5347  112.41 -178.88  112.84   1.5346
IC C39    C37    *C38   H8X        1.5346  112.84 -121.50  109.09   1.1132
IC H8X    C37    *C38   H8Y        1.1132  109.09 -117.30  108.97   1.1133
IC C37    C38    C39    C310       1.5347  112.84  179.23  112.47   1.5348
IC C310   C38    *C39   H9X        1.5348  112.47 -121.14  109.05   1.1132
IC H9X    C38    *C39   H9Y        1.1132  109.05 -117.44  109.20   1.1131
IC C38    C39    C310   C311       1.5346  112.47 -178.98  112.76   1.5346
IC C311   C39    *C310  H10X       1.5346  112.76 -121.46  109.11   1.1132
IC H10X   C39    *C310  H10Y       1.1132  109.11 -117.33  109.01   1.1133
IC C39    C310   C311   C312       1.5348  112.76  179.33  112.56   1.5348
IC C312   C310   *C311  H11X       1.5348  112.56 -121.19  109.07   1.1132
IC H11X   C310   *C311  H11Y       1.1132  109.07 -117.41  109.15   1.1131
IC C310   C311   C312   C313       1.5346  112.56 -179.57  112.68   1.5346
IC C313   C311   *C312  H12X       1.5346  112.68 -121.37  109.11   1.1132
IC H12X   C311   *C312  H12Y       1.1132  109.11 -117.37  109.06   1.1132
IC C311   C312   C313   C314       1.5348  112.68  179.70  112.62   1.5348
IC C314   C312   *C313  H13X       1.5348  112.62 -121.28  109.09   1.1132
IC H13X   C312   *C313  H13Y       1.1132  109.09 -117.40  109.09   1.1132
IC C312   C313   C314   C315       1.5346  112.62  179.93  112.69   1.5340
IC C315   C313   *C314  H14X       1.5340  112.69 -121.31  109.12   1.1132
IC H14X   C313   *C314  H14Y       1.1132  109.12 -117.38  109.12   1.1132
IC C313   C314   C315   C316       1.5348  112.69  179.95  113.32   1.5309
IC C316   C314   *C315  H15X       1.5309  113.32 -121.68  108.76   1.1141
IC H15X   C314   *C315  H15Y       1.1141  108.76 -116.66  108.75   1.1141
IC C314   C315   C316   H16X       1.5340  113.32  -60.01  110.46   1.1113
IC H16X   C315   *C316  H16Y       1.1113  110.46  119.87  110.46   1.1113
IC H16X   C315   *C316  H16Z       1.1113  110.46 -120.07  110.61   1.1113

RESI CPS04D       -1.00 ! 1-palmitoyl-2-succinoyl-sn-glycero-3-phosphocholine, deprotonated carboxylic acid
GROUP                  !               H15B
ATOM N    NTL    -0.60 !                 |
ATOM C12  CTL2   -0.10 !           H15A-C15-H15C
ATOM H12A HL      0.25 !                 |
ATOM H12B HL      0.25 !         H13B    |    H14A
ATOM C13  CTL5   -0.35 !           |     |     |
ATOM H13A HL      0.25 !     H13A-C13----N----C14-H14B     (+)
ATOM H13B HL      0.25 !           |     |     |
ATOM H13C HL      0.25 !         H13C    |    H14C
ATOM C14  CTL5   -0.35 !                 |
ATOM H14A HL      0.25 !                 |
ATOM H14B HL      0.25 !                 |    alpha6
ATOM H14C HL      0.25 !                 |
ATOM C15  CTL5   -0.35 !                 |
ATOM H15A HL      0.25 !          H12A--C12---H12B
ATOM H15B HL      0.25 !                 |
ATOM H15C HL      0.25 !                 |
GROUP                  !                 |     alpha5
ATOM C11  CTL2   -0.08 !                 |
ATOM H11A HAL2    0.09 !          H11A--C11---H11B
ATOM H11B HAL2    0.09 !                 |     alpha4
ATOM P    PL      1.50 !        (-) O13  O12
ATOM O13  O2L    -0.78 !              \ /      alpha3
ATOM O14  O2L    -0.78 !               P (+)
ATOM O12  OSLP   -0.57 !              / \      alpha2
ATOM O11  OSLP   -0.57 !        (-) O14  O11
ATOM C1   CTL2   -0.08 !                 |     alpha1
ATOM HA   HAL2    0.09 !            HA---C1---HB
ATOM HB   HAL2    0.09 !                 |     theta1
GROUP                  !                 |
ATOM C2   CTL1    0.17 !            HS---C2--------------
ATOM HS   HAL1    0.09 !                 | beta1        |
ATOM O21  OSL    -0.49 !            O22  O21          theta3
ATOM C21  CL      0.90 !             \\ /  beta2        |
ATOM O22  OBL    -0.63 !               C21              |
ATOM C22  CTL2   -0.22 !               |   beta3        |
ATOM H2R  HAL2    0.09 !        H2R---C22---H2S         |
ATOM H2S  HAL2    0.09 !               |                |
GROUP                  !               |    beta4       |
ATOM C3   CTL2    0.08 !               |                |
ATOM HX   HAL2    0.09 !               |           HX---C3---HY
ATOM HY   HAL2    0.09 !               |                |   gamma1
ATOM O31  OSL    -0.49 !               |           O32  O31
ATOM C31  CL      0.90 !               |            \\ /    gamma2
ATOM O32  OBL    -0.63 !               |              C31
ATOM C32  CTL2   -0.22 !               |              |     gamma3
ATOM H2X  HAL2    0.09 !               |        H2X---C32---H2Y
ATOM H2Y  HAL2    0.09 !               |              |
GROUP                  !               |              |      gamma4
ATOM C23  CTL2   -0.28 !               |              |
ATOM H3R  HAL2    0.09 !        H3R ---C23---H3S      |
ATOM H3S  HAL2    0.09 !               |              |
GROUP                  !               C24            |	        
ATOM C24  CL      0.62 !              // \            |		
ATOM O24R OCL    -0.76 !            O24R  O24S        |		
ATOM O24S OCL    -0.76 !                  (-)	      |
GROUP                  !                              |
ATOM C33  CTL2   -0.18 !                              |
ATOM H3X  HAL2    0.09 !                       H3X---C33---H3Y
ATOM H3Y  HAL2    0.09 !                              |
GROUP                  !                              |
ATOM C34  CTL2   -0.18 !                              |
ATOM H4X  HAL2    0.09 !                       H4X---C34---H4Y
ATOM H4Y  HAL2    0.09 !                              |
GROUP                  !                              |
ATOM C35  CTL2   -0.18 !                              |
ATOM H5X  HAL2    0.09 !                       H5X---C35---H5Y
ATOM H5Y  HAL2    0.09 !                              |
GROUP                  !                              |
ATOM C36  CTL2   -0.18 !                              |
ATOM H6X  HAL2    0.09 !                       H6X---C36---H6Y
ATOM H6Y  HAL2    0.09 !                              |
GROUP                  !                              |
ATOM C37  CTL2   -0.18 !                              |
ATOM H7X  HAL2    0.09 !                       H7X---C37---H7Y
ATOM H7Y  HAL2    0.09 !                              |
GROUP                  !                              |
ATOM C38  CTL2   -0.18 !                              |
ATOM H8X  HAL2    0.09 !                       H8X---C38---H8Y
ATOM H8Y  HAL2    0.09 !                              |
GROUP                  !                              |
ATOM C39  CTL2   -0.18 !                              |
ATOM H9X  HAL2    0.09 !                       H9X---C39---H9Y
ATOM H9Y  HAL2    0.09 !                              |
GROUP                  !                              |
ATOM C310 CTL2   -0.18 !                              |
ATOM H10X HAL2    0.09 !                       H10X---C310--H10Y
ATOM H10Y HAL2    0.09 !                              |
GROUP                  !                              |
ATOM C311 CTL2   -0.18 !                              |
ATOM H11X HAL2    0.09 !                       H11X---C311--H11Y
ATOM H11Y HAL2    0.09 !                              |
GROUP                  !                              |
ATOM C312 CTL2   -0.18 !                              |
ATOM H12X HAL2    0.09 !                       H12X---C312--H12Y
ATOM H12Y HAL2    0.09 !                              |
GROUP                  !                              |
ATOM C313 CTL2   -0.18 !                              |
ATOM H13X HAL2    0.09 !                       H13X---C313--H13Y
ATOM H13Y HAL2    0.09 !                              |
GROUP                  !                              |
ATOM C314 CTL2   -0.18 !                              |
ATOM H14X HAL2    0.09 !                       H14X---C314--H14Y
ATOM H14Y HAL2    0.09 !                              |
GROUP                  !                              |
ATOM C315 CTL2   -0.18 !                              |
ATOM H15X HAL2    0.09 !                       H15X---C315--H15Y
ATOM H15Y HAL2    0.09 !                              |
GROUP                  !                              |
ATOM C316 CTL3   -0.27 !                              |
ATOM H16X HAL3    0.09 !                       H16X---C316--H16Y
ATOM H16Y HAL3    0.09 !                              |
ATOM H16Z HAL3    0.09 !                              H16Z

! Polar Head
BOND  N    C13       N    C14       N    C15
BOND  C13  H13A      C13  H13B      C13  H13C
BOND  C14  H14A      C14  H14B      C14  H14C
BOND  C15  H15A      C15  H15B      C15  H15C
BOND  N    C12
BOND  C12  H12A      C12  H12B      C12  C11
BOND  C11  H11A      C11  H11B      C11  O12       O11  C1
BOND  O12  P         P    O11       P    O13       P    O14
! Glycerol Backbone
BOND  C1   HA        C1    HB       C1   C2
BOND  C2   HS        C2    C3       C2   O21
BOND  C3   HX        C3    HY       C3   O31
! Chain from C2
BOND  O21  C21
BOND  C21  C22
DOUBLE  C21  O22
BOND  C22  H2R       C22  H2S       C22  C23
BOND  C23  H3R       C23  H3S       C23  C24
DOUBLE  C24  O24R
BOND  C24  O24S     
! Chain From C3
BOND  O31  C31
BOND  C31  C32
DOUBLE  C31  O32
BOND  C32  H2X       C32  H2Y       C32  C33
BOND  C33  H3X       C33  H3Y       C33  C34
BOND  C34  H4X       C34  H4Y       C34  C35
BOND  C35  H5X       C35  H5Y       C35  C36
BOND  C36  H6X       C36  H6Y       C36  C37
BOND  C37  H7X       C37  H7Y       C37  C38
BOND  C38  H8X       C38  H8Y       C38  C39
BOND  C39  H9X       C39  H9Y       C39  C310
BOND  C310 H10X      C310 H10Y      C310 C311
BOND  C311 H11X      C311 H11Y      C311 C312
BOND  C312 H12X      C312 H12Y      C312 C313
BOND  C313 H13X      C313 H13Y      C313 C314
BOND  C314 H14X      C314 H14Y      C314 C315
BOND  C315 H15X      C315 H15Y      C315 C316
BOND  C316 H16X      C316 H16Y      C316 H16Z
IMPR C21 O21 C22 O22    C31 O31 C32 O32
IMPR C24 O24S C23 O24R
IC C13    N      C12    C11        1.4950  110.81   58.46  117.00   1.5420
IC C13    C12    *N     C14        1.4950  110.81  122.75  109.46   1.4979
IC C13    C12    *N     C15        1.4950  110.81 -120.02  108.16   1.5034
IC C11    N      *C12   H12A       1.5420  117.00 -126.73  111.85   1.0787
IC H12A   N      *C12   H12B       1.0787  111.85 -115.99  107.93   1.0977
IC C14    N      C13    H13A       1.4979  111.01  179.36  109.41   1.0866
IC H13A   N      *C13   H13B       1.0866  109.41  119.11  111.31   1.0813
IC H13A   N      *C13   H13C       1.0866  109.41 -119.02  111.10   1.0815
IC C13    N      C14    H14A       1.4950  111.01 -179.09  109.58   1.0882
IC H14A   N      *C14   H14B       1.0882  109.58  118.63  110.95   1.0819
IC H14A   N      *C14   H14C       1.0882  109.58 -119.72  111.56   1.0811
IC C13    N      C15    H15A       1.4950  109.49 -176.86  110.11   1.0949
IC H15A   N      *C15   H15B       1.0949  110.11  112.40  111.19   1.0942
IC H15A   N      *C15   H15C       1.0949  110.11 -123.40  113.89   1.0740
IC N      C12    C11    O12        1.5227  117.00  126.96  108.43   1.4243
IC O12    C12    *C11   H11A       1.4243  108.43 -123.15  113.04   1.1139
IC H11A   C12    *C11   H11B       1.1139  113.04 -118.48  109.10   1.1129
IC C12    C11    O12    P          1.5420  108.43  -67.66  118.24   1.5905
IC C11    O12    P      O11        1.4243  118.24 -168.65  103.08   1.5759
IC O11    O12    *P     O13        1.5759  103.08  117.52  107.25   1.4784
IC O11    O12    *P     O14        1.5759  103.08 -117.26  106.69   1.4808
IC O12    P      O11    C1         1.5905  103.08   53.06  121.96   1.4290
IC P      O11    C1     C2         1.5759  121.96 -120.83  111.03   1.5486
IC C2     O11    *C1    HA         1.5486  111.03 -118.56  108.65   1.1130
IC HA     O11    *C1    HB         1.1130  108.65 -119.01  113.55   1.1171
IC O11    C1     C2     O21        1.4290  111.03 -176.04  106.79   1.4418
IC O21    C1     *C2    C3         1.4418  106.79 -121.29  111.26   1.5597 !defines S chirality
IC C3     C1     *C2    HS         1.5597  111.26 -118.26  107.07   1.1169 !defines S chirality
IC C1     C2     O21    C21        1.5486  106.79  150.93  115.28   1.3209
IC C2     O21    C21    C22        1.4418  115.28  176.64  108.60   1.5290
IC C22    O21    *C21   O22        1.5290  108.60  179.59  126.50   1.2169
IC O21    C21    C22    C23        1.3209  108.60 -179.01  112.27   1.5451
IC C23    C21    *C22   H2R        1.5451  112.27 -121.28  107.76   1.1092
IC H2R    C21    *C22   H2S        1.1092  107.76 -117.26  107.89   1.1091
IC C1     C2     C3     O31        1.5486  111.26  173.79  112.94   1.4459
IC O31    C2     *C3    HX         1.4459  112.94  126.42  109.02   1.1150
IC HX     C2     *C3    HY         1.1150  109.02  114.46  106.69   1.1125
IC C2     C3     O31    C31        1.5597  112.94   88.29  114.93   1.3313
IC C3     O31    C31    C32        1.4459  114.93 -173.14  108.62   1.5287
IC C32    O31    *C31   O32        1.5287  108.62 -178.86  125.93   1.2161
IC O31    C31    C32    C33        1.3313  108.62 -179.25  112.61   1.5449
IC C33    C31    *C32   H2X        1.5449  112.61 -120.75  107.37   1.1102
IC H2X    C31    *C32   H2Y        1.1102  107.37 -117.25  108.05   1.1083
IC C21    C22    C23    C24        1.5290  112.27 -178.80  112.39   1.5341
IC C24    C22    *C23   H3R        1.5318  113.14 -119.54  110.11   1.1110
IC H3R    C22    *C23   H3S        1.1110  110.11 -119.39  110.42   1.1104
IC C23    O24S   *C24   O24R       1.5271  108.98 -179.21  126.54   1.2165
IC O24S   C24    C23    C22        1.3198  108.98   69.17  112.12   1.5454
IC C31    C32    C33    C34        1.5287  112.61 -178.86  112.01   1.5338
IC C34    C32    *C33   H3X        1.5338  112.01 -121.48  109.83   1.1138
IC H3X    C32    *C33   H3Y        1.1138  109.83 -117.75  109.42   1.1150
IC C32    C33    C34    C35        1.5449  112.01  179.84  112.77   1.5347
IC C35    C33    *C34   H4X        1.5347  112.77 -121.17  108.96   1.1136
IC H4X    C33    *C34   H4Y        1.1136  108.96 -117.41  109.17   1.1130
IC C33    C34    C35    C36        1.5338  112.77 -179.85  112.41   1.5346
IC C36    C34    *C35   H5X        1.5346  112.41 -121.34  109.12   1.1131
IC H5X    C34    *C35   H5Y        1.1131  109.12 -117.37  109.10   1.1134
IC C34    C35    C36    C37        1.5347  112.41 -179.32  112.86   1.5347
IC C37    C35    *C36   H6X        1.5347  112.86 -121.41  109.03   1.1133
IC H6X    C35    *C36   H6Y        1.1133  109.03 -117.30  109.00   1.1132
IC C35    C36    C37    C38        1.5346  112.86  179.55  112.41   1.5347
IC C38    C36    *C37   H7X        1.5347  112.41 -121.18  109.06   1.1132
IC H7X    C36    *C37   H7Y        1.1132  109.06 -117.42  109.19   1.1132
IC C36    C37    C38    C39        1.5347  112.41 -178.88  112.84   1.5346
IC C39    C37    *C38   H8X        1.5346  112.84 -121.50  109.09   1.1132
IC H8X    C37    *C38   H8Y        1.1132  109.09 -117.30  108.97   1.1133
IC C37    C38    C39    C310       1.5347  112.84  179.23  112.47   1.5348
IC C310   C38    *C39   H9X        1.5348  112.47 -121.14  109.05   1.1132
IC H9X    C38    *C39   H9Y        1.1132  109.05 -117.44  109.20   1.1131
IC C38    C39    C310   C311       1.5346  112.47 -178.98  112.76   1.5346
IC C311   C39    *C310  H10X       1.5346  112.76 -121.46  109.11   1.1132
IC H10X   C39    *C310  H10Y       1.1132  109.11 -117.33  109.01   1.1133
IC C39    C310   C311   C312       1.5348  112.76  179.33  112.56   1.5348
IC C312   C310   *C311  H11X       1.5348  112.56 -121.19  109.07   1.1132
IC H11X   C310   *C311  H11Y       1.1132  109.07 -117.41  109.15   1.1131
IC C310   C311   C312   C313       1.5346  112.56 -179.57  112.68   1.5346
IC C313   C311   *C312  H12X       1.5346  112.68 -121.37  109.11   1.1132
IC H12X   C311   *C312  H12Y       1.1132  109.11 -117.37  109.06   1.1132
IC C311   C312   C313   C314       1.5348  112.68  179.70  112.62   1.5348
IC C314   C312   *C313  H13X       1.5348  112.62 -121.28  109.09   1.1132
IC H13X   C312   *C313  H13Y       1.1132  109.09 -117.40  109.09   1.1132
IC C312   C313   C314   C315       1.5346  112.62  179.93  112.69   1.5340
IC C315   C313   *C314  H14X       1.5340  112.69 -121.31  109.12   1.1132
IC H14X   C313   *C314  H14Y       1.1132  109.12 -117.38  109.12   1.1132
IC C313   C314   C315   C316       1.5348  112.69  179.95  113.32   1.5309
IC C316   C314   *C315  H15X       1.5309  113.32 -121.68  108.76   1.1141
IC H15X   C314   *C315  H15Y       1.1141  108.76 -116.66  108.75   1.1141
IC C314   C315   C316   H16X       1.5340  113.32  -60.01  110.46   1.1113
IC H16X   C315   *C316  H16Y       1.1113  110.46  119.87  110.46   1.1113
IC H16X   C315   *C316  H16Z       1.1113  110.46 -120.07  110.61   1.1113


RESI CPS09C       0.00 !  1-palmitoyl-2-azelaoyl-sn-3-phosphocholine
GROUP                  !               H15B
ATOM N    NTL    -0.60 !                 |
ATOM C12  CTL2   -0.10 !           H15A-C15-H15C
ATOM H12A HL      0.25 !                 |
ATOM H12B HL      0.25 !         H13B    |    H14A
ATOM C13  CTL5   -0.35 !           |     |     |
ATOM H13A HL      0.25 !     H13A-C13----N----C14-H14B     (+)
ATOM H13B HL      0.25 !           |     |     |
ATOM H13C HL      0.25 !         H13C    |    H14C
ATOM C14  CTL5   -0.35 !                 |
ATOM H14A HL      0.25 !                 |
ATOM H14B HL      0.25 !                 |    alpha6
ATOM H14C HL      0.25 !                 |
ATOM C15  CTL5   -0.35 !                 |
ATOM H15A HL      0.25 !          H12A--C12---H12B
ATOM H15B HL      0.25 !                 |
ATOM H15C HL      0.25 !                 |
GROUP                  !                 |     alpha5
ATOM C11  CTL2   -0.08 !                 |
ATOM H11A HAL2    0.09 !          H11A--C11---H11B
ATOM H11B HAL2    0.09 !                 |     alpha4
ATOM P    PL      1.50 !        (-) O13  O12
ATOM O13  O2L    -0.78 !              \ /      alpha3
ATOM O14  O2L    -0.78 !               P (+)
ATOM O12  OSLP   -0.57 !              / \      alpha2
ATOM O11  OSLP   -0.57 !        (-) O14  O11
ATOM C1   CTL2   -0.08 !                 |     alpha1
ATOM HA   HAL2    0.09 !            HA---C1---HB
ATOM HB   HAL2    0.09 !                 |     theta1
GROUP                  !                 |
ATOM C2   CTL1    0.17 !            HS---C2--------------
ATOM HS   HAL1    0.09 !                 | beta1        |
ATOM O21  OSL    -0.49 !            O22  O21          theta3
ATOM C21  CL      0.90 !             \\ /  beta2        |
ATOM O22  OBL    -0.63 !               C21              |
ATOM C22  CTL2   -0.22 !               |   beta3        |
ATOM H2R  HAL2    0.09 !        H2R---C22---H2S         |
ATOM H2S  HAL2    0.09 !               |                |
GROUP                  !               |    beta4       |
ATOM C3   CTL2    0.08 !               |                |
ATOM HX   HAL2    0.09 !               |           HX---C3---HY
ATOM HY   HAL2    0.09 !               |                |   gamma1
ATOM O31  OSL    -0.49 !               |           O32  O31
ATOM C31  CL      0.90 !               |            \\ /    gamma2
ATOM O32  OBL    -0.63 !               |              C31
ATOM C32  CTL2   -0.22 !               |              |     gamma3
ATOM H2X  HAL2    0.09 !               |        H2X---C32---H2Y
ATOM H2Y  HAL2    0.09 !               |              |
GROUP                  !               |              |
ATOM C23  CTL2   -0.18 !               |              |
ATOM H3R  HAL2    0.09 !        H3R ---C23---H3S      |
ATOM H3S  HAL2    0.09 !               |              |
GROUP                  !               |              |
ATOM C24  CTL2   -0.18 !               |              |
ATOM H4R  HAL2    0.09 !        H4R ---C24---H4S      |
ATOM H4S  HAL2    0.09 !               |              |
GROUP                  !               |              |
ATOM C25  CTL2   -0.18 !               |              |
ATOM H5R  HAL2    0.09 !        H5R ---C25---H5S      |
ATOM H5S  HAL2    0.09 !               |              |
GROUP                  !               |              |
ATOM C26  CTL2   -0.18 !               |              |
ATOM H6R  HAL2    0.09 !        H6R ---C26---H6S      |
ATOM H6S  HAL2    0.09 !               |              |
GROUP                  !               |              |
ATOM C27  CTL2   -0.18 !               |              |
ATOM H7R  HAL2    0.09 !        H7R ---C27---H7S      |
ATOM H7S  HAL2    0.09 !               |              |
GROUP                  !               |              |
ATOM C28  CTL2   -0.21 !               |              |
ATOM H8R  HAL2    0.09 !        H8R ---C28---H8S      |
ATOM H8S  HAL2    0.09 !               |              |
GROUP                  !               C29            |
ATOM C29  CL      0.75 !              // \            |
ATOM O29R OBL    -0.55 !            O29R  O29S        |
ATOM O29S OHL    -0.61 !                  |           |
ATOM HO29 HOL     0.44 !                  HO29        |
GROUP                  !                              |
ATOM C33  CTL2   -0.18 !                              |
ATOM H3X  HAL2    0.09 !                       H3X ---C33---H3Y
ATOM H3Y  HAL2    0.09 !                              |
GROUP                  !                              |
ATOM C34  CTL2   -0.18 !                              |
ATOM H4X  HAL2    0.09 !                       H4X ---C34---H4Y
ATOM H4Y  HAL2    0.09 !                              |
GROUP                  !                              |
ATOM C35  CTL2   -0.18 !                              |
ATOM H5X  HAL2    0.09 !                       H5X ---C35---H5Y
ATOM H5Y  HAL2    0.09 !                              |
GROUP                  !                              |
ATOM C36  CTL2   -0.18 !                              |
ATOM H6X  HAL2    0.09 !                       H6X ---C36---H6Y
ATOM H6Y  HAL2    0.09 !                              |
GROUP                  !                              |
ATOM C37  CTL2   -0.18 !                              |
ATOM H7X  HAL2    0.09 !                       H7X ---C37---H7Y
ATOM H7Y  HAL2    0.09 !                              |
GROUP                  !                              |
ATOM C38  CTL2   -0.18 !                              |
ATOM H8X  HAL2    0.09 !                       H8X ---C38---H8Y
ATOM H8Y  HAL2    0.09 !                              |
GROUP                  !                              |
ATOM C39  CTL2   -0.18 !                              |
ATOM H9X  HAL2    0.09 !                       H9X ---C39---H9Y
ATOM H9Y  HAL2    0.09 !                              |
GROUP                  !                              |
ATOM C310 CTL2   -0.18 !                              |
ATOM H10X HAL2    0.09 !                       H10X---C310--H10Y
ATOM H10Y HAL2    0.09 !                              |
GROUP                  !                              |
ATOM C311 CTL2   -0.18 !                              |
ATOM H11X HAL2    0.09 !                       H11X---C311--H11Y
ATOM H11Y HAL2    0.09 !                              |
GROUP                  !                              |
ATOM C312 CTL2   -0.18 !                              |
ATOM H12X HAL2    0.09 !                       H12X---C312--H12Y
ATOM H12Y HAL2    0.09 !                              |
GROUP                  !                              |
ATOM C313 CTL2   -0.18 !                              |
ATOM H13X HAL2    0.09 !                       H13X---C313--H13Y
ATOM H13Y HAL2    0.09 !                              |
GROUP                  !                              |
ATOM C314 CTL2   -0.18 !                              |
ATOM H14X HAL2    0.09 !                       H14X---C314--H14Y
ATOM H14Y HAL2    0.09 !                              |
GROUP                  !                              |
ATOM C315 CTL2   -0.18 !                              |
ATOM H15X HAL2    0.09 !                       H15X---C315--H15Y
ATOM H15Y HAL2    0.09 !                              |
GROUP                  !                              |
ATOM C316 CTL3   -0.27 !                              |
ATOM H16X HAL3    0.09 !                       H16X---C316--H16Y
ATOM H16Y HAL3    0.09 !                              |
ATOM H16Z HAL3    0.09 !                              H16Z

! Polar Head
BOND  N    C13       N    C14       N    C15
BOND  C13  H13A      C13  H13B      C13  H13C
BOND  C14  H14A      C14  H14B      C14  H14C
BOND  C15  H15A      C15  H15B      C15  H15C
BOND  N    C12
BOND  C12  H12A      C12  H12B      C12  C11
BOND  C11  H11A      C11  H11B      C11  O12       O11  C1
BOND  O12  P         P    O11       P    O13       P    O14
! Glycerol Backbone
BOND  C1   HA        C1    HB       C1   C2
BOND  C2   HS        C2    C3       C2   O21
BOND  C3   HX        C3    HY       C3   O31
! Chain from C2
BOND  O21  C21
BOND  C21  C22
DOUBLE  C21  O22
BOND  C22  H2R       C22  H2S       C22  C23
BOND  C23  H3R       C23  H3S       C23  C24
BOND  C24  H4R       C24  H4S       C24  C25
BOND  C25  H5R       C25  H5S       C25  C26
BOND  C26  H6R       C26  H6S       C26  C27
BOND  C27  H7R       C27  H7S       C27  C28
BOND  C28  H8R       C28  H8S       C28  C29
DOUBLE  C29  O29R
BOND  C29  O29S      O29S HO29
! Chain From C3
BOND  O31  C31
BOND  C31  C32
DOUBLE  C31  O32
BOND  C32  H2X       C32  H2Y       C32  C33
BOND  C33  H3X       C33  H3Y       C33  C34
BOND  C34  H4X       C34  H4Y       C34  C35
BOND  C35  H5X       C35  H5Y       C35  C36
BOND  C36  H6X       C36  H6Y       C36  C37
BOND  C37  H7X       C37  H7Y       C37  C38
BOND  C38  H8X       C38  H8Y       C38  C39
BOND  C39  H9X       C39  H9Y       C39  C310
BOND  C310 H10X      C310 H10Y      C310 C311
BOND  C311 H11X      C311 H11Y      C311 C312
BOND  C312 H12X      C312 H12Y      C312 C313
BOND  C313 H13X      C313 H13Y      C313 C314
BOND  C314 H14X      C314 H14Y      C314 C315
BOND  C315 H15X      C315 H15Y      C315 C316
BOND  C316 H16X      C316 H16Y      C316 H16Z
IMPR C21 O21 C22 O22    C31 O31 C32 O32
IMPR C29 O29S C28 O29R 
IC C13    N      C12    C11        1.4950  110.81   58.46  117.00   1.5420
IC C13    C12    *N     C14        1.4950  110.81  122.75  109.46   1.4979
IC C13    C12    *N     C15        1.4950  110.81 -120.02  108.16   1.5034
IC C11    N      *C12   H12A       1.5420  117.00 -126.73  111.85   1.0787
IC H12A   N      *C12   H12B       1.0787  111.85 -115.99  107.93   1.0977
IC C14    N      C13    H13A       1.4979  111.01  179.36  109.41   1.0866
IC H13A   N      *C13   H13B       1.0866  109.41  119.11  111.31   1.0813
IC H13A   N      *C13   H13C       1.0866  109.41 -119.02  111.10   1.0815
IC C13    N      C14    H14A       1.4950  111.01 -179.09  109.58   1.0882
IC H14A   N      *C14   H14B       1.0882  109.58  118.63  110.95   1.0819
IC H14A   N      *C14   H14C       1.0882  109.58 -119.72  111.56   1.0811
IC C13    N      C15    H15A       1.4950  109.49 -176.86  110.11   1.0949
IC H15A   N      *C15   H15B       1.0949  110.11  112.40  111.19   1.0942
IC H15A   N      *C15   H15C       1.0949  110.11 -123.40  113.89   1.0740
IC N      C12    C11    O12        1.5227  117.00  126.96  108.43   1.4243
IC O12    C12    *C11   H11A       1.4243  108.43 -123.15  113.04   1.1139
IC H11A   C12    *C11   H11B       1.1139  113.04 -118.48  109.10   1.1129
IC C12    C11    O12    P          1.5420  108.43  -67.66  118.24   1.5905
IC C11    O12    P      O11        1.4243  118.24 -168.65  103.08   1.5759
IC O11    O12    *P     O13        1.5759  103.08  117.52  107.25   1.4784
IC O11    O12    *P     O14        1.5759  103.08 -117.26  106.69   1.4808
IC O12    P      O11    C1         1.5905  103.08   53.06  121.96   1.4290
IC P      O11    C1     C2         1.5759  121.96 -120.83  111.03   1.5486
IC C2     O11    *C1    HA         1.5486  111.03 -118.56  108.65   1.1130
IC HA     O11    *C1    HB         1.1130  108.65 -119.01  113.55   1.1171
IC O11    C1     C2     O21        1.4290  111.03 -176.04  106.79   1.4418
IC O21    C1     *C2    C3         1.4418  106.79 -121.29  111.26   1.5597 !defines S chirality
IC C3     C1     *C2    HS         1.5597  111.26 -118.26  107.07   1.1169 !defines S chirality
IC C1     C2     O21    C21        1.5486  106.79  150.93  115.28   1.3209
IC C2     O21    C21    C22        1.4418  115.28  176.64  108.60   1.5290
IC C22    O21    *C21   O22        1.5290  108.60  179.59  126.50   1.2169
IC O21    C21    C22    C23        1.3209  108.60 -179.01  112.27   1.5451
IC C23    C21    *C22   H2R        1.5451  112.27 -121.28  107.76   1.1092
IC H2R    C21    *C22   H2S        1.1092  107.76 -117.26  107.89   1.1091
IC C1     C2     C3     O31        1.5486  111.26  173.79  112.94   1.4459
IC O31    C2     *C3    HX         1.4459  112.94  126.42  109.02   1.1150
IC HX     C2     *C3    HY         1.1150  109.02  114.46  106.69   1.1125
IC C2     C3     O31    C31        1.5597  112.94   88.29  114.93   1.3313
IC C3     O31    C31    C32        1.4459  114.93 -173.14  108.62   1.5287
IC C32    O31    *C31   O32        1.5287  108.62 -178.86  125.93   1.2161
IC O31    C31    C32    C33        1.3313  108.62 -179.25  112.61   1.5449
IC C33    C31    *C32   H2X        1.5449  112.61 -120.75  107.37   1.1102
IC H2X    C31    *C32   H2Y        1.1102  107.37 -117.25  108.05   1.1083
IC C21    C22    C23    C24        1.5290  112.27 -178.80  112.39   1.5341
IC C24    C22    *C23   H3R        1.5318  113.14 -119.54  110.11   1.1110
IC H3R    C22    *C23   H3S        1.1110  110.11 -119.39  110.42   1.1104
IC C22    C23    C24    C25        1.5445  112.52 -179.64  112.32   1.5350
IC C25    C23    *C24   H4R        1.5350  112.32 -121.18  109.23   1.1133
IC H4R    C22    *C24   H4S        1.1133   90.22 -107.76   89.86   1.1133
IC C23    C24    C25    C26        1.5342  112.32  179.69  112.82   1.5348
IC C26    C24    *C25   H5R        1.5348  112.82 -121.38  108.95   1.1135
IC H5R    C24    *C25   H5S        1.1135  108.95 -117.17  109.00   1.1135
IC C24    C25    C26    C27        1.5350  112.82 -179.77  112.53   1.5347
IC C27    C25    *C26   H6R        1.5347  112.53 -121.42  109.08   1.1136
IC H6R    C25    *C26   H6S        1.1136  109.08 -117.37  108.96   1.1134
IC C25    C26    C27    C28        1.5348  112.53  179.50  112.17   1.5452
IC C28    C26    *C27   H7R        1.5452  112.17 -121.64  108.62   1.1143
IC H7R    C26    *C27   H7S        1.1143  108.62 -116.89  108.58   1.1142
IC C26    C27    C28    C29        1.5347  112.17  178.05  112.78   1.5287
IC C24    C27    *C28   H8R        5.1131   33.87   59.06  109.64   1.1105
IC H8R    C27    *C28   H8S        1.1105  109.64 -119.45  110.16   1.1093
IC C28    O29S   *C29   O29R       1.5287  113.17 -179.28  121.11   1.2147
IC HO29   O29S   C29    C28        0.9576  111.04  179.36  113.17   1.5287
IC O29S   C29    C28    C27        1.3812  113.17   65.74  112.78   1.5452
IC C31    C32    C33    C34        1.5287  112.61 -178.86  112.01   1.5338
IC C34    C32    *C33   H3X        1.5338  112.01 -121.48  109.83   1.1138
IC H3X    C32    *C33   H3Y        1.1138  109.83 -117.75  109.42   1.1150
IC C32    C33    C34    C35        1.5449  112.01  179.84  112.77   1.5347
IC C35    C33    *C34   H4X        1.5347  112.77 -121.17  108.96   1.1136
IC H4X    C33    *C34   H4Y        1.1136  108.96 -117.41  109.17   1.1130
IC C33    C34    C35    C36        1.5338  112.77 -179.85  112.41   1.5346
IC C36    C34    *C35   H5X        1.5346  112.41 -121.34  109.12   1.1131
IC H5X    C34    *C35   H5Y        1.1131  109.12 -117.37  109.10   1.1134
IC C34    C35    C36    C37        1.5347  112.41 -179.32  112.86   1.5347
IC C37    C35    *C36   H6X        1.5347  112.86 -121.41  109.03   1.1133
IC H6X    C35    *C36   H6Y        1.1133  109.03 -117.30  109.00   1.1132
IC C35    C36    C37    C38        1.5346  112.86  179.55  112.41   1.5347
IC C38    C36    *C37   H7X        1.5347  112.41 -121.18  109.06   1.1132
IC H7X    C36    *C37   H7Y        1.1132  109.06 -117.42  109.19   1.1132
IC C36    C37    C38    C39        1.5347  112.41 -178.88  112.84   1.5346
IC C39    C37    *C38   H8X        1.5346  112.84 -121.50  109.09   1.1132
IC H8X    C37    *C38   H8Y        1.1132  109.09 -117.30  108.97   1.1133
IC C37    C38    C39    C310       1.5347  112.84  179.23  112.47   1.5348
IC C310   C38    *C39   H9X        1.5348  112.47 -121.14  109.05   1.1132
IC H9X    C38    *C39   H9Y        1.1132  109.05 -117.44  109.20   1.1131
IC C38    C39    C310   C311       1.5346  112.47 -178.98  112.76   1.5346
IC C311   C39    *C310  H10X       1.5346  112.76 -121.46  109.11   1.1132
IC H10X   C39    *C310  H10Y       1.1132  109.11 -117.33  109.01   1.1133
IC C39    C310   C311   C312       1.5348  112.76  179.33  112.56   1.5348
IC C312   C310   *C311  H11X       1.5348  112.56 -121.19  109.07   1.1132
IC H11X   C310   *C311  H11Y       1.1132  109.07 -117.41  109.15   1.1131
IC C310   C311   C312   C313       1.5346  112.56 -179.57  112.68   1.5346
IC C313   C311   *C312  H12X       1.5346  112.68 -121.37  109.11   1.1132
IC H12X   C311   *C312  H12Y       1.1132  109.11 -117.37  109.06   1.1132
IC C311   C312   C313   C314       1.5348  112.68  179.70  112.62   1.5348
IC C314   C312   *C313  H13X       1.5348  112.62 -121.28  109.09   1.1132
IC H13X   C312   *C313  H13Y       1.1132  109.09 -117.40  109.09   1.1132
IC C312   C313   C314   C315       1.5346  112.62  179.93  112.69   1.5340
IC C315   C313   *C314  H14X       1.5340  112.69 -121.31  109.12   1.1132
IC H14X   C313   *C314  H14Y       1.1132  109.12 -117.38  109.12   1.1132
IC C313   C314   C315   C316       1.5348  112.69  179.95  113.32   1.5309
IC C316   C314   *C315  H15X       1.5309  113.32 -121.68  108.76   1.1141
IC H15X   C314   *C315  H15Y       1.1141  108.76 -116.66  108.75   1.1141
IC C314   C315   C316   H16X       1.5340  113.32  -60.01  110.46   1.1113
IC H16X   C315   *C316  H16Y       1.1113  110.46  119.87  110.46   1.1113
IC H16X   C315   *C316  H16Z       1.1113  110.46 -120.07  110.61   1.1113


RESI CPS09D      -1.00 !  1-palmitoyl-2-azelaoyl-sn-3-phosphocholine, deprotonated carboxylic acid
GROUP                  !               H15B
ATOM N    NTL    -0.60 !                 |
ATOM C12  CTL2   -0.10 !           H15A-C15-H15C
ATOM H12A HL      0.25 !                 |
ATOM H12B HL      0.25 !         H13B    |    H14A
ATOM C13  CTL5   -0.35 !           |     |     |
ATOM H13A HL      0.25 !     H13A-C13----N----C14-H14B     (+)
ATOM H13B HL      0.25 !           |     |     |
ATOM H13C HL      0.25 !         H13C    |    H14C
ATOM C14  CTL5   -0.35 !                 |
ATOM H14A HL      0.25 !                 |
ATOM H14B HL      0.25 !                 |    alpha6
ATOM H14C HL      0.25 !                 |
ATOM C15  CTL5   -0.35 !                 |
ATOM H15A HL      0.25 !          H12A--C12---H12B
ATOM H15B HL      0.25 !                 |
ATOM H15C HL      0.25 !                 |
GROUP                  !                 |     alpha5
ATOM C11  CTL2   -0.08 !                 |
ATOM H11A HAL2    0.09 !          H11A--C11---H11B
ATOM H11B HAL2    0.09 !                 |     alpha4
ATOM P    PL      1.50 !        (-) O13  O12
ATOM O13  O2L    -0.78 !              \ /      alpha3
ATOM O14  O2L    -0.78 !               P (+)
ATOM O12  OSLP   -0.57 !              / \      alpha2
ATOM O11  OSLP   -0.57 !        (-) O14  O11
ATOM C1   CTL2   -0.08 !                 |     alpha1
ATOM HA   HAL2    0.09 !            HA---C1---HB
ATOM HB   HAL2    0.09 !                 |     theta1
GROUP                  !                 |
ATOM C2   CTL1    0.17 !            HS---C2--------------
ATOM HS   HAL1    0.09 !                 | beta1        |
ATOM O21  OSL    -0.49 !            O22  O21          theta3
ATOM C21  CL      0.90 !             \\ /  beta2        |
ATOM O22  OBL    -0.63 !               C21              |
ATOM C22  CTL2   -0.22 !               |   beta3        |
ATOM H2R  HAL2    0.09 !        H2R---C22---H2S         |
ATOM H2S  HAL2    0.09 !               |                |
GROUP                  !               |    beta4       |
ATOM C3   CTL2    0.08 !               |                |
ATOM HX   HAL2    0.09 !               |           HX---C3---HY
ATOM HY   HAL2    0.09 !               |                |   gamma1
ATOM O31  OSL    -0.49 !               |           O32  O31
ATOM C31  CL      0.90 !               |            \\ /    gamma2
ATOM O32  OBL    -0.63 !               |              C31
ATOM C32  CTL2   -0.22 !               |              |     gamma3
ATOM H2X  HAL2    0.09 !               |        H2X---C32---H2Y
ATOM H2Y  HAL2    0.09 !               |              |
GROUP                  !               |              |
ATOM C23  CTL2   -0.18 !               |              |
ATOM H3R  HAL2    0.09 !        H3R ---C23---H3S      |
ATOM H3S  HAL2    0.09 !               |              |
GROUP                  !               |              |
ATOM C24  CTL2   -0.18 !               |              |
ATOM H4R  HAL2    0.09 !        H4R ---C24---H4S      |
ATOM H4S  HAL2    0.09 !               |              |
GROUP                  !               |              |
ATOM C25  CTL2   -0.18 !               |              |
ATOM H5R  HAL2    0.09 !        H5R ---C25---H5S      |
ATOM H5S  HAL2    0.09 !               |              |
GROUP                  !               |              |
ATOM C26  CTL2   -0.18 !               |              |
ATOM H6R  HAL2    0.09 !        H6R ---C26---H6S      |
ATOM H6S  HAL2    0.09 !               |              |
GROUP                  !               |              |
ATOM C27  CTL2   -0.18 !               |              |
ATOM H7R  HAL2    0.09 !        H7R ---C27---H7S      |
ATOM H7S  HAL2    0.09 !               |              |
GROUP                  !               |              |
ATOM C28  CTL2   -0.28 !               |              |
ATOM H8R  HAL2    0.09 !        H8R ---C28---H8S      |
ATOM H8S  HAL2    0.09 !               |              |
GROUP                  !               C29            |
ATOM C29  CL      0.62 !              // \            |
ATOM O29R OCL    -0.76 !            O29R  O29S        |
ATOM O29S OCL    -0.76 !                  (-)         |
GROUP                  !                              |
ATOM C33  CTL2   -0.18 !                              |
ATOM H3X  HAL2    0.09 !                       H3X ---C33---H3Y
ATOM H3Y  HAL2    0.09 !                              |
GROUP                  !                              |
ATOM C34  CTL2   -0.18 !                              |
ATOM H4X  HAL2    0.09 !                       H4X ---C34---H4Y
ATOM H4Y  HAL2    0.09 !                              |
GROUP                  !                              |
ATOM C35  CTL2   -0.18 !                              |
ATOM H5X  HAL2    0.09 !                       H5X ---C35---H5Y
ATOM H5Y  HAL2    0.09 !                              |
GROUP                  !                              |
ATOM C36  CTL2   -0.18 !                              |
ATOM H6X  HAL2    0.09 !                       H6X ---C36---H6Y
ATOM H6Y  HAL2    0.09 !                              |
GROUP                  !                              |
ATOM C37  CTL2   -0.18 !                              |
ATOM H7X  HAL2    0.09 !                       H7X ---C37---H7Y
ATOM H7Y  HAL2    0.09 !                              |
GROUP                  !                              |
ATOM C38  CTL2   -0.18 !                              |
ATOM H8X  HAL2    0.09 !                       H8X ---C38---H8Y
ATOM H8Y  HAL2    0.09 !                              |
GROUP                  !                              |
ATOM C39  CTL2   -0.18 !                              |
ATOM H9X  HAL2    0.09 !                       H9X ---C39---H9Y
ATOM H9Y  HAL2    0.09 !                              |
GROUP                  !                              |
ATOM C310 CTL2   -0.18 !                              |
ATOM H10X HAL2    0.09 !                       H10X---C310--H10Y
ATOM H10Y HAL2    0.09 !                              |
GROUP                  !                              |
ATOM C311 CTL2   -0.18 !                              |
ATOM H11X HAL2    0.09 !                       H11X---C311--H11Y
ATOM H11Y HAL2    0.09 !                              |
GROUP                  !                              |
ATOM C312 CTL2   -0.18 !                              |
ATOM H12X HAL2    0.09 !                       H12X---C312--H12Y
ATOM H12Y HAL2    0.09 !                              |
GROUP                  !                              |
ATOM C313 CTL2   -0.18 !                              |
ATOM H13X HAL2    0.09 !                       H13X---C313--H13Y
ATOM H13Y HAL2    0.09 !                              |
GROUP                  !                              |
ATOM C314 CTL2   -0.18 !                              |
ATOM H14X HAL2    0.09 !                       H14X---C314--H14Y
ATOM H14Y HAL2    0.09 !                              |
GROUP                  !                              |
ATOM C315 CTL2   -0.18 !                              |
ATOM H15X HAL2    0.09 !                       H15X---C315--H15Y
ATOM H15Y HAL2    0.09 !                              |
GROUP                  !                              |
ATOM C316 CTL3   -0.27 !                              |
ATOM H16X HAL3    0.09 !                       H16X---C316--H16Y
ATOM H16Y HAL3    0.09 !                              |
ATOM H16Z HAL3    0.09 !                              H16Z

! Polar Head
BOND  N    C13       N    C14       N    C15
BOND  C13  H13A      C13  H13B      C13  H13C
BOND  C14  H14A      C14  H14B      C14  H14C
BOND  C15  H15A      C15  H15B      C15  H15C
BOND  N    C12
BOND  C12  H12A      C12  H12B      C12  C11
BOND  C11  H11A      C11  H11B      C11  O12       O11  C1
BOND  O12  P         P    O11       P    O13       P    O14
! Glycerol Backbone
BOND  C1   HA        C1    HB       C1   C2
BOND  C2   HS        C2    C3       C2   O21
BOND  C3   HX        C3    HY       C3   O31
! Chain from C2
BOND  O21  C21
BOND  C21  C22
DOUBLE  C21  O22
BOND  C22  H2R       C22  H2S       C22  C23
BOND  C23  H3R       C23  H3S       C23  C24
BOND  C24  H4R       C24  H4S       C24  C25
BOND  C25  H5R       C25  H5S       C25  C26
BOND  C26  H6R       C26  H6S       C26  C27
BOND  C27  H7R       C27  H7S       C27  C28
BOND  C28  H8R       C28  H8S       C28  C29
DOUBLE  C29  O29R
BOND  C29  O29S
! Chain From C3
BOND  O31  C31
BOND  C31  C32
DOUBLE  C31  O32
BOND  C32  H2X       C32  H2Y       C32  C33
BOND  C33  H3X       C33  H3Y       C33  C34
BOND  C34  H4X       C34  H4Y       C34  C35
BOND  C35  H5X       C35  H5Y       C35  C36
BOND  C36  H6X       C36  H6Y       C36  C37
BOND  C37  H7X       C37  H7Y       C37  C38
BOND  C38  H8X       C38  H8Y       C38  C39
BOND  C39  H9X       C39  H9Y       C39  C310
BOND  C310 H10X      C310 H10Y      C310 C311
BOND  C311 H11X      C311 H11Y      C311 C312
BOND  C312 H12X      C312 H12Y      C312 C313
BOND  C313 H13X      C313 H13Y      C313 C314
BOND  C314 H14X      C314 H14Y      C314 C315
BOND  C315 H15X      C315 H15Y      C315 C316
BOND  C316 H16X      C316 H16Y      C316 H16Z
IMPR C21 O21 C22 O22    C31 O31 C32 O32
IMPR C29 O29S C28 O29R 
IC C13    N      C12    C11        1.4950  110.81   58.46  117.00   1.5420
IC C13    C12    *N     C14        1.4950  110.81  122.75  109.46   1.4979
IC C13    C12    *N     C15        1.4950  110.81 -120.02  108.16   1.5034
IC C11    N      *C12   H12A       1.5420  117.00 -126.73  111.85   1.0787
IC H12A   N      *C12   H12B       1.0787  111.85 -115.99  107.93   1.0977
IC C14    N      C13    H13A       1.4979  111.01  179.36  109.41   1.0866
IC H13A   N      *C13   H13B       1.0866  109.41  119.11  111.31   1.0813
IC H13A   N      *C13   H13C       1.0866  109.41 -119.02  111.10   1.0815
IC C13    N      C14    H14A       1.4950  111.01 -179.09  109.58   1.0882
IC H14A   N      *C14   H14B       1.0882  109.58  118.63  110.95   1.0819
IC H14A   N      *C14   H14C       1.0882  109.58 -119.72  111.56   1.0811
IC C13    N      C15    H15A       1.4950  109.49 -176.86  110.11   1.0949
IC H15A   N      *C15   H15B       1.0949  110.11  112.40  111.19   1.0942
IC H15A   N      *C15   H15C       1.0949  110.11 -123.40  113.89   1.0740
IC N      C12    C11    O12        1.5227  117.00  126.96  108.43   1.4243
IC O12    C12    *C11   H11A       1.4243  108.43 -123.15  113.04   1.1139
IC H11A   C12    *C11   H11B       1.1139  113.04 -118.48  109.10   1.1129
IC C12    C11    O12    P          1.5420  108.43  -67.66  118.24   1.5905
IC C11    O12    P      O11        1.4243  118.24 -168.65  103.08   1.5759
IC O11    O12    *P     O13        1.5759  103.08  117.52  107.25   1.4784
IC O11    O12    *P     O14        1.5759  103.08 -117.26  106.69   1.4808
IC O12    P      O11    C1         1.5905  103.08   53.06  121.96   1.4290
IC P      O11    C1     C2         1.5759  121.96 -120.83  111.03   1.5486
IC C2     O11    *C1    HA         1.5486  111.03 -118.56  108.65   1.1130
IC HA     O11    *C1    HB         1.1130  108.65 -119.01  113.55   1.1171
IC O11    C1     C2     O21        1.4290  111.03 -176.04  106.79   1.4418
IC O21    C1     *C2    C3         1.4418  106.79 -121.29  111.26   1.5597 !defines S chirality
IC C3     C1     *C2    HS         1.5597  111.26 -118.26  107.07   1.1169 !defines S chirality
IC C1     C2     O21    C21        1.5486  106.79  150.93  115.28   1.3209
IC C2     O21    C21    C22        1.4418  115.28  176.64  108.60   1.5290
IC C22    O21    *C21   O22        1.5290  108.60  179.59  126.50   1.2169
IC O21    C21    C22    C23        1.3209  108.60 -179.01  112.27   1.5451
IC C23    C21    *C22   H2R        1.5451  112.27 -121.28  107.76   1.1092
IC H2R    C21    *C22   H2S        1.1092  107.76 -117.26  107.89   1.1091
IC C1     C2     C3     O31        1.5486  111.26  173.79  112.94   1.4459
IC O31    C2     *C3    HX         1.4459  112.94  126.42  109.02   1.1150
IC HX     C2     *C3    HY         1.1150  109.02  114.46  106.69   1.1125
IC C2     C3     O31    C31        1.5597  112.94   88.29  114.93   1.3313
IC C3     O31    C31    C32        1.4459  114.93 -173.14  108.62   1.5287
IC C32    O31    *C31   O32        1.5287  108.62 -178.86  125.93   1.2161
IC O31    C31    C32    C33        1.3313  108.62 -179.25  112.61   1.5449
IC C33    C31    *C32   H2X        1.5449  112.61 -120.75  107.37   1.1102
IC H2X    C31    *C32   H2Y        1.1102  107.37 -117.25  108.05   1.1083
IC C21    C22    C23    C24        1.5290  112.27 -178.80  112.39   1.5341
IC C24    C22    *C23   H3R        1.5318  113.14 -119.54  110.11   1.1110
IC H3R    C22    *C23   H3S        1.1110  110.11 -119.39  110.42   1.1104
IC C22    C23    C24    C25        1.5445  112.44 -176.48  112.42   1.5347
IC C25    C23    *C24   H4R        1.5347  112.42 -121.44  109.43   1.1130
IC H4R    C22    *C24   H4S        1.1130   91.70 -107.74   88.66   1.1132
IC C23    C24    C25    C26        1.5341  112.42  179.21  112.95   1.5346
IC C26    C24    *C25   H5R        1.5346  112.95 -120.89  109.13   1.1135
IC H5R    C24    *C25   H5S        1.1135  109.13 -117.53  109.52   1.1130
IC C24    C25    C26    C27        1.5347  112.95 -177.54  112.51   1.5348
IC C27    C25    *C26   H6R        1.5348  112.51 -121.28  109.53   1.1125
IC H6R    C25    *C26   H6S        1.1125  109.53 -117.99  109.35   1.1128
IC C25    C26    C27    C28        1.5346  112.51  179.60  112.79   1.5424
IC C28    C26    *C27   H7R        1.5424  112.79 -120.89  109.40   1.1140
IC H7R    C26    *C27   H7S        1.1140  109.40 -117.70  109.66   1.1130
IC C26    C27    C28    C29        1.5348  112.79 -178.94  110.98   1.5259
IC C24    C27    *C28   H8R        5.1212   33.38   62.36  110.19   1.1090
IC H8R    C27    *C28   H8S        1.1090  110.19 -120.47  110.44   1.1086
IC C28    O29S   *C29   O29R       1.5259  117.87 -179.33  124.29   1.2584
IC O29S   C29    C28    C27        1.2587  117.87   63.36  110.98   1.5424
IC C31    C32    C33    C34        1.5287  112.61 -178.86  112.01   1.5338
IC C34    C32    *C33   H3X        1.5338  112.01 -121.48  109.83   1.1138
IC H3X    C32    *C33   H3Y        1.1138  109.83 -117.75  109.42   1.1150
IC C32    C33    C34    C35        1.5449  112.01  179.84  112.77   1.5347
IC C35    C33    *C34   H4X        1.5347  112.77 -121.17  108.96   1.1136
IC H4X    C33    *C34   H4Y        1.1136  108.96 -117.41  109.17   1.1130
IC C33    C34    C35    C36        1.5338  112.77 -179.85  112.41   1.5346
IC C36    C34    *C35   H5X        1.5346  112.41 -121.34  109.12   1.1131
IC H5X    C34    *C35   H5Y        1.1131  109.12 -117.37  109.10   1.1134
IC C34    C35    C36    C37        1.5347  112.41 -179.32  112.86   1.5347
IC C37    C35    *C36   H6X        1.5347  112.86 -121.41  109.03   1.1133
IC H6X    C35    *C36   H6Y        1.1133  109.03 -117.30  109.00   1.1132
IC C35    C36    C37    C38        1.5346  112.86  179.55  112.41   1.5347
IC C38    C36    *C37   H7X        1.5347  112.41 -121.18  109.06   1.1132
IC H7X    C36    *C37   H7Y        1.1132  109.06 -117.42  109.19   1.1132
IC C36    C37    C38    C39        1.5347  112.41 -178.88  112.84   1.5346
IC C39    C37    *C38   H8X        1.5346  112.84 -121.50  109.09   1.1132
IC H8X    C37    *C38   H8Y        1.1132  109.09 -117.30  108.97   1.1133
IC C37    C38    C39    C310       1.5347  112.84  179.23  112.47   1.5348
IC C310   C38    *C39   H9X        1.5348  112.47 -121.14  109.05   1.1132
IC H9X    C38    *C39   H9Y        1.1132  109.05 -117.44  109.20   1.1131
IC C38    C39    C310   C311       1.5346  112.47 -178.98  112.76   1.5346
IC C311   C39    *C310  H10X       1.5346  112.76 -121.46  109.11   1.1132
IC H10X   C39    *C310  H10Y       1.1132  109.11 -117.33  109.01   1.1133
IC C39    C310   C311   C312       1.5348  112.76  179.33  112.56   1.5348
IC C312   C310   *C311  H11X       1.5348  112.56 -121.19  109.07   1.1132
IC H11X   C310   *C311  H11Y       1.1132  109.07 -117.41  109.15   1.1131
IC C310   C311   C312   C313       1.5346  112.56 -179.57  112.68   1.5346
IC C313   C311   *C312  H12X       1.5346  112.68 -121.37  109.11   1.1132
IC H12X   C311   *C312  H12Y       1.1132  109.11 -117.37  109.06   1.1132
IC C311   C312   C313   C314       1.5348  112.68  179.70  112.62   1.5348
IC C314   C312   *C313  H13X       1.5348  112.62 -121.28  109.09   1.1132
IC H13X   C312   *C313  H13Y       1.1132  109.09 -117.40  109.09   1.1132
IC C312   C313   C314   C315       1.5346  112.62  179.93  112.69   1.5340
IC C315   C313   *C314  H14X       1.5340  112.69 -121.31  109.12   1.1132
IC H14X   C313   *C314  H14Y       1.1132  109.12 -117.38  109.12   1.1132
IC C313   C314   C315   C316       1.5348  112.69  179.95  113.32   1.5309
IC C316   C314   *C315  H15X       1.5309  113.32 -121.68  108.76   1.1141
IC H15X   C314   *C315  H15Y       1.1141  108.76 -116.66  108.75   1.1141
IC C314   C315   C316   H16X       1.5340  113.32  -60.01  110.46   1.1113
IC H16X   C315   *C316  H16Y       1.1113  110.46  119.87  110.46   1.1113
IC H16X   C315   *C316  H16Z       1.1113  110.46 -120.07  110.61   1.1113

RESI CPS09A       0.00 ! 1-Palmitoyl-2-(9-oxo-Nonanoyl)-sn-glycero-3-Phosphocholine
GROUP                  !               H15B
ATOM N    NTL    -0.60 !                 |
ATOM C12  CTL2   -0.10 !           H15A-C15-H15C
ATOM H12A HL      0.25 !                 |
ATOM H12B HL      0.25 !         H13B    |    H14A
ATOM C13  CTL5   -0.35 !           |     |     |
ATOM H13A HL      0.25 !     H13A-C13----N----C14-H14B     (+)
ATOM H13B HL      0.25 !           |     |     |
ATOM H13C HL      0.25 !         H13C    |    H14C
ATOM C14  CTL5   -0.35 !                 |
ATOM H14A HL      0.25 !                 |
ATOM H14B HL      0.25 !                 |    alpha6
ATOM H14C HL      0.25 !                 |
ATOM C15  CTL5   -0.35 !                 |
ATOM H15A HL      0.25 !          H12A--C12---H12B
ATOM H15B HL      0.25 !                 |
ATOM H15C HL      0.25 !                 |
GROUP                  !                 |     alpha5
ATOM C11  CTL2   -0.08 !                 |
ATOM H11A HAL2    0.09 !          H11A--C11---H11B
ATOM H11B HAL2    0.09 !                 |     alpha4
ATOM P    PL      1.50 !        (-) O13  O12
ATOM O13  O2L    -0.78 !              \ /      alpha3
ATOM O14  O2L    -0.78 !               P (+)
ATOM O12  OSLP   -0.57 !              / \      alpha2
ATOM O11  OSLP   -0.57 !        (-) O14  O11
ATOM C1   CTL2   -0.08 !                 |     alpha1
ATOM HA   HAL2    0.09 !            HA---C1---HB
ATOM HB   HAL2    0.09 !                 |     theta1
GROUP                  !                 |
ATOM C2   CTL1    0.17 !            HS---C2--------------
ATOM HS   HAL1    0.09 !                 | beta1        |
ATOM O21  OSL    -0.49 !            O22  O21          theta3
ATOM C21  CL      0.90 !             \\ /  beta2        |
ATOM O22  OBL    -0.63 !               C21              |
ATOM C22  CTL2   -0.22 !               |   beta3        |
ATOM H2R  HAL2    0.09 !        H2R---C22---H2S         |
ATOM H2S  HAL2    0.09 !               |                |
GROUP                  !               |    beta4       |
ATOM C3   CTL2    0.08 !               |                |
ATOM HX   HAL2    0.09 !               |           HX---C3---HY
ATOM HY   HAL2    0.09 !               |                |   gamma1
ATOM O31  OSL    -0.49 !               |           O32  O31
ATOM C31  CL      0.90 !               |            \\ /    gamma2
ATOM O32  OBL    -0.63 !               |              C31
ATOM C32  CTL2   -0.22 !               |              |     gamma3
ATOM H2X  HAL2    0.09 !               |        H2X---C32---H2Y
ATOM H2Y  HAL2    0.09 !               |              |
GROUP                  !               |              |
ATOM C23  CTL2   -0.18 !               |              |
ATOM H3R  HAL2    0.09 !        H3R ---C23---H3S      |
ATOM H3S  HAL2    0.09 !               |              |
GROUP                  !               |              |
ATOM C24  CTL2   -0.18 !               |              |
ATOM H4R  HAL2    0.09 !        H4R ---C24---H4S      |
ATOM H4S  HAL2    0.09 !               |              |
GROUP                  !               |              |
ATOM C25  CTL2   -0.18 !               |              |
ATOM H5R  HAL2    0.09 !        H5R ---C25---H5S      |
ATOM H5S  HAL2    0.09 !               |              |
GROUP                  !               |              |
ATOM C26  CTL2   -0.18 !               |              |
ATOM H6R  HAL2    0.09 !        H6R ---C26---H6S      |
ATOM H6S  HAL2    0.09 !               |              |
GROUP                  !               |              |
ATOM C27  CTL2   -0.18 !               |              |
ATOM H7R  HAL2    0.09 !        H7R ---C27---H7S      |
ATOM H7S  HAL2    0.09 !               |              |
GROUP                  !               |              |
ATOM C28  CTL2   -0.07 !               |              |
ATOM H8R  HAL2    0.09 !        H8R ---C28---H8S      |
ATOM H8S  HAL2    0.09 !               |              |
GROUP                  !               |              |
ATOM C29  CG2O4   0.20 !               C29            |		
ATOM O29  OG2D1  -0.40 !             //   \           |		
ATOM H29  HGR52   0.09 !            O29   H29         |
GROUP                  !                              |
ATOM C33  CTL2   -0.18 !                              |
ATOM H3X  HAL2    0.09 !                       H3X ---C33---H3Y
ATOM H3Y  HAL2    0.09 !                              |
GROUP                  !                              |
ATOM C34  CTL2   -0.18 !                              |
ATOM H4X  HAL2    0.09 !                       H4X ---C34---H4Y
ATOM H4Y  HAL2    0.09 !                              |
GROUP                  !                              |
ATOM C35  CTL2   -0.18 !                              |
ATOM H5X  HAL2    0.09 !                       H5X ---C35---H5Y
ATOM H5Y  HAL2    0.09 !                              |
GROUP                  !                              |
ATOM C36  CTL2   -0.18 !                              |
ATOM H6X  HAL2    0.09 !                       H6X ---C36---H6Y
ATOM H6Y  HAL2    0.09 !                              |
GROUP                  !                              |
ATOM C37  CTL2   -0.18 !                              |
ATOM H7X  HAL2    0.09 !                       H7X ---C37---H7Y
ATOM H7Y  HAL2    0.09 !                              |
GROUP                  !                              |
ATOM C38  CTL2   -0.18 !                              |
ATOM H8X  HAL2    0.09 !                       H8X ---C38---H8Y
ATOM H8Y  HAL2    0.09 !                              |
GROUP                  !                              |
ATOM C39  CTL2   -0.18 !                              |
ATOM H9X  HAL2    0.09 !                       H9X ---C39---H9Y
ATOM H9Y  HAL2    0.09 !                              |
GROUP                  !                              |
ATOM C310 CTL2   -0.18 !                              |
ATOM H10X HAL2    0.09 !                       H10X---C310--H10Y
ATOM H10Y HAL2    0.09 !                              |
GROUP                  !                              |
ATOM C311 CTL2   -0.18 !                              |
ATOM H11X HAL2    0.09 !                       H11X---C311--H11Y
ATOM H11Y HAL2    0.09 !                              |
GROUP                  !                              |
ATOM C312 CTL2   -0.18 !                              |
ATOM H12X HAL2    0.09 !                       H12X---C312--H12Y
ATOM H12Y HAL2    0.09 !                              |
GROUP                  !                              |
ATOM C313 CTL2   -0.18 !                              |
ATOM H13X HAL2    0.09 !                       H13X---C313--H13Y
ATOM H13Y HAL2    0.09 !                              |
GROUP                  !                              |
ATOM C314 CTL2   -0.18 !                              |
ATOM H14X HAL2    0.09 !                       H14X---C314--H14Y
ATOM H14Y HAL2    0.09 !                              |
GROUP                  !                              |
ATOM C315 CTL2   -0.18 !                              |
ATOM H15X HAL2    0.09 !                       H15X---C315--H15Y
ATOM H15Y HAL2    0.09 !                              |
GROUP                  !                              |
ATOM C316 CTL3   -0.27 !                              |
ATOM H16X HAL3    0.09 !                       H16X---C316--H16Y
ATOM H16Y HAL3    0.09 !                              |
ATOM H16Z HAL3    0.09 !                              H16Z

! Polar Head
BOND  N    C13       N    C14       N    C15
BOND  C13  H13A      C13  H13B      C13  H13C
BOND  C14  H14A      C14  H14B      C14  H14C
BOND  C15  H15A      C15  H15B      C15  H15C
BOND  N    C12
BOND  C12  H12A      C12  H12B      C12  C11
BOND  C11  H11A      C11  H11B      C11  O12       O11  C1
BOND  O12  P         P    O11       P    O13       P    O14
! Glycerol Backbone
BOND  C1   HA        C1    HB       C1   C2
BOND  C2   HS        C2    C3       C2   O21
BOND  C3   HX        C3    HY       C3   O31
! Chain from C2
BOND  O21  C21
BOND  C21  C22
DOUBLE  C21  O22
BOND  C22  H2R       C22  H2S       C22  C23
BOND  C23  H3R       C23  H3S       C23  C24
BOND  C24  H4R       C24  H4S       C24  C25
BOND  C25  H5R       C25  H5S       C25  C26
BOND  C26  H6R       C26  H6S       C26  C27
BOND  C27  H7R       C27  H7S       C27  C28
BOND  C28  H8R       C28  H8S       C28  C29
BOND  C29  H29
DOUBLE C29  O29
! Chain From C3
BOND  O31  C31
BOND  C31  C32
DOUBLE  C31  O32
BOND  C32  H2X       C32  H2Y       C32  C33
BOND  C33  H3X       C33  H3Y       C33  C34
BOND  C34  H4X       C34  H4Y       C34  C35
BOND  C35  H5X       C35  H5Y       C35  C36
BOND  C36  H6X       C36  H6Y       C36  C37
BOND  C37  H7X       C37  H7Y       C37  C38
BOND  C38  H8X       C38  H8Y       C38  C39
BOND  C39  H9X       C39  H9Y       C39  C310
BOND  C310 H10X      C310 H10Y      C310 C311
BOND  C311 H11X      C311 H11Y      C311 C312
BOND  C312 H12X      C312 H12Y      C312 C313
BOND  C313 H13X      C313 H13Y      C313 C314
BOND  C314 H14X      C314 H14Y      C314 C315
BOND  C315 H15X      C315 H15Y      C315 C316
BOND  C316 H16X      C316 H16Y      C316 H16Z
IMPR C21 O21 C22 O22    C31 O31 C32 O32
IC C13    N      C12    C11        1.4950  110.81   58.46  117.00   1.5420
IC C13    C12    *N     C14        1.4950  110.81  122.75  109.46   1.4979
IC C13    C12    *N     C15        1.4950  110.81 -120.02  108.16   1.5034
IC C11    N      *C12   H12A       1.5420  117.00 -126.73  111.85   1.0787
IC H12A   N      *C12   H12B       1.0787  111.85 -115.99  107.93   1.0977
IC C14    N      C13    H13A       1.4979  111.01  179.36  109.41   1.0866
IC H13A   N      *C13   H13B       1.0866  109.41  119.11  111.31   1.0813
IC H13A   N      *C13   H13C       1.0866  109.41 -119.02  111.10   1.0815
IC C13    N      C14    H14A       1.4950  111.01 -179.09  109.58   1.0882
IC H14A   N      *C14   H14B       1.0882  109.58  118.63  110.95   1.0819
IC H14A   N      *C14   H14C       1.0882  109.58 -119.72  111.56   1.0811
IC C13    N      C15    H15A       1.4950  109.49 -176.86  110.11   1.0949
IC H15A   N      *C15   H15B       1.0949  110.11  112.40  111.19   1.0942
IC H15A   N      *C15   H15C       1.0949  110.11 -123.40  113.89   1.0740
IC N      C12    C11    O12        1.5227  117.00  126.96  108.43   1.4243
IC O12    C12    *C11   H11A       1.4243  108.43 -123.15  113.04   1.1139
IC H11A   C12    *C11   H11B       1.1139  113.04 -118.48  109.10   1.1129
IC C12    C11    O12    P          1.5420  108.43  -67.66  118.24   1.5905
IC C11    O12    P      O11        1.4243  118.24 -168.65  103.08   1.5759
IC O11    O12    *P     O13        1.5759  103.08  117.52  107.25   1.4784
IC O11    O12    *P     O14        1.5759  103.08 -117.26  106.69   1.4808
IC O12    P      O11    C1         1.5905  103.08   53.06  121.96   1.4290
IC P      O11    C1     C2         1.5759  121.96 -120.83  111.03   1.5486
IC C2     O11    *C1    HA         1.5486  111.03 -118.56  108.65   1.1130
IC HA     O11    *C1    HB         1.1130  108.65 -119.01  113.55   1.1171
IC O11    C1     C2     O21        1.4290  111.03 -176.04  106.79   1.4418
IC O21    C1     *C2    C3         1.4418  106.79 -121.29  111.26   1.5597 !defines S chirality
IC C3     C1     *C2    HS         1.5597  111.26 -118.26  107.07   1.1169 !defines S chirality
IC C1     C2     O21    C21        1.5486  106.79  150.93  115.28   1.3209
IC C2     O21    C21    C22        1.4418  115.28  176.64  108.60   1.5290
IC C22    O21    *C21   O22        1.5290  108.60  179.59  126.50   1.2169
IC O21    C21    C22    C23        1.3209  108.60 -179.01  112.27   1.5451
IC C23    C21    *C22   H2R        1.5451  112.27 -121.28  107.76   1.1092
IC H2R    C21    *C22   H2S        1.1092  107.76 -117.26  107.89   1.1091
IC C1     C2     C3     O31        1.5486  111.26  173.79  112.94   1.4459
IC O31    C2     *C3    HX         1.4459  112.94  126.42  109.02   1.1150
IC HX     C2     *C3    HY         1.1150  109.02  114.46  106.69   1.1125
IC C2     C3     O31    C31        1.5597  112.94   88.29  114.93   1.3313
IC C3     O31    C31    C32        1.4459  114.93 -173.14  108.62   1.5287
IC C32    O31    *C31   O32        1.5287  108.62 -178.86  125.93   1.2161
IC O31    C31    C32    C33        1.3313  108.62 -179.25  112.61   1.5449
IC C33    C31    *C32   H2X        1.5449  112.61 -120.75  107.37   1.1102
IC H2X    C31    *C32   H2Y        1.1102  107.37 -117.25  108.05   1.1083
IC C21    C22    C23    C24        1.5290  112.27 -178.80  112.39   1.5341
IC C24    C22    *C23   H3R        1.5341  112.39 -121.30  109.66   1.1143
IC H3R    C22    *C23   H3S        1.1143  109.66 -117.71  109.63   1.1148
IC C22    C23    C24    C25        1.5451  112.39  179.92  112.37   1.5348
IC C25    C23    *C24   H4R        1.5348  112.37 -121.09  109.19   1.1134
IC H4R    C23    *C24   H4S        1.1134  109.19 -117.63  109.29   1.1131
IC C23    C24    C25    C26        1.5341  112.37 -179.65  112.86   1.5347
IC C26    C24    *C25   H5R        1.5347  112.86 -121.43  109.08   1.1132
IC H5R    C24    *C25   H5S        1.1132  109.08 -117.25  109.07   1.1134
IC C24    C25    C26    C27        1.5348  112.86 -179.97  112.46   1.5357
IC C27    C25    *C26   H6R        1.5357  112.46 -121.19  109.17   1.1131
IC H6R    C25    *C26   H6S        1.1131  109.17 -117.50  109.15   1.1129
IC C25    C26    C27    C28        1.5347  112.46  179.27  112.54   1.5398
IC C28    C26    *C27   H7R        1.5398  112.54 -121.63  108.44   1.1137
IC H7R    C26    *C27   H7S        1.1137  108.44 -116.90  108.70   1.1141
IC C26    C27    C28    C29        1.5357  112.54 -178.53  111.36   1.5099
IC C29    C27    *C28   H8R        1.5099  111.36 -123.49  107.78   1.1133
IC H8R    C27    *C28   H8S        1.1133  107.78 -115.41  108.52   1.1127
IC C27    C28    C29    O29        1.5203  107.01  107.28  125.35   1.2150
IC O29    C28    *C29   H29        1.2150  125.35 -179.83  116.01   1.1098
IC C31    C32    C33    C34        1.5287  112.61 -178.86  112.01   1.5338
IC C34    C32    *C33   H3X        1.5338  112.01 -121.48  109.83   1.1138
IC H3X    C32    *C33   H3Y        1.1138  109.83 -117.75  109.42   1.1150
IC C32    C33    C34    C35        1.5449  112.01  179.84  112.77   1.5347
IC C35    C33    *C34   H4X        1.5347  112.77 -121.17  108.96   1.1136
IC H4X    C33    *C34   H4Y        1.1136  108.96 -117.41  109.17   1.1130
IC C33    C34    C35    C36        1.5338  112.77 -179.85  112.41   1.5346
IC C36    C34    *C35   H5X        1.5346  112.41 -121.34  109.12   1.1131
IC H5X    C34    *C35   H5Y        1.1131  109.12 -117.37  109.10   1.1134
IC C34    C35    C36    C37        1.5347  112.41 -179.32  112.86   1.5347
IC C37    C35    *C36   H6X        1.5347  112.86 -121.41  109.03   1.1133
IC H6X    C35    *C36   H6Y        1.1133  109.03 -117.30  109.00   1.1132
IC C35    C36    C37    C38        1.5346  112.86  179.55  112.41   1.5347
IC C38    C36    *C37   H7X        1.5347  112.41 -121.18  109.06   1.1132
IC H7X    C36    *C37   H7Y        1.1132  109.06 -117.42  109.19   1.1132
IC C36    C37    C38    C39        1.5347  112.41 -178.88  112.84   1.5346
IC C39    C37    *C38   H8X        1.5346  112.84 -121.50  109.09   1.1132
IC H8X    C37    *C38   H8Y        1.1132  109.09 -117.30  108.97   1.1133
IC C37    C38    C39    C310       1.5347  112.84  179.23  112.47   1.5348
IC C310   C38    *C39   H9X        1.5348  112.47 -121.14  109.05   1.1132
IC H9X    C38    *C39   H9Y        1.1132  109.05 -117.44  109.20   1.1131
IC C38    C39    C310   C311       1.5346  112.47 -178.98  112.76   1.5346
IC C311   C39    *C310  H10X       1.5346  112.76 -121.46  109.11   1.1132
IC H10X   C39    *C310  H10Y       1.1132  109.11 -117.33  109.01   1.1133
IC C39    C310   C311   C312       1.5348  112.76  179.33  112.56   1.5348
IC C312   C310   *C311  H11X       1.5348  112.56 -121.19  109.07   1.1132
IC H11X   C310   *C311  H11Y       1.1132  109.07 -117.41  109.15   1.1131
IC C310   C311   C312   C313       1.5346  112.56 -179.57  112.68   1.5346
IC C313   C311   *C312  H12X       1.5346  112.68 -121.37  109.11   1.1132
IC H12X   C311   *C312  H12Y       1.1132  109.11 -117.37  109.06   1.1132
IC C311   C312   C313   C314       1.5348  112.68  179.70  112.62   1.5348
IC C314   C312   *C313  H13X       1.5348  112.62 -121.28  109.09   1.1132
IC H13X   C312   *C313  H13Y       1.1132  109.09 -117.40  109.09   1.1132
IC C312   C313   C314   C315       1.5346  112.62  179.93  112.69   1.5340
IC C315   C313   *C314  H14X       1.5340  112.69 -121.31  109.12   1.1132
IC H14X   C313   *C314  H14Y       1.1132  109.12 -117.38  109.12   1.1132
IC C313   C314   C315   C316       1.5348  112.69  179.95  113.32   1.5309
IC C316   C314   *C315  H15X       1.5309  113.32 -121.68  108.76   1.1141
IC H15X   C314   *C315  H15Y       1.1141  108.76 -116.66  108.75   1.1141
IC C314   C315   C316   H16X       1.5340  113.32  -60.01  110.46   1.1113
IC H16X   C315   *C316  H16Y       1.1113  110.46  119.87  110.46   1.1113
IC H16X   C315   *C316  H16Z       1.1113  110.46 -120.07  110.61   1.1113

RESI CPU08E       0.00 ! 1-(palmitoyl)-2-(5-keto-6-octene-dioyl)phosphatidylcholine
GROUP                  !               H15B
ATOM N    NTL    -0.60 !                 |
ATOM C12  CTL2   -0.10 !           H15A-C15-H15C
ATOM H12A HL      0.25 !                 |
ATOM H12B HL      0.25 !         H13B    |    H14A
ATOM C13  CTL5   -0.35 !           |     |     |
ATOM H13A HL      0.25 !     H13A-C13----N----C14-H14B     (+)
ATOM H13B HL      0.25 !           |     |     |
ATOM H13C HL      0.25 !         H13C    |    H14C
ATOM C14  CTL5   -0.35 !                 |
ATOM H14A HL      0.25 !                 |
ATOM H14B HL      0.25 !                 |    alpha6
ATOM H14C HL      0.25 !                 |
ATOM C15  CTL5   -0.35 !                 |
ATOM H15A HL      0.25 !          H12A--C12---H12B
ATOM H15B HL      0.25 !                 |
ATOM H15C HL      0.25 !                 |
GROUP                  !                 |     alpha5
ATOM C11  CTL2   -0.08 !                 |
ATOM H11A HAL2    0.09 !          H11A--C11---H11B
ATOM H11B HAL2    0.09 !                 |     alpha4
ATOM P    PL      1.50 !        (-) O13  O12
ATOM O13  O2L    -0.78 !              \ /      alpha3
ATOM O14  O2L    -0.78 !               P (+)
ATOM O12  OSLP   -0.57 !              / \      alpha2
ATOM O11  OSLP   -0.57 !        (-) O14  O11
ATOM C1   CTL2   -0.08 !                 |     alpha1
ATOM HA   HAL2    0.09 !            HA---C1---HB
ATOM HB   HAL2    0.09 !                 |     theta1
GROUP                  !                 |
ATOM C2   CTL1    0.17 !            HS---C2--------------
ATOM HS   HAL1    0.09 !                 | beta1        |
ATOM O21  OSL    -0.49 !            O22  O21          theta3
ATOM C21  CL      0.90 !             \\ /  beta2        |
ATOM O22  OBL    -0.63 !               C21              |
ATOM C22  CTL2   -0.22 !               |   beta3        |
ATOM H2R  HAL2    0.09 !        H2R---C22---H2S         |
ATOM H2S  HAL2    0.09 !               |                |
GROUP                  !               |    beta4       |
ATOM C3   CTL2    0.08 !               |                |
ATOM HX   HAL2    0.09 !               |           HX---C3---HY
ATOM HY   HAL2    0.09 !               |                |   gamma1
ATOM O31  OSL    -0.49 !               |           O32  O31
ATOM C31  CL      0.90 !               |            \\ /    gamma2
ATOM O32  OBL    -0.63 !               |              C31
ATOM C32  CTL2   -0.22 !               |              |     gamma3
ATOM H2X  HAL2    0.09 !               |        H2X---C32---H2Y
ATOM H2Y  HAL2    0.09 !               |              |
GROUP                  !               |              |      gamma4
ATOM C23  CTL2   -0.18 !               |              |
ATOM H3R  HAL2    0.09 !        H3R ---C23---H3S      |
ATOM H3S  HAL2    0.09 !               |              |
GROUP                  !               |              |
ATOM C24  CTL2   -0.14 !               |              |
ATOM H4R  HAL2    0.09 !        H4R ---C24---H4S      |
ATOM H4S  HAL2    0.09 !               |              |
GROUP                  !               |              |		
ATOM C25  CL      0.38 !               C25==O25       |		
ATOM O25  OBL    -0.46 !               |              |
GROUP                  !               |              |
ATOM C26  CEL3   -0.11 !        H6R ---C26            |
ATOM H6R  HEL1    0.15 !               ||             |
GROUP                  !               ||             |
ATOM C27  CEL3   -0.18 !               C27---H7S      |
ATOM H7S  HEL1    0.15 !               |              |
GROUP                  !               C28            |
ATOM C28  CL      0.75 !              // \            |
ATOM O28R OBL    -0.55 !            O28R  O28S        |
ATOM O28S OHL    -0.61 !                  |           |
ATOM HO28 HOL     0.44 !                  HO28        |
GROUP                  !                              |
ATOM C33  CTL2   -0.18 !                              |
ATOM H3X  HAL2    0.09 !                       H3X ---C33---H3Y
ATOM H3Y  HAL2    0.09 !                              |
GROUP                  !                              |
ATOM C34  CTL2   -0.18 !                              |
ATOM H4X  HAL2    0.09 !                       H4X ---C34---H4Y
ATOM H4Y  HAL2    0.09 !                              |
GROUP                  !                              |
ATOM C35  CTL2   -0.18 !                              |
ATOM H5X  HAL2    0.09 !                       H5X ---C35---H5Y
ATOM H5Y  HAL2    0.09 !                              |
GROUP                  !                              |
ATOM C36  CTL2   -0.18 !                              |
ATOM H6X  HAL2    0.09 !                       H6X ---C36---H6Y
ATOM H6Y  HAL2    0.09 !                              |
GROUP                  !                              |
ATOM C37  CTL2   -0.18 !                              |
ATOM H7X  HAL2    0.09 !                       H7X ---C37---H7Y
ATOM H7Y  HAL2    0.09 !                              |
GROUP                  !                              |
ATOM C38  CTL2   -0.18 !                              |
ATOM H8X  HAL2    0.09 !                       H8X ---C38---H8Y
ATOM H8Y  HAL2    0.09 !                              |
GROUP                  !                              |
ATOM C39  CTL2   -0.18 !                              |
ATOM H9X  HAL2    0.09 !                       H9X ---C39---H9Y
ATOM H9Y  HAL2    0.09 !                              |
GROUP                  !                              |
ATOM C310 CTL2   -0.18 !                              |
ATOM H10X HAL2    0.09 !                       H10X---C310--H10Y
ATOM H10Y HAL2    0.09 !                              |
GROUP                  !                              |
ATOM C311 CTL2   -0.18 !                              |
ATOM H11X HAL2    0.09 !                       H11X---C311--H11Y
ATOM H11Y HAL2    0.09 !                              |
GROUP                  !                              |
ATOM C312 CTL2   -0.18 !                              |
ATOM H12X HAL2    0.09 !                       H12X---C312--H12Y
ATOM H12Y HAL2    0.09 !                              |
GROUP                  !                              |
ATOM C313 CTL2   -0.18 !                              |
ATOM H13X HAL2    0.09 !                       H13X---C313--H13Y
ATOM H13Y HAL2    0.09 !                              |
GROUP                  !                              |
ATOM C314 CTL2   -0.18 !                              |
ATOM H14X HAL2    0.09 !                       H14X---C314--H14Y
ATOM H14Y HAL2    0.09 !                              |
GROUP                  !                              |
ATOM C315 CTL2   -0.18 !                              |
ATOM H15X HAL2    0.09 !                       H15X---C315--H15Y
ATOM H15Y HAL2    0.09 !                              |
GROUP                  !                              |
ATOM C316 CTL3   -0.27 !                              |
ATOM H16X HAL3    0.09 !                       H16X---C316--H16Y
ATOM H16Y HAL3    0.09 !                              |
ATOM H16Z HAL3    0.09 !                              H16Z

! Polar Head
BOND  N    C13       N    C14       N    C15
BOND  C13  H13A      C13  H13B      C13  H13C
BOND  C14  H14A      C14  H14B      C14  H14C
BOND  C15  H15A      C15  H15B      C15  H15C
BOND  N    C12
BOND  C12  H12A      C12  H12B      C12  C11
BOND  C11  H11A      C11  H11B      C11  O12       O11  C1
BOND  O12  P         P    O11       P    O13       P    O14
! Glycerol Backbone
BOND  C1   HA        C1    HB       C1   C2
BOND  C2   HS        C2    C3       C2   O21
BOND  C3   HX        C3    HY       C3   O31
! Chain from C2
BOND  O21  C21
BOND  C21  C22
DOUBLE  C21  O22
BOND  C22  H2R       C22  H2S       C22  C23
BOND  C23  H3R       C23  H3S       C23  C24
BOND  C24  H4R       C24  H4S       C24  C25
DOUBLE C25 O25
BOND  C25  C26       C26  H6R
DOUBLE  C26  C27
BOND  C27  C28       C27  H7S
DOUBLE  C28  O28R
BOND  C28  O28S      O28S HO28
! Chain From C3
BOND  O31  C31
BOND  C31  C32
DOUBLE  C31  O32
BOND  C32  H2X       C32  H2Y       C32  C33
BOND  C33  H3X       C33  H3Y       C33  C34
BOND  C34  H4X       C34  H4Y       C34  C35
BOND  C35  H5X       C35  H5Y       C35  C36
BOND  C36  H6X       C36  H6Y       C36  C37
BOND  C37  H7X       C37  H7Y       C37  C38
BOND  C38  H8X       C38  H8Y       C38  C39
BOND  C39  H9X       C39  H9Y       C39  C310
BOND  C310 H10X      C310 H10Y      C310 C311
BOND  C311 H11X      C311 H11Y      C311 C312
BOND  C312 H12X      C312 H12Y      C312 C313
BOND  C313 H13X      C313 H13Y      C313 C314
BOND  C314 H14X      C314 H14Y      C314 C315
BOND  C315 H15X      C315 H15Y      C315 C316
BOND  C316 H16X      C316 H16Y      C316 H16Z
IMPR C21 O21 C22 O22    C31 O31 C32 O32
IMPR C28 O28S C27 O28R 
IC C13    N      C12    C11        1.4950  110.81   58.46  117.00   1.5420
IC C13    C12    *N     C14        1.4950  110.81  122.75  109.46   1.4979
IC C13    C12    *N     C15        1.4950  110.81 -120.02  108.16   1.5034
IC C11    N      *C12   H12A       1.5420  117.00 -126.73  111.85   1.0787
IC H12A   N      *C12   H12B       1.0787  111.85 -115.99  107.93   1.0977
IC C14    N      C13    H13A       1.4979  111.01  179.36  109.41   1.0866
IC H13A   N      *C13   H13B       1.0866  109.41  119.11  111.31   1.0813
IC H13A   N      *C13   H13C       1.0866  109.41 -119.02  111.10   1.0815
IC C13    N      C14    H14A       1.4950  111.01 -179.09  109.58   1.0882
IC H14A   N      *C14   H14B       1.0882  109.58  118.63  110.95   1.0819
IC H14A   N      *C14   H14C       1.0882  109.58 -119.72  111.56   1.0811
IC C13    N      C15    H15A       1.4950  109.49 -176.86  110.11   1.0949
IC H15A   N      *C15   H15B       1.0949  110.11  112.40  111.19   1.0942
IC H15A   N      *C15   H15C       1.0949  110.11 -123.40  113.89   1.0740
IC N      C12    C11    O12        1.5227  117.00  126.96  108.43   1.4243
IC O12    C12    *C11   H11A       1.4243  108.43 -123.15  113.04   1.1139
IC H11A   C12    *C11   H11B       1.1139  113.04 -118.48  109.10   1.1129
IC C12    C11    O12    P          1.5420  108.43  -67.66  118.24   1.5905
IC C11    O12    P      O11        1.4243  118.24 -168.65  103.08   1.5759
IC O11    O12    *P     O13        1.5759  103.08  117.52  107.25   1.4784
IC O11    O12    *P     O14        1.5759  103.08 -117.26  106.69   1.4808
IC O12    P      O11    C1         1.5905  103.08   53.06  121.96   1.4290
IC P      O11    C1     C2         1.5759  121.96 -120.83  111.03   1.5486
IC C2     O11    *C1    HA         1.5486  111.03 -118.56  108.65   1.1130
IC HA     O11    *C1    HB         1.1130  108.65 -119.01  113.55   1.1171
IC O11    C1     C2     O21        1.4290  111.03 -176.04  106.79   1.4418
IC O21    C1     *C2    C3         1.4418  106.79 -121.29  111.26   1.5597 !defines S chirality
IC C3     C1     *C2    HS         1.5597  111.26 -118.26  107.07   1.1169 !defines S chirality
IC C1     C2     O21    C21        1.5486  106.79  150.93  115.28   1.3209
IC C2     O21    C21    C22        1.4418  115.28  176.64  108.60   1.5290
IC C22    O21    *C21   O22        1.5290  108.60  179.59  126.50   1.2169
IC O21    C21    C22    C23        1.3209  108.60 -179.01  112.27   1.5451
IC C23    C21    *C22   H2R        1.5451  112.27 -121.28  107.76   1.1092
IC H2R    C21    *C22   H2S        1.1092  107.76 -117.26  107.89   1.1091
IC C1     C2     C3     O31        1.5486  111.26  173.79  112.94   1.4459
IC O31    C2     *C3    HX         1.4459  112.94  126.42  109.02   1.1150
IC HX     C2     *C3    HY         1.1150  109.02  114.46  106.69   1.1125
IC C2     C3     O31    C31        1.5597  112.94   88.29  114.93   1.3313
IC C3     O31    C31    C32        1.4459  114.93 -173.14  108.62   1.5287
IC C32    O31    *C31   O32        1.5287  108.62 -178.86  125.93   1.2161
IC O31    C31    C32    C33        1.3313  108.62 -179.25  112.61   1.5449
IC C33    C31    *C32   H2X        1.5449  112.61 -120.75  107.37   1.1102
IC H2X    C31    *C32   H2Y        1.1102  107.37 -117.25  108.05   1.1083
IC C21    C22    C23    C24        1.5296  111.80  -74.89  116.02   1.5995
IC C24    C22    *C23   H3R        1.5995  116.02 -116.95  110.31   1.1115
IC H3R    C22    *C23   H3S        1.1115  110.31 -117.60  113.33   1.1109
IC C22    C23    C24    C25        1.5451  112.39  179.92  112.37   1.5348
IC C25    C23    *C24   H4R        1.5348  112.37 -121.09  109.19   1.1134
IC H4R    C23    *C24   H4S        1.1134  109.19 -117.63  109.29   1.1131
IC C23    C24    C25    C26        1.4459  114.93 -173.14  108.62   1.5287
IC C26    C24    *C25   O25        1.5287  108.62 -178.86  125.93   1.2161
IC C24    C25    C26    C27        1.3313  108.62 -179.25  112.61   1.5449
IC C27    C25    *C26   H6R        1.3474  127.97 -179.15  113.83   1.1025
IC C25    C26    C27    C28        1.5290  112.27 -178.80  112.39   1.5341 !trans
IC C28    C26    *C27   H7S        1.5108  127.89  179.31  117.75   1.1014
IC C27    O28S   *C28   O28R       1.5271  108.98 -179.21  126.54   1.2165
IC HO28   O28S   C28    C27        0.9561  107.32  175.23  112.43   1.5243
IC O28S   C28    C27    C26        1.3198  108.98   69.17  112.12   1.5454
IC C31    C32    C33    C34        1.5287  112.61 -178.86  112.01   1.5338
IC C34    C32    *C33   H3X        1.5338  112.01 -121.48  109.83   1.1138
IC H3X    C32    *C33   H3Y        1.1138  109.83 -117.75  109.42   1.1150
IC C32    C33    C34    C35        1.5449  112.01  179.84  112.77   1.5347
IC C35    C33    *C34   H4X        1.5347  112.77 -121.17  108.96   1.1136
IC H4X    C33    *C34   H4Y        1.1136  108.96 -117.41  109.17   1.1130
IC C33    C34    C35    C36        1.5338  112.77 -179.85  112.41   1.5346
IC C36    C34    *C35   H5X        1.5346  112.41 -121.34  109.12   1.1131
IC H5X    C34    *C35   H5Y        1.1131  109.12 -117.37  109.10   1.1134
IC C34    C35    C36    C37        1.5347  112.41 -179.32  112.86   1.5347
IC C37    C35    *C36   H6X        1.5347  112.86 -121.41  109.03   1.1133
IC H6X    C35    *C36   H6Y        1.1133  109.03 -117.30  109.00   1.1132
IC C35    C36    C37    C38        1.5346  112.86  179.55  112.41   1.5347
IC C38    C36    *C37   H7X        1.5347  112.41 -121.18  109.06   1.1132
IC H7X    C36    *C37   H7Y        1.1132  109.06 -117.42  109.19   1.1132
IC C36    C37    C38    C39        1.5347  112.41 -178.88  112.84   1.5346
IC C39    C37    *C38   H8X        1.5346  112.84 -121.50  109.09   1.1132
IC H8X    C37    *C38   H8Y        1.1132  109.09 -117.30  108.97   1.1133
IC C37    C38    C39    C310       1.5347  112.84  179.23  112.47   1.5348
IC C310   C38    *C39   H9X        1.5348  112.47 -121.14  109.05   1.1132
IC H9X    C38    *C39   H9Y        1.1132  109.05 -117.44  109.20   1.1131
IC C38    C39    C310   C311       1.5346  112.47 -178.98  112.76   1.5346
IC C311   C39    *C310  H10X       1.5346  112.76 -121.46  109.11   1.1132
IC H10X   C39    *C310  H10Y       1.1132  109.11 -117.33  109.01   1.1133
IC C39    C310   C311   C312       1.5348  112.76  179.33  112.56   1.5348
IC C312   C310   *C311  H11X       1.5348  112.56 -121.19  109.07   1.1132
IC H11X   C310   *C311  H11Y       1.1132  109.07 -117.41  109.15   1.1131
IC C310   C311   C312   C313       1.5346  112.56 -179.57  112.68   1.5346
IC C313   C311   *C312  H12X       1.5346  112.68 -121.37  109.11   1.1132
IC H12X   C311   *C312  H12Y       1.1132  109.11 -117.37  109.06   1.1132
IC C311   C312   C313   C314       1.5348  112.68  179.70  112.62   1.5348
IC C314   C312   *C313  H13X       1.5348  112.62 -121.28  109.09   1.1132
IC H13X   C312   *C313  H13Y       1.1132  109.09 -117.40  109.09   1.1132
IC C312   C313   C314   C315       1.5346  112.62  179.93  112.69   1.5340
IC C315   C313   *C314  H14X       1.5340  112.69 -121.31  109.12   1.1132
IC H14X   C313   *C314  H14Y       1.1132  109.12 -117.38  109.12   1.1132
IC C313   C314   C315   C316       1.5348  112.69  179.95  113.32   1.5309
IC C316   C314   *C315  H15X       1.5309  113.32 -121.68  108.76   1.1141
IC H15X   C314   *C315  H15Y       1.1141  108.76 -116.66  108.75   1.1141
IC C314   C315   C316   H16X       1.5340  113.32  -60.01  110.46   1.1113
IC H16X   C315   *C316  H16Y       1.1113  110.46  119.87  110.46   1.1113
IC H16X   C315   *C316  H16Z       1.1113  110.46 -120.07  110.61   1.1113


RESI CPU08F      -1.00 ! 1-(palmitoyl)-2-(5-keto-6-octene-dioyl)phosphatidylcholine, deprotonated carboxylic acid
GROUP                  !               H15B
ATOM N    NTL    -0.60 !                 |
ATOM C12  CTL2   -0.10 !           H15A-C15-H15C
ATOM H12A HL      0.25 !                 |
ATOM H12B HL      0.25 !         H13B    |    H14A
ATOM C13  CTL5   -0.35 !           |     |     |
ATOM H13A HL      0.25 !     H13A-C13----N----C14-H14B     (+)
ATOM H13B HL      0.25 !           |     |     |
ATOM H13C HL      0.25 !         H13C    |    H14C
ATOM C14  CTL5   -0.35 !                 |
ATOM H14A HL      0.25 !                 |
ATOM H14B HL      0.25 !                 |    alpha6
ATOM H14C HL      0.25 !                 |
ATOM C15  CTL5   -0.35 !                 |
ATOM H15A HL      0.25 !          H12A--C12---H12B
ATOM H15B HL      0.25 !                 |
ATOM H15C HL      0.25 !                 |
GROUP                  !                 |     alpha5
ATOM C11  CTL2   -0.08 !                 |
ATOM H11A HAL2    0.09 !          H11A--C11---H11B
ATOM H11B HAL2    0.09 !                 |     alpha4
ATOM P    PL      1.50 !        (-) O13  O12
ATOM O13  O2L    -0.78 !              \ /      alpha3
ATOM O14  O2L    -0.78 !               P (+)
ATOM O12  OSLP   -0.57 !              / \      alpha2
ATOM O11  OSLP   -0.57 !        (-) O14  O11
ATOM C1   CTL2   -0.08 !                 |     alpha1
ATOM HA   HAL2    0.09 !            HA---C1---HB
ATOM HB   HAL2    0.09 !                 |     theta1
GROUP                  !                 |
ATOM C2   CTL1    0.17 !            HS---C2--------------
ATOM HS   HAL1    0.09 !                 | beta1        |
ATOM O21  OSL    -0.49 !            O22  O21          theta3
ATOM C21  CL      0.90 !             \\ /  beta2        |
ATOM O22  OBL    -0.63 !               C21              |
ATOM C22  CTL2   -0.22 !               |   beta3        |
ATOM H2R  HAL2    0.09 !        H2R---C22---H2S         |
ATOM H2S  HAL2    0.09 !               |                |
GROUP                  !               |    beta4       |
ATOM C3   CTL2    0.08 !               |                |
ATOM HX   HAL2    0.09 !               |           HX---C3---HY
ATOM HY   HAL2    0.09 !               |                |   gamma1
ATOM O31  OSL    -0.49 !               |           O32  O31
ATOM C31  CL      0.90 !               |            \\ /    gamma2
ATOM O32  OBL    -0.63 !               |              C31
ATOM C32  CTL2   -0.22 !               |              |     gamma3
ATOM H2X  HAL2    0.09 !               |        H2X---C32---H2Y
ATOM H2Y  HAL2    0.09 !               |              |
GROUP                  !               |              |      gamma4
ATOM C23  CTL2   -0.18 !               |              |
ATOM H3R  HAL2    0.09 !        H3R ---C23---H3S      |
ATOM H3S  HAL2    0.09 !               |              |
GROUP                  !               |              |
ATOM C24  CTL2   -0.14 !               |              |
ATOM H4R  HAL2    0.09 !        H4R ---C24---H4S      |
ATOM H4S  HAL2    0.09 !               |              |
GROUP                  !               |              |
ATOM C25  CL      0.38 !               C25==O25       |
ATOM O25  OBL    -0.46 !               |              |
GROUP                  !               |              |
ATOM C26  CEL3   -0.11 !        H6R ---C26            |
ATOM H6R  HEL1    0.15 !               ||             |
GROUP                  !               ||             |
ATOM C27  CEL3   -0.25 !               C27---H7S      |
ATOM H7S  HEL1    0.15 !               |              |
GROUP                  !               C28            |
ATOM C28  CL      0.62 !              // \            |
ATOM O28R OCL    -0.76 !            O28R  O28S        |
ATOM O28S OCL    -0.76 !                  (-)	      |
GROUP                  !                              |
ATOM C33  CTL2   -0.18 !                              |
ATOM H3X  HAL2    0.09 !                       H3X ---C33---H3Y
ATOM H3Y  HAL2    0.09 !                              |
GROUP                  !                              |
ATOM C34  CTL2   -0.18 !                              |
ATOM H4X  HAL2    0.09 !                       H4X ---C34---H4Y
ATOM H4Y  HAL2    0.09 !                              |
GROUP                  !                              |
ATOM C35  CTL2   -0.18 !                              |
ATOM H5X  HAL2    0.09 !                       H5X ---C35---H5Y
ATOM H5Y  HAL2    0.09 !                              |
GROUP                  !                              |
ATOM C36  CTL2   -0.18 !                              |
ATOM H6X  HAL2    0.09 !                       H6X ---C36---H6Y
ATOM H6Y  HAL2    0.09 !                              |
GROUP                  !                              |
ATOM C37  CTL2   -0.18 !                              |
ATOM H7X  HAL2    0.09 !                       H7X ---C37---H7Y
ATOM H7Y  HAL2    0.09 !                              |
GROUP                  !                              |
ATOM C38  CTL2   -0.18 !                              |
ATOM H8X  HAL2    0.09 !                       H8X ---C38---H8Y
ATOM H8Y  HAL2    0.09 !                              |
GROUP                  !                              |
ATOM C39  CTL2   -0.18 !                              |
ATOM H9X  HAL2    0.09 !                       H9X ---C39---H9Y
ATOM H9Y  HAL2    0.09 !                              |
GROUP                  !                              |
ATOM C310 CTL2   -0.18 !                              |
ATOM H10X HAL2    0.09 !                       H10X---C310--H10Y
ATOM H10Y HAL2    0.09 !                              |
GROUP                  !                              |
ATOM C311 CTL2   -0.18 !                              |
ATOM H11X HAL2    0.09 !                       H11X---C311--H11Y
ATOM H11Y HAL2    0.09 !                              |
GROUP                  !                              |
ATOM C312 CTL2   -0.18 !                              |
ATOM H12X HAL2    0.09 !                       H12X---C312--H12Y
ATOM H12Y HAL2    0.09 !                              |
GROUP                  !                              |
ATOM C313 CTL2   -0.18 !                              |
ATOM H13X HAL2    0.09 !                       H13X---C313--H13Y
ATOM H13Y HAL2    0.09 !                              |
GROUP                  !                              |
ATOM C314 CTL2   -0.18 !                              |
ATOM H14X HAL2    0.09 !                       H14X---C314--H14Y
ATOM H14Y HAL2    0.09 !                              |
GROUP                  !                              |
ATOM C315 CTL2   -0.18 !                              |
ATOM H15X HAL2    0.09 !                       H15X---C315--H15Y
ATOM H15Y HAL2    0.09 !                              |
GROUP                  !                              |
ATOM C316 CTL3   -0.27 !                              |
ATOM H16X HAL3    0.09 !                       H16X---C316--H16Y
ATOM H16Y HAL3    0.09 !                              |
ATOM H16Z HAL3    0.09 !                              H16Z

! Polar Head
BOND  N    C13       N    C14       N    C15
BOND  C13  H13A      C13  H13B      C13  H13C
BOND  C14  H14A      C14  H14B      C14  H14C
BOND  C15  H15A      C15  H15B      C15  H15C
BOND  N    C12
BOND  C12  H12A      C12  H12B      C12  C11
BOND  C11  H11A      C11  H11B      C11  O12       O11  C1
BOND  O12  P         P    O11       P    O13       P    O14
! Glycerol Backbone
BOND  C1   HA        C1    HB       C1   C2
BOND  C2   HS        C2    C3       C2   O21
BOND  C3   HX        C3    HY       C3   O31
! Chain from C2
BOND  O21  C21
BOND  C21  C22
DOUBLE  C21  O22
BOND  C22  H2R       C22  H2S       C22  C23
BOND  C23  H3R       C23  H3S       C23  C24
BOND  C24  H4R       C24  H4S       C24  C25
DOUBLE C25 O25
BOND  C25  C26       C26  H6R
DOUBLE  C26  C27
BOND  C27  C28       C27  H7S
DOUBLE  C28  O28R
BOND  C28  O28S
! Chain From C3
BOND  O31  C31
BOND  C31  C32
DOUBLE  C31  O32
BOND  C32  H2X       C32  H2Y       C32  C33
BOND  C33  H3X       C33  H3Y       C33  C34
BOND  C34  H4X       C34  H4Y       C34  C35
BOND  C35  H5X       C35  H5Y       C35  C36
BOND  C36  H6X       C36  H6Y       C36  C37
BOND  C37  H7X       C37  H7Y       C37  C38
BOND  C38  H8X       C38  H8Y       C38  C39
BOND  C39  H9X       C39  H9Y       C39  C310
BOND  C310 H10X      C310 H10Y      C310 C311
BOND  C311 H11X      C311 H11Y      C311 C312
BOND  C312 H12X      C312 H12Y      C312 C313
BOND  C313 H13X      C313 H13Y      C313 C314
BOND  C314 H14X      C314 H14Y      C314 C315
BOND  C315 H15X      C315 H15Y      C315 C316
BOND  C316 H16X      C316 H16Y      C316 H16Z
IMPR C21 O21 C22 O22    C31 O31 C32 O32
IMPR C28 O28S C27 O28R 
IC C13    N      C12    C11        1.4950  110.81   58.46  117.00   1.5420
IC C13    C12    *N     C14        1.4950  110.81  122.75  109.46   1.4979
IC C13    C12    *N     C15        1.4950  110.81 -120.02  108.16   1.5034
IC C11    N      *C12   H12A       1.5420  117.00 -126.73  111.85   1.0787
IC H12A   N      *C12   H12B       1.0787  111.85 -115.99  107.93   1.0977
IC C14    N      C13    H13A       1.4979  111.01  179.36  109.41   1.0866
IC H13A   N      *C13   H13B       1.0866  109.41  119.11  111.31   1.0813
IC H13A   N      *C13   H13C       1.0866  109.41 -119.02  111.10   1.0815
IC C13    N      C14    H14A       1.4950  111.01 -179.09  109.58   1.0882
IC H14A   N      *C14   H14B       1.0882  109.58  118.63  110.95   1.0819
IC H14A   N      *C14   H14C       1.0882  109.58 -119.72  111.56   1.0811
IC C13    N      C15    H15A       1.4950  109.49 -176.86  110.11   1.0949
IC H15A   N      *C15   H15B       1.0949  110.11  112.40  111.19   1.0942
IC H15A   N      *C15   H15C       1.0949  110.11 -123.40  113.89   1.0740
IC N      C12    C11    O12        1.5227  117.00  126.96  108.43   1.4243
IC O12    C12    *C11   H11A       1.4243  108.43 -123.15  113.04   1.1139
IC H11A   C12    *C11   H11B       1.1139  113.04 -118.48  109.10   1.1129
IC C12    C11    O12    P          1.5420  108.43  -67.66  118.24   1.5905
IC C11    O12    P      O11        1.4243  118.24 -168.65  103.08   1.5759
IC O11    O12    *P     O13        1.5759  103.08  117.52  107.25   1.4784
IC O11    O12    *P     O14        1.5759  103.08 -117.26  106.69   1.4808
IC O12    P      O11    C1         1.5905  103.08   53.06  121.96   1.4290
IC P      O11    C1     C2         1.5759  121.96 -120.83  111.03   1.5486
IC C2     O11    *C1    HA         1.5486  111.03 -118.56  108.65   1.1130
IC HA     O11    *C1    HB         1.1130  108.65 -119.01  113.55   1.1171
IC O11    C1     C2     O21        1.4290  111.03 -176.04  106.79   1.4418
IC O21    C1     *C2    C3         1.4418  106.79 -121.29  111.26   1.5597 !defines S chirality
IC C3     C1     *C2    HS         1.5597  111.26 -118.26  107.07   1.1169 !defines S chirality
IC C1     C2     O21    C21        1.5486  106.79  150.93  115.28   1.3209
IC C2     O21    C21    C22        1.4418  115.28  176.64  108.60   1.5290
IC C22    O21    *C21   O22        1.5290  108.60  179.59  126.50   1.2169
IC O21    C21    C22    C23        1.3209  108.60 -179.01  112.27   1.5451
IC C23    C21    *C22   H2R        1.5451  112.27 -121.28  107.76   1.1092
IC H2R    C21    *C22   H2S        1.1092  107.76 -117.26  107.89   1.1091
IC C1     C2     C3     O31        1.5486  111.26  173.79  112.94   1.4459
IC O31    C2     *C3    HX         1.4459  112.94  126.42  109.02   1.1150
IC HX     C2     *C3    HY         1.1150  109.02  114.46  106.69   1.1125
IC C2     C3     O31    C31        1.5597  112.94   88.29  114.93   1.3313
IC C3     O31    C31    C32        1.4459  114.93 -173.14  108.62   1.5287
IC C32    O31    *C31   O32        1.5287  108.62 -178.86  125.93   1.2161
IC O31    C31    C32    C33        1.3313  108.62 -179.25  112.61   1.5449
IC C33    C31    *C32   H2X        1.5449  112.61 -120.75  107.37   1.1102
IC H2X    C31    *C32   H2Y        1.1102  107.37 -117.25  108.05   1.1083
IC C21    C22    C23    C24        1.5296  111.80  -74.89  116.02   1.5995
IC C24    C22    *C23   H3R        1.5995  116.02 -116.95  110.31   1.1115
IC H3R    C22    *C23   H3S        1.1115  110.31 -117.60  113.33   1.1109
IC C22    C23    C24    C25        1.5451  112.39  179.92  112.37   1.5348
IC C25    C23    *C24   H4R        1.5348  112.37 -121.09  109.19   1.1134
IC H4R    C23    *C24   H4S        1.1134  109.19 -117.63  109.29   1.1131
IC C23    C24    C25    C26        1.4459  114.93 -173.14  108.62   1.5287
IC C26    C24    *C25   O25        1.5287  108.62 -178.86  125.93   1.2161
IC C24    C25    C26    C27        1.3313  108.62 -179.25  112.61   1.5449
IC C27    C25    *C26   H6R        1.3474  127.97 -179.15  113.83   1.1025
IC C25    C26    C27    C28        1.5290  112.27 -178.80  112.39   1.5341 !trans
IC C28    C26    *C27   H7S        1.5108  127.89  179.31  117.75   1.1014
IC C27    O28S   *C28   O28R       1.5271  108.98 -179.21  126.54   1.2165
IC O28S   C28    C27    C26        1.3198  108.98   69.17  112.12   1.5454
IC C31    C32    C33    C34        1.5287  112.61 -178.86  112.01   1.5338
IC C34    C32    *C33   H3X        1.5338  112.01 -121.48  109.83   1.1138
IC H3X    C32    *C33   H3Y        1.1138  109.83 -117.75  109.42   1.1150
IC C32    C33    C34    C35        1.5449  112.01  179.84  112.77   1.5347
IC C35    C33    *C34   H4X        1.5347  112.77 -121.17  108.96   1.1136
IC H4X    C33    *C34   H4Y        1.1136  108.96 -117.41  109.17   1.1130
IC C33    C34    C35    C36        1.5338  112.77 -179.85  112.41   1.5346
IC C36    C34    *C35   H5X        1.5346  112.41 -121.34  109.12   1.1131
IC H5X    C34    *C35   H5Y        1.1131  109.12 -117.37  109.10   1.1134
IC C34    C35    C36    C37        1.5347  112.41 -179.32  112.86   1.5347
IC C37    C35    *C36   H6X        1.5347  112.86 -121.41  109.03   1.1133
IC H6X    C35    *C36   H6Y        1.1133  109.03 -117.30  109.00   1.1132
IC C35    C36    C37    C38        1.5346  112.86  179.55  112.41   1.5347
IC C38    C36    *C37   H7X        1.5347  112.41 -121.18  109.06   1.1132
IC H7X    C36    *C37   H7Y        1.1132  109.06 -117.42  109.19   1.1132
IC C36    C37    C38    C39        1.5347  112.41 -178.88  112.84   1.5346
IC C39    C37    *C38   H8X        1.5346  112.84 -121.50  109.09   1.1132
IC H8X    C37    *C38   H8Y        1.1132  109.09 -117.30  108.97   1.1133
IC C37    C38    C39    C310       1.5347  112.84  179.23  112.47   1.5348
IC C310   C38    *C39   H9X        1.5348  112.47 -121.14  109.05   1.1132
IC H9X    C38    *C39   H9Y        1.1132  109.05 -117.44  109.20   1.1131
IC C38    C39    C310   C311       1.5346  112.47 -178.98  112.76   1.5346
IC C311   C39    *C310  H10X       1.5346  112.76 -121.46  109.11   1.1132
IC H10X   C39    *C310  H10Y       1.1132  109.11 -117.33  109.01   1.1133
IC C39    C310   C311   C312       1.5348  112.76  179.33  112.56   1.5348
IC C312   C310   *C311  H11X       1.5348  112.56 -121.19  109.07   1.1132
IC H11X   C310   *C311  H11Y       1.1132  109.07 -117.41  109.15   1.1131
IC C310   C311   C312   C313       1.5346  112.56 -179.57  112.68   1.5346
IC C313   C311   *C312  H12X       1.5346  112.68 -121.37  109.11   1.1132
IC H12X   C311   *C312  H12Y       1.1132  109.11 -117.37  109.06   1.1132
IC C311   C312   C313   C314       1.5348  112.68  179.70  112.62   1.5348
IC C314   C312   *C313  H13X       1.5348  112.62 -121.28  109.09   1.1132
IC H13X   C312   *C313  H13Y       1.1132  109.09 -117.40  109.09   1.1132
IC C312   C313   C314   C315       1.5346  112.62  179.93  112.69   1.5340
IC C315   C313   *C314  H14X       1.5340  112.69 -121.31  109.12   1.1132
IC H14X   C313   *C314  H14Y       1.1132  109.12 -117.38  109.12   1.1132
IC C313   C314   C315   C316       1.5348  112.69  179.95  113.32   1.5309
IC C316   C314   *C315  H15X       1.5309  113.32 -121.68  108.76   1.1141
IC H15X   C314   *C315  H15Y       1.1141  108.76 -116.66  108.75   1.1141
IC C314   C315   C316   H16X       1.5340  113.32  -60.01  110.46   1.1113
IC H16X   C315   *C316  H16Y       1.1113  110.46  119.87  110.46   1.1113
IC H16X   C315   *C316  H16Z       1.1113  110.46 -120.07  110.61   1.1113


RESI CSU08I       0.00 ! 2-[[(2R)-2-[(E)-7-carboxy-5-hydroxyhept-6-enoyl]oxy-3-hexadecanoyloxypropoxy]-hydroxyphosphoryl]oxyethyl-trimethylazanium
GROUP                  !               H15B
ATOM N    NTL    -0.60 !                 |
ATOM C12  CTL2   -0.10 !           H15A-C15-H15C
ATOM H12A HL      0.25 !                 |
ATOM H12B HL      0.25 !         H13B    |    H14A
ATOM C13  CTL5   -0.35 !           |     |     |
ATOM H13A HL      0.25 !     H13A-C13----N----C14-H14B     (+)
ATOM H13B HL      0.25 !           |     |     |
ATOM H13C HL      0.25 !         H13C    |    H14C
ATOM C14  CTL5   -0.35 !                 |
ATOM H14A HL      0.25 !                 |
ATOM H14B HL      0.25 !                 |    alpha6
ATOM H14C HL      0.25 !                 |
ATOM C15  CTL5   -0.35 !                 |
ATOM H15A HL      0.25 !          H12A--C12---H12B
ATOM H15B HL      0.25 !                 |
ATOM H15C HL      0.25 !                 |
GROUP                  !                 |     alpha5
ATOM C11  CTL2   -0.08 !                 |
ATOM H11A HAL2    0.09 !          H11A--C11---H11B
ATOM H11B HAL2    0.09 !                 |     alpha4
ATOM P    PL      1.50 !        (-) O13  O12
ATOM O13  O2L    -0.78 !              \ /      alpha3
ATOM O14  O2L    -0.78 !               P (+)
ATOM O12  OSLP   -0.57 !              / \      alpha2
ATOM O11  OSLP   -0.57 !        (-) O14  O11
ATOM C1   CTL2   -0.08 !                 |     alpha1
ATOM HA   HAL2    0.09 !            HA---C1---HB
ATOM HB   HAL2    0.09 !                 |     theta1
GROUP                  !                 |
ATOM C2   CTL1    0.17 !            HS---C2--------------
ATOM HS   HAL1    0.09 !                 | beta1        |
ATOM O21  OSL    -0.49 !            O22  O21          theta3
ATOM C21  CL      0.90 !             \\ /  beta2        |
ATOM O22  OBL    -0.63 !               C21              |
ATOM C22  CTL2   -0.22 !               |   beta3        |
ATOM H2R  HAL2    0.09 !        H2R---C22---H2S         |
ATOM H2S  HAL2    0.09 !               |                |
GROUP                  !               |    beta4       |
ATOM C3   CTL2    0.08 !               |                |
ATOM HX   HAL2    0.09 !               |           HX---C3---HY
ATOM HY   HAL2    0.09 !               |                |   gamma1
ATOM O31  OSL    -0.49 !               |           O32  O31
ATOM C31  CL      0.90 !               |            \\ /    gamma2
ATOM O32  OBL    -0.63 !               |              C31
ATOM C32  CTL2   -0.22 !               |              |     gamma3
ATOM H2X  HAL2    0.09 !               |        H2X---C32---H2Y
ATOM H2Y  HAL2    0.09 !               |              |
GROUP                  !               |              |
ATOM C23  CTL2   -0.18 !               |              |
ATOM H3R  HAL2    0.09 !        H3R ---C23---H3S      |
ATOM H3S  HAL2    0.09 !               |              |
GROUP                  !               |              |
ATOM C24  CTL2   -0.18 !               |              |
ATOM H4R  HAL2    0.09 !        H4R ---C24---H4S      |
ATOM H4S  HAL2    0.09 !               |              |
GROUP                  !               |              |
ATOM C25  CTL1    0.14 !               |              |		
ATOM H5R  HAL1    0.09 !        H5R ---C25--O25S      |		
ATOM O25S OHL    -0.66 !               |       \      |		
ATOM HO25 HOL     0.43 !               |       HO25   |
GROUP                  !               |              |
ATOM C26  CEL3   -0.15 !        H6R ---C26            |
ATOM H6R  HEL1    0.15 !               ||             |
GROUP                  !               ||             |
ATOM C27  CEL3   -0.18 !               C27---H7S      |
ATOM H7S  HEL1    0.15 !               |              |
GROUP                  !               C28            |
ATOM C28  CL      0.75 !              // \            |
ATOM O28R OBL    -0.55 !            O28R  O28S        |
ATOM O28S OHL    -0.61 !                  |           |
ATOM HO28 HOL     0.44 !                  HO28        |
GROUP                  !                              |
ATOM C33  CTL2   -0.18 !                              |
ATOM H3X  HAL2    0.09 !                       H3X ---C33---H3Y
ATOM H3Y  HAL2    0.09 !                              |
GROUP                  !                              |
ATOM C34  CTL2   -0.18 !                              |
ATOM H4X  HAL2    0.09 !                       H4X ---C34---H4Y
ATOM H4Y  HAL2    0.09 !                              |
GROUP                  !                              |
ATOM C35  CTL2   -0.18 !                              |
ATOM H5X  HAL2    0.09 !                       H5X ---C35---H5Y
ATOM H5Y  HAL2    0.09 !                              |
GROUP                  !                              |
ATOM C36  CTL2   -0.18 !                              |
ATOM H6X  HAL2    0.09 !                       H6X ---C36---H6Y
ATOM H6Y  HAL2    0.09 !                              |
GROUP                  !                              |
ATOM C37  CTL2   -0.18 !                              |
ATOM H7X  HAL2    0.09 !                       H7X ---C37---H7Y
ATOM H7Y  HAL2    0.09 !                              |
GROUP                  !                              |
ATOM C38  CTL2   -0.18 !                              |
ATOM H8X  HAL2    0.09 !                       H8X ---C38---H8Y
ATOM H8Y  HAL2    0.09 !                              |
GROUP                  !                              |
ATOM C39  CTL2   -0.18 !                              |
ATOM H9X  HAL2    0.09 !                       H9X ---C39---H9Y
ATOM H9Y  HAL2    0.09 !                              |
GROUP                  !                              |
ATOM C310 CTL2   -0.18 !                              |
ATOM H10X HAL2    0.09 !                       H10X---C310--H10Y
ATOM H10Y HAL2    0.09 !                              |
GROUP                  !                              |
ATOM C311 CTL2   -0.18 !                              |
ATOM H11X HAL2    0.09 !                       H11X---C311--H11Y
ATOM H11Y HAL2    0.09 !                              |
GROUP                  !                              |
ATOM C312 CTL2   -0.18 !                              |
ATOM H12X HAL2    0.09 !                       H12X---C312--H12Y
ATOM H12Y HAL2    0.09 !                              |
GROUP                  !                              |
ATOM C313 CTL2   -0.18 !                              |
ATOM H13X HAL2    0.09 !                       H13X---C313--H13Y
ATOM H13Y HAL2    0.09 !                              |
GROUP                  !                              |
ATOM C314 CTL2   -0.18 !                              |
ATOM H14X HAL2    0.09 !                       H14X---C314--H14Y
ATOM H14Y HAL2    0.09 !                              |
GROUP                  !                              |
ATOM C315 CTL2   -0.18 !                              |
ATOM H15X HAL2    0.09 !                       H15X---C315--H15Y
ATOM H15Y HAL2    0.09 !                              |
GROUP                  !                              |
ATOM C316 CTL2   -0.18 !                              |
ATOM H16X HAL2    0.09 !                       H16X---C316--H16Y
ATOM H16Y HAL2    0.09 !                              |
GROUP                  !                              |
ATOM C317 CTL2   -0.18 !                              |
ATOM H17X HAL2    0.09 !                       H17X---C317--H17Y
ATOM H17Y HAL2    0.09 !                              |
GROUP                  !                              |
ATOM C318 CTL3   -0.27 !                              |
ATOM H18X HAL3    0.09 !                       H18X---C318--H18Y
ATOM H18Y HAL3    0.09 !                              |
ATOM H18Z HAL3    0.09 !                              H18Z

! Polar Head
BOND  N    C13       N    C14       N    C15
BOND  C13  H13A      C13  H13B      C13  H13C
BOND  C14  H14A      C14  H14B      C14  H14C
BOND  C15  H15A      C15  H15B      C15  H15C
BOND  N    C12
BOND  C12  H12A      C12  H12B      C12  C11
BOND  C11  H11A      C11  H11B      C11  O12       O11  C1
BOND  O12  P         P    O11       P    O13       P    O14
! Glycerol Backbone
BOND  C1   HA        C1    HB       C1   C2
BOND  C2   HS        C2    C3       C2   O21
BOND  C3   HX        C3    HY       C3   O31
! Chain from C2
BOND  O21  C21
BOND  C21  C22
DOUBLE  C21  O22
BOND  C22  H2R       C22  H2S       C22  C23
BOND  C23  H3R       C23  H3S       C23  C24
BOND  C24  H4R       C24  H4S       C24  C25
BOND  C25  O25S      O25S HO25      C25  H5R       C25  C26
BOND  C26  H6R
DOUBLE  C26  C27
BOND  C27  H7S       C27  C28
DOUBLE  C28  O28R
BOND  C28  O28S      O28S HO28
! Chain From C3
BOND  O31  C31
BOND  C31  C32
DOUBLE  C31  O32
BOND  C32  H2X       C32  H2Y       C32  C33
BOND  C33  H3X       C33  H3Y       C33  C34
BOND  C34  H4X       C34  H4Y       C34  C35
BOND  C35  H5X       C35  H5Y       C35  C36
BOND  C36  H6X       C36  H6Y       C36  C37
BOND  C37  H7X       C37  H7Y       C37  C38
BOND  C38  H8X       C38  H8Y       C38  C39
BOND  C39  H9X       C39  H9Y       C39  C310
BOND  C310 H10X      C310 H10Y      C310 C311
BOND  C311 H11X      C311 H11Y      C311 C312
BOND  C312 H12X      C312 H12Y      C312 C313
BOND  C313 H13X      C313 H13Y      C313 C314
BOND  C314 H14X      C314 H14Y      C314 C315
BOND  C315 H15X      C315 H15Y      C315 C316
BOND  C316 H16X      C316 H16Y      C316 C317
BOND  C317 H17X      C317 H17Y      C317 C318
BOND  C318 H18X      C318 H18Y      C318 H18Z
IMPR C21 O21 C22 O22    C31 O31 C32 O32
IMPR C28 O28S C27 O28R
IC C13    N      C12    C11        1.4950  110.81   58.46  117.00   1.5420
IC C13    C12    *N     C14        1.4950  110.81  122.75  109.46   1.4979
IC C13    C12    *N     C15        1.4950  110.81 -120.02  108.16   1.5034
IC C11    N      *C12   H12A       1.5420  117.00 -126.73  111.85   1.0787
IC H12A   N      *C12   H12B       1.0787  111.85 -115.99  107.93   1.0977
IC C14    N      C13    H13A       1.4979  111.01  179.36  109.41   1.0866
IC H13A   N      *C13   H13B       1.0866  109.41  119.11  111.31   1.0813
IC H13A   N      *C13   H13C       1.0866  109.41 -119.02  111.10   1.0815
IC C13    N      C14    H14A       1.4950  111.01 -179.09  109.58   1.0882
IC H14A   N      *C14   H14B       1.0882  109.58  118.63  110.95   1.0819
IC H14A   N      *C14   H14C       1.0882  109.58 -119.72  111.56   1.0811
IC C13    N      C15    H15A       1.4950  109.49 -176.86  110.11   1.0949
IC H15A   N      *C15   H15B       1.0949  110.11  112.40  111.19   1.0942
IC H15A   N      *C15   H15C       1.0949  110.11 -123.40  113.89   1.0740
IC N      C12    C11    O12        1.5227  117.00  126.96  108.43   1.4243
IC O12    C12    *C11   H11A       1.4243  108.43 -123.15  113.04   1.1139
IC H11A   C12    *C11   H11B       1.1139  113.04 -118.48  109.10   1.1129
IC C12    C11    O12    P          1.5420  108.43  -67.66  118.24   1.5905
IC C11    O12    P      O11        1.4243  118.24 -168.65  103.08   1.5759
IC O11    O12    *P     O13        1.5759  103.08  117.52  107.25   1.4784
IC O11    O12    *P     O14        1.5759  103.08 -117.26  106.69   1.4808
IC O12    P      O11    C1         1.5905  103.08   53.06  121.96   1.4290
IC P      O11    C1     C2         1.5759  121.96 -120.83  111.03   1.5486
IC C2     O11    *C1    HA         1.5486  111.03 -118.56  108.65   1.1130
IC HA     O11    *C1    HB         1.1130  108.65 -119.01  113.55   1.1171
IC O11    C1     C2     O21        1.4290  111.03 -176.04  106.79   1.4418
IC O21    C1     *C2    C3         1.4418  106.79 -121.29  111.26   1.5597 !defines S chirality
IC C3     C1     *C2    HS         1.5597  111.26 -118.26  107.07   1.1169 !defines S chirality
IC C1     C2     O21    C21        1.5486  106.79  150.93  115.28   1.3209
IC C2     O21    C21    C22        1.4418  115.28  176.64  108.60   1.5290
IC C22    O21    *C21   O22        1.5290  108.60  179.59  126.50   1.2169
IC O21    C21    C22    C23        1.3209  108.60 -179.01  112.27   1.5451
IC C23    C21    *C22   H2R        1.5451  112.27 -121.28  107.76   1.1092
IC H2R    C21    *C22   H2S        1.1092  107.76 -117.26  107.89   1.1091
IC C1     C2     C3     O31        1.5486  111.26  173.79  112.94   1.4459
IC O31    C2     *C3    HX         1.4459  112.94  126.42  109.02   1.1150
IC HX     C2     *C3    HY         1.1150  109.02  114.46  106.69   1.1125
IC C2     C3     O31    C31        1.5597  112.94   88.29  114.93   1.3313
IC C3     O31    C31    C32        1.4459  114.93 -173.14  108.62   1.5287
IC C32    O31    *C31   O32        1.5287  108.62 -178.86  125.93   1.2161
IC O31    C31    C32    C33        1.3313  108.62 -179.25  112.61   1.5449
IC C33    C31    *C32   H2X        1.5449  112.61 -120.75  107.37   1.1102
IC H2X    C31    *C32   H2Y        1.1102  107.37 -117.25  108.05   1.1083
IC C21    C22    C23    C24        1.5305  111.58 -178.73  112.60   1.5393
IC C24    C22    *C23   H3R        1.5393  112.60 -121.77  108.69   1.1137
IC H3R    C22    *C23   H3S        1.1137  108.69 -117.33  109.40   1.1148
IC C22    C23    C24    C25        1.5457  112.60  178.86  113.77   1.5442
IC C25    C23    *C24   H4R        1.5442  113.77 -120.82  108.20   1.1137
IC H4R    C23    *C24   H4S        1.1137  108.20 -116.75  109.17   1.1130
IC C23    C24    C25    C26        1.5393  113.77 -176.60  112.26   1.5119
IC C26    C24    *C25   H5R        1.5119  112.26  124.29  108.49   1.1146
IC C24    C26    *C25   O25S       1.5442  112.26  118.98  107.31   1.4156
IC C26    C25    O25S   HO25       1.5119  107.31 -167.46  105.68   0.9598
IC C24    C25    C26    C27        1.5442  112.26  110.80  127.75   1.3611
IC C27    C25    *C26   H6R        1.3611  127.75  178.01  112.51   1.1032
IC C25    C26    C27    C28        1.5119  127.75  178.62  122.13   1.5023 !trans
IC C28    C26    *C27   H7S        1.5023  122.13 -179.38  121.66   1.3434
IC C27    O28S   *C28   O28R       1.5023  122.46 -179.72  116.99   1.2230
IC HO28   O28S   C28    C27        0.9573  110.71  179.77  122.46   1.5023
IC O28S   C28    C27    C26        1.4037  122.46    0.81  122.13   1.3611
IC C31    C32    C33    C34        1.5287  112.61 -178.86  112.01   1.5338
IC C34    C32    *C33   H3X        1.5338  112.01 -121.48  109.83   1.1138
IC H3X    C32    *C33   H3Y        1.1138  109.83 -117.75  109.42   1.1150
IC C32    C33    C34    C35        1.5449  112.01  179.84  112.77   1.5347
IC C35    C33    *C34   H4X        1.5347  112.77 -121.17  108.96   1.1136
IC H4X    C33    *C34   H4Y        1.1136  108.96 -117.41  109.17   1.1130
IC C33    C34    C35    C36        1.5338  112.77 -179.85  112.41   1.5346
IC C36    C34    *C35   H5X        1.5346  112.41 -121.34  109.12   1.1131
IC H5X    C34    *C35   H5Y        1.1131  109.12 -117.37  109.10   1.1134
IC C34    C35    C36    C37        1.5347  112.41 -179.32  112.86   1.5347
IC C37    C35    *C36   H6X        1.5347  112.86 -121.41  109.03   1.1133
IC H6X    C35    *C36   H6Y        1.1133  109.03 -117.30  109.00   1.1132
IC C35    C36    C37    C38        1.5346  112.86  179.55  112.41   1.5347
IC C38    C36    *C37   H7X        1.5347  112.41 -121.18  109.06   1.1132
IC H7X    C36    *C37   H7Y        1.1132  109.06 -117.42  109.19   1.1132
IC C36    C37    C38    C39        1.5347  112.41 -178.88  112.84   1.5346
IC C39    C37    *C38   H8X        1.5346  112.84 -121.50  109.09   1.1132
IC H8X    C37    *C38   H8Y        1.1132  109.09 -117.30  108.97   1.1133
IC C37    C38    C39    C310       1.5347  112.84  179.23  112.47   1.5348
IC C310   C38    *C39   H9X        1.5348  112.47 -121.14  109.05   1.1132
IC H9X    C38    *C39   H9Y        1.1132  109.05 -117.44  109.20   1.1131
IC C38    C39    C310   C311       1.5346  112.47 -178.98  112.76   1.5346
IC C311   C39    *C310  H10X       1.5346  112.76 -121.46  109.11   1.1132
IC H10X   C39    *C310  H10Y       1.1132  109.11 -117.33  109.01   1.1133
IC C39    C310   C311   C312       1.5347  112.81  179.57  112.48   1.5347
IC C312   C310   *C311  H11X       1.5347  112.48 -121.23  109.12   1.1131
IC H11X   C310   *C311  H11Y       1.1131  109.12 -117.47  109.14   1.1131
IC C310   C311   C312   C313       1.5346  112.48 -179.82  112.78   1.5346
IC C313   C311   *C312  H12X       1.5346  112.78 -121.40  109.10   1.1132
IC H12X   C311   *C312  H12Y       1.1132  109.10 -117.35  109.04   1.1133
IC C311   C312   C313   C314       1.5347  112.78  179.81  112.54   1.5348
IC C314   C312   *C313  H13X       1.5348  112.54 -121.20  109.05   1.1132
IC H13X   C312   *C313  H13Y       1.1132  109.05 -117.45  109.18   1.1131
IC C312   C313   C314   C315       1.5346  112.54 -178.95  112.73   1.5346
IC C315   C313   *C314  H14X       1.5346  112.73 -121.41  109.12   1.1131
IC H14X   C313   *C314  H14Y       1.1131  109.12 -117.38  109.05   1.1132
IC C313   C314   C315   C316       1.5348  112.73 -179.92  112.61   1.5349
IC C316   C314   *C315  H15X       1.5349  112.61 -121.23  109.05   1.1132
IC H15X   C314   *C315  H15Y       1.1132  109.05 -117.41  109.14   1.1131
IC C314   C315   C316   C317       1.5346  112.61 -179.04  112.73   1.5341
IC C317   C315   *C316  H16X       1.5341  112.73 -121.38  109.13   1.1132
IC H16X   C315   *C316  H16Y       1.1132  109.13 -117.40  109.11   1.1132
IC C315   C316   C317   C318       1.5349  112.73 -179.89  113.35   1.5310
IC C318   C316   *C317  H17X       1.5310  113.35 -121.65  108.72   1.1140
IC H17X   C316   *C317  H17Y       1.1140  108.72 -116.67  108.77   1.1140
IC C316   C317   C318   H18X       1.5341  113.35  -59.52  110.47   1.1113
IC H17X   C317   *C318  H18Y       2.1697   29.00 -178.28  110.45   1.1113
IC H17X   C317   *C318  H18Z       2.1697   29.00  -58.24  110.60   1.1112


RESI CSU08J      -1.00 ! 2-[[(2R)-2-[(E)-7-carboxy-5-hydroxyhept-6-enoyl]oxy-3-hexadecanoyloxypropoxy]-hydroxyphosphoryl]oxyethyl-trimethylazanium, deprotonated carboxylic acid
GROUP                  !               H15B
ATOM N    NTL    -0.60 !                 |
ATOM C12  CTL2   -0.10 !           H15A-C15-H15C
ATOM H12A HL      0.25 !                 |
ATOM H12B HL      0.25 !         H13B    |    H14A
ATOM C13  CTL5   -0.35 !           |     |     |
ATOM H13A HL      0.25 !     H13A-C13----N----C14-H14B     (+)
ATOM H13B HL      0.25 !           |     |     |
ATOM H13C HL      0.25 !         H13C    |    H14C
ATOM C14  CTL5   -0.35 !                 |
ATOM H14A HL      0.25 !                 |
ATOM H14B HL      0.25 !                 |    alpha6
ATOM H14C HL      0.25 !                 |
ATOM C15  CTL5   -0.35 !                 |
ATOM H15A HL      0.25 !          H12A--C12---H12B
ATOM H15B HL      0.25 !                 |
ATOM H15C HL      0.25 !                 |
GROUP                  !                 |     alpha5
ATOM C11  CTL2   -0.08 !                 |
ATOM H11A HAL2    0.09 !          H11A--C11---H11B
ATOM H11B HAL2    0.09 !                 |     alpha4
ATOM P    PL      1.50 !        (-) O13  O12
ATOM O13  O2L    -0.78 !              \ /      alpha3
ATOM O14  O2L    -0.78 !               P (+)
ATOM O12  OSLP   -0.57 !              / \      alpha2
ATOM O11  OSLP   -0.57 !        (-) O14  O11
ATOM C1   CTL2   -0.08 !                 |     alpha1
ATOM HA   HAL2    0.09 !            HA---C1---HB
ATOM HB   HAL2    0.09 !                 |     theta1
GROUP                  !                 |
ATOM C2   CTL1    0.17 !            HS---C2--------------
ATOM HS   HAL1    0.09 !                 | beta1        |
ATOM O21  OSL    -0.49 !            O22  O21          theta3
ATOM C21  CL      0.90 !             \\ /  beta2        |
ATOM O22  OBL    -0.63 !               C21              |
ATOM C22  CTL2   -0.22 !               |   beta3        |
ATOM H2R  HAL2    0.09 !        H2R---C22---H2S         |
ATOM H2S  HAL2    0.09 !               |                |
GROUP                  !               |    beta4       |
ATOM C3   CTL2    0.08 !               |                |
ATOM HX   HAL2    0.09 !               |           HX---C3---HY
ATOM HY   HAL2    0.09 !               |                |   gamma1
ATOM O31  OSL    -0.49 !               |           O32  O31
ATOM C31  CL      0.90 !               |            \\ /    gamma2
ATOM O32  OBL    -0.63 !               |              C31
ATOM C32  CTL2   -0.22 !               |              |     gamma3
ATOM H2X  HAL2    0.09 !               |        H2X---C32---H2Y
ATOM H2Y  HAL2    0.09 !               |              |
GROUP                  !               |              |
ATOM C23  CTL2   -0.18 !               |              |
ATOM H3R  HAL2    0.09 !        H3R ---C23---H3S      |
ATOM H3S  HAL2    0.09 !               |              |
GROUP                  !               |              |
ATOM C24  CTL2   -0.18 !               |              |
ATOM H4R  HAL2    0.09 !        H4R ---C24---H4S      |
ATOM H4S  HAL2    0.09 !               |              |
GROUP                  !               |              |
ATOM C25  CTL1    0.14 !               |              |
ATOM H5R  HAL1    0.09 !        H5R ---C25--O25S      |
ATOM O25S OHL    -0.66 !               |       \      |
ATOM HO25 HOL     0.43 !               |       HO25   |
GROUP                  !               |              |
ATOM C26  CEL3   -0.15 !        H6R ---C26            |
ATOM H6R  HEL1    0.15 !               ||             |
GROUP                  !               ||             |
ATOM C27  CEL3   -0.25 !               C27---H7S      |
ATOM H7S  HEL1    0.15 !               |              |
GROUP                  !               C28            |
ATOM C28  CL      0.62 !              // \            |
ATOM O28R OCL    -0.76 !            O28R  O28S        |
ATOM O28S OCL    -0.76 !                  (-)         |
GROUP                  !                              |
ATOM C33  CTL2   -0.18 !                              |
ATOM H3X  HAL2    0.09 !                       H3X ---C33---H3Y
ATOM H3Y  HAL2    0.09 !                              |
GROUP                  !                              |
ATOM C34  CTL2   -0.18 !                              |
ATOM H4X  HAL2    0.09 !                       H4X ---C34---H4Y
ATOM H4Y  HAL2    0.09 !                              |
GROUP                  !                              |
ATOM C35  CTL2   -0.18 !                              |
ATOM H5X  HAL2    0.09 !                       H5X ---C35---H5Y
ATOM H5Y  HAL2    0.09 !                              |
GROUP                  !                              |
ATOM C36  CTL2   -0.18 !                              |
ATOM H6X  HAL2    0.09 !                       H6X ---C36---H6Y
ATOM H6Y  HAL2    0.09 !                              |
GROUP                  !                              |
ATOM C37  CTL2   -0.18 !                              |
ATOM H7X  HAL2    0.09 !                       H7X ---C37---H7Y
ATOM H7Y  HAL2    0.09 !                              |
GROUP                  !                              |
ATOM C38  CTL2   -0.18 !                              |
ATOM H8X  HAL2    0.09 !                       H8X ---C38---H8Y
ATOM H8Y  HAL2    0.09 !                              |
GROUP                  !                              |
ATOM C39  CTL2   -0.18 !                              |
ATOM H9X  HAL2    0.09 !                       H9X ---C39---H9Y
ATOM H9Y  HAL2    0.09 !                              |
GROUP                  !                              |
ATOM C310 CTL2   -0.18 !                              |
ATOM H10X HAL2    0.09 !                       H10X---C310--H10Y
ATOM H10Y HAL2    0.09 !                              |
GROUP                  !                              |
ATOM C311 CTL2   -0.18 !                              |
ATOM H11X HAL2    0.09 !                       H11X---C311--H11Y
ATOM H11Y HAL2    0.09 !                              |
GROUP                  !                              |
ATOM C312 CTL2   -0.18 !                              |
ATOM H12X HAL2    0.09 !                       H12X---C312--H12Y
ATOM H12Y HAL2    0.09 !                              |
GROUP                  !                              |
ATOM C313 CTL2   -0.18 !                              |
ATOM H13X HAL2    0.09 !                       H13X---C313--H13Y
ATOM H13Y HAL2    0.09 !                              |
GROUP                  !                              |
ATOM C314 CTL2   -0.18 !                              |
ATOM H14X HAL2    0.09 !                       H14X---C314--H14Y
ATOM H14Y HAL2    0.09 !                              |
GROUP                  !                              |
ATOM C315 CTL2   -0.18 !                              |
ATOM H15X HAL2    0.09 !                       H15X---C315--H15Y
ATOM H15Y HAL2    0.09 !                              |
GROUP                  !                              |
ATOM C316 CTL2   -0.18 !                              |
ATOM H16X HAL2    0.09 !                       H16X---C316--H16Y
ATOM H16Y HAL2    0.09 !                              |
GROUP                  !                              |
ATOM C317 CTL2   -0.18 !                              |
ATOM H17X HAL2    0.09 !                       H17X---C317--H17Y
ATOM H17Y HAL2    0.09 !                              |
GROUP                  !                              |
ATOM C318 CTL3   -0.27 !                              |
ATOM H18X HAL3    0.09 !                       H18X---C318--H18Y
ATOM H18Y HAL3    0.09 !                              |
ATOM H18Z HAL3    0.09 !                              H18Z

! Polar Head
BOND  N    C13       N    C14       N    C15
BOND  C13  H13A      C13  H13B      C13  H13C
BOND  C14  H14A      C14  H14B      C14  H14C
BOND  C15  H15A      C15  H15B      C15  H15C
BOND  N    C12
BOND  C12  H12A      C12  H12B      C12  C11
BOND  C11  H11A      C11  H11B      C11  O12       O11  C1
BOND  O12  P         P    O11       P    O13       P    O14
! Glycerol Backbone
BOND  C1   HA        C1    HB       C1   C2
BOND  C2   HS        C2    C3       C2   O21
BOND  C3   HX        C3    HY       C3   O31
! Chain from C2
BOND  O21  C21
BOND  C21  C22
DOUBLE  C21  O22
BOND  C22  H2R       C22  H2S       C22  C23
BOND  C23  H3R       C23  H3S       C23  C24
BOND  C24  H4R       C24  H4S       C24  C25
BOND  C25  O25S      O25S HO25      C25  H5R       C25  C26
BOND  C26  H6R
DOUBLE  C26  C27
BOND  C27  H7S       C27  C28
DOUBLE  C28  O28R
BOND  C28  O28S
! Chain From C3
BOND  O31  C31
BOND  C31  C32
DOUBLE  C31  O32
BOND  C32  H2X       C32  H2Y       C32  C33
BOND  C33  H3X       C33  H3Y       C33  C34
BOND  C34  H4X       C34  H4Y       C34  C35
BOND  C35  H5X       C35  H5Y       C35  C36
BOND  C36  H6X       C36  H6Y       C36  C37
BOND  C37  H7X       C37  H7Y       C37  C38
BOND  C38  H8X       C38  H8Y       C38  C39
BOND  C39  H9X       C39  H9Y       C39  C310
BOND  C310 H10X      C310 H10Y      C310 C311
BOND  C311 H11X      C311 H11Y      C311 C312
BOND  C312 H12X      C312 H12Y      C312 C313
BOND  C313 H13X      C313 H13Y      C313 C314
BOND  C314 H14X      C314 H14Y      C314 C315
BOND  C315 H15X      C315 H15Y      C315 C316
BOND  C316 H16X      C316 H16Y      C316 C317
BOND  C317 H17X      C317 H17Y      C317 C318
BOND  C318 H18X      C318 H18Y      C318 H18Z
IMPR C21 O21 C22 O22    C31 O31 C32 O32
IMPR C28 O28S C27 O28R 
IC C13    N      C12    C11        1.4950  110.81   58.46  117.00   1.5420
IC C13    C12    *N     C14        1.4950  110.81  122.75  109.46   1.4979
IC C13    C12    *N     C15        1.4950  110.81 -120.02  108.16   1.5034
IC C11    N      *C12   H12A       1.5420  117.00 -126.73  111.85   1.0787
IC H12A   N      *C12   H12B       1.0787  111.85 -115.99  107.93   1.0977
IC C14    N      C13    H13A       1.4979  111.01  179.36  109.41   1.0866
IC H13A   N      *C13   H13B       1.0866  109.41  119.11  111.31   1.0813
IC H13A   N      *C13   H13C       1.0866  109.41 -119.02  111.10   1.0815
IC C13    N      C14    H14A       1.4950  111.01 -179.09  109.58   1.0882
IC H14A   N      *C14   H14B       1.0882  109.58  118.63  110.95   1.0819
IC H14A   N      *C14   H14C       1.0882  109.58 -119.72  111.56   1.0811
IC C13    N      C15    H15A       1.4950  109.49 -176.86  110.11   1.0949
IC H15A   N      *C15   H15B       1.0949  110.11  112.40  111.19   1.0942
IC H15A   N      *C15   H15C       1.0949  110.11 -123.40  113.89   1.0740
IC N      C12    C11    O12        1.5227  117.00  126.96  108.43   1.4243
IC O12    C12    *C11   H11A       1.4243  108.43 -123.15  113.04   1.1139
IC H11A   C12    *C11   H11B       1.1139  113.04 -118.48  109.10   1.1129
IC C12    C11    O12    P          1.5420  108.43  -67.66  118.24   1.5905
IC C11    O12    P      O11        1.4243  118.24 -168.65  103.08   1.5759
IC O11    O12    *P     O13        1.5759  103.08  117.52  107.25   1.4784
IC O11    O12    *P     O14        1.5759  103.08 -117.26  106.69   1.4808
IC O12    P      O11    C1         1.5905  103.08   53.06  121.96   1.4290
IC P      O11    C1     C2         1.5759  121.96 -120.83  111.03   1.5486
IC C2     O11    *C1    HA         1.5486  111.03 -118.56  108.65   1.1130
IC HA     O11    *C1    HB         1.1130  108.65 -119.01  113.55   1.1171
IC O11    C1     C2     O21        1.4290  111.03 -176.04  106.79   1.4418
IC O21    C1     *C2    C3         1.4418  106.79 -121.29  111.26   1.5597 !defines S chirality
IC C3     C1     *C2    HS         1.5597  111.26 -118.26  107.07   1.1169 !defines S chirality
IC C1     C2     O21    C21        1.5486  106.79  150.93  115.28   1.3209
IC C2     O21    C21    C22        1.4418  115.28  176.64  108.60   1.5290
IC C22    O21    *C21   O22        1.5290  108.60  179.59  126.50   1.2169
IC O21    C21    C22    C23        1.3209  108.60 -179.01  112.27   1.5451
IC C23    C21    *C22   H2R        1.5451  112.27 -121.28  107.76   1.1092
IC H2R    C21    *C22   H2S        1.1092  107.76 -117.26  107.89   1.1091
IC C1     C2     C3     O31        1.5486  111.26  173.79  112.94   1.4459
IC O31    C2     *C3    HX         1.4459  112.94  126.42  109.02   1.1150
IC HX     C2     *C3    HY         1.1150  109.02  114.46  106.69   1.1125
IC C2     C3     O31    C31        1.5597  112.94   88.29  114.93   1.3313
IC C3     O31    C31    C32        1.4459  114.93 -173.14  108.62   1.5287
IC C32    O31    *C31   O32        1.5287  108.62 -178.86  125.93   1.2161
IC O31    C31    C32    C33        1.3313  108.62 -179.25  112.61   1.5449
IC C33    C31    *C32   H2X        1.5449  112.61 -120.75  107.37   1.1102
IC H2X    C31    *C32   H2Y        1.1102  107.37 -117.25  108.05   1.1083
IC C21    C22    C23    C24        1.5281  111.52  178.68  112.61   1.5380
IC C24    C22    *C23   H3R        1.5380  112.61 -120.62  109.32   1.1150
IC H3R    C22    *C23   H3S        1.1150  109.32 -117.78  110.12   1.1138
IC C22    C23    C24    C25        1.5435  112.61 -172.51  113.40   1.5444
IC C25    C23    *C24   H4R        1.5444  113.40 -121.29  108.38   1.1130
IC H4R    C23    *C24   H4S        1.1130  108.38 -117.09  109.21   1.1126
IC C23    C24    C25    C26        1.5380  113.40 -175.15  111.13   1.5085
IC C26    C24    *C25   H5R        1.5085  111.13  124.75  108.84   1.1146
IC C24    C26    *C25   O25S       1.5444  111.13  118.48  106.64   1.4162
IC C26    C25    O25S   HO25       1.5085  106.64  -10.74  103.64   0.9630
IC C24    C25    C26    C27        1.5444  111.13  117.14  128.88   1.3562
IC C27    C25    *C26   H6R        1.3562  128.88 -179.66  114.00   1.1016
IC C25    C26    C27    C28        1.5085  128.88  178.60  119.96   1.5132 !trans
IC C28    C26    *C27   H7S        1.5132  119.96 -179.25  121.21   1.3459
IC C27    O28S   *C28   O28R       1.5132  119.69  179.75  120.24   1.2659
IC O28S   C28    C27    C26        1.2677  119.69   -0.52  119.96   1.3562
IC C31    C32    C33    C34        1.5287  112.61 -178.86  112.01   1.5338
IC C34    C32    *C33   H3X        1.5338  112.01 -121.48  109.83   1.1138
IC H3X    C32    *C33   H3Y        1.1138  109.83 -117.75  109.42   1.1150
IC C32    C33    C34    C35        1.5449  112.01  179.84  112.77   1.5347
IC C35    C33    *C34   H4X        1.5347  112.77 -121.17  108.96   1.1136
IC H4X    C33    *C34   H4Y        1.1136  108.96 -117.41  109.17   1.1130
IC C33    C34    C35    C36        1.5338  112.77 -179.85  112.41   1.5346
IC C36    C34    *C35   H5X        1.5346  112.41 -121.34  109.12   1.1131
IC H5X    C34    *C35   H5Y        1.1131  109.12 -117.37  109.10   1.1134
IC C34    C35    C36    C37        1.5347  112.41 -179.32  112.86   1.5347
IC C37    C35    *C36   H6X        1.5347  112.86 -121.41  109.03   1.1133
IC H6X    C35    *C36   H6Y        1.1133  109.03 -117.30  109.00   1.1132
IC C35    C36    C37    C38        1.5346  112.86  179.55  112.41   1.5347
IC C38    C36    *C37   H7X        1.5347  112.41 -121.18  109.06   1.1132
IC H7X    C36    *C37   H7Y        1.1132  109.06 -117.42  109.19   1.1132
IC C36    C37    C38    C39        1.5347  112.41 -178.88  112.84   1.5346
IC C39    C37    *C38   H8X        1.5346  112.84 -121.50  109.09   1.1132
IC H8X    C37    *C38   H8Y        1.1132  109.09 -117.30  108.97   1.1133
IC C37    C38    C39    C310       1.5347  112.84  179.23  112.47   1.5348
IC C310   C38    *C39   H9X        1.5348  112.47 -121.14  109.05   1.1132
IC H9X    C38    *C39   H9Y        1.1132  109.05 -117.44  109.20   1.1131
IC C38    C39    C310   C311       1.5346  112.47 -178.98  112.76   1.5346
IC C311   C39    *C310  H10X       1.5346  112.76 -121.46  109.11   1.1132
IC H10X   C39    *C310  H10Y       1.1132  109.11 -117.33  109.01   1.1133
IC C39    C310   C311   C312       1.5348  112.76  179.33  112.56   1.5348
IC C312   C310   *C311  H11X       1.5348  112.56 -121.19  109.07   1.1132
IC H11X   C310   *C311  H11Y       1.1132  109.07 -117.41  109.15   1.1131
IC C310   C311   C312   C313       1.5346  112.56 -179.57  112.68   1.5346
IC C313   C311   *C312  H12X       1.5346  112.68 -121.37  109.11   1.1132
IC H12X   C311   *C312  H12Y       1.1132  109.11 -117.37  109.06   1.1132
IC C311   C312   C313   C314       1.5348  112.68  179.70  112.62   1.5348
IC C314   C312   *C313  H13X       1.5348  112.62 -121.28  109.09   1.1132
IC H13X   C312   *C313  H13Y       1.1132  109.09 -117.40  109.09   1.1132
IC C312   C313   C314   C315       1.5346  112.62  179.93  112.69   1.5340
IC C315   C313   *C314  H14X       1.5340  112.69 -121.31  109.12   1.1132
IC H14X   C313   *C314  H14Y       1.1132  109.12 -117.38  109.12   1.1132
IC C313   C314   C315   C316       1.5347  112.74  179.67  112.52   1.5347
IC C316   C314   *C315  H15X       1.5347  112.52 -121.29  109.15   1.1131
IC H15X   C314   *C315  H15Y       1.1131  109.15 -117.46  109.09   1.1131
IC C314   C315   C316   C317       1.5345  112.52  179.75  112.78   1.5338
IC C317   C315   *C316  H16X       1.5338  112.78 -121.32  109.11   1.1132
IC H16X   C315   *C316  H16Y       1.1132  109.11 -117.37  109.11   1.1132
IC C315   C316   C317   C318       1.5347  112.78  179.86  113.24   1.5309
IC C318   C316   *C317  H17X       1.5309  113.24 -121.62  108.75   1.1140
IC H17X   C316   *C317  H17Y       1.1140  108.75 -116.72  108.78   1.1141
IC C316   C317   C318   H18X       1.5338  113.24  -59.98  110.44   1.1113
IC H17X   C317   *C318  H18Y       2.1698   29.00 -178.80  110.47   1.1113
IC H17X   C317   *C318  H18Z       2.1698   29.00  -58.70  110.62   1.1112


RESI CSU12I       0.00 !  1-O-hexadecyl-2-(11-carboxy-9-hydroxyundec-10-enoyl)-sn-glycero-3-phosphatidylcholine
GROUP                  !               H15B
ATOM N    NTL    -0.60 !                 |
ATOM C12  CTL2   -0.10 !           H15A-C15-H15C
ATOM H12A HL      0.25 !                 |
ATOM H12B HL      0.25 !         H13B    |    H14A
ATOM C13  CTL5   -0.35 !           |     |     |
ATOM H13A HL      0.25 !     H13A-C13----N----C14-H14B     (+)
ATOM H13B HL      0.25 !           |     |     |
ATOM H13C HL      0.25 !         H13C    |    H14C
ATOM C14  CTL5   -0.35 !                 |
ATOM H14A HL      0.25 !                 |
ATOM H14B HL      0.25 !                 |    alpha6
ATOM H14C HL      0.25 !                 |
ATOM C15  CTL5   -0.35 !                 |
ATOM H15A HL      0.25 !          H12A--C12---H12B
ATOM H15B HL      0.25 !                 |
ATOM H15C HL      0.25 !                 |
GROUP                  !                 |     alpha5
ATOM C11  CTL2   -0.08 !                 |
ATOM H11A HAL2    0.09 !          H11A--C11---H11B
ATOM H11B HAL2    0.09 !                 |     alpha4
ATOM P    PL      1.50 !        (-) O13  O12
ATOM O13  O2L    -0.78 !              \ /      alpha3
ATOM O14  O2L    -0.78 !               P (+)
ATOM O12  OSLP   -0.57 !              / \      alpha2
ATOM O11  OSLP   -0.57 !        (-) O14  O11
ATOM C1   CTL2   -0.08 !                 |     alpha1
ATOM HA   HAL2    0.09 !            HA---C1---HB
ATOM HB   HAL2    0.09 !                 |     theta1
GROUP                  !                 |
ATOM C2   CTL1    0.17 !            HS---C2--------------
ATOM HS   HAL1    0.09 !                 | beta1        |
ATOM O21  OSL    -0.49 !            O22  O21          theta3
ATOM C21  CL      0.90 !             \\ /  beta2        |
ATOM O22  OBL    -0.63 !               C21              |
ATOM C22  CTL2   -0.22 !               |   beta3        |
ATOM H2R  HAL2    0.09 !        H2R---C22---H2S         |
ATOM H2S  HAL2    0.09 !               |                |
GROUP                  !               |    beta4       |
ATOM C3   CTL2    0.08 !               |                |
ATOM HX   HAL2    0.09 !               |           HX---C3---HY
ATOM HY   HAL2    0.09 !               |                |   gamma1
ATOM O31  OSL    -0.49 !               |           O32  O31
ATOM C31  CL      0.90 !               |            \\ /    gamma2
ATOM O32  OBL    -0.63 !               |              C31
ATOM C32  CTL2   -0.22 !               |              |     gamma3
ATOM H2X  HAL2    0.09 !               |        H2X---C32---H2Y
ATOM H2Y  HAL2    0.09 !               |              |
GROUP                  !               |              |
ATOM C23  CTL2   -0.18 !               |              |
ATOM H3R  HAL2    0.09 !        H3R ---C23---H3S      |
ATOM H3S  HAL2    0.09 !               |              |
GROUP                  !               |              |
ATOM C24  CTL2   -0.18 !               |              |
ATOM H4R  HAL2    0.09 !        H4R ---C24---H4S      |
ATOM H4S  HAL2    0.09 !               |              |
GROUP                  !               |              |
ATOM C25  CTL2   -0.18 !               |              |
ATOM H5R  HAL2    0.09 !        H5R ---C25---H5S      |
ATOM H5S  HAL2    0.09 !               |              |
GROUP                  !               |              |
ATOM C26  CTL2   -0.18 !               |              |
ATOM H6R  HAL2    0.09 !        H6R ---C26---H6S      |
ATOM H6S  HAL2    0.09 !               |              |
GROUP                  !               |              |
ATOM C27  CTL2   -0.18 !               |              |
ATOM H7R  HAL2    0.09 !        H7R ---C27---H7S      |
ATOM H7S  HAL2    0.09 !               |              |
GROUP                  !               |              |
ATOM C28  CTL2   -0.18 !               |              |
ATOM H8R  HAL2    0.09 !        H8R ---C28---H8S      |
ATOM H8S  HAL2    0.09 !               |              |
GROUP                  !               |              |
ATOM C29  CTL1    0.14 !               |              |
ATOM H9R  HAL1    0.09 !        H9R ---C29--O29S      |
ATOM O29S OHL    -0.66 !               |       \      |
ATOM HO29 HOL     0.43 !               |       HO29   |
GROUP                  !               |              |
ATOM C210  CEL3  -0.15 !        H10R---C210           |
ATOM H10R  HEL1   0.15 !               ||             |
GROUP                  !               ||             |
ATOM C211  CEL3  -0.18 !               C211---H11S    |
ATOM H11S  HEL1   0.15 !               |              |
GROUP                  !               C212           |
ATOM C212  CL     0.75 !              // \            |
ATOM O212R OBL   -0.55 !           O212R  O212S       |
ATOM O212S OHL   -0.61 !                  |           |
ATOM HO212 HOL    0.44 !                  HO212       |
GROUP                  !                              |
ATOM C33  CTL2   -0.18 !                              |
ATOM H3X  HAL2    0.09 !                       H3X ---C33---H3Y
ATOM H3Y  HAL2    0.09 !                              |
GROUP                  !                              |
ATOM C34  CTL2   -0.18 !                              |
ATOM H4X  HAL2    0.09 !                       H4X ---C34---H4Y
ATOM H4Y  HAL2    0.09 !                              |
GROUP                  !                              |
ATOM C35  CTL2   -0.18 !                              |
ATOM H5X  HAL2    0.09 !                       H5X ---C35---H5Y
ATOM H5Y  HAL2    0.09 !                              |
GROUP                  !                              |
ATOM C36  CTL2   -0.18 !                              |
ATOM H6X  HAL2    0.09 !                       H6X ---C36---H6Y
ATOM H6Y  HAL2    0.09 !                              |
GROUP                  !                              |
ATOM C37  CTL2   -0.18 !                              |
ATOM H7X  HAL2    0.09 !                       H7X ---C37---H7Y
ATOM H7Y  HAL2    0.09 !                              |
GROUP                  !                              |
ATOM C38  CTL2   -0.18 !                              |
ATOM H8X  HAL2    0.09 !                       H8X ---C38---H8Y
ATOM H8Y  HAL2    0.09 !                              |
GROUP                  !                              |
ATOM C39  CTL2   -0.18 !                              |
ATOM H9X  HAL2    0.09 !                       H9X ---C39---H9Y
ATOM H9Y  HAL2    0.09 !                              |
GROUP                  !                              |
ATOM C310 CTL2   -0.18 !                              |
ATOM H10X HAL2    0.09 !                       H10X---C310--H10Y
ATOM H10Y HAL2    0.09 !                              |
GROUP                  !                              |
ATOM C311 CTL2   -0.18 !                              |
ATOM H11X HAL2    0.09 !                       H11X---C311--H11Y
ATOM H11Y HAL2    0.09 !                              |
GROUP                  !                              |
ATOM C312 CTL2   -0.18 !                              |
ATOM H12X HAL2    0.09 !                       H12X---C312--H12Y
ATOM H12Y HAL2    0.09 !                              |
GROUP                  !                              |
ATOM C313 CTL2   -0.18 !                              |
ATOM H13X HAL2    0.09 !                       H13X---C313--H13Y
ATOM H13Y HAL2    0.09 !                              |
GROUP                  !                              |
ATOM C314 CTL2   -0.18 !                              |
ATOM H14X HAL2    0.09 !                       H14X---C314--H14Y
ATOM H14Y HAL2    0.09 !                              |
GROUP                  !                              |
ATOM C315 CTL2   -0.18 !                              |
ATOM H15X HAL2    0.09 !                       H15X---C315--H15Y
ATOM H15Y HAL2    0.09 !                              |
GROUP                  !                              |
ATOM C316 CTL2   -0.18 !                              |
ATOM H16X HAL2    0.09 !                       H16X---C316--H16Y
ATOM H16Y HAL2    0.09 !                              |
GROUP                  !                              |
ATOM C317 CTL2   -0.18 !                              |
ATOM H17X HAL2    0.09 !                       H17X---C317--H17Y
ATOM H17Y HAL2    0.09 !                              |
GROUP                  !                              |
ATOM C318 CTL3   -0.27 !                              |
ATOM H18X HAL3    0.09 !                       H18X---C318--H18Y
ATOM H18Y HAL3    0.09 !                              |
ATOM H18Z HAL3    0.09 !                              H18Z

! Polar Head
BOND  N    C13       N    C14       N    C15
BOND  C13  H13A      C13  H13B      C13  H13C
BOND  C14  H14A      C14  H14B      C14  H14C
BOND  C15  H15A      C15  H15B      C15  H15C
BOND  N    C12
BOND  C12  H12A      C12  H12B      C12  C11
BOND  C11  H11A      C11  H11B      C11  O12       O11  C1
BOND  O12  P         P    O11       P    O13       P    O14
! Glycerol Backbone
BOND  C1   HA        C1    HB       C1   C2
BOND  C2   HS        C2    C3       C2   O21
BOND  C3   HX        C3    HY       C3   O31
! Chain from C2
BOND  O21  C21
BOND  C21  C22
DOUBLE  C21  O22
BOND  C22  H2R       C22  H2S       C22  C23
BOND  C23  H3R       C23  H3S       C23  C24
BOND  C24  H4R       C24  H4S       C24  C25
BOND  C25  H5R       C25  H5S       C25  C26
BOND  C26  H6R       C26  H6S       C26  C27
BOND  C27  H7R       C27  H7S       C27  C28
BOND  C28  H8R       C28  H8S       C28  C29
BOND  C29  O29S      O29S HO29      C29  H9R
BOND  C29  C210
BOND  C210  H10R
DOUBLE  C210  C211
BOND  C211  H11S       C211  C212
DOUBLE  C212  O212R
BOND  C212  O212S O212S HO212
! Chain From C3
BOND  O31  C31
BOND  C31  C32
DOUBLE  C31  O32
BOND  C32  H2X       C32  H2Y       C32  C33
BOND  C33  H3X       C33  H3Y       C33  C34
BOND  C34  H4X       C34  H4Y       C34  C35
BOND  C35  H5X       C35  H5Y       C35  C36
BOND  C36  H6X       C36  H6Y       C36  C37
BOND  C37  H7X       C37  H7Y       C37  C38
BOND  C38  H8X       C38  H8Y       C38  C39
BOND  C39  H9X       C39  H9Y       C39  C310
BOND  C310 H10X      C310 H10Y      C310 C311
BOND  C311 H11X      C311 H11Y      C311 C312
BOND  C312 H12X      C312 H12Y      C312 C313
BOND  C313 H13X      C313 H13Y      C313 C314
BOND  C314 H14X      C314 H14Y      C314 C315
BOND  C315 H15X      C315 H15Y      C315 C316
BOND  C316 H16X      C316 H16Y      C316 C317
BOND  C317 H17X      C317 H17Y      C317 C318
BOND  C318 H18X      C318 H18Y      C318 H18Z
IMPR C21 O21 C22 O22    C31 O31 C32 O32
IMPR C212 O212S C211 O212R 
IC C13    N      C12    C11        1.4950  110.81   58.46  117.00   1.5420
IC C13    C12    *N     C14        1.4950  110.81  122.75  109.46   1.4979
IC C13    C12    *N     C15        1.4950  110.81 -120.02  108.16   1.5034
IC C11    N      *C12   H12A       1.5420  117.00 -126.73  111.85   1.0787
IC H12A   N      *C12   H12B       1.0787  111.85 -115.99  107.93   1.0977
IC C14    N      C13    H13A       1.4979  111.01  179.36  109.41   1.0866
IC H13A   N      *C13   H13B       1.0866  109.41  119.11  111.31   1.0813
IC H13A   N      *C13   H13C       1.0866  109.41 -119.02  111.10   1.0815
IC C13    N      C14    H14A       1.4950  111.01 -179.09  109.58   1.0882
IC H14A   N      *C14   H14B       1.0882  109.58  118.63  110.95   1.0819
IC H14A   N      *C14   H14C       1.0882  109.58 -119.72  111.56   1.0811
IC C13    N      C15    H15A       1.4950  109.49 -176.86  110.11   1.0949
IC H15A   N      *C15   H15B       1.0949  110.11  112.40  111.19   1.0942
IC H15A   N      *C15   H15C       1.0949  110.11 -123.40  113.89   1.0740
IC N      C12    C11    O12        1.5227  117.00  126.96  108.43   1.4243
IC O12    C12    *C11   H11A       1.4243  108.43 -123.15  113.04   1.1139
IC H11A   C12    *C11   H11B       1.1139  113.04 -118.48  109.10   1.1129
IC C12    C11    O12    P          1.5420  108.43  -67.66  118.24   1.5905
IC C11    O12    P      O11        1.4243  118.24 -168.65  103.08   1.5759
IC O11    O12    *P     O13        1.5759  103.08  117.52  107.25   1.4784
IC O11    O12    *P     O14        1.5759  103.08 -117.26  106.69   1.4808
IC O12    P      O11    C1         1.5905  103.08   53.06  121.96   1.4290
IC P      O11    C1     C2         1.5759  121.96 -120.83  111.03   1.5486
IC C2     O11    *C1    HA         1.5486  111.03 -118.56  108.65   1.1130
IC HA     O11    *C1    HB         1.1130  108.65 -119.01  113.55   1.1171
IC O11    C1     C2     O21        1.4290  111.03 -176.04  106.79   1.4418
IC O21    C1     *C2    C3         1.4418  106.79 -121.29  111.26   1.5597 !defines S chirality
IC C3     C1     *C2    HS         1.5597  111.26 -118.26  107.07   1.1169 !defines S chirality
IC C1     C2     O21    C21        1.5486  106.79  150.93  115.28   1.3209
IC C2     O21    C21    C22        1.4418  115.28  176.64  108.60   1.5290
IC C22    O21    *C21   O22        1.5290  108.60  179.59  126.50   1.2169
IC O21    C21    C22    C23        1.3209  108.60 -179.01  112.27   1.5451
IC C23    C21    *C22   H2R        1.5451  112.27 -121.28  107.76   1.1092
IC H2R    C21    *C22   H2S        1.1092  107.76 -117.26  107.89   1.1091
IC C1     C2     C3     O31        1.5486  111.26  173.79  112.94   1.4459
IC O31    C2     *C3    HX         1.4459  112.94  126.42  109.02   1.1150
IC HX     C2     *C3    HY         1.1150  109.02  114.46  106.69   1.1125
IC C2     C3     O31    C31        1.5597  112.94   88.29  114.93   1.3313
IC C3     O31    C31    C32        1.4459  114.93 -173.14  108.62   1.5287
IC C32    O31    *C31   O32        1.5287  108.62 -178.86  125.93   1.2161
IC O31    C31    C32    C33        1.3313  108.62 -179.25  112.61   1.5449
IC C33    C31    *C32   H2X        1.5449  112.61 -120.75  107.37   1.1102
IC H2X    C31    *C32   H2Y        1.1102  107.37 -117.25  108.05   1.1083
IC C21    C22    C23    C24        1.5291  111.90 -178.63  112.61   1.5344
IC C24    C22    *C23   H3R        1.5344  112.61 -121.24  109.47   1.1144
IC H3R    C22    *C23   H3S        1.1144  109.47 -117.63  109.68   1.1147
IC C22    C23    C24    C25        1.5448  112.61 -178.43  112.27   1.5351
IC C25    C23    *C24   H4R        1.5351  112.27 -121.25  109.19   1.1132
IC H4R    C23    *C24   H4S        1.1132  109.19 -117.60  109.24   1.1133
IC C23    C24    C25    C26        1.5344  112.27 -178.99  112.97   1.5348
IC C26    C24    *C25   H5R        1.5348  112.97 -121.36  108.82   1.1134
IC H5R    C24    *C25   H5S        1.1134  108.82 -117.15  109.07   1.1134
IC C24    C25    C26    C27        1.5351  112.97 -177.96  112.38   1.5354
IC C27    C25    *C26   H6R        1.5354  112.38 -121.54  109.11   1.1132
IC H6R    C25    *C26   H6S        1.1132  109.11 -117.36  109.07   1.1133
IC C25    C26    C27    C28        1.5348  112.38 -179.92  112.58   1.5402
IC C28    C26    *C27   H7R        1.5402  112.58 -121.94  108.26   1.1122
IC H7R    C26    *C27   H7S        1.1122  108.26 -116.89  108.81   1.1135
IC C26    C27    C28    C29        1.5354  112.58  178.67  114.11   1.5438
IC C29    C27    *C28   H8R        1.5438  114.11 -120.84  107.88   1.1137
IC H8R    C27    *C28   H8S        1.1137  107.88 -116.49  109.01   1.1132
IC C27    C28    C29    C210       1.5402  114.11 -177.50  112.02   1.5115
IC C210   C28    *C29   H9R        1.5115  112.02  124.61  108.47   1.1147
IC C28    C210   *C29   O29S       1.5438  112.02  118.60  107.17   1.4146
IC C210   C29    O29S   HO29       1.5115  107.17 -158.06  105.39   0.9598
IC C28    C29    C210   C211       1.5438  112.02  118.88  127.96   1.3606
IC C211   C29    *C210  H10R       1.3606  127.96  178.52  112.38   1.1026
IC C29    C210   C211   C212       1.5115  127.96  179.27  122.08   1.5016 !trans
IC C212   C210   *C211  H11S       1.5016  122.08 -179.69  121.78   1.3428
IC C211   O212S  *C212  O212R      1.5016  122.44 -179.58  117.04   1.2227
IC HO212  O212S  C212   C211       0.9574  110.89  179.80  122.44   1.5016
IC O212S  C212   C211   C210       1.4042  122.44    0.77  122.08   1.3606
IC C31    C32    C33    C34        1.5287  112.61 -178.86  112.01   1.5338
IC C34    C32    *C33   H3X        1.5338  112.01 -121.48  109.83   1.1138
IC H3X    C32    *C33   H3Y        1.1138  109.83 -117.75  109.42   1.1150
IC C32    C33    C34    C35        1.5449  112.01  179.84  112.77   1.5347
IC C35    C33    *C34   H4X        1.5347  112.77 -121.17  108.96   1.1136
IC H4X    C33    *C34   H4Y        1.1136  108.96 -117.41  109.17   1.1130
IC C33    C34    C35    C36        1.5338  112.77 -179.85  112.41   1.5346
IC C36    C34    *C35   H5X        1.5346  112.41 -121.34  109.12   1.1131
IC H5X    C34    *C35   H5Y        1.1131  109.12 -117.37  109.10   1.1134
IC C34    C35    C36    C37        1.5347  112.41 -179.32  112.86   1.5347
IC C37    C35    *C36   H6X        1.5347  112.86 -121.41  109.03   1.1133
IC H6X    C35    *C36   H6Y        1.1133  109.03 -117.30  109.00   1.1132
IC C35    C36    C37    C38        1.5346  112.86  179.55  112.41   1.5347
IC C38    C36    *C37   H7X        1.5347  112.41 -121.18  109.06   1.1132
IC H7X    C36    *C37   H7Y        1.1132  109.06 -117.42  109.19   1.1132
IC C36    C37    C38    C39        1.5347  112.41 -178.88  112.84   1.5346
IC C39    C37    *C38   H8X        1.5346  112.84 -121.50  109.09   1.1132
IC H8X    C37    *C38   H8Y        1.1132  109.09 -117.30  108.97   1.1133
IC C37    C38    C39    C310       1.5347  112.84  179.23  112.47   1.5348
IC C310   C38    *C39   H9X        1.5348  112.47 -121.14  109.05   1.1132
IC H9X    C38    *C39   H9Y        1.1132  109.05 -117.44  109.20   1.1131
IC C38    C39    C310   C311       1.5346  112.47 -178.98  112.76   1.5346
IC C311   C39    *C310  H10X       1.5346  112.76 -121.46  109.11   1.1132
IC H10X   C39    *C310  H10Y       1.1132  109.11 -117.33  109.01   1.1133
IC C39    C310   C311   C312       1.5348  112.76  179.33  112.56   1.5348
IC C312   C310   *C311  H11X       1.5348  112.56 -121.19  109.07   1.1132
IC H11X   C310   *C311  H11Y       1.1132  109.07 -117.41  109.15   1.1131
IC C310   C311   C312   C313       1.5346  112.56 -179.57  112.68   1.5346
IC C313   C311   *C312  H12X       1.5346  112.68 -121.37  109.11   1.1132
IC H12X   C311   *C312  H12Y       1.1132  109.11 -117.37  109.06   1.1132
IC C311   C312   C313   C314       1.5348  112.68  179.70  112.62   1.5348
IC C314   C312   *C313  H13X       1.5348  112.62 -121.28  109.09   1.1132
IC H13X   C312   *C313  H13Y       1.1132  109.09 -117.40  109.09   1.1132
IC C312   C313   C314   C315       1.5346  112.62  179.93  112.69   1.5340
IC C315   C313   *C314  H14X       1.5340  112.69 -121.31  109.12   1.1132
IC H14X   C313   *C314  H14Y       1.1132  109.12 -117.38  109.12   1.1132
IC C313   C314   C315   C316       1.5348  112.69  179.95  113.32   1.5309
IC C316   C314   *C315  H15X       1.5309  113.32 -121.68  108.76   1.1141
IC H15X   C314   *C315  H15Y       1.1141  108.76 -116.66  108.75   1.1141
IC C314   C315   C316   C317       1.5348  112.69  179.95  113.32   1.5309
IC C317   C315   *C316  H16X       1.5309  113.32 -121.68  108.76   1.1141
IC H16X   C315   *C316  H16Y       1.1141  108.76 -116.66  108.75   1.1141
IC C315   C316   C317   C318       1.5348  112.69  179.95  113.32   1.5309
IC C318   C316   *C317  H17X       1.5309  113.32 -121.68  108.76   1.1141
IC H17X   C316   *C317  H17Y       1.1141  108.76 -116.66  108.75   1.1141
IC C316   C317   C318   H18X       1.5340  113.32  -60.01  110.46   1.1113
IC H17X   C317   *C318  H18Y       1.1113  110.46  119.87  110.46   1.1113
IC H17X   C317   *C318  H18Z       1.1113  110.46 -120.07  110.61   1.1113

RESI CSU12J      -1.00 ! 1-O-hexadecyl-2-(11-carboxy-9-hydroxyundec-10-enoyl)-sn-glycero-3-phosphatidylcholine, deprotonated carboxylic acid
GROUP                  !               H15B
ATOM N    NTL    -0.60 !                 |
ATOM C12  CTL2   -0.10 !           H15A-C15-H15C
ATOM H12A HL      0.25 !                 |
ATOM H12B HL      0.25 !         H13B    |    H14A
ATOM C13  CTL5   -0.35 !           |     |     |
ATOM H13A HL      0.25 !     H13A-C13----N----C14-H14B     (+)
ATOM H13B HL      0.25 !           |     |     |
ATOM H13C HL      0.25 !         H13C    |    H14C
ATOM C14  CTL5   -0.35 !                 |
ATOM H14A HL      0.25 !                 |
ATOM H14B HL      0.25 !                 |    alpha6
ATOM H14C HL      0.25 !                 |
ATOM C15  CTL5   -0.35 !                 |
ATOM H15A HL      0.25 !          H12A--C12---H12B
ATOM H15B HL      0.25 !                 |
ATOM H15C HL      0.25 !                 |
GROUP                  !                 |     alpha5
ATOM C11  CTL2   -0.08 !                 |
ATOM H11A HAL2    0.09 !          H11A--C11---H11B
ATOM H11B HAL2    0.09 !                 |     alpha4
ATOM P    PL      1.50 !        (-) O13  O12
ATOM O13  O2L    -0.78 !              \ /      alpha3
ATOM O14  O2L    -0.78 !               P (+)
ATOM O12  OSLP   -0.57 !              / \      alpha2
ATOM O11  OSLP   -0.57 !        (-) O14  O11
ATOM C1   CTL2   -0.08 !                 |     alpha1
ATOM HA   HAL2    0.09 !            HA---C1---HB
ATOM HB   HAL2    0.09 !                 |     theta1
GROUP                  !                 |
ATOM C2   CTL1    0.17 !            HS---C2--------------
ATOM HS   HAL1    0.09 !                 | beta1        |
ATOM O21  OSL    -0.49 !            O22  O21          theta3
ATOM C21  CL      0.90 !             \\ /  beta2        |
ATOM O22  OBL    -0.63 !               C21              |
ATOM C22  CTL2   -0.22 !               |   beta3        |
ATOM H2R  HAL2    0.09 !        H2R---C22---H2S         |
ATOM H2S  HAL2    0.09 !               |                |
GROUP                  !               |    beta4       |
ATOM C3   CTL2    0.08 !               |                |
ATOM HX   HAL2    0.09 !               |           HX---C3---HY
ATOM HY   HAL2    0.09 !               |                |   gamma1
ATOM O31  OSL    -0.49 !               |           O32  O31
ATOM C31  CL      0.90 !               |            \\ /    gamma2
ATOM O32  OBL    -0.63 !               |              C31
ATOM C32  CTL2   -0.22 !               |              |     gamma3
ATOM H2X  HAL2    0.09 !               |        H2X---C32---H2Y
ATOM H2Y  HAL2    0.09 !               |              |
GROUP                  !               |              |
ATOM C23  CTL2   -0.18 !               |              |
ATOM H3R  HAL2    0.09 !        H3R ---C23---H3S      |
ATOM H3S  HAL2    0.09 !               |              |
GROUP                  !               |              |
ATOM C24  CTL2   -0.18 !               |              |
ATOM H4R  HAL2    0.09 !        H4R ---C24---H4S      |
ATOM H4S  HAL2    0.09 !               |              |
GROUP                  !               |              |
ATOM C25  CTL2   -0.18 !               |              |
ATOM H5R  HAL2    0.09 !        H5R ---C25---H5S      |
ATOM H5S  HAL2    0.09 !               |              |
GROUP                  !               |              |
ATOM C26  CTL2   -0.18 !               |              |
ATOM H6R  HAL2    0.09 !        H6R ---C26---H6S      |
ATOM H6S  HAL2    0.09 !               |              |
GROUP                  !               |              |
ATOM C27  CTL2   -0.18 !               |              |
ATOM H7R  HAL2    0.09 !        H7R ---C27---H7S      |
ATOM H7S  HAL2    0.09 !               |              |
GROUP                  !               |              |
ATOM C28  CTL2   -0.18 !               |              |
ATOM H8R  HAL2    0.09 !        H8R ---C28---H8S      |
ATOM H8S  HAL2    0.09 !               |              |
GROUP                  !               |              |
ATOM C29  CTL1    0.14 !               |              |
ATOM H9R  HAL1    0.09 !        H9R ---C29--O29S      |
ATOM O29S OHL    -0.66 !               |       \      |
ATOM HO29 HOL     0.43 !               |       HO29   |
GROUP                  !               |              |
ATOM C210  CEL3  -0.15 !        H10R---C210           |
ATOM H10R  HEL1   0.15 !               ||             |
GROUP                  !               ||             |
ATOM C211  CEL3  -0.25 !               C211---H11S    |
ATOM H11S  HEL1   0.15 !               |              |
GROUP                  !               C212           |
ATOM C212  CL     0.62 !              // \            |
ATOM O212R OCL   -0.76 !           O212R  O212S       |
ATOM O212S OCL   -0.76 !                   (-)	      |
GROUP                  !                              |
ATOM C33  CTL2   -0.18 !                              |
ATOM H3X  HAL2    0.09 !                       H3X ---C33---H3Y
ATOM H3Y  HAL2    0.09 !                              |
GROUP                  !                              |
ATOM C34  CTL2   -0.18 !                              |
ATOM H4X  HAL2    0.09 !                       H4X ---C34---H4Y
ATOM H4Y  HAL2    0.09 !                              |
GROUP                  !                              |
ATOM C35  CTL2   -0.18 !                              |
ATOM H5X  HAL2    0.09 !                       H5X ---C35---H5Y
ATOM H5Y  HAL2    0.09 !                              |
GROUP                  !                              |
ATOM C36  CTL2   -0.18 !                              |
ATOM H6X  HAL2    0.09 !                       H6X ---C36---H6Y
ATOM H6Y  HAL2    0.09 !                              |
GROUP                  !                              |
ATOM C37  CTL2   -0.18 !                              |
ATOM H7X  HAL2    0.09 !                       H7X ---C37---H7Y
ATOM H7Y  HAL2    0.09 !                              |
GROUP                  !                              |
ATOM C38  CTL2   -0.18 !                              |
ATOM H8X  HAL2    0.09 !                       H8X ---C38---H8Y
ATOM H8Y  HAL2    0.09 !                              |
GROUP                  !                              |
ATOM C39  CTL2   -0.18 !                              |
ATOM H9X  HAL2    0.09 !                       H9X ---C39---H9Y
ATOM H9Y  HAL2    0.09 !                              |
GROUP                  !                              |
ATOM C310 CTL2   -0.18 !                              |
ATOM H10X HAL2    0.09 !                       H10X---C310--H10Y
ATOM H10Y HAL2    0.09 !                              |
GROUP                  !                              |
ATOM C311 CTL2   -0.18 !                              |
ATOM H11X HAL2    0.09 !                       H11X---C311--H11Y
ATOM H11Y HAL2    0.09 !                              |
GROUP                  !                              |
ATOM C312 CTL2   -0.18 !                              |
ATOM H12X HAL2    0.09 !                       H12X---C312--H12Y
ATOM H12Y HAL2    0.09 !                              |
GROUP                  !                              |
ATOM C313 CTL2   -0.18 !                              |
ATOM H13X HAL2    0.09 !                       H13X---C313--H13Y
ATOM H13Y HAL2    0.09 !                              |
GROUP                  !                              |
ATOM C314 CTL2   -0.18 !                              |
ATOM H14X HAL2    0.09 !                       H14X---C314--H14Y
ATOM H14Y HAL2    0.09 !                              |
GROUP                  !                              |
ATOM C315 CTL2   -0.18 !                              |
ATOM H15X HAL2    0.09 !                       H15X---C315--H15Y
ATOM H15Y HAL2    0.09 !                              |
GROUP                  !                              |
ATOM C316 CTL2   -0.18 !                              |
ATOM H16X HAL2    0.09 !                       H16X---C316--H16Y
ATOM H16Y HAL2    0.09 !                              |
GROUP                  !                              |
ATOM C317 CTL2   -0.18 !                              |
ATOM H17X HAL2    0.09 !                       H17X---C317--H17Y
ATOM H17Y HAL2    0.09 !                              |
GROUP                  !                              |
ATOM C318 CTL3   -0.27 !                              |
ATOM H18X HAL3    0.09 !                       H18X---C318--H18Y
ATOM H18Y HAL3    0.09 !                              |
ATOM H18Z HAL3    0.09 !                              H18Z

! Polar Head
BOND  N    C13       N    C14       N    C15
BOND  C13  H13A      C13  H13B      C13  H13C
BOND  C14  H14A      C14  H14B      C14  H14C
BOND  C15  H15A      C15  H15B      C15  H15C
BOND  N    C12
BOND  C12  H12A      C12  H12B      C12  C11
BOND  C11  H11A      C11  H11B      C11  O12       O11  C1
BOND  O12  P         P    O11       P    O13       P    O14
! Glycerol Backbone
BOND  C1   HA        C1    HB       C1   C2
BOND  C2   HS        C2    C3       C2   O21
BOND  C3   HX        C3    HY       C3   O31
! Chain from C2
BOND  O21  C21
BOND  C21  C22
DOUBLE  C21  O22
BOND  C22  H2R       C22  H2S       C22  C23
BOND  C23  H3R       C23  H3S       C23  C24
BOND  C24  H4R       C24  H4S       C24  C25
BOND  C25  H5R       C25  H5S       C25  C26
BOND  C26  H6R       C26  H6S       C26  C27
BOND  C27  H7R       C27  H7S       C27  C28
BOND  C28  H8R       C28  H8S       C28  C29
BOND  C29  O29S      O29S HO29      C29  H9R
BOND  C29  C210
BOND  C210 H10R
DOUBLE  C210  C211
BOND  C211  H11S       C211  C212
DOUBLE  C212  O212R
BOND  C212  O212S
! Chain From C3
BOND  O31  C31
BOND  C31  C32
DOUBLE  C31  O32
BOND  C32  H2X       C32  H2Y       C32  C33
BOND  C33  H3X       C33  H3Y       C33  C34
BOND  C34  H4X       C34  H4Y       C34  C35
BOND  C35  H5X       C35  H5Y       C35  C36
BOND  C36  H6X       C36  H6Y       C36  C37
BOND  C37  H7X       C37  H7Y       C37  C38
BOND  C38  H8X       C38  H8Y       C38  C39
BOND  C39  H9X       C39  H9Y       C39  C310
BOND  C310 H10X      C310 H10Y      C310 C311
BOND  C311 H11X      C311 H11Y      C311 C312
BOND  C312 H12X      C312 H12Y      C312 C313
BOND  C313 H13X      C313 H13Y      C313 C314
BOND  C314 H14X      C314 H14Y      C314 C315
BOND  C315 H15X      C315 H15Y      C315 C316
BOND  C316 H16X      C316 H16Y      C316 C317
BOND  C317 H17X      C317 H17Y      C317 C318
BOND  C318 H18X      C318 H18Y      C318 H18Z
IMPR C21 O21 C22 O22    C31 O31 C32 O32
IMPR C212 O212S C211 O212R 
IC C13    N      C12    C11        1.4950  110.81   58.46  117.00   1.5420
IC C13    C12    *N     C14        1.4950  110.81  122.75  109.46   1.4979
IC C13    C12    *N     C15        1.4950  110.81 -120.02  108.16   1.5034
IC C11    N      *C12   H12A       1.5420  117.00 -126.73  111.85   1.0787
IC H12A   N      *C12   H12B       1.0787  111.85 -115.99  107.93   1.0977
IC C14    N      C13    H13A       1.4979  111.01  179.36  109.41   1.0866
IC H13A   N      *C13   H13B       1.0866  109.41  119.11  111.31   1.0813
IC H13A   N      *C13   H13C       1.0866  109.41 -119.02  111.10   1.0815
IC C13    N      C14    H14A       1.4950  111.01 -179.09  109.58   1.0882
IC H14A   N      *C14   H14B       1.0882  109.58  118.63  110.95   1.0819
IC H14A   N      *C14   H14C       1.0882  109.58 -119.72  111.56   1.0811
IC C13    N      C15    H15A       1.4950  109.49 -176.86  110.11   1.0949
IC H15A   N      *C15   H15B       1.0949  110.11  112.40  111.19   1.0942
IC H15A   N      *C15   H15C       1.0949  110.11 -123.40  113.89   1.0740
IC N      C12    C11    O12        1.5227  117.00  126.96  108.43   1.4243
IC O12    C12    *C11   H11A       1.4243  108.43 -123.15  113.04   1.1139
IC H11A   C12    *C11   H11B       1.1139  113.04 -118.48  109.10   1.1129
IC C12    C11    O12    P          1.5420  108.43  -67.66  118.24   1.5905
IC C11    O12    P      O11        1.4243  118.24 -168.65  103.08   1.5759
IC O11    O12    *P     O13        1.5759  103.08  117.52  107.25   1.4784
IC O11    O12    *P     O14        1.5759  103.08 -117.26  106.69   1.4808
IC O12    P      O11    C1         1.5905  103.08   53.06  121.96   1.4290
IC P      O11    C1     C2         1.5759  121.96 -120.83  111.03   1.5486
IC C2     O11    *C1    HA         1.5486  111.03 -118.56  108.65   1.1130
IC HA     O11    *C1    HB         1.1130  108.65 -119.01  113.55   1.1171
IC O11    C1     C2     O21        1.4290  111.03 -176.04  106.79   1.4418
IC O21    C1     *C2    C3         1.4418  106.79 -121.29  111.26   1.5597 !defines S chirality
IC C3     C1     *C2    HS         1.5597  111.26 -118.26  107.07   1.1169 !defines S chirality
IC C1     C2     O21    C21        1.5486  106.79  150.93  115.28   1.3209
IC C2     O21    C21    C22        1.4418  115.28  176.64  108.60   1.5290
IC C22    O21    *C21   O22        1.5290  108.60  179.59  126.50   1.2169
IC O21    C21    C22    C23        1.3209  108.60 -179.01  112.27   1.5451
IC C23    C21    *C22   H2R        1.5451  112.27 -121.28  107.76   1.1092
IC H2R    C21    *C22   H2S        1.1092  107.76 -117.26  107.89   1.1091
IC C1     C2     C3     O31        1.5486  111.26  173.79  112.94   1.4459
IC O31    C2     *C3    HX         1.4459  112.94  126.42  109.02   1.1150
IC HX     C2     *C3    HY         1.1150  109.02  114.46  106.69   1.1125
IC C2     C3     O31    C31        1.5597  112.94   88.29  114.93   1.3313
IC C3     O31    C31    C32        1.4459  114.93 -173.14  108.62   1.5287
IC C32    O31    *C31   O32        1.5287  108.62 -178.86  125.93   1.2161
IC O31    C31    C32    C33        1.3313  108.62 -179.25  112.61   1.5449
IC C33    C31    *C32   H2X        1.5449  112.61 -120.75  107.37   1.1102
IC H2X    C31    *C32   H2Y        1.1102  107.37 -117.25  108.05   1.1083
IC C21    C22    C23    C24        1.5292  111.90  179.99  112.68   1.5342
IC C24    C22    *C23   H3R        1.5342  112.68 -121.08  109.57   1.1147
IC H3R    C22    *C23   H3S        1.1147  109.57 -117.68  109.66   1.1145
IC C22    C23    C24    C25        1.5446  112.68 -178.59  112.17   1.5348
IC C25    C23    *C24   H4R        1.5348  112.17 -121.39  109.42   1.1129
IC H4R    C23    *C24   H4S        1.1129  109.42 -117.78  109.17   1.1134
IC C23    C24    C25    C26        1.5342  112.17  179.07  113.12   1.5348
IC C26    C24    *C25   H5R        1.5348  113.12 -120.96  108.78   1.1138
IC H5R    C24    *C25   H5S        1.1138  108.78 -117.27  109.39   1.1130
IC C24    C25    C26    C27        1.5348  113.12 -175.66  112.23   1.5348
IC C27    C25    *C26   H6R        1.5348  112.23 -121.77  109.52   1.1125
IC H6R    C25    *C26   H6S        1.1125  109.52 -117.75  109.03   1.1134
IC C25    C26    C27    C28        1.5348  112.23  178.69  113.11   1.5399
IC C28    C26    *C27   H7R        1.5399  113.11 -120.69  108.79   1.1139
IC H7R    C26    *C27   H7S        1.1139  108.79 -117.26  109.52   1.1123
IC C26    C27    C28    C29        1.5348  113.11 -176.71  113.50   1.5456
IC C29    C27    *C28   H8R        1.5456  113.50 -121.42  108.51   1.1124
IC H8R    C27    *C28   H8S        1.1124  108.51 -117.08  108.85   1.1128
IC C27    C28    C29    C210       1.5399  113.50 -177.29  112.26   1.5103
IC C210   C28    *C29   H9R        1.5103  112.26  123.97  108.65   1.1145
IC C28    C210   *C29   O29S       1.5456  112.26  119.24  106.75   1.4165
IC C210   C29    O29S   HO29       1.5103  106.75    5.70  103.14   0.9633
IC C28    C29    C210   C211       1.5456  112.26  153.08  127.98   1.3584
IC C211   C29    *C210  H10R       1.3584  127.98  179.89  114.35   1.1017
IC C29    C210   C211   C212       1.5103  127.98  179.02  120.50   1.5126 !trans
IC C212   C210   *C211  H11S       1.5126  120.50 -178.98  120.72   1.3459
IC C211   O212S  *C212  O212R      1.5126  119.75  179.73  120.25   1.2665
IC O212S  C212   C211   C210       1.2669  119.75    0.51  120.50   1.3584
IC C31    C32    C33    C34        1.5287  112.61 -178.86  112.01   1.5338
IC C34    C32    *C33   H3X        1.5338  112.01 -121.48  109.83   1.1138
IC H3X    C32    *C33   H3Y        1.1138  109.83 -117.75  109.42   1.1150
IC C32    C33    C34    C35        1.5449  112.01  179.84  112.77   1.5347
IC C35    C33    *C34   H4X        1.5347  112.77 -121.17  108.96   1.1136
IC H4X    C33    *C34   H4Y        1.1136  108.96 -117.41  109.17   1.1130
IC C33    C34    C35    C36        1.5338  112.77 -179.85  112.41   1.5346
IC C36    C34    *C35   H5X        1.5346  112.41 -121.34  109.12   1.1131
IC H5X    C34    *C35   H5Y        1.1131  109.12 -117.37  109.10   1.1134
IC C34    C35    C36    C37        1.5347  112.41 -179.32  112.86   1.5347
IC C37    C35    *C36   H6X        1.5347  112.86 -121.41  109.03   1.1133
IC H6X    C35    *C36   H6Y        1.1133  109.03 -117.30  109.00   1.1132
IC C35    C36    C37    C38        1.5346  112.86  179.55  112.41   1.5347
IC C38    C36    *C37   H7X        1.5347  112.41 -121.18  109.06   1.1132
IC H7X    C36    *C37   H7Y        1.1132  109.06 -117.42  109.19   1.1132
IC C36    C37    C38    C39        1.5347  112.41 -178.88  112.84   1.5346
IC C39    C37    *C38   H8X        1.5346  112.84 -121.50  109.09   1.1132
IC H8X    C37    *C38   H8Y        1.1132  109.09 -117.30  108.97   1.1133
IC C37    C38    C39    C310       1.5347  112.84  179.23  112.47   1.5348
IC C310   C38    *C39   H9X        1.5348  112.47 -121.14  109.05   1.1132
IC H9X    C38    *C39   H9Y        1.1132  109.05 -117.44  109.20   1.1131
IC C38    C39    C310   C311       1.5346  112.47 -178.98  112.76   1.5346
IC C311   C39    *C310  H10X       1.5346  112.76 -121.46  109.11   1.1132
IC H10X   C39    *C310  H10Y       1.1132  109.11 -117.33  109.01   1.1133
IC C39    C310   C311   C312       1.5348  112.76  179.33  112.56   1.5348
IC C312   C310   *C311  H11X       1.5348  112.56 -121.19  109.07   1.1132
IC H11X   C310   *C311  H11Y       1.1132  109.07 -117.41  109.15   1.1131
IC C310   C311   C312   C313       1.5346  112.56 -179.57  112.68   1.5346
IC C313   C311   *C312  H12X       1.5346  112.68 -121.37  109.11   1.1132
IC H12X   C311   *C312  H12Y       1.1132  109.11 -117.37  109.06   1.1132
IC C311   C312   C313   C314       1.5348  112.68  179.70  112.62   1.5348
IC C314   C312   *C313  H13X       1.5348  112.62 -121.28  109.09   1.1132
IC H13X   C312   *C313  H13Y       1.1132  109.09 -117.40  109.09   1.1132
IC C312   C313   C314   C315       1.5346  112.62  179.93  112.69   1.5340
IC C315   C313   *C314  H14X       1.5340  112.69 -121.31  109.12   1.1132
IC H14X   C313   *C314  H14Y       1.1132  109.12 -117.38  109.12   1.1132
IC C313   C314   C315   C316       1.5348  112.69  179.95  113.32   1.5309
IC C316   C314   *C315  H15X       1.5309  113.32 -121.68  108.76   1.1141
IC H15X   C314   *C315  H15Y       1.1141  108.76 -116.66  108.75   1.1141
IC C314   C315   C316   C317       1.5348  112.69  179.95  113.32   1.5309
IC C317   C315   *C316  H16X       1.5309  113.32 -121.68  108.76   1.1141
IC H16X   C315   *C316  H16Y       1.1141  108.76 -116.66  108.75   1.1141
IC C315   C316   C317   C318       1.5348  112.69  179.95  113.32   1.5309
IC C318   C316   *C317  H17X       1.5309  113.32 -121.68  108.76   1.1141
IC H17X   C316   *C317  H17Y       1.1141  108.76 -116.66  108.75   1.1141
IC C316   C317   C318   H18X       1.5340  113.32  -60.01  110.46   1.1113
IC H17X   C317   *C318  H18Y       1.1113  110.46  119.87  110.46   1.1113
IC H17X   C317   *C318  H18Z       1.1113  110.46 -120.07  110.61   1.1113

RESI CPS05A       0.00 ! 1-palmitoyl-2-(5’-oxo-valeroyl)-sn-glycero-3-phosphocholine
GROUP                  !               H15B
ATOM N    NTL    -0.60 !                 |
ATOM C12  CTL2   -0.10 !           H15A-C15-H15C
ATOM H12A HL      0.25 !                 |
ATOM H12B HL      0.25 !         H13B    |    H14A
ATOM C13  CTL5   -0.35 !           |     |     |
ATOM H13A HL      0.25 !     H13A-C13----N----C14-H14B     (+)
ATOM H13B HL      0.25 !           |     |     |
ATOM H13C HL      0.25 !         H13C    |    H14C
ATOM C14  CTL5   -0.35 !                 |
ATOM H14A HL      0.25 !                 |
ATOM H14B HL      0.25 !                 |    alpha6
ATOM H14C HL      0.25 !                 |
ATOM C15  CTL5   -0.35 !                 |
ATOM H15A HL      0.25 !          H12A--C12---H12B
ATOM H15B HL      0.25 !                 |
ATOM H15C HL      0.25 !                 |
GROUP                  !                 |     alpha5
ATOM C11  CTL2   -0.08 !                 |
ATOM H11A HAL2    0.09 !          H11A--C11---H11B
ATOM H11B HAL2    0.09 !                 |     alpha4
ATOM P    PL      1.50 !        (-) O13  O12
ATOM O13  O2L    -0.78 !              \ /      alpha3
ATOM O14  O2L    -0.78 !               P (+)
ATOM O12  OSLP   -0.57 !              / \      alpha2
ATOM O11  OSLP   -0.57 !        (-) O14  O11
ATOM C1   CTL2   -0.08 !                 |     alpha1
ATOM HA   HAL2    0.09 !            HA---C1---HB
ATOM HB   HAL2    0.09 !                 |     theta1
GROUP                  !                 |
ATOM C2   CTL1    0.17 !            HS---C2--------------
ATOM HS   HAL1    0.09 !                 | beta1        |
ATOM O21  OSL    -0.49 !            O22  O21          theta3
ATOM C21  CL      0.90 !             \\ /  beta2        |
ATOM O22  OBL    -0.63 !               C21              |
ATOM C22  CTL2   -0.22 !               |   beta3        |
ATOM H2R  HAL2    0.09 !        H2R---C22---H2S         |
ATOM H2S  HAL2    0.09 !               |                |
GROUP                  !               |    beta4       |
ATOM C3   CTL2    0.08 !               |                |
ATOM HX   HAL2    0.09 !               |           HX---C3---HY
ATOM HY   HAL2    0.09 !               |                |   gamma1
ATOM O31  OSL    -0.49 !               |           O32  O31
ATOM C31  CL      0.90 !               |            \\ /    gamma2
ATOM O32  OBL    -0.63 !               |              C31
ATOM C32  CTL2   -0.22 !               |              |     gamma3
ATOM H2X  HAL2    0.09 !               |        H2X---C32---H2Y
ATOM H2Y  HAL2    0.09 !               |              |
GROUP                  !               |              |      gamma4
ATOM C23  CTL2   -0.18 !               |              |
ATOM H3R  HAL2    0.09 !        H3R ---C23---H3S      |
ATOM H3S  HAL2    0.09 !               |              |
GROUP                  !               |              |      
ATOM C24  CTL2   -0.07 !               |              |
ATOM H4R  HAL2    0.09 !        H4R ---C24---H4S      |
ATOM H4S  HAL2    0.09 !               |              |
GROUP                  !	       |	      |
ATOM C25  CG2O4   0.20 !               C25            |
ATOM O25  OG2D1  -0.40 !              // \            |
ATOM H25  HGR52   0.09 !            O25   H25         |
GROUP                  !                              |
ATOM C33  CTL2   -0.18 !                              |
ATOM H3X  HAL2    0.09 !                       H3X ---C33---H3Y
ATOM H3Y  HAL2    0.09 !                              |
GROUP                  !                              |
ATOM C34  CTL2   -0.18 !                              |
ATOM H4X  HAL2    0.09 !                       H4X ---C34---H4Y
ATOM H4Y  HAL2    0.09 !                              |
GROUP                  !                              |
ATOM C35  CTL2   -0.18 !                              |
ATOM H5X  HAL2    0.09 !                       H5X ---C35---H5Y
ATOM H5Y  HAL2    0.09 !                              |
GROUP                  !                              |
ATOM C36  CTL2   -0.18 !                              |
ATOM H6X  HAL2    0.09 !                       H6X ---C36---H6Y
ATOM H6Y  HAL2    0.09 !                              |
GROUP                  !                              |
ATOM C37  CTL2   -0.18 !                              |
ATOM H7X  HAL2    0.09 !                       H7X ---C37---H7Y
ATOM H7Y  HAL2    0.09 !                              |
GROUP                  !                              |
ATOM C38  CTL2   -0.18 !                              |
ATOM H8X  HAL2    0.09 !                       H8X ---C38---H8Y
ATOM H8Y  HAL2    0.09 !                              |
GROUP                  !                              |
ATOM C39  CTL2   -0.18 !                              |
ATOM H9X  HAL2    0.09 !                       H9X ---C39---H9Y
ATOM H9Y  HAL2    0.09 !                              |
GROUP                  !                              |
ATOM C310 CTL2   -0.18 !                              |
ATOM H10X HAL2    0.09 !                       H10X---C310--H10Y
ATOM H10Y HAL2    0.09 !                              |
GROUP                  !                              |
ATOM C311 CTL2   -0.18 !                              |
ATOM H11X HAL2    0.09 !                       H11X---C311--H11Y
ATOM H11Y HAL2    0.09 !                              |
GROUP                  !                              |
ATOM C312 CTL2   -0.18 !                              |
ATOM H12X HAL2    0.09 !                       H12X---C312--H12Y
ATOM H12Y HAL2    0.09 !                              |
GROUP                  !                              |
ATOM C313 CTL2   -0.18 !                              |
ATOM H13X HAL2    0.09 !                       H13X---C313--H13Y
ATOM H13Y HAL2    0.09 !                              |
GROUP                  !                              |
ATOM C314 CTL2   -0.18 !                              |
ATOM H14X HAL2    0.09 !                       H14X---C314--H14Y
ATOM H14Y HAL2    0.09 !                              |
GROUP                  !                              |
ATOM C315 CTL2   -0.18 !                              |
ATOM H15X HAL2    0.09 !                       H15X---C315--H15Y
ATOM H15Y HAL2    0.09 !                              |
GROUP                  !                              |
ATOM C316 CTL3   -0.27 !                              |
ATOM H16X HAL3    0.09 !                       H16X---C316--H16Y
ATOM H16Y HAL3    0.09 !                              |
ATOM H16Z HAL3    0.09 !                              H16Z

! Polar Head
BOND  N    C13       N    C14       N    C15
BOND  C13  H13A      C13  H13B      C13  H13C
BOND  C14  H14A      C14  H14B      C14  H14C
BOND  C15  H15A      C15  H15B      C15  H15C
BOND  N    C12
BOND  C12  H12A      C12  H12B      C12  C11
BOND  C11  H11A      C11  H11B      C11  O12       O11  C1
BOND  O12  P         P    O11       P    O13       P    O14
! Glycerol Backbone
BOND  C1   HA        C1    HB       C1   C2
BOND  C2   HS        C2    C3       C2   O21
BOND  C3   HX        C3    HY       C3   O31
! Chain from C2
BOND  O21  C21
BOND  C21  C22
DOUBLE  C21  O22
BOND  C22  H2R       C22  H2S       C22  C23
BOND  C23  H3R       C23  H3S       C23  C24
BOND  C24  H4R       C24  H4S       C24  C25
BOND  C25  H25
DOUBLE  C25  O25
! Chain From C3
BOND  O31  C31
BOND  C31  C32
DOUBLE  C31  O32
BOND  C32  H2X       C32  H2Y       C32  C33
BOND  C33  H3X       C33  H3Y       C33  C34
BOND  C34  H4X       C34  H4Y       C34  C35
BOND  C35  H5X       C35  H5Y       C35  C36
BOND  C36  H6X       C36  H6Y       C36  C37
BOND  C37  H7X       C37  H7Y       C37  C38
BOND  C38  H8X       C38  H8Y       C38  C39
BOND  C39  H9X       C39  H9Y       C39  C310
BOND  C310 H10X      C310 H10Y      C310 C311
BOND  C311 H11X      C311 H11Y      C311 C312
BOND  C312 H12X      C312 H12Y      C312 C313
BOND  C313 H13X      C313 H13Y      C313 C314
BOND  C314 H14X      C314 H14Y      C314 C315
BOND  C315 H15X      C315 H15Y      C315 C316
BOND  C316 H16X      C316 H16Y      C316 H16Z
IMPR C21 O21 C22 O22    C31 O31 C32 O32
IC C13    N      C12    C11        1.4950  110.81   58.46  117.00   1.5420
IC C13    C12    *N     C14        1.4950  110.81  122.75  109.46   1.4979
IC C13    C12    *N     C15        1.4950  110.81 -120.02  108.16   1.5034
IC C11    N      *C12   H12A       1.5420  117.00 -126.73  111.85   1.0787
IC H12A   N      *C12   H12B       1.0787  111.85 -115.99  107.93   1.0977
IC H12A   N      *C12   H12B       1.0787  111.85 -115.99  107.93   1.0977
IC C14    N      C13    H13A       1.4979  111.01  179.36  109.41   1.0866
IC H13A   N      *C13   H13B       1.0866  109.41  119.11  111.31   1.0813
IC H13A   N      *C13   H13C       1.0866  109.41 -119.02  111.10   1.0815
IC C13    N      C14    H14A       1.4950  111.01 -179.09  109.58   1.0882
IC H14A   N      *C14   H14B       1.0882  109.58  118.63  110.95   1.0819
IC H14A   N      *C14   H14C       1.0882  109.58 -119.72  111.56   1.0811
IC C13    N      C15    H15A       1.4950  109.49 -176.86  110.11   1.0949
IC H15A   N      *C15   H15B       1.0949  110.11  112.40  111.19   1.0942
IC H15A   N      *C15   H15C       1.0949  110.11 -123.40  113.89   1.0740
IC N      C12    C11    O12        1.5227  117.00  126.96  108.43   1.4243
IC O12    C12    *C11   H11A       1.4243  108.43 -123.15  113.04   1.1139
IC H11A   C12    *C11   H11B       1.1139  113.04 -118.48  109.10   1.1129
IC C12    C11    O12    P          1.5420  108.43  -67.66  118.24   1.5905
IC C11    O12    P      O11        1.4243  118.24 -168.65  103.08   1.5759
IC O11    O12    *P     O13        1.5759  103.08  117.52  107.25   1.4784
IC O11    O12    *P     O14        1.5759  103.08 -117.26  106.69   1.4808
IC O12    P      O11    C1         1.5905  103.08   53.06  121.96   1.4290
IC P      O11    C1     C2         1.5759  121.96 -120.83  111.03   1.5486
IC C2     O11    *C1    HA         1.5486  111.03 -118.56  108.65   1.1130
IC HA     O11    *C1    HB         1.1130  108.65 -119.01  113.55   1.1171
IC O11    C1     C2     O21        1.4290  111.03 -176.04  106.79   1.4418
IC O21    C1     *C2    C3         1.4418  106.79 -121.29  111.26   1.5597 !defines S chirality
IC C3     C1     *C2    HS         1.5597  111.26 -118.26  107.07   1.1169 !defines S chirality
IC C1     C2     O21    C21        1.5486  106.79  150.93  115.28   1.3209
IC C2     O21    C21    C22        1.4418  115.28  176.64  108.60   1.5290
IC C22    O21    *C21   O22        1.5290  108.60  179.59  126.50   1.2169
IC O21    C21    C22    C23        1.3209  108.60 -179.01  112.27   1.5451
IC C23    C21    *C22   H2R        1.5451  112.27 -121.28  107.76   1.1092
IC H2R    C21    *C22   H2S        1.1092  107.76 -117.26  107.89   1.1091
IC C1     C2     C3     O31        1.5486  111.26  173.79  112.94   1.4459
IC O31    C2     *C3    HX         1.4459  112.94  126.42  109.02   1.1150
IC HX     C2     *C3    HY         1.1150  109.02  114.46  106.69   1.1125
IC C2     C3     O31    C31        1.5597  112.94   88.29  114.93   1.3313
IC C3     O31    C31    C32        1.4459  114.93 -173.14  108.62   1.5287
IC C32    O31    *C31   O32        1.5287  108.62 -178.86  125.93   1.2161
IC O31    C31    C32    C33        1.3313  108.62 -179.25  112.61   1.5449
IC C33    C31    *C32   H2X        1.5449  112.61 -120.75  107.37   1.1102
IC H2X    C31    *C32   H2Y        1.1102  107.37 -117.25  108.05   1.1083
IC C21    C22    C23    C24        1.5298  112.11 -178.56  112.23   1.5375
IC C24    C22    *C23   H3R        1.5375  112.23 -121.01  109.32   1.1152
IC H3R    C22    *C23   H3S        1.1152  109.32 -117.60  109.55   1.1146
IC C22    C23    C24    C25        1.5451  112.23 -178.48  114.05   1.4996
IC C25    C23    *C24   H4R        1.4996  114.05 -121.74  109.69   1.1108
IC H4R    C23    *C24   H4S        1.1108  109.69 -117.89  109.20   1.1118
IC C23    C24    C25    O25        1.5375  114.05  118.39  124.22   1.2138
IC O25    C24    *C25    H25       1.2138  124.22 -162.58  115.85   1.1108
IC C31    C32    C33    C34        1.5287  112.61 -178.86  112.01   1.5338
IC C34    C32    *C33   H3X        1.5338  112.01 -121.48  109.83   1.1138
IC H3X    C32    *C33   H3Y        1.1138  109.83 -117.75  109.42   1.1150
IC C32    C33    C34    C35        1.5449  112.01  179.84  112.77   1.5347
IC C35    C33    *C34   H4X        1.5347  112.77 -121.17  108.96   1.1136
IC H4X    C33    *C34   H4Y        1.1136  108.96 -117.41  109.17   1.1130
IC C33    C34    C35    C36        1.5338  112.77 -179.85  112.41   1.5346
IC C36    C34    *C35   H5X        1.5346  112.41 -121.34  109.12   1.1131
IC H5X    C34    *C35   H5Y        1.1131  109.12 -117.37  109.10   1.1134
IC C34    C35    C36    C37        1.5347  112.41 -179.32  112.86   1.5347
IC C37    C35    *C36   H6X        1.5347  112.86 -121.41  109.03   1.1133
IC H6X    C35    *C36   H6Y        1.1133  109.03 -117.30  109.00   1.1132
IC C35    C36    C37    C38        1.5346  112.86  179.55  112.41   1.5347
IC C38    C36    *C37   H7X        1.5347  112.41 -121.18  109.06   1.1132
IC H7X    C36    *C37   H7Y        1.1132  109.06 -117.42  109.19   1.1132
IC C36    C37    C38    C39        1.5347  112.41 -178.88  112.84   1.5346
IC C39    C37    *C38   H8X        1.5346  112.84 -121.50  109.09   1.1132
IC H8X    C37    *C38   H8Y        1.1132  109.09 -117.30  108.97   1.1133
IC C37    C38    C39    C310       1.5347  112.84  179.23  112.47   1.5348
IC C310   C38    *C39   H9X        1.5348  112.47 -121.14  109.05   1.1132
IC H9X    C38    *C39   H9Y        1.1132  109.05 -117.44  109.20   1.1131
IC C38    C39    C310   C311       1.5346  112.47 -178.98  112.76   1.5346
IC C311   C39    *C310  H10X       1.5346  112.76 -121.46  109.11   1.1132
IC H10X   C39    *C310  H10Y       1.1132  109.11 -117.33  109.01   1.1133
IC C39    C310   C311   C312       1.5348  112.76  179.33  112.56   1.5348
IC C312   C310   *C311  H11X       1.5348  112.56 -121.19  109.07   1.1132
IC H11X   C310   *C311  H11Y       1.1132  109.07 -117.41  109.15   1.1131
IC C310   C311   C312   C313       1.5346  112.56 -179.57  112.68   1.5346
IC C313   C311   *C312  H12X       1.5346  112.68 -121.37  109.11   1.1132
IC H12X   C311   *C312  H12Y       1.1132  109.11 -117.37  109.06   1.1132
IC C311   C312   C313   C314       1.5348  112.68  179.70  112.62   1.5348
IC C314   C312   *C313  H13X       1.5348  112.62 -121.28  109.09   1.1132
IC H13X   C312   *C313  H13Y       1.1132  109.09 -117.40  109.09   1.1132
IC C312   C313   C314   C315       1.5346  112.62  179.93  112.69   1.5340
IC C315   C313   *C314  H14X       1.5340  112.69 -121.31  109.12   1.1132
IC H14X   C313   *C314  H14Y       1.1132  109.12 -117.38  109.12   1.1132
IC C313   C314   C315   C316       1.5348  112.69  179.95  113.32   1.5309
IC C316   C314   *C315  H15X       1.5309  113.32 -121.68  108.76   1.1141
IC H15X   C314   *C315  H15Y       1.1141  108.76 -116.66  108.75   1.1141
IC C314   C315   C316   H16X       1.5340  113.32  -60.01  110.46   1.1113
IC H16X   C315   *C316  H16Y       1.1113  110.46  119.87  110.46   1.1113
IC H16X   C315   *C316  H16Z       1.1113  110.46 -120.07  110.61   1.1113

RESI CPS04A       0.00 ! 1-palmitoyl-2-(4’-oxo-butanoyl)-sn-glycero-3-phosphocholine
GROUP                  !               H15B
ATOM N    NTL    -0.60 !                 |
ATOM C12  CTL2   -0.10 !           H15A-C15-H15C
ATOM H12A HL      0.25 !                 |
ATOM H12B HL      0.25 !         H13B    |    H14A
ATOM C13  CTL5   -0.35 !           |     |     |
ATOM H13A HL      0.25 !     H13A-C13----N----C14-H14B     (+)
ATOM H13B HL      0.25 !           |     |     |
ATOM H13C HL      0.25 !         H13C    |    H14C
ATOM C14  CTL5   -0.35 !                 |
ATOM H14A HL      0.25 !                 |
ATOM H14B HL      0.25 !                 |    alpha6
ATOM H14C HL      0.25 !                 |
ATOM C15  CTL5   -0.35 !                 |
ATOM H15A HL      0.25 !          H12A--C12---H12B
ATOM H15B HL      0.25 !                 |
ATOM H15C HL      0.25 !                 |
GROUP                  !                 |     alpha5
ATOM C11  CTL2   -0.08 !                 |
ATOM H11A HAL2    0.09 !          H11A--C11---H11B
ATOM H11B HAL2    0.09 !                 |     alpha4
ATOM P    PL      1.50 !        (-) O13  O12
ATOM O13  O2L    -0.78 !              \ /      alpha3
ATOM O14  O2L    -0.78 !               P (+)
ATOM O12  OSLP   -0.57 !              / \      alpha2
ATOM O11  OSLP   -0.57 !        (-) O14  O11
ATOM C1   CTL2   -0.08 !                 |     alpha1
ATOM HA   HAL2    0.09 !            HA---C1---HB
ATOM HB   HAL2    0.09 !                 |     theta1
GROUP                  !                 |
ATOM C2   CTL1    0.17 !            HS---C2--------------
ATOM HS   HAL1    0.09 !                 | beta1        |
ATOM O21  OSL    -0.49 !            O22  O21          theta3
ATOM C21  CL      0.90 !             \\ /  beta2        |
ATOM O22  OBL    -0.63 !               C21              |
ATOM C22  CTL2   -0.22 !               |   beta3        |
ATOM H2R  HAL2    0.09 !        H2R---C22---H2S         |
ATOM H2S  HAL2    0.09 !               |                |
GROUP                  !               |    beta4       |
ATOM C3   CTL2    0.08 !               |                |
ATOM HX   HAL2    0.09 !               |           HX---C3---HY
ATOM HY   HAL2    0.09 !               |                |   gamma1
ATOM O31  OSL    -0.49 !               |           O32  O31
ATOM C31  CL      0.90 !               |            \\ /    gamma2
ATOM O32  OBL    -0.63 !               |              C31
ATOM C32  CTL2   -0.22 !               |              |     gamma3
ATOM H2X  HAL2    0.09 !               |        H2X---C32---H2Y
ATOM H2Y  HAL2    0.09 !               |              |
GROUP                  !               |              |      gamma4
ATOM C23  CTL2   -0.07 !               |              |
ATOM H3R  HAL2    0.09 !        H3R ---C23---H3S      |
ATOM H3S  HAL2    0.09 !               |              |
GROUP                  !               |              |
ATOM C24  CG2O4   0.20 !               C24            |
ATOM O24  OG2D1  -0.40 !             //   \           |
ATOM H24  HGR52   0.09 !            O24   H24         |
GROUP                  !                              |
ATOM C33  CTL2   -0.18 !                              |
ATOM H3X  HAL2    0.09 !                       H3X ---C33---H3Y
ATOM H3Y  HAL2    0.09 !                              |
GROUP                  !                              |
ATOM C34  CTL2   -0.18 !                              |
ATOM H4X  HAL2    0.09 !                       H4X ---C34---H4Y
ATOM H4Y  HAL2    0.09 !                              |
GROUP                  !                              |
ATOM C35  CTL2   -0.18 !                              |
ATOM H5X  HAL2    0.09 !                       H5X ---C35---H5Y
ATOM H5Y  HAL2    0.09 !                              |
GROUP                  !                              |
ATOM C36  CTL2   -0.18 !                              |
ATOM H6X  HAL2    0.09 !                       H6X ---C36---H6Y
ATOM H6Y  HAL2    0.09 !                              |
GROUP                  !                              |
ATOM C37  CTL2   -0.18 !                              |
ATOM H7X  HAL2    0.09 !                       H7X ---C37---H7Y
ATOM H7Y  HAL2    0.09 !                              |
GROUP                  !                              |
ATOM C38  CTL2   -0.18 !                              |
ATOM H8X  HAL2    0.09 !                       H8X ---C38---H8Y
ATOM H8Y  HAL2    0.09 !                              |
GROUP                  !                              |
ATOM C39  CTL2   -0.18 !                              |
ATOM H9X  HAL2    0.09 !                       H9X ---C39---H9Y
ATOM H9Y  HAL2    0.09 !                              |
GROUP                  !                              |
ATOM C310 CTL2   -0.18 !                              |
ATOM H10X HAL2    0.09 !                       H10X---C310--H10Y
ATOM H10Y HAL2    0.09 !                              |
GROUP                  !                              |
ATOM C311 CTL2   -0.18 !                              |
ATOM H11X HAL2    0.09 !                       H11X---C311--H11Y
ATOM H11Y HAL2    0.09 !                              |
GROUP                  !                              |
ATOM C312 CTL2   -0.18 !                              |
ATOM H12X HAL2    0.09 !                       H12X---C312--H12Y
ATOM H12Y HAL2    0.09 !                              |
GROUP                  !                              |
ATOM C313 CTL2   -0.18 !                              |
ATOM H13X HAL2    0.09 !                       H13X---C313--H13Y
ATOM H13Y HAL2    0.09 !                              |
GROUP                  !                              |
ATOM C314 CTL2   -0.18 !                              |
ATOM H14X HAL2    0.09 !                       H14X---C314--H14Y
ATOM H14Y HAL2    0.09 !                              |
GROUP                  !                              |
ATOM C315 CTL2   -0.18 !                              |
ATOM H15X HAL2    0.09 !                       H15X---C315--H15Y
ATOM H15Y HAL2    0.09 !                              |
GROUP                  !                              |
ATOM C316 CTL3   -0.27 !                              |
ATOM H16X HAL3    0.09 !                       H16X---C316--H16Y
ATOM H16Y HAL3    0.09 !                              |
ATOM H16Z HAL3    0.09 !                              H16Z

! Polar Head
BOND  N    C13       N    C14       N    C15
BOND  C13  H13A      C13  H13B      C13  H13C
BOND  C14  H14A      C14  H14B      C14  H14C
BOND  C15  H15A      C15  H15B      C15  H15C
BOND  N    C12
BOND  C12  H12A      C12  H12B      C12  C11
BOND  C11  H11A      C11  H11B      C11  O12       O11  C1
BOND  O12  P         P    O11       P    O13       P    O14
! Glycerol Backbone
BOND  C1   HA        C1    HB       C1   C2
BOND  C2   HS        C2    C3       C2   O21
BOND  C3   HX        C3    HY       C3   O31
! Chain from C2
BOND  O21  C21
BOND  C21  C22
DOUBLE  C21  O22
BOND  C22  H2R       C22  H2S       C22  C23
BOND  C23  H3R       C23  H3S       C23  C24
DOUBLE  C24  O24
BOND  C24  H24
! Chain From C3
BOND  O31  C31
BOND  C31  C32
DOUBLE  C31  O32
BOND  C32  H2X       C32  H2Y       C32  C33
BOND  C33  H3X       C33  H3Y       C33  C34
BOND  C34  H4X       C34  H4Y       C34  C35
BOND  C35  H5X       C35  H5Y       C35  C36
BOND  C36  H6X       C36  H6Y       C36  C37
BOND  C37  H7X       C37  H7Y       C37  C38
BOND  C38  H8X       C38  H8Y       C38  C39
BOND  C39  H9X       C39  H9Y       C39  C310
BOND  C310 H10X      C310 H10Y      C310 C311
BOND  C311 H11X      C311 H11Y      C311 C312
BOND  C312 H12X      C312 H12Y      C312 C313
BOND  C313 H13X      C313 H13Y      C313 C314
BOND  C314 H14X      C314 H14Y      C314 C315
BOND  C315 H15X      C315 H15Y      C315 C316
BOND  C316 H16X      C316 H16Y      C316 H16Z
IMPR C21 O21 C22 O22    C31 O31 C32 O32
IC C13    N      C12    C11        1.4950  110.81   58.46  117.00   1.5420
IC C13    C12    *N     C14        1.4950  110.81  122.75  109.46   1.4979
IC C13    C12    *N     C15        1.4950  110.81 -120.02  108.16   1.5034
IC C11    N      *C12   H12A       1.5420  117.00 -126.73  111.85   1.0787
IC H12A   N      *C12   H12B       1.0787  111.85 -115.99  107.93   1.0977
IC C14    N      C13    H13A       1.4979  111.01  179.36  109.41   1.0866
IC H13A   N      *C13   H13B       1.0866  109.41  119.11  111.31   1.0813
IC H13A   N      *C13   H13C       1.0866  109.41 -119.02  111.10   1.0815
IC C13    N      C14    H14A       1.4950  111.01 -179.09  109.58   1.0882
IC H14A   N      *C14   H14B       1.0882  109.58  118.63  110.95   1.0819
IC H14A   N      *C14   H14C       1.0882  109.58 -119.72  111.56   1.0811
IC C13    N      C15    H15A       1.4950  109.49 -176.86  110.11   1.0949
IC H15A   N      *C15   H15B       1.0949  110.11  112.40  111.19   1.0942
IC H15A   N      *C15   H15C       1.0949  110.11 -123.40  113.89   1.0740
IC N      C12    C11    O12        1.5227  117.00  126.96  108.43   1.4243
IC O12    C12    *C11   H11A       1.4243  108.43 -123.15  113.04   1.1139
IC H11A   C12    *C11   H11B       1.1139  113.04 -118.48  109.10   1.1129
IC C12    C11    O12    P          1.5420  108.43  -67.66  118.24   1.5905
IC C11    O12    P      O11        1.4243  118.24 -168.65  103.08   1.5759
IC O11    O12    *P     O13        1.5759  103.08  117.52  107.25   1.4784
IC O11    O12    *P     O14        1.5759  103.08 -117.26  106.69   1.4808
IC O12    P      O11    C1         1.5905  103.08   53.06  121.96   1.4290
IC P      O11    C1     C2         1.5759  121.96 -120.83  111.03   1.5486
IC C2     O11    *C1    HA         1.5486  111.03 -118.56  108.65   1.1130
IC HA     O11    *C1    HB         1.1130  108.65 -119.01  113.55   1.1171
IC O11    C1     C2     O21        1.4290  111.03 -176.04  106.79   1.4418
IC O21    C1     *C2    C3         1.4418  106.79 -121.29  111.26   1.5597 !defines S chirality
IC C3     C1     *C2    HS         1.5597  111.26 -118.26  107.07   1.1169 !defines S chirality
IC C1     C2     O21    C21        1.5486  106.79  150.93  115.28   1.3209
IC C2     O21    C21    C22        1.4418  115.28  176.64  108.60   1.5290
IC C22    O21    *C21   O22        1.5290  108.60  179.59  126.50   1.2169
IC O21    C21    C22    C23        1.3209  108.60 -179.01  112.27   1.5451
IC C23    C21    *C22   H2R        1.5451  112.27 -121.28  107.76   1.1092
IC H2R    C21    *C22   H2S        1.1092  107.76 -117.26  107.89   1.1091
IC C1     C2     C3     O31        1.5486  111.26  173.79  112.94   1.4459
IC O31    C2     *C3    HX         1.4459  112.94  126.42  109.02   1.1150
IC HX     C2     *C3    HY         1.1150  109.02  114.46  106.69   1.1125
IC C2     C3     O31    C31        1.5597  112.94   88.29  114.93   1.3313
IC C3     O31    C31    C32        1.4459  114.93 -173.14  108.62   1.5287
IC C32    O31    *C31   O32        1.5287  108.62 -178.86  125.93   1.2161
IC O31    C31    C32    C33        1.3313  108.62 -179.25  112.61   1.5449
IC C33    C31    *C32   H2X        1.5449  112.61 -120.75  107.37   1.1102
IC H2X    C31    *C32   H2Y        1.1102  107.37 -117.25  108.05   1.1083
IC C21    C22    C23    C24        1.5290  112.27 -178.80  112.39   1.5341
IC C24    C22    *C23   H3R        1.5318  113.14 -119.54  110.11   1.1110
IC H3R    C22    *C23   H3S        1.1110  110.11 -119.39  110.42   1.1104
IC O24    C23    *C24   H24        1.2150  125.35 -179.83  116.01   1.1098
IC O24    C24    C23    C22        1.3198  108.98   69.17  112.12   1.5454
IC C31    C32    C33    C34        1.5287  112.61 -178.86  112.01   1.5338
IC C34    C32    *C33   H3X        1.5338  112.01 -121.48  109.83   1.1138
IC H3X    C32    *C33   H3Y        1.1138  109.83 -117.75  109.42   1.1150
IC C32    C33    C34    C35        1.5449  112.01  179.84  112.77   1.5347
IC C35    C33    *C34   H4X        1.5347  112.77 -121.17  108.96   1.1136
IC H4X    C33    *C34   H4Y        1.1136  108.96 -117.41  109.17   1.1130
IC C33    C34    C35    C36        1.5338  112.77 -179.85  112.41   1.5346
IC C36    C34    *C35   H5X        1.5346  112.41 -121.34  109.12   1.1131
IC H5X    C34    *C35   H5Y        1.1131  109.12 -117.37  109.10   1.1134
IC C34    C35    C36    C37        1.5347  112.41 -179.32  112.86   1.5347
IC C37    C35    *C36   H6X        1.5347  112.86 -121.41  109.03   1.1133
IC H6X    C35    *C36   H6Y        1.1133  109.03 -117.30  109.00   1.1132
IC C35    C36    C37    C38        1.5346  112.86  179.55  112.41   1.5347
IC C38    C36    *C37   H7X        1.5347  112.41 -121.18  109.06   1.1132
IC H7X    C36    *C37   H7Y        1.1132  109.06 -117.42  109.19   1.1132
IC C36    C37    C38    C39        1.5347  112.41 -178.88  112.84   1.5346
IC C39    C37    *C38   H8X        1.5346  112.84 -121.50  109.09   1.1132
IC H8X    C37    *C38   H8Y        1.1132  109.09 -117.30  108.97   1.1133
IC C37    C38    C39    C310       1.5347  112.84  179.23  112.47   1.5348
IC C310   C38    *C39   H9X        1.5348  112.47 -121.14  109.05   1.1132
IC H9X    C38    *C39   H9Y        1.1132  109.05 -117.44  109.20   1.1131
IC C38    C39    C310   C311       1.5346  112.47 -178.98  112.76   1.5346
IC C311   C39    *C310  H10X       1.5346  112.76 -121.46  109.11   1.1132
IC H10X   C39    *C310  H10Y       1.1132  109.11 -117.33  109.01   1.1133
IC C39    C310   C311   C312       1.5348  112.76  179.33  112.56   1.5348
IC C312   C310   *C311  H11X       1.5348  112.56 -121.19  109.07   1.1132
IC H11X   C310   *C311  H11Y       1.1132  109.07 -117.41  109.15   1.1131
IC C310   C311   C312   C313       1.5346  112.56 -179.57  112.68   1.5346
IC C313   C311   *C312  H12X       1.5346  112.68 -121.37  109.11   1.1132
IC H12X   C311   *C312  H12Y       1.1132  109.11 -117.37  109.06   1.1132
IC C311   C312   C313   C314       1.5348  112.68  179.70  112.62   1.5348
IC C314   C312   *C313  H13X       1.5348  112.62 -121.28  109.09   1.1132
IC H13X   C312   *C313  H13Y       1.1132  109.09 -117.40  109.09   1.1132
IC C312   C313   C314   C315       1.5346  112.62  179.93  112.69   1.5340
IC C315   C313   *C314  H14X       1.5340  112.69 -121.31  109.12   1.1132
IC H14X   C313   *C314  H14Y       1.1132  109.12 -117.38  109.12   1.1132
IC C313   C314   C315   C316       1.5348  112.69  179.95  113.32   1.5309
IC C316   C314   *C315  H15X       1.5309  113.32 -121.68  108.76   1.1141
IC H15X   C314   *C315  H15Y       1.1141  108.76 -116.66  108.75   1.1141
IC C314   C315   C316   H16X       1.5340  113.32  -60.01  110.46   1.1113
IC H16X   C315   *C316  H16Y       1.1113  110.46  119.87  110.46   1.1113
IC H16X   C315   *C316  H16Z       1.1113  110.46 -120.07  110.61   1.1113

RESI CPU12E       0.00 ! 1-palmitoyl-2-(4-keto-dodec-3-ene-dioyl)phosphatidylcholine
GROUP                  !               H15B
ATOM N    NTL    -0.60 !                 |
ATOM C12  CTL2   -0.10 !           H15A-C15-H15C
ATOM H12A HL      0.25 !                 |
ATOM H12B HL      0.25 !         H13B    |    H14A
ATOM C13  CTL5   -0.35 !           |     |     |
ATOM H13A HL      0.25 !     H13A-C13----N----C14-H14B     (+)
ATOM H13B HL      0.25 !           |     |     |
ATOM H13C HL      0.25 !         H13C    |    H14C
ATOM C14  CTL5   -0.35 !                 |
ATOM H14A HL      0.25 !                 |
ATOM H14B HL      0.25 !                 |    alpha6
ATOM H14C HL      0.25 !                 |
ATOM C15  CTL5   -0.35 !                 |
ATOM H15A HL      0.25 !          H12A--C12---H12B
ATOM H15B HL      0.25 !                 |
ATOM H15C HL      0.25 !                 |
GROUP                  !                 |     alpha5
ATOM C11  CTL2   -0.08 !                 |
ATOM H11A HAL2    0.09 !          H11A--C11---H11B
ATOM H11B HAL2    0.09 !                 |     alpha4
ATOM P    PL      1.50 !        (-) O13  O12
ATOM O13  O2L    -0.78 !              \ /      alpha3
ATOM O14  O2L    -0.78 !               P (+)
ATOM O12  OSLP   -0.57 !              / \      alpha2
ATOM O11  OSLP   -0.57 !        (-) O14  O11
ATOM C1   CTL2   -0.08 !                 |     alpha1
ATOM HA   HAL2    0.09 !            HA---C1---HB
ATOM HB   HAL2    0.09 !                 |     theta1
GROUP                  !                 |
ATOM C2   CTL1    0.17 !            HS---C2--------------
ATOM HS   HAL1    0.09 !                 | beta1        |
ATOM O21  OSL    -0.49 !            O22  O21          theta3
ATOM C21  CL      0.90 !             \\ /  beta2        |
ATOM O22  OBL    -0.63 !               C21              |
ATOM C22  CTL2   -0.22 !               |   beta3        |
ATOM H2R  HAL2    0.09 !        H2R---C22---H2S         |
ATOM H2S  HAL2    0.09 !               |                |
GROUP                  !               |    beta4       |
ATOM C3   CTL2    0.08 !               |                |
ATOM HX   HAL2    0.09 !               |           HX---C3---HY
ATOM HY   HAL2    0.09 !               |                |   gamma1
ATOM O31  OSL    -0.49 !               |           O32  O31
ATOM C31  CL      0.90 !               |            \\ /    gamma2
ATOM O32  OBL    -0.63 !               |              C31
ATOM C32  CTL2   -0.22 !               |              |     gamma3
ATOM H2X  HAL2    0.09 !               |        H2X---C32---H2Y
ATOM H2Y  HAL2    0.09 !               |              |
GROUP                  !               |              |      gamma4
ATOM C23  CTL2   -0.18 !               |              |
ATOM H3R  HAL2    0.09 !        H3R ---C23---H3S      |
ATOM H3S  HAL2    0.09 !               |              |
GROUP                  !               |              |
ATOM C24  CTL2   -0.18 !               |              |
ATOM H4R  HAL2    0.09 !        H4R ---C24---H4S      |
ATOM H4S  HAL2    0.09 !               |              |
GROUP                  !               |              |
ATOM C25  CTL2   -0.18 !               |              |
ATOM H5R  HAL2    0.09 !        H5R ---C25---H5S      |
ATOM H5S  HAL2    0.09 !               |              |
GROUP                  !               |              |
ATOM C26  CTL2   -0.18 !               |              |
ATOM H6R  HAL2    0.09 !        H6R ---C26---H6S      |
ATOM H6S  HAL2    0.09 !               |              |
GROUP                  !               |              |
ATOM C27  CTL2   -0.18 !               |              |
ATOM H7R  HAL2    0.09 !        H7R ---C27---H7S      |
ATOM H7S  HAL2    0.09 !               |              |
GROUP                  !               |              |
ATOM C28  CTL2   -0.14 !               |              |
ATOM H8R  HAL2    0.09 !        H8R ---C28---H8S      |
ATOM H8S  HAL2    0.09 !               |              |
GROUP                  !               |              |
ATOM C29  CL      0.38 !               C29==O29       |
ATOM O29  OBL    -0.46 !               |              |
GROUP                  !               |              |
ATOM C210 CEL3   -0.11 !        H10R---C210           |
ATOM H10R HEL1    0.15 !               ||             |
GROUP                  !               ||             |
ATOM C211 CEL3   -0.18 !               C211--H11S     |
ATOM H11S HEL1    0.15 !               |              |
GROUP                  !               C212           |
ATOM C212  CL     0.75 !              // \            |
ATOM O212R OBL   -0.55 !            O212R O212S	      |
ATOM O212S OHL   -0.61 !                  |           |
ATOM HO212 HOL    0.44 !                  HO212       |
GROUP                  !                              |
ATOM C33  CTL2   -0.18 !                              |
ATOM H3X  HAL2    0.09 !                       H3X ---C33---H3Y
ATOM H3Y  HAL2    0.09 !                              |
GROUP                  !                              |
ATOM C34  CTL2   -0.18 !                              |
ATOM H4X  HAL2    0.09 !                       H4X ---C34---H4Y
ATOM H4Y  HAL2    0.09 !                              |
GROUP                  !                              |
ATOM C35  CTL2   -0.18 !                              |
ATOM H5X  HAL2    0.09 !                       H5X ---C35---H5Y
ATOM H5Y  HAL2    0.09 !                              |
GROUP                  !                              |
ATOM C36  CTL2   -0.18 !                              |
ATOM H6X  HAL2    0.09 !                       H6X ---C36---H6Y
ATOM H6Y  HAL2    0.09 !                              |
GROUP                  !                              |
ATOM C37  CTL2   -0.18 !                              |
ATOM H7X  HAL2    0.09 !                       H7X ---C37---H7Y
ATOM H7Y  HAL2    0.09 !                              |
GROUP                  !                              |
ATOM C38  CTL2   -0.18 !                              |
ATOM H8X  HAL2    0.09 !                       H8X ---C38---H8Y
ATOM H8Y  HAL2    0.09 !                              |
GROUP                  !                              |
ATOM C39  CTL2   -0.18 !                              |
ATOM H9X  HAL2    0.09 !                       H9X ---C39---H9Y
ATOM H9Y  HAL2    0.09 !                              |
GROUP                  !                              |
ATOM C310 CTL2   -0.18 !                              |
ATOM H10X HAL2    0.09 !                       H10X---C310--H10Y
ATOM H10Y HAL2    0.09 !                              |
GROUP                  !                              |
ATOM C311 CTL2   -0.18 !                              |
ATOM H11X HAL2    0.09 !                       H11X---C311--H11Y
ATOM H11Y HAL2    0.09 !                              |
GROUP                  !                              |
ATOM C312 CTL2   -0.18 !                              |
ATOM H12X HAL2    0.09 !                       H12X---C312--H12Y
ATOM H12Y HAL2    0.09 !                              |
GROUP                  !                              |
ATOM C313 CTL2   -0.18 !                              |
ATOM H13X HAL2    0.09 !                       H13X---C313--H13Y
ATOM H13Y HAL2    0.09 !                              |
GROUP                  !                              |
ATOM C314 CTL2   -0.18 !                              |
ATOM H14X HAL2    0.09 !                       H14X---C314--H14Y
ATOM H14Y HAL2    0.09 !                              |
GROUP                  !                              |
ATOM C315 CTL2   -0.18 !                              |
ATOM H15X HAL2    0.09 !                       H15X---C315--H15Y
ATOM H15Y HAL2    0.09 !                              |
GROUP                  !                              |
ATOM C316 CTL3   -0.27 !                              |
ATOM H16X HAL3    0.09 !                       H16X---C316--H16Y
ATOM H16Y HAL3    0.09 !                              |
ATOM H16Z HAL3    0.09 !                              H16Z

! Polar Head
BOND  N    C13       N    C14       N    C15
BOND  C13  H13A      C13  H13B      C13  H13C
BOND  C14  H14A      C14  H14B      C14  H14C
BOND  C15  H15A      C15  H15B      C15  H15C
BOND  N    C12
BOND  C12  H12A      C12  H12B      C12  C11
BOND  C11  H11A      C11  H11B      C11  O12       O11  C1
BOND  O12  P         P    O11       P    O13       P    O14
! Glycerol Backbone
BOND  C1   HA        C1    HB       C1   C2
BOND  C2   HS        C2    C3       C2   O21
BOND  C3   HX        C3    HY       C3   O31
! Chain from C2
BOND  O21  C21
BOND  C21  C22
DOUBLE  C21  O22
BOND  C22  H2R       C22  H2S       C22  C23
BOND  C23  H3R       C23  H3S       C23  C24
BOND  C24  H4R       C24  H4S       C24  C25
BOND  C25  H5R       C25  H5S       C25  C26
BOND  C26  H6R       C26  H6S       C26  C27
BOND  C27  H7R       C27  H7S       C27  C28
BOND  C28  H8R       C28  H8S       C28  C29
DOUBLE C29 O29
BOND  C29  C210      C210  H10R
DOUBLE  C210  C211
BOND  C211  C212     C211  H11S
DOUBLE  C212  O212R
BOND  C212  O212S     O212S HO212
! Chain From C3
BOND  O31  C31
BOND  C31  C32
DOUBLE  C31  O32
BOND  C32  H2X       C32  H2Y       C32  C33
BOND  C33  H3X       C33  H3Y       C33  C34
BOND  C34  H4X       C34  H4Y       C34  C35
BOND  C35  H5X       C35  H5Y       C35  C36
BOND  C36  H6X       C36  H6Y       C36  C37
BOND  C37  H7X       C37  H7Y       C37  C38
BOND  C38  H8X       C38  H8Y       C38  C39
BOND  C39  H9X       C39  H9Y       C39  C310
BOND  C310 H10X      C310 H10Y      C310 C311
BOND  C311 H11X      C311 H11Y      C311 C312
BOND  C312 H12X      C312 H12Y      C312 C313
BOND  C313 H13X      C313 H13Y      C313 C314
BOND  C314 H14X      C314 H14Y      C314 C315
BOND  C315 H15X      C315 H15Y      C315 C316
BOND  C316 H16X      C316 H16Y      C316 H16Z
IMPR C21 O21 C22 O22    C31 O31 C32 O32
IMPR C212 O212S C211 O212R 
IC C13    N      C12    C11        1.4950  110.81   58.46  117.00   1.5420
IC C13    C12    *N     C14        1.4950  110.81  122.75  109.46   1.4979
IC C13    C12    *N     C15        1.4950  110.81 -120.02  108.16   1.5034
IC C11    N      *C12   H12A       1.5420  117.00 -126.73  111.85   1.0787
IC H12A   N      *C12   H12B       1.0787  111.85 -115.99  107.93   1.0977
IC C14    N      C13    H13A       1.4979  111.01  179.36  109.41   1.0866
IC H13A   N      *C13   H13B       1.0866  109.41  119.11  111.31   1.0813
IC H13A   N      *C13   H13C       1.0866  109.41 -119.02  111.10   1.0815
IC C13    N      C14    H14A       1.4950  111.01 -179.09  109.58   1.0882
IC H14A   N      *C14   H14B       1.0882  109.58  118.63  110.95   1.0819
IC H14A   N      *C14   H14C       1.0882  109.58 -119.72  111.56   1.0811
IC C13    N      C15    H15A       1.4950  109.49 -176.86  110.11   1.0949
IC H15A   N      *C15   H15B       1.0949  110.11  112.40  111.19   1.0942
IC H15A   N      *C15   H15C       1.0949  110.11 -123.40  113.89   1.0740
IC N      C12    C11    O12        1.5227  117.00  126.96  108.43   1.4243
IC O12    C12    *C11   H11A       1.4243  108.43 -123.15  113.04   1.1139
IC H11A   C12    *C11   H11B       1.1139  113.04 -118.48  109.10   1.1129
IC C12    C11    O12    P          1.5420  108.43  -67.66  118.24   1.5905
IC C11    O12    P      O11        1.4243  118.24 -168.65  103.08   1.5759
IC O11    O12    *P     O13        1.5759  103.08  117.52  107.25   1.4784
IC O11    O12    *P     O14        1.5759  103.08 -117.26  106.69   1.4808
IC O12    P      O11    C1         1.5905  103.08   53.06  121.96   1.4290
IC P      O11    C1     C2         1.5759  121.96 -120.83  111.03   1.5486
IC C2     O11    *C1    HA         1.5486  111.03 -118.56  108.65   1.1130
IC HA     O11    *C1    HB         1.1130  108.65 -119.01  113.55   1.1171
IC O11    C1     C2     O21        1.4290  111.03 -176.04  106.79   1.4418
IC O21    C1     *C2    C3         1.4418  106.79 -121.29  111.26   1.5597 !defines S chirality
IC C3     C1     *C2    HS         1.5597  111.26 -118.26  107.07   1.1169 !defines S chirality
IC C1     C2     O21    C21        1.5486  106.79  150.93  115.28   1.3209
IC C2     O21    C21    C22        1.4418  115.28  176.64  108.60   1.5290
IC C22    O21    *C21   O22        1.5290  108.60  179.59  126.50   1.2169
IC O21    C21    C22    C23        1.3209  108.60 -179.01  112.27   1.5451
IC C23    C21    *C22   H2R        1.5451  112.27 -121.28  107.76   1.1092
IC H2R    C21    *C22   H2S        1.1092  107.76 -117.26  107.89   1.1091
IC C1     C2     C3     O31        1.5486  111.26  173.79  112.94   1.4459
IC O31    C2     *C3    HX         1.4459  112.94  126.42  109.02   1.1150
IC HX     C2     *C3    HY         1.1150  109.02  114.46  106.69   1.1125
IC C2     C3     O31    C31        1.5597  112.94   88.29  114.93   1.3313
IC C3     O31    C31    C32        1.4459  114.93 -173.14  108.62   1.5287
IC C32    O31    *C31   O32        1.5287  108.62 -178.86  125.93   1.2161
IC O31    C31    C32    C33        1.3313  108.62 -179.25  112.61   1.5449
IC C33    C31    *C32   H2X        1.5449  112.61 -120.75  107.37   1.1102
IC H2X    C31    *C32   H2Y        1.1102  107.37 -117.25  108.05   1.1083
IC C21    C22    C23    C24        1.5296  111.80  -74.89  116.02   1.5995
IC C24    C22    *C23   H3R        1.5995  116.02 -116.95  110.31   1.1115
IC H3R    C22    *C23   H3S        1.1115  110.31 -117.60  113.33   1.1109
IC C22    C23    C24    C25        1.5451  112.39  179.92  112.37   1.5348
IC C25    C23    *C24   H4R        1.5348  112.37 -121.09  109.19   1.1134
IC H4R    C23    *C24   H4S        1.1134  109.19 -117.63  109.29   1.1131
IC C23    C24    C25    C26        1.5451  112.39  179.92  112.37   1.5348
IC C26    C24    *C25   H5R        1.5348  112.37 -121.09  109.19   1.1134
IC H5R    C24    *C25   H5S        1.1134  109.19 -117.63  109.29   1.1131
IC C24    C25    C26    C27        1.5451  112.39  179.92  112.37   1.5348
IC C27    C25    *C26   H6R        1.5348  112.37 -121.09  109.19   1.1134
IC H6R    C25    *C26   H6S        1.1134  109.19 -117.63  109.29   1.1131
IC C25    C26    C27    C28        1.5451  112.39  179.92  112.37   1.5348
IC C28    C26    *C27   H7R        1.5348  112.37 -121.09  109.19   1.1134
IC H7R    C26    *C27   H7S        1.1134  109.19 -117.63  109.29   1.1131
IC C26    C27    C28    C29        1.5451  112.39  179.92  112.37   1.5348
IC C29    C27    *C28   H8R        1.5348  112.37 -121.09  109.19   1.1134
IC H8R    C27    *C28   H8S        1.1134  109.19 -117.63  109.29   1.1131
IC C27    C28    C29    C210       1.4459  114.93 -173.14  108.62   1.5287
IC C210    C28   *C29   O29        1.5287  108.62 -178.86  125.93   1.2161
IC C28    C29    C210   C211       1.3313  108.62 -179.25  112.61   1.5449
IC C211   C29    *C210  H10R       1.3474  127.97 -179.15  113.83   1.1025
IC C29    C210   C211   C212       1.5290  112.27 -178.80  112.39   1.5341 !trans
IC C212   C210   *C211  H11S       1.5108  127.89  179.31  117.75   1.1014
IC C211   O212S  *C212  O212R      1.5271  108.98 -179.21  126.54   1.2165
IC HO212  O212S  C212   C211       0.9561  107.32  175.23  112.43   1.5243
IC O212S  C212   C211   C210       1.3198  108.98   69.17  112.12   1.5454
IC C31    C32    C33    C34        1.5287  112.61 -178.86  112.01   1.5338
IC C34    C32    *C33   H3X        1.5338  112.01 -121.48  109.83   1.1138
IC H3X    C32    *C33   H3Y        1.1138  109.83 -117.75  109.42   1.1150
IC C32    C33    C34    C35        1.5449  112.01  179.84  112.77   1.5347
IC C35    C33    *C34   H4X        1.5347  112.77 -121.17  108.96   1.1136
IC H4X    C33    *C34   H4Y        1.1136  108.96 -117.41  109.17   1.1130
IC C33    C34    C35    C36        1.5338  112.77 -179.85  112.41   1.5346
IC C36    C34    *C35   H5X        1.5346  112.41 -121.34  109.12   1.1131
IC H5X    C34    *C35   H5Y        1.1131  109.12 -117.37  109.10   1.1134
IC C34    C35    C36    C37        1.5347  112.41 -179.32  112.86   1.5347
IC C37    C35    *C36   H6X        1.5347  112.86 -121.41  109.03   1.1133
IC H6X    C35    *C36   H6Y        1.1133  109.03 -117.30  109.00   1.1132
IC C35    C36    C37    C38        1.5346  112.86  179.55  112.41   1.5347
IC C38    C36    *C37   H7X        1.5347  112.41 -121.18  109.06   1.1132
IC H7X    C36    *C37   H7Y        1.1132  109.06 -117.42  109.19   1.1132
IC C36    C37    C38    C39        1.5347  112.41 -178.88  112.84   1.5346
IC C39    C37    *C38   H8X        1.5346  112.84 -121.50  109.09   1.1132
IC H8X    C37    *C38   H8Y        1.1132  109.09 -117.30  108.97   1.1133
IC C37    C38    C39    C310       1.5347  112.84  179.23  112.47   1.5348
IC C310   C38    *C39   H9X        1.5348  112.47 -121.14  109.05   1.1132
IC H9X    C38    *C39   H9Y        1.1132  109.05 -117.44  109.20   1.1131
IC C38    C39    C310   C311       1.5346  112.47 -178.98  112.76   1.5346
IC C311   C39    *C310  H10X       1.5346  112.76 -121.46  109.11   1.1132
IC H10X   C39    *C310  H10Y       1.1132  109.11 -117.33  109.01   1.1133
IC C39    C310   C311   C312       1.5348  112.76  179.33  112.56   1.5348
IC C312   C310   *C311  H11X       1.5348  112.56 -121.19  109.07   1.1132
IC H11X   C310   *C311  H11Y       1.1132  109.07 -117.41  109.15   1.1131
IC C310   C311   C312   C313       1.5346  112.56 -179.57  112.68   1.5346
IC C313   C311   *C312  H12X       1.5346  112.68 -121.37  109.11   1.1132
IC H12X   C311   *C312  H12Y       1.1132  109.11 -117.37  109.06   1.1132
IC C311   C312   C313   C314       1.5348  112.68  179.70  112.62   1.5348
IC C314   C312   *C313  H13X       1.5348  112.62 -121.28  109.09   1.1132
IC H13X   C312   *C313  H13Y       1.1132  109.09 -117.40  109.09   1.1132
IC C312   C313   C314   C315       1.5346  112.62  179.93  112.69   1.5340
IC C315   C313   *C314  H14X       1.5340  112.69 -121.31  109.12   1.1132
IC H14X   C313   *C314  H14Y       1.1132  109.12 -117.38  109.12   1.1132
IC C313   C314   C315   C316       1.5348  112.69  179.95  113.32   1.5309
IC C316   C314   *C315  H15X       1.5309  113.32 -121.68  108.76   1.1141
IC H15X   C314   *C315  H15Y       1.1141  108.76 -116.66  108.75   1.1141
IC C314   C315   C316   H16X       1.5340  113.32  -60.01  110.46   1.1113
IC H16X   C315   *C316  H16Y       1.1113  110.46  119.87  110.46   1.1113
IC H16X   C315   *C316  H16Z       1.1113  110.46 -120.07  110.61   1.1113

RESI CPU12F      -1.00 ! 1-palmitoyl-2-(4-keto-dodec-3-ene-dioyl)phosphatidylcholine, deprotonated carboxylic acid
GROUP                  !               H15B
ATOM N    NTL    -0.60 !                 |
ATOM C12  CTL2   -0.10 !           H15A-C15-H15C
ATOM H12A HL      0.25 !                 |
ATOM H12B HL      0.25 !         H13B    |    H14A
ATOM C13  CTL5   -0.35 !           |     |     |
ATOM H13A HL      0.25 !     H13A-C13----N----C14-H14B     (+)
ATOM H13B HL      0.25 !           |     |     |
ATOM H13C HL      0.25 !         H13C    |    H14C
ATOM C14  CTL5   -0.35 !                 |
ATOM H14A HL      0.25 !                 |
ATOM H14B HL      0.25 !                 |    alpha6
ATOM H14C HL      0.25 !                 |
ATOM C15  CTL5   -0.35 !                 |
ATOM H15A HL      0.25 !          H12A--C12---H12B
ATOM H15B HL      0.25 !                 |
ATOM H15C HL      0.25 !                 |
GROUP                  !                 |     alpha5
ATOM C11  CTL2   -0.08 !                 |
ATOM H11A HAL2    0.09 !          H11A--C11---H11B
ATOM H11B HAL2    0.09 !                 |     alpha4
ATOM P    PL      1.50 !        (-) O13  O12
ATOM O13  O2L    -0.78 !              \ /      alpha3
ATOM O14  O2L    -0.78 !               P (+)
ATOM O12  OSLP   -0.57 !              / \      alpha2
ATOM O11  OSLP   -0.57 !        (-) O14  O11
ATOM C1   CTL2   -0.08 !                 |     alpha1
ATOM HA   HAL2    0.09 !            HA---C1---HB
ATOM HB   HAL2    0.09 !                 |     theta1
GROUP                  !                 |
ATOM C2   CTL1    0.17 !            HS---C2--------------
ATOM HS   HAL1    0.09 !                 | beta1        |
ATOM O21  OSL    -0.49 !            O22  O21          theta3
ATOM C21  CL      0.90 !             \\ /  beta2        |
ATOM O22  OBL    -0.63 !               C21              |
ATOM C22  CTL2   -0.22 !               |   beta3        |
ATOM H2R  HAL2    0.09 !        H2R---C22---H2S         |
ATOM H2S  HAL2    0.09 !               |                |
GROUP                  !               |    beta4       |
ATOM C3   CTL2    0.08 !               |                |
ATOM HX   HAL2    0.09 !               |           HX---C3---HY
ATOM HY   HAL2    0.09 !               |                |   gamma1
ATOM O31  OSL    -0.49 !               |           O32  O31
ATOM C31  CL      0.90 !               |            \\ /    gamma2
ATOM O32  OBL    -0.63 !               |              C31
ATOM C32  CTL2   -0.22 !               |              |     gamma3
ATOM H2X  HAL2    0.09 !               |        H2X---C32---H2Y
ATOM H2Y  HAL2    0.09 !               |              |
GROUP                  !               |              |      gamma4
ATOM C23  CTL2   -0.18 !               |              |
ATOM H3R  HAL2    0.09 !        H3R ---C23---H3S      |
ATOM H3S  HAL2    0.09 !               |              |
GROUP                  !               |              |
ATOM C24  CTL2   -0.18 !               |              |
ATOM H4R  HAL2    0.09 !        H4R ---C24---H4S      |
ATOM H4S  HAL2    0.09 !               |              |
GROUP                  !               |              |
ATOM C25  CTL2   -0.18 !               |              |
ATOM H5R  HAL2    0.09 !        H5R ---C25---H5S      |
ATOM H5S  HAL2    0.09 !               |              |
GROUP                  !               |              |
ATOM C26  CTL2   -0.18 !               |              |
ATOM H6R  HAL2    0.09 !        H6R ---C26---H6S      |
ATOM H6S  HAL2    0.09 !               |              |
GROUP                  !               |              |
ATOM C27  CTL2   -0.18 !               |              |
ATOM H7R  HAL2    0.09 !        H7R ---C27---H7S      |
ATOM H7S  HAL2    0.09 !               |              |
GROUP                  !               |              |
ATOM C28  CTL2   -0.14 !               |              |
ATOM H8R  HAL2    0.09 !        H8R ---C28---H8S      |
ATOM H8S  HAL2    0.09 !               |              |
GROUP                  !               |              |
ATOM C29  CL      0.38 !               C29==O29       |
ATOM O29  OBL    -0.46 !               |              |
GROUP                  !               |              |
ATOM C210 CEL3   -0.11 !        H10R---C210           |
ATOM H10R HEL1    0.15 !               ||             |
GROUP                  !               ||             |
ATOM C211 CEL3   -0.25 !               C211---H11S    |
ATOM H11S HEL1    0.15 !               |              |
GROUP                  !               C212           |
ATOM C212  CL     0.62 !              // \            |
ATOM O212R OCL   -0.76 !            O212R O212S       |
ATOM O212S OCL   -0.76 !                   (-)        |
GROUP                  !                              |
ATOM C33  CTL2   -0.18 !                              |
ATOM H3X  HAL2    0.09 !                       H3X ---C33---H3Y
ATOM H3Y  HAL2    0.09 !                              |
GROUP                  !                              |
ATOM C34  CTL2   -0.18 !                              |
ATOM H4X  HAL2    0.09 !                       H4X ---C34---H4Y
ATOM H4Y  HAL2    0.09 !                              |
GROUP                  !                              |
ATOM C35  CTL2   -0.18 !                              |
ATOM H5X  HAL2    0.09 !                       H5X ---C35---H5Y
ATOM H5Y  HAL2    0.09 !                              |
GROUP                  !                              |
ATOM C36  CTL2   -0.18 !                              |
ATOM H6X  HAL2    0.09 !                       H6X ---C36---H6Y
ATOM H6Y  HAL2    0.09 !                              |
GROUP                  !                              |
ATOM C37  CTL2   -0.18 !                              |
ATOM H7X  HAL2    0.09 !                       H7X ---C37---H7Y
ATOM H7Y  HAL2    0.09 !                              |
GROUP                  !                              |
ATOM C38  CTL2   -0.18 !                              |
ATOM H8X  HAL2    0.09 !                       H8X ---C38---H8Y
ATOM H8Y  HAL2    0.09 !                              |
GROUP                  !                              |
ATOM C39  CTL2   -0.18 !                              |
ATOM H9X  HAL2    0.09 !                       H9X ---C39---H9Y
ATOM H9Y  HAL2    0.09 !                              |
GROUP                  !                              |
ATOM C310 CTL2   -0.18 !                              |
ATOM H10X HAL2    0.09 !                       H10X---C310--H10Y
ATOM H10Y HAL2    0.09 !                              |
GROUP                  !                              |
ATOM C311 CTL2   -0.18 !                              |
ATOM H11X HAL2    0.09 !                       H11X---C311--H11Y
ATOM H11Y HAL2    0.09 !                              |
GROUP                  !                              |
ATOM C312 CTL2   -0.18 !                              |
ATOM H12X HAL2    0.09 !                       H12X---C312--H12Y
ATOM H12Y HAL2    0.09 !                              |
GROUP                  !                              |
ATOM C313 CTL2   -0.18 !                              |
ATOM H13X HAL2    0.09 !                       H13X---C313--H13Y
ATOM H13Y HAL2    0.09 !                              |
GROUP                  !                              |
ATOM C314 CTL2   -0.18 !                              |
ATOM H14X HAL2    0.09 !                       H14X---C314--H14Y
ATOM H14Y HAL2    0.09 !                              |
GROUP                  !                              |
ATOM C315 CTL2   -0.18 !                              |
ATOM H15X HAL2    0.09 !                       H15X---C315--H15Y
ATOM H15Y HAL2    0.09 !                              |
GROUP                  !                              |
ATOM C316 CTL3   -0.27 !                              |
ATOM H16X HAL3    0.09 !                       H16X---C316--H16Y
ATOM H16Y HAL3    0.09 !                              |
ATOM H16Z HAL3    0.09 !                              H16Z

! Polar Head
BOND  N    C13       N    C14       N    C15
BOND  C13  H13A      C13  H13B      C13  H13C
BOND  C14  H14A      C14  H14B      C14  H14C
BOND  C15  H15A      C15  H15B      C15  H15C
BOND  N    C12
BOND  C12  H12A      C12  H12B      C12  C11
BOND  C11  H11A      C11  H11B      C11  O12       O11  C1
BOND  O12  P         P    O11       P    O13       P    O14
! Glycerol Backbone
BOND  C1   HA        C1    HB       C1   C2
BOND  C2   HS        C2    C3       C2   O21
BOND  C3   HX        C3    HY       C3   O31
! Chain from C2
BOND  O21  C21
BOND  C21  C22
DOUBLE  C21  O22
BOND  C22  H2R       C22  H2S       C22  C23
BOND  C23  H3R       C23  H3S       C23  C24
BOND  C24  H4R       C24  H4S       C24  C25
BOND  C25  H5R       C25  H5S       C25  C26
BOND  C26  H6R       C26  H6S       C26  C27
BOND  C27  H7R       C27  H7S       C27  C28
BOND  C28  H8R       C28  H8S       C28  C29
DOUBLE C29 O29
BOND  C29  C210      C210  H10R
DOUBLE  C210  C211
BOND  C211  C212     C211  H11S
DOUBLE  C212  O212R
BOND  C212  O212S
! Chain From C3
BOND  O31  C31
BOND  C31  C32
DOUBLE  C31  O32
BOND  C32  H2X       C32  H2Y       C32  C33
BOND  C33  H3X       C33  H3Y       C33  C34
BOND  C34  H4X       C34  H4Y       C34  C35
BOND  C35  H5X       C35  H5Y       C35  C36
BOND  C36  H6X       C36  H6Y       C36  C37
BOND  C37  H7X       C37  H7Y       C37  C38
BOND  C38  H8X       C38  H8Y       C38  C39
BOND  C39  H9X       C39  H9Y       C39  C310
BOND  C310 H10X      C310 H10Y      C310 C311
BOND  C311 H11X      C311 H11Y      C311 C312
BOND  C312 H12X      C312 H12Y      C312 C313
BOND  C313 H13X      C313 H13Y      C313 C314
BOND  C314 H14X      C314 H14Y      C314 C315
BOND  C315 H15X      C315 H15Y      C315 C316
BOND  C316 H16X      C316 H16Y      C316 H16Z
IMPR C21 O21 C22 O22    C31 O31 C32 O32
IMPR C212 O212S C211 O212R 
IC C13    N      C12    C11        1.4950  110.81   58.46  117.00   1.5420
IC C13    C12    *N     C14        1.4950  110.81  122.75  109.46   1.4979
IC C13    C12    *N     C15        1.4950  110.81 -120.02  108.16   1.5034
IC C11    N      *C12   H12A       1.5420  117.00 -126.73  111.85   1.0787
IC H12A   N      *C12   H12B       1.0787  111.85 -115.99  107.93   1.0977
IC C14    N      C13    H13A       1.4979  111.01  179.36  109.41   1.0866
IC H13A   N      *C13   H13B       1.0866  109.41  119.11  111.31   1.0813
IC H13A   N      *C13   H13C       1.0866  109.41 -119.02  111.10   1.0815
IC C13    N      C14    H14A       1.4950  111.01 -179.09  109.58   1.0882
IC H14A   N      *C14   H14B       1.0882  109.58  118.63  110.95   1.0819
IC H14A   N      *C14   H14C       1.0882  109.58 -119.72  111.56   1.0811
IC C13    N      C15    H15A       1.4950  109.49 -176.86  110.11   1.0949
IC H15A   N      *C15   H15B       1.0949  110.11  112.40  111.19   1.0942
IC H15A   N      *C15   H15C       1.0949  110.11 -123.40  113.89   1.0740
IC N      C12    C11    O12        1.5227  117.00  126.96  108.43   1.4243
IC O12    C12    *C11   H11A       1.4243  108.43 -123.15  113.04   1.1139
IC H11A   C12    *C11   H11B       1.1139  113.04 -118.48  109.10   1.1129
IC C12    C11    O12    P          1.5420  108.43  -67.66  118.24   1.5905
IC C11    O12    P      O11        1.4243  118.24 -168.65  103.08   1.5759
IC O11    O12    *P     O13        1.5759  103.08  117.52  107.25   1.4784
IC O11    O12    *P     O14        1.5759  103.08 -117.26  106.69   1.4808
IC O12    P      O11    C1         1.5905  103.08   53.06  121.96   1.4290
IC P      O11    C1     C2         1.5759  121.96 -120.83  111.03   1.5486
IC C2     O11    *C1    HA         1.5486  111.03 -118.56  108.65   1.1130
IC HA     O11    *C1    HB         1.1130  108.65 -119.01  113.55   1.1171
IC O11    C1     C2     O21        1.4290  111.03 -176.04  106.79   1.4418
IC O21    C1     *C2    C3         1.4418  106.79 -121.29  111.26   1.5597 !defines S chirality
IC C3     C1     *C2    HS         1.5597  111.26 -118.26  107.07   1.1169 !defines S chirality
IC C1     C2     O21    C21        1.5486  106.79  150.93  115.28   1.3209
IC C2     O21    C21    C22        1.4418  115.28  176.64  108.60   1.5290
IC C22    O21    *C21   O22        1.5290  108.60  179.59  126.50   1.2169
IC O21    C21    C22    C23        1.3209  108.60 -179.01  112.27   1.5451
IC C23    C21    *C22   H2R        1.5451  112.27 -121.28  107.76   1.1092
IC H2R    C21    *C22   H2S        1.1092  107.76 -117.26  107.89   1.1091
IC C1     C2     C3     O31        1.5486  111.26  173.79  112.94   1.4459
IC O31    C2     *C3    HX         1.4459  112.94  126.42  109.02   1.1150
IC HX     C2     *C3    HY         1.1150  109.02  114.46  106.69   1.1125
IC C2     C3     O31    C31        1.5597  112.94   88.29  114.93   1.3313
IC C3     O31    C31    C32        1.4459  114.93 -173.14  108.62   1.5287
IC C32    O31    *C31   O32        1.5287  108.62 -178.86  125.93   1.2161
IC O31    C31    C32    C33        1.3313  108.62 -179.25  112.61   1.5449
IC C33    C31    *C32   H2X        1.5449  112.61 -120.75  107.37   1.1102
IC H2X    C31    *C32   H2Y        1.1102  107.37 -117.25  108.05   1.1083
IC C21    C22    C23    C24        1.5296  111.80  -74.89  116.02   1.5995
IC C24    C22    *C23   H3R        1.5995  116.02 -116.95  110.31   1.1115
IC H3R    C22    *C23   H3S        1.1115  110.31 -117.60  113.33   1.1109
IC C22    C23    C24    C25        1.5451  112.39  179.92  112.37   1.5348
IC C25    C23    *C24   H4R        1.5348  112.37 -121.09  109.19   1.1134
IC H4R    C23    *C24   H4S        1.1134  109.19 -117.63  109.29   1.1131
IC C23    C24    C25    C26        1.5451  112.39  179.92  112.37   1.5348
IC C26    C24    *C25   H5R        1.5348  112.37 -121.09  109.19   1.1134
IC H5R    C24    *C25   H5S        1.1134  109.19 -117.63  109.29   1.1131
IC C24    C25    C26    C27        1.5451  112.39  179.92  112.37   1.5348
IC C27    C25    *C26   H6R        1.5348  112.37 -121.09  109.19   1.1134
IC H6R    C25    *C26   H6S        1.1134  109.19 -117.63  109.29   1.1131
IC C25    C26    C27    C28        1.5451  112.39  179.92  112.37   1.5348
IC C28    C26    *C27   H7R        1.5348  112.37 -121.09  109.19   1.1134
IC H7R    C26    *C27   H7S        1.1134  109.19 -117.63  109.29   1.1131
IC C26    C27    C28    C29        1.5451  112.39  179.92  112.37   1.5348
IC C29    C27    *C28   H8R        1.5348  112.37 -121.09  109.19   1.1134
IC H8R    C27    *C28   H8S        1.1134  109.19 -117.63  109.29   1.1131
IC C27    C28    C29    C210       1.4459  114.93 -173.14  108.62   1.5287
IC C210    C28   *C29   O29        1.5287  108.62 -178.86  125.93   1.2161
IC C28    C29    C210   C211       1.3313  108.62 -179.25  112.61   1.5449
IC C211   C29    *C210  H10R       1.3474  127.97 -179.15  113.83   1.1025
IC C29    C210   C211   C212       1.5290  112.27 -178.80  112.39   1.5341 !trans
IC C212   C210   *C211  H11S       1.5108  127.89  179.31  117.75   1.1014
IC C211   O212S  *C212  O212R      1.5271  108.98 -179.21  126.54   1.2165
IC O212S  C212   C211   C210       1.3198  108.98   69.17  112.12   1.5454
IC C31    C32    C33    C34        1.5287  112.61 -178.86  112.01   1.5338
IC C34    C32    *C33   H3X        1.5338  112.01 -121.48  109.83   1.1138
IC H3X    C32    *C33   H3Y        1.1138  109.83 -117.75  109.42   1.1150
IC C32    C33    C34    C35        1.5449  112.01  179.84  112.77   1.5347
IC C35    C33    *C34   H4X        1.5347  112.77 -121.17  108.96   1.1136
IC H4X    C33    *C34   H4Y        1.1136  108.96 -117.41  109.17   1.1130
IC C33    C34    C35    C36        1.5338  112.77 -179.85  112.41   1.5346
IC C36    C34    *C35   H5X        1.5346  112.41 -121.34  109.12   1.1131
IC H5X    C34    *C35   H5Y        1.1131  109.12 -117.37  109.10   1.1134
IC C34    C35    C36    C37        1.5347  112.41 -179.32  112.86   1.5347
IC C37    C35    *C36   H6X        1.5347  112.86 -121.41  109.03   1.1133
IC H6X    C35    *C36   H6Y        1.1133  109.03 -117.30  109.00   1.1132
IC C35    C36    C37    C38        1.5346  112.86  179.55  112.41   1.5347
IC C38    C36    *C37   H7X        1.5347  112.41 -121.18  109.06   1.1132
IC H7X    C36    *C37   H7Y        1.1132  109.06 -117.42  109.19   1.1132
IC C36    C37    C38    C39        1.5347  112.41 -178.88  112.84   1.5346
IC C39    C37    *C38   H8X        1.5346  112.84 -121.50  109.09   1.1132
IC H8X    C37    *C38   H8Y        1.1132  109.09 -117.30  108.97   1.1133
IC C37    C38    C39    C310       1.5347  112.84  179.23  112.47   1.5348
IC C310   C38    *C39   H9X        1.5348  112.47 -121.14  109.05   1.1132
IC H9X    C38    *C39   H9Y        1.1132  109.05 -117.44  109.20   1.1131
IC C38    C39    C310   C311       1.5346  112.47 -178.98  112.76   1.5346
IC C311   C39    *C310  H10X       1.5346  112.76 -121.46  109.11   1.1132
IC H10X   C39    *C310  H10Y       1.1132  109.11 -117.33  109.01   1.1133
IC C39    C310   C311   C312       1.5348  112.76  179.33  112.56   1.5348
IC C312   C310   *C311  H11X       1.5348  112.56 -121.19  109.07   1.1132
IC H11X   C310   *C311  H11Y       1.1132  109.07 -117.41  109.15   1.1131
IC C310   C311   C312   C313       1.5346  112.56 -179.57  112.68   1.5346
IC C313   C311   *C312  H12X       1.5346  112.68 -121.37  109.11   1.1132
IC H12X   C311   *C312  H12Y       1.1132  109.11 -117.37  109.06   1.1132
IC C311   C312   C313   C314       1.5348  112.68  179.70  112.62   1.5348
IC C314   C312   *C313  H13X       1.5348  112.62 -121.28  109.09   1.1132
IC H13X   C312   *C313  H13Y       1.1132  109.09 -117.40  109.09   1.1132
IC C312   C313   C314   C315       1.5346  112.62  179.93  112.69   1.5340
IC C315   C313   *C314  H14X       1.5340  112.69 -121.31  109.12   1.1132
IC H14X   C313   *C314  H14Y       1.1132  109.12 -117.38  109.12   1.1132
IC C313   C314   C315   C316       1.5348  112.69  179.95  113.32   1.5309
IC C316   C314   *C315  H15X       1.5309  113.32 -121.68  108.76   1.1141
IC H15X   C314   *C315  H15Y       1.1141  108.76 -116.66  108.75   1.1141
IC C314   C315   C316   H16X       1.5340  113.32  -60.01  110.46   1.1113
IC H16X   C315   *C316  H16Y       1.1113  110.46  119.87  110.46   1.1113
IC H16X   C315   *C316  H16Z       1.1113  110.46 -120.07  110.61   1.1113

RESI CPS05C       0.00 ! 1-palmitoyl-2-glutaryl-sn-glycero-3-phosphocholine
GROUP                  !               H15B
ATOM N    NTL    -0.60 !                 |
ATOM C12  CTL2   -0.10 !           H15A-C15-H15C
ATOM H12A HL      0.25 !                 |
ATOM H12B HL      0.25 !         H13B    |    H14A
ATOM C13  CTL5   -0.35 !           |     |     |
ATOM H13A HL      0.25 !     H13A-C13----N----C14-H14B     (+)
ATOM H13B HL      0.25 !           |     |     |
ATOM H13C HL      0.25 !         H13C    |    H14C
ATOM C14  CTL5   -0.35 !                 |
ATOM H14A HL      0.25 !                 |
ATOM H14B HL      0.25 !                 |    alpha6
ATOM H14C HL      0.25 !                 |
ATOM C15  CTL5   -0.35 !                 |
ATOM H15A HL      0.25 !          H12A--C12---H12B
ATOM H15B HL      0.25 !                 |
ATOM H15C HL      0.25 !                 |
GROUP                  !                 |     alpha5
ATOM C11  CTL2   -0.08 !                 |
ATOM H11A HAL2    0.09 !          H11A--C11---H11B
ATOM H11B HAL2    0.09 !                 |     alpha4
ATOM P    PL      1.50 !        (-) O13  O12
ATOM O13  O2L    -0.78 !              \ /      alpha3
ATOM O14  O2L    -0.78 !               P (+)
ATOM O12  OSLP   -0.57 !              / \      alpha2
ATOM O11  OSLP   -0.57 !        (-) O14  O11
ATOM C1   CTL2   -0.08 !                 |     alpha1
ATOM HA   HAL2    0.09 !            HA---C1---HB
ATOM HB   HAL2    0.09 !                 |     theta1
GROUP                  !                 |
ATOM C2   CTL1    0.17 !            HS---C2--------------
ATOM HS   HAL1    0.09 !                 | beta1        |
ATOM O21  OSL    -0.49 !            O22  O21          theta3
ATOM C21  CL      0.90 !             \\ /  beta2        |
ATOM O22  OBL    -0.63 !               C21              |
ATOM C22  CTL2   -0.22 !               |   beta3        |
ATOM H2R  HAL2    0.09 !        H2R---C22---H2S         |
ATOM H2S  HAL2    0.09 !               |                |
GROUP                  !               |    beta4       |
ATOM C3   CTL2    0.08 !               |                |
ATOM HX   HAL2    0.09 !               |           HX---C3---HY
ATOM HY   HAL2    0.09 !               |                |   gamma1
ATOM O31  OSL    -0.49 !               |           O32  O31
ATOM C31  CL      0.90 !               |            \\ /    gamma2
ATOM O32  OBL    -0.63 !               |              C31
ATOM C32  CTL2   -0.22 !               |              |     gamma3
ATOM H2X  HAL2    0.09 !               |        H2X---C32---H2Y
ATOM H2Y  HAL2    0.09 !               |              |
GROUP                  !               |              |
ATOM C23  CTL2   -0.18 !               |              |
ATOM H3R  HAL2    0.09 !        H3R ---C23---H3S      |
ATOM H3S  HAL2    0.09 !               |              |
GROUP                  !               |              |
ATOM C24  CTL2   -0.21 !               |              |
ATOM H4R  HAL2    0.09 !        H4R ---C24---H4S      |
ATOM H4S  HAL2    0.09 !               |              |
GROUP                  !               C25            |
ATOM C25  CL      0.75 !              // \            |
ATOM O25R OBL    -0.55 !            O25R  O25S        |
ATOM O25S OHL    -0.61 !                  |           |
ATOM HO25 HOL     0.44 !                  HO25        |
GROUP                  !                              |
ATOM C33  CTL2   -0.18 !                              |
ATOM H3X  HAL2    0.09 !                       H3X ---C33---H3Y
ATOM H3Y  HAL2    0.09 !                              |
GROUP                  !                              |
ATOM C34  CTL2   -0.18 !                              |
ATOM H4X  HAL2    0.09 !                       H4X ---C34---H4Y
ATOM H4Y  HAL2    0.09 !                              |
GROUP                  !                              |
ATOM C35  CTL2   -0.18 !                              |
ATOM H5X  HAL2    0.09 !                       H5X ---C35---H5Y
ATOM H5Y  HAL2    0.09 !                              |
GROUP                  !                              |
ATOM C36  CTL2   -0.18 !                              |
ATOM H6X  HAL2    0.09 !                       H6X ---C36---H6Y
ATOM H6Y  HAL2    0.09 !                              |
GROUP                  !                              |
ATOM C37  CTL2   -0.18 !                              |
ATOM H7X  HAL2    0.09 !                       H7X ---C37---H7Y
ATOM H7Y  HAL2    0.09 !                              |
GROUP                  !                              |
ATOM C38  CTL2   -0.18 !                              |
ATOM H8X  HAL2    0.09 !                       H8X ---C38---H8Y
ATOM H8Y  HAL2    0.09 !                              |
GROUP                  !                              |
ATOM C39  CTL2   -0.18 !                              |
ATOM H9X  HAL2    0.09 !                       H9X ---C39---H9Y
ATOM H9Y  HAL2    0.09 !                              |
GROUP                  !                              |
ATOM C310 CTL2   -0.18 !                              |
ATOM H10X HAL2    0.09 !                       H10X---C310--H10Y
ATOM H10Y HAL2    0.09 !                              |
GROUP                  !                              |
ATOM C311 CTL2   -0.18 !                              |
ATOM H11X HAL2    0.09 !                       H11X---C311--H11Y
ATOM H11Y HAL2    0.09 !                              |
GROUP                  !                              |
ATOM C312 CTL2   -0.18 !                              |
ATOM H12X HAL2    0.09 !                       H12X---C312--H12Y
ATOM H12Y HAL2    0.09 !                              |
GROUP                  !                              |
ATOM C313 CTL2   -0.18 !                              |
ATOM H13X HAL2    0.09 !                       H13X---C313--H13Y
ATOM H13Y HAL2    0.09 !                              |
GROUP                  !                              |
ATOM C314 CTL2   -0.18 !                              |
ATOM H14X HAL2    0.09 !                       H14X---C314--H14Y
ATOM H14Y HAL2    0.09 !                              |
GROUP                  !                              |
ATOM C315 CTL2   -0.18 !                              |
ATOM H15X HAL2    0.09 !                       H15X---C315--H15Y
ATOM H15Y HAL2    0.09 !                              |
GROUP                  !                              |
ATOM C316 CTL3   -0.27 !                              |
ATOM H16X HAL3    0.09 !                       H16X---C316--H16Y
ATOM H16Y HAL3    0.09 !                              |
ATOM H16Z HAL3    0.09 !                              H16Z

! Polar Head
BOND  N    C13       N    C14       N    C15
BOND  C13  H13A      C13  H13B      C13  H13C
BOND  C14  H14A      C14  H14B      C14  H14C
BOND  C15  H15A      C15  H15B      C15  H15C
BOND  N    C12
BOND  C12  H12A      C12  H12B      C12  C11
BOND  C11  H11A      C11  H11B      C11  O12       O11  C1
BOND  O12  P         P    O11       P    O13       P    O14
! Glycerol Backbone
BOND  C1   HA        C1    HB       C1   C2
BOND  C2   HS        C2    C3       C2   O21
BOND  C3   HX        C3    HY       C3   O31
! Chain from C2
BOND  O21  C21
BOND  C21  C22
DOUBLE  C21  O22
BOND  C22  H2R       C22  H2S       C22  C23
BOND  C23  H3R       C23  H3S       C23  C24
BOND  C24  H4R       C24  H4S       C24  C25
DOUBLE  C25  O25R
BOND  C25  O25S      O25S HO25
! Chain From C3
BOND  O31  C31
BOND  C31  C32
DOUBLE  C31  O32
BOND  C32  H2X       C32  H2Y       C32  C33
BOND  C33  H3X       C33  H3Y       C33  C34
BOND  C34  H4X       C34  H4Y       C34  C35
BOND  C35  H5X       C35  H5Y       C35  C36
BOND  C36  H6X       C36  H6Y       C36  C37
BOND  C37  H7X       C37  H7Y       C37  C38
BOND  C38  H8X       C38  H8Y       C38  C39
BOND  C39  H9X       C39  H9Y       C39  C310
BOND  C310 H10X      C310 H10Y      C310 C311
BOND  C311 H11X      C311 H11Y      C311 C312
BOND  C312 H12X      C312 H12Y      C312 C313
BOND  C313 H13X      C313 H13Y      C313 C314
BOND  C314 H14X      C314 H14Y      C314 C315
BOND  C315 H15X      C315 H15Y      C315 C316
BOND  C316 H16X      C316 H16Y      C316 H16Z
IMPR C21 O21 C22 O22    C31 O31 C32 O32
IMPR C25 O25S C24 O25R 
IC C13    N      C12    C11        1.4950  110.81   58.46  117.00   1.5420
IC C13    C12    *N     C14        1.4950  110.81  122.75  109.46   1.4979
IC C13    C12    *N     C15        1.4950  110.81 -120.02  108.16   1.5034
IC C11    N      *C12   H12A       1.5420  117.00 -126.73  111.85   1.0787
IC H12A   N      *C12   H12B       1.0787  111.85 -115.99  107.93   1.0977
IC C14    N      C13    H13A       1.4979  111.01  179.36  109.41   1.0866
IC H13A   N      *C13   H13B       1.0866  109.41  119.11  111.31   1.0813
IC H13A   N      *C13   H13C       1.0866  109.41 -119.02  111.10   1.0815
IC C13    N      C14    H14A       1.4950  111.01 -179.09  109.58   1.0882
IC H14A   N      *C14   H14B       1.0882  109.58  118.63  110.95   1.0819
IC H14A   N      *C14   H14C       1.0882  109.58 -119.72  111.56   1.0811
IC C13    N      C15    H15A       1.4950  109.49 -176.86  110.11   1.0949
IC H15A   N      *C15   H15B       1.0949  110.11  112.40  111.19   1.0942
IC H15A   N      *C15   H15C       1.0949  110.11 -123.40  113.89   1.0740
IC N      C12    C11    O12        1.5227  117.00  126.96  108.43   1.4243
IC O12    C12    *C11   H11A       1.4243  108.43 -123.15  113.04   1.1139
IC H11A   C12    *C11   H11B       1.1139  113.04 -118.48  109.10   1.1129
IC C12    C11    O12    P          1.5420  108.43  -67.66  118.24   1.5905
IC C11    O12    P      O11        1.4243  118.24 -168.65  103.08   1.5759
IC O11    O12    *P     O13        1.5759  103.08  117.52  107.25   1.4784
IC O11    O12    *P     O14        1.5759  103.08 -117.26  106.69   1.4808
IC O12    P      O11    C1         1.5905  103.08   53.06  121.96   1.4290
IC P      O11    C1     C2         1.5759  121.96 -120.83  111.03   1.5486
IC C2     O11    *C1    HA         1.5486  111.03 -118.56  108.65   1.1130
IC HA     O11    *C1    HB         1.1130  108.65 -119.01  113.55   1.1171
IC O11    C1     C2     O21        1.4290  111.03 -176.04  106.79   1.4418
IC O21    C1     *C2    C3         1.4418  106.79 -121.29  111.26   1.5597 !defines S chirality
IC C3     C1     *C2    HS         1.5597  111.26 -118.26  107.07   1.1169 !defines S chirality
IC C1     C2     O21    C21        1.5486  106.79  150.93  115.28   1.3209
IC C2     O21    C21    C22        1.4418  115.28  176.64  108.60   1.5290
IC C22    O21    *C21   O22        1.5290  108.60  179.59  126.50   1.2169
IC O21    C21    C22    C23        1.3209  108.60 -179.01  112.27   1.5451
IC C23    C21    *C22   H2R        1.5451  112.27 -121.28  107.76   1.1092
IC H2R    C21    *C22   H2S        1.1092  107.76 -117.26  107.89   1.1091
IC C1     C2     C3     O31        1.5486  111.26  173.79  112.94   1.4459
IC O31    C2     *C3    HX         1.4459  112.94  126.42  109.02   1.1150
IC HX     C2     *C3    HY         1.1150  109.02  114.46  106.69   1.1125
IC C2     C3     O31    C31        1.5597  112.94   88.29  114.93   1.3313
IC C3     O31    C31    C32        1.4459  114.93 -173.14  108.62   1.5287
IC C32    O31    *C31   O32        1.5287  108.62 -178.86  125.93   1.2161
IC O31    C31    C32    C33        1.3313  108.62 -179.25  112.61   1.5449
IC C33    C31    *C32   H2X        1.5449  112.61 -120.75  107.37   1.1102
IC H2X    C31    *C32   H2Y        1.1102  107.37 -117.25  108.05   1.1083
IC C21    C22    C23    C24        1.5304  112.15  179.74  111.96   1.5452
IC C24    C22    *C23   H3R        1.5452  111.96 -121.40  109.14   1.1156
IC H3R    C22    *C23   H3S        1.1156  109.14 -117.27  109.14   1.1156
IC C22    C23    C24    C25        1.5455  111.96  178.61  112.73   1.5295
IC C25    C23    *C24   H4R        1.5295  112.73 -119.36  109.79   1.1103
IC H4R    C22    *C24   H4S        1.1103   90.65 -108.58   91.51   1.1093
IC C24    O25S   *C25   O25R       1.5295  113.07 -179.25  121.21   1.2149
IC HO25   O25S   C25    C24        0.9575  111.08 -179.99  113.07   1.5295
IC O25S   C25    C24    C23        1.3804  113.07   66.71  112.73   1.5452
IC C31    C32    C33    C34        1.5287  112.61 -178.86  112.01   1.5338
IC C34    C32    *C33   H3X        1.5338  112.01 -121.48  109.83   1.1138
IC H3X    C32    *C33   H3Y        1.1138  109.83 -117.75  109.42   1.1150
IC C32    C33    C34    C35        1.5449  112.01  179.84  112.77   1.5347
IC C35    C33    *C34   H4X        1.5347  112.77 -121.17  108.96   1.1136
IC H4X    C33    *C34   H4Y        1.1136  108.96 -117.41  109.17   1.1130
IC C33    C34    C35    C36        1.5338  112.77 -179.85  112.41   1.5346
IC C36    C34    *C35   H5X        1.5346  112.41 -121.34  109.12   1.1131
IC H5X    C34    *C35   H5Y        1.1131  109.12 -117.37  109.10   1.1134
IC C34    C35    C36    C37        1.5347  112.41 -179.32  112.86   1.5347
IC C37    C35    *C36   H6X        1.5347  112.86 -121.41  109.03   1.1133
IC H6X    C35    *C36   H6Y        1.1133  109.03 -117.30  109.00   1.1132
IC C35    C36    C37    C38        1.5346  112.86  179.55  112.41   1.5347
IC C38    C36    *C37   H7X        1.5347  112.41 -121.18  109.06   1.1132
IC H7X    C36    *C37   H7Y        1.1132  109.06 -117.42  109.19   1.1132
IC C36    C37    C38    C39        1.5347  112.41 -178.88  112.84   1.5346
IC C39    C37    *C38   H8X        1.5346  112.84 -121.50  109.09   1.1132
IC H8X    C37    *C38   H8Y        1.1132  109.09 -117.30  108.97   1.1133
IC C37    C38    C39    C310       1.5347  112.84  179.23  112.47   1.5348
IC C310   C38    *C39   H9X        1.5348  112.47 -121.14  109.05   1.1132
IC H9X    C38    *C39   H9Y        1.1132  109.05 -117.44  109.20   1.1131
IC C38    C39    C310   C311       1.5346  112.47 -178.98  112.76   1.5346
IC C311   C39    *C310  H10X       1.5346  112.76 -121.46  109.11   1.1132
IC H10X   C39    *C310  H10Y       1.1132  109.11 -117.33  109.01   1.1133
IC C39    C310   C311   C312       1.5348  112.76  179.33  112.56   1.5348
IC C312   C310   *C311  H11X       1.5348  112.56 -121.19  109.07   1.1132
IC H11X   C310   *C311  H11Y       1.1132  109.07 -117.41  109.15   1.1131
IC C310   C311   C312   C313       1.5346  112.56 -179.57  112.68   1.5346
IC C313   C311   *C312  H12X       1.5346  112.68 -121.37  109.11   1.1132
IC H12X   C311   *C312  H12Y       1.1132  109.11 -117.37  109.06   1.1132
IC C311   C312   C313   C314       1.5348  112.68  179.70  112.62   1.5348
IC C314   C312   *C313  H13X       1.5348  112.62 -121.28  109.09   1.1132
IC H13X   C312   *C313  H13Y       1.1132  109.09 -117.40  109.09   1.1132
IC C312   C313   C314   C315       1.5346  112.62  179.93  112.69   1.5340
IC C315   C313   *C314  H14X       1.5340  112.69 -121.31  109.12   1.1132
IC H14X   C313   *C314  H14Y       1.1132  109.12 -117.38  109.12   1.1132
IC C313   C314   C315   C316       1.5348  112.69  179.95  113.32   1.5309
IC C316   C314   *C315  H15X       1.5309  113.32 -121.68  108.76   1.1141
IC H15X   C314   *C315  H15Y       1.1141  108.76 -116.66  108.75   1.1141
IC C314   C315   C316   H16X       1.5340  113.32  -60.01  110.46   1.1113
IC H16X   C315   *C316  H16Y       1.1113  110.46  119.87  110.46   1.1113
IC H16X   C315   *C316  H16Z       1.1113  110.46 -120.07  110.61   1.1113

RESI CPS05D      -1.00 ! 1-palmitoyl-2-glutaryl-sn-glycero-3-phosphocholine, deprotonated carboxylic acid
GROUP                  !               H15B
ATOM N    NTL    -0.60 !                 |
ATOM C12  CTL2   -0.10 !           H15A-C15-H15C
ATOM H12A HL      0.25 !                 |
ATOM H12B HL      0.25 !         H13B    |    H14A
ATOM C13  CTL5   -0.35 !           |     |     |
ATOM H13A HL      0.25 !     H13A-C13----N----C14-H14B     (+)
ATOM H13B HL      0.25 !           |     |     |
ATOM H13C HL      0.25 !         H13C    |    H14C
ATOM C14  CTL5   -0.35 !                 |
ATOM H14A HL      0.25 !                 |
ATOM H14B HL      0.25 !                 |    alpha6
ATOM H14C HL      0.25 !                 |
ATOM C15  CTL5   -0.35 !                 |
ATOM H15A HL      0.25 !          H12A--C12---H12B
ATOM H15B HL      0.25 !                 |
ATOM H15C HL      0.25 !                 |
GROUP                  !                 |     alpha5
ATOM C11  CTL2   -0.08 !                 |
ATOM H11A HAL2    0.09 !          H11A--C11---H11B
ATOM H11B HAL2    0.09 !                 |     alpha4
ATOM P    PL      1.50 !        (-) O13  O12
ATOM O13  O2L    -0.78 !              \ /      alpha3
ATOM O14  O2L    -0.78 !               P (+)
ATOM O12  OSLP   -0.57 !              / \      alpha2
ATOM O11  OSLP   -0.57 !        (-) O14  O11
ATOM C1   CTL2   -0.08 !                 |     alpha1
ATOM HA   HAL2    0.09 !            HA---C1---HB
ATOM HB   HAL2    0.09 !                 |     theta1
GROUP                  !                 |
ATOM C2   CTL1    0.17 !            HS---C2--------------
ATOM HS   HAL1    0.09 !                 | beta1        |
ATOM O21  OSL    -0.49 !            O22  O21          theta3
ATOM C21  CL      0.90 !             \\ /  beta2        |
ATOM O22  OBL    -0.63 !               C21              |
ATOM C22  CTL2   -0.22 !               |   beta3        |
ATOM H2R  HAL2    0.09 !        H2R---C22---H2S         |
ATOM H2S  HAL2    0.09 !               |                |
GROUP                  !               |    beta4       |
ATOM C3   CTL2    0.08 !               |                |
ATOM HX   HAL2    0.09 !               |           HX---C3---HY
ATOM HY   HAL2    0.09 !               |                |   gamma1
ATOM O31  OSL    -0.49 !               |           O32  O31
ATOM C31  CL      0.90 !               |            \\ /    gamma2
ATOM O32  OBL    -0.63 !               |              C31
ATOM C32  CTL2   -0.22 !               |              |     gamma3
ATOM H2X  HAL2    0.09 !               |        H2X---C32---H2Y
ATOM H2Y  HAL2    0.09 !               |              |
GROUP                  !               |              |
ATOM C23  CTL2   -0.18 !               |              |
ATOM H3R  HAL2    0.09 !        H3R ---C23---H3S      |
ATOM H3S  HAL2    0.09 !               |              |
GROUP                  !               |              |
ATOM C24  CTL2   -0.28 !               |              |
ATOM H4R  HAL2    0.09 !        H4R ---C24---H4S      |
ATOM H4S  HAL2    0.09 !               |              |
GROUP                  !               C25            |
ATOM C25  CL      0.62 !              // \            |
ATOM O25R OCL    -0.76 !            O25R  O25S        |
ATOM O25S OCL    -0.76 !                   (-)        |
GROUP                  !                              |
ATOM C33  CTL2   -0.18 !                              |
ATOM H3X  HAL2    0.09 !                       H3X ---C33---H3Y
ATOM H3Y  HAL2    0.09 !                              |
GROUP                  !                              |
ATOM C34  CTL2   -0.18 !                              |
ATOM H4X  HAL2    0.09 !                       H4X ---C34---H4Y
ATOM H4Y  HAL2    0.09 !                              |
GROUP                  !                              |
ATOM C35  CTL2   -0.18 !                              |
ATOM H5X  HAL2    0.09 !                       H5X ---C35---H5Y
ATOM H5Y  HAL2    0.09 !                              |
GROUP                  !                              |
ATOM C36  CTL2   -0.18 !                              |
ATOM H6X  HAL2    0.09 !                       H6X ---C36---H6Y
ATOM H6Y  HAL2    0.09 !                              |
GROUP                  !                              |
ATOM C37  CTL2   -0.18 !                              |
ATOM H7X  HAL2    0.09 !                       H7X ---C37---H7Y
ATOM H7Y  HAL2    0.09 !                              |
GROUP                  !                              |
ATOM C38  CTL2   -0.18 !                              |
ATOM H8X  HAL2    0.09 !                       H8X ---C38---H8Y
ATOM H8Y  HAL2    0.09 !                              |
GROUP                  !                              |
ATOM C39  CTL2   -0.18 !                              |
ATOM H9X  HAL2    0.09 !                       H9X ---C39---H9Y
ATOM H9Y  HAL2    0.09 !                              |
GROUP                  !                              |
ATOM C310 CTL2   -0.18 !                              |
ATOM H10X HAL2    0.09 !                       H10X---C310--H10Y
ATOM H10Y HAL2    0.09 !                              |
GROUP                  !                              |
ATOM C311 CTL2   -0.18 !                              |
ATOM H11X HAL2    0.09 !                       H11X---C311--H11Y
ATOM H11Y HAL2    0.09 !                              |
GROUP                  !                              |
ATOM C312 CTL2   -0.18 !                              |
ATOM H12X HAL2    0.09 !                       H12X---C312--H12Y
ATOM H12Y HAL2    0.09 !                              |
GROUP                  !                              |
ATOM C313 CTL2   -0.18 !                              |
ATOM H13X HAL2    0.09 !                       H13X---C313--H13Y
ATOM H13Y HAL2    0.09 !                              |
GROUP                  !                              |
ATOM C314 CTL2   -0.18 !                              |
ATOM H14X HAL2    0.09 !                       H14X---C314--H14Y
ATOM H14Y HAL2    0.09 !                              |
GROUP                  !                              |
ATOM C315 CTL2   -0.18 !                              |
ATOM H15X HAL2    0.09 !                       H15X---C315--H15Y
ATOM H15Y HAL2    0.09 !                              |
GROUP                  !                              |
ATOM C316 CTL3   -0.27 !                              |
ATOM H16X HAL3    0.09 !                       H16X---C316--H16Y
ATOM H16Y HAL3    0.09 !                              |
ATOM H16Z HAL3    0.09 !                              H16Z

! Polar Head
BOND  N    C13       N    C14       N    C15
BOND  C13  H13A      C13  H13B      C13  H13C
BOND  C14  H14A      C14  H14B      C14  H14C
BOND  C15  H15A      C15  H15B      C15  H15C
BOND  N    C12
BOND  C12  H12A      C12  H12B      C12  C11
BOND  C11  H11A      C11  H11B      C11  O12       O11  C1
BOND  O12  P         P    O11       P    O13       P    O14
! Glycerol Backbone
BOND  C1   HA        C1    HB       C1   C2
BOND  C2   HS        C2    C3       C2   O21
BOND  C3   HX        C3    HY       C3   O31
! Chain from C2
BOND  O21  C21
BOND  C21  C22
DOUBLE  C21  O22
BOND  C22  H2R       C22  H2S       C22  C23
BOND  C23  H3R       C23  H3S       C23  C24
BOND  C24  H4R       C24  H4S       C24  C25
DOUBLE  C25  O25R
BOND  C25  O25S
! Chain From C3
BOND  O31  C31
BOND  C31  C32
DOUBLE  C31  O32
BOND  C32  H2X       C32  H2Y       C32  C33
BOND  C33  H3X       C33  H3Y       C33  C34
BOND  C34  H4X       C34  H4Y       C34  C35
BOND  C35  H5X       C35  H5Y       C35  C36
BOND  C36  H6X       C36  H6Y       C36  C37
BOND  C37  H7X       C37  H7Y       C37  C38
BOND  C38  H8X       C38  H8Y       C38  C39
BOND  C39  H9X       C39  H9Y       C39  C310
BOND  C310 H10X      C310 H10Y      C310 C311
BOND  C311 H11X      C311 H11Y      C311 C312
BOND  C312 H12X      C312 H12Y      C312 C313
BOND  C313 H13X      C313 H13Y      C313 C314
BOND  C314 H14X      C314 H14Y      C314 C315
BOND  C315 H15X      C315 H15Y      C315 C316
BOND  C316 H16X      C316 H16Y      C316 H16Z
IMPR C21 O21 C22 O22    C31 O31 C32 O32
IMPR C25 O25S C24 O25R 
IC C13    N      C12    C11        1.4950  110.81   58.46  117.00   1.5420
IC C13    C12    *N     C14        1.4950  110.81  122.75  109.46   1.4979
IC C13    C12    *N     C15        1.4950  110.81 -120.02  108.16   1.5034
IC C11    N      *C12   H12A       1.5420  117.00 -126.73  111.85   1.0787
IC H12A   N      *C12   H12B       1.0787  111.85 -115.99  107.93   1.0977
IC C14    N      C13    H13A       1.4979  111.01  179.36  109.41   1.0866
IC H13A   N      *C13   H13B       1.0866  109.41  119.11  111.31   1.0813
IC H13A   N      *C13   H13C       1.0866  109.41 -119.02  111.10   1.0815
IC C13    N      C14    H14A       1.4950  111.01 -179.09  109.58   1.0882
IC H14A   N      *C14   H14B       1.0882  109.58  118.63  110.95   1.0819
IC H14A   N      *C14   H14C       1.0882  109.58 -119.72  111.56   1.0811
IC C13    N      C15    H15A       1.4950  109.49 -176.86  110.11   1.0949
IC H15A   N      *C15   H15B       1.0949  110.11  112.40  111.19   1.0942
IC H15A   N      *C15   H15C       1.0949  110.11 -123.40  113.89   1.0740
IC N      C12    C11    O12        1.5227  117.00  126.96  108.43   1.4243
IC O12    C12    *C11   H11A       1.4243  108.43 -123.15  113.04   1.1139
IC H11A   C12    *C11   H11B       1.1139  113.04 -118.48  109.10   1.1129
IC C12    C11    O12    P          1.5420  108.43  -67.66  118.24   1.5905
IC C11    O12    P      O11        1.4243  118.24 -168.65  103.08   1.5759
IC O11    O12    *P     O13        1.5759  103.08  117.52  107.25   1.4784
IC O11    O12    *P     O14        1.5759  103.08 -117.26  106.69   1.4808
IC O12    P      O11    C1         1.5905  103.08   53.06  121.96   1.4290
IC P      O11    C1     C2         1.5759  121.96 -120.83  111.03   1.5486
IC C2     O11    *C1    HA         1.5486  111.03 -118.56  108.65   1.1130
IC HA     O11    *C1    HB         1.1130  108.65 -119.01  113.55   1.1171
IC O11    C1     C2     O21        1.4290  111.03 -176.04  106.79   1.4418
IC O21    C1     *C2    C3         1.4418  106.79 -121.29  111.26   1.5597 !defines S chirality
IC C3     C1     *C2    HS         1.5597  111.26 -118.26  107.07   1.1169 !defines S chirality
IC C1     C2     O21    C21        1.5486  106.79  150.93  115.28   1.3209
IC C2     O21    C21    C22        1.4418  115.28  176.64  108.60   1.5290
IC C22    O21    *C21   O22        1.5290  108.60  179.59  126.50   1.2169
IC O21    C21    C22    C23        1.3209  108.60 -179.01  112.27   1.5451
IC C23    C21    *C22   H2R        1.5451  112.27 -121.28  107.76   1.1092
IC H2R    C21    *C22   H2S        1.1092  107.76 -117.26  107.89   1.1091
IC C1     C2     C3     O31        1.5486  111.26  173.79  112.94   1.4459
IC O31    C2     *C3    HX         1.4459  112.94  126.42  109.02   1.1150
IC HX     C2     *C3    HY         1.1150  109.02  114.46  106.69   1.1125
IC C2     C3     O31    C31        1.5597  112.94   88.29  114.93   1.3313
IC C3     O31    C31    C32        1.4459  114.93 -173.14  108.62   1.5287
IC C32    O31    *C31   O32        1.5287  108.62 -178.86  125.93   1.2161
IC O31    C31    C32    C33        1.3313  108.62 -179.25  112.61   1.5449
IC C33    C31    *C32   H2X        1.5449  112.61 -120.75  107.37   1.1102
IC H2X    C31    *C32   H2Y        1.1102  107.37 -117.25  108.05   1.1083
IC C21    C22    C23    C24        1.5269  112.76  179.52  111.91   1.5420
IC C24    C22    *C23   H3R        1.5420  111.91 -120.58  109.97   1.1149
IC H3R    C22    *C23   H3S        1.1149  109.97 -118.32  110.38   1.1140
IC C22    C23    C24    C25        1.5437  111.91 -178.21  111.13   1.5257
IC C25    C23    *C24   H4R        1.5257  111.13 -120.24  110.22   1.1093
IC H4R    C22    *C24   H4S        1.1093   92.05 -109.01   91.02   1.1088
IC C24    O25S   *C25   O25R       1.5257  117.86 -179.17  124.35   1.2585
IC O25S   C25    C24    C23        1.2582  117.86   63.47  111.13   1.5420
IC C31    C32    C33    C34        1.5287  112.61 -178.86  112.01   1.5338
IC C34    C32    *C33   H3X        1.5338  112.01 -121.48  109.83   1.1138
IC H3X    C32    *C33   H3Y        1.1138  109.83 -117.75  109.42   1.1150
IC C32    C33    C34    C35        1.5449  112.01  179.84  112.77   1.5347
IC C35    C33    *C34   H4X        1.5347  112.77 -121.17  108.96   1.1136
IC H4X    C33    *C34   H4Y        1.1136  108.96 -117.41  109.17   1.1130
IC C33    C34    C35    C36        1.5338  112.77 -179.85  112.41   1.5346
IC C36    C34    *C35   H5X        1.5346  112.41 -121.34  109.12   1.1131
IC H5X    C34    *C35   H5Y        1.1131  109.12 -117.37  109.10   1.1134
IC C34    C35    C36    C37        1.5347  112.41 -179.32  112.86   1.5347
IC C37    C35    *C36   H6X        1.5347  112.86 -121.41  109.03   1.1133
IC H6X    C35    *C36   H6Y        1.1133  109.03 -117.30  109.00   1.1132
IC C35    C36    C37    C38        1.5346  112.86  179.55  112.41   1.5347
IC C38    C36    *C37   H7X        1.5347  112.41 -121.18  109.06   1.1132
IC H7X    C36    *C37   H7Y        1.1132  109.06 -117.42  109.19   1.1132
IC C36    C37    C38    C39        1.5347  112.41 -178.88  112.84   1.5346
IC C39    C37    *C38   H8X        1.5346  112.84 -121.50  109.09   1.1132
IC H8X    C37    *C38   H8Y        1.1132  109.09 -117.30  108.97   1.1133
IC C37    C38    C39    C310       1.5347  112.84  179.23  112.47   1.5348
IC C310   C38    *C39   H9X        1.5348  112.47 -121.14  109.05   1.1132
IC H9X    C38    *C39   H9Y        1.1132  109.05 -117.44  109.20   1.1131
IC C38    C39    C310   C311       1.5346  112.47 -178.98  112.76   1.5346
IC C311   C39    *C310  H10X       1.5346  112.76 -121.46  109.11   1.1132
IC H10X   C39    *C310  H10Y       1.1132  109.11 -117.33  109.01   1.1133
IC C39    C310   C311   C312       1.5348  112.76  179.33  112.56   1.5348
IC C312   C310   *C311  H11X       1.5348  112.56 -121.19  109.07   1.1132
IC H11X   C310   *C311  H11Y       1.1132  109.07 -117.41  109.15   1.1131
IC C310   C311   C312   C313       1.5346  112.56 -179.57  112.68   1.5346
IC C313   C311   *C312  H12X       1.5346  112.68 -121.37  109.11   1.1132
IC H12X   C311   *C312  H12Y       1.1132  109.11 -117.37  109.06   1.1132
IC C311   C312   C313   C314       1.5348  112.68  179.70  112.62   1.5348
IC C314   C312   *C313  H13X       1.5348  112.62 -121.28  109.09   1.1132
IC H13X   C312   *C313  H13Y       1.1132  109.09 -117.40  109.09   1.1132
IC C312   C313   C314   C315       1.5346  112.62  179.93  112.69   1.5340
IC C315   C313   *C314  H14X       1.5340  112.69 -121.31  109.12   1.1132
IC H14X   C313   *C314  H14Y       1.1132  109.12 -117.38  109.12   1.1132
IC C313   C314   C315   C316       1.5348  112.69  179.95  113.32   1.5309
IC C316   C314   *C315  H15X       1.5309  113.32 -121.68  108.76   1.1141
IC H15X   C314   *C315  H15Y       1.1141  108.76 -116.66  108.75   1.1141
IC C314   C315   C316   H16X       1.5340  113.32  -60.01  110.46   1.1113
IC H16X   C315   *C316  H16Y       1.1113  110.46  119.87  110.46   1.1113
IC H16X   C315   *C316  H16Z       1.1113  110.46 -120.07  110.61   1.1113

RESI CSU20P       0.00 ! 1-stearoyl-2-15(S)-HpETE-sn-glycero-3-phosphatidylcholine
GROUP                  !               H15B
ATOM N    NTL    -0.60 !                 |
ATOM C12  CTL2   -0.10 !           H15A-C15-H15C
ATOM H12A HL      0.25 !                 |
ATOM H12B HL      0.25 !         H13B    |    H14A
ATOM C13  CTL5   -0.35 !           |     |     |
ATOM H13A HL      0.25 !     H13A-C13----N----C14-H14B     (+)
ATOM H13B HL      0.25 !           |     |     |
ATOM H13C HL      0.25 !         H13C    |    H14C
ATOM C14  CTL5   -0.35 !                 |
ATOM H14A HL      0.25 !                 |
ATOM H14B HL      0.25 !                 |    alpha6
ATOM H14C HL      0.25 !                 |
ATOM C15  CTL5   -0.35 !                 |
ATOM H15A HL      0.25 !          H12A--C12---H12B
ATOM H15B HL      0.25 !                 |
ATOM H15C HL      0.25 !                 |
GROUP                  !                 |     alpha5
ATOM C11  CTL2   -0.08 !                 |
ATOM H11A HAL2    0.09 !          H11A--C11---H11B
ATOM H11B HAL2    0.09 !                 |     alpha4
ATOM P    PL      1.50 !        (-) O13  O12
ATOM O13  O2L    -0.78 !              \ /      alpha3
ATOM O14  O2L    -0.78 !               P (+)
ATOM O12  OSLP   -0.57 !              / \      alpha2
ATOM O11  OSLP   -0.57 !        (-) O14  O11
ATOM C1   CTL2   -0.08 !                 |     alpha1
ATOM HA   HAL2    0.09 !            HA---C1---HB
ATOM HB   HAL2    0.09 !                 |     theta1
GROUP                  !                 |
ATOM C2   CTL1    0.17 !            HS---C2--------------
ATOM HS   HAL1    0.09 !                 | beta1        |
ATOM O21  OSL    -0.49 !            O22  O21          theta3
ATOM C21  CL      0.90 !             \\ /  beta2        |
ATOM O22  OBL    -0.63 !               C21              |
ATOM C22  CTL2   -0.22 !               |   beta3        |
ATOM H2R  HAL2    0.09 !        H2R---C22---H2S         |
ATOM H2S  HAL2    0.09 !               |                |
GROUP                  !               |    beta4       |
ATOM C3   CTL2    0.08 !               |                |
ATOM HX   HAL2    0.09 !               |           HX---C3---HY
ATOM HY   HAL2    0.09 !               |                |   gamma1
ATOM O31  OSL    -0.49 !               |           O32  O31
ATOM C31  CL      0.90 !               |            \\ /    gamma2
ATOM O32  OBL    -0.63 !               |              C31
ATOM C32  CTL2   -0.22 !               |              |     gamma3
ATOM H2X  HAL2    0.09 !               |        H2X---C32---H2Y
ATOM H2Y  HAL2    0.09 !               |              |
GROUP                  !               |              |      gamma4
ATOM C23  CTL2   -0.18 !               |              |
ATOM H3R  HAL2    0.09 !        H3R ---C23---H3S      |
ATOM H3S  HAL2    0.09 !               |              |
GROUP                  !               |              |
ATOM C24  CTL2   -0.18 !               |              |
ATOM H4R  HAL2    0.09 !        H4R ---C24---H4S      |
ATOM H4S  HAL2    0.09 !               |              |
GROUP                  !               |              |
ATOM C25  CEL1   -0.15 !               |              |
ATOM H5R  HEL1    0.15 !        H5R ---C25            |
GROUP                  !               || (CIS)       |
ATOM C26  CEL1   -0.15 !               ||             |
ATOM H6R  HEL1    0.15 !        H6R ---C26            |
GROUP                  !               |              |
ATOM C27  CTL2   -0.18 !               |              |
ATOM H7R  HAL2    0.09 !        H7R ---C27---H7S      |
ATOM H7S  HAL2    0.09 !               |              |
GROUP                  !               |              |
ATOM C28  CEL1   -0.15 !               |              |
ATOM H8R  HEL1    0.15 !        H8R ---C28            |
GROUP                  !               || (CIS)       |
ATOM C29  CEL1   -0.15 !               ||             |
ATOM H9R  HEL1    0.15 !        H9R ---C29            |
GROUP                  !               |              |
ATOM C210  CTL2  -0.18 !               |              |
ATOM H10R  HAL2   0.09 !        H10R---C210---H10S    |
ATOM H10S  HAL2   0.09 !               |              |
GROUP                  !               |              |
ATOM C211  CEL1  -0.15 !        H11R---C211           |
ATOM H11R  HEL1   0.15 !               || (CIS)       |
GROUP                  !               ||             |
ATOM C212  CEL1  -0.15 !        H12R---C212           |
ATOM H12R  HEL1   0.15 !               |              |
GROUP                  !               |              |
ATOM C213  CEL3  -0.15 !        H13R---C213           |
ATOM H13R  HEL1   0.15 !               || (TRANS)     |
GROUP                  !        H14R---C214           |	
ATOM C214  CEL3  -0.15 !               |              |	
ATOM H14R  HEL1   0.15 !	       |	      |
ATOM C215  CTL2   0.17 !        H15R---C215---O151    |
ATOM H15R  HAL2   0.09 !               |      |       |
ATOM O151  OG301 -0.25 !               |      O152    |
ATOM O152  OG311 -0.43 !               |      |       |
ATOM H15S  HGP1   0.42 !               |      H15S    |
GROUP                  !	       |      	      |
ATOM C216  CTL2  -0.18 !               |              |
ATOM H16R  HAL2   0.09 !        H16R---C216---H16S    |
ATOM H16S  HAL2   0.09 !               |              |
GROUP                  !               |              |
ATOM C217  CTL2  -0.18 !               |              |
ATOM H17R  HAL2   0.09 !        H17R---C217---H17S    |
ATOM H17S  HAL2   0.09 !               |              |
GROUP                  !               |              |
ATOM C218  CTL2  -0.18 !               |              |
ATOM H18R  HAL2   0.09 !        H18R---C218---H18S    |
ATOM H18S  HAL2   0.09 !               |              |
GROUP                  !               |              |
ATOM C219  CTL2  -0.18 !               |              |
ATOM H19R  HAL2   0.09 !        H19R---C219---H19S    |
ATOM H19S  HAL2   0.09 !               |              |
GROUP                  !               |              |
ATOM C220 CTL3   -0.27 !               |              |
ATOM H20R HAL3    0.09 !        H20R---C220---H20S    |
ATOM H20S HAL3    0.09 !               |              |
ATOM H20T HAL3    0.09 !               H20T           |
GROUP                  !                              |
ATOM C33  CTL2   -0.18 !                              |
ATOM H3X  HAL2    0.09 !                       H3X ---C33---H3Y
ATOM H3Y  HAL2    0.09 !                              |
GROUP                  !                              |
ATOM C34  CTL2   -0.18 !                              |
ATOM H4X  HAL2    0.09 !                       H4X ---C34---H4Y
ATOM H4Y  HAL2    0.09 !                              |
GROUP                  !                              |
ATOM C35  CTL2   -0.18 !                              |
ATOM H5X  HAL2    0.09 !                       H5X ---C35---H5Y
ATOM H5Y  HAL2    0.09 !                              |
GROUP                  !                              |
ATOM C36  CTL2   -0.18 !                              |
ATOM H6X  HAL2    0.09 !                       H6X ---C36---H6Y
ATOM H6Y  HAL2    0.09 !                              |
GROUP                  !                              |
ATOM C37  CTL2   -0.18 !                              |
ATOM H7X  HAL2    0.09 !                       H7X ---C37---H7Y
ATOM H7Y  HAL2    0.09 !                              |
GROUP                  !                              |
ATOM C38  CTL2   -0.18 !                              |
ATOM H8X  HAL2    0.09 !                       H8X ---C38---H8Y
ATOM H8Y  HAL2    0.09 !                              |
GROUP                  !                              |
ATOM C39  CTL2   -0.18 !                              |
ATOM H9X  HAL2    0.09 !                       H9X ---C39---H9Y
ATOM H9Y  HAL2    0.09 !                              |
GROUP                  !                              |
ATOM C310 CTL2   -0.18 !                              |
ATOM H10X HAL2    0.09 !                       H10X---C310--H10Y
ATOM H10Y HAL2    0.09 !                              |
GROUP                  !                              |
ATOM C311 CTL2   -0.18 !                              |
ATOM H11X HAL2    0.09 !                       H11X---C311--H11Y
ATOM H11Y HAL2    0.09 !                              |
GROUP                  !                              |
ATOM C312 CTL2   -0.18 !                              |
ATOM H12X HAL2    0.09 !                       H12X---C312--H12Y
ATOM H12Y HAL2    0.09 !                              |
GROUP                  !                              |
ATOM C313 CTL2   -0.18 !                              |
ATOM H13X HAL2    0.09 !                       H13X---C313--H13Y
ATOM H13Y HAL2    0.09 !                              |
GROUP                  !                              |
ATOM C314 CTL2   -0.18 !                              |
ATOM H14X HAL2    0.09 !                       H14X---C314--H14Y
ATOM H14Y HAL2    0.09 !                              |
GROUP                  !                              |
ATOM C315 CTL2   -0.18 !                              |
ATOM H15X HAL2    0.09 !                       H15X---C315--H15Y
ATOM H15Y HAL2    0.09 !                              |
GROUP                  !                              |
ATOM C316 CTL2   -0.18 !                              |
ATOM H16X HAL2    0.09 !                       H16X---C316--H16Y
ATOM H16Y HAL2    0.09 !                              |
GROUP                  !                              |
ATOM C317 CTL2   -0.18 !                              |
ATOM H17X HAL2    0.09 !                       H17X---C317--H17Y
ATOM H17Y HAL2    0.09 !                              |
GROUP                  !                              |
ATOM C318 CTL3   -0.27 !                              |
ATOM H18X HAL3    0.09 !                       H18X---C318--H18Y
ATOM H18Y HAL3    0.09 !                              |
ATOM H18Z HAL3    0.09 !                              H18Z

! Polar Head
BOND  N    C13       N    C14       N    C15
BOND  C13  H13A      C13  H13B      C13  H13C
BOND  C14  H14A      C14  H14B      C14  H14C
BOND  C15  H15A      C15  H15B      C15  H15C
BOND  N    C12
BOND  C12  H12A      C12  H12B      C12  C11
BOND  C11  H11A      C11  H11B      C11  O12       O11  C1
BOND  O12  P         P    O11       P    O13       P    O14
! Glycerol Backbone
BOND  C1   HA        C1    HB       C1   C2
BOND  C2   HS        C2    C3       C2   O21
BOND  C3   HX        C3    HY       C3   O31
! Chain from C2
BOND  O21  C21
BOND  C21  C22
DOUBLE  C21  O22
BOND  C22  H2R       C22  H2S       C22  C23
BOND  C23  H3R       C23  H3S       C23  C24
BOND  C24  H4R       C24  H4S       C24  C25
BOND  C25  H5R
DOUBLE  C25 C26
BOND  C26  H6R       C26  C27
BOND  C27  H7R       C27  H7S       C27  C28
BOND  C28  H8R
DOUBLE  C28  C29
BOND  C29  H9R       C29  C210
BOND  C210  H10R     C210  H10S     C210  C211
BOND  C211  H11R
DOUBLE  C211  C212
BOND  C212  H12R     C212  C213
BOND  C213  H13R
DOUBLE  C213  C214
BOND  C214  H14R     C214  C215
BOND  C215  H15R     C215  O151    C215  C216
BOND  O151  O152
BOND  O152  H15S
BOND  C216  H16R     C216  H16S     C216  C217
BOND  C217  H17R     C217  H17S     C217  C218
BOND  C218  H18R     C218  H18S     C218  C219
BOND  C219  H19R     C219  H19S     C219  C220
BOND  C220  H20R     C220  H20S     C220  H20T
! Chain From C3
BOND  O31  C31
BOND  C31  C32
DOUBLE  C31  O32
BOND  C32  H2X       C32  H2Y       C32  C33
BOND  C33  H3X       C33  H3Y       C33  C34
BOND  C34  H4X       C34  H4Y       C34  C35
BOND  C35  H5X       C35  H5Y       C35  C36
BOND  C36  H6X       C36  H6Y       C36  C37
BOND  C37  H7X       C37  H7Y       C37  C38
BOND  C38  H8X       C38  H8Y       C38  C39
BOND  C39  H9X       C39  H9Y       C39  C310
BOND  C310 H10X      C310 H10Y      C310 C311
BOND  C311 H11X      C311 H11Y      C311 C312
BOND  C312 H12X      C312 H12Y      C312 C313
BOND  C313 H13X      C313 H13Y      C313 C314
BOND  C314 H14X      C314 H14Y      C314 C315
BOND  C315 H15X      C315 H15Y      C315 C316
BOND  C316 H16X      C316 H16Y      C316 C317
BOND  C317 H17X      C317 H17Y      C317 C318
BOND  C318 H18X      C318 H18Y      C318 H18Z
IMPR C21 O21 C22 O22    C31 O31 C32 O32
IC C13    N      C12    C11        1.4964  110.76   58.06  116.89   1.5428
IC C13    C12    *N     C14        1.4964  110.76  122.35  109.61   1.4988
IC C13    C12    *N     C15        1.4964  110.76 -120.10  108.25   1.5034
IC C11    N      *C12   H12A       1.5428  116.89 -126.28  111.53   1.0790
IC H12A   N      *C12   H12B       1.0790  111.53 -116.10  107.99   1.0968
IC C14    N      C13    H13A       1.4988  110.63  179.45  109.56   1.0858
IC H13A   N      *C13   H13B       1.0858  109.56  119.26  111.25   1.0815
IC H13A   N      *C13   H13C       1.0858  109.56 -119.16  111.04   1.0816
IC C13    N      C14    H14A       1.4964  110.63 -179.18  109.76   1.0870
IC H14A   N      *C14   H14B       1.0870  109.76  118.82  110.82   1.0822
IC H14A   N      *C14   H14C       1.0870  109.76 -119.94  111.46   1.0814
IC C13    N      C15    H15A       1.4964  109.54 -177.56  110.14   1.0932
IC H15A   N      *C15   H15B       1.0932  110.14  112.98  111.04   1.0935
IC H15A   N      *C15   H15C       1.0932  110.14 -123.26  113.51   1.0746
IC N      C12    C11    O12        1.5219  116.89  127.61  108.71   1.4243
IC O12    C12    *C11   H11A       1.4243  108.71 -123.28  112.96   1.1139
IC H11A   C12    *C11   H11B       1.1139  112.96 -118.27  108.97   1.1128
IC C12    C11    O12    P          1.5428  108.71  -67.40  118.14   1.5905
IC C11    O12    P      O11        1.4243  118.14 -167.92  102.82   1.5787
IC O11    O12    *P     O13        1.5787  102.82  117.14  107.51   1.4788
IC O11    O12    *P     O14        1.5787  102.82 -117.18  106.84   1.4808
IC O12    P      O11    C1         1.5905  102.82   56.67  121.44   1.4295
IC P      O11    C1     C2         1.5787  121.44 -122.39  111.05   1.5484
IC C2     O11    *C1    HA         1.5484  111.05 -118.88  108.81   1.1128
IC HA     O11    *C1    HB         1.1128  108.81 -119.09  113.46   1.1175
IC O11    C1     C2     O21        1.4295  111.05 -179.30  106.75   1.4411
IC O21    C1     *C2    C3         1.4411  106.75 -121.05  111.17   1.5593 !defines S chirality
IC C3     C1     *C2    HS         1.5593  111.17 -118.38  107.23   1.1166 !defines S chirality
IC C1     C2     O21    C21        1.5484  106.75  151.54  115.65   1.3205
IC C2     O21    C21    C22        1.4411  115.65  175.77  108.37   1.5297
IC C22    O21    *C21   O22        1.5297  108.37  179.67  126.56   1.2170
IC O21    C21    C22    C23        1.3205  108.37 -179.69  112.58   1.5459
IC C23    C21    *C22   H2R        1.5459  112.58 -121.55  107.88   1.1092
IC H2R    C21    *C22   H2S        1.1092  107.88 -117.13  107.69   1.1095
IC C1     C2     C3     O31        1.5484  111.17  175.34  113.00   1.4456
IC O31    C2     *C3    HX         1.4456  113.00  126.18  109.09   1.1150
IC HX     C2     *C3    HY         1.1150  109.09  114.52  106.80   1.1127
IC C2     C3     O31    C31        1.5593  113.00   86.68  114.77   1.3315
IC C3     O31    C31    C32        1.4456  114.77 -175.25  108.75   1.5288
IC C32    O31    *C31   O32        1.5288  108.75 -178.96  125.93   1.2162
IC O31    C31    C32    C33        1.3315  108.75 -175.01  112.26   1.5446
IC C33    C31    *C32   H2X        1.5446  112.26 -120.87  107.45   1.1101
IC H2X    C31    *C32   H2Y        1.1101  107.45 -117.38  108.13   1.1086
IC C21    C22    C23    C24        1.5297  112.58  178.96  111.90   1.5395
IC C24    C22    *C23   H3R        1.5395  111.90 -121.31  109.15   1.1148
IC H3R    C22    *C23   H3S        1.1148  109.15 -117.46  109.34   1.1151
IC C22    C23    C24    C25        1.5459  111.90 -178.55  111.98   1.5098
IC C25    C23    *C24   H4R        1.5098  111.98 -123.86  108.22   1.1132
IC H4R    C23    *C24   H4S        1.1132  108.22 -115.17  108.42   1.1128
IC C23    C24    C25    C26        1.5395  111.98 -115.30  126.68   1.3481
IC C26    C24    *C25   H5R        1.3481  126.68  179.96  114.70   1.1012
IC C24    C25    C26    C27        1.5098  126.68    0.64  126.92   1.5099
IC C27    C25    *C26   H6R        1.5099  126.92  179.93  118.64   1.1015
IC C25    C26    C27    C28        1.3481  126.92  -89.78  112.30   1.5109
IC C28    C26    *C27   H7R        1.5109  112.30 -123.79  108.84   1.1128
IC H6R    C26   *C27    H7S        2.2067   27.03 -148.06  110.44   1.1124
IC C26    C27    C28    C29        1.5099  112.30 -110.53  126.51   1.3491
IC C29    C27    *C28   H8R        1.3491  126.51 -179.69  114.73   1.1015
IC C27    C28    C29    C210       1.5109  126.51    1.08  126.58   1.5109
IC C210   C28    *C29   H9R        1.5109  126.58  179.32  118.69   1.1013
IC C28    C29    C210   C211       1.3491  126.58  -83.67  113.45   1.5133
IC C211   C29    *C210  H10R       1.5133  113.45  121.17  109.42   1.1131
IC C211   C29    *C210  H10S       1.5133  113.45 -124.23  108.78   1.1125
IC C29    C210   C211   C212       1.5109  113.45 -154.58  127.03   1.3497
IC C212   C210   *C211  H11R       1.3497  127.03 -179.33  114.92   1.1022
IC C210   C211   C212   C213       1.5133  127.03    0.08  125.77   1.3491
IC C213   C211   *C212  H12R       1.3491  125.77 -179.50  116.57   1.1018
IC C211   C212   C213   C214       1.3497  125.77 -178.95  123.39   1.3515
IC C214   C212   *C213  H13R       1.3515  123.39  179.13  118.88   1.1033
IC C212   C213   C214   C215       1.3491  123.39  179.94  127.61   1.5174
IC C215   C213   *C214  H14R       1.5174  127.61 -179.43  119.06   1.1005 !trans db
IC C213   C214   C215   C216       1.3515  127.61  128.48  108.98   1.5520
IC C216   C214   *C215  H15R       1.5520  108.98  116.91  108.13   1.1138
IC C216   C214   *C215  O151       1.5520  108.98 -124.28  110.29   1.4493
IC C214   C215   O151  	O152       1.5174  110.29 -161.09  109.38   1.5324
IC C215   O151   O152  	H15S       1.4493  109.38 -121.32   99.08   0.9624
IC C214   C215   C216   C217       1.5174  108.98  161.84  115.97   1.5420
IC C217   C215   *C216  H16R       1.5420  115.97  124.44  108.90   1.1112
IC C217   C215   *C216  H16S       1.5420  115.97 -118.96  108.47   1.1147
IC C215   C216   C217   C218       1.5520  115.97 -168.63  112.58   1.5353
IC C218   C216   *C217  H17R       1.5353  112.58  120.56  109.15   1.1137
IC C218   C216   *C217  H17S       1.5353  112.58 -121.38  110.02   1.1114
IC C216   C217   C218   C219       1.5420  112.58  178.21  112.60   1.5342
IC C219   C217   *C218  H18R       1.5342  112.60  121.59  109.38   1.1130
IC C219   C217   *C218  H18S       1.5342  112.60 -120.90  109.19   1.1133
IC C217   C218   C219   C220       1.5353  112.60 -178.49  113.37   1.5309
IC C220   C218   *C219  H19R       1.5309  113.37  121.49  108.73   1.1143
IC C220   C218   *C219  H19S       1.5309  113.37 -121.81  108.87   1.1139
IC C218   C219   C220   H20T       1.5342  113.37  179.82  110.58   1.1114
IC H20T   C219   *C220  H20R       1.1114  110.58 -119.97  110.46   1.1114
IC H20T   C219   *C220  H20S       1.1114  110.58  120.09  110.54   1.1113
IC C31    C32    C33    C34        1.5288  112.26 -179.79  112.30   1.5340
IC C34    C32    *C33   H3X        1.5340  112.30 -121.31  109.70   1.1141
IC H3X    C32    *C33   H3Y        1.1141  109.70 -117.70  109.46   1.1148
IC C32    C33    C34    C35        1.5446  112.30 -179.72  112.58   1.5349
IC C35    C33    *C34   H4X        1.5349  112.58 -121.18  109.03   1.1133
IC H4X    C33    *C34   H4Y        1.1133  109.03 -117.52  109.22   1.1131
IC C33    C34    C35    C36        1.5340  112.58 -179.45  112.65   1.5347
IC C36    C34    *C35   H5X        1.5347  112.65 -121.41  109.11   1.1131
IC H5X    C34    *C35   H5Y        1.1131  109.11 -117.32  109.04   1.1133
IC C34    C35    C36    C37        1.5349  112.65 -179.82  112.71   1.5349
IC C37    C35    *C36   H6X        1.5349  112.71 -121.26  109.01   1.1132
IC H6X    C35    *C36   H6Y        1.1132  109.01 -117.39  109.12   1.1131
IC C35    C36    C37    C38        1.5347  112.71 -179.24  112.58   1.5348
IC C38    C36    *C37   H7X        1.5348  112.58 -121.37  109.12   1.1131
IC H7X    C36    *C37   H7Y        1.1131  109.12 -117.41  109.08   1.1132
IC C36    C37    C38    C39        1.5349  112.58 -179.94  112.76   1.5348
IC C39    C37    *C38   H8X        1.5348  112.76 -121.26  109.01   1.1132
IC H8X    C37    *C38   H8Y        1.1132  109.01 -117.36  109.12   1.1131
IC C37    C38    C39    C310       1.5348  112.76 -179.22  112.57   1.5348
IC C310   C38    *C39   H9X        1.5348  112.57 -121.35  109.13   1.1131
IC H9X    C38    *C39   H9Y        1.1131  109.13 -117.43  109.09   1.1132
IC C38    C39    C310   C311       1.5348  112.57 -179.97  112.75   1.5348
IC C311   C39    *C310  H10X       1.5348  112.75 -121.27  109.04   1.1132
IC H10X   C39    *C310  H10Y       1.1132  109.04 -117.37  109.11   1.1132
IC C39    C310   C311   C312       1.5348  112.75 -179.47  112.59   1.5348
IC C312   C310   *C311  H11X       1.5348  112.59 -121.32  109.11   1.1131
IC H11X   C310   *C311  H11Y       1.1131  109.11 -117.43  109.11   1.1131
IC C310   C311   C312   C313       1.5348  112.59 -179.93  112.72   1.5348
IC C313   C311   *C312  H12X       1.5348  112.72 -121.30  109.07   1.1132
IC H12X   C311   *C312  H12Y       1.1132  109.07 -117.37  109.09   1.1132
IC C311   C312   C313   C314       1.5348  112.72 -179.87  112.61   1.5348
IC C314   C312   *C313  H13X       1.5348  112.61 -121.29  109.10   1.1132
IC H13X   C312   *C313  H13Y       1.1132  109.10 -117.43  109.11   1.1131
IC C312   C313   C314   C315       1.5348  112.61 -179.94  112.70   1.5348
IC C315   C313   *C314  H14X       1.5348  112.70 -121.32  109.10   1.1132
IC H14X   C313   *C314  H14Y       1.1132  109.10 -117.38  109.08   1.1132
IC C313   C314   C315   C316       1.5348  112.70  179.83  112.63   1.5349
IC C316   C314   *C315  H15X       1.5349  112.63 -121.27  109.09   1.1131
IC H15X   C314   *C315  H15Y       1.1131  109.09 -117.42  109.10   1.1131
IC C314   C315   C316   C317       1.5348  112.63 -179.98  112.73   1.5341
IC C314   C315   C316   H16X       1.5348  112.63  -58.69  109.11   1.1132
IC H16X   C315   *C316  H16Y       1.1132  109.11  117.39  109.13   1.1132
IC C315   C316   C317   C318       1.5349  112.73  179.85  113.35   1.5309
IC C318   C316   *C317  H17X       1.5309  113.35 -121.65  108.75   1.1140
IC H17X   C316   *C317  H17Y       1.1140  108.75 -116.68  108.75   1.1140
IC C316   C317   C318   H18X       1.5341  113.35  179.97  110.60   1.1112
IC H18X   C317   *C318  H18Y       1.1112  110.60  120.05  110.46   1.1113
IC H18X   C317   *C318  H18Z       1.1112  110.60 -120.06  110.46   1.1113

RESI CSU20H       0.00 ! 1-stearoyl-2-15(S)-HETE-sn-glycero-3-phosphatidylcholine
GROUP                  !               H15B
ATOM N    NTL    -0.60 !                 |
ATOM C12  CTL2   -0.10 !           H15A-C15-H15C
ATOM H12A HL      0.25 !                 |
ATOM H12B HL      0.25 !         H13B    |    H14A
ATOM C13  CTL5   -0.35 !           |     |     |
ATOM H13A HL      0.25 !     H13A-C13----N----C14-H14B     (+)
ATOM H13B HL      0.25 !           |     |     |
ATOM H13C HL      0.25 !         H13C    |    H14C
ATOM C14  CTL5   -0.35 !                 |
ATOM H14A HL      0.25 !                 |
ATOM H14B HL      0.25 !                 |    alpha6
ATOM H14C HL      0.25 !                 |
ATOM C15  CTL5   -0.35 !                 |
ATOM H15A HL      0.25 !          H12A--C12---H12B
ATOM H15B HL      0.25 !                 |
ATOM H15C HL      0.25 !                 |
GROUP                  !                 |     alpha5
ATOM C11  CTL2   -0.08 !                 |
ATOM H11A HAL2    0.09 !          H11A--C11---H11B
ATOM H11B HAL2    0.09 !                 |     alpha4
ATOM P    PL      1.50 !        (-) O13  O12
ATOM O13  O2L    -0.78 !              \ /      alpha3
ATOM O14  O2L    -0.78 !               P (+)
ATOM O12  OSLP   -0.57 !              / \      alpha2
ATOM O11  OSLP   -0.57 !        (-) O14  O11
ATOM C1   CTL2   -0.08 !                 |     alpha1
ATOM HA   HAL2    0.09 !            HA---C1---HB
ATOM HB   HAL2    0.09 !                 |     theta1
GROUP                  !                 |
ATOM C2   CTL1    0.17 !            HS---C2--------------
ATOM HS   HAL1    0.09 !                 | beta1        |
ATOM O21  OSL    -0.49 !            O22  O21          theta3
ATOM C21  CL      0.90 !             \\ /  beta2        |
ATOM O22  OBL    -0.63 !               C21              |
ATOM C22  CTL2   -0.22 !               |   beta3        |
ATOM H2R  HAL2    0.09 !        H2R---C22---H2S         |
ATOM H2S  HAL2    0.09 !               |                |
GROUP                  !               |    beta4       |
ATOM C3   CTL2    0.08 !               |                |
ATOM HX   HAL2    0.09 !               |           HX---C3---HY
ATOM HY   HAL2    0.09 !               |                |   gamma1
ATOM O31  OSL    -0.49 !               |           O32  O31
ATOM C31  CL      0.90 !               |            \\ /    gamma2
ATOM O32  OBL    -0.63 !               |              C31
ATOM C32  CTL2   -0.22 !               |              |     gamma3
ATOM H2X  HAL2    0.09 !               |        H2X---C32---H2Y
ATOM H2Y  HAL2    0.09 !               |              |
GROUP                  !               |              |      gamma4
ATOM C23  CTL2   -0.18 !               |              |
ATOM H3R  HAL2    0.09 !        H3R ---C23---H3S      |
ATOM H3S  HAL2    0.09 !               |              |
GROUP                  !               |              |
ATOM C24  CTL2   -0.18 !               |              |
ATOM H4R  HAL2    0.09 !        H4R ---C24---H4S      |
ATOM H4S  HAL2    0.09 !               |              |
GROUP                  !               |              |
ATOM C25  CEL1   -0.15 !               |              |
ATOM H5R  HEL1    0.15 !        H5R ---C25            |
GROUP                  !               || (CIS)       |
ATOM C26  CEL1   -0.15 !               ||             |
ATOM H6R  HEL1    0.15 !        H6R ---C26            |
GROUP                  !               |              |
ATOM C27  CTL2   -0.18 !               |              |
ATOM H7R  HAL2    0.09 !        H7R ---C27---H7S      |
ATOM H7S  HAL2    0.09 !               |              |
GROUP                  !               |              |
ATOM C28  CEL1   -0.15 !               |              |
ATOM H8R  HEL1    0.15 !        H8R ---C28            |
GROUP                  !               || (CIS)       |
ATOM C29  CEL1   -0.15 !               ||             |
ATOM H9R  HEL1    0.15 !        H9R ---C29            |
GROUP                  !               |              |
ATOM C210  CTL2  -0.18 !               |              |
ATOM H10R  HAL2   0.09 !        H10R---C210---H10S    |
ATOM H10S  HAL2   0.09 !               |              |
GROUP                  !               |              |
ATOM C211  CEL1  -0.15 !               |              |
ATOM H11R  HEL1   0.15 !        H11R---C211           |
GROUP                  !               || (CIS)       |
ATOM C212  CEL1  -0.15 !               ||             |
ATOM H12R  HEL1   0.15 !        H12R---C212           |
GROUP                  !               |              |
ATOM C213  CEL3  -0.15 !               |              |
ATOM H13R  HEL1   0.15 !        H13R---C213           |
GROUP                  !               || (TRANS)     |
ATOM C214  CEL3  -0.15 !               || 	      |
ATOM H14R  HEL1   0.15 !        H14R---C214           |
GROUP                  !               |              |
ATOM C215  CTL1   0.14 !               |              |
ATOM H15R  HAL1   0.09 !        H15R---C215--O215S    |
ATOM O215S OHL   -0.66 !               |       \      |
ATOM HO215 HOL    0.43 !               |       HO215  |
GROUP                  !               |              |
ATOM C216  CTL2  -0.18 !               |              |
ATOM H16R  HAL2   0.09 !        H16R---C216---H16S    |
ATOM H16S  HAL2   0.09 !               |              |
GROUP                  !               |              |
ATOM C217  CTL2  -0.18 !               |              |
ATOM H17R  HAL2   0.09 !        H17R---C217---H17S    |
ATOM H17S  HAL2   0.09 !               |              |
GROUP                  !               |              |
ATOM C218  CTL2  -0.18 !               |              |
ATOM H18R  HAL2   0.09 !        H18R---C218---H18S    |
ATOM H18S  HAL2   0.09 !               |              |
GROUP                  !               |              |
ATOM C219  CTL2  -0.18 !               |              |
ATOM H19R  HAL2   0.09 !        H19R---C219---H19S    |
ATOM H19S  HAL2   0.09 !               |              |
GROUP                  !               |              |
ATOM C220 CTL3   -0.27 !               |              |
ATOM H20R HAL3    0.09 !        H20R---C220---H20S    |
ATOM H20S HAL3    0.09 !               |              |
ATOM H20T HAL3    0.09 !               H20T           |
GROUP                  !                              |
ATOM C33  CTL2   -0.18 !                              |
ATOM H3X  HAL2    0.09 !                       H3X ---C33---H3Y
ATOM H3Y  HAL2    0.09 !                              |
GROUP                  !                              |
ATOM C34  CTL2   -0.18 !                              |
ATOM H4X  HAL2    0.09 !                       H4X ---C34---H4Y
ATOM H4Y  HAL2    0.09 !                              |
GROUP                  !                              |
ATOM C35  CTL2   -0.18 !                              |
ATOM H5X  HAL2    0.09 !                       H5X ---C35---H5Y
ATOM H5Y  HAL2    0.09 !                              |
GROUP                  !                              |
ATOM C36  CTL2   -0.18 !                              |
ATOM H6X  HAL2    0.09 !                       H6X ---C36---H6Y
ATOM H6Y  HAL2    0.09 !                              |
GROUP                  !                              |
ATOM C37  CTL2   -0.18 !                              |
ATOM H7X  HAL2    0.09 !                       H7X ---C37---H7Y
ATOM H7Y  HAL2    0.09 !                              |
GROUP                  !                              |
ATOM C38  CTL2   -0.18 !                              |
ATOM H8X  HAL2    0.09 !                       H8X ---C38---H8Y
ATOM H8Y  HAL2    0.09 !                              |
GROUP                  !                              |
ATOM C39  CTL2   -0.18 !                              |
ATOM H9X  HAL2    0.09 !                       H9X ---C39---H9Y
ATOM H9Y  HAL2    0.09 !                              |
GROUP                  !                              |
ATOM C310 CTL2   -0.18 !                              |
ATOM H10X HAL2    0.09 !                       H10X---C310--H10Y
ATOM H10Y HAL2    0.09 !                              |
GROUP                  !                              |
ATOM C311 CTL2   -0.18 !                              |
ATOM H11X HAL2    0.09 !                       H11X---C311--H11Y
ATOM H11Y HAL2    0.09 !                              |
GROUP                  !                              |
ATOM C312 CTL2   -0.18 !                              |
ATOM H12X HAL2    0.09 !                       H12X---C312--H12Y
ATOM H12Y HAL2    0.09 !                              |
GROUP                  !                              |
ATOM C313 CTL2   -0.18 !                              |
ATOM H13X HAL2    0.09 !                       H13X---C313--H13Y
ATOM H13Y HAL2    0.09 !                              |
GROUP                  !                              |
ATOM C314 CTL2   -0.18 !                              |
ATOM H14X HAL2    0.09 !                       H14X---C314--H14Y
ATOM H14Y HAL2    0.09 !                              |
GROUP                  !                              |
ATOM C315 CTL2   -0.18 !                              |
ATOM H15X HAL2    0.09 !                       H15X---C315--H15Y
ATOM H15Y HAL2    0.09 !                              |
GROUP                  !                              |
ATOM C316 CTL2   -0.18 !                              |
ATOM H16X HAL2    0.09 !                       H16X---C316--H16Y
ATOM H16Y HAL2    0.09 !                              |
GROUP                  !                              |
ATOM C317 CTL2   -0.18 !                              |
ATOM H17X HAL2    0.09 !                       H17X---C317--H17Y
ATOM H17Y HAL2    0.09 !                              |
GROUP                  !                              |
ATOM C318 CTL3   -0.27 !                              |
ATOM H18X HAL3    0.09 !                       H18X---C318--H18Y
ATOM H18Y HAL3    0.09 !                              |
ATOM H18Z HAL3    0.09 !                              H18Z

! Polar Head
BOND  N    C13       N    C14       N    C15
BOND  C13  H13A      C13  H13B      C13  H13C
BOND  C14  H14A      C14  H14B      C14  H14C
BOND  C15  H15A      C15  H15B      C15  H15C
BOND  N    C12
BOND  C12  H12A      C12  H12B      C12  C11
BOND  C11  H11A      C11  H11B      C11  O12       O11  C1
BOND  O12  P         P    O11       P    O13       P    O14
! Glycerol Backbone
BOND  C1   HA        C1    HB       C1   C2
BOND  C2   HS        C2    C3       C2   O21
BOND  C3   HX        C3    HY       C3   O31
! Chain from C2
BOND  O21  C21
BOND  C21  C22
DOUBLE  C21  O22
BOND  C22  H2R       C22  H2S       C22  C23
BOND  C23  H3R       C23  H3S       C23  C24
BOND  C24  H4R       C24  H4S       C24  C25
BOND  C25  H5R
DOUBLE  C25 C26
BOND  C26  H6R       C26  C27
BOND  C27  H7R       C27  H7S       C27  C28
BOND  C28  H8R
DOUBLE  C28  C29
BOND  C29  H9R       C29  C210
BOND  C210  H10R     C210  H10S     C210  C211
BOND  C211  H11R
DOUBLE  C211  C212
BOND  C212  H12R     C212  C213
BOND  C213  H13R
DOUBLE  C213  C214
BOND  C214  H14R     C214  C215
BOND  C215  H15R     C215  O215S    C215  C216
BOND  O215S HO215
BOND  C216  H16R     C216  H16S     C216  C217
BOND  C217  H17R     C217  H17S     C217  C218
BOND  C218  H18R     C218  H18S     C218  C219
BOND  C219  H19R     C219  H19S     C219  C220
BOND  C220  H20R     C220  H20S     C220  H20T
! Chain From C3
BOND  O31  C31
BOND  C31  C32
DOUBLE  C31  O32
BOND  C32  H2X       C32  H2Y       C32  C33
BOND  C33  H3X       C33  H3Y       C33  C34
BOND  C34  H4X       C34  H4Y       C34  C35
BOND  C35  H5X       C35  H5Y       C35  C36
BOND  C36  H6X       C36  H6Y       C36  C37
BOND  C37  H7X       C37  H7Y       C37  C38
BOND  C38  H8X       C38  H8Y       C38  C39
BOND  C39  H9X       C39  H9Y       C39  C310
BOND  C310 H10X      C310 H10Y      C310 C311
BOND  C311 H11X      C311 H11Y      C311 C312
BOND  C312 H12X      C312 H12Y      C312 C313
BOND  C313 H13X      C313 H13Y      C313 C314
BOND  C314 H14X      C314 H14Y      C314 C315
BOND  C315 H15X      C315 H15Y      C315 C316
BOND  C316 H16X      C316 H16Y      C316 C317
BOND  C317 H17X      C317 H17Y      C317 C318
BOND  C318 H18X      C318 H18Y      C318 H18Z
IMPR C21 O21 C22 O22    C31 O31 C32 O32
IC C13    N      C12    C11        1.4962  110.76   58.13  116.90   1.5427
IC C13    C12    *N     C14        1.4962  110.76  122.34  109.60   1.4988
IC C13    C12    *N     C15        1.4962  110.76 -120.12  108.26   1.5036
IC C11    N      *C12   H12A       1.5427  116.90 -126.36  111.59   1.0790
IC H12A   N      *C12   H12B       1.0790  111.59 -116.07  107.92   1.0968
IC C14    N      C13    H13A       1.4988  110.63  179.33  109.56   1.0858
IC H13A   N      *C13   H13B       1.0858  109.56  119.27  111.24   1.0815
IC H13A   N      *C13   H13C       1.0858  109.56 -119.17  111.03   1.0816
IC C13    N      C14    H14A       1.4962  110.63 -179.12  109.77   1.0871
IC H14A   N      *C14   H14B       1.0871  109.77  118.82  110.83   1.0822
IC H14A   N      *C14   H14C       1.0871  109.77 -119.94  111.45   1.0813
IC C13    N      C15    H15A       1.4962  109.54 -177.32  110.13   1.0934
IC H15A   N      *C15   H15B       1.0934  110.13  112.98  111.05   1.0933
IC H15A   N      *C15   H15C       1.0934  110.13 -123.23  113.51   1.0746
IC N      C12    C11    O12        1.5219  116.90  127.56  108.68   1.4244
IC O12    C12    *C11   H11A       1.4244  108.68 -123.22  112.93   1.1139
IC H11A   C12    *C11   H11B       1.1139  112.93 -118.29  109.00   1.1129
IC C12    C11    O12    P          1.5427  108.68  -67.59  118.12   1.5906
IC C11    O12    P      O11        1.4244  118.12 -168.20  102.86   1.5786
IC O11    O12    *P     O13        1.5786  102.86  117.23  107.52   1.4785
IC O11    O12    *P     O14        1.5786  102.86 -117.11  106.81   1.4811
IC O12    P      O11    C1         1.5906  102.86   54.47  121.60   1.4293
IC P      O11    C1     C2         1.5786  121.60 -121.66  111.00   1.5484
IC C2     O11    *C1    HA         1.5484  111.00 -118.78  108.78   1.1128
IC HA     O11    *C1    HB         1.1128  108.78 -119.08  113.50   1.1174
IC O11    C1     C2     O21        1.4293  111.00 -178.46  106.91   1.4417
IC O21    C1     *C2    C3         1.4417  106.91 -121.05  111.23   1.5594 !defines S chirality
IC C3     C1     *C2    HS         1.5594  111.23 -118.32  107.17   1.1166 !defines S chirality
IC C1     C2     O21    C21        1.5484  106.91  151.39  115.36   1.3211
IC C2     O21    C21    C22        1.4417  115.36  173.74  108.60   1.5291
IC C22    O21    *C21   O22        1.5291  108.60 -179.70  126.47   1.2173
IC O21    C21    C22    C23        1.3211  108.60  178.17  112.30   1.5456
IC C23    C21    *C22   H2R        1.5456  112.30 -121.68  108.19   1.1091
IC H2R    C21    *C22   H2S        1.1091  108.19 -117.30  107.59   1.1095
IC C1     C2     C3     O31        1.5484  111.23  173.11  112.91   1.4454
IC O31    C2     *C3    HX         1.4454  112.91  126.47  109.15   1.1150
IC HX     C2     *C3    HY         1.1150  109.15  114.55  106.69   1.1127
IC HX     C2     *C3    HY         1.1150  109.15  114.55  106.69   1.1127
IC C2     C3     O31    C31        1.5594  112.91   88.41  115.10   1.3306
IC C3     O31    C31    C32        1.4454  115.10 -174.19  108.51   1.5290
IC C32    O31    *C31   O32        1.5290  108.51 -179.17  126.02   1.2160
IC O31    C31    C32    C33        1.3306  108.51 -175.92  112.50   1.5443
IC C33    C31    *C32   H2X        1.5443  112.50 -120.86  107.40   1.1102
IC H2X    C31    *C32   H2Y        1.1102  107.40 -117.30  108.12   1.1087
IC C21    C22    C23    C24        1.5291  112.30  176.57  111.99   1.5389
IC C24    C22    *C23   H3R        1.5389  111.99 -121.25  109.37   1.1149
IC H3R    C22    *C23   H3S        1.1149  109.37 -117.36  109.11   1.1151
IC C22    C23    C24    C25        1.5456  111.99  178.62  111.63   1.5098
IC C25    C23    *C24   H4R        1.5098  111.63 -123.80  108.24   1.1124
IC H4R    C23    *C24   H4S        1.1124  108.24 -115.10  108.55   1.1129
IC C23    C24    C25    C26        1.5389  111.63 -113.22  126.99   1.3481
IC C26    C24    *C25   H5R        1.3481  126.99  179.68  114.51   1.1012
IC C24    C25    C26    C27        1.5098  126.99    0.49  127.24   1.5102
IC C27    C25    *C26   H6R	   1.5102  127.24  179.81  118.47   1.1017
IC C25    C26    C27    C28        1.3481  127.24 -103.45  111.14   1.5108
IC C28    C26    *C27   H7R        1.5108  111.14 -123.72  108.85   1.1113
IC H6R    C26    *C27   H7S        2.2053   27.09 -161.83  111.25   1.1116
IC C26    C27    C28    C29        1.5102  111.14 -116.14  127.34   1.3491
IC C29    C27    *C28   H8R        1.3491  127.34 -179.66  114.34   1.1017
IC C27    C28    C29    C210       1.5108  127.34    0.76  127.38   1.5103
IC C210   C28    *C29   H9R        1.5103  127.38  179.53  118.41   1.1019
IC C28    C29    C210   C211       1.3491  127.38 -105.26  111.03   1.5127
IC C211   C29    *C210  H10R       1.5127  111.03  121.16  111.19   1.1114
IC C211   C29    *C210  H10S       1.5127  111.03 -123.70  108.50   1.1112
IC C29    C210   C211   C212       1.5103  111.03 -129.15  128.12   1.3509
IC C212   C210   *C211  H11R       1.3509  128.12 -179.97  113.99   1.1019
IC C210   C211   C212   C213       1.5127  128.12   -0.41  126.08   1.3485
IC C213   C211   *C212  H12R       1.3485  126.08  179.88  116.37   1.1020
IC C211   C212   C213   C214       1.3509  126.08  179.35  123.60   1.3509
IC C214   C212   *C213  H13R       1.3509  123.60 -179.37  119.02   1.1024
IC C212   C213   C214   C215       1.3485  123.60  179.90  125.52   1.5040
IC C215   C213   *C214  H14R       1.5040  125.52  179.27  119.92   1.1005 !trans db
IC C213   C214   C215   C216       1.3509  125.52 -160.99  111.68   1.5384
IC C216   C214   *C215  H15R       1.5384  111.68  121.92  111.19   1.1154
IC C216   C214   *C215  O215S      1.5384  111.68 -119.92  107.40   1.4136
IC C214   C215   O215S  HO215      1.5040  107.40   55.84  103.11   0.9578
IC C214   C215   C216   C217       1.5040  111.68  177.80  114.26   1.5411
IC C217   C215   *C216  H16R       1.5411  114.26  122.21  109.70   1.1122
IC C217   C215   *C216  H16S       1.5411  114.26 -120.43  108.62   1.1135
IC C215   C216   C217   C218       1.5384  114.26 -179.79  112.65   1.5347
IC C218   C216   *C217  H17R       1.5347  112.65  121.33  109.26   1.1131
IC C218   C216   *C217  H17S       1.5347  112.65 -121.23  109.32   1.1137
IC C216   C217   C218   C219       1.5411  112.65  179.96  112.56   1.5343
IC C219   C217   *C218  H18R       1.5343  112.56  121.13  109.16   1.1133
IC C219   C217   *C218  H18S       1.5343  112.56 -121.22  109.32   1.1132
IC C217   C218   C219   C220       1.5347  112.56  179.49  113.47   1.5310
IC C220   C218   *C219  H19R       1.5310  113.47  121.70  108.76   1.1142
IC C220   C218   *C219  H19S       1.5310  113.47 -121.63  108.70   1.1142
IC C218   C219   C220   H20T       1.5343  113.47  179.90  110.56   1.1115
IC H20T   C219   *C220  H20R       1.1115  110.56 -120.05  110.51   1.1113
IC H20T   C219   *C220  H20S       1.1115  110.56  119.98  110.47   1.1113
IC C31    C32    C33    C34        1.5290  112.50 -179.51  112.08   1.5340
IC C34    C32    *C33   H3X        1.5340  112.08 -121.25  109.73   1.1139
IC H3X    C32    *C33   H3Y        1.1139  109.73 -117.78  109.51   1.1147
IC C32    C33    C34    C35        1.5443  112.08 -179.62  112.69   1.5346
IC C35    C33    *C34   H4X        1.5346  112.69 -121.22  109.03   1.1134
IC H4X    C33    *C34   H4Y        1.1134  109.03 -117.46  109.17   1.1131
IC C33    C34    C35    C36        1.5340  112.69 -179.78  112.57   1.5346
IC C36    C34    *C35   H5X        1.5346  112.57 -121.36  109.14   1.1132
IC H5X    C34    *C35   H5Y        1.1132  109.14 -117.36  109.06   1.1133
IC C34    C35    C36    C37        1.5346  112.57 -179.78  112.69   1.5345
IC C37    C35    *C36   H6X        1.5345  112.69 -121.28  109.04   1.1132
IC H6X    C35    *C36   H6Y        1.1132  109.04 -117.40  109.12   1.1131
IC C35    C36    C37    C38        1.5346  112.69 -179.63  112.60   1.5347
IC C38    C36    *C37   H7X        1.5347  112.60 -121.34  109.11   1.1132
IC H7X    C36    *C37   H7Y        1.1132  109.11 -117.40  109.09   1.1132
IC C36    C37    C38    C39        1.5345  112.60 -179.99  112.62   1.5345
IC C39    C37    *C38   H8X        1.5345  112.62 -121.26  109.06   1.1132
IC H8X    C37    *C38   H8Y        1.1132  109.06 -117.41  109.12   1.1131
IC C37    C38    C39    C310       1.5347  112.62 -179.50  112.68   1.5347
IC C310   C38    *C39   H9X        1.5347  112.68 -121.36  109.10   1.1132
IC H9X    C38    *C39   H9Y        1.1132  109.10 -117.38  109.07   1.1132
IC C38    C39    C310   C311       1.5345  112.68  179.93  112.57   1.5346
IC C311   C39    *C310  H10X       1.5346  112.57 -121.25  109.09   1.1132
IC H10X   C39    *C310  H10Y       1.1132  109.09 -117.43  109.14   1.1131
IC C39    C310   C311   C312       1.5347  112.57 -179.68  112.72   1.5347
IC C312   C310   *C311  H11X       1.5347  112.72 -121.34  109.08   1.1132
IC H11X   C310   *C311  H11Y       1.1132  109.08 -117.37  109.07   1.1132
IC C310   C311   C312   C313       1.5346  112.72  179.98  112.56   1.5347
IC C313   C311   *C312  H12X       1.5347  112.56 -121.27  109.11   1.1132
IC H12X   C311   *C312  H12Y       1.1132  109.11 -117.44  109.12   1.1131
IC C311   C312   C313   C314       1.5347  112.56  179.98  112.73   1.5347
IC C314   C312   *C313  H13X       1.5347  112.73 -121.31  109.07   1.1132
IC H13X   C312   *C313  H13Y       1.1132  109.07 -117.37  109.08   1.1132
IC C312   C313   C314   C315       1.5347  112.73 -180.00  112.58   1.5348
IC C315   C313   *C314  H14X       1.5348  112.58 -121.29  109.13   1.1131
IC H14X   C313   *C314  H14Y       1.1131  109.13 -117.44  109.11   1.1131
IC C313   C314   C315   C316       1.5347  112.58  179.80  112.70   1.5348
IC C316   C314   *C315  H15X       1.5348  112.70 -121.29  109.08   1.1132
IC H15X   C314   *C315  H15Y       1.1132  109.08 -117.39  109.08   1.1132
IC C314   C315   C316   C317       1.5348  112.70  180.00  112.69   1.5342
IC C314   C315   C316   H16X       1.5348  112.70  -58.72  109.12   1.1132
IC H16X   C315   *C316  H16Y       1.1132  109.12  117.41  109.13   1.1132
IC C315   C316   C317   C318       1.5348  112.69  179.89  113.36   1.5309
IC C318   C316   *C317  H17X       1.5309  113.36 -121.66  108.75   1.1140
IC H17X   C316   *C317  H17Y       1.1140  108.75 -116.68  108.75   1.1140
IC C316   C317   C318   H18X       1.5342  113.36  179.94  110.60   1.1112
IC H18X   C317   *C318  H18Y       1.1112  110.60  120.05  110.46   1.1113
IC H18X   C317   *C318  H18Z       1.1112  110.60 -120.06  110.46   1.1113

RESI CSU18H       0.00 ! [3-[(Z)-heptadec-9-enoyl]oxy-2-[(9Z,11E)-13-hydroxyoctadeca-9,11-dienoyl]oxypropyl] 2-(trimethylazaniumyl)ethyl phosphate 
GROUP                  !               H15B
ATOM N    NTL    -0.60 !                 |
ATOM C12  CTL2   -0.10 !           H15A-C15-H15C
ATOM H12A HL      0.25 !                 |
ATOM H12B HL      0.25 !         H13B    |    H14A
ATOM C13  CTL5   -0.35 !           |     |     |
ATOM H13A HL      0.25 !     H13A-C13----N----C14-H14B     (+)
ATOM H13B HL      0.25 !           |     |     |
ATOM H13C HL      0.25 !         H13C    |    H14C
ATOM C14  CTL5   -0.35 !                 |
ATOM H14A HL      0.25 !                 |
ATOM H14B HL      0.25 !                 |    alpha6
ATOM H14C HL      0.25 !                 |
ATOM C15  CTL5   -0.35 !                 |
ATOM H15A HL      0.25 !          H12A--C12---H12B
ATOM H15B HL      0.25 !                 |
ATOM H15C HL      0.25 !                 |
GROUP                  !                 |     alpha5
ATOM C11  CTL2   -0.08 !                 |
ATOM H11A HAL2    0.09 !          H11A--C11---H11B
ATOM H11B HAL2    0.09 !                 |     alpha4
ATOM P    PL      1.50 !        (-) O13  O12
ATOM O13  O2L    -0.78 !              \ /      alpha3
ATOM O14  O2L    -0.78 !               P (+)
ATOM O12  OSLP   -0.57 !              / \      alpha2
ATOM O11  OSLP   -0.57 !        (-) O14  O11
ATOM C1   CTL2   -0.08 !                 |     alpha1
ATOM HA   HAL2    0.09 !            HA---C1---HB
ATOM HB   HAL2    0.09 !                 |     theta1
GROUP                  !                 |
ATOM C2   CTL1    0.17 !            HS---C2--------------
ATOM HS   HAL1    0.09 !                 | beta1        |
ATOM O21  OSL    -0.49 !            O22  O21          theta3
ATOM C21  CL      0.90 !             \\ /  beta2        |
ATOM O22  OBL    -0.63 !               C21              |
ATOM C22  CTL2   -0.22 !               |   beta3        |
ATOM H2R  HAL2    0.09 !        H2R---C22---H2S         |
ATOM H2S  HAL2    0.09 !               |                |
GROUP                  !               |    beta4       |
ATOM C3   CTL2    0.08 !               |                |
ATOM HX   HAL2    0.09 !               |           HX---C3---HY
ATOM HY   HAL2    0.09 !               |                |   gamma1
ATOM O31  OSL    -0.49 !               |           O32  O31
ATOM C31  CL      0.90 !               |            \\ /    gamma2
ATOM O32  OBL    -0.63 !               |              C31
ATOM C32  CTL2   -0.22 !               |              |     gamma3
ATOM H2X  HAL2    0.09 !               |        H2X---C32---H2Y
ATOM H2Y  HAL2    0.09 !               |              |
GROUP                  !               |              |      gamma4
ATOM C23  CTL2   -0.18 !               |              |
ATOM H3R  HAL2    0.09 !        H3R ---C23---H3S      |
ATOM H3S  HAL2    0.09 !               |              |
GROUP                  !               |              |
ATOM C24  CTL2   -0.18 !               |              |
ATOM H4R  HAL2    0.09 !        H4R ---C24---H4S      |
ATOM H4S  HAL2    0.09 !               |              |
GROUP                  !               |              |
ATOM C25  CTL2   -0.18 !               |              |
ATOM H5R  HAL2    0.09 !        H5R ---C25---H5S      |
ATOM H5S  HAL2    0.09 !               |              |
GROUP                  !               |              |
ATOM C26  CTL2   -0.18 !               |              |
ATOM H6R  HAL2    0.09 !        H6R ---C26---H6S      |
ATOM H6S  HAL2    0.09 !               |              |
GROUP                  !               |              |
ATOM C27  CTL2   -0.18 !               |              |
ATOM H7R  HAL2    0.09 !        H7R ---C27---H7S      |
ATOM H7S  HAL2    0.09 !               |              |
GROUP                  !               |              |
ATOM C28  CTL2   -0.18 !               |              |
ATOM H8R  HAL2    0.09 !        H8R ---C28---H8S      |
ATOM H8S  HAL2    0.09 !               |              |
GROUP                  !               |              |
ATOM C29  CEL1   -0.15 !               |              |
ATOM H9R  HEL1    0.15 !        H9R ---C29            |
GROUP                  !               ||  (CIS)      |
ATOM C210  CEL1  -0.15 !               ||             |
ATOM H10R  HEL1   0.15 !        H10R---C210           |
GROUP                  !               |              |
ATOM C211  CEL3  -0.15 !               |              |
ATOM H11R  HEL1   0.15 !        H11R---C211           |
GROUP                  !               || (TRANS)     |
ATOM C212  CEL3  -0.15 !               ||             |
ATOM H12R  HEL1   0.15 !        H12R---C212           |
GROUP                  !               |              |
ATOM C213  CTL1   0.14 !               |              |
ATOM H13R  HAL1   0.09 !        H13R---C213--O213S    |
ATOM O213S OHL   -0.66 !               |       \      |
ATOM HO213 HOL    0.43 !               |       HO213  |
GROUP                  !               |      	      | 
ATOM C214  CTL2  -0.18 !               |              |
ATOM H14R  HAL2   0.09 !        H14R---C214---H14S    |
ATOM H14S  HAL2   0.09 !               |              |
GROUP                  !               |              |
ATOM C215  CTL2  -0.18 !               |              |
ATOM H15R  HAL2   0.09 !        H15R---C215---H15S    |
ATOM H15S  HAL2   0.09 !               |              |
GROUP                  !               |              |
ATOM C216  CTL2  -0.18 !               |              |
ATOM H16R  HAL2   0.09 !        H16R---C216---H16S    |
ATOM H16S  HAL2   0.09 !               |              |
GROUP                  !               |              |
ATOM C217  CTL2  -0.18 !               |              |
ATOM H17R  HAL2   0.09 !        H17R---C217---H17S    |
ATOM H17S  HAL2   0.09 !               |              |
GROUP                  !               |              |
ATOM C218  CTL3  -0.27 !               |              |
ATOM H18R  HAL3   0.09 !        H18R---C218---H18S    |
ATOM H18S  HAL3   0.09 !               |              |
ATOM H18T  HAL3   0.09 !               H18T           |
GROUP                  !                              |
ATOM C33  CTL2   -0.18 !                              |
ATOM H3X  HAL2    0.09 !                       H3X ---C33---H3Y
ATOM H3Y  HAL2    0.09 !                              |
GROUP                  !                              |
ATOM C34  CTL2   -0.18 !                              |
ATOM H4X  HAL2    0.09 !                       H4X ---C34---H4Y
ATOM H4Y  HAL2    0.09 !                              |
GROUP                  !                              |
ATOM C35  CTL2   -0.18 !                              |
ATOM H5X  HAL2    0.09 !                       H5X ---C35---H5Y
ATOM H5Y  HAL2    0.09 !                              |
GROUP                  !                              |
ATOM C36  CTL2   -0.18 !                              |
ATOM H6X  HAL2    0.09 !                       H6X ---C36---H6Y
ATOM H6Y  HAL2    0.09 !                              |
GROUP                  !                              |
ATOM C37  CTL2   -0.18 !                              |
ATOM H7X  HAL2    0.09 !                       H7X ---C37---H7Y
ATOM H7Y  HAL2    0.09 !                              |
GROUP                  !                              |
ATOM C38  CTL2   -0.18 !                              |
ATOM H8X  HAL2    0.09 !                       H8X ---C38---H8Y
ATOM H8Y  HAL2    0.09 !                              |
GROUP                  !                              |
ATOM C39  CTL2   -0.18 !                              |
ATOM H9X  HAL2    0.09 !                       H9X ---C39---H9Y
ATOM H9Y  HAL2    0.09 !                              |
GROUP                  !                              |
ATOM C310 CTL2   -0.18 !                              |
ATOM H10X HAL2    0.09 !                       H10X---C310--H10Y
ATOM H10Y HAL2    0.09 !                              |
GROUP                  !                              |
ATOM C311 CTL2   -0.18 !                              |
ATOM H11X HAL2    0.09 !                       H11X---C311--H11Y
ATOM H11Y HAL2    0.09 !                              |
GROUP                  !                              |
ATOM C312 CTL2   -0.18 !                              |
ATOM H12X HAL2    0.09 !                       H12X---C312--H12Y
ATOM H12Y HAL2    0.09 !                              |
GROUP                  !                              |
ATOM C313 CTL2   -0.18 !                              |
ATOM H13X HAL2    0.09 !                       H13X---C313--H13Y
ATOM H13Y HAL2    0.09 !                              |
GROUP                  !                              |
ATOM C314 CTL2   -0.18 !                              |
ATOM H14X HAL2    0.09 !                       H14X---C314--H14Y
ATOM H14Y HAL2    0.09 !                              |
GROUP                  !                              |
ATOM C315 CTL2   -0.18 !                              |
ATOM H15X HAL2    0.09 !                       H15X---C315--H15Y
ATOM H15Y HAL2    0.09 !                              |
GROUP                  !                              |
ATOM C316 CTL2   -0.18 !                              |
ATOM H16X HAL2    0.09 !                       H16X---C316--H16Y
ATOM H16Y HAL2    0.09 !                              |
GROUP                  !                              |
ATOM C317 CTL2   -0.18 !                              |
ATOM H17X HAL2    0.09 !                       H17X---C317--H17Y
ATOM H17Y HAL2    0.09 !                              |
GROUP                  !                              |
ATOM C318 CTL3   -0.27 !                              |
ATOM H18X HAL3    0.09 !                       H18X---C318--H18Y
ATOM H18Y HAL3    0.09 !                              |
ATOM H18Z HAL3    0.09 !                              H18Z

! Polar Head
BOND  N    C13       N    C14       N    C15
BOND  C13  H13A      C13  H13B      C13  H13C
BOND  C14  H14A      C14  H14B      C14  H14C
BOND  C15  H15A      C15  H15B      C15  H15C
BOND  N    C12
BOND  C12  H12A      C12  H12B      C12  C11
BOND  C11  H11A      C11  H11B      C11  O12       O11  C1
BOND  O12  P         P    O11       P    O13       P    O14
! Glycerol Backbone
BOND  C1   HA        C1    HB       C1   C2
BOND  C2   HS        C2    C3       C2   O21
BOND  C3   HX        C3    HY       C3   O31
! Chain from C2
BOND  O21  C21
BOND  C21  C22
DOUBLE  C21  O22
BOND  C22  H2R       C22  H2S       C22  C23
BOND  C23  H3R       C23  H3S       C23  C24
BOND  C24  H4R       C24  H4S       C24  C25
BOND  C25  H5R       C25  H5S       C25  C26
BOND  C26  H6R       C26  H6S       C26  C27
BOND  C27  H7R       C27  H7S       C27  C28
BOND  C28  H8R       C28  H8S       C28  C29
BOND  C29  H9R
DOUBLE  C29  C210
BOND  C210  H10R     C210  C211
BOND  C211  H11R
DOUBLE  C211  C212
BOND  C212  H12R     C212  C213
BOND  C213  H13R     C213  O213S    C213  C214
BOND  O213S HO213
BOND  C214  H14R     C214  H14S     C214  C215
BOND  C215  H15R     C215  H15S     C215  C216
BOND  C216  H16R     C216  H16S     C216  C217
BOND  C217  H17R     C217  H17S     C217  C218
BOND  C218  H18R     C218  H18S     C218  H18T
! Chain From C3
BOND  O31  C31
BOND  C31  C32
DOUBLE  C31  O32
BOND  C32  H2X       C32  H2Y       C32  C33
BOND  C33  H3X       C33  H3Y       C33  C34
BOND  C34  H4X       C34  H4Y       C34  C35
BOND  C35  H5X       C35  H5Y       C35  C36
BOND  C36  H6X       C36  H6Y       C36  C37
BOND  C37  H7X       C37  H7Y       C37  C38
BOND  C38  H8X       C38  H8Y       C38  C39
BOND  C39  H9X       C39  H9Y       C39  C310
BOND  C310 H10X      C310 H10Y      C310 C311
BOND  C311 H11X      C311 H11Y      C311 C312
BOND  C312 H12X      C312 H12Y      C312 C313
BOND  C313 H13X      C313 H13Y      C313 C314
BOND  C314 H14X      C314 H14Y      C314 C315
BOND  C315 H15X      C315 H15Y      C315 C316
BOND  C316 H16X      C316 H16Y      C316 C317
BOND  C317 H17X      C317 H17Y      C317 C318
BOND  C318 H18X      C318 H18Y      C318 H18Z
IMPR C21 O21 C22 O22    C31 O31 C32 O32
IC C13    N      C12    C11        1.4963  110.84   57.76  117.00   1.5423
IC C13    C12    *N     C14        1.4963  110.84  122.38  109.46   1.4987
IC C13    C12    *N     C15        1.4963  110.84 -120.06  108.31   1.5034
IC C11    N      *C12   H12A       1.5423  117.00 -126.38  111.55   1.0790
IC H12A   N      *C12   H12B       1.0790  111.55 -116.06  107.90   1.0969
IC C14    N      C13    H13A       1.4987  110.69  179.22  109.53   1.0859
IC H13A   N      *C13   H13B       1.0859  109.53  119.29  111.29   1.0814
IC H13A   N      *C13   H13C       1.0859  109.53 -119.09  111.02   1.0817
IC C13    N      C14    H14A       1.4963  110.69 -179.15  109.74   1.0871
IC H14A   N      *C14   H14B       1.0871  109.74  118.86  110.88   1.0821
IC H14A   N      *C14   H14C       1.0871  109.74 -119.87  111.42   1.0814
IC C13    N      C15    H15A       1.4963  109.44 -177.15  110.16   1.0934
IC H15A   N      *C15   H15B       1.0934  110.16  112.96  111.03   1.0936
IC H15A   N      *C15   H15C       1.0934  110.16 -123.29  113.52   1.0746
IC N      C12    C11    O12        1.5220  117.00  127.49  108.55   1.4245
IC O12    C12    *C11   H11A       1.4245  108.55 -123.22  112.96   1.1140
IC H11A   C12    *C11   H11B       1.1140  112.96 -118.33  109.03   1.1128
IC C12    C11    O12    P          1.5423  108.55  -68.14  117.91   1.5908
IC C11    O12    P      O11        1.4245  117.91 -167.46  102.87   1.5779
IC O11    O12    *P     O13        1.5779  102.87  117.21  107.52   1.4773
IC O11    O12    *P     O14        1.5779  102.87 -117.15  106.80   1.4824
IC O12    P      O11    C1         1.5908  102.87   54.70  121.46   1.4293
IC P      O11    C1     C2         1.5779  121.46 -122.09  110.86   1.5479
IC C2     O11    *C1    HA         1.5479  110.86 -118.61  108.68   1.1128
IC HA     O11    *C1    HB         1.1128  108.68 -119.09  113.61   1.1173
IC O11    C1     C2     O21        1.4293  110.86 -176.40  106.95   1.4420
IC O21    C1     *C2    C3         1.4420  106.95 -121.26  111.26   1.5592 !defines S chirality
IC C3     C1     *C2    HS         1.5592  111.26 -118.17  106.99   1.1168 !defines S chirality
IC C1     C2     O21    C21        1.5479  106.95  150.41  115.33   1.3207
IC C2     O21    C21    C22        1.4420  115.33  175.16  108.74   1.5296
IC C22    O21    *C21   O22        1.5296  108.74 -179.97  126.42   1.2188
IC O21    C21    C22    C23        1.3207  108.74  178.77  112.04   1.5446
IC C23    C21    *C22   H2R        1.5446  112.04 -121.77  108.25   1.1089
IC H2R    C21    *C22   H2S        1.1089  108.25 -117.35  107.49   1.1096
IC C1     C2     C3     O31        1.5479  111.26  174.25  112.92   1.4454
IC O31    C2     *C3    HX         1.4454  112.92  126.32  109.12   1.1150
IC HX     C2     *C3    HY         1.1150  109.12  114.54  106.80   1.1127
IC C2     C3     O31    C31        1.5592  112.92   87.91  115.08   1.3305
IC C3     O31    C31    C32        1.4454  115.08 -175.24  108.68   1.5284
IC C32    O31    *C31   O32        1.5284  108.68 -178.92  125.93   1.2183
IC O31    C31    C32    C33        1.3305  108.68 -175.73  112.57   1.5447
IC C33    C31    *C32   H2X        1.5447  112.57 -120.95  107.41   1.1102
IC H2X    C31    *C32   H2Y        1.1102  107.41 -117.28  108.04   1.1088
IC C21    C22    C23    C24        1.5296  112.04  174.11  112.98   1.5349
IC C24    C22    *C23   H3R        1.5349  112.98 -120.46  109.46   1.1151
IC H3R    C22    *C23   H3S        1.1151  109.46 -117.57  109.72   1.1139
IC C22    C23    C24    C25        1.5446  112.98 -178.54  111.78   1.5355
IC C25    C23    *C24   H4R        1.5355  111.78 -121.73  109.86   1.1124
IC H4R    C23    *C24   H4S        1.1124  109.86 -117.87  108.87   1.1135
IC C23    C24    C25    C26        1.5349  111.78  173.33  113.45   1.5371
IC C26    C24    *C25   H5R        1.5371  113.45 -120.31  108.27   1.1140
IC H5R    C24    *C25   H5S        1.1140  108.27 -116.77  109.18   1.1122
IC C24    C25    C26    C27        1.5355  113.45 -169.61  112.83   1.5394
IC C27    C25    *C26   H6R        1.5394  112.83 -123.52  109.96   1.1110
IC H6R    C25    *C26   H6S        1.1110  109.96 -117.18  108.00   1.1141
IC C25    C26    C27    C28        1.5371  112.83  -72.31  114.35   1.5441
IC C28    C26    *C27   H7R        1.5441  114.35 -123.66  109.61   1.1130
IC H6R    C26    *C27   H7S        2.1880   28.45  171.85  107.72   1.1139
IC C26    C27    C28    C29        1.5394  114.35  -81.95  112.15   1.5135
IC C29    C27    *C28   H8R        1.5135  112.15 -122.34  106.67   1.1141
IC H7R    C27    *C28   H8S        2.1869   28.63  164.56  109.33   1.1114
IC C27    C28    C29    C210       1.5441  112.15 -138.26  127.25   1.3516
IC C210   C28    *C29   H9R        1.3516  127.25  177.40  114.28   1.1012
IC C28    C29    C210   C211       1.5135  127.25   -3.23  125.34   1.3490
IC C211   C29    *C210  H10R       1.3490  125.34 -179.23  116.87   1.1024
IC C29    C210   C211   C212       1.3516  125.34 -179.91  124.67   1.3531
IC C212   C210   *C211  H11R       1.3531  124.67  179.02  118.70   1.1026
IC C210   C211   C212   C213       1.3490  124.67  177.52  125.70   1.5082
IC C213   C211   *C212  H12R       1.5082  125.70 -177.55  119.67   1.1011 !trans db
IC C211   C212   C213   C214       1.3531  125.70  175.98  112.88   1.5401
IC C214   C212   *C213  H13R       1.5401  112.88  121.07  109.94   1.1160
IC C214   C212   *C213  O213S      1.5401  112.88 -120.68  108.98   1.4156
IC C212   C213   O213S  HO213      1.5082  108.98   61.11  102.93   0.9593
IC C212   C213   C214   C215       1.5082  112.88  172.91  113.95   1.5431
IC C215   C213   *C214  H14R       1.5431  113.95  122.13  109.39   1.1119
IC C215   C213   *C214  H14S       1.5431  113.95 -120.48  108.88   1.1135
IC C213   C214   C215   C216       1.5401  113.95 -180.00  113.37   1.5363
IC C216   C214   *C215  H15R       1.5363  113.37  121.31  109.10   1.1133
IC C216   C214   *C215  H15S       1.5363  113.37 -121.56  109.28   1.1139
IC C214   C215   C216   C217       1.5431  113.37  177.79  112.35   1.5361
IC C217   C215   *C216  H16R       1.5361  112.35  121.26  109.29   1.1132
IC C217   C215   *C216  H16S       1.5361  112.35 -121.00  109.34   1.1130
IC C215   C216   C217   C218       1.5363  112.35 -178.68  114.01   1.5319
IC C218   C216   *C217  H17R       1.5319  114.01  121.63  108.61   1.1140
IC C218   C216   *C217  H17S       1.5319  114.01 -121.94  108.72   1.1140
IC C216   C217   C218   H18T       1.5361  114.01 -178.67  110.39   1.1117
IC H18T   C217   *C218  H18R       1.1117  110.39 -119.82  110.62   1.1110
IC H18T   C217   *C218  H18S       1.1117  110.39  119.96  110.66   1.1111
IC C31    C32    C33    C34        1.5284  112.57 -179.65  112.22   1.5343
IC C34    C32    *C33   H3X        1.5343  112.22 -121.30  109.75   1.1140
IC H3X    C32    *C33   H3Y        1.1140  109.75 -117.74  109.48   1.1147
IC C32    C33    C34    C35        1.5447  112.22 -179.76  112.63   1.5349
IC C35    C33    *C34   H4X        1.5349  112.63 -121.18  109.02   1.1134
IC H4X    C33    *C34   H4Y        1.1134  109.02 -117.48  109.24   1.1131
IC C33    C34    C35    C36        1.5343  112.63 -178.96  112.66   1.5346
IC C36    C34    *C35   H5X        1.5346  112.66 -121.41  109.11   1.1131
IC H5X    C34    *C35   H5Y        1.1131  109.11 -117.34  109.05   1.1133
IC C34    C35    C36    C37        1.5349  112.66 -179.68  112.70   1.5346
IC C37    C35    *C36   H6X        1.5346  112.70 -121.25  109.05   1.1132
IC H6X    C35    *C36   H6Y        1.1132  109.05 -117.42  109.15   1.1131
IC C35    C36    C37    C38        1.5346  112.70 -179.60  112.50   1.5344
IC C38    C36    *C37   H7X        1.5344  112.50 -121.30  109.15   1.1132
IC H7X    C36    *C37   H7Y        1.1132  109.15 -117.45  109.13   1.1132
IC C36    C37    C38    C39        1.5346  112.50 -179.97  112.72   1.5342
IC C39    C37    *C38   H8X        1.5342  112.72 -121.29  109.07   1.1132
IC H8X    C37    *C38   H8Y        1.1132  109.07 -117.38  109.09   1.1132
IC C37    C38    C39    C310       1.5344  112.72 -179.88  112.51   1.5343
IC C310   C38    *C39   H9X        1.5343  112.51 -121.28  109.15   1.1132
IC H9X    C38    *C39   H9Y        1.1132  109.15 -117.47  109.14   1.1132
IC C38    C39    C310   C311       1.5342  112.51 -179.93  112.62   1.5343
IC C311   C39    *C310  H10X       1.5343  112.62 -121.32  109.10   1.1132
IC H10X   C39    *C310  H10Y       1.1132  109.10 -117.39  109.12   1.1133
IC C39    C310   C311   C312       1.5343  112.62 -179.42  112.53   1.5342
IC C312   C310   *C311  H11X       1.5342  112.53 -121.30  109.07   1.1131
IC H11X   C310   *C311  H11Y       1.1131  109.07 -117.43  109.14   1.1132
IC C310   C311   C312   C313       1.5343  112.53 -178.67  112.71   1.5344
IC C313   C311   *C312  H12X       1.5344  112.71 -121.34  109.03   1.1132
IC H12X   C311   *C312  H12Y       1.1132  109.03 -117.37  109.13   1.1132
IC C311   C312   C313   C314       1.5342  112.71 -178.71  112.48   1.5345
IC C314   C312   *C313  H13X       1.5345  112.48 -121.30  109.09   1.1132
IC H13X   C312   *C313  H13Y       1.1132  109.09 -117.45  109.16   1.1131
IC C312   C313   C314   C315       1.5344  112.48 -179.42  112.75   1.5346
IC C315   C313   *C314  H14X       1.5346  112.75 -121.32  109.03   1.1132
IC H14X   C313   *C314  H14Y       1.1132  109.03 -117.34  109.09   1.1132
IC C313   C314   C315   C316       1.5345  112.75 -179.80  112.57   1.5348
IC C316   C314   *C315  H15X       1.5348  112.57 -121.27  109.10   1.1131
IC H15X   C314   *C315  H15Y       1.1131  109.10 -117.44  109.11   1.1131
IC C314   C315   C316   C317       1.5346  112.57  179.87  112.78   1.5340
IC C314   C315   C316   H16X       1.5346  112.57  -58.77  109.12   1.1132
IC H16X   C315   *C316  H16Y       1.1132  109.12  117.37  109.10   1.1133
IC C315   C316   C317   C318       1.5348  112.78  179.66  113.27   1.5309
IC C318   C316   *C317  H17X       1.5309  113.27 -121.67  108.82   1.1140
IC H17X   C316   *C317  H17Y       1.1140  108.82 -116.71  108.73   1.1140
IC H17X   C316   *C317  H17Y       1.1140  108.82 -116.71  108.73   1.1140
IC C316   C317   C318   H18X       1.5340  113.27  178.73  110.61   1.1112
IC H18X   C317   *C318  H18Y       1.1112  110.61  120.07  110.45   1.1113
IC H18X   C317   *C318  H18Z       1.1112  110.61 -120.07  110.45   1.1113

RESI CSU18P       0.00 ! 1-Palmitoyl-2-13(S)-HpODE-sn-glycerol-3-Phosphatidylcholine
GROUP                  !               H15B
ATOM N    NTL    -0.60 !                 |
ATOM C12  CTL2   -0.10 !           H15A-C15-H15C
ATOM H12A HL      0.25 !                 |
ATOM H12B HL      0.25 !         H13B    |    H14A
ATOM C13  CTL5   -0.35 !           |     |     |
ATOM H13A HL      0.25 !     H13A-C13----N----C14-H14B     (+)
ATOM H13B HL      0.25 !           |     |     |
ATOM H13C HL      0.25 !         H13C    |    H14C
ATOM C14  CTL5   -0.35 !                 |
ATOM H14A HL      0.25 !                 |
ATOM H14B HL      0.25 !                 |    alpha6
ATOM H14C HL      0.25 !                 |
ATOM C15  CTL5   -0.35 !                 |
ATOM H15A HL      0.25 !          H12A--C12---H12B
ATOM H15B HL      0.25 !                 |
ATOM H15C HL      0.25 !                 |
GROUP                  !                 |     alpha5
ATOM C11  CTL2   -0.08 !                 |
ATOM H11A HAL2    0.09 !          H11A--C11---H11B
ATOM H11B HAL2    0.09 !                 |     alpha4
ATOM P    PL      1.50 !        (-) O13  O12
ATOM O13  O2L    -0.78 !              \ /      alpha3
ATOM O14  O2L    -0.78 !               P (+)
ATOM O12  OSLP   -0.57 !              / \      alpha2
ATOM O11  OSLP   -0.57 !        (-) O14  O11
ATOM C1   CTL2   -0.08 !                 |     alpha1
ATOM HA   HAL2    0.09 !            HA---C1---HB
ATOM HB   HAL2    0.09 !                 |     theta1
GROUP                  !                 |
ATOM C2   CTL1    0.17 !            HS---C2--------------
ATOM HS   HAL1    0.09 !                 | beta1        |
ATOM O21  OSL    -0.49 !            O22  O21          theta3
ATOM C21  CL      0.90 !             \\ /  beta2        |
ATOM O22  OBL    -0.63 !               C21              |
ATOM C22  CTL2   -0.22 !               |   beta3        |
ATOM H2R  HAL2    0.09 !        H2R---C22---H2S         |
ATOM H2S  HAL2    0.09 !               |                |
GROUP                  !               |    beta4       |
ATOM C3   CTL2    0.08 !               |                |
ATOM HX   HAL2    0.09 !               |           HX---C3---HY
ATOM HY   HAL2    0.09 !               |                |   gamma1
ATOM O31  OSL    -0.49 !               |           O32  O31
ATOM C31  CL      0.90 !               |            \\ /    gamma2
ATOM O32  OBL    -0.63 !               |              C31
ATOM C32  CTL2   -0.22 !               |              |     gamma3
ATOM H2X  HAL2    0.09 !               |        H2X---C32---H2Y
ATOM H2Y  HAL2    0.09 !               |              |
GROUP                  !               |              |      gamma4
ATOM C23  CTL2   -0.18 !        H3R ---C23---H3S      |
ATOM H3R  HAL2    0.09 !               |              |
ATOM H3S  HAL2    0.09 !               |              |
GROUP                  !               |              |
ATOM C24  CTL2   -0.18 !        H4R ---C24---H4S      |
ATOM H4R  HAL2    0.09 !               |              |
ATOM H4S  HAL2    0.09 !               |              |
GROUP                  !               |              |
ATOM C25  CTL2   -0.18 !        H5R ---C25---H5S      |
ATOM H5R  HAL2    0.09 !               |              |
ATOM H5S  HAL2    0.09 !               |              |
GROUP                  !               |              |
ATOM C26  CTL2   -0.18 !        H6R ---C26---H6S      |
ATOM H6R  HAL2    0.09 !               |              |
ATOM H6S  HAL2    0.09 !               |              |
GROUP                  !               |              |
ATOM C27  CTL2   -0.18 !        H7R ---C27---H7S      |
ATOM H7R  HAL2    0.09 !               |              |
ATOM H7S  HAL2    0.09 !               |              |
GROUP                  !               |              |
ATOM C28  CTL2   -0.18 !        H8R ---C28---H8S      |
ATOM H8R  HAL2    0.09 !               |              |
ATOM H8S  HAL2    0.09 !       	       |              |
GROUP                  !        H9R ---C29            |
ATOM C29  CEL1   -0.15 !               ||  (CIS)      |
ATOM H9R  HEL1    0.15 !               ||             |
GROUP                  !        H10R---C210           |
ATOM C210  CEL1  -0.15 !               |              |
ATOM H10R  HEL1   0.15 !               |              |
GROUP                  !        H11R---C211           |
ATOM C211  CEL3  -0.15 !               || (TRANS)     |
ATOM H11R  HEL1   0.15 !	       || 	      |
GROUP                  !        H12R---C212           |
ATOM C212  CEL3  -0.15 !	       |	      | 
ATOM H12R  HEL1   0.15 !               |              |
ATOM C213  CTL2   0.17 !        H13R---C213---O131    |
ATOM H13R  HAL2   0.09 !               |      |       |
ATOM O131  OG301 -0.25 !               |      O132    |
ATOM O132  OG311 -0.43 !               |      |       |
ATOM H13S  HGP1   0.42 !               |      H13S    |
GROUP                  !               |              |
ATOM C214  CTL2  -0.18 !        H14R---C214---H14S    |
ATOM H14R  HAL2   0.09 !               |              |
ATOM H14S  HAL2   0.09 !               |              |
GROUP                  !               |              |
ATOM C215  CTL2  -0.18 !        H15R---C215---H15S    |
ATOM H15R  HAL2   0.09 !               |              |
ATOM H15S  HAL2   0.09 !               |              |
GROUP                  !               |              |
ATOM C216  CTL2  -0.18 !        H16R---C216---H16S    |
ATOM H16R  HAL2   0.09 !               |              |
ATOM H16S  HAL2   0.09 !               |              |
GROUP                  !               |              |
ATOM C217  CTL2  -0.18 !        H17R---C217---H17S    |
ATOM H17R  HAL2   0.09 !               |              |
ATOM H17S  HAL2   0.09 !               |              |
GROUP                  !               |              |
ATOM C218  CTL3  -0.27 !        H18R---C218---H18S    |
ATOM H18R  HAL3   0.09 !               |              |
ATOM H18S  HAL3   0.09 !               H18T           |
ATOM H18T  HAL3   0.09 !	       		      |
GROUP                  !                              |
ATOM C33  CTL2   -0.18 !                       H3X ---C33---H3Y	
ATOM H3X  HAL2    0.09 !                              |		
ATOM H3Y  HAL2    0.09 !                              |		
GROUP                  !                              |		
ATOM C34  CTL2   -0.18 !                       H4X ---C34---H4Y	
ATOM H4X  HAL2    0.09 !                              |		
ATOM H4Y  HAL2    0.09 !                              |		
GROUP                  !                              |		
ATOM C35  CTL2   -0.18 !                       H5X ---C35---H5Y	
ATOM H5X  HAL2    0.09 !                              |		
ATOM H5Y  HAL2    0.09 !                              |		
GROUP                  !                              |		
ATOM C36  CTL2   -0.18 !                       H6X ---C36---H6Y	
ATOM H6X  HAL2    0.09 !                              |		
ATOM H6Y  HAL2    0.09 !                              |		
GROUP                  !                              |		
ATOM C37  CTL2   -0.18 !                       H7X ---C37---H7Y	
ATOM H7X  HAL2    0.09 !                              |		
ATOM H7Y  HAL2    0.09 !                              |		
GROUP                  !                              |		
ATOM C38  CTL2   -0.18 !                       H8X ---C38---H8Y	
ATOM H8X  HAL2    0.09 !                              |		
ATOM H8Y  HAL2    0.09 !                              |		
GROUP                  !                              |		
ATOM C39  CTL2   -0.18 !                       H9X ---C39---H9Y	
ATOM H9X  HAL2    0.09 !                              |		
ATOM H9Y  HAL2    0.09 !                              |		
GROUP                  !                              |		
ATOM C310 CTL2   -0.18 !                       H10X---C310--H10Y
ATOM H10X HAL2    0.09 !                              |		
ATOM H10Y HAL2    0.09 !                              |		
GROUP                  !                              |		
ATOM C311 CTL2   -0.18 !                       H11X---C311--H11Y
ATOM H11X HAL2    0.09 !                              |		
ATOM H11Y HAL2    0.09 !                              |		
GROUP                  !                              |		
ATOM C312 CTL2   -0.18 !                       H12X---C312--H12Y
ATOM H12X HAL2    0.09 !                              |		
ATOM H12Y HAL2    0.09 !                              |		
GROUP                  !                              |		
ATOM C313 CTL2   -0.18 !                       H13X---C313--H13Y
ATOM H13X HAL2    0.09 !                              |		
ATOM H13Y HAL2    0.09 !                              |		
GROUP                  !                              |		
ATOM C314 CTL2   -0.18 !                       H14X---C314--H14Y
ATOM H14X HAL2    0.09 !                              |		
ATOM H14Y HAL2    0.09 !                              |		
GROUP                  !                              |		
ATOM C315 CTL2   -0.18 !                       H15X---C315--H15Y
ATOM H15X HAL2    0.09 !                              |		
ATOM H15Y HAL2    0.09 !                              |		
GROUP                  !                              |		
ATOM C316 CTL2   -0.18 !                       H16X---C316--H16Y
ATOM H16X HAL2    0.09 !                              |		
ATOM H16Y HAL2    0.09 !                              |		
GROUP                  !                              |		
ATOM C317 CTL2   -0.18 !                       H17X---C317--H17Y
ATOM H17X HAL2    0.09 !                              |		
ATOM H17Y HAL2    0.09 !                              |		
GROUP                  !                              |		
ATOM C318 CTL3   -0.27 !                       H18X---C318--H18Y
ATOM H18X HAL3    0.09 !                              |		
ATOM H18Y HAL3    0.09 !                              H18Z      
ATOM H18Z HAL3    0.09 !

! Polar Head
BOND  N    C13       N    C14       N    C15
BOND  C13  H13A      C13  H13B      C13  H13C
BOND  C14  H14A      C14  H14B      C14  H14C
BOND  C15  H15A      C15  H15B      C15  H15C
BOND  N    C12
BOND  C12  H12A      C12  H12B      C12  C11
BOND  C11  H11A      C11  H11B      C11  O12       O11  C1
BOND  O12  P         P    O11       P    O13       P    O14
! Glycerol Backbone
BOND  C1   HA        C1    HB       C1   C2
BOND  C2   HS        C2    C3       C2   O21
BOND  C3   HX        C3    HY       C3   O31
! Chain from C2
BOND  O21  C21
BOND  C21  C22
DOUBLE  C21  O22
BOND  C22  H2R       C22  H2S       C22  C23
BOND  C23  H3R       C23  H3S       C23  C24
BOND  C24  H4R       C24  H4S       C24  C25
BOND  C25  H5R       C25  H5S       C25  C26
BOND  C26  H6R       C26  H6S       C26  C27
BOND  C27  H7R       C27  H7S       C27  C28
BOND  C28  H8R       C28  H8S       C28  C29
BOND  C29  H9R
DOUBLE  C29  C210
BOND  C210  H10R     C210  C211
BOND  C211  H11R
DOUBLE  C211  C212
BOND  C212  H12R     C212  C213
BOND  C213  H13R     C213  O131    C213  C214
BOND  O131  O132
BOND  O132  H13S
BOND  C214  H14R     C214  H14S     C214  C215
BOND  C215  H15R     C215  H15S     C215  C216
BOND  C216  H16R     C216  H16S     C216  C217
BOND  C217  H17R     C217  H17S     C217  C218
BOND  C218  H18R     C218  H18S     C218  H18T
! Chain From C3
BOND  O31  C31
BOND  C31  C32
DOUBLE  C31  O32
BOND  C32  H2X       C32  H2Y       C32  C33
BOND  C33  H3X       C33  H3Y       C33  C34
BOND  C34  H4X       C34  H4Y       C34  C35
BOND  C35  H5X       C35  H5Y       C35  C36
BOND  C36  H6X       C36  H6Y       C36  C37
BOND  C37  H7X       C37  H7Y       C37  C38
BOND  C38  H8X       C38  H8Y       C38  C39
BOND  C39  H9X       C39  H9Y       C39  C310
BOND  C310 H10X      C310 H10Y      C310 C311
BOND  C311 H11X      C311 H11Y      C311 C312
BOND  C312 H12X      C312 H12Y      C312 C313
BOND  C313 H13X      C313 H13Y      C313 C314
BOND  C314 H14X      C314 H14Y      C314 C315
BOND  C315 H15X      C315 H15Y      C315 C316
BOND  C316 H16X      C316 H16Y      C316 C317
BOND  C317 H17X      C317 H17Y      C317 C318
BOND  C318 H18X      C318 H18Y      C318 H18Z
IMPR C21 O21 C22 O22    C31 O31 C32 O32
IC C13    N      C12    C11        1.4962  110.74   57.05  116.88   1.5422
IC C13    C12    *N     C14        1.4962  110.74  122.37  109.53   1.4985
IC C13    C12    *N     C15        1.4962  110.74 -120.03  108.29   1.5036
IC C11    N      *C12   H12A       1.5422  116.88 -126.30  111.59   1.0790
IC H12A   N      *C12   H12B       1.0790  111.59 -116.02  107.98   1.0970
IC C14    N      C13    H13A       1.4985  110.70  178.88  109.47   1.0860
IC H13A   N      *C13   H13B       1.0860  109.47  119.19  111.24   1.0814
IC H13A   N      *C13   H13C       1.0860  109.47 -119.11  111.08   1.0815
IC C13    N      C14    H14A       1.4962  110.70 -179.19  109.76   1.0871
IC H14A   N      *C14   H14B       1.0871  109.76  118.88  110.84   1.0820
IC H14A   N      *C14   H14C       1.0871  109.76 -119.87  111.42   1.0814
IC C13    N      C15    H15A       1.4962  109.47 -177.28  110.14   1.0934
IC H15A   N      *C15   H15B       1.0934  110.14  112.95  111.03   1.0936
IC H15A   N      *C15   H15C       1.0934  110.14 -123.30  113.51   1.0745
IC N      C12    C11    O12        1.5219  116.88  127.53  108.58   1.4239
IC O12    C12    *C11   H11A       1.4239  108.58 -123.22  112.98   1.1140
IC H11A   C12    *C11   H11B       1.1140  112.98 -118.35  108.99   1.1128
IC C12    C11    O12    P          1.5422  108.58  -68.02  117.97   1.5911
IC C11    O12    P      O11        1.4239  117.97 -168.43  103.26   1.5762
IC O11    O12    *P     O13        1.5762  103.26  117.51  107.49   1.4783
IC O11    O12    *P     O14        1.5762  103.26 -116.86  106.83   1.4806
IC O12    P      O11    C1         1.5911  103.26   37.30  122.51   1.4267
IC P      O11    C1     C2         1.5762  122.51 -114.72  110.75   1.5479
IC C2     O11    *C1    HA         1.5479  110.75 -117.52  107.91   1.1134
IC HA     O11    *C1    HB         1.1134  107.91 -118.46  114.00   1.1159
IC O11    C1     C2     O21        1.4267  110.75 -163.55  107.13   1.4405
IC O21    C1     *C2    C3         1.4405  107.13 -121.80  112.21   1.5608 !defines S chirality
IC C3     C1     *C2    HS         1.5608  112.21 -118.46  106.46   1.1171 !defines S chirality
IC C1     C2     O21    C21        1.5479  107.13  151.80  114.57   1.3206
IC C2     O21    C21    C22        1.4405  114.57  171.11  108.61   1.5256
IC C22    O21    *C21   O22        1.5256  108.61 -179.37  126.45   1.2195
IC O21    C21    C22    C23        1.3206  108.61 -171.65  111.59   1.5426
IC C23    C21    *C22   H2R        1.5426  111.59 -121.83  108.29   1.1088
IC H2R    C21    *C22   H2S        1.1088  108.29 -117.48  107.74   1.1101
IC C1     C2     C3     O31        1.5479  112.21  172.40  112.15   1.4485
IC O31    C2     *C3    HX         1.4485  112.15  126.53  108.11   1.1148
IC HX     C2     *C3    HY         1.1148  108.11  114.54  106.99   1.1122
IC C2     C3     O31    C31        1.5608  112.15  107.20  116.35   1.3293
IC C3     O31    C31    C32        1.4485  116.35 -168.40  109.06   1.5326
IC C32    O31    *C31   O32        1.5326  109.06 -179.65  126.03   1.2134
IC O31    C31    C32    C33        1.3293  109.06  168.99  111.60   1.5461
IC C33    C31    *C32   H2X        1.5461  111.60 -120.50  107.94   1.1097
IC H2X    C31    *C32   H2Y        1.1097  107.94 -117.72  108.12   1.1076
IC C21    C22    C23    C24        1.5256  111.59  173.47  112.28   1.5328
IC C24    C22    *C23   H3R        1.5328  112.28 -120.33  109.54   1.1152
IC H3R    C22    *C23   H3S        1.1152  109.54 -117.69  109.75   1.1141
IC C22    C23    C24    C25        1.5426  112.28 -179.44  112.22   1.5348
IC C25    C23    *C24   H4R        1.5348  112.22 -121.42  109.38   1.1130
IC H4R    C23    *C24   H4S        1.1130  109.38 -117.58  108.91   1.1132
IC C23    C24    C25    C26        1.5328  112.22  175.11  112.90   1.5359
IC C26    C24    *C25   H5R        1.5359  112.90 -120.93  109.01   1.1131
IC H5R    C24    *C25   H5S        1.1131  109.01 -117.00  108.51   1.1119
IC C24    C25    C26    C27        1.5348  112.90  179.19  113.79   1.5417
IC C27    C25    *C26   H6R        1.5417  113.79 -123.49  109.44   1.1106
IC H6R    C25    *C26   H6S	   1.1106  109.44 -116.27  107.99   1.1140
IC C25    C26    C27    C28        1.5359  113.79  -65.43  115.45   1.5464
IC C28    C26    *C27   H7R        1.5464  115.45 -123.07  109.03   1.1134
IC H6R    C26    *C27   H7S        2.1865   28.51  178.76  107.80   1.1137
IC C26    C27    C28    C29        1.5417  115.45  -66.77  113.22   1.5105
IC C29    C27    *C28   H8R        1.5105  113.22 -122.30  107.30   1.1137
IC H7R    C27    *C28   H8S        2.1800   28.87  179.02  108.84   1.1110
IC C27    C28    C29    C210       1.5464  113.22 -149.58  127.63   1.3494
IC C210   C28    *C29   H9R        1.3494  127.63  179.77  114.59   1.0992
IC C28    C29    C210   C211       1.5105  127.63   -1.97  126.43   1.3479
IC C211   C29    *C210  H10R       1.3479  126.43 -178.53  116.25   1.1018
IC C29    C210   C211   C212       1.3494  126.43 -178.67  122.53   1.3509
IC C212   C210   *C211  H11R       1.3509  122.53  178.89  119.53   1.1037
IC C210   C211   C212   C213       1.3479  122.53  177.38  128.35   1.5163
IC C213   C211   *C212  H12R       1.5163  128.35 -178.61  119.06   1.1002 !trans db
IC C211   C212   C213   C214       1.3509  128.35  127.27  110.15   1.5480
IC C214   C212   *C213  H13R       1.5480  110.15  114.09  106.72   1.1144
IC C214   C212   *C213  O131       1.5480  110.15 -129.54  113.82   1.4533
IC C212   C213   O131  	O132       1.5163  113.82   74.93  111.03   1.5394
IC C213   O131   O132  	H13S       1.4533  111.03  145.86   99.33   0.9616
IC C212   C213   C214   C215       1.5163  110.15  163.25  113.65   1.5376
IC C215   C213   *C214  H14R       1.5376  113.65 -118.70  108.26   1.1140
IC C215   C213   *C214  H14S       1.5376  113.65  124.66  110.47   1.1095
IC C213   C214   C215   C216       1.5480  113.65 -165.42  112.30   1.5350
IC C216   C214   *C215  H15R       1.5350  112.30 -123.45  109.98   1.1124
IC C216   C214   *C215  H15S       1.5350  112.30  119.30  108.20   1.1134
IC C214   C215   C216   C217       1.5376  112.30  159.60  113.40   1.5351
IC C217   C215   *C216  H16R       1.5351  113.40 -119.75  108.92   1.1137
IC C217   C215   *C216  H16S       1.5351  113.40  123.21  109.15   1.1120
IC C215   C216   C217   C218       1.5350  113.40   57.38  114.30   1.5294
IC C218   C216   *C217  H17R       1.5294  114.30 -121.70  108.49   1.1140
IC C218   C216   *C217  H17S       1.5294  114.30  122.38  108.58   1.1137
IC C216   C217   C218   H18T       1.5351  114.30 -177.77  110.39   1.1107
IC H18T   C217   *C218  H18R       1.1107  110.39  119.85  110.87   1.1106
IC H18T   C217   *C218  H18S       1.1107  110.39 -120.00  110.22   1.1104
IC C31    C32    C33    C34        1.5326  111.60  177.95  113.40   1.5357
IC C34    C32    *C33   H3X        1.5357  113.40 -121.33  109.75   1.1139
IC H3X    C32    *C33   H3Y        1.1139  109.75 -117.23  108.95   1.1131
IC C32    C33    C34    C35        1.5461  113.40  176.21  112.61   1.5388
IC C35    C33    *C34   H4X        1.5388  112.61 -122.84  110.17   1.1107
IC H4X    C33    *C34   H4Y        1.1107  110.17 -117.20  107.91   1.1134
IC C33    C34    C35    C36        1.5357  112.61  -81.64  114.21   1.5406
IC C36    C34    *C35   H5X        1.5406  114.21 -123.20  109.37   1.1101
IC H5X    C34    *C35   H5Y        1.1101  109.37 -115.88  107.89   1.1134
IC C34    C35    C36    C37        1.5388  114.21  -83.83  114.83   1.5403
IC C37    C35    *C36   H6X        1.5403  114.83 -120.28  108.55   1.1136
IC H6X    C35    *C36   H6Y        1.1136  108.55 -116.51  109.04   1.1120
IC C35    C36    C37    C38        1.5406  114.83  -68.89  113.04   1.5369
IC C38    C36    *C37   H7X        1.5369  113.04 -119.32  108.16   1.1141
IC H7X    C36    *C37   H7Y        1.1141  108.16 -117.07  109.77   1.1105
IC C36    C37    C38    C39        1.5403  113.04 -178.82  114.20   1.5355
IC C39    C37    *C38   H8X        1.5355  114.20 -121.27  109.85   1.1103
IC H8X    C37    *C38   H8Y        1.1103  109.85 -117.02  108.42   1.1109
IC C37    C38    C39    C310       1.5369  114.20  175.46  112.35   1.5386
IC C310   C38    *C39   H9X        1.5386  112.35 -122.80  110.24   1.1097
IC H9X    C38    *C39   H9Y        1.1097  110.24 -117.19  107.94   1.1126
IC C38    C39    C310   C311       1.5355  112.35  -81.92  113.82   1.5393
IC C311   C39    *C310  H10X       1.5393  113.82 -123.15  109.67   1.1106
IC H10X   C39    *C310  H10Y       1.1106  109.67 -116.28  107.87   1.1132
IC C39    C310   C311   C312       1.5386  113.82  -86.24  114.48   1.5396
IC C312   C310   *C311  H11X       1.5396  114.48 -121.75  108.99   1.1118
IC H11X   C310   *C311  H11Y       1.1118  108.99 -116.36  108.70   1.1126
IC C310   C311   C312   C313       1.5393  114.48  -71.20  114.89   1.5403
IC C313   C311   *C312  H12X       1.5403  114.89 -120.55  108.45   1.1136
IC H12X   C311   *C312  H12Y       1.1136  108.45 -116.40  108.79   1.1119
IC C311   C312   C313   C314       1.5396  114.89  -71.13  113.30   1.5378
IC C314   C312   *C313  H13X       1.5378  113.30 -119.50  108.14   1.1142
IC H13X   C312   *C313  H13Y       1.1142  108.14 -116.97  110.40   1.1100
IC C312   C313   C314   C315       1.5403  113.30 -176.13  112.89   1.5369
IC C315   C313   *C314  H14X       1.5369  112.89 -122.00  109.88   1.1107
IC H14X   C313   *C314  H14Y       1.1107  109.88 -117.12  107.88   1.1119
IC C313   C314   C315   C316       1.5378  112.89  177.57  114.46   1.5403
IC C316   C314   *C315  H15X       1.5403  114.46 -122.18  108.79   1.1119
IC H15X   C314   *C315  H15Y       1.1119  108.79 -116.38  108.57   1.1132
IC C314   C315   C316   C317       1.5369  114.46  -55.67  115.28   1.5393
IC C314   C315   C316   H16X       1.5369  114.46   66.53  108.98   1.1131
IC H16X   C315   *C316  H16Y       1.1131  108.98  116.29  108.13   1.1138
IC C315   C316   C317   C318       1.5403  115.28  -54.27  115.06   1.5324
IC C318   C316   *C317  H17X       1.5324  115.06 -121.69  107.97   1.1140
IC H17X   C316   *C317  H17Y       1.1140  107.97 -115.69  108.85   1.1135
IC C316   C317   C318   H18X       1.5393  115.06 -174.67  110.22   1.1114
IC H18X   C317   *C318  H18Y       1.1114  110.22  120.14  110.66   1.1110
IC H18X   C317   *C318  H18Z       1.1114  110.22 -119.59  110.54   1.1110

RESI CSU13L       0.00 ! 1-palmitoyl-2-(2E-5-hydroxytridec-2-enedioyl)-sn-glycero-3-phosphatidylcholine
GROUP                  !               H15B
ATOM N    NTL    -0.60 !                 |
ATOM C12  CTL2   -0.10 !           H15A-C15-H15C
ATOM H12A HL      0.25 !                 |
ATOM H12B HL      0.25 !         H13B    |    H14A
ATOM C13  CTL5   -0.35 !           |     |     |
ATOM H13A HL      0.25 !     H13A-C13----N----C14-H14B     (+)
ATOM H13B HL      0.25 !           |     |     |
ATOM H13C HL      0.25 !         H13C    |    H14C
ATOM C14  CTL5   -0.35 !                 |
ATOM H14A HL      0.25 !                 |
ATOM H14B HL      0.25 !                 |    alpha6
ATOM H14C HL      0.25 !                 |
ATOM C15  CTL5   -0.35 !                 |
ATOM H15A HL      0.25 !          H12A--C12---H12B
ATOM H15B HL      0.25 !                 |
ATOM H15C HL      0.25 !                 |
GROUP                  !                 |     alpha5
ATOM C11  CTL2   -0.08 !                 |
ATOM H11A HAL2    0.09 !          H11A--C11---H11B
ATOM H11B HAL2    0.09 !                 |     alpha4
ATOM P    PL      1.50 !        (-) O13  O12
ATOM O13  O2L    -0.78 !              \ /      alpha3
ATOM O14  O2L    -0.78 !               P (+)
ATOM O12  OSLP   -0.57 !              / \      alpha2
ATOM O11  OSLP   -0.57 !        (-) O14  O11
ATOM C1   CTL2   -0.08 !                 |     alpha1
ATOM HA   HAL2    0.09 !            HA---C1---HB
ATOM HB   HAL2    0.09 !                 |     theta1
GROUP                  !                 |
ATOM C2   CTL1    0.17 !            HS---C2--------------
ATOM HS   HAL1    0.09 !                 | beta1        |
ATOM O21  OSL    -0.49 !            O22  O21          theta3
ATOM C21  CL      0.90 !             \\ /  beta2        |
ATOM O22  OBL    -0.63 !               C21              |
ATOM C22  CTL2   -0.22 !               |   beta3        |
ATOM H2R  HAL2    0.09 !        H2R---C22---H2S         |
ATOM H2S  HAL2    0.09 !               |                |
GROUP                  !               |    beta4       |
ATOM C3   CTL2    0.08 !               |                |
ATOM HX   HAL2    0.09 !               |           HX---C3---HY
ATOM HY   HAL2    0.09 !               |                |   gamma1
ATOM O31  OSL    -0.49 !               |           O32  O31
ATOM C31  CL      0.90 !               |            \\ /    gamma2
ATOM O32  OBL    -0.63 !               |              C31
ATOM C32  CTL2   -0.22 !               |              |     gamma3
ATOM H2X  HAL2    0.09 !               |        H2X---C32---H2Y
ATOM H2Y  HAL2    0.09 !               |              |
GROUP                  !               |              |      gamma4
ATOM C23  CTL2   -0.18 !        H3R ---C23---H3S      |		
ATOM H3R  HAL2    0.09 !               |              |		
ATOM H3S  HAL2    0.09 !               |              |		
GROUP                  !               |              |		
ATOM C24  CTL2   -0.18 !        H4R ---C24---H4S      |		
ATOM H4R  HAL2    0.09 !               |              |		
ATOM H4S  HAL2    0.09 !               |              |		
GROUP                  !               |              |		
ATOM C25  CTL2   -0.18 !        H5R ---C25---H5S      |		
ATOM H5R  HAL2    0.09 !               |              |		
ATOM H5S  HAL2    0.09 !               |              |		
GROUP                  !	       |	      |		
ATOM C26  CTL2   -0.18 !        H6R ---C26---H6S      |		
ATOM H6R  HAL2    0.09 !               |              |		
ATOM H6S  HAL2    0.09 !               |              |		
GROUP                  !	       |	      |		
ATOM C27  CTL2   -0.18 !        H7R ---C27---H7S      |		
ATOM H7R  HAL2    0.09 !               |              |		
ATOM H7S  HAL2    0.09 !               |              |		
GROUP                  !               |              |		
ATOM C28  CTL2   -0.18 !        H8R ---C28---H8S      |		
ATOM H8R  HAL2    0.09 !               |              |		
ATOM H8S  HAL2    0.09 !	       |              |		
GROUP                  !               |              | 	
ATOM C29  CTL1    0.14 !        H9R ---C29--O29S      |  	
ATOM H9R  HAL1    0.09 !               |       \      | 	
ATOM O29S OHL    -0.66 !               |       HO29   | 	
ATOM HO29 HOL     0.43 !	       |       	      |		
GROUP                  !        H10R---C210---H10S    |		
ATOM C210 CTL2   -0.18 !               |              |		
ATOM H10R HAL2    0.09 !               |              |		
ATOM H10S HAL2    0.09 !	       |	      |		
GROUP                  !	       |	      |		
ATOM C211 CEL3   -0.15 !        H11R---C211           |		
ATOM H11R HEL1    0.15 !               ||             |		
GROUP                  !               ||             |		
ATOM C212 CEL3   -0.04 !               C212---H12S    |		
ATOM H12S HEL1    0.15 !               |              |		
GROUP                  !	       |	      |		
ATOM C213 CG2O4   0.20 !               C213           |		
ATOM O213 OG2D1  -0.40 !	     //	\	      |		
ATOM H213 HGR52   0.09 !            O213 H213	      |		
GROUP                  !			      |		
ATOM C33  CTL2   -0.18 !                       H3X ---C33---H3Y	
ATOM H3X  HAL2    0.09 !                              |		
ATOM H3Y  HAL2    0.09 !                              |		
GROUP                  !                              |		
ATOM C34  CTL2   -0.18 !                       H4X ---C34---H4Y	
ATOM H4X  HAL2    0.09 !                              |		
ATOM H4Y  HAL2    0.09 !                              |		
GROUP                  !                              |		
ATOM C35  CTL2   -0.18 !                       H5X ---C35---H5Y	
ATOM H5X  HAL2    0.09 !                              |		
ATOM H5Y  HAL2    0.09 !                              |		
GROUP                  !                              |		
ATOM C36  CTL2   -0.18 !                       H6X ---C36---H6Y	
ATOM H6X  HAL2    0.09 !                              |		
ATOM H6Y  HAL2    0.09 !                              |		
GROUP                  !                              |		
ATOM C37  CTL2   -0.18 !                       H7X ---C37---H7Y	
ATOM H7X  HAL2    0.09 !                              |		
ATOM H7Y  HAL2    0.09 !                              |		
GROUP                  !                              |		
ATOM C38  CTL2   -0.18 !                       H8X ---C38---H8Y	
ATOM H8X  HAL2    0.09 !                              |		
ATOM H8Y  HAL2    0.09 !                              |		
GROUP                  !                              |		
ATOM C39  CTL2   -0.18 !                       H9X ---C39---H9Y	
ATOM H9X  HAL2    0.09 !                              |		
ATOM H9Y  HAL2    0.09 !                              |		
GROUP                  !                              |		
ATOM C310 CTL2   -0.18 !                       H10X---C310--H10Y
ATOM H10X HAL2    0.09 !                              |		
ATOM H10Y HAL2    0.09 !                              |		
GROUP                  !                              |		
ATOM C311 CTL2   -0.18 !                       H11X---C311--H11Y
ATOM H11X HAL2    0.09 !                              |		
ATOM H11Y HAL2    0.09 !                              |		
GROUP                  !                              |		
ATOM C312 CTL2   -0.18 !                       H12X---C312--H12Y
ATOM H12X HAL2    0.09 !                              |		
ATOM H12Y HAL2    0.09 !                              |		
GROUP                  !                              |		
ATOM C313 CTL2   -0.18 !                       H13X---C313--H13Y
ATOM H13X HAL2    0.09 !                              |		
ATOM H13Y HAL2    0.09 !                              |		
GROUP                  !                              |		
ATOM C314 CTL2   -0.18 !                       H14X---C314--H14Y
ATOM H14X HAL2    0.09 !                              |		
ATOM H14Y HAL2    0.09 !                              |		
GROUP                  !                              |		
ATOM C315 CTL2   -0.18 !                       H15X---C315--H15Y
ATOM H15X HAL2    0.09 !                              |		
ATOM H15Y HAL2    0.09 !                              |		
GROUP                  !                              |		
ATOM C316 CTL2   -0.18 !                       H16X---C316--H16Y
ATOM H16X HAL2    0.09 !                              |		
ATOM H16Y HAL2    0.09 !                              |		
GROUP                  !                              |		
ATOM C317 CTL2   -0.18 !                       H17X---C317--H17Y
ATOM H17X HAL2    0.09 !                              |		
ATOM H17Y HAL2    0.09 !                              |		
GROUP                  !                              |		
ATOM C318 CTL3   -0.27 !                       H18X---C318--H18Y
ATOM H18X HAL3    0.09 !                              |		
ATOM H18Y HAL3    0.09 !                              H18Z	
ATOM H18Z HAL3    0.09 !
			
! Polar Head		
BOND  N    C13       N    C14       N    C15
BOND  C13  H13A      C13  H13B      C13  H13C
BOND  C14  H14A      C14  H14B      C14  H14C
BOND  C15  H15A      C15  H15B      C15  H15C
BOND  N    C12
BOND  C12  H12A      C12  H12B      C12  C11
BOND  C11  H11A      C11  H11B      C11  O12       O11  C1
BOND  O12  P         P    O11       P    O13       P    O14
! Glycerol Backbone
BOND  C1   HA        C1    HB       C1   C2
BOND  C2   HS        C2    C3       C2   O21
BOND  C3   HX        C3    HY       C3   O31
! Chain from C2
BOND  O21  C21
BOND  C21  C22
DOUBLE  C21  O22
BOND  C22  H2R       C22  H2S       C22  C23
BOND  C23  H3R       C23  H3S       C23  C24
BOND  C24  H4R       C24  H4S       C24  C25
BOND  C25  H5R       C25  H5S       C25  C26
BOND  C26  H6R       C26  H6S       C26  C27
BOND  C27  H7R       C27  H7S       C27  C28
BOND  C28  H8R       C28  H8S       C28  C29
BOND  C29  H9R       C29  O29S      C29  C210
BOND  O29S HO29
BOND  C210 H10R      C210 H10S      C210 C211
BOND  C211 H11R
DOUBLE  C211 C212
BOND  C212 H12S      C212 C213
BOND  C213 H213
DOUBLE  C213 O213
! Chain From C3
BOND  O31  C31
BOND  C31  C32
DOUBLE  C31  O32
BOND  C32  H2X       C32  H2Y       C32  C33
BOND  C33  H3X       C33  H3Y       C33  C34
BOND  C34  H4X       C34  H4Y       C34  C35
BOND  C35  H5X       C35  H5Y       C35  C36
BOND  C36  H6X       C36  H6Y       C36  C37
BOND  C37  H7X       C37  H7Y       C37  C38
BOND  C38  H8X       C38  H8Y       C38  C39
BOND  C39  H9X       C39  H9Y       C39  C310
BOND  C310 H10X      C310 H10Y      C310 C311
BOND  C311 H11X      C311 H11Y      C311 C312
BOND  C312 H12X      C312 H12Y      C312 C313
BOND  C313 H13X      C313 H13Y      C313 C314
BOND  C314 H14X      C314 H14Y      C314 C315
BOND  C315 H15X      C315 H15Y      C315 C316
BOND  C316 H16X      C316 H16Y      C316 C317
BOND  C317 H17X      C317 H17Y      C317 C318
BOND  C318 H18X      C318 H18Y      C318 H18Z
IMPR C21 O21 C22 O22    C31 O31 C32 O32
IC C13    N      C12    C11        1.4962  110.70   58.21  116.86   1.5431
IC C13    C12    *N     C14        1.4962  110.70  122.38  109.69   1.4988
IC C13    C12    *N     C15        1.4962  110.70 -120.11  108.24   1.5035
IC C11    N      *C12   H12A       1.5431  116.86 -126.30  111.57   1.0789
IC H12A   N      *C12   H12B       1.0789  111.57 -116.09  107.97   1.0968
IC C14    N      C13    H13A       1.4988  110.64  179.23  109.54   1.0859
IC H13A   N      *C13   H13B       1.0859  109.54  119.23  111.23   1.0815
IC H13A   N      *C13   H13C       1.0859  109.54 -119.18  111.05   1.0815
IC C13    N      C14    H14A       1.4962  110.64 -179.08  109.77   1.0871
IC H14A   N      *C14   H14B       1.0871  109.77  118.77  110.79   1.0823
IC H14A   N      *C14   H14C       1.0871  109.77 -119.99  111.49   1.0813
IC C13    N      C15    H15A       1.4962  109.57 -177.23  110.10   1.0935
IC H15A   N      *C15   H15B       1.0935  110.10  112.93  111.06   1.0934
IC H15A   N      *C15   H15C       1.0935  110.10 -123.23  113.53   1.0745
IC N      C12    C11    O12        1.5220  116.86  127.47  108.73   1.4246
IC O12    C12    *C11   H11A       1.4246  108.73 -123.26  112.93   1.1139
IC H11A   C12    *C11   H11B       1.1139  112.93 -118.24  108.98   1.1129
IC C12    C11    O12    P          1.5431  108.73  -67.46  118.12   1.5907
IC C11    O12    P      O11        1.4246  118.12 -168.32  102.97   1.5782
IC O11    O12    *P     O13        1.5782  102.97  117.26  107.49   1.4786
IC O11    O12    *P     O14        1.5782  102.97 -117.10  106.82   1.4809
IC O12    P      O11    C1         1.5907  102.97   54.06  121.76   1.4289
IC P      O11    C1     C2         1.5782  121.76 -121.17  110.94   1.5484
IC C2     O11    *C1    HA         1.5484  110.94 -118.62  108.68   1.1130
IC HA     O11    *C1    HB         1.1130  108.68 -119.02  113.55   1.1172
IC O11    C1     C2     O21        1.4289  110.94 -176.73  106.94   1.4416
IC O21    C1     *C2    C3         1.4416  106.94 -121.18  111.29   1.5592 !defines S chirality
IC C3     C1     *C2    HS         1.5592  111.29 -118.27  107.07   1.1167 !defines S chirality
IC C1     C2     O21    C21        1.5484  106.94  150.70  115.40   1.3210
IC C2     O21    C21    C22        1.4416  115.40  174.90  108.63   1.5285
IC C22    O21    *C21   O22        1.5285  108.63 -180.00  126.48   1.2179
IC O21    C21    C22    C23        1.3210  108.63  176.36  112.31   1.5449
IC C23    C21    *C22   H2R        1.5449  112.31 -121.58  108.13   1.1093
IC H2R    C21    *C22   H2S        1.1093  108.13 -117.31  107.65   1.1097
IC C1     C2     C3     O31        1.5484  111.29  173.26  112.89   1.4456
IC O31    C2     *C3    HX         1.4456  112.89  126.41  109.16   1.1150
IC HX     C2     *C3    HY         1.1150  109.16  114.54  106.71   1.1127
IC C2     C3     O31    C31        1.5592  112.89   87.68  114.98   1.3311
IC C3     O31    C31    C32        1.4456  114.98 -174.06  108.56   1.5294
IC C32    O31    *C31   O32        1.5294  108.56 -179.19  125.98   1.2156
IC O31    C31    C32    C33        1.3311  108.56 -177.74  112.41   1.5445
IC C33    C31    *C32   H2X        1.5445  112.41 -120.78  107.43   1.1102
IC H2X    C31    *C32   H2Y        1.1102  107.43 -117.34  108.12   1.1086
IC C21    C22    C23    C24        1.5285  112.31  178.02  112.16   1.5341
IC C24    C22    *C23   H3R        1.5341  112.16 -120.94  109.78   1.1145
IC H3R    C22    *C23   H3S        1.1145  109.78 -117.89  109.68   1.1143
IC C22    C23    C24    C25        1.5449  112.16  179.33  112.80   1.5348
IC C25    C23    *C24   H4R        1.5348  112.80 -121.37  109.29   1.1131
IC H4R    C22    *C24   H4S        1.1131   89.62 -107.65   90.11   1.1130
IC C23    C24    C25    C26        1.5341  112.80  178.37  112.59   1.5348
IC C26    C24    *C25   H5R        1.5348  112.59 -121.14  109.18   1.1133
IC H5R    C24    *C25   H5S        1.1133  109.18 -117.55  109.23   1.1134
IC C24    C25    C26    C27        1.5348  112.59  179.72  112.64   1.5346
IC C27    C25    *C26   H6R        1.5346  112.64 -121.19  109.26   1.1135
IC H6R    C25    *C26   H6S        1.1135  109.26 -117.50  109.06   1.1131
IC C25    C26    C27    C28        1.5348  112.64  177.39  112.43   1.5398
IC C28    C26    *C27   H7R        1.5398  112.43 -121.50  109.27   1.1125
IC H7R    C26    *C27   H7S        1.1125  109.27 -117.48  109.09   1.1139
IC C26    C27    C28    C29        1.5346  112.43 -179.24  114.58   1.5350
IC C24    C27    *C28   H8R        5.1085   33.83  -56.97  108.15   1.1117
IC H8R    C27    *C28   H8S        1.1117  108.15  116.86  108.99   1.1126
IC C27    C28    C29    C210       1.5398  114.58  175.02  111.60   1.5459
IC C210   C28    *C29   H9R        1.5459  111.60 -122.53  108.92   1.1153
IC H9R    C28    *C29   O29S       1.1153  108.92 -117.81  108.18   1.4189
IC C28    C29    O29S   HO29       1.5350  108.18 -168.88  105.47   0.9599
IC C28    C29    C210   C211       1.5350  111.60 -171.19  115.68   1.5148
IC C211   C29    *C210  H10R       1.5148  115.68 -125.33  107.13   1.1159
IC H10R   C29    *C210  H10S       1.1159  107.13 -113.25  106.97   1.1134
IC C29    C210   C211   C212       1.5459  115.68 -115.11  124.23   1.3463
IC C212   C210   *C211  H11R       1.3463  124.23 -178.92  115.91   1.1030 !trans
IC C210   C211   C212   C213       1.5148  124.23 -179.40  121.75   1.4800
IC C213   C211   *C212  H12S       1.4800  121.75  179.49  119.53   1.0991
IC C211   C212   C213   O213       1.3463  121.75 -178.23  124.76   1.2137
IC O213   C212	 *C213  H213       1.2137  124.76  178.60  117.39   1.1107
IC C31    C32    C33    C34        1.5294  112.41 -178.93  112.21   1.5342
IC C34    C32    *C33   H3X        1.5342  112.21 -121.41  109.75   1.1139
IC H3X    C32    *C33   H3Y        1.1139  109.75 -117.74  109.44   1.1148
IC C32    C33    C34    C35        1.5445  112.21 -179.90  112.65   1.5349
IC C35    C33    *C34   H4X        1.5349  112.65 -121.17  109.02   1.1134
IC H4X    C33    *C34   H4Y        1.1134  109.02 -117.49  109.22   1.1131
IC C33    C34    C35    C36        1.5342  112.65 -179.29  112.60   1.5347
IC C36    C34    *C35   H5X        1.5347  112.60 -121.36  109.09   1.1132
IC H5X    C34    *C35   H5Y        1.1132  109.09 -117.35  109.09   1.1133
IC C34    C35    C36    C37        1.5349  112.60 -179.29  112.78   1.5348
IC C37    C35    *C36   H6X        1.5348  112.78 -121.36  109.07   1.1132
IC H6X    C35    *C36   H6Y        1.1132  109.07 -117.37  109.07   1.1131
IC C35    C36    C37    C38        1.5347  112.78  179.92  112.50   1.5348
IC C38    C36    *C37   H7X        1.5348  112.50 -121.24  109.08   1.1132
IC H7X    C36    *C37   H7Y        1.1132  109.08 -117.43  109.17   1.1131
IC C36    C37    C38    C39        1.5348  112.50 -179.22  112.76   1.5345
IC C39    C37    *C38   H8X        1.5345  112.76 -121.39  109.07   1.1132
IC H8X    C37    *C38   H8Y        1.1132  109.07 -117.38  109.05   1.1133
IC C37    C38    C39    C310       1.5348  112.76 -179.73  112.60   1.5347
IC C310   C38    *C39   H9X        1.5347  112.60 -121.24  109.08   1.1132
IC H9X    C38    *C39   H9Y        1.1132  109.08 -117.44  109.17   1.1131
IC C38    C39    C310   C311       1.5345  112.60 -179.03  112.57   1.5345
IC C311   C39    *C310  H10X       1.5345  112.57 -121.34  109.10   1.1131
IC H10X   C39    *C310  H10Y       1.1131  109.10 -117.41  109.13   1.1132
IC C39    C310   C311   C312       1.5347  112.57 -179.46  112.69   1.5344
IC C312   C310   *C311  H11X       1.5344  112.69 -121.30  109.05   1.1132
IC H11X   C310   *C311  H11Y       1.1132  109.05 -117.39  109.10   1.1132
IC C310   C311   C312   C313       1.5345  112.69 -179.59  112.61   1.5346
IC C313   C311   *C312  H12X       1.5346  112.61 -121.29  109.11   1.1132
IC H12X   C311   *C312  H12Y       1.1132  109.11 -117.44  109.15   1.1132
IC C311   C312   C313   C314       1.5344  112.61 -179.63  112.56   1.5345
IC C314   C312   *C313  H13X       1.5345  112.56 -121.31  109.10   1.1131
IC H13X   C312   *C313  H13Y       1.1131  109.10 -117.42  109.12   1.1132
IC C312   C313   C314   C315       1.5346  112.56 -179.56  112.72   1.5346
IC C315   C313   *C314  H14X       1.5346  112.72 -121.30  109.03   1.1132
IC H14X   C313   *C314  H14Y       1.1132  109.03 -117.38  109.10   1.1131
IC C313   C314   C315   C316       1.5345  112.72 -179.29  112.60   1.5349
IC C316   C314   *C315  H15X       1.5349  112.60 -121.31  109.11   1.1132
IC H15X   C314   *C315  H15Y       1.1132  109.11 -117.43  109.11   1.1132
IC C314   C315   C316   C317       1.5346  112.60  179.96  112.67   1.5340
IC C314   C315   C316   H16X       1.5346  112.60  -58.72  109.13   1.1131
IC H16X   C315   *C316  H16Y       1.1131  109.13  117.39  109.11   1.1132
IC C315   C316   C317   C318       1.5349  112.67  179.90  113.42   1.5310
IC C318   C316   *C317  H17X       1.5310  113.42 -121.68  108.72   1.1140
IC H17X   C316   *C317  H17Y       1.1140  108.72 -116.63  108.73   1.1140
IC C316   C317   C318   H18X       1.5340  113.42 -179.96  110.56   1.1113
IC H18X   C317   *C318  H18Y       1.1113  110.56  120.04  110.47   1.1113
IC H18X   C317   *C318  H18Z       1.1113  110.56 -120.05  110.48   1.1113

RESI CSU08L       0.00 ! [O-(1-O-Palmitoyl-2-O-[(E)-5-hydroxy-8-oxo-6-octenoyl]-L-glycero-3-phospho)choline]anion 
GROUP                  !               H15B
ATOM N    NTL    -0.60 !                 |
ATOM C12  CTL2   -0.10 !           H15A-C15-H15C
ATOM H12A HL      0.25 !                 |
ATOM H12B HL      0.25 !         H13B    |    H14A
ATOM C13  CTL5   -0.35 !           |     |     |
ATOM H13A HL      0.25 !     H13A-C13----N----C14-H14B     (+)
ATOM H13B HL      0.25 !           |     |     |
ATOM H13C HL      0.25 !         H13C    |    H14C
ATOM C14  CTL5   -0.35 !                 |
ATOM H14A HL      0.25 !                 |
ATOM H14B HL      0.25 !                 |    alpha6
ATOM H14C HL      0.25 !                 |
ATOM C15  CTL5   -0.35 !                 |
ATOM H15A HL      0.25 !          H12A--C12---H12B
ATOM H15B HL      0.25 !                 |
ATOM H15C HL      0.25 !                 |
GROUP                  !                 |     alpha5
ATOM C11  CTL2   -0.08 !                 |
ATOM H11A HAL2    0.09 !          H11A--C11---H11B
ATOM H11B HAL2    0.09 !                 |     alpha4
ATOM P    PL      1.50 !        (-) O13  O12
ATOM O13  O2L    -0.78 !              \ /      alpha3
ATOM O14  O2L    -0.78 !               P (+)
ATOM O12  OSLP   -0.57 !              / \      alpha2
ATOM O11  OSLP   -0.57 !        (-) O14  O11
ATOM C1   CTL2   -0.08 !                 |     alpha1
ATOM HA   HAL2    0.09 !            HA---C1---HB
ATOM HB   HAL2    0.09 !                 |     theta1
GROUP                  !                 |
ATOM C2   CTL1    0.17 !            HS---C2--------------
ATOM HS   HAL1    0.09 !                 | beta1        |
ATOM O21  OSL    -0.49 !            O22  O21          theta3
ATOM C21  CL      0.90 !             \\ /  beta2        |
ATOM O22  OBL    -0.63 !               C21              |
ATOM C22  CTL2   -0.22 !               |   beta3        |
ATOM H2R  HAL2    0.09 !        H2R---C22---H2S         |
ATOM H2S  HAL2    0.09 !               |                |
GROUP                  !               |    beta4       |
ATOM C3   CTL2    0.08 !               |                |
[truncated: 736,497 more chars]
