# Supplementary material for: Integrative Computational Prediction Strategy for Antibody–Antigen Binding: A Case Study on Interleukin‑1 Beta
Source: J Chem Inf Model. 2026 May 27;66(11):6659–75. doi: 10.1021/acs.jcim.6c00781 (PMC13250912; doi:10.1021/acs.jcim.6c00781)
Supplement: Supplementary file 2 [file ci6c00781_si_002.zip › charmm-gui-4g6m-AgESSA-r01/toppar/toppar_all36_lipid_sphingo.str]

* Toppar stream for ceramides and spingomyelins; requires flex format files
* top_all36_lipid.rtf and par_all36_lipid.prm
*

! REFERENCES
!
! PSM and SSM Lipids
!
! Venable, R. M.; Sodt, A. J.; Rogaski, B.; Rui, H.; Hatcher, E.; MacKerell, A. D.;
! Pastor, R. W.; Klauda, J. B., CHARMM All-Atom Additive Force Field for Sphingomyelin:
! Elucidation of Hydrogen Bonding and of Positive Curvature. Biophys. J. 2014, 107 (1), 134-145
!
! Ceramide
!
! Submited by Sam Tonddast-Navaei of U. Cincinnati. Advised by Russell Devane
! Tested by Eric Wang of U. Maryland. Advised by Jeffery Klauda
!
!
! CerAP/Cer6, CerNP/Cer3, and CerEOS/Cer1
!
! Wang, E.; Klauda, J. B., Structure and Permeability of Ceramide Bilayers and Multilayers.
! J. Phys. Chem. B., 2019, 123, 11, 2525-2535
! Wang, E.; Klauda, J. B., Molecular Structure of the Long Periodicity Phase in the Stratum Corneum.
! J. Amer. Chem. Soc., 2019. 141, 42, 16930-16943

set nat ?NATC
set app
!We're exploiting what is arguably a bug in the parser. On the left hand side,
!the quotes have proirity, so NAT is correctly substituted. On the right hand
!side, the ? has priority and NATC" (sic) is not a valid substitution...
if "@NAT" ne "?NATC" if @nat ne 0 set app append

read rtf card @app
* cer/sm residues
*
36  1

AUTOGENERATE ANGLE DIHE

! Ceramides

MASS  -1  NHL       14.00700 N !
MASS  -1  CTO1      12.01100 C !
MASS  -1  CEL3      12.01100 C !
MASS  -1  CTO2      12.01100 C !


RESI PSM          0.00 !   sphingomyelin d18:1/16:0
GROUP                  !
ATOM N    NTL    -0.60 !                   H15B
ATOM C15  CTL5   -0.35 !                   |
ATOM H15A HL      0.25 !             H15A-C15-H15C
ATOM H15B HL      0.25 !                   |
ATOM H15C HL      0.25 !             H13C  |   H14C
ATOM C14  CTL5   -0.35 !              |    |   |
ATOM H14A HL      0.25 !        H13A-C13---N--C14-H14A   (+)
ATOM H14B HL      0.25 !              |    |   |
ATOM H14C HL      0.25 !             H13B  |   H14B
ATOM C13  CTL5   -0.35 !                   |
ATOM H13A HL      0.25 !                   |
ATOM H13B HL      0.25 !                   |
ATOM H13C HL      0.25 !              H12A-C12-H12B
ATOM C12  CTL2   -0.10 !                   |
ATOM H12A HL      0.25 !                   |
ATOM H12B HL      0.25 !              H11A-C11-H11B
GROUP                  !                   |
ATOM C11  CTL2   -0.08 !                   |
ATOM H11A HAL2    0.09 !                   |
ATOM H11B HAL2    0.09 !         (-) O13  O12
ATOM P    PL      1.50 !               \ /
ATOM O13  O2L    -0.78 !                P  (+)
ATOM O14  O2L    -0.78 !               / \
ATOM O11  OSLP    -0.57 !         (-) O14  O11
ATOM O12  OSLP    -0.57 !                  |
ATOM C1S  CTL2   -0.08 !                   |
ATOM H1S  HAL2    0.09 !             H1S---C1S---H1T
ATOM H1T  HAL2    0.09 !                   |
GROUP                  !             H2S---C2S-------------NF--HNF
ATOM NF   NHL    -0.70 !                   |               |
ATOM HNF  H       0.35 !                   |               |
ATOM C2S  CTL1    0.30 !                   |               |
ATOM H2S  HAL1    0.05 !                   |               |
GROUP                  !                   |               |
ATOM C3S  CTO1    0.50 !                   |               C1F=OF (FATTY ACID CHAIN)
ATOM H3S  HAL1   -0.11 !                   |               |
ATOM O3   OHL    -0.69 !                   |               |
ATOM HO3  HOL     0.30 !                   |       H2F----C2F---H2G
GROUP                  !                   |               |
ATOM C4S  CEL3   -0.15 !                   |            [(CH2)3F (C3F,C4F...C15F)
ATOM H4S  HEL1    0.15 !                   |               |
GROUP                  !                   |       H16F---C16F---H16G
ATOM C5S  CEL3   -0.15 !                   |               |
ATOM H5S  HEL1    0.15 !                   |              H16H
GROUP                  !            H3S----C3S--O3--HO3
ATOM C6S  CTL2   -0.18 !                   |
ATOM H6S  HAL2    0.09 !                  C4S--H4S
ATOM H6T  HAL2    0.09 !                  ||
GROUP                  !                  C5S--H5S
ATOM C7S  CTL2   -0.18 !                   |
ATOM H7S  HAL2    0.09 !                   |
ATOM H7T  HAL2    0.09 !                [(CH)2]6 (C6S, C7S....C17S)
GROUP                  !                   |
ATOM C8S  CTL2   -0.18 !           H18S---C18S---H18U
ATOM H8S  HAL2    0.09 !                   |
ATOM H8T  HAL2    0.09 !                  H18T
GROUP                  !
ATOM C9S  CTL2   -0.18 !
ATOM H9S  HAL2    0.09 !
ATOM H9T  HAL2    0.09 !
GROUP                  !
ATOM C10S CTL2   -0.18 !
ATOM H10S HAL2    0.09 !
ATOM H10T HAL2    0.09 !
GROUP
ATOM C11S CTL2   -0.18 !
ATOM H11S HAL2    0.09 !
ATOM H11T HAL2    0.09 !
GROUP
ATOM C12S CTL2   -0.18 !
ATOM H12S HAL2    0.09 !
ATOM H12T HAL2    0.09 !
GROUP
ATOM C13S  CTL2  -0.18 !
ATOM H13S  HAL2   0.09 !
ATOM H13T  HAL2   0.09 !
GROUP
ATOM C14S  CTL2  -0.18 !
ATOM H14S  HAL2   0.09 !
ATOM H14T  HAL2   0.09 !
GROUP
ATOM C15S CTL2   -0.18 !
ATOM H15S HAL2    0.09 !
ATOM H15T HAL2    0.09 !
GROUP
ATOM C16S CTL2   -0.18 !
ATOM H16S HAL2    0.09 !
ATOM H16T HAL2    0.09 !
GROUP
ATOM C17S CTL2   -0.18 !
ATOM H17S HAL2    0.09 !
ATOM H17T HAL2    0.09 !
GROUP                  !
ATOM C18S CTL3   -0.27 !
ATOM H18S HAL3    0.09 !
ATOM H18T HAL3    0.09 !
ATOM H18U HAL3    0.09 !
GROUP                  !FATTY ACID CHAIN
ATOM C1F  C       0.55 !
ATOM OF   O      -0.60 !
ATOM C2F  CTL2   -0.07 !
ATOM H2F  HAL2    0.06 !
ATOM H2G  HAL2    0.06 !
GROUP                  !
ATOM C3F  CTL2   -0.18 !
ATOM H3F  HAL2    0.09 !
ATOM H3G  HAL2    0.09 !
GROUP                  !
ATOM C4F  CTL2   -0.18 !
ATOM H4F  HAL2    0.09 !
ATOM H4G  HAL2    0.09 !
GROUP                  !
ATOM C5F  CTL2   -0.18 !
ATOM H5F  HAL2    0.09 !
ATOM H5G  HAL2    0.09 !
GROUP                  !
ATOM C6F  CTL2   -0.18 !
ATOM H6F  HAL2    0.09 !
ATOM H6G  HAL2    0.09 !
GROUP                  !
ATOM C7F  CTL2   -0.18 !
ATOM H7F  HAL2    0.09 !
ATOM H7G  HAL2    0.09 !
GROUP                  !
ATOM C8F  CTL2   -0.18 !
ATOM H8F  HAL2    0.09 !
ATOM H8G  HAL2    0.09 !
GROUP                  !
ATOM C9F  CTL2   -0.18 !
ATOM H9F  HAL2    0.09 !
ATOM H9G  HAL2    0.09 !
GROUP                  !
ATOM C10F CTL2   -0.18 !
ATOM H10F HAL2    0.09 !
ATOM H10G HAL2    0.09 !
GROUP                  !
ATOM C11F CTL2   -0.18 !
ATOM H11F HAL2    0.09 !
ATOM H11G HAL2    0.09 !
GROUP                  !
ATOM C12F CTL2   -0.18 !
ATOM H12F HAL2    0.09 !
ATOM H12G HAL2    0.09 !
GROUP                  !
ATOM C13F CTL2   -0.18 !
ATOM H13F HAL2    0.09 !
ATOM H13G HAL2    0.09 !
GROUP                  !
ATOM C14F CTL2   -0.18 !
ATOM H14F HAL2    0.09 !
ATOM H14G HAL2    0.09 !
GROUP                  !
ATOM C15F CTL2   -0.18 !
ATOM H15F HAL2    0.09 !
ATOM H15G HAL2    0.09 !
GROUP                  !
ATOM C16F CTL3   -0.27 !
ATOM H16F HAL3    0.09 !
ATOM H16G HAL3    0.09 !
ATOM H16H HAL3    0.09 !

!SPHINGOSINE CHAIN
BOND  C18S H18S C18S H18T  C18S H18U
BOND  C18S C17S C17S H17S  C17S H17T
BOND  C17S C16S C16S H16S  C16S H16T
BOND  C16S C15S C15S H15S  C15S H15T
BOND  C15S C14S C14S H14S  C14S H14T
BOND  C14S C13S C13S H13S  C13S H13T
BOND  C13S C12S C12S H12S  C12S H12T
BOND  C12S C11S C11S H11S  C11S H11T
BOND  C11S C10S C10S H10S  C10S H10T
BOND  C10S C9S  C9S  H9S   C9S  H9T
BOND  C9S  C8S  C8S  H8S   C8S  H8T
BOND  C8S  C7S  C7S  H7S   C7S  H7T
BOND  C7S  C6S  C6S  H6S   C6S  H6T
BOND  C6S  C5S  C5S  H5S   C4S  H4S
BOND  C4S  C3S  C3S  H3S   C3S  O3
BOND  O3   HO3
BOND  C3S  C2S  C2S  H2S
BOND  C2S  C1S  C1S  H1S   C1S  H1T
BOND  C1S  O11
!PHOSLPHOCHOLINE
BOND  O11  P    O12  P     O13  P     O14  P
BOND  O12  C11  C11  H11A  C11  H11B
BOND  C11  C12  C12  H12A  C12  H12B
BOND  C12  N    N    C13   N    C14   N    C15
BOND  C13  H13A C13  H13B  C13  H13C
BOND  C14  H14A C14  H14B  C14  H14C
BOND  C15  H15A C15  H15B  C15  H15C
!FATTY ACID CHAIN
BOND  C2S  NF   NF   HNF   NF   C1F
BOND  C1F  C2F  C2F  H2F   C2F  H2G
BOND  C2F  C3F  C3F  H3F   C3F  H3G
BOND  C3F  C4F  C4F  H4F   C4F  H4G
BOND  C4F  C5F  C5F  H5F   C5F  H5G
BOND  C5F  C6F  C6F  H6F   C6F  H6G
BOND  C6F  C7F  C7F  H7F   C7F  H7G
BOND  C7F  C8F  C8F  H8F   C8F  H8G
BOND  C8F  C9F  C9F  H9F   C9F  H9G
BOND  C9F  C10F C10F H10F  C10F H10G
BOND  C10F C11F C11F H11F  C11F H11G
BOND  C11F C12F C12F H12F  C12F H12G
BOND  C12F C13F C13F H13F  C13F H13G
BOND  C13F C14F C14F H14F  C14F H14G
BOND  C14F C15F C15F H15F  C15F H15G
BOND  C15F C16F C16F H16F  C16F H16G
BOND  C16F H16H

DOUBLE C4S  C5S
DOUBLE C1F  OF
IMPR   C1F C2F NF OF  NF C1F C2S HNF

 IC   C18S     C17S    C16S    C15S       1.5309  113.23  180.00  112.64   1.5346
 IC   C17S     C16S    C15S    C14S       1.5337  112.64  180.00  112.58   1.5345
 IC   C16S     C15S    C14S    C13S       1.5346  112.58  180.00  112.58   1.5345
 IC   C15S     C14S    C13S    C12S       1.5345  112.58 -179.99  112.58   1.5345
 IC   C14S     C13S    C12S    C11S       1.5345  112.58  179.97  112.58   1.5344
 IC   C13S     C12S    C11S    C10S       1.5345  112.58 -179.96  112.61   1.5345
 IC   C12S     C11S    C10S    C9S        1.5344  112.61  179.97  112.54   1.5344
 IC   C11S     C10S    C9S     C8S        1.5345  112.54 -179.87  112.66   1.5345
 IC   C10S     C9S     C8S     C7S        1.5344  112.66 -179.89  112.50   1.5354
 IC   C9S      C8S     C7S     C6S        1.5345  112.50 -179.79  112.41   1.5391
 IC   C8S      C7S     C6S     C5S        1.5354  112.41 -179.61  111.46   1.5077
 IC   C7S      C6S     C5S     C4S        1.5391  111.46 -117.13  124.77   1.3444
 IC   C6S      C5S     C4S     C3S        1.5077  124.77  179.01  124.28   1.5009
 IC   C5S      C4S     C3S     C2S        1.3444  124.28  -84.24  110.14   1.5343
 IC   C5S      C4S     C3S     O3         1.3444  124.28  156.07  107.64   1.4235
 IC   C13      C12    *N       C14        1.4967  109.68  116.91  107.30   1.5040
 IC   C13      C12    *N       C15        1.4967  109.68 -123.42  110.88   1.4938
 IC   C12      N       C15     H15A       1.5212  110.88 -177.15  111.31   1.0816
 IC   H15A     N      *C15     H15B       1.0816  111.31  118.98  109.44   1.0875
 IC   H15A     N      *C15     H15C       1.0816  111.31 -122.11  111.46   1.0818
 IC   C12      N       C14     H14A       1.5212  107.30 -178.89  114.23   1.0739
 IC   H14A     N      *C14     H14B       1.0739  114.23  123.44  110.21   1.0968
 IC   H14A     N      *C14     H14C       1.0739  114.23 -124.43  111.41   1.0948
 IC   C12      N       C13     H13A       1.5212  109.68  176.44  111.15   1.0822
 IC   H13A     N      *C13     H13B       1.0822  111.15  121.89  111.75   1.0814
 IC   H13A     N      *C13     H13C       1.0822  111.15 -118.50  109.57   1.0892
 IC   C13      N       C12     C11        1.4967  109.68 -178.83  116.30   1.5392
 IC   C11      N      *C12     H12A       1.5392  116.30  117.04  108.30   1.0985
 IC   C11      N      *C12     H12B       1.5392  116.30 -126.61  112.36   1.0787
 IC   N        C12     C11     O12        1.5212  116.30  126.79  107.85   1.4239
 IC   O12      C12    *C11     H11A       1.4239  107.85  118.10  109.30   1.1131
 IC   O12      C12    *C11     H11B       1.4239  107.85 -123.12  113.16   1.1140
 IC   C12      C11     O12     P          1.5392  107.85  -68.29  118.09   1.5886
 IC   C11      O12     P       O11        1.4239  118.09 -167.58  104.18   1.5725
 IC   O11      O12    *P       O13        1.5725  104.18  116.57  107.05   1.4823
 IC   O11      O12    *P       O14        1.5725  104.18 -118.73  106.98   1.4805
 IC   O12      P       O11     C1S        1.5886  104.18   51.85  121.69   1.4327
 IC   P        O11     C1S     C2S        1.5725  121.69  103.66  111.21   1.5586
 IC   C2S      O11    *C1S     H1S        1.5586  111.21  118.79  108.35   1.1121
 IC   C2S      O11    *C1S     H1T        1.5586  111.21 -123.25  112.85   1.1152
 IC   C2S      C3S     O3      HO3        1.5343  109.80   46.50  104.54   0.9610
 IC   C2S      C3S     C4S     C5S        1.5343  110.14  -84.24  124.28   1.3444
 IC   C5S      C3S    *C4S     H4S        1.3444  124.28  178.79  115.93   1.1003
 IC   C3S      C4S     C5S     C6S        1.5009  124.28  179.01  124.77   1.5077
 IC   C6S      C4S    *C5S     H5S        1.5077  124.77 -178.18  119.00   1.1029
 IC   C4S      C5S     C6S     C7S        1.3444  124.77 -117.13  111.46   1.5391
 IC   C7S      C5S    *C6S     H6S        1.5391  111.46  120.98  111.41   1.1142
 IC   C7S      C5S    *C6S     H6T        1.5391  111.46 -120.60  109.91   1.1125
 IC   C5S      C6S     C7S     C8S        1.5077  111.46 -179.61  112.41   1.5354
 IC   C8S      C6S    *C7S     H7S        1.5354  112.41  121.26  109.74   1.1138
 IC   C8S      C6S    *C7S     H7T        1.5354  112.41 -120.99  109.40   1.1147
 IC   C6S      C7S     C8S     C9S        1.5391  112.41 -179.79  112.50   1.5345
 IC   C9S      C7S    *C8S     H8S        1.5345  112.50  121.20  108.97   1.1132
 IC   C9S      C7S    *C8S     H8T        1.5345  112.50 -121.38  109.07   1.1129
 IC   C7S      C8S     C9S     C10S       1.5354  112.50 -179.89  112.66   1.5344
 IC   C10S     C8S    *C9S     H9S        1.5344  112.66  121.49  109.05   1.1133
 IC   C10S     C8S    *C9S     H9T        1.5344  112.66 -121.38  108.96   1.1136
 IC   C8S      C9S     C10S    C11S       1.5345  112.66 -179.87  112.54   1.5345
 IC   C11S     C9S    *C10S    H10S       1.5345  112.54  121.27  109.07   1.1133
 IC   C11S     C9S    *C10S    H10T       1.5345  112.54 -121.34  109.11   1.1132
 IC   C9S      C10S    C11S    C12S       1.5344  112.54  179.97  112.61   1.5344
 IC   C12S     C10S   *C11S    H11S       1.5344  112.61  121.36  109.09   1.1133
 IC   C12S     C10S   *C11S    H11T       1.5344  112.61 -121.33  109.07   1.1134
 IC   C10S     C11S    C12S    C13S       1.5345  112.61 -179.96  112.58   1.5345
 IC   C13S     C11S   *C12S    H12S       1.5345  112.58  121.29  109.12   1.1133
 IC   C13S     C11S   *C12S    H12T       1.5345  112.58 -121.31  109.15   1.1133
 IC   C11S     C12S    C13S    C14S       1.5344  112.58  179.97  112.58   1.5345
 IC   C14S     C12S   *C13S    H13S       1.5345  112.58  121.30  109.13   1.1133
 IC   C14S     C12S   *C13S    H13T       1.5345  112.58 -121.30  109.13   1.1133
 IC   C12S     C13S    C14S    C15S       1.5345  112.58 -179.99  112.58   1.5345
 IC   C15S     C13S   *C14S    H14S       1.5345  112.58  121.30  109.12   1.1133
 IC   C15S     C13S   *C14S    H14T       1.5345  112.58 -121.31  109.12   1.1133
 IC   C13S     C14S    C15S    C16S       1.5345  112.58  180.00  112.58   1.5346
 IC   C16S     C14S   *C15S    H15S       1.5346  112.58  121.30  109.11   1.1133
 IC   C16S     C14S   *C15S    H15T       1.5346  112.58 -121.30  109.11   1.1133
 IC   C14S     C15S    C16S    C17S       1.5345  112.58  180.00  112.64   1.5337
 IC   C17S     C15S   *C16S    H16S       1.5337  112.64  121.32  109.14   1.1133
 IC   C17S     C15S   *C16S    H16T       1.5337  112.64 -121.32  109.14   1.1133
 IC   C15S     C16S    C17S    C18S       1.5346  112.64  180.00  113.23   1.5309
 IC   C18S     C16S   *C17S    H17S       1.5309  113.23  121.67  108.77   1.1142
 IC   C18S     C16S   *C17S    H17T       1.5309  113.23 -121.67  108.77   1.1142
 IC   C16S     C17S    C18S    H18S       1.5337  113.23  180.00  110.63   1.1113
 IC   H18S     C17S   *C18S    H18T       1.1113  110.63  120.07  110.47   1.1114
 IC   H18S     C17S   *C18S    H18U       1.1113  110.63 -120.07  110.47   1.1114
 IC   C2S      NF      C1F     C2F        1.4406  124.85 -156.83  114.97   1.4964
 IC   C2F      NF     *C1F     OF         1.4964  114.97  162.54  122.11   1.2268
 IC   NF       C1F     C2F     C3F        1.3364  114.97 -146.57  111.92   1.5432
 IC   C3F      C1F    *C2F     H2F        1.5432  111.92 -120.83  107.93   1.1115
 IC   H2F      C1F    *C2F     H2G        1.1115  107.93 -117.30  109.04   1.1113
 IC   C1F      C2F     C3F     C4F        1.4964  111.92  179.54  112.84   1.5310
 IC   C4F      C2F    *C3F     H3F        1.5310  112.84 -121.63  109.37   1.1145
 IC   H3F      C2F    *C3F     H3G        1.1145  109.37 -117.07  109.08   1.1157
 IC   C2F      C3F     C4F     C5F        1.5434  112.23  174.86  112.58   1.5342
 IC   C5F      C3F    *C4F     H4F        1.5342  112.58 -120.18  108.65   1.1140
 IC   H4F      C3F    *C4F     H4G        1.1140  108.65 -117.52  109.62   1.1127
 IC   C3F      C4F     C5F     C6F        1.5340  112.58 -174.06  112.39   1.5340
 IC   C6F      C4F    *C5F     H5F        1.5340  112.39 -122.01  109.38   1.1130
 IC   H5F      C4F    *C5F     H5G        1.1130  109.38 -117.34  108.92   1.1134
 IC   C4F      C5F     C6F     C7F        1.5342  112.39  178.27  112.75   1.5340
 IC   C7F      C5F    *C6F     H6F        1.5340  112.75 -120.93  108.96   1.1137
 IC   H6F      C5F    *C6F     H6G        1.1137  108.96 -117.41  109.22   1.1131
 IC   C5F      C6F     C7F     C8F        1.5340  112.75 -178.89  112.33   1.5342
 IC   C8F      C6F    *C7F     H7F        1.5342  112.33 -121.40  109.26   1.1132
 IC   H7F      C6F    *C7F     H7G        1.1132  109.26 -117.45  109.12   1.1130
 IC   C6F      C7F     C8F     C9F        1.5340  112.33  179.09  112.77   1.5340
 IC   C9F      C7F    *C8F     H8F        1.5340  112.77 -121.23  109.16   1.1134
 IC   H8F      C7F    *C8F     H8G        1.1134  109.16 -117.38  109.08   1.1133
 IC   C7F      C8F     C9F     C10F       1.5342  112.77  179.02  112.34   1.5343
 IC   C10F     C8F    *C9F     H9F        1.5343  112.34 -121.27  109.27   1.1132
 IC   H9F      C8F    *C9F     H9G        1.1132  109.27 -117.45  109.10   1.1130
 IC   C8F      C9F     C10F    C11F       1.5340  112.34  178.16  112.74   1.5340
 IC   C11F     C9F    *C10F    H10F       1.5340  112.74 -121.18  109.16   1.1134
 IC   H10F     C9F    *C10F    H10G       1.1134  109.16 -117.35  109.10   1.1132
 IC   C9F      C10F    C11F    C12F       1.5343  112.74  178.91  112.38   1.5343
 IC   C12F     C10F   *C11F    H11F       1.5343  112.38 -121.39  109.34   1.1131
 IC   H11F     C10F   *C11F    H11G       1.1131  109.34 -117.43  108.98   1.1132
 IC   C10F     C11F    C12F    C13F       1.5340  112.38  176.93  112.68   1.5340
 IC   C13F     C11F   *C12F    H12F       1.5340  112.68 -121.02  109.05   1.1134
 IC   H12F     C11F   *C12F    H12G       1.1134  109.05 -117.34  109.20   1.1131
 IC   C11F     C12F    C13F    C14F       1.5343  112.68 -179.93  112.45   1.5345
 IC   C14F     C12F   *C13F    H13F       1.5345  112.45 -121.60  109.42   1.1129
 IC   H13F     C12F   *C13F    H13G       1.1129  109.42 -117.40  108.85   1.1134
 IC   C12F     C13F    C14F    C15F       1.5340  112.45  175.93  112.68   1.5334
 IC   C15F     C13F   *C14F    H14F       1.5334  112.68 -121.00  109.06   1.1131
 IC   H14F     C13F   *C14F    H14G       1.1131  109.06 -117.24  109.28   1.1130
 IC   C13F     C14F    C15F    C16F       1.5345  112.68 -178.23  113.16   1.5306
 IC   C16F     C14F   *C15F    H15F       1.5306  113.16 -121.86  108.84   1.1140
 IC   H15F     C14F   *C15F    H15G       1.1140  108.84 -116.70  108.76   1.1144
 IC   C14F     C15F    C16F    H16F       1.5334  113.16  -59.91  110.49   1.1113
 IC   H16F     C15F   *C16F    H16G       1.1113  110.49  119.86  110.41   1.1115
 IC   H16F     C15F   *C16F    H16H       1.1113  110.49 -120.11  110.63   1.1112
 IC   C4S      C2S    *C3S     O3         1.5009  110.14  118.36  109.80   1.4235 ! OH chirality (ch
 IC   C4S      C2S    *C3S     H3S        1.5009  110.14 -121.14  110.10   1.1140 ! OH chirality (ch
 IC   O11      C1S     C2S     C3S        1.4327  111.21  175.67  114.25   1.5343 ! assume ok
 IC   C1F      C2S    *NF      HNF        1.3364  124.85 -157.81  113.39   1.0062 ! assume ok
! IC   C1S      C2S     C3S     C4S        1.5586  114.25  -70.50  110.14   1.5009! assume redundent
! SWAPPED
 IC   C4S      C3S     C2S     C1S        1.5009  110.14  160.94  114.25   1.5586
 IC   C1S      C2S     NF      C1F        1.5586  111.52  -70.50  124.85   1.3364
! SWAPPED
 IC   C3S      C1S    *C2S     NF         1.5343  114.25  120.00  111.52   1.4406
 IC   C3S      C1S    *C2S     H2S        1.5343  114.25 -120.00  105.03   1.1194
PATCH FIRST NONE LAST NONE

RESI SSM          0.00 !   sphingomyelin d18:1/18:0
GROUP                  !
ATOM N    NTL    -0.60 !                   H15B
ATOM C15  CTL5   -0.35 !                   |
ATOM H15A HL      0.25 !             H15A-C15-H15C
ATOM H15B HL      0.25 !                   |
ATOM H15C HL      0.25 !             H13C  |   H14C
ATOM C14  CTL5   -0.35 !              |    |   |
ATOM H14A HL      0.25 !        H13A-C13---N--C14-H14A   (+)
ATOM H14B HL      0.25 !              |    |   |
ATOM H14C HL      0.25 !             H13B  |   H14B
ATOM C13  CTL5   -0.35 !                   |
ATOM H13A HL      0.25 !                   |
ATOM H13B HL      0.25 !                   |
ATOM H13C HL      0.25 !              H12A-C12-H12B
ATOM C12  CTL2   -0.10 !                   |
ATOM H12A HL      0.25 !                   |
ATOM H12B HL      0.25 !              H11A-C11-H11B
GROUP                  !                   |
ATOM C11  CTL2   -0.08 !                   |
ATOM H11A HAL2    0.09 !                   |
ATOM H11B HAL2    0.09 !         (-) O13  O12
ATOM P    PL      1.50 !               \ /
ATOM O13  O2L    -0.78 !                P  (+)
ATOM O14  O2L    -0.78 !               / \
ATOM O11  OSLP    -0.57 !         (-) O14  O11
ATOM O12  OSLP    -0.57 !                  |
ATOM C1S  CTL2   -0.08 !                   |
ATOM H1S  HAL2    0.09 !             H1S---C1S---H1T
ATOM H1T  HAL2    0.09 !                   |
GROUP                  !             H2S---C2S-------------NF--HNF
ATOM NF   NHL    -0.70 !                   |               |
ATOM HNF  H       0.35 !                   |               |
ATOM C2S  CTL1    0.30 !                   |               |
ATOM H2S  HAL1    0.05 !                   |               |
GROUP                  !                   |               |
ATOM C3S  CTO1    0.50 !                   |               C1F=OF (FATTY ACID CHAIN)
ATOM H3S  HAL1   -0.11 !                   |               |
ATOM O3   OHL    -0.69 !                   |               |
ATOM HO3  HOL     0.30 !                   |       H2F----C2F---H2G
GROUP                  !                   |               |
ATOM C4S  CEL3   -0.15 !                   |            [(CH2)3F (C3F,C4F...C17F)
ATOM H4S  HEL1    0.15 !                   |               |
GROUP                  !                   |       H18F---C18F---H18G
ATOM C5S  CEL3   -0.15 !                   |               |
ATOM H5S  HEL1    0.15 !                   |              H18H
GROUP                  !            H3S----C3S--O3--HO3
ATOM C6S  CTL2   -0.18 !                   |
ATOM H6S  HAL2    0.09 !                  C4S--H4S
ATOM H6T  HAL2    0.09 !                  ||
GROUP                  !                  C5S--H5S
ATOM C7S  CTL2   -0.18 !                   |
ATOM H7S  HAL2    0.09 !                   |
ATOM H7T  HAL2    0.09 !                [(CH)2]6 (C6S, C7S....C17S)
GROUP                  !                   |
ATOM C8S  CTL2   -0.18 !           H18S---C18S---H18U
ATOM H8S  HAL2    0.09 !                   |
ATOM H8T  HAL2    0.09 !                  H18T
GROUP                  !
ATOM C9S  CTL2   -0.18 !
ATOM H9S  HAL2    0.09 !
ATOM H9T  HAL2    0.09 !
GROUP                  !
ATOM C10S CTL2   -0.18 !
ATOM H10S HAL2    0.09 !
ATOM H10T HAL2    0.09 !
GROUP
ATOM C11S CTL2   -0.18 !
ATOM H11S HAL2    0.09 !
ATOM H11T HAL2    0.09 !
GROUP
ATOM C12S CTL2   -0.18 !
ATOM H12S HAL2    0.09 !
ATOM H12T HAL2    0.09 !
GROUP
ATOM C13S  CTL2  -0.18 !
ATOM H13S  HAL2   0.09 !
ATOM H13T  HAL2   0.09 !
GROUP
ATOM C14S  CTL2  -0.18 !
ATOM H14S  HAL2   0.09 !
ATOM H14T  HAL2   0.09 !
GROUP
ATOM C15S CTL2   -0.18 !
ATOM H15S HAL2    0.09 !
ATOM H15T HAL2    0.09 !
GROUP
ATOM C16S CTL2   -0.18 !
ATOM H16S HAL2    0.09 !
ATOM H16T HAL2    0.09 !
GROUP
ATOM C17S CTL2   -0.18 !
ATOM H17S HAL2    0.09 !
ATOM H17T HAL2    0.09 !
GROUP                  !
ATOM C18S CTL3   -0.27 !
ATOM H18S HAL3    0.09 !
ATOM H18T HAL3    0.09 !
ATOM H18U HAL3    0.09 !
GROUP                  !FATTY ACID CHAIN
ATOM C1F  C       0.55 !
ATOM OF   O      -0.60 !
ATOM C2F  CTL2   -0.07 !
ATOM H2F  HAL2    0.06 !
ATOM H2G  HAL2    0.06 !
GROUP                  !
ATOM C3F  CTL2   -0.18 !
ATOM H3F  HAL2    0.09 !
ATOM H3G  HAL2    0.09 !
GROUP                  !
ATOM C4F  CTL2   -0.18 !
ATOM H4F  HAL2    0.09 !
ATOM H4G  HAL2    0.09 !
GROUP                  !
ATOM C5F  CTL2   -0.18 !
ATOM H5F  HAL2    0.09 !
ATOM H5G  HAL2    0.09 !
GROUP                  !
ATOM C6F  CTL2   -0.18 !
ATOM H6F  HAL2    0.09 !
ATOM H6G  HAL2    0.09 !
GROUP                  !
ATOM C7F  CTL2   -0.18 !
ATOM H7F  HAL2    0.09 !
ATOM H7G  HAL2    0.09 !
GROUP                  !
ATOM C8F  CTL2   -0.18 !
ATOM H8F  HAL2    0.09 !
ATOM H8G  HAL2    0.09 !
GROUP                  !
ATOM C9F  CTL2   -0.18 !
ATOM H9F  HAL2    0.09 !
ATOM H9G  HAL2    0.09 !
GROUP                  !
ATOM C10F CTL2   -0.18 !
ATOM H10F HAL2    0.09 !
ATOM H10G HAL2    0.09 !
GROUP                  !
ATOM C11F CTL2   -0.18 !
ATOM H11F HAL2    0.09 !
ATOM H11G HAL2    0.09 !
GROUP                  !
ATOM C12F CTL2   -0.18 !
ATOM H12F HAL2    0.09 !
ATOM H12G HAL2    0.09 !
GROUP                  !
ATOM C13F CTL2   -0.18 !
ATOM H13F HAL2    0.09 !
ATOM H13G HAL2    0.09 !
GROUP                  !
ATOM C14F CTL2   -0.18 !
ATOM H14F HAL2    0.09 !
ATOM H14G HAL2    0.09 !
GROUP                  !
ATOM C15F CTL2   -0.18 !
ATOM H15F HAL2    0.09 !
ATOM H15G HAL2    0.09 !
GROUP                  !
ATOM C16F CTL2   -0.18 !
ATOM H16F HAL2    0.09 !
ATOM H16G HAL2    0.09 !
GROUP                  !
ATOM C17F CTL2   -0.18 !
ATOM H17F HAL2    0.09 !
ATOM H17G HAL2    0.09 !
GROUP                  !
ATOM C18F CTL3   -0.27 !
ATOM H18F HAL3    0.09 !
ATOM H18G HAL3    0.09 !
ATOM H18H HAL3    0.09 !

!SPHINGOSINE CHAIN
BOND  C18S H18S C18S H18T  C18S H18U
BOND  C18S C17S C17S H17S  C17S H17T
BOND  C17S C16S C16S H16S  C16S H16T
BOND  C16S C15S C15S H15S  C15S H15T
BOND  C15S C14S C14S H14S  C14S H14T
BOND  C14S C13S C13S H13S  C13S H13T
BOND  C13S C12S C12S H12S  C12S H12T
BOND  C12S C11S C11S H11S  C11S H11T
BOND  C11S C10S C10S H10S  C10S H10T
BOND  C10S C9S  C9S  H9S   C9S  H9T
BOND  C9S  C8S  C8S  H8S   C8S  H8T
BOND  C8S  C7S  C7S  H7S   C7S  H7T
BOND  C7S  C6S  C6S  H6S   C6S  H6T
BOND  C6S  C5S  C5S  H5S   C4S  H4S
BOND  C4S  C3S  C3S  H3S   C3S  O3
BOND  O3   HO3
BOND  C3S  C2S  C2S  H2S
BOND  C2S  C1S  C1S  H1S   C1S  H1T
BOND  C1S  O11
!PHOSLPHOCHOLINE
BOND  O11  P    O12  P     O13  P     O14  P
BOND  O12  C11  C11  H11A  C11  H11B
BOND  C11  C12  C12  H12A  C12  H12B
BOND  C12  N    N    C13   N    C14   N    C15
BOND  C13  H13A C13  H13B  C13  H13C
BOND  C14  H14A C14  H14B  C14  H14C
BOND  C15  H15A C15  H15B  C15  H15C
!FATTY ACID CHAIN
BOND  C2S  NF   NF   HNF   NF   C1F
BOND  C1F  C2F  C2F  H2F   C2F  H2G
BOND  C2F  C3F  C3F  H3F   C3F  H3G
BOND  C3F  C4F  C4F  H4F   C4F  H4G
BOND  C4F  C5F  C5F  H5F   C5F  H5G
BOND  C5F  C6F  C6F  H6F   C6F  H6G
BOND  C6F  C7F  C7F  H7F   C7F  H7G
BOND  C7F  C8F  C8F  H8F   C8F  H8G
BOND  C8F  C9F  C9F  H9F   C9F  H9G
BOND  C9F  C10F C10F H10F  C10F H10G
BOND  C10F C11F C11F H11F  C11F H11G
BOND  C11F C12F C12F H12F  C12F H12G
BOND  C12F C13F C13F H13F  C13F H13G
BOND  C13F C14F C14F H14F  C14F H14G
BOND  C14F C15F C15F H15F  C15F H15G
BOND  C15F C16F C16F H16F  C16F H16G
BOND  C16F C17F C17F H17F  C17F H17G
BOND  C17F C18F C18F H18F  C18F H18G
BOND  C18F H18H

DOUBLE C4S  C5S
DOUBLE C1F  OF
IMPR   C1F C2F NF OF  NF C1F C2S HNF

 IC   C13      C12    *N       C14        1.4967  109.68  116.91  107.30   1.5040
 IC   C13      C12    *N       C15        1.4967  109.68 -123.42  110.88   1.4938
 IC   C12      N       C15     H15A       1.5212  110.88 -177.15  111.31   1.0816
 IC   H15A     N      *C15     H15B       1.0816  111.31  118.98  109.44   1.0875
 IC   H15A     N      *C15     H15C       1.0816  111.31 -122.11  111.46   1.0818
 IC   C12      N       C14     H14A       1.5212  107.30 -178.89  114.23   1.0739
 IC   H14A     N      *C14     H14B       1.0739  114.23  123.44  110.21   1.0968
 IC   H14A     N      *C14     H14C       1.0739  114.23 -124.43  111.41   1.0948
 IC   C12      N       C13     H13A       1.5212  109.68  176.44  111.15   1.0822
 IC   H13A     N      *C13     H13B       1.0822  111.15  121.89  111.75   1.0814
 IC   H13A     N      *C13     H13C       1.0822  111.15 -118.50  109.57   1.0892
 IC   C13      N       C12     C11        1.4967  109.68 -178.83  116.30   1.5392
 IC   C11      N      *C12     H12A       1.5392  116.30  117.04  108.30   1.0985
 IC   C11      N      *C12     H12B       1.5392  116.30 -126.61  112.36   1.0787
 IC   N        C12     C11     O12        1.5212  116.30  126.79  107.85   1.4239
 IC   O12      C12    *C11     H11A       1.4239  107.85  118.10  109.30   1.1131
 IC   O12      C12    *C11     H11B       1.4239  107.85 -123.12  113.16   1.1140
 IC   C12      C11     O12     P          1.5392  107.85  -68.29  118.09   1.5886
 IC   C11      O12     P       O11        1.4239  118.09 -167.58  104.18   1.5725
 IC   O11      O12    *P       O13        1.5725  104.18  116.57  107.05   1.4823
 IC   O11      O12    *P       O14        1.5725  104.18 -118.73  106.98   1.4805
 IC   O12      P       O11     C1S        1.5886  104.18   51.85  121.69   1.4327
 IC   P        O11     C1S     C2S        1.5725  121.69  103.66  111.21   1.5586
 IC   C2S      O11    *C1S     H1S        1.5586  111.21  118.79  108.35   1.1121
 IC   C2S      O11    *C1S     H1T        1.5586  111.21 -123.25  112.85   1.1152
 IC   O11      C1S     C2S     C3S        1.4327  111.21  175.67  114.25   1.5343
 IC   C3S      C1S    *C2S     NF         1.5343  114.25  120.00  111.52   1.4406
 IC   C3S      C1S    *C2S     H2S        1.5343  114.25 -120.00  105.03   1.1194
 IC   C1S      C2S     NF      C1F        1.5586  111.52  160.94  124.85   1.3364
 IC   C1F      C2S    *NF      HNF        1.3364  124.85 -157.81  113.39   1.0062
 IC   C1S      C2S     C3S     C4S        1.5586  114.25  170.50  110.14   1.5009
 IC   C4S      C2S    *C3S     O3         1.5009  110.14  118.36  109.80   1.4235
 IC   C4S      C2S    *C3S     H3S        1.5009  110.14 -121.14  110.10   1.1140
 IC   C2S      C3S     O3      HO3        1.5343  109.80   46.50  104.54   0.9610
 IC   C2S      C3S     C4S     C5S        1.5343  110.14  -84.24  124.28   1.3444
 IC   C5S      C3S    *C4S     H4S        1.3444  124.28  178.79  115.93   1.1003
 IC   C3S      C4S     C5S     C6S        1.5009  124.28  179.01  124.77   1.5077
 IC   C6S      C4S    *C5S     H5S        1.5077  124.77 -178.18  119.00   1.1029
 IC   C4S      C5S     C6S     C7S        1.3444  124.77 -117.13  111.46   1.5391
 IC   C7S      C5S    *C6S     H6S        1.5391  111.46  120.98  111.41   1.1142
 IC   C7S      C5S    *C6S     H6T        1.5391  111.46 -120.60  109.91   1.1125
 IC   C5S      C6S     C7S     C8S        1.5077  111.46 -179.61  112.41   1.5354
 IC   C8S      C6S    *C7S     H7S        1.5354  112.41  121.26  109.74   1.1138
 IC   C8S      C6S    *C7S     H7T        1.5354  112.41 -120.99  109.40   1.1147
 IC   C6S      C7S     C8S     C9S        1.5391  112.41 -179.79  112.50   1.5345
 IC   C9S      C7S    *C8S     H8S        1.5345  112.50  121.20  108.97   1.1132
 IC   C9S      C7S    *C8S     H8T        1.5345  112.50 -121.38  109.07   1.1129
 IC   C7S      C8S     C9S     C10S       1.5354  112.50 -179.89  112.66   1.5344
 IC   C10S     C8S    *C9S     H9S        1.5344  112.66  121.49  109.05   1.1133
 IC   C10S     C8S    *C9S     H9T        1.5344  112.66 -121.38  108.96   1.1136
 IC   C8S      C9S     C10S    C11S       1.5345  112.66 -179.87  112.54   1.5345
 IC   C11S     C9S    *C10S    H10S       1.5345  112.54  121.27  109.07   1.1133
 IC   C11S     C9S    *C10S    H10T       1.5345  112.54 -121.34  109.11   1.1132
 IC   C9S      C10S    C11S    C12S       1.5344  112.54  179.97  112.61   1.5344
 IC   C12S     C10S   *C11S    H11S       1.5344  112.61  121.36  109.09   1.1133
 IC   C12S     C10S   *C11S    H11T       1.5344  112.61 -121.33  109.07   1.1134
 IC   C10S     C11S    C12S    C13S       1.5345  112.61 -179.96  112.58   1.5345
 IC   C13S     C11S   *C12S    H12S       1.5345  112.58  121.29  109.12   1.1133
 IC   C13S     C11S   *C12S    H12T       1.5345  112.58 -121.31  109.15   1.1133
 IC   C11S     C12S    C13S    C14S       1.5344  112.58  179.97  112.58   1.5345
 IC   C14S     C12S   *C13S    H13S       1.5345  112.58  121.30  109.13   1.1133
 IC   C14S     C12S   *C13S    H13T       1.5345  112.58 -121.30  109.13   1.1133
 IC   C12S     C13S    C14S    C15S       1.5345  112.58 -179.99  112.58   1.5345
 IC   C15S     C13S   *C14S    H14S       1.5345  112.58  121.30  109.12   1.1133
 IC   C15S     C13S   *C14S    H14T       1.5345  112.58 -121.31  109.12   1.1133
 IC   C13S     C14S    C15S    C16S       1.5345  112.58  180.00  112.58   1.5346
 IC   C16S     C14S   *C15S    H15S       1.5346  112.58  121.30  109.11   1.1133
 IC   C16S     C14S   *C15S    H15T       1.5346  112.58 -121.30  109.11   1.1133
 IC   C14S     C15S    C16S    C17S       1.5345  112.58  180.00  112.64   1.5337
 IC   C17S     C15S   *C16S    H16S       1.5337  112.64  121.32  109.14   1.1133
 IC   C17S     C15S   *C16S    H16T       1.5337  112.64 -121.32  109.14   1.1133
 IC   C15S     C16S    C17S    C18S       1.5346  112.64  180.00  113.23   1.5309
 IC   C18S     C16S   *C17S    H17S       1.5309  113.23  121.67  108.77   1.1142
 IC   C18S     C16S   *C17S    H17T       1.5309  113.23 -121.67  108.77   1.1142
 IC   C16S     C17S    C18S    H18S       1.5337  113.23  180.00  110.63   1.1113
 IC   H18S     C17S   *C18S    H18T       1.1113  110.63  120.07  110.47   1.1114
 IC   H18S     C17S   *C18S    H18U       1.1113  110.63 -120.07  110.47   1.1114
 IC   C2S      NF      C1F     C2F        1.4406  124.85 -156.83  114.97   1.4964
 IC   C2F      NF     *C1F     OF         1.4964  114.97  162.54  122.11   1.2268
 IC   NF       C1F     C2F     C3F        1.3364  114.97  146.57  111.92   1.5432
 IC   C3F      C1F    *C2F     H2F        1.5432  111.92 -120.83  107.93   1.1115
 IC   H2F      C1F    *C2F     H2G        1.1115  107.93 -117.30  109.04   1.1113
 IC   C1F      C2F     C3F     C4F        1.4964  111.92   59.54  112.84   1.5310
 IC   C4F      C2F    *C3F     H3F        1.5310  112.84 -121.63  109.37   1.1145
 IC   H3F      C2F    *C3F     H3G        1.1145  109.37 -117.07  109.08   1.1157
 IC   C2F      C3F     C4F     C5F        1.5434  112.23  174.86  112.58   1.5342
 IC   C5F      C3F    *C4F     H4F        1.5342  112.58 -120.18  108.65   1.1140
 IC   H4F      C3F    *C4F     H4G        1.1140  108.65 -117.52  109.62   1.1127
 IC   C3F      C4F     C5F     C6F        1.5340  112.58 -174.06  112.39   1.5340
 IC   C6F      C4F    *C5F     H5F        1.5340  112.39 -122.01  109.38   1.1130
 IC   H5F      C4F    *C5F     H5G        1.1130  109.38 -117.34  108.92   1.1134
 IC   C4F      C5F     C6F     C7F        1.5342  112.39  178.27  112.75   1.5340
 IC   C7F      C5F    *C6F     H6F        1.5340  112.75 -120.93  108.96   1.1137
 IC   H6F      C5F    *C6F     H6G        1.1137  108.96 -117.41  109.22   1.1131
 IC   C5F      C6F     C7F     C8F        1.5340  112.75 -178.89  112.33   1.5342
 IC   C8F      C6F    *C7F     H7F        1.5342  112.33 -121.40  109.26   1.1132
 IC   H7F      C6F    *C7F     H7G        1.1132  109.26 -117.45  109.12   1.1130
 IC   C6F      C7F     C8F     C9F        1.5340  112.33  179.09  112.77   1.5340
 IC   C9F      C7F    *C8F     H8F        1.5340  112.77 -121.23  109.16   1.1134
 IC   H8F      C7F    *C8F     H8G        1.1134  109.16 -117.38  109.08   1.1133
 IC   C7F      C8F     C9F     C10F       1.5342  112.77  179.02  112.34   1.5343
 IC   C10F     C8F    *C9F     H9F        1.5343  112.34 -121.27  109.27   1.1132
 IC   H9F      C8F    *C9F     H9G        1.1132  109.27 -117.45  109.10   1.1130
 IC   C8F      C9F     C10F    C11F       1.5340  112.34  178.16  112.74   1.5340
 IC   C11F     C9F    *C10F    H10F       1.5340  112.74 -121.18  109.16   1.1134
 IC   H10F     C9F    *C10F    H10G       1.1134  109.16 -117.35  109.10   1.1132
 IC   C9F      C10F    C11F    C12F       1.5343  112.74  178.91  112.38   1.5343
 IC   C12F     C10F   *C11F    H11F       1.5343  112.38 -121.39  109.34   1.1131
 IC   H11F     C10F   *C11F    H11G       1.1131  109.34 -117.43  108.98   1.1132
 IC   C10F     C11F    C12F    C13F       1.5340  112.38  176.93  112.68   1.5340
 IC   C13F     C11F   *C12F    H12F       1.5340  112.68 -121.02  109.05   1.1134
 IC   H12F     C11F   *C12F    H12G       1.1134  109.05 -117.34  109.20   1.1131
 IC   C11F     C12F    C13F    C14F       1.5343  112.68 -179.93  112.45   1.5345
 IC   C14F     C12F   *C13F    H13F       1.5345  112.45 -121.60  109.42   1.1129
 IC   H13F     C12F   *C13F    H13G       1.1129  109.42 -117.40  108.85   1.1134
 IC   C12F     C13F    C14F    C15F       1.5340  112.45  175.93  112.68   1.5334
 IC   C15F     C13F   *C14F    H14F       1.5334  112.68 -121.00  109.06   1.1131
 IC   H14F     C13F   *C14F    H14G       1.1131  109.06 -117.24  109.28   1.1130
 IC   C13F     C14F    C15F    C16F       1.5345  112.68 -178.23  113.16   1.5306
 IC   C16F     C14F   *C15F    H15F       1.5306  113.16 -121.86  108.84   1.1140
 IC   H15F     C14F   *C15F    H15G       1.1140  108.84 -116.70  108.76   1.1144
 IC   C14F     C15F    C16F    C17F       1.5345  112.68 -178.23  113.16   1.5306
 IC   C17F     C15F   *C16F    H16F       1.5306  113.16 -121.86  108.84   1.1140
 IC   H16F     C15F   *C16F    H16G       1.1140  108.84 -116.70  108.76   1.1144
 IC   C15F     C16F    C17F    C18F       1.5345  112.68 -178.23  113.16   1.5306
 IC   C18F     C16F   *C17F    H17F       1.5306  113.16 -121.86  108.84   1.1140
 IC   H17F     C16F   *C17F    H17G       1.1140  108.84 -116.70  108.76   1.1144
 IC   C16F     C17F    C18F    H18F       1.5334  113.16  -59.91  110.49   1.1113
 IC   H18F     C17F   *C18F    H18G       1.1113  110.49  119.86  110.41   1.1115
 IC   H18F     C17F   *C18F    H18H       1.1113  110.49 -120.11  110.63   1.1112
PATCH FIRST NONE LAST NONE

RESI OSM          0.00 !   sphingomyelin d18:1/18:1 (w/oleic acid)
GROUP                  !
ATOM N    NTL    -0.60 !                   H15B
ATOM C15  CTL5   -0.35 !                   |
ATOM H15A HL      0.25 !             H15A-C15-H15C
ATOM H15B HL      0.25 !                   |
ATOM H15C HL      0.25 !             H13C  |   H14C
ATOM C14  CTL5   -0.35 !              |    |   |
ATOM H14A HL      0.25 !        H13A-C13---N--C14-H14A   (+)
ATOM H14B HL      0.25 !              |    |   |
ATOM H14C HL      0.25 !             H13B  |   H14B
ATOM C13  CTL5   -0.35 !                   |
ATOM H13A HL      0.25 !                   |
ATOM H13B HL      0.25 !                   |
ATOM H13C HL      0.25 !              H12A-C12-H12B
ATOM C12  CTL2   -0.10 !                   |
ATOM H12A HL      0.25 !                   |
ATOM H12B HL      0.25 !              H11A-C11-H11B
GROUP                  !                   |
ATOM C11  CTL2   -0.08 !                   |
ATOM H11A HAL2    0.09 !                   |
ATOM H11B HAL2    0.09 !         (-) O13  O12
ATOM P    PL      1.50 !               \ /
ATOM O13  O2L    -0.78 !                P  (+)
ATOM O14  O2L    -0.78 !               / \
ATOM O11  OSLP    -0.57 !         (-) O14  O11
ATOM O12  OSLP    -0.57 !                  |
ATOM C1S  CTL2   -0.08 !                   |
ATOM H1S  HAL2    0.09 !             H1S---C1S---H1T
ATOM H1T  HAL2    0.09 !                   |
GROUP                  !             H2S---C2S-----------------------NF--HNF
ATOM NF   NHL    -0.70 !                   |                         |
ATOM HNF  H       0.35 !                   |                         |
ATOM C2S  CTL1    0.30 !                   |                         |
ATOM H2S  HAL1    0.05 !                   |                         |
GROUP                  !                   |                         |
ATOM C3S  CTO1    0.50 !                   |                         C1F=OF (FATTY ACID CHAIN)
ATOM H3S  HAL1   -0.11 !                   |                         |
ATOM O3   OHL    -0.69 !                   |                         |
ATOM HO3  HOL     0.30 !                   |                 H2F----C2F---H2G
GROUP                  !                   |                         |
ATOM C4S  CEL3   -0.15 !                   |                      [(CH2)3F (C3F,C4F...C8F)
ATOM H4S  HEL1    0.15 !                   |                         |
GROUP                  !                   |                        C9F
ATOM C5S  CEL3   -0.15 !                   |                        ||
ATOM H5S  HEL1    0.15 !                   |                        C10F
GROUP                  !            H3S----C3S--O3--HO3              |
ATOM C6S  CTL2   -0.18 !                   |                      [(CH2)11F (C3F,C4F...C17F)
ATOM H6S  HAL2    0.09 !                  C4S--H4S                   |
ATOM H6T  HAL2    0.09 !                  ||                 H18F---C18F---H18G
GROUP                  !                  C5S--H5S                   |
ATOM C7S  CTL2   -0.18 !                   |                        H18H
ATOM H7S  HAL2    0.09 !                   |
ATOM H7T  HAL2    0.09 !                [(CH)2]6 (C6S, C7S....C17S)
GROUP                  !                   |
ATOM C8S  CTL2   -0.18 !           H18S---C18S---H18U
ATOM H8S  HAL2    0.09 !                   |
ATOM H8T  HAL2    0.09 !                  H18T
GROUP                  !
ATOM C9S  CTL2   -0.18 !
ATOM H9S  HAL2    0.09 !
ATOM H9T  HAL2    0.09 !
GROUP                  !
ATOM C10S CTL2   -0.18 !
ATOM H10S HAL2    0.09 !
ATOM H10T HAL2    0.09 !
GROUP
ATOM C11S CTL2   -0.18 !
ATOM H11S HAL2    0.09 !
ATOM H11T HAL2    0.09 !
GROUP
ATOM C12S CTL2   -0.18 !
ATOM H12S HAL2    0.09 !
ATOM H12T HAL2    0.09 !
GROUP
ATOM C13S  CTL2  -0.18 !
ATOM H13S  HAL2   0.09 !
ATOM H13T  HAL2   0.09 !
GROUP
ATOM C14S  CTL2  -0.18 !
ATOM H14S  HAL2   0.09 !
ATOM H14T  HAL2   0.09 !
GROUP
ATOM C15S CTL2   -0.18 !
ATOM H15S HAL2    0.09 !
ATOM H15T HAL2    0.09 !
GROUP
ATOM C16S CTL2   -0.18 !
ATOM H16S HAL2    0.09 !
ATOM H16T HAL2    0.09 !
GROUP
ATOM C17S CTL2   -0.18 !
ATOM H17S HAL2    0.09 !
ATOM H17T HAL2    0.09 !
GROUP                  !
ATOM C18S CTL3   -0.27 !
ATOM H18S HAL3    0.09 !
ATOM H18T HAL3    0.09 !
ATOM H18U HAL3    0.09 !
GROUP                  !FATTY ACID CHAIN
ATOM C1F  C       0.55 !
ATOM OF   O      -0.60 !
ATOM C2F  CTL2   -0.07 !
ATOM H2F  HAL2    0.06 !
ATOM H2G  HAL2    0.06 !
GROUP                  !
ATOM C3F  CTL2   -0.18 !
ATOM H3F  HAL2    0.09 !
ATOM H3G  HAL2    0.09 !
GROUP                  !
ATOM C4F  CTL2   -0.18 !
ATOM H4F  HAL2    0.09 !
ATOM H4G  HAL2    0.09 !
GROUP                  !
ATOM C5F  CTL2   -0.18 !
ATOM H5F  HAL2    0.09 !
ATOM H5G  HAL2    0.09 !
GROUP                  !
ATOM C6F  CTL2   -0.18 !
ATOM H6F  HAL2    0.09 !
ATOM H6G  HAL2    0.09 !
GROUP                  !
ATOM C7F  CTL2   -0.18 !
ATOM H7F  HAL2    0.09 !
ATOM H7G  HAL2    0.09 !
GROUP                  !
ATOM C8F  CTL2   -0.18 !
ATOM H8F  HAL2    0.09 !
ATOM H8G  HAL2    0.09 !
GROUP                  !
ATOM C9F  CEL1   -0.15 !
ATOM H9F  HEL1    0.15 !
GROUP                  !
ATOM C10F CEL1   -0.15 !
ATOM H10F HEL1    0.15 !
GROUP                  !
ATOM C11F CTL2   -0.18 !
ATOM H11F HAL2    0.09 !
ATOM H11G HAL2    0.09 !
GROUP                  !
ATOM C12F CTL2   -0.18 !
ATOM H12F HAL2    0.09 !
ATOM H12G HAL2    0.09 !
GROUP                  !
ATOM C13F CTL2   -0.18 !
ATOM H13F HAL2    0.09 !
ATOM H13G HAL2    0.09 !
GROUP                  !
ATOM C14F CTL2   -0.18 !
ATOM H14F HAL2    0.09 !
ATOM H14G HAL2    0.09 !
GROUP                  !
ATOM C15F CTL2   -0.18 !
ATOM H15F HAL2    0.09 !
ATOM H15G HAL2    0.09 !
GROUP                  !
ATOM C16F CTL2   -0.18 !
ATOM H16F HAL2    0.09 !
ATOM H16G HAL2    0.09 !
GROUP                  !
ATOM C17F CTL2   -0.18 !
ATOM H17F HAL2    0.09 !
ATOM H17G HAL2    0.09 !
GROUP                  !
ATOM C18F CTL3   -0.27 !
ATOM H18F HAL3    0.09 !
ATOM H18G HAL3    0.09 !
ATOM H18H HAL3    0.09 !

!SPHINGOSINE CHAIN
BOND  C18S H18S C18S H18T  C18S H18U
BOND  C18S C17S C17S H17S  C17S H17T
BOND  C17S C16S C16S H16S  C16S H16T
BOND  C16S C15S C15S H15S  C15S H15T
BOND  C15S C14S C14S H14S  C14S H14T
BOND  C14S C13S C13S H13S  C13S H13T
BOND  C13S C12S C12S H12S  C12S H12T
BOND  C12S C11S C11S H11S  C11S H11T
BOND  C11S C10S C10S H10S  C10S H10T
BOND  C10S C9S  C9S  H9S   C9S  H9T
BOND  C9S  C8S  C8S  H8S   C8S  H8T
BOND  C8S  C7S  C7S  H7S   C7S  H7T
BOND  C7S  C6S  C6S  H6S   C6S  H6T
BOND  C6S  C5S  C5S  H5S   C4S  H4S
BOND  C4S  C3S  C3S  H3S   C3S  O3
BOND  O3   HO3
BOND  C3S  C2S  C2S  H2S
BOND  C2S  C1S  C1S  H1S   C1S  H1T
BOND  C1S  O11
!PHOSLPHOCHOLINE
BOND  O11  P    O12  P     O13  P     O14  P
BOND  O12  C11  C11  H11A  C11  H11B
BOND  C11  C12  C12  H12A  C12  H12B
BOND  C12  N    N    C13   N    C14   N    C15
BOND  C13  H13A C13  H13B  C13  H13C
BOND  C14  H14A C14  H14B  C14  H14C
BOND  C15  H15A C15  H15B  C15  H15C
!FATTY ACID CHAIN
BOND  C2S  NF   NF   HNF   NF   C1F
BOND  C1F  C2F  C2F  H2F   C2F  H2G
BOND  C2F  C3F  C3F  H3F   C3F  H3G
BOND  C3F  C4F  C4F  H4F   C4F  H4G
BOND  C4F  C5F  C5F  H5F   C5F  H5G
BOND  C5F  C6F  C6F  H6F   C6F  H6G
BOND  C6F  C7F  C7F  H7F   C7F  H7G
BOND  C7F  C8F  C8F  H8F   C8F  H8G
BOND  C8F  C9F  C9F  H9F
BOND  C10F H10F
BOND  C10F C11F C11F H11F  C11F H11G
BOND  C11F C12F C12F H12F  C12F H12G
BOND  C12F C13F C13F H13F  C13F H13G
BOND  C13F C14F C14F H14F  C14F H14G
BOND  C14F C15F C15F H15F  C15F H15G
BOND  C15F C16F C16F H16F  C16F H16G
BOND  C16F C17F C17F H17F  C17F H17G
BOND  C17F C18F C18F H18F  C18F H18G
BOND  C18F H18H

DOUBLE C4S  C5S
DOUBLE C9F  C10F
DOUBLE C1F  OF
IMPR   C1F C2F NF OF  NF C1F C2S HNF

 IC   C18S     C17S    C16S    C15S       1.5309  113.23  180.00  112.64   1.5346
 IC   C17S     C16S    C15S    C14S       1.5337  112.64  180.00  112.58   1.5345
 IC   C16S     C15S    C14S    C13S       1.5346  112.58  180.00  112.58   1.5345
 IC   C15S     C14S    C13S    C12S       1.5345  112.58 -179.99  112.58   1.5345
 IC   C14S     C13S    C12S    C11S       1.5345  112.58  179.97  112.58   1.5344
 IC   C13S     C12S    C11S    C10S       1.5345  112.58 -179.96  112.61   1.5345
 IC   C12S     C11S    C10S    C9S        1.5344  112.61  179.97  112.54   1.5344
 IC   C11S     C10S    C9S     C8S        1.5345  112.54 -179.87  112.66   1.5345
 IC   C10S     C9S     C8S     C7S        1.5344  112.66 -179.89  112.50   1.5354
 IC   C9S      C8S     C7S     C6S        1.5345  112.50 -179.79  112.41   1.5391
 IC   C8S      C7S     C6S     C5S        1.5354  112.41 -179.61  111.46   1.5077
 IC   C7S      C6S     C5S     C4S        1.5391  111.46 -117.13  124.77   1.3444
 IC   C6S      C5S     C4S     C3S        1.5077  124.77  179.01  124.28   1.5009
 IC   C5S      C4S     C3S     C2S        1.3444  124.28  -84.24  110.14   1.5343
 IC   C5S      C4S     C3S     O3         1.3444  124.28  156.07  107.64   1.4235
 IC   C4S      C3S     C2S     C1S        1.5009  110.14  -70.50  114.25   1.5586
 IC   C13      C12    *N       C14        1.4967  109.68  116.91  107.30   1.5040
 IC   C13      C12    *N       C15        1.4967  109.68 -123.42  110.88   1.4938
 IC   C12      N       C15     H15A       1.5212  110.88 -177.15  111.31   1.0816
 IC   H15A     N      *C15     H15B       1.0816  111.31  118.98  109.44   1.0875
 IC   H15A     N      *C15     H15C       1.0816  111.31 -122.11  111.46   1.0818
 IC   C12      N       C14     H14A       1.5212  107.30 -178.89  114.23   1.0739
 IC   H14A     N      *C14     H14B       1.0739  114.23  123.44  110.21   1.0968
 IC   H14A     N      *C14     H14C       1.0739  114.23 -124.43  111.41   1.0948
 IC   C12      N       C13     H13A       1.5212  109.68  176.44  111.15   1.0822
 IC   H13A     N      *C13     H13B       1.0822  111.15  121.89  111.75   1.0814
 IC   H13A     N      *C13     H13C       1.0822  111.15 -118.50  109.57   1.0892
 IC   C13      N       C12     C11        1.4967  109.68 -178.83  116.30   1.5392
 IC   C11      N      *C12     H12A       1.5392  116.30  117.04  108.30   1.0985
 IC   C11      N      *C12     H12B       1.5392  116.30 -126.61  112.36   1.0787
 IC   N        C12     C11     O12        1.5212  116.30  126.79  107.85   1.4239
 IC   O12      C12    *C11     H11A       1.4239  107.85  118.10  109.30   1.1131
 IC   O12      C12    *C11     H11B       1.4239  107.85 -123.12  113.16   1.1140
 IC   C12      C11     O12     P          1.5392  107.85  -68.29  118.09   1.5886
 IC   C11      O12     P       O11        1.4239  118.09 -167.58  104.18   1.5725
 IC   O11      O12    *P       O13        1.5725  104.18  116.57  107.05   1.4823
 IC   O11      O12    *P       O14        1.5725  104.18 -118.73  106.98   1.4805
 IC   O12      P       O11     C1S        1.5886  104.18   51.85  121.69   1.4327
 IC   P        O11     C1S     C2S        1.5725  121.69  103.66  111.21   1.5586
 IC   C2S      O11    *C1S     H1S        1.5586  111.21  118.79  108.35   1.1121
 IC   C2S      O11    *C1S     H1T        1.5586  111.21 -123.25  112.85   1.1152
 IC   O11      C1S     C2S     C3S        1.4327  111.21  175.67  114.25   1.5343
 IC   C3S      C1S    *C2S     NF         1.5343  114.25  120.00  111.52   1.4406
 IC   C3S      C1S    *C2S     H2S        1.5343  114.25 -120.00  105.03   1.1194
 IC   C1S      C2S     NF      C1F        1.5586  111.52  160.94  124.85   1.3364
 IC   C1F      C2S    *NF      HNF        1.3364  124.85 -157.81  113.39   1.0062
 IC   C1S      C2S     C3S     C4S        1.5586  114.25  -70.50  110.14   1.5009
 IC   C4S      C2S    *C3S     O3         1.5009  110.14  118.36  109.80   1.4235
 IC   C4S      C2S    *C3S     H3S        1.5009  110.14 -121.14  110.10   1.1140
 IC   C2S      C3S     O3      HO3        1.5343  109.80   46.50  104.54   0.9610
 IC   C2S      C3S     C4S     C5S        1.5343  110.14  -84.24  124.28   1.3444
 IC   C5S      C3S    *C4S     H4S        1.3444  124.28  178.79  115.93   1.1003
 IC   C3S      C4S     C5S     C6S        1.5009  124.28  179.01  124.77   1.5077
 IC   C6S      C4S    *C5S     H5S        1.5077  124.77 -178.18  119.00   1.1029
 IC   C4S      C5S     C6S     C7S        1.3444  124.77 -117.13  111.46   1.5391
 IC   C7S      C5S    *C6S     H6S        1.5391  111.46  120.98  111.41   1.1142
 IC   C7S      C5S    *C6S     H6T        1.5391  111.46 -120.60  109.91   1.1125
 IC   C5S      C6S     C7S     C8S        1.5077  111.46 -179.61  112.41   1.5354
 IC   C8S      C6S    *C7S     H7S        1.5354  112.41  121.26  109.74   1.1138
 IC   C8S      C6S    *C7S     H7T        1.5354  112.41 -120.99  109.40   1.1147
 IC   C6S      C7S     C8S     C9S        1.5391  112.41 -179.79  112.50   1.5345
 IC   C9S      C7S    *C8S     H8S        1.5345  112.50  121.20  108.97   1.1132
 IC   C9S      C7S    *C8S     H8T        1.5345  112.50 -121.38  109.07   1.1129
 IC   C7S      C8S     C9S     C10S       1.5354  112.50 -179.89  112.66   1.5344
 IC   C10S     C8S    *C9S     H9S        1.5344  112.66  121.49  109.05   1.1133
 IC   C10S     C8S    *C9S     H9T        1.5344  112.66 -121.38  108.96   1.1136
 IC   C8S      C9S     C10S    C11S       1.5345  112.66 -179.87  112.54   1.5345
 IC   C11S     C9S    *C10S    H10S       1.5345  112.54  121.27  109.07   1.1133
 IC   C11S     C9S    *C10S    H10T       1.5345  112.54 -121.34  109.11   1.1132
 IC   C9S      C10S    C11S    C12S       1.5344  112.54  179.97  112.61   1.5344
 IC   C12S     C10S   *C11S    H11S       1.5344  112.61  121.36  109.09   1.1133
 IC   C12S     C10S   *C11S    H11T       1.5344  112.61 -121.33  109.07   1.1134
 IC   C10S     C11S    C12S    C13S       1.5345  112.61 -179.96  112.58   1.5345
 IC   C13S     C11S   *C12S    H12S       1.5345  112.58  121.29  109.12   1.1133
 IC   C13S     C11S   *C12S    H12T       1.5345  112.58 -121.31  109.15   1.1133
 IC   C11S     C12S    C13S    C14S       1.5344  112.58  179.97  112.58   1.5345
 IC   C14S     C12S   *C13S    H13S       1.5345  112.58  121.30  109.13   1.1133
 IC   C14S     C12S   *C13S    H13T       1.5345  112.58 -121.30  109.13   1.1133
 IC   C12S     C13S    C14S    C15S       1.5345  112.58 -179.99  112.58   1.5345
 IC   C15S     C13S   *C14S    H14S       1.5345  112.58  121.30  109.12   1.1133
 IC   C15S     C13S   *C14S    H14T       1.5345  112.58 -121.31  109.12   1.1133
 IC   C13S     C14S    C15S    C16S       1.5345  112.58  180.00  112.58   1.5346
 IC   C16S     C14S   *C15S    H15S       1.5346  112.58  121.30  109.11   1.1133
 IC   C16S     C14S   *C15S    H15T       1.5346  112.58 -121.30  109.11   1.1133
 IC   C14S     C15S    C16S    C17S       1.5345  112.58  180.00  112.64   1.5337
 IC   C17S     C15S   *C16S    H16S       1.5337  112.64  121.32  109.14   1.1133
 IC   C17S     C15S   *C16S    H16T       1.5337  112.64 -121.32  109.14   1.1133
 IC   C15S     C16S    C17S    C18S       1.5346  112.64  180.00  113.23   1.5309
 IC   C18S     C16S   *C17S    H17S       1.5309  113.23  121.67  108.77   1.1142
 IC   C18S     C16S   *C17S    H17T       1.5309  113.23 -121.67  108.77   1.1142
 IC   C16S     C17S    C18S    H18S       1.5337  113.23  180.00  110.63   1.1113
 IC   H18S     C17S   *C18S    H18T       1.1113  110.63  120.07  110.47   1.1114
 IC   H18S     C17S   *C18S    H18U       1.1113  110.63 -120.07  110.47   1.1114
 IC   C2S      NF      C1F     C2F        1.4406  124.85 -156.83  114.97   1.4964
 IC   C2F      NF     *C1F     OF         1.4964  114.97  162.54  122.11   1.2268
 IC   NF       C1F     C2F     C3F        1.3364  114.97 -146.57  111.92   1.5432
 IC   C3F      C1F    *C2F     H2F        1.5432  111.92 -120.83  107.93   1.1115
 IC   H2F      C1F    *C2F     H2G        1.1115  107.93 -117.30  109.04   1.1113
 IC   C1F      C2F     C3F     C4F        1.4964  111.92  179.54  112.84   1.5310
 IC   C4F      C2F    *C3F     H3F        1.5310  112.84 -121.63  109.37   1.1145
 IC   H3F      C2F    *C3F     H3G        1.1145  109.37 -117.07  109.08   1.1157
 IC   C2F      C3F     C4F     C5F        1.5434  112.23  174.86  112.58   1.5342
 IC   C5F      C3F    *C4F     H4F        1.5342  112.58 -120.18  108.65   1.1140
 IC   H4F      C3F    *C4F     H4G        1.1140  108.65 -117.52  109.62   1.1127
 IC   C3F      C4F     C5F     C6F        1.5340  112.58 -174.06  112.39   1.5340
 IC   C6F      C4F    *C5F     H5F        1.5340  112.39 -122.01  109.38   1.1130
 IC   H5F      C4F    *C5F     H5G        1.1130  109.38 -117.34  108.92   1.1134
 IC   C4F      C5F     C6F     C7F        1.5342  112.39  178.27  112.75   1.5340
 IC   C7F      C5F    *C6F     H6F        1.5340  112.75 -120.93  108.96   1.1137
 IC   H6F      C5F    *C6F     H6G        1.1137  108.96 -117.41  109.22   1.1131
 IC   C5F      C6F     C7F     C8F        1.5340  112.75 -178.89  112.33   1.5342
 IC   C8F      C6F    *C7F     H7F        1.5342  112.33 -121.40  109.26   1.1132
 IC   H7F      C6F    *C7F     H7G        1.1132  109.26 -117.45  109.12   1.1130
 IC   C6F      C7F     C8F     C9F        1.5340  112.33  179.09  112.77   1.5340
 IC   C9F      C7F    *C8F     H8F        1.5340  112.77 -121.23  109.16   1.1134
 IC   H8F      C7F    *C8F     H8G        1.1134  109.16 -117.38  109.08   1.1133
 IC   C7F      C8F     C9F     C10F       1.5342  112.77  179.02  112.34   1.5343
 IC   C10F     C8F    *C9F     H9F        1.5343  112.34 -121.27  109.27   1.1132
 IC   C8F      C9F     C10F    C11F       1.5340  112.34    0.00  112.74   1.5340
 IC   C11F     C9F    *C10F    H10F       1.5340  112.74 -121.18  109.16   1.1134
 IC   C9F      C10F    C11F    C12F       1.5343  112.74  180.00  112.38   1.5343
 IC   C12F     C10F   *C11F    H11F       1.5343  112.38 -121.39  109.34   1.1131
 IC   H11F     C10F   *C11F    H11G       1.1131  109.34 -117.43  108.98   1.1132
 IC   C10F     C11F    C12F    C13F       1.5340  112.38    0.00  112.68   1.5340
 IC   C13F     C11F   *C12F    H12F       1.5340  112.68 -121.02  109.05   1.1134
 IC   H12F     C11F   *C12F    H12G       1.1134  109.05 -117.34  109.20   1.1131
 IC   C11F     C12F    C13F    C14F       1.5343  112.68 -179.93  112.45   1.5345
 IC   C14F     C12F   *C13F    H13F       1.5345  112.45 -121.60  109.42   1.1129
 IC   H13F     C12F   *C13F    H13G       1.1129  109.42 -117.40  108.85   1.1134
 IC   C12F     C13F    C14F    C15F       1.5340  112.45  175.93  112.68   1.5334
 IC   C15F     C13F   *C14F    H14F       1.5334  112.68 -121.00  109.06   1.1131
 IC   H14F     C13F   *C14F    H14G       1.1131  109.06 -117.24  109.28   1.1130
 IC   C13F     C14F    C15F    C16F       1.5345  112.68 -178.23  113.16   1.5306
 IC   C16F     C14F   *C15F    H15F       1.5306  113.16 -121.86  108.84   1.1140
 IC   H15F     C14F   *C15F    H15G       1.1140  108.84 -116.70  108.76   1.1144
 IC   C14F     C15F    C16F    C17F       1.5345  112.68 -178.23  113.16   1.5306
 IC   C17F     C15F   *C16F    H16F       1.5306  113.16 -121.86  108.84   1.1140
 IC   H16F     C15F   *C16F    H16G       1.1140  108.84 -116.70  108.76   1.1144
 IC   C15F     C16F    C17F    C18F       1.5345  112.68 -178.23  113.16   1.5306
 IC   C18F     C16F   *C17F    H17F       1.5306  113.16 -121.86  108.84   1.1140
 IC   H17F     C16F   *C17F    H17G       1.1140  108.84 -116.70  108.76   1.1144
 IC   C16F     C17F    C18F    H18F       1.5334  113.16  -59.91  110.49   1.1113
 IC   H18F     C17F   *C18F    H18G       1.1113  110.49  119.86  110.41   1.1115
 IC   H18F     C17F   *C18F    H18H       1.1113  110.49 -120.11  110.63   1.1112
PATCH FIRST NONE LAST NONE

RESI ASM          0.00 !   sphingomyelin d18:1/20:0
GROUP                  !
ATOM N    NTL    -0.60 !                   H15B
ATOM C15  CTL5   -0.35 !                   |
ATOM H15A HL      0.25 !             H15A-C15-H15C
ATOM H15B HL      0.25 !                   |
ATOM H15C HL      0.25 !             H13C  |   H14C
ATOM C14  CTL5   -0.35 !              |    |   |
ATOM H14A HL      0.25 !        H13A-C13---N--C14-H14A   (+)
ATOM H14B HL      0.25 !              |    |   |
ATOM H14C HL      0.25 !             H13B  |   H14B
ATOM C13  CTL5   -0.35 !                   |
ATOM H13A HL      0.25 !                   |
ATOM H13B HL      0.25 !                   |
ATOM H13C HL      0.25 !              H12A-C12-H12B
ATOM C12  CTL2   -0.10 !                   |
ATOM H12A HL      0.25 !                   |
ATOM H12B HL      0.25 !              H11A-C11-H11B
GROUP                  !                   |
ATOM C11  CTL2   -0.08 !                   |
ATOM H11A HAL2    0.09 !                   |
ATOM H11B HAL2    0.09 !         (-) O13  O12
ATOM P    PL      1.50 !               \ /
ATOM O13  O2L    -0.78 !                P  (+)
ATOM O14  O2L    -0.78 !               / \
ATOM O11  OSLP    -0.57 !         (-) O14  O11
ATOM O12  OSLP    -0.57 !                  |
ATOM C1S  CTL2   -0.08 !                   |
ATOM H1S  HAL2    0.09 !             H1S---C1S---H1T
ATOM H1T  HAL2    0.09 !                   |
GROUP                  !             H2S---C2S-------------NF--HNF
ATOM NF   NHL    -0.70 !                   |               |
ATOM HNF  H       0.35 !                   |               |
ATOM C2S  CTL1    0.30 !                   |               |
ATOM H2S  HAL1    0.05 !                   |               |
GROUP                  !                   |               |
ATOM C3S  CTO1    0.50 !                   |               C1F=OF (FATTY ACID CHAIN)
ATOM H3S  HAL1   -0.11 !                   |               |
ATOM O3   OHL    -0.69 !                   |               |
ATOM HO3  HOL     0.30 !                   |       H2F----C2F---H2G
GROUP                  !                   |               |
ATOM C4S  CEL3   -0.15 !                   |            [(CH2)3F (C3F,C4F...C19F)
ATOM H4S  HEL1    0.15 !                   |               |
GROUP                  !                   |       H20F---C20F---H20G
ATOM C5S  CEL3   -0.15 !                   |               |
ATOM H5S  HEL1    0.15 !                   |              H20H
GROUP                  !            H3S----C3S--O3--HO3
ATOM C6S  CTL2   -0.18 !                   |
ATOM H6S  HAL2    0.09 !                  C4S--H4S
ATOM H6T  HAL2    0.09 !                  ||
GROUP                  !                  C5S--H5S
ATOM C7S  CTL2   -0.18 !                   |
ATOM H7S  HAL2    0.09 !                   |
ATOM H7T  HAL2    0.09 !                [(CH)2]6 (C6S, C7S....C17S)
GROUP                  !                   |
ATOM C8S  CTL2   -0.18 !           H18S---C18S---H18U
ATOM H8S  HAL2    0.09 !                   |
ATOM H8T  HAL2    0.09 !                  H18T
GROUP                  !
ATOM C9S  CTL2   -0.18 !
ATOM H9S  HAL2    0.09 !
ATOM H9T  HAL2    0.09 !
GROUP                  !
ATOM C10S CTL2   -0.18 !
ATOM H10S HAL2    0.09 !
ATOM H10T HAL2    0.09 !
GROUP
ATOM C11S CTL2   -0.18 !
ATOM H11S HAL2    0.09 !
ATOM H11T HAL2    0.09 !
GROUP
ATOM C12S CTL2   -0.18 !
ATOM H12S HAL2    0.09 !
ATOM H12T HAL2    0.09 !
GROUP
ATOM C13S  CTL2  -0.18 !
ATOM H13S  HAL2   0.09 !
ATOM H13T  HAL2   0.09 !
GROUP
ATOM C14S  CTL2  -0.18 !
ATOM H14S  HAL2   0.09 !
ATOM H14T  HAL2   0.09 !
GROUP
ATOM C15S CTL2   -0.18 !
ATOM H15S HAL2    0.09 !
ATOM H15T HAL2    0.09 !
GROUP
ATOM C16S CTL2   -0.18 !
ATOM H16S HAL2    0.09 !
ATOM H16T HAL2    0.09 !
GROUP
ATOM C17S CTL2   -0.18 !
ATOM H17S HAL2    0.09 !
ATOM H17T HAL2    0.09 !
GROUP                  !
ATOM C18S CTL3   -0.27 !
ATOM H18S HAL3    0.09 !
ATOM H18T HAL3    0.09 !
ATOM H18U HAL3    0.09 !
GROUP                  !FATTY ACID CHAIN
ATOM C1F  C       0.55 !
ATOM OF   O      -0.60 !
ATOM C2F  CTL2   -0.07 !
ATOM H2F  HAL2    0.06 !
ATOM H2G  HAL2    0.06 !
GROUP                  !
ATOM C3F  CTL2   -0.18 !
ATOM H3F  HAL2    0.09 !
ATOM H3G  HAL2    0.09 !
GROUP                  !
ATOM C4F  CTL2   -0.18 !
ATOM H4F  HAL2    0.09 !
ATOM H4G  HAL2    0.09 !
GROUP                  !
ATOM C5F  CTL2   -0.18 !
ATOM H5F  HAL2    0.09 !
ATOM H5G  HAL2    0.09 !
GROUP                  !
ATOM C6F  CTL2   -0.18 !
ATOM H6F  HAL2    0.09 !
ATOM H6G  HAL2    0.09 !
GROUP                  !
ATOM C7F  CTL2   -0.18 !
ATOM H7F  HAL2    0.09 !
ATOM H7G  HAL2    0.09 !
GROUP                  !
ATOM C8F  CTL2   -0.18 !
ATOM H8F  HAL2    0.09 !
ATOM H8G  HAL2    0.09 !
GROUP                  !
ATOM C9F  CTL2   -0.18 !
ATOM H9F  HAL2    0.09 !
ATOM H9G  HAL2    0.09 !
GROUP                  !
ATOM C10F CTL2   -0.18 !
ATOM H10F HAL2    0.09 !
ATOM H10G HAL2    0.09 !
GROUP                  !
ATOM C11F CTL2   -0.18 !
ATOM H11F HAL2    0.09 !
ATOM H11G HAL2    0.09 !
GROUP                  !
ATOM C12F CTL2   -0.18 !
ATOM H12F HAL2    0.09 !
ATOM H12G HAL2    0.09 !
GROUP                  !
ATOM C13F CTL2   -0.18 !
ATOM H13F HAL2    0.09 !
ATOM H13G HAL2    0.09 !
GROUP                  !
ATOM C14F CTL2   -0.18 !
ATOM H14F HAL2    0.09 !
ATOM H14G HAL2    0.09 !
GROUP                  !
ATOM C15F CTL2   -0.18 !
ATOM H15F HAL2    0.09 !
ATOM H15G HAL2    0.09 !
GROUP                  !
ATOM C16F CTL2   -0.18 !
ATOM H16F HAL2    0.09 !
ATOM H16G HAL2    0.09 !
GROUP                  !
ATOM C17F CTL2   -0.18 !
ATOM H17F HAL2    0.09 !
ATOM H17G HAL2    0.09 !
GROUP                  !
ATOM C18F CTL2   -0.18 !
ATOM H18F HAL2    0.09 !
ATOM H18G HAL2    0.09 !
GROUP                  !
ATOM C19F CTL2   -0.18 !
ATOM H19F HAL2    0.09 !
ATOM H19G HAL2    0.09 !
GROUP                  !
ATOM C20F CTL3   -0.27 !
ATOM H20F HAL3    0.09 !
ATOM H20G HAL3    0.09 !
ATOM H20H HAL3    0.09 !

!SPHINGOSINE CHAIN
BOND  C18S H18S C18S H18T  C18S H18U
BOND  C18S C17S C17S H17S  C17S H17T
BOND  C17S C16S C16S H16S  C16S H16T
BOND  C16S C15S C15S H15S  C15S H15T
BOND  C15S C14S C14S H14S  C14S H14T
BOND  C14S C13S C13S H13S  C13S H13T
BOND  C13S C12S C12S H12S  C12S H12T
BOND  C12S C11S C11S H11S  C11S H11T
BOND  C11S C10S C10S H10S  C10S H10T
BOND  C10S C9S  C9S  H9S   C9S  H9T
BOND  C9S  C8S  C8S  H8S   C8S  H8T
BOND  C8S  C7S  C7S  H7S   C7S  H7T
BOND  C7S  C6S  C6S  H6S   C6S  H6T
BOND  C6S  C5S  C5S  H5S   C4S  H4S
BOND  C4S  C3S  C3S  H3S   C3S  O3
BOND  O3   HO3
BOND  C3S  C2S  C2S  H2S
BOND  C2S  C1S  C1S  H1S   C1S  H1T
BOND  C1S  O11
!PHOSLPHOCHOLINE
BOND  O11  P    O12  P     O13  P     O14  P
BOND  O12  C11  C11  H11A  C11  H11B
BOND  C11  C12  C12  H12A  C12  H12B
BOND  C12  N    N    C13   N    C14   N    C15
BOND  C13  H13A C13  H13B  C13  H13C
BOND  C14  H14A C14  H14B  C14  H14C
BOND  C15  H15A C15  H15B  C15  H15C
!FATTY ACID CHAIN
BOND  C2S  NF   NF   HNF   NF   C1F
BOND  C1F  C2F  C2F  H2F   C2F  H2G
BOND  C2F  C3F  C3F  H3F   C3F  H3G
BOND  C3F  C4F  C4F  H4F   C4F  H4G
BOND  C4F  C5F  C5F  H5F   C5F  H5G
BOND  C5F  C6F  C6F  H6F   C6F  H6G
BOND  C6F  C7F  C7F  H7F   C7F  H7G
BOND  C7F  C8F  C8F  H8F   C8F  H8G
BOND  C8F  C9F  C9F  H9F   C9F  H9G
BOND  C9F  C10F C10F H10F  C10F H10G
BOND  C10F C11F C11F H11F  C11F H11G
BOND  C11F C12F C12F H12F  C12F H12G
BOND  C12F C13F C13F H13F  C13F H13G
BOND  C13F C14F C14F H14F  C14F H14G
BOND  C14F C15F C15F H15F  C15F H15G
BOND  C15F C16F C16F H16F  C16F H16G
BOND  C16F C17F C17F H17F  C17F H17G
BOND  C17F C18F C18F H18F  C18F H18G
BOND  C18F C19F C19F H19F  C19F H19G
BOND  C19F C20F C20F H20F  C20F H20G
BOND  C20F H20H

DOUBLE C4S  C5S
DOUBLE C1F  OF
IMPR   C1F C2F NF OF  NF C1F C2S HNF

 IC   C18S     C17S    C16S    C15S       1.5309  113.23  180.00  112.64   1.5346
 IC   C17S     C16S    C15S    C14S       1.5337  112.64  180.00  112.58   1.5345
 IC   C16S     C15S    C14S    C13S       1.5346  112.58  180.00  112.58   1.5345
 IC   C15S     C14S    C13S    C12S       1.5345  112.58 -179.99  112.58   1.5345
 IC   C14S     C13S    C12S    C11S       1.5345  112.58  179.97  112.58   1.5344
 IC   C13S     C12S    C11S    C10S       1.5345  112.58 -179.96  112.61   1.5345
 IC   C12S     C11S    C10S    C9S        1.5344  112.61  179.97  112.54   1.5344
 IC   C11S     C10S    C9S     C8S        1.5345  112.54 -179.87  112.66   1.5345
 IC   C10S     C9S     C8S     C7S        1.5344  112.66 -179.89  112.50   1.5354
 IC   C9S      C8S     C7S     C6S        1.5345  112.50 -179.79  112.41   1.5391
 IC   C8S      C7S     C6S     C5S        1.5354  112.41 -179.61  111.46   1.5077
 IC   C7S      C6S     C5S     C4S        1.5391  111.46 -117.13  124.77   1.3444
 IC   C6S      C5S     C4S     C3S        1.5077  124.77  179.01  124.28   1.5009
 IC   C5S      C4S     C3S     C2S        1.3444  124.28  -84.24  110.14   1.5343
 IC   C5S      C4S     C3S     O3         1.3444  124.28  156.07  107.64   1.4235
 IC   C4S      C3S     C2S     C1S        1.5009  110.14  -70.50  114.25   1.5586
 IC   C13      C12    *N       C14        1.4967  109.68  116.91  107.30   1.5040
 IC   C13      C12    *N       C15        1.4967  109.68 -123.42  110.88   1.4938
 IC   C12      N       C15     H15A       1.5212  110.88 -177.15  111.31   1.0816
 IC   H15A     N      *C15     H15B       1.0816  111.31  118.98  109.44   1.0875
 IC   H15A     N      *C15     H15C       1.0816  111.31 -122.11  111.46   1.0818
 IC   C12      N       C14     H14A       1.5212  107.30 -178.89  114.23   1.0739
 IC   H14A     N      *C14     H14B       1.0739  114.23  123.44  110.21   1.0968
 IC   H14A     N      *C14     H14C       1.0739  114.23 -124.43  111.41   1.0948
 IC   C12      N       C13     H13A       1.5212  109.68  176.44  111.15   1.0822
 IC   H13A     N      *C13     H13B       1.0822  111.15  121.89  111.75   1.0814
 IC   H13A     N      *C13     H13C       1.0822  111.15 -118.50  109.57   1.0892
 IC   C13      N       C12     C11        1.4967  109.68 -178.83  116.30   1.5392
 IC   C11      N      *C12     H12A       1.5392  116.30  117.04  108.30   1.0985
 IC   C11      N      *C12     H12B       1.5392  116.30 -126.61  112.36   1.0787
 IC   N        C12     C11     O12        1.5212  116.30  126.79  107.85   1.4239
 IC   O12      C12    *C11     H11A       1.4239  107.85  118.10  109.30   1.1131
 IC   O12      C12    *C11     H11B       1.4239  107.85 -123.12  113.16   1.1140
 IC   C12      C11     O12     P          1.5392  107.85  -68.29  118.09   1.5886
 IC   C11      O12     P       O11        1.4239  118.09 -167.58  104.18   1.5725
 IC   O11      O12    *P       O13        1.5725  104.18  116.57  107.05   1.4823
 IC   O11      O12    *P       O14        1.5725  104.18 -118.73  106.98   1.4805
 IC   O12      P       O11     C1S        1.5886  104.18   51.85  121.69   1.4327
 IC   P        O11     C1S     C2S        1.5725  121.69  103.66  111.21   1.5586
 IC   C2S      O11    *C1S     H1S        1.5586  111.21  118.79  108.35   1.1121
 IC   C2S      O11    *C1S     H1T        1.5586  111.21 -123.25  112.85   1.1152
 IC   O11      C1S     C2S     C3S        1.4327  111.21  175.67  114.25   1.5343
 IC   C3S      C1S    *C2S     NF         1.5343  114.25  120.00  111.52   1.4406
 IC   C3S      C1S    *C2S     H2S        1.5343  114.25 -120.00  105.03   1.1194
 IC   C1S      C2S     NF      C1F        1.5586  111.52  160.94  124.85   1.3364
 IC   C1F      C2S    *NF      HNF        1.3364  124.85 -157.81  113.39   1.0062
 IC   C1S      C2S     C3S     C4S        1.5586  114.25  -70.50  110.14   1.5009
 IC   C4S      C2S    *C3S     O3         1.5009  110.14  118.36  109.80   1.4235
 IC   C4S      C2S    *C3S     H3S        1.5009  110.14 -121.14  110.10   1.1140
 IC   C2S      C3S     O3      HO3        1.5343  109.80   46.50  104.54   0.9610
 IC   C2S      C3S     C4S     C5S        1.5343  110.14  -84.24  124.28   1.3444
 IC   C5S      C3S    *C4S     H4S        1.3444  124.28  178.79  115.93   1.1003
 IC   C3S      C4S     C5S     C6S        1.5009  124.28  179.01  124.77   1.5077
 IC   C6S      C4S    *C5S     H5S        1.5077  124.77 -178.18  119.00   1.1029
 IC   C4S      C5S     C6S     C7S        1.3444  124.77 -117.13  111.46   1.5391
 IC   C7S      C5S    *C6S     H6S        1.5391  111.46  120.98  111.41   1.1142
 IC   C7S      C5S    *C6S     H6T        1.5391  111.46 -120.60  109.91   1.1125
 IC   C5S      C6S     C7S     C8S        1.5077  111.46 -179.61  112.41   1.5354
 IC   C8S      C6S    *C7S     H7S        1.5354  112.41  121.26  109.74   1.1138
 IC   C8S      C6S    *C7S     H7T        1.5354  112.41 -120.99  109.40   1.1147
 IC   C6S      C7S     C8S     C9S        1.5391  112.41 -179.79  112.50   1.5345
 IC   C9S      C7S    *C8S     H8S        1.5345  112.50  121.20  108.97   1.1132
 IC   C9S      C7S    *C8S     H8T        1.5345  112.50 -121.38  109.07   1.1129
 IC   C7S      C8S     C9S     C10S       1.5354  112.50 -179.89  112.66   1.5344
 IC   C10S     C8S    *C9S     H9S        1.5344  112.66  121.49  109.05   1.1133
 IC   C10S     C8S    *C9S     H9T        1.5344  112.66 -121.38  108.96   1.1136
 IC   C8S      C9S     C10S    C11S       1.5345  112.66 -179.87  112.54   1.5345
 IC   C11S     C9S    *C10S    H10S       1.5345  112.54  121.27  109.07   1.1133
 IC   C11S     C9S    *C10S    H10T       1.5345  112.54 -121.34  109.11   1.1132
 IC   C9S      C10S    C11S    C12S       1.5344  112.54  179.97  112.61   1.5344
 IC   C12S     C10S   *C11S    H11S       1.5344  112.61  121.36  109.09   1.1133
 IC   C12S     C10S   *C11S    H11T       1.5344  112.61 -121.33  109.07   1.1134
 IC   C10S     C11S    C12S    C13S       1.5345  112.61 -179.96  112.58   1.5345
 IC   C13S     C11S   *C12S    H12S       1.5345  112.58  121.29  109.12   1.1133
 IC   C13S     C11S   *C12S    H12T       1.5345  112.58 -121.31  109.15   1.1133
 IC   C11S     C12S    C13S    C14S       1.5344  112.58  179.97  112.58   1.5345
 IC   C14S     C12S   *C13S    H13S       1.5345  112.58  121.30  109.13   1.1133
 IC   C14S     C12S   *C13S    H13T       1.5345  112.58 -121.30  109.13   1.1133
 IC   C12S     C13S    C14S    C15S       1.5345  112.58 -179.99  112.58   1.5345
 IC   C15S     C13S   *C14S    H14S       1.5345  112.58  121.30  109.12   1.1133
 IC   C15S     C13S   *C14S    H14T       1.5345  112.58 -121.31  109.12   1.1133
 IC   C13S     C14S    C15S    C16S       1.5345  112.58  180.00  112.58   1.5346
 IC   C16S     C14S   *C15S    H15S       1.5346  112.58  121.30  109.11   1.1133
 IC   C16S     C14S   *C15S    H15T       1.5346  112.58 -121.30  109.11   1.1133
 IC   C14S     C15S    C16S    C17S       1.5345  112.58  180.00  112.64   1.5337
 IC   C17S     C15S   *C16S    H16S       1.5337  112.64  121.32  109.14   1.1133
 IC   C17S     C15S   *C16S    H16T       1.5337  112.64 -121.32  109.14   1.1133
 IC   C15S     C16S    C17S    C18S       1.5346  112.64  180.00  113.23   1.5309
 IC   C18S     C16S   *C17S    H17S       1.5309  113.23  121.67  108.77   1.1142
 IC   C18S     C16S   *C17S    H17T       1.5309  113.23 -121.67  108.77   1.1142
 IC   C16S     C17S    C18S    H18S       1.5337  113.23  180.00  110.63   1.1113
 IC   H18S     C17S   *C18S    H18T       1.1113  110.63  120.07  110.47   1.1114
 IC   H18S     C17S   *C18S    H18U       1.1113  110.63 -120.07  110.47   1.1114
 IC   C2S      NF      C1F     C2F        1.4406  124.85 -156.83  114.97   1.4964
 IC   C2F      NF     *C1F     OF         1.4964  114.97  162.54  122.11   1.2268
 IC   NF       C1F     C2F     C3F        1.3364  114.97 -146.57  111.92   1.5432
 IC   C3F      C1F    *C2F     H2F        1.5432  111.92 -120.83  107.93   1.1115
 IC   H2F      C1F    *C2F     H2G        1.1115  107.93 -117.30  109.04   1.1113
 IC   C1F      C2F     C3F     C4F        1.4964  111.92  179.54  112.84   1.5310
 IC   C4F      C2F    *C3F     H3F        1.5310  112.84 -121.63  109.37   1.1145
 IC   H3F      C2F    *C3F     H3G        1.1145  109.37 -117.07  109.08   1.1157
 IC   C2F      C3F     C4F     C5F        1.5434  112.23  174.86  112.58   1.5342
 IC   C5F      C3F    *C4F     H4F        1.5342  112.58 -120.18  108.65   1.1140
 IC   H4F      C3F    *C4F     H4G        1.1140  108.65 -117.52  109.62   1.1127
 IC   C3F      C4F     C5F     C6F        1.5340  112.58 -174.06  112.39   1.5340
 IC   C6F      C4F    *C5F     H5F        1.5340  112.39 -122.01  109.38   1.1130
 IC   H5F      C4F    *C5F     H5G        1.1130  109.38 -117.34  108.92   1.1134
 IC   C4F      C5F     C6F     C7F        1.5342  112.39  178.27  112.75   1.5340
 IC   C7F      C5F    *C6F     H6F        1.5340  112.75 -120.93  108.96   1.1137
 IC   H6F      C5F    *C6F     H6G        1.1137  108.96 -117.41  109.22   1.1131
 IC   C5F      C6F     C7F     C8F        1.5340  112.75 -178.89  112.33   1.5342
 IC   C8F      C6F    *C7F     H7F        1.5342  112.33 -121.40  109.26   1.1132
 IC   H7F      C6F    *C7F     H7G        1.1132  109.26 -117.45  109.12   1.1130
 IC   C6F      C7F     C8F     C9F        1.5340  112.33  179.09  112.77   1.5340
 IC   C9F      C7F    *C8F     H8F        1.5340  112.77 -121.23  109.16   1.1134
 IC   H8F      C7F    *C8F     H8G        1.1134  109.16 -117.38  109.08   1.1133
 IC   C7F      C8F     C9F     C10F       1.5342  112.77  179.02  112.34   1.5343
 IC   C10F     C8F    *C9F     H9F        1.5343  112.34 -121.27  109.27   1.1132
 IC   H9F      C8F    *C9F     H9G        1.1132  109.27 -117.45  109.10   1.1130
 IC   C8F      C9F     C10F    C11F       1.5340  112.34  178.16  112.74   1.5340
 IC   C11F     C9F    *C10F    H10F       1.5340  112.74 -121.18  109.16   1.1134
 IC   H10F     C9F    *C10F    H10G       1.1134  109.16 -117.35  109.10   1.1132
 IC   C9F      C10F    C11F    C12F       1.5343  112.74  178.91  112.38   1.5343
 IC   C12F     C10F   *C11F    H11F       1.5343  112.38 -121.39  109.34   1.1131
 IC   H11F     C10F   *C11F    H11G       1.1131  109.34 -117.43  108.98   1.1132
 IC   C10F     C11F    C12F    C13F       1.5340  112.38  176.93  112.68   1.5340
 IC   C13F     C11F   *C12F    H12F       1.5340  112.68 -121.02  109.05   1.1134
 IC   H12F     C11F   *C12F    H12G       1.1134  109.05 -117.34  109.20   1.1131
 IC   C11F     C12F    C13F    C14F       1.5343  112.68 -179.93  112.45   1.5345
 IC   C14F     C12F   *C13F    H13F       1.5345  112.45 -121.60  109.42   1.1129
 IC   H13F     C12F   *C13F    H13G       1.1129  109.42 -117.40  108.85   1.1134
 IC   C12F     C13F    C14F    C15F       1.5340  112.45  175.93  112.68   1.5334
 IC   C15F     C13F   *C14F    H14F       1.5334  112.68 -121.00  109.06   1.1131
 IC   H14F     C13F   *C14F    H14G       1.1131  109.06 -117.24  109.28   1.1130
 IC   C13F     C14F    C15F    C16F       1.5345  112.68 -178.23  113.16   1.5306
 IC   C16F     C14F   *C15F    H15F       1.5306  113.16 -121.86  108.84   1.1140
 IC   H15F     C14F   *C15F    H15G       1.1140  108.84 -116.70  108.76   1.1144
 IC   C14F     C15F    C16F    C17F       1.5345  112.68 -178.23  113.16   1.5306
 IC   C17F     C15F   *C16F    H16F       1.5306  113.16 -121.86  108.84   1.1140
 IC   H16F     C15F   *C16F    H16G       1.1140  108.84 -116.70  108.76   1.1144
 IC   C15F     C16F    C17F    C18F       1.5345  112.68 -178.23  113.16   1.5306
 IC   C18F     C16F   *C17F    H17F       1.5306  113.16 -121.86  108.84   1.1140
 IC   H17F     C16F   *C17F    H17G       1.1140  108.84 -116.70  108.76   1.1144
 IC   C16F     C17F    C18F    C19F       1.5345  112.68 -178.23  113.16   1.5306
 IC   C19F     C17F   *C18F    H18F       1.5306  113.16 -121.86  108.84   1.1140
 IC   H18F     C17F   *C18F    H18G       1.1140  108.84 -116.70  108.76   1.1144
 IC   C17F     C18F    C19F    C20F       1.5345  112.68 -178.23  113.16   1.5306
 IC   C20F     C18F   *C19F    H19F       1.5306  113.16 -121.86  108.84   1.1140
 IC   H19F     C18F   *C19F    H19G       1.1140  108.84 -116.70  108.76   1.1144
 IC   C18F     C19F    C20F    H20F       1.5334  113.16  -59.91  110.49   1.1113
 IC   H20F     C19F   *C20F    H20G       1.1113  110.49  119.86  110.41   1.1115
 IC   H20F     C19F   *C20F    H20H       1.1113  110.49 -120.11  110.63   1.1112
PATCH FIRST NONE LAST NONE

RESI BSM          0.00 !   sphingomyelin d18:1/22:0
GROUP                  !
ATOM N    NTL    -0.60 !                   H15B
ATOM C15  CTL5   -0.35 !                   |
ATOM H15A HL      0.25 !             H15A-C15-H15C
ATOM H15B HL      0.25 !                   |
ATOM H15C HL      0.25 !             H13C  |   H14C
ATOM C14  CTL5   -0.35 !              |    |   |
ATOM H14A HL      0.25 !        H13A-C13---N--C14-H14A   (+)
ATOM H14B HL      0.25 !              |    |   |
ATOM H14C HL      0.25 !             H13B  |   H14B
ATOM C13  CTL5   -0.35 !                   |
ATOM H13A HL      0.25 !                   |
ATOM H13B HL      0.25 !                   |
ATOM H13C HL      0.25 !              H12A-C12-H12B
ATOM C12  CTL2   -0.10 !                   |
ATOM H12A HL      0.25 !                   |
ATOM H12B HL      0.25 !              H11A-C11-H11B
GROUP                  !                   |
ATOM C11  CTL2   -0.08 !                   |
ATOM H11A HAL2    0.09 !                   |
ATOM H11B HAL2    0.09 !         (-) O13  O12
ATOM P    PL      1.50 !               \ /
ATOM O13  O2L    -0.78 !                P  (+)
ATOM O14  O2L    -0.78 !               / \
ATOM O11  OSLP    -0.57 !         (-) O14  O11
ATOM O12  OSLP    -0.57 !                  |
ATOM C1S  CTL2   -0.08 !                   |
ATOM H1S  HAL2    0.09 !             H1S---C1S---H1T
ATOM H1T  HAL2    0.09 !                   |
GROUP                  !             H2S---C2S-------------NF--HNF
ATOM NF   NHL    -0.70 !                   |               |
ATOM HNF  H       0.35 !                   |               |
ATOM C2S  CTL1    0.30 !                   |               |
ATOM H2S  HAL1    0.05 !                   |               |
GROUP                  !                   |               |
ATOM C3S  CTO1    0.50 !                   |               C1F=OF (FATTY ACID CHAIN)
ATOM H3S  HAL1   -0.11 !                   |               |
ATOM O3   OHL    -0.69 !                   |               |
ATOM HO3  HOL     0.30 !                   |       H2F----C2F---H2G
GROUP                  !                   |               |
ATOM C4S  CEL3   -0.15 !                   |            [(CH2)3F (C3F,C4F...C21F)
ATOM H4S  HEL1    0.15 !                   |               |
GROUP                  !                   |       H22F---C22F---H22G
ATOM C5S  CEL3   -0.15 !                   |               |
ATOM H5S  HEL1    0.15 !                   |              H22H
GROUP                  !            H3S----C3S--O3--HO3
ATOM C6S  CTL2   -0.18 !                   |
ATOM H6S  HAL2    0.09 !                  C4S--H4S
ATOM H6T  HAL2    0.09 !                  ||
GROUP                  !                  C5S--H5S
ATOM C7S  CTL2   -0.18 !                   |
ATOM H7S  HAL2    0.09 !                   |
ATOM H7T  HAL2    0.09 !                [(CH)2]6 (C6S, C7S....C17S)
GROUP                  !                   |
ATOM C8S  CTL2   -0.18 !           H18S---C18S---H18U
ATOM H8S  HAL2    0.09 !                   |
ATOM H8T  HAL2    0.09 !                  H18T
GROUP                  !
ATOM C9S  CTL2   -0.18 !
ATOM H9S  HAL2    0.09 !
ATOM H9T  HAL2    0.09 !
GROUP                  !
ATOM C10S CTL2   -0.18 !
ATOM H10S HAL2    0.09 !
ATOM H10T HAL2    0.09 !
GROUP
ATOM C11S CTL2   -0.18 !
ATOM H11S HAL2    0.09 !
ATOM H11T HAL2    0.09 !
GROUP
ATOM C12S CTL2   -0.18 !
ATOM H12S HAL2    0.09 !
ATOM H12T HAL2    0.09 !
GROUP
ATOM C13S  CTL2  -0.18 !
ATOM H13S  HAL2   0.09 !
ATOM H13T  HAL2   0.09 !
GROUP
ATOM C14S  CTL2  -0.18 !
ATOM H14S  HAL2   0.09 !
ATOM H14T  HAL2   0.09 !
GROUP
ATOM C15S CTL2   -0.18 !
ATOM H15S HAL2    0.09 !
ATOM H15T HAL2    0.09 !
GROUP
ATOM C16S CTL2   -0.18 !
ATOM H16S HAL2    0.09 !
ATOM H16T HAL2    0.09 !
GROUP
ATOM C17S CTL2   -0.18 !
ATOM H17S HAL2    0.09 !
ATOM H17T HAL2    0.09 !
GROUP                  !
ATOM C18S CTL3   -0.27 !
ATOM H18S HAL3    0.09 !
ATOM H18T HAL3    0.09 !
ATOM H18U HAL3    0.09 !
GROUP                  !FATTY ACID CHAIN
ATOM C1F  C       0.55 !
ATOM OF   O      -0.60 !
ATOM C2F  CTL2   -0.07 !
ATOM H2F  HAL2    0.06 !
ATOM H2G  HAL2    0.06 !
GROUP                  !
ATOM C3F  CTL2   -0.18 !
ATOM H3F  HAL2    0.09 !
ATOM H3G  HAL2    0.09 !
GROUP                  !
ATOM C4F  CTL2   -0.18 !
ATOM H4F  HAL2    0.09 !
ATOM H4G  HAL2    0.09 !
GROUP                  !
ATOM C5F  CTL2   -0.18 !
ATOM H5F  HAL2    0.09 !
ATOM H5G  HAL2    0.09 !
GROUP                  !
ATOM C6F  CTL2   -0.18 !
ATOM H6F  HAL2    0.09 !
ATOM H6G  HAL2    0.09 !
GROUP                  !
ATOM C7F  CTL2   -0.18 !
ATOM H7F  HAL2    0.09 !
ATOM H7G  HAL2    0.09 !
GROUP                  !
ATOM C8F  CTL2   -0.18 !
ATOM H8F  HAL2    0.09 !
ATOM H8G  HAL2    0.09 !
GROUP                  !
ATOM C9F  CTL2   -0.18 !
ATOM H9F  HAL2    0.09 !
ATOM H9G  HAL2    0.09 !
GROUP                  !
ATOM C10F CTL2   -0.18 !
ATOM H10F HAL2    0.09 !
ATOM H10G HAL2    0.09 !
GROUP                  !
ATOM C11F CTL2   -0.18 !
ATOM H11F HAL2    0.09 !
ATOM H11G HAL2    0.09 !
GROUP                  !
ATOM C12F CTL2   -0.18 !
ATOM H12F HAL2    0.09 !
ATOM H12G HAL2    0.09 !
GROUP                  !
ATOM C13F CTL2   -0.18 !
ATOM H13F HAL2    0.09 !
ATOM H13G HAL2    0.09 !
GROUP                  !
ATOM C14F CTL2   -0.18 !
ATOM H14F HAL2    0.09 !
ATOM H14G HAL2    0.09 !
GROUP                  !
ATOM C15F CTL2   -0.18 !
ATOM H15F HAL2    0.09 !
ATOM H15G HAL2    0.09 !
GROUP                  !
ATOM C16F CTL2   -0.18 !
ATOM H16F HAL2    0.09 !
ATOM H16G HAL2    0.09 !
GROUP                  !
ATOM C17F CTL2   -0.18 !
ATOM H17F HAL2    0.09 !
ATOM H17G HAL2    0.09 !
GROUP                  !
ATOM C18F CTL2   -0.18 !
ATOM H18F HAL2    0.09 !
ATOM H18G HAL2    0.09 !
GROUP                  !
ATOM C19F CTL2   -0.18 !
ATOM H19F HAL2    0.09 !
ATOM H19G HAL2    0.09 !
GROUP                  !
ATOM C20F CTL2   -0.18 !
ATOM H20F HAL2    0.09 !
ATOM H20G HAL2    0.09 !
GROUP                  !
ATOM C21F CTL2   -0.18 !
ATOM H21F HAL2    0.09 !
ATOM H21G HAL2    0.09 !
GROUP                  !
ATOM C22F CTL3   -0.27 !
ATOM H22F HAL3    0.09 !
ATOM H22G HAL3    0.09 !
ATOM H22H HAL3    0.09 !

!SPHINGOSINE CHAIN
BOND  C18S H18S C18S H18T  C18S H18U
BOND  C18S C17S C17S H17S  C17S H17T
BOND  C17S C16S C16S H16S  C16S H16T
BOND  C16S C15S C15S H15S  C15S H15T
BOND  C15S C14S C14S H14S  C14S H14T
BOND  C14S C13S C13S H13S  C13S H13T
BOND  C13S C12S C12S H12S  C12S H12T
BOND  C12S C11S C11S H11S  C11S H11T
BOND  C11S C10S C10S H10S  C10S H10T
BOND  C10S C9S  C9S  H9S   C9S  H9T
BOND  C9S  C8S  C8S  H8S   C8S  H8T
BOND  C8S  C7S  C7S  H7S   C7S  H7T
BOND  C7S  C6S  C6S  H6S   C6S  H6T
BOND  C6S  C5S  C5S  H5S   C4S  H4S
BOND  C4S  C3S  C3S  H3S   C3S  O3
BOND  O3   HO3
BOND  C3S  C2S  C2S  H2S
BOND  C2S  C1S  C1S  H1S   C1S  H1T
BOND  C1S  O11
!PHOSLPHOCHOLINE
BOND  O11  P    O12  P     O13  P     O14  P
BOND  O12  C11  C11  H11A  C11  H11B
BOND  C11  C12  C12  H12A  C12  H12B
BOND  C12  N    N    C13   N    C14   N    C15
BOND  C13  H13A C13  H13B  C13  H13C
BOND  C14  H14A C14  H14B  C14  H14C
BOND  C15  H15A C15  H15B  C15  H15C
!FATTY ACID CHAIN
BOND  C2S  NF   NF   HNF   NF   C1F
BOND  C1F  C2F  C2F  H2F   C2F  H2G
BOND  C2F  C3F  C3F  H3F   C3F  H3G
BOND  C3F  C4F  C4F  H4F   C4F  H4G
BOND  C4F  C5F  C5F  H5F   C5F  H5G
BOND  C5F  C6F  C6F  H6F   C6F  H6G
BOND  C6F  C7F  C7F  H7F   C7F  H7G
BOND  C7F  C8F  C8F  H8F   C8F  H8G
BOND  C8F  C9F  C9F  H9F   C9F  H9G
BOND  C9F  C10F C10F H10F  C10F H10G
BOND  C10F C11F C11F H11F  C11F H11G
BOND  C11F C12F C12F H12F  C12F H12G
BOND  C12F C13F C13F H13F  C13F H13G
BOND  C13F C14F C14F H14F  C14F H14G
BOND  C14F C15F C15F H15F  C15F H15G
BOND  C15F C16F C16F H16F  C16F H16G
BOND  C16F C17F C17F H17F  C17F H17G
BOND  C17F C18F C18F H18F  C18F H18G
BOND  C18F C19F C19F H19F  C19F H19G
BOND  C19F C20F C20F H20F  C20F H20G
BOND  C20F C21F C21F H21F  C21F H21G
BOND  C21F C22F C22F H22F  C22F H22G
BOND  C22F H22H

DOUBLE C4S  C5S
DOUBLE C1F  OF
IMPR   C1F C2F NF OF  NF C1F C2S HNF

 IC   C18S     C17S    C16S    C15S       1.5309  113.23  180.00  112.64   1.5346
 IC   C17S     C16S    C15S    C14S       1.5337  112.64  180.00  112.58   1.5345
 IC   C16S     C15S    C14S    C13S       1.5346  112.58  180.00  112.58   1.5345
 IC   C15S     C14S    C13S    C12S       1.5345  112.58 -179.99  112.58   1.5345
 IC   C14S     C13S    C12S    C11S       1.5345  112.58  179.97  112.58   1.5344
 IC   C13S     C12S    C11S    C10S       1.5345  112.58 -179.96  112.61   1.5345
 IC   C12S     C11S    C10S    C9S        1.5344  112.61  179.97  112.54   1.5344
 IC   C11S     C10S    C9S     C8S        1.5345  112.54 -179.87  112.66   1.5345
 IC   C10S     C9S     C8S     C7S        1.5344  112.66 -179.89  112.50   1.5354
 IC   C9S      C8S     C7S     C6S        1.5345  112.50 -179.79  112.41   1.5391
 IC   C8S      C7S     C6S     C5S        1.5354  112.41 -179.61  111.46   1.5077
 IC   C7S      C6S     C5S     C4S        1.5391  111.46 -117.13  124.77   1.3444
 IC   C6S      C5S     C4S     C3S        1.5077  124.77  179.01  124.28   1.5009
 IC   C5S      C4S     C3S     C2S        1.3444  124.28  -84.24  110.14   1.5343
 IC   C5S      C4S     C3S     O3         1.3444  124.28  156.07  107.64   1.4235
 IC   C4S      C3S     C2S     C1S        1.5009  110.14  -70.50  114.25   1.5586
 IC   C13      C12    *N       C14        1.4967  109.68  116.91  107.30   1.5040
 IC   C13      C12    *N       C15        1.4967  109.68 -123.42  110.88   1.4938
 IC   C12      N       C15     H15A       1.5212  110.88 -177.15  111.31   1.0816
 IC   H15A     N      *C15     H15B       1.0816  111.31  118.98  109.44   1.0875
 IC   H15A     N      *C15     H15C       1.0816  111.31 -122.11  111.46   1.0818
 IC   C12      N       C14     H14A       1.5212  107.30 -178.89  114.23   1.0739
 IC   H14A     N      *C14     H14B       1.0739  114.23  123.44  110.21   1.0968
 IC   H14A     N      *C14     H14C       1.0739  114.23 -124.43  111.41   1.0948
 IC   C12      N       C13     H13A       1.5212  109.68  176.44  111.15   1.0822
 IC   H13A     N      *C13     H13B       1.0822  111.15  121.89  111.75   1.0814
 IC   H13A     N      *C13     H13C       1.0822  111.15 -118.50  109.57   1.0892
 IC   C13      N       C12     C11        1.4967  109.68 -178.83  116.30   1.5392
 IC   C11      N      *C12     H12A       1.5392  116.30  117.04  108.30   1.0985
 IC   C11      N      *C12     H12B       1.5392  116.30 -126.61  112.36   1.0787
 IC   N        C12     C11     O12        1.5212  116.30  126.79  107.85   1.4239
 IC   O12      C12    *C11     H11A       1.4239  107.85  118.10  109.30   1.1131
 IC   O12      C12    *C11     H11B       1.4239  107.85 -123.12  113.16   1.1140
 IC   C12      C11     O12     P          1.5392  107.85  -68.29  118.09   1.5886
 IC   C11      O12     P       O11        1.4239  118.09 -167.58  104.18   1.5725
 IC   O11      O12    *P       O13        1.5725  104.18  116.57  107.05   1.4823
 IC   O11      O12    *P       O14        1.5725  104.18 -118.73  106.98   1.4805
 IC   O12      P       O11     C1S        1.5886  104.18   51.85  121.69   1.4327
 IC   P        O11     C1S     C2S        1.5725  121.69  103.66  111.21   1.5586
 IC   C2S      O11    *C1S     H1S        1.5586  111.21  118.79  108.35   1.1121
 IC   C2S      O11    *C1S     H1T        1.5586  111.21 -123.25  112.85   1.1152
 IC   O11      C1S     C2S     C3S        1.4327  111.21  175.67  114.25   1.5343
 IC   C3S      C1S    *C2S     NF         1.5343  114.25  120.00  111.52   1.4406
 IC   C3S      C1S    *C2S     H2S        1.5343  114.25 -120.00  105.03   1.1194
 IC   C1S      C2S     NF      C1F        1.5586  111.52  160.94  124.85   1.3364
 IC   C1F      C2S    *NF      HNF        1.3364  124.85 -157.81  113.39   1.0062
 IC   C1S      C2S     C3S     C4S        1.5586  114.25  -70.50  110.14   1.5009
 IC   C4S      C2S    *C3S     O3         1.5009  110.14  118.36  109.80   1.4235
 IC   C4S      C2S    *C3S     H3S        1.5009  110.14 -121.14  110.10   1.1140
 IC   C2S      C3S     O3      HO3        1.5343  109.80   46.50  104.54   0.9610
 IC   C2S      C3S     C4S     C5S        1.5343  110.14  -84.24  124.28   1.3444
 IC   C5S      C3S    *C4S     H4S        1.3444  124.28  178.79  115.93   1.1003
 IC   C3S      C4S     C5S     C6S        1.5009  124.28  179.01  124.77   1.5077
 IC   C6S      C4S    *C5S     H5S        1.5077  124.77 -178.18  119.00   1.1029
 IC   C4S      C5S     C6S     C7S        1.3444  124.77 -117.13  111.46   1.5391
 IC   C7S      C5S    *C6S     H6S        1.5391  111.46  120.98  111.41   1.1142
 IC   C7S      C5S    *C6S     H6T        1.5391  111.46 -120.60  109.91   1.1125
 IC   C5S      C6S     C7S     C8S        1.5077  111.46 -179.61  112.41   1.5354
 IC   C8S      C6S    *C7S     H7S        1.5354  112.41  121.26  109.74   1.1138
 IC   C8S      C6S    *C7S     H7T        1.5354  112.41 -120.99  109.40   1.1147
 IC   C6S      C7S     C8S     C9S        1.5391  112.41 -179.79  112.50   1.5345
 IC   C9S      C7S    *C8S     H8S        1.5345  112.50  121.20  108.97   1.1132
 IC   C9S      C7S    *C8S     H8T        1.5345  112.50 -121.38  109.07   1.1129
 IC   C7S      C8S     C9S     C10S       1.5354  112.50 -179.89  112.66   1.5344
 IC   C10S     C8S    *C9S     H9S        1.5344  112.66  121.49  109.05   1.1133
 IC   C10S     C8S    *C9S     H9T        1.5344  112.66 -121.38  108.96   1.1136
 IC   C8S      C9S     C10S    C11S       1.5345  112.66 -179.87  112.54   1.5345
 IC   C11S     C9S    *C10S    H10S       1.5345  112.54  121.27  109.07   1.1133
 IC   C11S     C9S    *C10S    H10T       1.5345  112.54 -121.34  109.11   1.1132
 IC   C9S      C10S    C11S    C12S       1.5344  112.54  179.97  112.61   1.5344
 IC   C12S     C10S   *C11S    H11S       1.5344  112.61  121.36  109.09   1.1133
 IC   C12S     C10S   *C11S    H11T       1.5344  112.61 -121.33  109.07   1.1134
 IC   C10S     C11S    C12S    C13S       1.5345  112.61 -179.96  112.58   1.5345
 IC   C13S     C11S   *C12S    H12S       1.5345  112.58  121.29  109.12   1.1133
 IC   C13S     C11S   *C12S    H12T       1.5345  112.58 -121.31  109.15   1.1133
 IC   C11S     C12S    C13S    C14S       1.5344  112.58  179.97  112.58   1.5345
 IC   C14S     C12S   *C13S    H13S       1.5345  112.58  121.30  109.13   1.1133
 IC   C14S     C12S   *C13S    H13T       1.5345  112.58 -121.30  109.13   1.1133
 IC   C12S     C13S    C14S    C15S       1.5345  112.58 -179.99  112.58   1.5345
 IC   C15S     C13S   *C14S    H14S       1.5345  112.58  121.30  109.12   1.1133
 IC   C15S     C13S   *C14S    H14T       1.5345  112.58 -121.31  109.12   1.1133
 IC   C13S     C14S    C15S    C16S       1.5345  112.58  180.00  112.58   1.5346
 IC   C16S     C14S   *C15S    H15S       1.5346  112.58  121.30  109.11   1.1133
 IC   C16S     C14S   *C15S    H15T       1.5346  112.58 -121.30  109.11   1.1133
 IC   C14S     C15S    C16S    C17S       1.5345  112.58  180.00  112.64   1.5337
 IC   C17S     C15S   *C16S    H16S       1.5337  112.64  121.32  109.14   1.1133
 IC   C17S     C15S   *C16S    H16T       1.5337  112.64 -121.32  109.14   1.1133
 IC   C15S     C16S    C17S    C18S       1.5346  112.64  180.00  113.23   1.5309
 IC   C18S     C16S   *C17S    H17S       1.5309  113.23  121.67  108.77   1.1142
 IC   C18S     C16S   *C17S    H17T       1.5309  113.23 -121.67  108.77   1.1142
 IC   C16S     C17S    C18S    H18S       1.5337  113.23  180.00  110.63   1.1113
 IC   H18S     C17S   *C18S    H18T       1.1113  110.63  120.07  110.47   1.1114
 IC   H18S     C17S   *C18S    H18U       1.1113  110.63 -120.07  110.47   1.1114
 IC   C2S      NF      C1F     C2F        1.4406  124.85 -156.83  114.97   1.4964
 IC   C2F      NF     *C1F     OF         1.4964  114.97  162.54  122.11   1.2268
 IC   NF       C1F     C2F     C3F        1.3364  114.97 -146.57  111.92   1.5432
 IC   C3F      C1F    *C2F     H2F        1.5432  111.92 -120.83  107.93   1.1115
 IC   H2F      C1F    *C2F     H2G        1.1115  107.93 -117.30  109.04   1.1113
 IC   C1F      C2F     C3F     C4F        1.4964  111.92  179.54  112.84   1.5310
 IC   C4F      C2F    *C3F     H3F        1.5310  112.84 -121.63  109.37   1.1145
 IC   H3F      C2F    *C3F     H3G        1.1145  109.37 -117.07  109.08   1.1157
 IC   C2F      C3F     C4F     C5F        1.5434  112.23  174.86  112.58   1.5342
 IC   C5F      C3F    *C4F     H4F        1.5342  112.58 -120.18  108.65   1.1140
 IC   H4F      C3F    *C4F     H4G        1.1140  108.65 -117.52  109.62   1.1127
 IC   C3F      C4F     C5F     C6F        1.5340  112.58 -174.06  112.39   1.5340
 IC   C6F      C4F    *C5F     H5F        1.5340  112.39 -122.01  109.38   1.1130
 IC   H5F      C4F    *C5F     H5G        1.1130  109.38 -117.34  108.92   1.1134
 IC   C4F      C5F     C6F     C7F        1.5342  112.39  178.27  112.75   1.5340
 IC   C7F      C5F    *C6F     H6F        1.5340  112.75 -120.93  108.96   1.1137
 IC   H6F      C5F    *C6F     H6G        1.1137  108.96 -117.41  109.22   1.1131
 IC   C5F      C6F     C7F     C8F        1.5340  112.75 -178.89  112.33   1.5342
 IC   C8F      C6F    *C7F     H7F        1.5342  112.33 -121.40  109.26   1.1132
 IC   H7F      C6F    *C7F     H7G        1.1132  109.26 -117.45  109.12   1.1130
 IC   C6F      C7F     C8F     C9F        1.5340  112.33  179.09  112.77   1.5340
 IC   C9F      C7F    *C8F     H8F        1.5340  112.77 -121.23  109.16   1.1134
 IC   H8F      C7F    *C8F     H8G        1.1134  109.16 -117.38  109.08   1.1133
 IC   C7F      C8F     C9F     C10F       1.5342  112.77  179.02  112.34   1.5343
 IC   C10F     C8F    *C9F     H9F        1.5343  112.34 -121.27  109.27   1.1132
 IC   H9F      C8F    *C9F     H9G        1.1132  109.27 -117.45  109.10   1.1130
 IC   C8F      C9F     C10F    C11F       1.5340  112.34  178.16  112.74   1.5340
 IC   C11F     C9F    *C10F    H10F       1.5340  112.74 -121.18  109.16   1.1134
 IC   H10F     C9F    *C10F    H10G       1.1134  109.16 -117.35  109.10   1.1132
 IC   C9F      C10F    C11F    C12F       1.5343  112.74  178.91  112.38   1.5343
 IC   C12F     C10F   *C11F    H11F       1.5343  112.38 -121.39  109.34   1.1131
 IC   H11F     C10F   *C11F    H11G       1.1131  109.34 -117.43  108.98   1.1132
 IC   C10F     C11F    C12F    C13F       1.5340  112.38  176.93  112.68   1.5340
 IC   C13F     C11F   *C12F    H12F       1.5340  112.68 -121.02  109.05   1.1134
 IC   H12F     C11F   *C12F    H12G       1.1134  109.05 -117.34  109.20   1.1131
 IC   C11F     C12F    C13F    C14F       1.5343  112.68 -179.93  112.45   1.5345
 IC   C14F     C12F   *C13F    H13F       1.5345  112.45 -121.60  109.42   1.1129
 IC   H13F     C12F   *C13F    H13G       1.1129  109.42 -117.40  108.85   1.1134
 IC   C12F     C13F    C14F    C15F       1.5340  112.45  175.93  112.68   1.5334
 IC   C15F     C13F   *C14F    H14F       1.5334  112.68 -121.00  109.06   1.1131
 IC   H14F     C13F   *C14F    H14G       1.1131  109.06 -117.24  109.28   1.1130
 IC   C13F     C14F    C15F    C16F       1.5345  112.68 -178.23  113.16   1.5306
 IC   C16F     C14F   *C15F    H15F       1.5306  113.16 -121.86  108.84   1.1140
 IC   H15F     C14F   *C15F    H15G       1.1140  108.84 -116.70  108.76   1.1144
 IC   C14F     C15F    C16F    C17F       1.5345  112.68 -178.23  113.16   1.5306
 IC   C17F     C15F   *C16F    H16F       1.5306  113.16 -121.86  108.84   1.1140
 IC   H16F     C15F   *C16F    H16G       1.1140  108.84 -116.70  108.76   1.1144
 IC   C15F     C16F    C17F    C18F       1.5345  112.68 -178.23  113.16   1.5306
 IC   C18F     C16F   *C17F    H17F       1.5306  113.16 -121.86  108.84   1.1140
 IC   H17F     C16F   *C17F    H17G       1.1140  108.84 -116.70  108.76   1.1144
 IC   C16F     C17F    C18F    C19F       1.5345  112.68 -178.23  113.16   1.5306
 IC   C19F     C17F   *C18F    H18F       1.5306  113.16 -121.86  108.84   1.1140
 IC   H18F     C17F   *C18F    H18G       1.1140  108.84 -116.70  108.76   1.1144
 IC   C17F     C18F    C19F    C20F       1.5344  112.57  179.80  112.59   1.5346
 IC   C20F     C18F   *C19F    H19F       1.5346  112.59 -121.28  109.10   1.1133
 IC   H19F     C18F   *C19F    H19G       1.1133  109.10 -117.38  109.12   1.1133
 IC   C18F     C19F    C20F    C21F       1.5345  112.59 -179.89  112.63   1.5337
 IC   C21F     C19F   *C20F    H20F       1.5337  112.63 -121.33  109.16   1.1133
 IC   H20F     C19F   *C20F    H20G       1.1133  109.16 -117.38  109.14   1.1133
 IC   C19F     C20F    C21F    C22F       1.5346  112.63  179.93  113.24   1.5309
 IC   C22F     C20F   *C21F    H21F       1.5309  113.24 -121.66  108.77   1.1142
 IC   H21F     C20F   *C21F    H21G       1.1142  108.77 -116.65  108.78   1.1142
 IC   C20F     C21F    C22F    H22F       1.5337  113.24  -59.91  110.47   1.1114
 IC   H22F     C21F   *C22F    H22G       1.1114  110.47  119.87  110.48   1.1113
 IC   H22F     C21F   *C22F    H22H       1.1114  110.47 -120.06  110.63   1.1113
PATCH FIRST NONE LAST NONE

RESI 23SM         0.00 !   sphingomyelin d18:1/23:0
GROUP                  !
ATOM N    NTL    -0.60 !                   H15B
ATOM C15  CTL5   -0.35 !                   |
ATOM H15A HL      0.25 !             H15A-C15-H15C
ATOM H15B HL      0.25 !                   |
ATOM H15C HL      0.25 !             H13C  |   H14C
ATOM C14  CTL5   -0.35 !              |    |   |
ATOM H14A HL      0.25 !        H13A-C13---N--C14-H14A   (+)
ATOM H14B HL      0.25 !              |    |   |
ATOM H14C HL      0.25 !             H13B  |   H14B
ATOM C13  CTL5   -0.35 !                   |
ATOM H13A HL      0.25 !                   |
ATOM H13B HL      0.25 !                   |
ATOM H13C HL      0.25 !              H12A-C12-H12B
ATOM C12  CTL2   -0.10 !                   |
ATOM H12A HL      0.25 !                   |
ATOM H12B HL      0.25 !              H11A-C11-H11B
GROUP                  !                   |
ATOM C11  CTL2   -0.08 !                   |
ATOM H11A HAL2    0.09 !                   |
ATOM H11B HAL2    0.09 !         (-) O13  O12
ATOM P    PL      1.50 !               \ /
ATOM O13  O2L    -0.78 !                P  (+)
ATOM O14  O2L    -0.78 !               / \
ATOM O11  OSLP    -0.57 !         (-) O14  O11
ATOM O12  OSLP    -0.57 !                  |
ATOM C1S  CTL2   -0.08 !                   |
ATOM H1S  HAL2    0.09 !             H1S---C1S---H1T
ATOM H1T  HAL2    0.09 !                   |
GROUP                  !             H2S---C2S-------------NF--HNF
ATOM NF   NHL    -0.70 !                   |               |
ATOM HNF  H       0.35 !                   |               |
ATOM C2S  CTL1    0.30 !                   |               |
ATOM H2S  HAL1    0.05 !                   |               |
GROUP                  !                   |               |
ATOM C3S  CTO1    0.50 !                   |               C1F=OF (FATTY ACID CHAIN)
ATOM H3S  HAL1   -0.11 !                   |               |
ATOM O3   OHL    -0.69 !                   |               |
ATOM HO3  HOL     0.30 !                   |       H2F----C2F---H2G
GROUP                  !                   |               |
ATOM C4S  CEL3   -0.15 !                   |            [(CH2)3F (C3F,C4F...C22F)
ATOM H4S  HEL1    0.15 !                   |               |
GROUP                  !                   |       H23F---C23F---H23G
ATOM C5S  CEL3   -0.15 !                   |               |
ATOM H5S  HEL1    0.15 !                   |              H23H
GROUP                  !            H3S----C3S--O3--HO3
ATOM C6S  CTL2   -0.18 !                   |
ATOM H6S  HAL2    0.09 !                  C4S--H4S
ATOM H6T  HAL2    0.09 !                  ||
GROUP                  !                  C5S--H5S
ATOM C7S  CTL2   -0.18 !                   |
ATOM H7S  HAL2    0.09 !                   |
ATOM H7T  HAL2    0.09 !                [(CH)2]6 (C6S, C7S....C17S)
GROUP                  !                   |
ATOM C8S  CTL2   -0.18 !           H18S---C18S---H18U
ATOM H8S  HAL2    0.09 !                   |
ATOM H8T  HAL2    0.09 !                  H18T
GROUP                  !
ATOM C9S  CTL2   -0.18 !
ATOM H9S  HAL2    0.09 !
ATOM H9T  HAL2    0.09 !
GROUP                  !
ATOM C10S CTL2   -0.18 !
ATOM H10S HAL2    0.09 !
ATOM H10T HAL2    0.09 !
GROUP
ATOM C11S CTL2   -0.18 !
ATOM H11S HAL2    0.09 !
ATOM H11T HAL2    0.09 !
GROUP
ATOM C12S CTL2   -0.18 !
ATOM H12S HAL2    0.09 !
ATOM H12T HAL2    0.09 !
GROUP
ATOM C13S  CTL2  -0.18 !
ATOM H13S  HAL2   0.09 !
ATOM H13T  HAL2   0.09 !
GROUP
ATOM C14S  CTL2  -0.18 !
ATOM H14S  HAL2   0.09 !
ATOM H14T  HAL2   0.09 !
GROUP
ATOM C15S CTL2   -0.18 !
ATOM H15S HAL2    0.09 !
ATOM H15T HAL2    0.09 !
GROUP
ATOM C16S CTL2   -0.18 !
ATOM H16S HAL2    0.09 !
ATOM H16T HAL2    0.09 !
GROUP
ATOM C17S CTL2   -0.18 !
ATOM H17S HAL2    0.09 !
ATOM H17T HAL2    0.09 !
GROUP                  !
ATOM C18S CTL3   -0.27 !
ATOM H18S HAL3    0.09 !
ATOM H18T HAL3    0.09 !
ATOM H18U HAL3    0.09 !
GROUP                  !FATTY ACID CHAIN
ATOM C1F  C       0.55 !
ATOM OF   O      -0.60 !
ATOM C2F  CTL2   -0.07 !
ATOM H2F  HAL2    0.06 !
ATOM H2G  HAL2    0.06 !
GROUP                  !
ATOM C3F  CTL2   -0.18 !
ATOM H3F  HAL2    0.09 !
ATOM H3G  HAL2    0.09 !
GROUP                  !
ATOM C4F  CTL2   -0.18 !
ATOM H4F  HAL2    0.09 !
ATOM H4G  HAL2    0.09 !
GROUP                  !
ATOM C5F  CTL2   -0.18 !
ATOM H5F  HAL2    0.09 !
ATOM H5G  HAL2    0.09 !
GROUP                  !
ATOM C6F  CTL2   -0.18 !
ATOM H6F  HAL2    0.09 !
ATOM H6G  HAL2    0.09 !
GROUP                  !
ATOM C7F  CTL2   -0.18 !
ATOM H7F  HAL2    0.09 !
ATOM H7G  HAL2    0.09 !
GROUP                  !
ATOM C8F  CTL2   -0.18 !
ATOM H8F  HAL2    0.09 !
ATOM H8G  HAL2    0.09 !
GROUP                  !
ATOM C9F  CTL2   -0.18 !
ATOM H9F  HAL2    0.09 !
ATOM H9G  HAL2    0.09 !
GROUP                  !
ATOM C10F CTL2   -0.18 !
ATOM H10F HAL2    0.09 !
ATOM H10G HAL2    0.09 !
GROUP                  !
ATOM C11F CTL2   -0.18 !
ATOM H11F HAL2    0.09 !
ATOM H11G HAL2    0.09 !
GROUP                  !
ATOM C12F CTL2   -0.18 !
ATOM H12F HAL2    0.09 !
ATOM H12G HAL2    0.09 !
GROUP                  !
ATOM C13F CTL2   -0.18 !
ATOM H13F HAL2    0.09 !
ATOM H13G HAL2    0.09 !
GROUP                  !
ATOM C14F CTL2   -0.18 !
ATOM H14F HAL2    0.09 !
ATOM H14G HAL2    0.09 !
GROUP                  !
ATOM C15F CTL2   -0.18 !
ATOM H15F HAL2    0.09 !
ATOM H15G HAL2    0.09 !
GROUP                  !
ATOM C16F CTL2   -0.18 !
ATOM H16F HAL2    0.09 !
ATOM H16G HAL2    0.09 !
GROUP                  !
ATOM C17F CTL2   -0.18 !
ATOM H17F HAL2    0.09 !
ATOM H17G HAL2    0.09 !
GROUP                  !
ATOM C18F CTL2   -0.18 !
ATOM H18F HAL2    0.09 !
ATOM H18G HAL2    0.09 !
GROUP                  !
ATOM C19F CTL2   -0.18 !
ATOM H19F HAL2    0.09 !
ATOM H19G HAL2    0.09 !
GROUP                  !
ATOM C20F CTL2   -0.18 !
ATOM H20F HAL2    0.09 !
ATOM H20G HAL2    0.09 !
GROUP                  !
ATOM C21F CTL2   -0.18 !
ATOM H21F HAL2    0.09 !
ATOM H21G HAL2    0.09 !
GROUP                  !
ATOM C22F CTL2   -0.18 !
ATOM H22F HAL2    0.09 !
ATOM H22G HAL2    0.09 !
GROUP                  !
ATOM C23F CTL3   -0.27 !
ATOM H23F HAL3    0.09 !
ATOM H23G HAL3    0.09 !
ATOM H23H HAL3    0.09 !

!SPHINGOSINE CHAIN
BOND  C18S H18S C18S H18T  C18S H18U
BOND  C18S C17S C17S H17S  C17S H17T
BOND  C17S C16S C16S H16S  C16S H16T
BOND  C16S C15S C15S H15S  C15S H15T
BOND  C15S C14S C14S H14S  C14S H14T
BOND  C14S C13S C13S H13S  C13S H13T
BOND  C13S C12S C12S H12S  C12S H12T
BOND  C12S C11S C11S H11S  C11S H11T
BOND  C11S C10S C10S H10S  C10S H10T
BOND  C10S C9S  C9S  H9S   C9S  H9T
BOND  C9S  C8S  C8S  H8S   C8S  H8T
BOND  C8S  C7S  C7S  H7S   C7S  H7T
BOND  C7S  C6S  C6S  H6S   C6S  H6T
BOND  C6S  C5S  C5S  H5S   C4S  H4S
BOND  C4S  C3S  C3S  H3S   C3S  O3
BOND  O3   HO3
BOND  C3S  C2S  C2S  H2S
BOND  C2S  C1S  C1S  H1S   C1S  H1T
BOND  C1S  O11
!PHOSLPHOCHOLINE
BOND  O11  P    O12  P     O13  P     O14  P
BOND  O12  C11  C11  H11A  C11  H11B
BOND  C11  C12  C12  H12A  C12  H12B
BOND  C12  N    N    C13   N    C14   N    C15
BOND  C13  H13A C13  H13B  C13  H13C
BOND  C14  H14A C14  H14B  C14  H14C
BOND  C15  H15A C15  H15B  C15  H15C
!FATTY ACID CHAIN
BOND  C2S  NF   NF   HNF   NF   C1F
BOND  C1F  C2F  C2F  H2F   C2F  H2G
BOND  C2F  C3F  C3F  H3F   C3F  H3G
BOND  C3F  C4F  C4F  H4F   C4F  H4G
BOND  C4F  C5F  C5F  H5F   C5F  H5G
BOND  C5F  C6F  C6F  H6F   C6F  H6G
BOND  C6F  C7F  C7F  H7F   C7F  H7G
BOND  C7F  C8F  C8F  H8F   C8F  H8G
BOND  C8F  C9F  C9F  H9F   C9F  H9G
BOND  C9F  C10F C10F H10F  C10F H10G
BOND  C10F C11F C11F H11F  C11F H11G
BOND  C11F C12F C12F H12F  C12F H12G
BOND  C12F C13F C13F H13F  C13F H13G
BOND  C13F C14F C14F H14F  C14F H14G
BOND  C14F C15F C15F H15F  C15F H15G
BOND  C15F C16F C16F H16F  C16F H16G
BOND  C16F C17F C17F H17F  C17F H17G
BOND  C17F C18F C18F H18F  C18F H18G
BOND  C18F C19F C19F H19F  C19F H19G
BOND  C19F C20F C20F H20F  C20F H20G
BOND  C20F C21F C21F H21F  C21F H21G
BOND  C21F C22F C22F H22F  C22F H22G
BOND  C22F C23F C23F H23F  C23F H23G
BOND  C23F H23H

DOUBLE C4S  C5S
DOUBLE C1F  OF
IMPR   C1F C2F NF OF  NF C1F C2S HNF

 IC   C18S     C17S    C16S    C15S       1.5309  113.23  180.00  112.64   1.5346
 IC   C17S     C16S    C15S    C14S       1.5337  112.64  180.00  112.58   1.5345
 IC   C16S     C15S    C14S    C13S       1.5346  112.58  180.00  112.58   1.5345
 IC   C15S     C14S    C13S    C12S       1.5345  112.58 -179.99  112.58   1.5345
 IC   C14S     C13S    C12S    C11S       1.5345  112.58  179.97  112.58   1.5344
 IC   C13S     C12S    C11S    C10S       1.5345  112.58 -179.96  112.61   1.5345
 IC   C12S     C11S    C10S    C9S        1.5344  112.61  179.97  112.54   1.5344
 IC   C11S     C10S    C9S     C8S        1.5345  112.54 -179.87  112.66   1.5345
 IC   C10S     C9S     C8S     C7S        1.5344  112.66 -179.89  112.50   1.5354
 IC   C9S      C8S     C7S     C6S        1.5345  112.50 -179.79  112.41   1.5391
 IC   C8S      C7S     C6S     C5S        1.5354  112.41 -179.61  111.46   1.5077
 IC   C7S      C6S     C5S     C4S        1.5391  111.46 -117.13  124.77   1.3444
 IC   C6S      C5S     C4S     C3S        1.5077  124.77  179.01  124.28   1.5009
 IC   C5S      C4S     C3S     C2S        1.3444  124.28  -84.24  110.14   1.5343
 IC   C5S      C4S     C3S     O3         1.3444  124.28  156.07  107.64   1.4235
 IC   C4S      C3S     C2S     C1S        1.5009  110.14  -70.50  114.25   1.5586
 IC   C13      C12    *N       C14        1.4967  109.68  116.91  107.30   1.5040
 IC   C13      C12    *N       C15        1.4967  109.68 -123.42  110.88   1.4938
 IC   C12      N       C15     H15A       1.5212  110.88 -177.15  111.31   1.0816
 IC   H15A     N      *C15     H15B       1.0816  111.31  118.98  109.44   1.0875
 IC   H15A     N      *C15     H15C       1.0816  111.31 -122.11  111.46   1.0818
 IC   C12      N       C14     H14A       1.5212  107.30 -178.89  114.23   1.0739
 IC   H14A     N      *C14     H14B       1.0739  114.23  123.44  110.21   1.0968
 IC   H14A     N      *C14     H14C       1.0739  114.23 -124.43  111.41   1.0948
 IC   C12      N       C13     H13A       1.5212  109.68  176.44  111.15   1.0822
 IC   H13A     N      *C13     H13B       1.0822  111.15  121.89  111.75   1.0814
 IC   H13A     N      *C13     H13C       1.0822  111.15 -118.50  109.57   1.0892
 IC   C13      N       C12     C11        1.4967  109.68 -178.83  116.30   1.5392
 IC   C11      N      *C12     H12A       1.5392  116.30  117.04  108.30   1.0985
 IC   C11      N      *C12     H12B       1.5392  116.30 -126.61  112.36   1.0787
 IC   N        C12     C11     O12        1.5212  116.30  126.79  107.85   1.4239
 IC   O12      C12    *C11     H11A       1.4239  107.85  118.10  109.30   1.1131
 IC   O12      C12    *C11     H11B       1.4239  107.85 -123.12  113.16   1.1140
 IC   C12      C11     O12     P          1.5392  107.85  -68.29  118.09   1.5886
 IC   C11      O12     P       O11        1.4239  118.09 -167.58  104.18   1.5725
 IC   O11      O12    *P       O13        1.5725  104.18  116.57  107.05   1.4823
 IC   O11      O12    *P       O14        1.5725  104.18 -118.73  106.98   1.4805
 IC   O12      P       O11     C1S        1.5886  104.18   51.85  121.69   1.4327
 IC   P        O11     C1S     C2S        1.5725  121.69  103.66  111.21   1.5586
 IC   C2S      O11    *C1S     H1S        1.5586  111.21  118.79  108.35   1.1121
 IC   C2S      O11    *C1S     H1T        1.5586  111.21 -123.25  112.85   1.1152
 IC   O11      C1S     C2S     C3S        1.4327  111.21  175.67  114.25   1.5343
 IC   C3S      C1S    *C2S     NF         1.5343  114.25  120.00  111.52   1.4406
 IC   C3S      C1S    *C2S     H2S        1.5343  114.25 -120.00  105.03   1.1194
 IC   C1S      C2S     NF      C1F        1.5586  111.52  160.94  124.85   1.3364
 IC   C1F      C2S    *NF      HNF        1.3364  124.85 -157.81  113.39   1.0062
 IC   C1S      C2S     C3S     C4S        1.5586  114.25  -70.50  110.14   1.5009
 IC   C4S      C2S    *C3S     O3         1.5009  110.14  118.36  109.80   1.4235
 IC   C4S      C2S    *C3S     H3S        1.5009  110.14 -121.14  110.10   1.1140
 IC   C2S      C3S     O3      HO3        1.5343  109.80   46.50  104.54   0.9610
 IC   C2S      C3S     C4S     C5S        1.5343  110.14  -84.24  124.28   1.3444
 IC   C5S      C3S    *C4S     H4S        1.3444  124.28  178.79  115.93   1.1003
 IC   C3S      C4S     C5S     C6S        1.5009  124.28  179.01  124.77   1.5077
 IC   C6S      C4S    *C5S     H5S        1.5077  124.77 -178.18  119.00   1.1029
 IC   C4S      C5S     C6S     C7S        1.3444  124.77 -117.13  111.46   1.5391
 IC   C7S      C5S    *C6S     H6S        1.5391  111.46  120.98  111.41   1.1142
 IC   C7S      C5S    *C6S     H6T        1.5391  111.46 -120.60  109.91   1.1125
 IC   C5S      C6S     C7S     C8S        1.5077  111.46 -179.61  112.41   1.5354
 IC   C8S      C6S    *C7S     H7S        1.5354  112.41  121.26  109.74   1.1138
 IC   C8S      C6S    *C7S     H7T        1.5354  112.41 -120.99  109.40   1.1147
 IC   C6S      C7S     C8S     C9S        1.5391  112.41 -179.79  112.50   1.5345
 IC   C9S      C7S    *C8S     H8S        1.5345  112.50  121.20  108.97   1.1132
 IC   C9S      C7S    *C8S     H8T        1.5345  112.50 -121.38  109.07   1.1129
 IC   C7S      C8S     C9S     C10S       1.5354  112.50 -179.89  112.66   1.5344
 IC   C10S     C8S    *C9S     H9S        1.5344  112.66  121.49  109.05   1.1133
 IC   C10S     C8S    *C9S     H9T        1.5344  112.66 -121.38  108.96   1.1136
 IC   C8S      C9S     C10S    C11S       1.5345  112.66 -179.87  112.54   1.5345
 IC   C11S     C9S    *C10S    H10S       1.5345  112.54  121.27  109.07   1.1133
 IC   C11S     C9S    *C10S    H10T       1.5345  112.54 -121.34  109.11   1.1132
 IC   C9S      C10S    C11S    C12S       1.5344  112.54  179.97  112.61   1.5344
 IC   C12S     C10S   *C11S    H11S       1.5344  112.61  121.36  109.09   1.1133
 IC   C12S     C10S   *C11S    H11T       1.5344  112.61 -121.33  109.07   1.1134
 IC   C10S     C11S    C12S    C13S       1.5345  112.61 -179.96  112.58   1.5345
 IC   C13S     C11S   *C12S    H12S       1.5345  112.58  121.29  109.12   1.1133
 IC   C13S     C11S   *C12S    H12T       1.5345  112.58 -121.31  109.15   1.1133
 IC   C11S     C12S    C13S    C14S       1.5344  112.58  179.97  112.58   1.5345
 IC   C14S     C12S   *C13S    H13S       1.5345  112.58  121.30  109.13   1.1133
 IC   C14S     C12S   *C13S    H13T       1.5345  112.58 -121.30  109.13   1.1133
 IC   C12S     C13S    C14S    C15S       1.5345  112.58 -179.99  112.58   1.5345
 IC   C15S     C13S   *C14S    H14S       1.5345  112.58  121.30  109.12   1.1133
 IC   C15S     C13S   *C14S    H14T       1.5345  112.58 -121.31  109.12   1.1133
 IC   C13S     C14S    C15S    C16S       1.5345  112.58  180.00  112.58   1.5346
 IC   C16S     C14S   *C15S    H15S       1.5346  112.58  121.30  109.11   1.1133
 IC   C16S     C14S   *C15S    H15T       1.5346  112.58 -121.30  109.11   1.1133
 IC   C14S     C15S    C16S    C17S       1.5345  112.58  180.00  112.64   1.5337
 IC   C17S     C15S   *C16S    H16S       1.5337  112.64  121.32  109.14   1.1133
 IC   C17S     C15S   *C16S    H16T       1.5337  112.64 -121.32  109.14   1.1133
 IC   C15S     C16S    C17S    C18S       1.5346  112.64  180.00  113.23   1.5309
 IC   C18S     C16S   *C17S    H17S       1.5309  113.23  121.67  108.77   1.1142
 IC   C18S     C16S   *C17S    H17T       1.5309  113.23 -121.67  108.77   1.1142
 IC   C16S     C17S    C18S    H18S       1.5337  113.23  180.00  110.63   1.1113
 IC   H18S     C17S   *C18S    H18T       1.1113  110.63  120.07  110.47   1.1114
 IC   H18S     C17S   *C18S    H18U       1.1113  110.63 -120.07  110.47   1.1114
 IC   C2S      NF      C1F     C2F        1.4406  124.85 -156.83  114.97   1.4964
 IC   C2F      NF     *C1F     OF         1.4964  114.97  162.54  122.11   1.2268
 IC   NF       C1F     C2F     C3F        1.3364  114.97 -146.57  111.92   1.5432
 IC   C3F      C1F    *C2F     H2F        1.5432  111.92 -120.83  107.93   1.1115
 IC   H2F      C1F    *C2F     H2G        1.1115  107.93 -117.30  109.04   1.1113
 IC   C1F      C2F     C3F     C4F        1.4964  111.92  179.54  112.84   1.5310
 IC   C4F      C2F    *C3F     H3F        1.5310  112.84 -121.63  109.37   1.1145
 IC   H3F      C2F    *C3F     H3G        1.1145  109.37 -117.07  109.08   1.1157
 IC   C2F      C3F     C4F     C5F        1.5434  112.23  174.86  112.58   1.5342
 IC   C5F      C3F    *C4F     H4F        1.5342  112.58 -120.18  108.65   1.1140
 IC   H4F      C3F    *C4F     H4G        1.1140  108.65 -117.52  109.62   1.1127
 IC   C3F      C4F     C5F     C6F        1.5340  112.58 -174.06  112.39   1.5340
 IC   C6F      C4F    *C5F     H5F        1.5340  112.39 -122.01  109.38   1.1130
 IC   H5F      C4F    *C5F     H5G        1.1130  109.38 -117.34  108.92   1.1134
 IC   C4F      C5F     C6F     C7F        1.5342  112.39  178.27  112.75   1.5340
 IC   C7F      C5F    *C6F     H6F        1.5340  112.75 -120.93  108.96   1.1137
 IC   H6F      C5F    *C6F     H6G        1.1137  108.96 -117.41  109.22   1.1131
 IC   C5F      C6F     C7F     C8F        1.5340  112.75 -178.89  112.33   1.5342
 IC   C8F      C6F    *C7F     H7F        1.5342  112.33 -121.40  109.26   1.1132
 IC   H7F      C6F    *C7F     H7G        1.1132  109.26 -117.45  109.12   1.1130
 IC   C6F      C7F     C8F     C9F        1.5340  112.33  179.09  112.77   1.5340
 IC   C9F      C7F    *C8F     H8F        1.5340  112.77 -121.23  109.16   1.1134
 IC   H8F      C7F    *C8F     H8G        1.1134  109.16 -117.38  109.08   1.1133
 IC   C7F      C8F     C9F     C10F       1.5342  112.77  179.02  112.34   1.5343
 IC   C10F     C8F    *C9F     H9F        1.5343  112.34 -121.27  109.27   1.1132
 IC   H9F      C8F    *C9F     H9G        1.1132  109.27 -117.45  109.10   1.1130
 IC   C8F      C9F     C10F    C11F       1.5340  112.34  178.16  112.74   1.5340
 IC   C11F     C9F    *C10F    H10F       1.5340  112.74 -121.18  109.16   1.1134
 IC   H10F     C9F    *C10F    H10G       1.1134  109.16 -117.35  109.10   1.1132
 IC   C9F      C10F    C11F    C12F       1.5343  112.74  178.91  112.38   1.5343
 IC   C12F     C10F   *C11F    H11F       1.5343  112.38 -121.39  109.34   1.1131
 IC   H11F     C10F   *C11F    H11G       1.1131  109.34 -117.43  108.98   1.1132
 IC   C10F     C11F    C12F    C13F       1.5340  112.38  176.93  112.68   1.5340
 IC   C13F     C11F   *C12F    H12F       1.5340  112.68 -121.02  109.05   1.1134
 IC   H12F     C11F   *C12F    H12G       1.1134  109.05 -117.34  109.20   1.1131
 IC   C11F     C12F    C13F    C14F       1.5343  112.68 -179.93  112.45   1.5345
 IC   C14F     C12F   *C13F    H13F       1.5345  112.45 -121.60  109.42   1.1129
 IC   H13F     C12F   *C13F    H13G       1.1129  109.42 -117.40  108.85   1.1134
 IC   C12F     C13F    C14F    C15F       1.5340  112.45  175.93  112.68   1.5334
 IC   C15F     C13F   *C14F    H14F       1.5334  112.68 -121.00  109.06   1.1131
 IC   H14F     C13F   *C14F    H14G       1.1131  109.06 -117.24  109.28   1.1130
 IC   C13F     C14F    C15F    C16F       1.5345  112.68 -178.23  113.16   1.5306
 IC   C16F     C14F   *C15F    H15F       1.5306  113.16 -121.86  108.84   1.1140
 IC   H15F     C14F   *C15F    H15G       1.1140  108.84 -116.70  108.76   1.1144
 IC   C14F     C15F    C16F    C17F       1.5345  112.68 -178.23  113.16   1.5306
 IC   C17F     C15F   *C16F    H16F       1.5306  113.16 -121.86  108.84   1.1140
 IC   H16F     C15F   *C16F    H16G       1.1140  108.84 -116.70  108.76   1.1144
 IC   C15F     C16F    C17F    C18F       1.5345  112.68 -178.23  113.16   1.5306
 IC   C18F     C16F   *C17F    H17F       1.5306  113.16 -121.86  108.84   1.1140
 IC   H17F     C16F   *C17F    H17G       1.1140  108.84 -116.70  108.76   1.1144
 IC   C16F     C17F    C18F    C19F       1.5345  112.68 -178.23  113.16   1.5306
 IC   C19F     C17F   *C18F    H18F       1.5306  113.16 -121.86  108.84   1.1140
 IC   H18F     C17F   *C18F    H18G       1.1140  108.84 -116.70  108.76   1.1144
 IC   C17F     C18F    C19F    C20F       1.5344  112.57  179.80  112.59   1.5346
 IC   C20F     C18F   *C19F    H19F       1.5346  112.59 -121.28  109.10   1.1133
 IC   H19F     C18F   *C19F    H19G       1.1133  109.10 -117.38  109.12   1.1133
 IC   C18F     C19F    C20F    C21F       1.5345  112.59 -179.89  112.63   1.5337
 IC   C21F     C19F   *C20F    H20F       1.5337  112.63 -121.33  109.16   1.1133
 IC   H20F     C19F   *C20F    H20G       1.1133  109.16 -117.38  109.14   1.1133
 IC   C19F     C20F    C21F    C22F       1.5346  112.63  179.93  113.24   1.5309
 IC   C22F     C20F   *C21F    H21F       1.5309  113.24 -121.66  108.77   1.1142
 IC   H21F     C20F   *C21F    H21G       1.1142  108.77 -116.65  108.78   1.1142
 IC   C20F     C21F    C22F    C23F       1.5346  112.63  179.93  113.24   1.5309
 IC   C23F     C21F   *C22F    H22F       1.5309  113.24 -121.66  108.77   1.1142
 IC   H22F     C21F   *C22F    H22G       1.1142  108.77 -116.65  108.78   1.1142
 IC   C21F     C22F    C23F    H23F       1.5337  113.24  -59.91  110.47   1.1114
 IC   H23F     C22F   *C23F    H23G       1.1114  110.47  119.87  110.48   1.1113
 IC   H23F     C22F   *C23F    H23H       1.1114  110.47 -120.06  110.63   1.1113
PATCH FIRST NONE LAST NONE

RESI LSM          0.00 !   sphingomyelin d18:1/24:0
GROUP                  !
ATOM N    NTL    -0.60 !                   H15B
ATOM C15  CTL5   -0.35 !                   |
ATOM H15A HL      0.25 !             H15A-C15-H15C
ATOM H15B HL      0.25 !                   |
ATOM H15C HL      0.25 !             H13C  |   H14C
ATOM C14  CTL5   -0.35 !              |    |   |
ATOM H14A HL      0.25 !        H13A-C13---N--C14-H14A   (+)
ATOM H14B HL      0.25 !              |    |   |
ATOM H14C HL      0.25 !             H13B  |   H14B
ATOM C13  CTL5   -0.35 !                   |
ATOM H13A HL      0.25 !                   |
ATOM H13B HL      0.25 !                   |
ATOM H13C HL      0.25 !              H12A-C12-H12B
ATOM C12  CTL2   -0.10 !                   |
ATOM H12A HL      0.25 !                   |
ATOM H12B HL      0.25 !              H11A-C11-H11B
GROUP                  !                   |
ATOM C11  CTL2   -0.08 !                   |
ATOM H11A HAL2    0.09 !                   |
ATOM H11B HAL2    0.09 !         (-) O13  O12
ATOM P    PL      1.50 !               \ /
ATOM O13  O2L    -0.78 !                P  (+)
ATOM O14  O2L    -0.78 !               / \
ATOM O11  OSLP    -0.57 !         (-) O14  O11
ATOM O12  OSLP    -0.57 !                  |
ATOM C1S  CTL2   -0.08 !                   |
ATOM H1S  HAL2    0.09 !             H1S---C1S---H1T
ATOM H1T  HAL2    0.09 !                   |
GROUP                  !             H2S---C2S-------------NF--HNF
ATOM NF   NHL    -0.70 !                   |               |
ATOM HNF  H       0.35 !                   |               |
ATOM C2S  CTL1    0.30 !                   |               |
ATOM H2S  HAL1    0.05 !                   |               |
GROUP                  !                   |               |
ATOM C3S  CTO1    0.50 !                   |               C1F=OF (FATTY ACID CHAIN)
ATOM H3S  HAL1   -0.11 !                   |               |
ATOM O3   OHL    -0.69 !                   |               |
ATOM HO3  HOL     0.30 !                   |       H2F----C2F---H2G
GROUP                  !                   |               |
ATOM C4S  CEL3   -0.15 !                   |            [(CH2)3F (C3F,C4F...C23F)
ATOM H4S  HEL1    0.15 !                   |               |
GROUP                  !                   |       H24F---C24F---H24G
ATOM C5S  CEL3   -0.15 !                   |               |
ATOM H5S  HEL1    0.15 !                   |              H24H
GROUP                  !            H3S----C3S--O3--HO3
ATOM C6S  CTL2   -0.18 !                   |
ATOM H6S  HAL2    0.09 !                  C4S--H4S
ATOM H6T  HAL2    0.09 !                  ||
GROUP                  !                  C5S--H5S
ATOM C7S  CTL2   -0.18 !                   |
ATOM H7S  HAL2    0.09 !                   |
ATOM H7T  HAL2    0.09 !                [(CH)2]6 (C6S, C7S....C17S)
GROUP                  !                   |
ATOM C8S  CTL2   -0.18 !           H18S---C18S---H18U
ATOM H8S  HAL2    0.09 !                   |
ATOM H8T  HAL2    0.09 !                  H18T
GROUP                  !
ATOM C9S  CTL2   -0.18 !
ATOM H9S  HAL2    0.09 !
ATOM H9T  HAL2    0.09 !
GROUP                  !
ATOM C10S CTL2   -0.18 !
ATOM H10S HAL2    0.09 !
ATOM H10T HAL2    0.09 !
GROUP
ATOM C11S CTL2   -0.18 !
ATOM H11S HAL2    0.09 !
ATOM H11T HAL2    0.09 !
GROUP
ATOM C12S CTL2   -0.18 !
ATOM H12S HAL2    0.09 !
ATOM H12T HAL2    0.09 !
GROUP
ATOM C13S  CTL2  -0.18 !
ATOM H13S  HAL2   0.09 !
ATOM H13T  HAL2   0.09 !
GROUP
ATOM C14S  CTL2  -0.18 !
ATOM H14S  HAL2   0.09 !
ATOM H14T  HAL2   0.09 !
GROUP
ATOM C15S CTL2   -0.18 !
ATOM H15S HAL2    0.09 !
ATOM H15T HAL2    0.09 !
GROUP
ATOM C16S CTL2   -0.18 !
ATOM H16S HAL2    0.09 !
ATOM H16T HAL2    0.09 !
GROUP
ATOM C17S CTL2   -0.18 !
ATOM H17S HAL2    0.09 !
ATOM H17T HAL2    0.09 !
GROUP                  !
ATOM C18S CTL3   -0.27 !
ATOM H18S HAL3    0.09 !
ATOM H18T HAL3    0.09 !
ATOM H18U HAL3    0.09 !
GROUP                  !FATTY ACID CHAIN
ATOM C1F  C       0.55 !
ATOM OF   O      -0.60 !
ATOM C2F  CTL2   -0.07 !
ATOM H2F  HAL2    0.06 !
ATOM H2G  HAL2    0.06 !
GROUP                  !
ATOM C3F  CTL2   -0.18 !
ATOM H3F  HAL2    0.09 !
ATOM H3G  HAL2    0.09 !
GROUP                  !
ATOM C4F  CTL2   -0.18 !
ATOM H4F  HAL2    0.09 !
ATOM H4G  HAL2    0.09 !
GROUP                  !
ATOM C5F  CTL2   -0.18 !
ATOM H5F  HAL2    0.09 !
ATOM H5G  HAL2    0.09 !
GROUP                  !
ATOM C6F  CTL2   -0.18 !
ATOM H6F  HAL2    0.09 !
ATOM H6G  HAL2    0.09 !
GROUP                  !
ATOM C7F  CTL2   -0.18 !
ATOM H7F  HAL2    0.09 !
ATOM H7G  HAL2    0.09 !
GROUP                  !
ATOM C8F  CTL2   -0.18 !
ATOM H8F  HAL2    0.09 !
ATOM H8G  HAL2    0.09 !
GROUP                  !
ATOM C9F  CTL2   -0.18 !
ATOM H9F  HAL2    0.09 !
ATOM H9G  HAL2    0.09 !
GROUP                  !
ATOM C10F CTL2   -0.18 !
ATOM H10F HAL2    0.09 !
ATOM H10G HAL2    0.09 !
GROUP                  !
ATOM C11F CTL2   -0.18 !
ATOM H11F HAL2    0.09 !
ATOM H11G HAL2    0.09 !
GROUP                  !
ATOM C12F CTL2   -0.18 !
ATOM H12F HAL2    0.09 !
ATOM H12G HAL2    0.09 !
GROUP                  !
ATOM C13F CTL2   -0.18 !
ATOM H13F HAL2    0.09 !
ATOM H13G HAL2    0.09 !
GROUP                  !
ATOM C14F CTL2   -0.18 !
ATOM H14F HAL2    0.09 !
ATOM H14G HAL2    0.09 !
GROUP                  !
ATOM C15F CTL2   -0.18 !
ATOM H15F HAL2    0.09 !
ATOM H15G HAL2    0.09 !
GROUP                  !
ATOM C16F CTL2   -0.18 !
ATOM H16F HAL2    0.09 !
ATOM H16G HAL2    0.09 !
GROUP                  !
ATOM C17F CTL2   -0.18 !
ATOM H17F HAL2    0.09 !
ATOM H17G HAL2    0.09 !
GROUP                  !
ATOM C18F CTL2   -0.18 !
ATOM H18F HAL2    0.09 !
ATOM H18G HAL2    0.09 !
GROUP                  !
ATOM C19F CTL2   -0.18 !
ATOM H19F HAL2    0.09 !
ATOM H19G HAL2    0.09 !
GROUP                  !
ATOM C20F CTL2   -0.18 !
ATOM H20F HAL2    0.09 !
ATOM H20G HAL2    0.09 !
GROUP                  !
ATOM C21F CTL2   -0.18 !
ATOM H21F HAL2    0.09 !
ATOM H21G HAL2    0.09 !
GROUP                  !
ATOM C22F CTL2   -0.18 !
ATOM H22F HAL2    0.09 !
ATOM H22G HAL2    0.09 !
GROUP                  !
ATOM C23F CTL2   -0.18 !
ATOM H23F HAL2    0.09 !
ATOM H23G HAL2    0.09 !
GROUP                  !
ATOM C24F CTL3   -0.27 !
ATOM H24F HAL3    0.09 !
ATOM H24G HAL3    0.09 !
ATOM H24H HAL3    0.09 !

!SPHINGOSINE CHAIN
BOND  C18S H18S C18S H18T  C18S H18U
BOND  C18S C17S C17S H17S  C17S H17T
BOND  C17S C16S C16S H16S  C16S H16T
BOND  C16S C15S C15S H15S  C15S H15T
BOND  C15S C14S C14S H14S  C14S H14T
BOND  C14S C13S C13S H13S  C13S H13T
BOND  C13S C12S C12S H12S  C12S H12T
BOND  C12S C11S C11S H11S  C11S H11T
BOND  C11S C10S C10S H10S  C10S H10T
BOND  C10S C9S  C9S  H9S   C9S  H9T
BOND  C9S  C8S  C8S  H8S   C8S  H8T
BOND  C8S  C7S  C7S  H7S   C7S  H7T
BOND  C7S  C6S  C6S  H6S   C6S  H6T
BOND  C6S  C5S  C5S  H5S   C4S  H4S
BOND  C4S  C3S  C3S  H3S   C3S  O3
BOND  O3   HO3
BOND  C3S  C2S  C2S  H2S
BOND  C2S  C1S  C1S  H1S   C1S  H1T
BOND  C1S  O11
!PHOSLPHOCHOLINE
BOND  O11  P    O12  P     O13  P     O14  P
BOND  O12  C11  C11  H11A  C11  H11B
BOND  C11  C12  C12  H12A  C12  H12B
BOND  C12  N    N    C13   N    C14   N    C15
BOND  C13  H13A C13  H13B  C13  H13C
BOND  C14  H14A C14  H14B  C14  H14C
BOND  C15  H15A C15  H15B  C15  H15C
!FATTY ACID CHAIN
BOND  C2S  NF   NF   HNF   NF   C1F
BOND  C1F  C2F  C2F  H2F   C2F  H2G
BOND  C2F  C3F  C3F  H3F   C3F  H3G
BOND  C3F  C4F  C4F  H4F   C4F  H4G
BOND  C4F  C5F  C5F  H5F   C5F  H5G
BOND  C5F  C6F  C6F  H6F   C6F  H6G
BOND  C6F  C7F  C7F  H7F   C7F  H7G
BOND  C7F  C8F  C8F  H8F   C8F  H8G
BOND  C8F  C9F  C9F  H9F   C9F  H9G
BOND  C9F  C10F C10F H10F  C10F H10G
BOND  C10F C11F C11F H11F  C11F H11G
BOND  C11F C12F C12F H12F  C12F H12G
BOND  C12F C13F C13F H13F  C13F H13G
BOND  C13F C14F C14F H14F  C14F H14G
BOND  C14F C15F C15F H15F  C15F H15G
BOND  C15F C16F C16F H16F  C16F H16G
BOND  C16F C17F C17F H17F  C17F H17G
BOND  C17F C18F C18F H18F  C18F H18G
BOND  C18F C19F C19F H19F  C19F H19G
BOND  C19F C20F C20F H20F  C20F H20G
BOND  C20F C21F C21F H21F  C21F H21G
BOND  C21F C22F C22F H22F  C22F H22G
BOND  C22F C23F C23F H23F  C23F H23G
BOND  C23F C24F C24F H24F  C24F H24G
BOND  C24F H24H

DOUBLE C4S  C5S
DOUBLE C1F  OF
IMPR   C1F C2F NF OF  NF C1F C2S HNF

 IC   C18S     C17S    C16S    C15S       1.5309  113.23  180.00  112.64   1.5346
 IC   C17S     C16S    C15S    C14S       1.5337  112.64  180.00  112.58   1.5345
 IC   C16S     C15S    C14S    C13S       1.5346  112.58  180.00  112.58   1.5345
 IC   C15S     C14S    C13S    C12S       1.5345  112.58 -179.99  112.58   1.5345
 IC   C14S     C13S    C12S    C11S       1.5345  112.58  179.97  112.58   1.5344
 IC   C13S     C12S    C11S    C10S       1.5345  112.58 -179.96  112.61   1.5345
 IC   C12S     C11S    C10S    C9S        1.5344  112.61  179.97  112.54   1.5344
 IC   C11S     C10S    C9S     C8S        1.5345  112.54 -179.87  112.66   1.5345
 IC   C10S     C9S     C8S     C7S        1.5344  112.66 -179.89  112.50   1.5354
 IC   C9S      C8S     C7S     C6S        1.5345  112.50 -179.79  112.41   1.5391
 IC   C8S      C7S     C6S     C5S        1.5354  112.41 -179.61  111.46   1.5077
 IC   C7S      C6S     C5S     C4S        1.5391  111.46 -117.13  124.77   1.3444
 IC   C6S      C5S     C4S     C3S        1.5077  124.77  179.01  124.28   1.5009
 IC   C5S      C4S     C3S     C2S        1.3444  124.28  -84.24  110.14   1.5343
 IC   C5S      C4S     C3S     O3         1.3444  124.28  156.07  107.64   1.4235
 IC   C4S      C3S     C2S     C1S        1.5009  110.14  -70.50  114.25   1.5586
 IC   C13      C12    *N       C14        1.4967  109.68  116.91  107.30   1.5040
 IC   C13      C12    *N       C15        1.4967  109.68 -123.42  110.88   1.4938
 IC   C12      N       C15     H15A       1.5212  110.88 -177.15  111.31   1.0816
 IC   H15A     N      *C15     H15B       1.0816  111.31  118.98  109.44   1.0875
 IC   H15A     N      *C15     H15C       1.0816  111.31 -122.11  111.46   1.0818
 IC   C12      N       C14     H14A       1.5212  107.30 -178.89  114.23   1.0739
 IC   H14A     N      *C14     H14B       1.0739  114.23  123.44  110.21   1.0968
 IC   H14A     N      *C14     H14C       1.0739  114.23 -124.43  111.41   1.0948
 IC   C12      N       C13     H13A       1.5212  109.68  176.44  111.15   1.0822
 IC   H13A     N      *C13     H13B       1.0822  111.15  121.89  111.75   1.0814
 IC   H13A     N      *C13     H13C       1.0822  111.15 -118.50  109.57   1.0892
 IC   C13      N       C12     C11        1.4967  109.68 -178.83  116.30   1.5392
 IC   C11      N      *C12     H12A       1.5392  116.30  117.04  108.30   1.0985
 IC   C11      N      *C12     H12B       1.5392  116.30 -126.61  112.36   1.0787
 IC   N        C12     C11     O12        1.5212  116.30  126.79  107.85   1.4239
 IC   O12      C12    *C11     H11A       1.4239  107.85  118.10  109.30   1.1131
 IC   O12      C12    *C11     H11B       1.4239  107.85 -123.12  113.16   1.1140
 IC   C12      C11     O12     P          1.5392  107.85  -68.29  118.09   1.5886
 IC   C11      O12     P       O11        1.4239  118.09 -167.58  104.18   1.5725
 IC   O11      O12    *P       O13        1.5725  104.18  116.57  107.05   1.4823
 IC   O11      O12    *P       O14        1.5725  104.18 -118.73  106.98   1.4805
 IC   O12      P       O11     C1S        1.5886  104.18   51.85  121.69   1.4327
 IC   P        O11     C1S     C2S        1.5725  121.69  103.66  111.21   1.5586
 IC   C2S      O11    *C1S     H1S        1.5586  111.21  118.79  108.35   1.1121
 IC   C2S      O11    *C1S     H1T        1.5586  111.21 -123.25  112.85   1.1152
 IC   O11      C1S     C2S     C3S        1.4327  111.21  175.67  114.25   1.5343
 IC   C3S      C1S    *C2S     NF         1.5343  114.25  120.00  111.52   1.4406
 IC   C3S      C1S    *C2S     H2S        1.5343  114.25 -120.00  105.03   1.1194
 IC   C1S      C2S     NF      C1F        1.5586  111.52  160.94  124.85   1.3364
 IC   C1F      C2S    *NF      HNF        1.3364  124.85 -157.81  113.39   1.0062
 IC   C1S      C2S     C3S     C4S        1.5586  114.25  -70.50  110.14   1.5009
 IC   C4S      C2S    *C3S     O3         1.5009  110.14  118.36  109.80   1.4235
 IC   C4S      C2S    *C3S     H3S        1.5009  110.14 -121.14  110.10   1.1140
 IC   C2S      C3S     O3      HO3        1.5343  109.80   46.50  104.54   0.9610
 IC   C2S      C3S     C4S     C5S        1.5343  110.14  -84.24  124.28   1.3444
 IC   C5S      C3S    *C4S     H4S        1.3444  124.28  178.79  115.93   1.1003
 IC   C3S      C4S     C5S     C6S        1.5009  124.28  179.01  124.77   1.5077
 IC   C6S      C4S    *C5S     H5S        1.5077  124.77 -178.18  119.00   1.1029
 IC   C4S      C5S     C6S     C7S        1.3444  124.77 -117.13  111.46   1.5391
 IC   C7S      C5S    *C6S     H6S        1.5391  111.46  120.98  111.41   1.1142
 IC   C7S      C5S    *C6S     H6T        1.5391  111.46 -120.60  109.91   1.1125
 IC   C5S      C6S     C7S     C8S        1.5077  111.46 -179.61  112.41   1.5354
 IC   C8S      C6S    *C7S     H7S        1.5354  112.41  121.26  109.74   1.1138
 IC   C8S      C6S    *C7S     H7T        1.5354  112.41 -120.99  109.40   1.1147
 IC   C6S      C7S     C8S     C9S        1.5391  112.41 -179.79  112.50   1.5345
 IC   C9S      C7S    *C8S     H8S        1.5345  112.50  121.20  108.97   1.1132
 IC   C9S      C7S    *C8S     H8T        1.5345  112.50 -121.38  109.07   1.1129
 IC   C7S      C8S     C9S     C10S       1.5354  112.50 -179.89  112.66   1.5344
 IC   C10S     C8S    *C9S     H9S        1.5344  112.66  121.49  109.05   1.1133
 IC   C10S     C8S    *C9S     H9T        1.5344  112.66 -121.38  108.96   1.1136
 IC   C8S      C9S     C10S    C11S       1.5345  112.66 -179.87  112.54   1.5345
 IC   C11S     C9S    *C10S    H10S       1.5345  112.54  121.27  109.07   1.1133
 IC   C11S     C9S    *C10S    H10T       1.5345  112.54 -121.34  109.11   1.1132
 IC   C9S      C10S    C11S    C12S       1.5344  112.54  179.97  112.61   1.5344
 IC   C12S     C10S   *C11S    H11S       1.5344  112.61  121.36  109.09   1.1133
 IC   C12S     C10S   *C11S    H11T       1.5344  112.61 -121.33  109.07   1.1134
 IC   C10S     C11S    C12S    C13S       1.5345  112.61 -179.96  112.58   1.5345
 IC   C13S     C11S   *C12S    H12S       1.5345  112.58  121.29  109.12   1.1133
 IC   C13S     C11S   *C12S    H12T       1.5345  112.58 -121.31  109.15   1.1133
 IC   C11S     C12S    C13S    C14S       1.5344  112.58  179.97  112.58   1.5345
 IC   C14S     C12S   *C13S    H13S       1.5345  112.58  121.30  109.13   1.1133
 IC   C14S     C12S   *C13S    H13T       1.5345  112.58 -121.30  109.13   1.1133
 IC   C12S     C13S    C14S    C15S       1.5345  112.58 -179.99  112.58   1.5345
 IC   C15S     C13S   *C14S    H14S       1.5345  112.58  121.30  109.12   1.1133
 IC   C15S     C13S   *C14S    H14T       1.5345  112.58 -121.31  109.12   1.1133
 IC   C13S     C14S    C15S    C16S       1.5345  112.58  180.00  112.58   1.5346
 IC   C16S     C14S   *C15S    H15S       1.5346  112.58  121.30  109.11   1.1133
 IC   C16S     C14S   *C15S    H15T       1.5346  112.58 -121.30  109.11   1.1133
 IC   C14S     C15S    C16S    C17S       1.5345  112.58  180.00  112.64   1.5337
 IC   C17S     C15S   *C16S    H16S       1.5337  112.64  121.32  109.14   1.1133
 IC   C17S     C15S   *C16S    H16T       1.5337  112.64 -121.32  109.14   1.1133
 IC   C15S     C16S    C17S    C18S       1.5346  112.64  180.00  113.23   1.5309
 IC   C18S     C16S   *C17S    H17S       1.5309  113.23  121.67  108.77   1.1142
 IC   C18S     C16S   *C17S    H17T       1.5309  113.23 -121.67  108.77   1.1142
 IC   C16S     C17S    C18S    H18S       1.5337  113.23  180.00  110.63   1.1113
 IC   H18S     C17S   *C18S    H18T       1.1113  110.63  120.07  110.47   1.1114
 IC   H18S     C17S   *C18S    H18U       1.1113  110.63 -120.07  110.47   1.1114
 IC   C2S      NF      C1F     C2F        1.4406  124.85 -156.83  114.97   1.4964
 IC   C2F      NF     *C1F     OF         1.4964  114.97  162.54  122.11   1.2268
 IC   NF       C1F     C2F     C3F        1.3364  114.97 -146.57  111.92   1.5432
 IC   C3F      C1F    *C2F     H2F        1.5432  111.92 -120.83  107.93   1.1115
 IC   H2F      C1F    *C2F     H2G        1.1115  107.93 -117.30  109.04   1.1113
 IC   C1F      C2F     C3F     C4F        1.4964  111.92  179.54  112.84   1.5310
 IC   C4F      C2F    *C3F     H3F        1.5310  112.84 -121.63  109.37   1.1145
 IC   H3F      C2F    *C3F     H3G        1.1145  109.37 -117.07  109.08   1.1157
 IC   C2F      C3F     C4F     C5F        1.5434  112.23  174.86  112.58   1.5342
 IC   C5F      C3F    *C4F     H4F        1.5342  112.58 -120.18  108.65   1.1140
 IC   H4F      C3F    *C4F     H4G        1.1140  108.65 -117.52  109.62   1.1127
 IC   C3F      C4F     C5F     C6F        1.5340  112.58 -174.06  112.39   1.5340
 IC   C6F      C4F    *C5F     H5F        1.5340  112.39 -122.01  109.38   1.1130
 IC   H5F      C4F    *C5F     H5G        1.1130  109.38 -117.34  108.92   1.1134
 IC   C4F      C5F     C6F     C7F        1.5342  112.39  178.27  112.75   1.5340
 IC   C7F      C5F    *C6F     H6F        1.5340  112.75 -120.93  108.96   1.1137
 IC   H6F      C5F    *C6F     H6G        1.1137  108.96 -117.41  109.22   1.1131
 IC   C5F      C6F     C7F     C8F        1.5340  112.75 -178.89  112.33   1.5342
 IC   C8F      C6F    *C7F     H7F        1.5342  112.33 -121.40  109.26   1.1132
 IC   H7F      C6F    *C7F     H7G        1.1132  109.26 -117.45  109.12   1.1130
 IC   C6F      C7F     C8F     C9F        1.5340  112.33  179.09  112.77   1.5340
 IC   C9F      C7F    *C8F     H8F        1.5340  112.77 -121.23  109.16   1.1134
 IC   H8F      C7F    *C8F     H8G        1.1134  109.16 -117.38  109.08   1.1133
 IC   C7F      C8F     C9F     C10F       1.5342  112.77  179.02  112.34   1.5343
 IC   C10F     C8F    *C9F     H9F        1.5343  112.34 -121.27  109.27   1.1132
 IC   H9F      C8F    *C9F     H9G        1.1132  109.27 -117.45  109.10   1.1130
 IC   C8F      C9F     C10F    C11F       1.5340  112.34  178.16  112.74   1.5340
 IC   C11F     C9F    *C10F    H10F       1.5340  112.74 -121.18  109.16   1.1134
 IC   H10F     C9F    *C10F    H10G       1.1134  109.16 -117.35  109.10   1.1132
 IC   C9F      C10F    C11F    C12F       1.5343  112.74  178.91  112.38   1.5343
 IC   C12F     C10F   *C11F    H11F       1.5343  112.38 -121.39  109.34   1.1131
 IC   H11F     C10F   *C11F    H11G       1.1131  109.34 -117.43  108.98   1.1132
 IC   C10F     C11F    C12F    C13F       1.5340  112.38  176.93  112.68   1.5340
 IC   C13F     C11F   *C12F    H12F       1.5340  112.68 -121.02  109.05   1.1134
 IC   H12F     C11F   *C12F    H12G       1.1134  109.05 -117.34  109.20   1.1131
 IC   C11F     C12F    C13F    C14F       1.5343  112.68 -179.93  112.45   1.5345
 IC   C14F     C12F   *C13F    H13F       1.5345  112.45 -121.60  109.42   1.1129
 IC   H13F     C12F   *C13F    H13G       1.1129  109.42 -117.40  108.85   1.1134
 IC   C12F     C13F    C14F    C15F       1.5340  112.45  175.93  112.68   1.5334
 IC   C15F     C13F   *C14F    H14F       1.5334  112.68 -121.00  109.06   1.1131
 IC   H14F     C13F   *C14F    H14G       1.1131  109.06 -117.24  109.28   1.1130
 IC   C13F     C14F    C15F    C16F       1.5345  112.68 -178.23  113.16   1.5306
 IC   C16F     C14F   *C15F    H15F       1.5306  113.16 -121.86  108.84   1.1140
 IC   H15F     C14F   *C15F    H15G       1.1140  108.84 -116.70  108.76   1.1144
 IC   C14F     C15F    C16F    C17F       1.5345  112.68 -178.23  113.16   1.5306
 IC   C17F     C15F   *C16F    H16F       1.5306  113.16 -121.86  108.84   1.1140
 IC   H16F     C15F   *C16F    H16G       1.1140  108.84 -116.70  108.76   1.1144
 IC   C15F     C16F    C17F    C18F       1.5345  112.68 -178.23  113.16   1.5306
 IC   C18F     C16F   *C17F    H17F       1.5306  113.16 -121.86  108.84   1.1140
 IC   H17F     C16F   *C17F    H17G       1.1140  108.84 -116.70  108.76   1.1144
 IC   C16F     C17F    C18F    C19F       1.5345  112.68 -178.23  113.16   1.5306
 IC   C19F     C17F   *C18F    H18F       1.5306  113.16 -121.86  108.84   1.1140
 IC   H18F     C17F   *C18F    H18G       1.1140  108.84 -116.70  108.76   1.1144
 IC   C17F     C18F    C19F    C20F       1.5344  112.57  179.80  112.59   1.5346
 IC   C20F     C18F   *C19F    H19F       1.5346  112.59 -121.28  109.10   1.1133
 IC   H19F     C18F   *C19F    H19G       1.1133  109.10 -117.38  109.12   1.1133
 IC   C18F     C19F    C20F    C21F       1.5345  112.59 -179.89  112.63   1.5337
 IC   C21F     C19F   *C20F    H20F       1.5337  112.63 -121.33  109.16   1.1133
 IC   H20F     C19F   *C20F    H20G       1.1133  109.16 -117.38  109.14   1.1133
 IC   C19F     C20F    C21F    C22F       1.5346  112.63  179.93  113.24   1.5309
 IC   C22F     C20F   *C21F    H21F       1.5309  113.24 -121.66  108.77   1.1142
 IC   H21F     C20F   *C21F    H21G       1.1142  108.77 -116.65  108.78   1.1142
 IC   C20F     C21F    C22F    C23F       1.5346  112.63  179.93  113.24   1.5309
 IC   C23F     C21F   *C22F    H22F       1.5309  113.24 -121.66  108.77   1.1142
 IC   H22F     C21F   *C22F    H22G       1.1142  108.77 -116.65  108.78   1.1142
 IC   C21F     C22F    C23F    C24F       1.5346  112.63  179.93  113.24   1.5309
 IC   C24F     C22F   *C23F    H23F       1.5309  113.24 -121.66  108.77   1.1142
 IC   H23F     C22F   *C23F    H23G       1.1142  108.77 -116.65  108.78   1.1142
 IC   C22F     C23F    C24F    H24F       1.5337  113.24  -59.91  110.47   1.1114
 IC   H24F     C23F   *C24F    H24G       1.1114  110.47  119.87  110.48   1.1113
 IC   H24F     C23F   *C24F    H24H       1.1114  110.47 -120.06  110.63   1.1113
PATCH FIRST NONE LAST NONE

RESI NSM          0.00 !   sphingomyelin d18:1/24:1 (w/nervonic acid)
GROUP                  !
ATOM N    NTL    -0.60 !                   H15B
ATOM C15  CTL5   -0.35 !                   |
ATOM H15A HL      0.25 !             H15A-C15-H15C
ATOM H15B HL      0.25 !                   |
ATOM H15C HL      0.25 !             H13C  |   H14C
ATOM C14  CTL5   -0.35 !              |    |   |
ATOM H14A HL      0.25 !        H13A-C13---N--C14-H14A   (+)
ATOM H14B HL      0.25 !              |    |   |
ATOM H14C HL      0.25 !             H13B  |   H14B
ATOM C13  CTL5   -0.35 !                   |
ATOM H13A HL      0.25 !                   |
ATOM H13B HL      0.25 !                   |
ATOM H13C HL      0.25 !              H12A-C12-H12B
ATOM C12  CTL2   -0.10 !                   |
ATOM H12A HL      0.25 !                   |
ATOM H12B HL      0.25 !              H11A-C11-H11B
GROUP                  !                   |
ATOM C11  CTL2   -0.08 !                   |
ATOM H11A HAL2    0.09 !                   |
ATOM H11B HAL2    0.09 !         (-) O13  O12
ATOM P    PL      1.50 !               \ /
ATOM O13  O2L    -0.78 !                P  (+)
ATOM O14  O2L    -0.78 !               / \
ATOM O11  OSLP    -0.57 !         (-) O14  O11
ATOM O12  OSLP    -0.57 !                  |
ATOM C1S  CTL2   -0.08 !                   |
ATOM H1S  HAL2    0.09 !             H1S---C1S---H1T
ATOM H1T  HAL2    0.09 !                   |
GROUP                  !             H2S---C2S-------------------------NF--HNF
ATOM NF   NHL    -0.70 !                   |                           |
ATOM HNF  H       0.35 !                   |                           |
ATOM C2S  CTL1    0.30 !                   |                           |
ATOM H2S  HAL1    0.05 !                   |                           |
GROUP                  !                   |                           |
ATOM C3S  CTO1    0.50 !                   |                           C1F=OF (FATTY ACID CHAIN)
ATOM H3S  HAL1   -0.11 !                   |                           |
ATOM O3   OHL    -0.69 !                   |                           |
ATOM HO3  HOL     0.30 !                   |                   H2F----C2F---H2G
GROUP                  !                   |                           |
ATOM C4S  CEL3   -0.15 !                   |                        [(CH2)3F (C3F,C4F...C14F)
ATOM H4S  HEL1    0.15 !                   |                           |
GROUP                  !                   |                   H15F---C15F
ATOM C5S  CEL3   -0.15 !                   |                           ||
ATOM H5S  HEL1    0.15 !                   |                   H16F---C16F
GROUP                  !            H3S----C3S--O3--HO3                |
ATOM C6S  CTL2   -0.18 !                   |                        [(CH2)17F (C17F,C4F...C23F)
ATOM H6S  HAL2    0.09 !                  C4S--H4S                     |
ATOM H6T  HAL2    0.09 !                  ||                   H24F---C24F---H24H
GROUP                  !                  C5S--H5S                     |
ATOM C7S  CTL2   -0.18 !                   |                          H24G
ATOM H7S  HAL2    0.09 !                   |
ATOM H7T  HAL2    0.09 !                [(CH)2]6 (C6S, C7S....C17S)
GROUP                  !                   |
ATOM C8S  CTL2   -0.18 !           H18S---C18S---H18U
ATOM H8S  HAL2    0.09 !                   |
ATOM H8T  HAL2    0.09 !                  H18T
GROUP                  !
ATOM C9S  CTL2   -0.18 !
ATOM H9S  HAL2    0.09 !
ATOM H9T  HAL2    0.09 !
GROUP                  !
ATOM C10S CTL2   -0.18 !
ATOM H10S HAL2    0.09 !
ATOM H10T HAL2    0.09 !
GROUP
ATOM C11S CTL2   -0.18 !
ATOM H11S HAL2    0.09 !
ATOM H11T HAL2    0.09 !
GROUP
ATOM C12S CTL2   -0.18 !
ATOM H12S HAL2    0.09 !
ATOM H12T HAL2    0.09 !
GROUP
ATOM C13S  CTL2  -0.18 !
ATOM H13S  HAL2   0.09 !
ATOM H13T  HAL2   0.09 !
GROUP
ATOM C14S  CTL2  -0.18 !
ATOM H14S  HAL2   0.09 !
ATOM H14T  HAL2   0.09 !
GROUP
ATOM C15S CTL2   -0.18 !
ATOM H15S HAL2    0.09 !
ATOM H15T HAL2    0.09 !
GROUP
ATOM C16S CTL2   -0.18 !
ATOM H16S HAL2    0.09 !
ATOM H16T HAL2    0.09 !
GROUP
ATOM C17S CTL2   -0.18 !
ATOM H17S HAL2    0.09 !
ATOM H17T HAL2    0.09 !
GROUP                  !
ATOM C18S CTL3   -0.27 !
ATOM H18S HAL3    0.09 !
ATOM H18T HAL3    0.09 !
ATOM H18U HAL3    0.09 !
GROUP                  !FATTY ACID CHAIN
ATOM C1F  C       0.55 !
ATOM OF   O      -0.60 !
ATOM C2F  CTL2   -0.07 !
ATOM H2F  HAL2    0.06 !
ATOM H2G  HAL2    0.06 !
GROUP                  !
ATOM C3F  CTL2   -0.18 !
ATOM H3F  HAL2    0.09 !
ATOM H3G  HAL2    0.09 !
GROUP                  !
ATOM C4F  CTL2   -0.18 !
ATOM H4F  HAL2    0.09 !
ATOM H4G  HAL2    0.09 !
GROUP                  !
ATOM C5F  CTL2   -0.18 !
ATOM H5F  HAL2    0.09 !
ATOM H5G  HAL2    0.09 !
GROUP                  !
ATOM C6F  CTL2   -0.18 !
ATOM H6F  HAL2    0.09 !
ATOM H6G  HAL2    0.09 !
GROUP                  !
ATOM C7F  CTL2   -0.18 !
ATOM H7F  HAL2    0.09 !
ATOM H7G  HAL2    0.09 !
GROUP                  !
ATOM C8F  CTL2   -0.18 !
ATOM H8F  HAL2    0.09 !
ATOM H8G  HAL2    0.09 !
GROUP                  !
ATOM C9F  CTL2   -0.18 !
ATOM H9F  HAL2    0.09 !
ATOM H9G  HAL2    0.09 !
GROUP                  !
ATOM C10F CTL2   -0.18 !
ATOM H10F HAL2    0.09 !
ATOM H10G HAL2    0.09 !
GROUP                  !
ATOM C11F CTL2   -0.18 !
ATOM H11F HAL2    0.09 !
ATOM H11G HAL2    0.09 !
GROUP                  !
ATOM C12F CTL2   -0.18 !
ATOM H12F HAL2    0.09 !
ATOM H12G HAL2    0.09 !
GROUP                  !
ATOM C13F CTL2   -0.18 !
ATOM H13F HAL2    0.09 !
ATOM H13G HAL2    0.09 !
GROUP                  !
ATOM C14F CTL2   -0.18 !
ATOM H14F HAL2    0.09 !
ATOM H14G HAL2    0.09 !
GROUP                  !
ATOM C15F CEL1   -0.15 !
ATOM H15F HEL1    0.15 !
GROUP                  !
ATOM C16F CEL1   -0.15 !
ATOM H16F HEL1    0.15 !
GROUP                  !
ATOM C17F CTL2   -0.18 !
ATOM H17F HAL2    0.09 !
ATOM H17G HAL2    0.09 !
GROUP                  !
ATOM C18F CTL2   -0.18 !
ATOM H18F HAL2    0.09 !
ATOM H18G HAL2    0.09 !
GROUP                  !
ATOM C19F CTL2   -0.18 !
ATOM H19F HAL2    0.09 !
ATOM H19G HAL2    0.09 !
GROUP                  !
ATOM C20F CTL2   -0.18 !
ATOM H20F HAL2    0.09 !
ATOM H20G HAL2    0.09 !
GROUP                  !
ATOM C21F CTL2   -0.18 !
ATOM H21F HAL2    0.09 !
ATOM H21G HAL2    0.09 !
GROUP                  !
ATOM C22F CTL2   -0.18 !
ATOM H22F HAL2    0.09 !
ATOM H22G HAL2    0.09 !
GROUP                  !
ATOM C23F CTL2   -0.18 !
ATOM H23F HAL2    0.09 !
ATOM H23G HAL2    0.09 !
GROUP                  !
ATOM C24F CTL3   -0.27 !
ATOM H24F HAL3    0.09 !
ATOM H24G HAL3    0.09 !
ATOM H24H HAL3    0.09 !

!SPHINGOSINE CHAIN
BOND  C18S H18S C18S H18T  C18S H18U
BOND  C18S C17S C17S H17S  C17S H17T
BOND  C17S C16S C16S H16S  C16S H16T
BOND  C16S C15S C15S H15S  C15S H15T
BOND  C15S C14S C14S H14S  C14S H14T
BOND  C14S C13S C13S H13S  C13S H13T
BOND  C13S C12S C12S H12S  C12S H12T
BOND  C12S C11S C11S H11S  C11S H11T
BOND  C11S C10S C10S H10S  C10S H10T
BOND  C10S C9S  C9S  H9S   C9S  H9T
BOND  C9S  C8S  C8S  H8S   C8S  H8T
BOND  C8S  C7S  C7S  H7S   C7S  H7T
BOND  C7S  C6S  C6S  H6S   C6S  H6T
BOND  C6S  C5S  C5S  H5S   C4S  H4S
BOND  C4S  C3S  C3S  H3S   C3S  O3
BOND  O3   HO3
BOND  C3S  C2S  C2S  H2S
BOND  C2S  C1S  C1S  H1S   C1S  H1T
BOND  C1S  O11
!PHOSLPHOCHOLINE
BOND  O11  P    O12  P     O13  P     O14  P
BOND  O12  C11  C11  H11A  C11  H11B
BOND  C11  C12  C12  H12A  C12  H12B
BOND  C12  N    N    C13   N    C14   N    C15
BOND  C13  H13A C13  H13B  C13  H13C
BOND  C14  H14A C14  H14B  C14  H14C
BOND  C15  H15A C15  H15B  C15  H15C
!FATTY ACID CHAIN
BOND  C2S  NF   NF   HNF   NF   C1F
BOND  C1F  C2F  C2F  H2F   C2F  H2G
BOND  C2F  C3F  C3F  H3F   C3F  H3G
BOND  C3F  C4F  C4F  H4F   C4F  H4G
BOND  C4F  C5F  C5F  H5F   C5F  H5G
BOND  C5F  C6F  C6F  H6F   C6F  H6G
BOND  C6F  C7F  C7F  H7F   C7F  H7G
BOND  C7F  C8F  C8F  H8F   C8F  H8G
BOND  C8F  C9F  C9F  H9F   C9F  H9G
BOND  C9F  C10F C10F H10F  C10F H10G
BOND  C10F C11F C11F H11F  C11F H11G
BOND  C11F C12F C12F H12F  C12F H12G
BOND  C12F C13F C13F H13F  C13F H13G
BOND  C13F C14F C14F H14F  C14F H14G
BOND  C14F C15F C15F H15F
BOND  C16F H16F
BOND  C16F C17F C17F H17F  C17F H17G
BOND  C17F C18F C18F H18F  C18F H18G
BOND  C18F C19F C19F H19F  C19F H19G
BOND  C19F C20F C20F H20F  C20F H20G
BOND  C20F C21F C21F H21F  C21F H21G
BOND  C21F C22F C22F H22F  C22F H22G
BOND  C22F C23F C23F H23F  C23F H23G
BOND  C23F C24F C24F H24F  C24F H24G
BOND  C24F H24H

DOUBLE C4S  C5S
DOUBLE C15F C16F
DOUBLE C1F  OF
IMPR   C1F C2F NF OF  NF C1F C2S HNF

 IC   C18S     C17S    C16S    C15S       1.5309  113.23  180.00  112.64   1.5346
 IC   C17S     C16S    C15S    C14S       1.5337  112.64  180.00  112.58   1.5345
 IC   C16S     C15S    C14S    C13S       1.5346  112.58  180.00  112.58   1.5345
 IC   C15S     C14S    C13S    C12S       1.5345  112.58 -179.99  112.58   1.5345
 IC   C14S     C13S    C12S    C11S       1.5345  112.58  179.97  112.58   1.5344
 IC   C13S     C12S    C11S    C10S       1.5345  112.58 -179.96  112.61   1.5345
 IC   C12S     C11S    C10S    C9S        1.5344  112.61  179.97  112.54   1.5344
 IC   C11S     C10S    C9S     C8S        1.5345  112.54 -179.87  112.66   1.5345
 IC   C10S     C9S     C8S     C7S        1.5344  112.66 -179.89  112.50   1.5354
 IC   C9S      C8S     C7S     C6S        1.5345  112.50 -179.79  112.41   1.5391
 IC   C8S      C7S     C6S     C5S        1.5354  112.41 -179.61  111.46   1.5077
 IC   C7S      C6S     C5S     C4S        1.5391  111.46 -117.13  124.77   1.3444
 IC   C6S      C5S     C4S     C3S        1.5077  124.77  179.01  124.28   1.5009
 IC   C5S      C4S     C3S     C2S        1.3444  124.28  -84.24  110.14   1.5343
 IC   C5S      C4S     C3S     O3         1.3444  124.28  156.07  107.64   1.4235
 IC   C4S      C3S     C2S     C1S        1.5009  110.14  -70.50  114.25   1.5586
 IC   C13      C12    *N       C14        1.4967  109.68  116.91  107.30   1.5040
 IC   C13      C12    *N       C15        1.4967  109.68 -123.42  110.88   1.4938
 IC   C12      N       C15     H15A       1.5212  110.88 -177.15  111.31   1.0816
 IC   H15A     N      *C15     H15B       1.0816  111.31  118.98  109.44   1.0875
 IC   H15A     N      *C15     H15C       1.0816  111.31 -122.11  111.46   1.0818
 IC   C12      N       C14     H14A       1.5212  107.30 -178.89  114.23   1.0739
 IC   H14A     N      *C14     H14B       1.0739  114.23  123.44  110.21   1.0968
 IC   H14A     N      *C14     H14C       1.0739  114.23 -124.43  111.41   1.0948
 IC   C12      N       C13     H13A       1.5212  109.68  176.44  111.15   1.0822
 IC   H13A     N      *C13     H13B       1.0822  111.15  121.89  111.75   1.0814
 IC   H13A     N      *C13     H13C       1.0822  111.15 -118.50  109.57   1.0892
 IC   C13      N       C12     C11        1.4967  109.68 -178.83  116.30   1.5392
 IC   C11      N      *C12     H12A       1.5392  116.30  117.04  108.30   1.0985
 IC   C11      N      *C12     H12B       1.5392  116.30 -126.61  112.36   1.0787
 IC   N        C12     C11     O12        1.5212  116.30  126.79  107.85   1.4239
 IC   O12      C12    *C11     H11A       1.4239  107.85  118.10  109.30   1.1131
 IC   O12      C12    *C11     H11B       1.4239  107.85 -123.12  113.16   1.1140
 IC   C12      C11     O12     P          1.5392  107.85  -68.29  118.09   1.5886
 IC   C11      O12     P       O11        1.4239  118.09 -167.58  104.18   1.5725
 IC   O11      O12    *P       O13        1.5725  104.18  116.57  107.05   1.4823
 IC   O11      O12    *P       O14        1.5725  104.18 -118.73  106.98   1.4805
 IC   O12      P       O11     C1S        1.5886  104.18   51.85  121.69   1.4327
 IC   P        O11     C1S     C2S        1.5725  121.69  103.66  111.21   1.5586
 IC   C2S      O11    *C1S     H1S        1.5586  111.21  118.79  108.35   1.1121
 IC   C2S      O11    *C1S     H1T        1.5586  111.21 -123.25  112.85   1.1152
 IC   O11      C1S     C2S     C3S        1.4327  111.21  175.67  114.25   1.5343
 IC   C3S      C1S    *C2S     NF         1.5343  114.25  120.00  111.52   1.4406
 IC   C3S      C1S    *C2S     H2S        1.5343  114.25 -120.00  105.03   1.1194
 IC   C1S      C2S     NF      C1F        1.5586  111.52  160.94  124.85   1.3364
 IC   C1F      C2S    *NF      HNF        1.3364  124.85 -157.81  113.39   1.0062
 IC   C1S      C2S     C3S     C4S        1.5586  114.25  -70.50  110.14   1.5009
 IC   C4S      C2S    *C3S     O3         1.5009  110.14  118.36  109.80   1.4235
 IC   C4S      C2S    *C3S     H3S        1.5009  110.14 -121.14  110.10   1.1140
 IC   C2S      C3S     O3      HO3        1.5343  109.80   46.50  104.54   0.9610
 IC   C2S      C3S     C4S     C5S        1.5343  110.14  -84.24  124.28   1.3444
 IC   C5S      C3S    *C4S     H4S        1.3444  124.28  178.79  115.93   1.1003
 IC   C3S      C4S     C5S     C6S        1.5009  124.28  179.01  124.77   1.5077
 IC   C6S      C4S    *C5S     H5S        1.5077  124.77 -178.18  119.00   1.1029
 IC   C4S      C5S     C6S     C7S        1.3444  124.77 -117.13  111.46   1.5391
 IC   C7S      C5S    *C6S     H6S        1.5391  111.46  120.98  111.41   1.1142
 IC   C7S      C5S    *C6S     H6T        1.5391  111.46 -120.60  109.91   1.1125
 IC   C5S      C6S     C7S     C8S        1.5077  111.46 -179.61  112.41   1.5354
 IC   C8S      C6S    *C7S     H7S        1.5354  112.41  121.26  109.74   1.1138
 IC   C8S      C6S    *C7S     H7T        1.5354  112.41 -120.99  109.40   1.1147
 IC   C6S      C7S     C8S     C9S        1.5391  112.41 -179.79  112.50   1.5345
 IC   C9S      C7S    *C8S     H8S        1.5345  112.50  121.20  108.97   1.1132
 IC   C9S      C7S    *C8S     H8T        1.5345  112.50 -121.38  109.07   1.1129
 IC   C7S      C8S     C9S     C10S       1.5354  112.50 -179.89  112.66   1.5344
 IC   C10S     C8S    *C9S     H9S        1.5344  112.66  121.49  109.05   1.1133
 IC   C10S     C8S    *C9S     H9T        1.5344  112.66 -121.38  108.96   1.1136
 IC   C8S      C9S     C10S    C11S       1.5345  112.66 -179.87  112.54   1.5345
 IC   C11S     C9S    *C10S    H10S       1.5345  112.54  121.27  109.07   1.1133
 IC   C11S     C9S    *C10S    H10T       1.5345  112.54 -121.34  109.11   1.1132
 IC   C9S      C10S    C11S    C12S       1.5344  112.54  179.97  112.61   1.5344
 IC   C12S     C10S   *C11S    H11S       1.5344  112.61  121.36  109.09   1.1133
 IC   C12S     C10S   *C11S    H11T       1.5344  112.61 -121.33  109.07   1.1134
 IC   C10S     C11S    C12S    C13S       1.5345  112.61 -179.96  112.58   1.5345
 IC   C13S     C11S   *C12S    H12S       1.5345  112.58  121.29  109.12   1.1133
 IC   C13S     C11S   *C12S    H12T       1.5345  112.58 -121.31  109.15   1.1133
 IC   C11S     C12S    C13S    C14S       1.5344  112.58  179.97  112.58   1.5345
 IC   C14S     C12S   *C13S    H13S       1.5345  112.58  121.30  109.13   1.1133
 IC   C14S     C12S   *C13S    H13T       1.5345  112.58 -121.30  109.13   1.1133
 IC   C12S     C13S    C14S    C15S       1.5345  112.58 -179.99  112.58   1.5345
 IC   C15S     C13S   *C14S    H14S       1.5345  112.58  121.30  109.12   1.1133
 IC   C15S     C13S   *C14S    H14T       1.5345  112.58 -121.31  109.12   1.1133
 IC   C13S     C14S    C15S    C16S       1.5345  112.58  180.00  112.58   1.5346
 IC   C16S     C14S   *C15S    H15S       1.5346  112.58  121.30  109.11   1.1133
 IC   C16S     C14S   *C15S    H15T       1.5346  112.58 -121.30  109.11   1.1133
 IC   C14S     C15S    C16S    C17S       1.5345  112.58  180.00  112.64   1.5337
 IC   C17S     C15S   *C16S    H16S       1.5337  112.64  121.32  109.14   1.1133
 IC   C17S     C15S   *C16S    H16T       1.5337  112.64 -121.32  109.14   1.1133
 IC   C15S     C16S    C17S    C18S       1.5346  112.64  180.00  113.23   1.5309
 IC   C18S     C16S   *C17S    H17S       1.5309  113.23  121.67  108.77   1.1142
 IC   C18S     C16S   *C17S    H17T       1.5309  113.23 -121.67  108.77   1.1142
 IC   C16S     C17S    C18S    H18S       1.5337  113.23  180.00  110.63   1.1113
 IC   H18S     C17S   *C18S    H18T       1.1113  110.63  120.07  110.47   1.1114
 IC   H18S     C17S   *C18S    H18U       1.1113  110.63 -120.07  110.47   1.1114
 IC   C2S      NF      C1F     C2F        1.4406  124.85 -156.83  114.97   1.4964
 IC   C2F      NF     *C1F     OF         1.4964  114.97  162.54  122.11   1.2268
 IC   NF       C1F     C2F     C3F        1.3364  114.97 -146.57  111.92   1.5432
 IC   C3F      C1F    *C2F     H2F        1.5432  111.92 -120.83  107.93   1.1115
 IC   H2F      C1F    *C2F     H2G        1.1115  107.93 -117.30  109.04   1.1113
 IC   C1F      C2F     C3F     C4F        1.4964  111.92  179.54  112.84   1.5310
 IC   C4F      C2F    *C3F     H3F        1.5310  112.84 -121.63  109.37   1.1145
 IC   H3F      C2F    *C3F     H3G        1.1145  109.37 -117.07  109.08   1.1157
 IC   C2F      C3F     C4F     C5F        1.5434  112.23  174.86  112.58   1.5342
 IC   C5F      C3F    *C4F     H4F        1.5342  112.58 -120.18  108.65   1.1140
 IC   H4F      C3F    *C4F     H4G        1.1140  108.65 -117.52  109.62   1.1127
 IC   C3F      C4F     C5F     C6F        1.5340  112.58 -174.06  112.39   1.5340
 IC   C6F      C4F    *C5F     H5F        1.5340  112.39 -122.01  109.38   1.1130
 IC   H5F      C4F    *C5F     H5G        1.1130  109.38 -117.34  108.92   1.1134
 IC   C4F      C5F     C6F     C7F        1.5342  112.39  178.27  112.75   1.5340
 IC   C7F      C5F    *C6F     H6F        1.5340  112.75 -120.93  108.96   1.1137
 IC   H6F      C5F    *C6F     H6G        1.1137  108.96 -117.41  109.22   1.1131
 IC   C5F      C6F     C7F     C8F        1.5340  112.75 -178.89  112.33   1.5342
 IC   C8F      C6F    *C7F     H7F        1.5342  112.33 -121.40  109.26   1.1132
 IC   H7F      C6F    *C7F     H7G        1.1132  109.26 -117.45  109.12   1.1130
 IC   C6F      C7F     C8F     C9F        1.5340  112.33  179.09  112.77   1.5340
 IC   C9F      C7F    *C8F     H8F        1.5340  112.77 -121.23  109.16   1.1134
 IC   H8F      C7F    *C8F     H8G        1.1134  109.16 -117.38  109.08   1.1133
 IC   C7F      C8F     C9F     C10F       1.5342  112.77  179.02  112.34   1.5343
 IC   C10F     C8F    *C9F     H9F        1.5343  112.34 -121.27  109.27   1.1132
 IC   H9F      C8F    *C9F     H9G        1.1132  109.27 -117.45  109.10   1.1130
 IC   C8F      C9F     C10F    C11F       1.5340  112.34  178.16  112.74   1.5340
 IC   C11F     C9F    *C10F    H10F       1.5340  112.74 -121.18  109.16   1.1134
 IC   H10F     C9F    *C10F    H10G       1.1134  109.16 -117.35  109.10   1.1132
 IC   C9F      C10F    C11F    C12F       1.5343  112.74  178.91  112.38   1.5343
 IC   C12F     C10F   *C11F    H11F       1.5343  112.38 -121.39  109.34   1.1131
 IC   H11F     C10F   *C11F    H11G       1.1131  109.34 -117.43  108.98   1.1132
 IC   C10F     C11F    C12F    C13F       1.5340  112.38  176.93  112.68   1.5340
 IC   C13F     C11F   *C12F    H12F       1.5340  112.68 -121.02  109.05   1.1134
 IC   H12F     C11F   *C12F    H12G       1.1134  109.05 -117.34  109.20   1.1131
 IC   C11F     C12F    C13F    C14F       1.5343  112.68 -179.93  112.45   1.5345
 IC   C14F     C12F   *C13F    H13F       1.5345  112.45 -121.60  109.42   1.1129
 IC   H13F     C12F   *C13F    H13G       1.1129  109.42 -117.40  108.85   1.1134
 IC   C12F     C13F    C14F    C15F       1.5340  112.45  175.93  112.68   1.5334
 IC   C15F     C13F   *C14F    H14F       1.5334  112.68 -121.00  109.06   1.1131
 IC   H14F     C13F   *C14F    H14G       1.1131  109.06 -117.24  109.28   1.1130
 IC   C13F     C14F    C15F    C16F       1.5345  112.68 -178.23  113.16   1.5306
 IC   C16F     C14F   *C15F    H15F       1.5306  113.16 -121.86  108.84   1.1140
 IC   C14F     C15F    C16F    C17F       1.5345  112.68    0.00  113.16   1.5306
 IC   C17F     C15F   *C16F    H16F       1.5306  113.16 -121.86  108.84   1.1140
 IC   C15F     C16F    C17F    C18F       1.5345  112.68 -178.23  113.16   1.5306
 IC   C18F     C16F   *C17F    H17F       1.5306  113.16 -121.86  108.84   1.1140
 IC   H17F     C16F   *C17F    H17G       1.1140  108.84 -116.70  108.76   1.1144
 IC   C16F     C17F    C18F    C19F       1.5345  112.68    0.00  113.16   1.5306
 IC   C19F     C17F   *C18F    H18F       1.5306  113.16 -121.86  108.84   1.1140
 IC   H18F     C17F   *C18F    H18G       1.1140  108.84 -116.70  108.76   1.1144
 IC   C17F     C18F    C19F    C20F       1.5344  112.57  180.00  112.59   1.5346
 IC   C20F     C18F   *C19F    H19F       1.5346  112.59 -121.28  109.10   1.1133
 IC   H19F     C18F   *C19F    H19G       1.1133  109.10 -117.38  109.12   1.1133
 IC   C18F     C19F    C20F    C21F       1.5345  112.59 -179.89  112.63   1.5337
 IC   C21F     C19F   *C20F    H20F       1.5337  112.63 -121.33  109.16   1.1133
 IC   H20F     C19F   *C20F    H20G       1.1133  109.16 -117.38  109.14   1.1133
 IC   C19F     C20F    C21F    C22F       1.5346  112.63  179.93  113.24   1.5309
 IC   C22F     C20F   *C21F    H21F       1.5309  113.24 -121.66  108.77   1.1142
 IC   H21F     C20F   *C21F    H21G       1.1142  108.77 -116.65  108.78   1.1142
 IC   C20F     C21F    C22F    C23F       1.5346  112.63  179.93  113.24   1.5309
 IC   C23F     C21F   *C22F    H22F       1.5309  113.24 -121.66  108.77   1.1142
 IC   H22F     C21F   *C22F    H22G       1.1142  108.77 -116.65  108.78   1.1142
 IC   C21F     C22F    C23F    C24F       1.5346  112.63  179.93  113.24   1.5309
 IC   C24F     C22F   *C23F    H23F       1.5309  113.24 -121.66  108.77   1.1142
 IC   H23F     C22F   *C23F    H23G       1.1142  108.77 -116.65  108.78   1.1142
 IC   C22F     C23F    C24F    H24F       1.5337  113.24  -59.91  110.47   1.1114
 IC   H24F     C23F   *C24F    H24G       1.1114  110.47  119.87  110.48   1.1113
 IC   H24F     C23F   *C24F    H24H       1.1114  110.47 -120.06  110.63   1.1113
PATCH FIRST NONE LAST NONE

RESI TSM          0.00 !   sphingomyelin d18:0/22:0
GROUP                  !
ATOM N    NTL    -0.60 !                   H15B
ATOM C15  CTL5   -0.35 !                   |
ATOM H15A HL      0.25 !             H15A-C15-H15C
ATOM H15B HL      0.25 !                   |
ATOM H15C HL      0.25 !             H13C  |   H14C
ATOM C14  CTL5   -0.35 !              |    |   |
ATOM H14A HL      0.25 !        H13A-C13---N--C14-H14A   (+)
ATOM H14B HL      0.25 !              |    |   |
ATOM H14C HL      0.25 !             H13B  |   H14B
ATOM C13  CTL5   -0.35 !                   |
ATOM H13A HL      0.25 !                   |
ATOM H13B HL      0.25 !                   |
ATOM H13C HL      0.25 !              H12A-C12-H12B
ATOM C12  CTL2   -0.10 !                   |
ATOM H12A HL      0.25 !                   |
ATOM H12B HL      0.25 !              H11A-C11-H11B
GROUP                  !                   |
ATOM C11  CTL2   -0.08 !                   |
ATOM H11A HAL2    0.09 !                   |
ATOM H11B HAL2    0.09 !         (-) O13  O12
ATOM P    PL      1.50 !               \ /
ATOM O13  O2L    -0.78 !                P  (+)
ATOM O14  O2L    -0.78 !               / \
ATOM O11  OSLP    -0.57 !         (-) O14  O11
ATOM O12  OSLP    -0.57 !                  |
ATOM C1S  CTL2   -0.08 !                   |
ATOM H1S  HAL2    0.09 !             H1S---C1S---H1T
ATOM H1T  HAL2    0.09 !                   |
GROUP                  !             H2S---C2S-------------NF--HNF
ATOM NF   NHL    -0.70 !                   |               |
ATOM HNF  H       0.35 !                   |               |
ATOM C2S  CTL1    0.30 !                   |               |
ATOM H2S  HAL1    0.05 !                   |               |
GROUP                  !                   |               |
ATOM C3S  CTO1    0.50 !                   |               C1F=OF (FATTY ACID CHAIN)
ATOM H3S  HAL1   -0.11 !                   |               |
ATOM O3   OHL    -0.69 !                   |               |
ATOM HO3  HOL     0.30 !                   |       H2F----C2F---H2G
GROUP                  !                   |               |
ATOM C4S  CTL2   -0.18 !                   |            [(CH2)3F (C3F,C4F...C21F)
ATOM H4S  HAL2    0.09 !                   |               |
ATOM H4T  HAL2    0.09 !                   |               |
GROUP                  !                   |       H22F---C22F---H22G
ATOM C5S  CTL2   -0.18 !                   |               |
ATOM H5S  HAL2    0.09 !                   |              H22H
ATOM H5T  HAL2    0.09 !                   |
GROUP                  !             H3S--C3S--O3--HO3
ATOM C6S  CTL2   -0.18 !                   |
ATOM H6S  HAL2    0.09 !             H4S--C4S--H4T
ATOM H6T  HAL2    0.09 !                   |
GROUP                  !             H5S--C5S--H5T
ATOM C7S  CTL2   -0.18 !                   |
ATOM H7S  HAL2    0.09 !                   |
ATOM H7T  HAL2    0.09 !                [(CH)2]6 (C6S, C7S....C17S)
GROUP                  !                   |
ATOM C8S  CTL2   -0.18 !           H18S---C18S---H18U
ATOM H8S  HAL2    0.09 !                   |
ATOM H8T  HAL2    0.09 !                  H18T
GROUP                  !
ATOM C9S  CTL2   -0.18 !
ATOM H9S  HAL2    0.09 !
ATOM H9T  HAL2    0.09 !
GROUP                  !
ATOM C10S CTL2   -0.18 !
ATOM H10S HAL2    0.09 !
ATOM H10T HAL2    0.09 !
GROUP
ATOM C11S CTL2   -0.18 !
ATOM H11S HAL2    0.09 !
ATOM H11T HAL2    0.09 !
GROUP
ATOM C12S CTL2   -0.18 !
ATOM H12S HAL2    0.09 !
ATOM H12T HAL2    0.09 !
GROUP
ATOM C13S  CTL2  -0.18 !
ATOM H13S  HAL2   0.09 !
ATOM H13T  HAL2   0.09 !
GROUP
ATOM C14S  CTL2  -0.18 !
ATOM H14S  HAL2   0.09 !
ATOM H14T  HAL2   0.09 !
GROUP
ATOM C15S CTL2   -0.18 !
ATOM H15S HAL2    0.09 !
ATOM H15T HAL2    0.09 !
GROUP
ATOM C16S CTL2   -0.18 !
ATOM H16S HAL2    0.09 !
ATOM H16T HAL2    0.09 !
GROUP
ATOM C17S CTL2   -0.18 !
ATOM H17S HAL2    0.09 !
ATOM H17T HAL2    0.09 !
GROUP                  !
ATOM C18S CTL3   -0.27 !
ATOM H18S HAL3    0.09 !
ATOM H18T HAL3    0.09 !
ATOM H18U HAL3    0.09 !
GROUP                  !FATTY ACID CHAIN
ATOM C1F  C       0.55 !
ATOM OF   O      -0.60 !
ATOM C2F  CTL2   -0.07 !
ATOM H2F  HAL2    0.06 !
ATOM H2G  HAL2    0.06 !
GROUP                  !
ATOM C3F  CTL2   -0.18 !
ATOM H3F  HAL2    0.09 !
ATOM H3G  HAL2    0.09 !
GROUP                  !
ATOM C4F  CTL2   -0.18 !
ATOM H4F  HAL2    0.09 !
ATOM H4G  HAL2    0.09 !
GROUP                  !
ATOM C5F  CTL2   -0.18 !
ATOM H5F  HAL2    0.09 !
ATOM H5G  HAL2    0.09 !
GROUP                  !
ATOM C6F  CTL2   -0.18 !
ATOM H6F  HAL2    0.09 !
ATOM H6G  HAL2    0.09 !
GROUP                  !
ATOM C7F  CTL2   -0.18 !
ATOM H7F  HAL2    0.09 !
ATOM H7G  HAL2    0.09 !
GROUP                  !
ATOM C8F  CTL2   -0.18 !
ATOM H8F  HAL2    0.09 !
ATOM H8G  HAL2    0.09 !
GROUP                  !
ATOM C9F  CTL2   -0.18 !
ATOM H9F  HAL2    0.09 !
ATOM H9G  HAL2    0.09 !
GROUP                  !
ATOM C10F CTL2   -0.18 !
ATOM H10F HAL2    0.09 !
ATOM H10G HAL2    0.09 !
GROUP                  !
ATOM C11F CTL2   -0.18 !
ATOM H11F HAL2    0.09 !
ATOM H11G HAL2    0.09 !
GROUP                  !
ATOM C12F CTL2   -0.18 !
ATOM H12F HAL2    0.09 !
ATOM H12G HAL2    0.09 !
GROUP                  !
ATOM C13F CTL2   -0.18 !
ATOM H13F HAL2    0.09 !
ATOM H13G HAL2    0.09 !
GROUP                  !
ATOM C14F CTL2   -0.18 !
ATOM H14F HAL2    0.09 !
ATOM H14G HAL2    0.09 !
GROUP                  !
ATOM C15F CTL2   -0.18 !
ATOM H15F HAL2    0.09 !
ATOM H15G HAL2    0.09 !
GROUP                  !
ATOM C16F CTL2   -0.18 !
ATOM H16F HAL2    0.09 !
ATOM H16G HAL2    0.09 !
GROUP                  !
ATOM C17F CTL2   -0.18 !
ATOM H17F HAL2    0.09 !
ATOM H17G HAL2    0.09 !
GROUP                  !
ATOM C18F CTL2   -0.18 !
ATOM H18F HAL2    0.09 !
ATOM H18G HAL2    0.09 !
GROUP                  !
ATOM C19F CTL2   -0.18 !
ATOM H19F HAL2    0.09 !
ATOM H19G HAL2    0.09 !
GROUP                  !
ATOM C20F CTL2   -0.18 !
ATOM H20F HAL2    0.09 !
ATOM H20G HAL2    0.09 !
GROUP                  !
ATOM C21F CTL2   -0.18 !
ATOM H21F HAL2    0.09 !
ATOM H21G HAL2    0.09 !
GROUP                  !
ATOM C22F CTL3   -0.27 !
ATOM H22F HAL3    0.09 !
ATOM H22G HAL3    0.09 !
ATOM H22H HAL3    0.09 !

!SPHINGOSINE CHAIN
BOND  C18S H18S C18S H18T  C18S H18U
BOND  C18S C17S C17S H17S  C17S H17T
BOND  C17S C16S C16S H16S  C16S H16T
BOND  C16S C15S C15S H15S  C15S H15T
BOND  C15S C14S C14S H14S  C14S H14T
BOND  C14S C13S C13S H13S  C13S H13T
BOND  C13S C12S C12S H12S  C12S H12T
BOND  C12S C11S C11S H11S  C11S H11T
BOND  C11S C10S C10S H10S  C10S H10T
BOND  C10S C9S  C9S  H9S   C9S  H9T
BOND  C9S  C8S  C8S  H8S   C8S  H8T
BOND  C8S  C7S  C7S  H7S   C7S  H7T
BOND  C7S  C6S  C6S  H6S   C6S  H6T
BOND  C6S  C5S  C5S  H5S   C5S  H5T
BOND  C5S  C4S  C4S  H4S   C4S  H4T
BOND  C4S  C3S  C3S  H3S   C3S  O3  O3  HO3
BOND  C3S  C2S  C2S  H2S
BOND  C2S  C1S  C1S  H1S   C1S  H1T
BOND  C1S  O11
!PHOSLPHOCHOLINE
BOND  O11  P    O12  P     O13  P     O14  P
BOND  O12  C11  C11  H11A  C11  H11B
BOND  C11  C12  C12  H12A  C12  H12B
BOND  C12  N    N    C13   N    C14   N    C15
BOND  C13  H13A C13  H13B  C13  H13C
BOND  C14  H14A C14  H14B  C14  H14C
BOND  C15  H15A C15  H15B  C15  H15C
!FATTY ACID CHAIN
BOND  C2S  NF   NF   HNF   NF   C1F
BOND  C1F  C2F  C2F  H2F   C2F  H2G
BOND  C2F  C3F  C3F  H3F   C3F  H3G
BOND  C3F  C4F  C4F  H4F   C4F  H4G
BOND  C4F  C5F  C5F  H5F   C5F  H5G
BOND  C5F  C6F  C6F  H6F   C6F  H6G
BOND  C6F  C7F  C7F  H7F   C7F  H7G
BOND  C7F  C8F  C8F  H8F   C8F  H8G
BOND  C8F  C9F  C9F  H9F   C9F  H9G
BOND  C9F  C10F C10F H10F  C10F H10G
BOND  C10F C11F C11F H11F  C11F H11G
BOND  C11F C12F C12F H12F  C12F H12G
BOND  C12F C13F C13F H13F  C13F H13G
BOND  C13F C14F C14F H14F  C14F H14G
BOND  C14F C15F C15F H15F  C15F H15G
BOND  C15F C16F C16F H16F  C16F H16G
BOND  C16F C17F C17F H17F  C17F H17G
BOND  C17F C18F C18F H18F  C18F H18G
BOND  C18F C19F C19F H19F  C19F H19G
BOND  C19F C20F C20F H20F  C20F H20G
BOND  C20F C21F C21F H21F  C21F H21G
BOND  C21F C22F C22F H22F  C22F H22G
BOND  C22F H22H

DOUBLE C1F  OF
IMPR   C1F C2F NF OF  NF C1F C2S HNF

 IC   C18S     C17S    C16S    C15S       1.5309  113.23  180.00  112.64   1.5346
 IC   C17S     C16S    C15S    C14S       1.5337  112.64  180.00  112.58   1.5345
 IC   C16S     C15S    C14S    C13S       1.5346  112.58  180.00  112.58   1.5345
 IC   C15S     C14S    C13S    C12S       1.5345  112.58 -179.99  112.58   1.5345
 IC   C14S     C13S    C12S    C11S       1.5345  112.58  179.97  112.58   1.5344
 IC   C13S     C12S    C11S    C10S       1.5345  112.58 -179.96  112.61   1.5345
 IC   C12S     C11S    C10S    C9S        1.5344  112.61  179.97  112.54   1.5344
 IC   C11S     C10S    C9S     C8S        1.5345  112.54 -179.87  112.66   1.5345
 IC   C10S     C9S     C8S     C7S        1.5344  112.66 -179.89  112.50   1.5354
 IC   C9S      C8S     C7S     C6S        1.5345  112.50 -179.79  112.41   1.5391
 IC   C8S      C7S     C6S     C5S        1.5354  112.41 -179.61  111.46   1.5077
 IC   C7S      C6S     C5S     C4S        1.5391  111.46 -117.13  124.77   1.3444
 IC   C6S      C5S     C4S     C3S        1.5077  124.77  179.01  124.28   1.5009
 IC   C5S      C4S     C3S     C2S        1.3444  124.28  -84.24  110.14   1.5343
 IC   C5S      C4S     C3S     O3         1.3444  124.28  156.07  107.64   1.4235
 IC   C4S      C3S     C2S     C1S        1.5009  110.14  -70.50  114.25   1.5586
 IC   C13      C12    *N       C14        1.4967  109.68  116.91  107.30   1.5040
 IC   C13      C12    *N       C15        1.4967  109.68 -123.42  110.88   1.4938
 IC   C12      N       C15     H15A       1.5212  110.88 -177.15  111.31   1.0816
 IC   H15A     N      *C15     H15B       1.0816  111.31  118.98  109.44   1.0875
 IC   H15A     N      *C15     H15C       1.0816  111.31 -122.11  111.46   1.0818
 IC   C12      N       C14     H14A       1.5212  107.30 -178.89  114.23   1.0739
 IC   H14A     N      *C14     H14B       1.0739  114.23  123.44  110.21   1.0968
 IC   H14A     N      *C14     H14C       1.0739  114.23 -124.43  111.41   1.0948
 IC   C12      N       C13     H13A       1.5212  109.68  176.44  111.15   1.0822
 IC   H13A     N      *C13     H13B       1.0822  111.15  121.89  111.75   1.0814
 IC   H13A     N      *C13     H13C       1.0822  111.15 -118.50  109.57   1.0892
 IC   C13      N       C12     C11        1.4967  109.68 -178.83  116.30   1.5392
 IC   C11      N      *C12     H12A       1.5392  116.30  117.04  108.30   1.0985
 IC   C11      N      *C12     H12B       1.5392  116.30 -126.61  112.36   1.0787
 IC   N        C12     C11     O12        1.5212  116.30  126.79  107.85   1.4239
 IC   O12      C12    *C11     H11A       1.4239  107.85  118.10  109.30   1.1131
 IC   O12      C12    *C11     H11B       1.4239  107.85 -123.12  113.16   1.1140
 IC   C12      C11     O12     P          1.5392  107.85  -68.29  118.09   1.5886
 IC   C11      O12     P       O11        1.4239  118.09 -167.58  104.18   1.5725
 IC   O11      O12    *P       O13        1.5725  104.18  116.57  107.05   1.4823
 IC   O11      O12    *P       O14        1.5725  104.18 -118.73  106.98   1.4805
 IC   O12      P       O11     C1S        1.5886  104.18   51.85  121.69   1.4327
 IC   P        O11     C1S     C2S        1.5725  121.69  103.66  111.21   1.5586
 IC   C2S      O11    *C1S     H1S        1.5586  111.21  118.79  108.35   1.1121
 IC   C2S      O11    *C1S     H1T        1.5586  111.21 -123.25  112.85   1.1152
 IC   O11      C1S     C2S     C3S        1.4327  111.21  175.67  114.25   1.5343
 IC   C3S      C1S    *C2S     NF         1.5343  114.25  120.00  111.52   1.4406
 IC   C3S      C1S    *C2S     H2S        1.5343  114.25 -120.00  105.03   1.1194
 IC   C1S      C2S     NF      C1F        1.5586  111.52  160.94  124.85   1.3364
 IC   C1F      C2S    *NF      HNF        1.3364  124.85 -157.81  113.39   1.0062
 IC   C1S      C2S     C3S     C4S        1.5586  114.25  -70.50  110.14   1.5009
 IC   C4S      C2S    *C3S     O3         1.5009  110.14  118.36  109.80   1.4235
 IC   C4S      C2S    *C3S     H3S        1.5009  110.14 -121.14  110.10   1.1140
 IC   C2S      C3S     O3      HO3        1.5343  109.80   46.50  104.54   0.9610
 IC   C2S      C3S     C4S     C5S        1.3444  124.77 -117.13  111.46   1.5391
 IC   C5S      C3S    *C4S     H4S        1.5391  111.46  120.98  111.41   1.1142
 IC   C5S      C3S    *C4S     H4T        1.5391  111.46 -120.60  109.91   1.1125
 IC   C3S      C4S     C5S     C6S        1.3444  124.77 -117.13  111.46   1.5391
 IC   C6S      C4S    *C5S     H5S        1.5391  111.46  120.98  111.41   1.1142
 IC   C6S      C4S    *C5S     H5T        1.5391  111.46 -120.60  109.91   1.1125
 IC   C4S      C5S     C6S     C7S        1.3444  124.77 -117.13  111.46   1.5391
 IC   C7S      C5S    *C6S     H6S        1.5391  111.46  120.98  111.41   1.1142
 IC   C7S      C5S    *C6S     H6T        1.5391  111.46 -120.60  109.91   1.1125
 IC   C5S      C6S     C7S     C8S        1.5077  111.46 -179.61  112.41   1.5354
 IC   C8S      C6S    *C7S     H7S        1.5354  112.41  121.26  109.74   1.1138
 IC   C8S      C6S    *C7S     H7T        1.5354  112.41 -120.99  109.40   1.1147
 IC   C6S      C7S     C8S     C9S        1.5391  112.41 -179.79  112.50   1.5345
 IC   C9S      C7S    *C8S     H8S        1.5345  112.50  121.20  108.97   1.1132
 IC   C9S      C7S    *C8S     H8T        1.5345  112.50 -121.38  109.07   1.1129
 IC   C7S      C8S     C9S     C10S       1.5354  112.50 -179.89  112.66   1.5344
 IC   C10S     C8S    *C9S     H9S        1.5344  112.66  121.49  109.05   1.1133
 IC   C10S     C8S    *C9S     H9T        1.5344  112.66 -121.38  108.96   1.1136
 IC   C8S      C9S     C10S    C11S       1.5345  112.66 -179.87  112.54   1.5345
 IC   C11S     C9S    *C10S    H10S       1.5345  112.54  121.27  109.07   1.1133
 IC   C11S     C9S    *C10S    H10T       1.5345  112.54 -121.34  109.11   1.1132
 IC   C9S      C10S    C11S    C12S       1.5344  112.54  179.97  112.61   1.5344
 IC   C12S     C10S   *C11S    H11S       1.5344  112.61  121.36  109.09   1.1133
 IC   C12S     C10S   *C11S    H11T       1.5344  112.61 -121.33  109.07   1.1134
 IC   C10S     C11S    C12S    C13S       1.5345  112.61 -179.96  112.58   1.5345
 IC   C13S     C11S   *C12S    H12S       1.5345  112.58  121.29  109.12   1.1133
 IC   C13S     C11S   *C12S    H12T       1.5345  112.58 -121.31  109.15   1.1133
 IC   C11S     C12S    C13S    C14S       1.5344  112.58  179.97  112.58   1.5345
 IC   C14S     C12S   *C13S    H13S       1.5345  112.58  121.30  109.13   1.1133
 IC   C14S     C12S   *C13S    H13T       1.5345  112.58 -121.30  109.13   1.1133
 IC   C12S     C13S    C14S    C15S       1.5345  112.58 -179.99  112.58   1.5345
 IC   C15S     C13S   *C14S    H14S       1.5345  112.58  121.30  109.12   1.1133
 IC   C15S     C13S   *C14S    H14T       1.5345  112.58 -121.31  109.12   1.1133
 IC   C13S     C14S    C15S    C16S       1.5345  112.58  180.00  112.58   1.5346
 IC   C16S     C14S   *C15S    H15S       1.5346  112.58  121.30  109.11   1.1133
 IC   C16S     C14S   *C15S    H15T       1.5346  112.58 -121.30  109.11   1.1133
 IC   C14S     C15S    C16S    C17S       1.5345  112.58  180.00  112.64   1.5337
 IC   C17S     C15S   *C16S    H16S       1.5337  112.64  121.32  109.14   1.1133
 IC   C17S     C15S   *C16S    H16T       1.5337  112.64 -121.32  109.14   1.1133
 IC   C15S     C16S    C17S    C18S       1.5346  112.64  180.00  113.23   1.5309
 IC   C18S     C16S   *C17S    H17S       1.5309  113.23  121.67  108.77   1.1142
 IC   C18S     C16S   *C17S    H17T       1.5309  113.23 -121.67  108.77   1.1142
 IC   C16S     C17S    C18S    H18S       1.5337  113.23  180.00  110.63   1.1113
 IC   H18S     C17S   *C18S    H18T       1.1113  110.63  120.07  110.47   1.1114
 IC   H18S     C17S   *C18S    H18U       1.1113  110.63 -120.07  110.47   1.1114
 IC   C2S      NF      C1F     C2F        1.4406  124.85 -156.83  114.97   1.4964
 IC   C2F      NF     *C1F     OF         1.4964  114.97  162.54  122.11   1.2268
 IC   NF       C1F     C2F     C3F        1.3364  114.97 -146.57  111.92   1.5432
 IC   C3F      C1F    *C2F     H2F        1.5432  111.92 -120.83  107.93   1.1115
 IC   H2F      C1F    *C2F     H2G        1.1115  107.93 -117.30  109.04   1.1113
 IC   C1F      C2F     C3F     C4F        1.4964  111.92  179.54  112.84   1.5310
 IC   C4F      C2F    *C3F     H3F        1.5310  112.84 -121.63  109.37   1.1145
 IC   H3F      C2F    *C3F     H3G        1.1145  109.37 -117.07  109.08   1.1157
 IC   C2F      C3F     C4F     C5F        1.5434  112.23  174.86  112.58   1.5342
 IC   C5F      C3F    *C4F     H4F        1.5342  112.58 -120.18  108.65   1.1140
 IC   H4F      C3F    *C4F     H4G        1.1140  108.65 -117.52  109.62   1.1127
 IC   C3F      C4F     C5F     C6F        1.5340  112.58 -174.06  112.39   1.5340
 IC   C6F      C4F    *C5F     H5F        1.5340  112.39 -122.01  109.38   1.1130
 IC   H5F      C4F    *C5F     H5G        1.1130  109.38 -117.34  108.92   1.1134
 IC   C4F      C5F     C6F     C7F        1.5342  112.39  178.27  112.75   1.5340
 IC   C7F      C5F    *C6F     H6F        1.5340  112.75 -120.93  108.96   1.1137
 IC   H6F      C5F    *C6F     H6G        1.1137  108.96 -117.41  109.22   1.1131
 IC   C5F      C6F     C7F     C8F        1.5340  112.75 -178.89  112.33   1.5342
 IC   C8F      C6F    *C7F     H7F        1.5342  112.33 -121.40  109.26   1.1132
 IC   H7F      C6F    *C7F     H7G        1.1132  109.26 -117.45  109.12   1.1130
 IC   C6F      C7F     C8F     C9F        1.5340  112.33  179.09  112.77   1.5340
 IC   C9F      C7F    *C8F     H8F        1.5340  112.77 -121.23  109.16   1.1134
 IC   H8F      C7F    *C8F     H8G        1.1134  109.16 -117.38  109.08   1.1133
 IC   C7F      C8F     C9F     C10F       1.5342  112.77  179.02  112.34   1.5343
 IC   C10F     C8F    *C9F     H9F        1.5343  112.34 -121.27  109.27   1.1132
 IC   H9F      C8F    *C9F     H9G        1.1132  109.27 -117.45  109.10   1.1130
 IC   C8F      C9F     C10F    C11F       1.5340  112.34  178.16  112.74   1.5340
 IC   C11F     C9F    *C10F    H10F       1.5340  112.74 -121.18  109.16   1.1134
 IC   H10F     C9F    *C10F    H10G       1.1134  109.16 -117.35  109.10   1.1132
 IC   C9F      C10F    C11F    C12F       1.5343  112.74  178.91  112.38   1.5343
 IC   C12F     C10F   *C11F    H11F       1.5343  112.38 -121.39  109.34   1.1131
 IC   H11F     C10F   *C11F    H11G       1.1131  109.34 -117.43  108.98   1.1132
 IC   C10F     C11F    C12F    C13F       1.5340  112.38  176.93  112.68   1.5340
 IC   C13F     C11F   *C12F    H12F       1.5340  112.68 -121.02  109.05   1.1134
 IC   H12F     C11F   *C12F    H12G       1.1134  109.05 -117.34  109.20   1.1131
 IC   C11F     C12F    C13F    C14F       1.5343  112.68 -179.93  112.45   1.5345
 IC   C14F     C12F   *C13F    H13F       1.5345  112.45 -121.60  109.42   1.1129
 IC   H13F     C12F   *C13F    H13G       1.1129  109.42 -117.40  108.85   1.1134
 IC   C12F     C13F    C14F    C15F       1.5340  112.45  175.93  112.68   1.5334
 IC   C15F     C13F   *C14F    H14F       1.5334  112.68 -121.00  109.06   1.1131
 IC   H14F     C13F   *C14F    H14G       1.1131  109.06 -117.24  109.28   1.1130
 IC   C13F     C14F    C15F    C16F       1.5345  112.68 -178.23  113.16   1.5306
 IC   C16F     C14F   *C15F    H15F       1.5306  113.16 -121.86  108.84   1.1140
 IC   H15F     C14F   *C15F    H15G       1.1140  108.84 -116.70  108.76   1.1144
 IC   C14F     C15F    C16F    C17F       1.5345  112.68 -178.23  113.16   1.5306
 IC   C17F     C15F   *C16F    H16F       1.5306  113.16 -121.86  108.84   1.1140
 IC   H16F     C15F   *C16F    H16G       1.1140  108.84 -116.70  108.76   1.1144
 IC   C15F     C16F    C17F    C18F       1.5345  112.68 -178.23  113.16   1.5306
 IC   C18F     C16F   *C17F    H17F       1.5306  113.16 -121.86  108.84   1.1140
 IC   H17F     C16F   *C17F    H17G       1.1140  108.84 -116.70  108.76   1.1144
 IC   C16F     C17F    C18F    C19F       1.5345  112.68 -178.23  113.16   1.5306
 IC   C19F     C17F   *C18F    H18F       1.5306  113.16 -121.86  108.84   1.1140
 IC   H18F     C17F   *C18F    H18G       1.1140  108.84 -116.70  108.76   1.1144
 IC   C17F     C18F    C19F    C20F       1.5344  112.57  179.80  112.59   1.5346
 IC   C20F     C18F   *C19F    H19F       1.5346  112.59 -121.28  109.10   1.1133
 IC   H19F     C18F   *C19F    H19G       1.1133  109.10 -117.38  109.12   1.1133
 IC   C18F     C19F    C20F    C21F       1.5345  112.59 -179.89  112.63   1.5337
 IC   C21F     C19F   *C20F    H20F       1.5337  112.63 -121.33  109.16   1.1133
 IC   H20F     C19F   *C20F    H20G       1.1133  109.16 -117.38  109.14   1.1133
 IC   C19F     C20F    C21F    C22F       1.5346  112.63  179.93  113.24   1.5309
 IC   C22F     C20F   *C21F    H21F       1.5309  113.24 -121.66  108.77   1.1142
 IC   H21F     C20F   *C21F    H21G       1.1142  108.77 -116.65  108.78   1.1142
 IC   C20F     C21F    C22F    H22F       1.5337  113.24  -59.91  110.47   1.1114
 IC   H22F     C21F   *C22F    H22G       1.1114  110.47  119.87  110.48   1.1113
 IC   H22F     C21F   *C22F    H22H       1.1114  110.47 -120.06  110.63   1.1113
PATCH FIRST NONE LAST NONE

RESI DSM          0.00 !   sphingomyelin d18:0/24:0
GROUP                  !
ATOM N    NTL    -0.60 !                   H15B
ATOM C15  CTL5   -0.35 !                   |
ATOM H15A HL      0.25 !             H15A-C15-H15C
ATOM H15B HL      0.25 !                   |
ATOM H15C HL      0.25 !             H13C  |   H14C
ATOM C14  CTL5   -0.35 !              |    |   |
ATOM H14A HL      0.25 !        H13A-C13---N--C14-H14A   (+)
ATOM H14B HL      0.25 !              |    |   |
ATOM H14C HL      0.25 !             H13B  |   H14B
ATOM C13  CTL5   -0.35 !                   |
ATOM H13A HL      0.25 !                   |
ATOM H13B HL      0.25 !                   |
ATOM H13C HL      0.25 !              H12A-C12-H12B
ATOM C12  CTL2   -0.10 !                   |
ATOM H12A HL      0.25 !                   |
ATOM H12B HL      0.25 !              H11A-C11-H11B
GROUP                  !                   |
ATOM C11  CTL2   -0.08 !                   |
ATOM H11A HAL2    0.09 !                   |
ATOM H11B HAL2    0.09 !         (-) O13  O12
ATOM P    PL      1.50 !               \ /
ATOM O13  O2L    -0.78 !                P  (+)
ATOM O14  O2L    -0.78 !               / \
ATOM O11  OSLP    -0.57 !         (-) O14  O11
ATOM O12  OSLP    -0.57 !                  |
ATOM C1S  CTL2   -0.08 !                   |
ATOM H1S  HAL2    0.09 !             H1S---C1S---H1T
ATOM H1T  HAL2    0.09 !                   |
GROUP                  !             H2S---C2S-------------NF--HNF
ATOM NF   NHL    -0.70 !                   |               |
ATOM HNF  H       0.35 !                   |               |
ATOM C2S  CTL1    0.30 !                   |               |
ATOM H2S  HAL1    0.05 !                   |               |
GROUP                  !                   |               |
ATOM C3S  CTO1    0.50 !                   |               C1F=OF (FATTY ACID CHAIN)
ATOM H3S  HAL1   -0.11 !                   |               |
ATOM O3   OHL    -0.69 !                   |               |
ATOM HO3  HOL     0.30 !                   |       H2F----C2F---H2G
GROUP                  !                   |               |
ATOM C4S  CTL2   -0.18 !                   |            [(CH2)3F (C3F,C4F...C21F)
ATOM H4S  HAL2    0.09 !                   |               |
ATOM H4T  HAL2    0.09 !                   |               |
GROUP                  !                   |       H22F---C22F---H22G
ATOM C5S  CTL2   -0.18 !                   |               |
ATOM H5S  HAL2    0.09 !                   |              H22H
ATOM H5T  HAL2    0.09 !                   |
GROUP                  !             H3S--C3S--O3--HO3
ATOM C6S  CTL2   -0.18 !                   |
ATOM H6S  HAL2    0.09 !             H4S--C4S--H4T
ATOM H6T  HAL2    0.09 !                   |
GROUP                  !             H5S--C5S--H5T
ATOM C7S  CTL2   -0.18 !                   |
ATOM H7S  HAL2    0.09 !                   |
ATOM H7T  HAL2    0.09 !                [(CH)2]6 (C6S, C7S....C17S)
GROUP                  !                   |
ATOM C8S  CTL2   -0.18 !           H18S---C18S---H18U
ATOM H8S  HAL2    0.09 !                   |
ATOM H8T  HAL2    0.09 !                  H18T
GROUP                  !
ATOM C9S  CTL2   -0.18 !
ATOM H9S  HAL2    0.09 !
ATOM H9T  HAL2    0.09 !
GROUP                  !
ATOM C10S CTL2   -0.18 !
ATOM H10S HAL2    0.09 !
ATOM H10T HAL2    0.09 !
GROUP
ATOM C11S CTL2   -0.18 !
ATOM H11S HAL2    0.09 !
ATOM H11T HAL2    0.09 !
GROUP
ATOM C12S CTL2   -0.18 !
ATOM H12S HAL2    0.09 !
ATOM H12T HAL2    0.09 !
GROUP
ATOM C13S  CTL2  -0.18 !
ATOM H13S  HAL2   0.09 !
ATOM H13T  HAL2   0.09 !
GROUP
ATOM C14S  CTL2  -0.18 !
ATOM H14S  HAL2   0.09 !
ATOM H14T  HAL2   0.09 !
GROUP
ATOM C15S CTL2   -0.18 !
ATOM H15S HAL2    0.09 !
ATOM H15T HAL2    0.09 !
GROUP
ATOM C16S CTL2   -0.18 !
ATOM H16S HAL2    0.09 !
ATOM H16T HAL2    0.09 !
GROUP
ATOM C17S CTL2   -0.18 !
ATOM H17S HAL2    0.09 !
ATOM H17T HAL2    0.09 !
GROUP                  !
ATOM C18S CTL3   -0.27 !
ATOM H18S HAL3    0.09 !
ATOM H18T HAL3    0.09 !
ATOM H18U HAL3    0.09 !
GROUP                  !FATTY ACID CHAIN
ATOM C1F  C       0.55 !
ATOM OF   O      -0.60 !
ATOM C2F  CTL2   -0.07 !
ATOM H2F  HAL2    0.06 !
ATOM H2G  HAL2    0.06 !
GROUP                  !
ATOM C3F  CTL2   -0.18 !
ATOM H3F  HAL2    0.09 !
ATOM H3G  HAL2    0.09 !
GROUP                  !
ATOM C4F  CTL2   -0.18 !
ATOM H4F  HAL2    0.09 !
ATOM H4G  HAL2    0.09 !
GROUP                  !
ATOM C5F  CTL2   -0.18 !
ATOM H5F  HAL2    0.09 !
ATOM H5G  HAL2    0.09 !
GROUP                  !
ATOM C6F  CTL2   -0.18 !
ATOM H6F  HAL2    0.09 !
ATOM H6G  HAL2    0.09 !
GROUP                  !
ATOM C7F  CTL2   -0.18 !
ATOM H7F  HAL2    0.09 !
ATOM H7G  HAL2    0.09 !
GROUP                  !
ATOM C8F  CTL2   -0.18 !
ATOM H8F  HAL2    0.09 !
ATOM H8G  HAL2    0.09 !
GROUP                  !
ATOM C9F  CTL2   -0.18 !
ATOM H9F  HAL2    0.09 !
ATOM H9G  HAL2    0.09 !
GROUP                  !
ATOM C10F CTL2   -0.18 !
ATOM H10F HAL2    0.09 !
ATOM H10G HAL2    0.09 !
GROUP                  !
ATOM C11F CTL2   -0.18 !
ATOM H11F HAL2    0.09 !
ATOM H11G HAL2    0.09 !
GROUP                  !
ATOM C12F CTL2   -0.18 !
ATOM H12F HAL2    0.09 !
ATOM H12G HAL2    0.09 !
GROUP                  !
ATOM C13F CTL2   -0.18 !
ATOM H13F HAL2    0.09 !
ATOM H13G HAL2    0.09 !
GROUP                  !
ATOM C14F CTL2   -0.18 !
ATOM H14F HAL2    0.09 !
ATOM H14G HAL2    0.09 !
GROUP                  !
ATOM C15F CTL2   -0.18 !
ATOM H15F HAL2    0.09 !
ATOM H15G HAL2    0.09 !
GROUP                  !
ATOM C16F CTL2   -0.18 !
ATOM H16F HAL2    0.09 !
ATOM H16G HAL2    0.09 !
GROUP                  !
ATOM C17F CTL2   -0.18 !
ATOM H17F HAL2    0.09 !
ATOM H17G HAL2    0.09 !
GROUP                  !
ATOM C18F CTL2   -0.18 !
ATOM H18F HAL2    0.09 !
ATOM H18G HAL2    0.09 !
GROUP                  !
ATOM C19F CTL2   -0.18 !
ATOM H19F HAL2    0.09 !
ATOM H19G HAL2    0.09 !
GROUP                  !
ATOM C20F CTL2   -0.18 !
ATOM H20F HAL2    0.09 !
ATOM H20G HAL2    0.09 !
GROUP                  !
ATOM C21F CTL2   -0.18 !
ATOM H21F HAL2    0.09 !
ATOM H21G HAL2    0.09 !
GROUP                  !
ATOM C22F CTL2   -0.18 !
ATOM H22F HAL2    0.09 !
ATOM H22G HAL2    0.09 !
GROUP                  !
ATOM C23F CTL2   -0.18 !
ATOM H23F HAL2    0.09 !
ATOM H23G HAL2    0.09 !
GROUP                  !
ATOM C24F CTL3   -0.27 !
ATOM H24F HAL3    0.09 !
ATOM H24G HAL3    0.09 !
ATOM H24H HAL3    0.09 !

!SPHINGOSINE CHAIN
BOND  C18S H18S C18S H18T  C18S H18U
BOND  C18S C17S C17S H17S  C17S H17T
BOND  C17S C16S C16S H16S  C16S H16T
BOND  C16S C15S C15S H15S  C15S H15T
BOND  C15S C14S C14S H14S  C14S H14T
BOND  C14S C13S C13S H13S  C13S H13T
BOND  C13S C12S C12S H12S  C12S H12T
BOND  C12S C11S C11S H11S  C11S H11T
BOND  C11S C10S C10S H10S  C10S H10T
BOND  C10S C9S  C9S  H9S   C9S  H9T
BOND  C9S  C8S  C8S  H8S   C8S  H8T
BOND  C8S  C7S  C7S  H7S   C7S  H7T
BOND  C7S  C6S  C6S  H6S   C6S  H6T
BOND  C6S  C5S  C5S  H5S   C5S  H5T
BOND  C5S  C4S  C4S  H4S   C4S  H4T
BOND  C4S  C3S  C3S  H3S   C3S  O3  O3  HO3
BOND  C3S  C2S  C2S  H2S
BOND  C2S  C1S  C1S  H1S   C1S  H1T
BOND  C1S  O11
!PHOSLPHOCHOLINE
BOND  O11  P    O12  P     O13  P     O14  P
BOND  O12  C11  C11  H11A  C11  H11B
BOND  C11  C12  C12  H12A  C12  H12B
BOND  C12  N    N    C13   N    C14   N    C15
BOND  C13  H13A C13  H13B  C13  H13C
BOND  C14  H14A C14  H14B  C14  H14C
BOND  C15  H15A C15  H15B  C15  H15C
!FATTY ACID CHAIN
BOND  C2S  NF   NF   HNF   NF   C1F
BOND  C1F  C2F  C2F  H2F   C2F  H2G
BOND  C2F  C3F  C3F  H3F   C3F  H3G
BOND  C3F  C4F  C4F  H4F   C4F  H4G
BOND  C4F  C5F  C5F  H5F   C5F  H5G
BOND  C5F  C6F  C6F  H6F   C6F  H6G
BOND  C6F  C7F  C7F  H7F   C7F  H7G
BOND  C7F  C8F  C8F  H8F   C8F  H8G
BOND  C8F  C9F  C9F  H9F   C9F  H9G
BOND  C9F  C10F C10F H10F  C10F H10G
BOND  C10F C11F C11F H11F  C11F H11G
BOND  C11F C12F C12F H12F  C12F H12G
BOND  C12F C13F C13F H13F  C13F H13G
BOND  C13F C14F C14F H14F  C14F H14G
BOND  C14F C15F C15F H15F  C15F H15G
BOND  C15F C16F C16F H16F  C16F H16G
BOND  C16F C17F C17F H17F  C17F H17G
BOND  C17F C18F C18F H18F  C18F H18G
BOND  C18F C19F C19F H19F  C19F H19G
BOND  C19F C20F C20F H20F  C20F H20G
BOND  C20F C21F C21F H21F  C21F H21G
BOND  C21F C22F C22F H22F  C22F H22G
BOND  C22F C23F C23F H23F  C23F H23G
BOND  C23F C24F C24F H24F  C24F H24G
BOND  C24F H24H

DOUBLE C1F  OF
IMPR   C1F C2F NF OF  NF C1F C2S HNF

 IC   C18S     C17S    C16S    C15S       1.5309  113.23  180.00  112.64   1.5346
 IC   C17S     C16S    C15S    C14S       1.5337  112.64  180.00  112.58   1.5345
 IC   C16S     C15S    C14S    C13S       1.5346  112.58  180.00  112.58   1.5345
 IC   C15S     C14S    C13S    C12S       1.5345  112.58 -179.99  112.58   1.5345
 IC   C14S     C13S    C12S    C11S       1.5345  112.58  179.97  112.58   1.5344
 IC   C13S     C12S    C11S    C10S       1.5345  112.58 -179.96  112.61   1.5345
 IC   C12S     C11S    C10S    C9S        1.5344  112.61  179.97  112.54   1.5344
 IC   C11S     C10S    C9S     C8S        1.5345  112.54 -179.87  112.66   1.5345
 IC   C10S     C9S     C8S     C7S        1.5344  112.66 -179.89  112.50   1.5354
 IC   C9S      C8S     C7S     C6S        1.5345  112.50 -179.79  112.41   1.5391
 IC   C8S      C7S     C6S     C5S        1.5354  112.41 -179.61  111.46   1.5077
 IC   C7S      C6S     C5S     C4S        1.5391  111.46 -117.13  124.77   1.3444
 IC   C6S      C5S     C4S     C3S        1.5077  124.77  179.01  124.28   1.5009
 IC   C5S      C4S     C3S     C2S        1.3444  124.28  -84.24  110.14   1.5343
 IC   C5S      C4S     C3S     O3         1.3444  124.28  156.07  107.64   1.4235
 IC   C4S      C3S     C2S     C1S        1.5009  110.14  -70.50  114.25   1.5586
 IC   C13      C12    *N       C14        1.4967  109.68  116.91  107.30   1.5040
 IC   C13      C12    *N       C15        1.4967  109.68 -123.42  110.88   1.4938
 IC   C12      N       C15     H15A       1.5212  110.88 -177.15  111.31   1.0816
 IC   H15A     N      *C15     H15B       1.0816  111.31  118.98  109.44   1.0875
 IC   H15A     N      *C15     H15C       1.0816  111.31 -122.11  111.46   1.0818
 IC   C12      N       C14     H14A       1.5212  107.30 -178.89  114.23   1.0739
 IC   H14A     N      *C14     H14B       1.0739  114.23  123.44  110.21   1.0968
 IC   H14A     N      *C14     H14C       1.0739  114.23 -124.43  111.41   1.0948
 IC   C12      N       C13     H13A       1.5212  109.68  176.44  111.15   1.0822
 IC   H13A     N      *C13     H13B       1.0822  111.15  121.89  111.75   1.0814
 IC   H13A     N      *C13     H13C       1.0822  111.15 -118.50  109.57   1.0892
 IC   C13      N       C12     C11        1.4967  109.68 -178.83  116.30   1.5392
 IC   C11      N      *C12     H12A       1.5392  116.30  117.04  108.30   1.0985
 IC   C11      N      *C12     H12B       1.5392  116.30 -126.61  112.36   1.0787
 IC   N        C12     C11     O12        1.5212  116.30  126.79  107.85   1.4239
 IC   O12      C12    *C11     H11A       1.4239  107.85  118.10  109.30   1.1131
 IC   O12      C12    *C11     H11B       1.4239  107.85 -123.12  113.16   1.1140
 IC   C12      C11     O12     P          1.5392  107.85  -68.29  118.09   1.5886
 IC   C11      O12     P       O11        1.4239  118.09 -167.58  104.18   1.5725
 IC   O11      O12    *P       O13        1.5725  104.18  116.57  107.05   1.4823
 IC   O11      O12    *P       O14        1.5725  104.18 -118.73  106.98   1.4805
 IC   O12      P       O11     C1S        1.5886  104.18   51.85  121.69   1.4327
 IC   P        O11     C1S     C2S        1.5725  121.69  103.66  111.21   1.5586
 IC   C2S      O11    *C1S     H1S        1.5586  111.21  118.79  108.35   1.1121
 IC   C2S      O11    *C1S     H1T        1.5586  111.21 -123.25  112.85   1.1152
 IC   O11      C1S     C2S     C3S        1.4327  111.21  175.67  114.25   1.5343
 IC   C3S      C1S    *C2S     NF         1.5343  114.25  120.00  111.52   1.4406
 IC   C3S      C1S    *C2S     H2S        1.5343  114.25 -120.00  105.03   1.1194
 IC   C1S      C2S     NF      C1F        1.5586  111.52  160.94  124.85   1.3364
 IC   C1F      C2S    *NF      HNF        1.3364  124.85 -157.81  113.39   1.0062
 IC   C1S      C2S     C3S     C4S        1.5586  114.25  -70.50  110.14   1.5009
 IC   C4S      C2S    *C3S     O3         1.5009  110.14  118.36  109.80   1.4235
 IC   C4S      C2S    *C3S     H3S        1.5009  110.14 -121.14  110.10   1.1140
 IC   C2S      C3S     O3      HO3        1.5343  109.80   46.50  104.54   0.9610
 IC   C2S      C3S     C4S     C5S        1.3444  124.77 -117.13  111.46   1.5391
 IC   C5S      C3S    *C4S     H4S        1.5391  111.46  120.98  111.41   1.1142
 IC   C5S      C3S    *C4S     H4T        1.5391  111.46 -120.60  109.91   1.1125
 IC   C3S      C4S     C5S     C6S        1.3444  124.77 -117.13  111.46   1.5391
 IC   C6S      C4S    *C5S     H5S        1.5391  111.46  120.98  111.41   1.1142
 IC   C6S      C4S    *C5S     H5T        1.5391  111.46 -120.60  109.91   1.1125
 IC   C4S      C5S     C6S     C7S        1.3444  124.77 -117.13  111.46   1.5391
 IC   C7S      C5S    *C6S     H6S        1.5391  111.46  120.98  111.41   1.1142
 IC   C7S      C5S    *C6S     H6T        1.5391  111.46 -120.60  109.91   1.1125
 IC   C5S      C6S     C7S     C8S        1.5077  111.46 -179.61  112.41   1.5354
 IC   C8S      C6S    *C7S     H7S        1.5354  112.41  121.26  109.74   1.1138
 IC   C8S      C6S    *C7S     H7T        1.5354  112.41 -120.99  109.40   1.1147
 IC   C6S      C7S     C8S     C9S        1.5391  112.41 -179.79  112.50   1.5345
 IC   C9S      C7S    *C8S     H8S        1.5345  112.50  121.20  108.97   1.1132
 IC   C9S      C7S    *C8S     H8T        1.5345  112.50 -121.38  109.07   1.1129
 IC   C7S      C8S     C9S     C10S       1.5354  112.50 -179.89  112.66   1.5344
 IC   C10S     C8S    *C9S     H9S        1.5344  112.66  121.49  109.05   1.1133
 IC   C10S     C8S    *C9S     H9T        1.5344  112.66 -121.38  108.96   1.1136
 IC   C8S      C9S     C10S    C11S       1.5345  112.66 -179.87  112.54   1.5345
 IC   C11S     C9S    *C10S    H10S       1.5345  112.54  121.27  109.07   1.1133
 IC   C11S     C9S    *C10S    H10T       1.5345  112.54 -121.34  109.11   1.1132
 IC   C9S      C10S    C11S    C12S       1.5344  112.54  179.97  112.61   1.5344
 IC   C12S     C10S   *C11S    H11S       1.5344  112.61  121.36  109.09   1.1133
 IC   C12S     C10S   *C11S    H11T       1.5344  112.61 -121.33  109.07   1.1134
 IC   C10S     C11S    C12S    C13S       1.5345  112.61 -179.96  112.58   1.5345
 IC   C13S     C11S   *C12S    H12S       1.5345  112.58  121.29  109.12   1.1133
 IC   C13S     C11S   *C12S    H12T       1.5345  112.58 -121.31  109.15   1.1133
 IC   C11S     C12S    C13S    C14S       1.5344  112.58  179.97  112.58   1.5345
 IC   C14S     C12S   *C13S    H13S       1.5345  112.58  121.30  109.13   1.1133
 IC   C14S     C12S   *C13S    H13T       1.5345  112.58 -121.30  109.13   1.1133
 IC   C12S     C13S    C14S    C15S       1.5345  112.58 -179.99  112.58   1.5345
 IC   C15S     C13S   *C14S    H14S       1.5345  112.58  121.30  109.12   1.1133
 IC   C15S     C13S   *C14S    H14T       1.5345  112.58 -121.31  109.12   1.1133
 IC   C13S     C14S    C15S    C16S       1.5345  112.58  180.00  112.58   1.5346
 IC   C16S     C14S   *C15S    H15S       1.5346  112.58  121.30  109.11   1.1133
 IC   C16S     C14S   *C15S    H15T       1.5346  112.58 -121.30  109.11   1.1133
 IC   C14S     C15S    C16S    C17S       1.5345  112.58  180.00  112.64   1.5337
 IC   C17S     C15S   *C16S    H16S       1.5337  112.64  121.32  109.14   1.1133
 IC   C17S     C15S   *C16S    H16T       1.5337  112.64 -121.32  109.14   1.1133
 IC   C15S     C16S    C17S    C18S       1.5346  112.64  180.00  113.23   1.5309
 IC   C18S     C16S   *C17S    H17S       1.5309  113.23  121.67  108.77   1.1142
 IC   C18S     C16S   *C17S    H17T       1.5309  113.23 -121.67  108.77   1.1142
 IC   C16S     C17S    C18S    H18S       1.5337  113.23  180.00  110.63   1.1113
 IC   H18S     C17S   *C18S    H18T       1.1113  110.63  120.07  110.47   1.1114
 IC   H18S     C17S   *C18S    H18U       1.1113  110.63 -120.07  110.47   1.1114
 IC   C2S      NF      C1F     C2F        1.4406  124.85 -156.83  114.97   1.4964
 IC   C2F      NF     *C1F     OF         1.4964  114.97  162.54  122.11   1.2268
 IC   NF       C1F     C2F     C3F        1.3364  114.97 -146.57  111.92   1.5432
 IC   C3F      C1F    *C2F     H2F        1.5432  111.92 -120.83  107.93   1.1115
 IC   H2F      C1F    *C2F     H2G        1.1115  107.93 -117.30  109.04   1.1113
 IC   C1F      C2F     C3F     C4F        1.4964  111.92  179.54  112.84   1.5310
 IC   C4F      C2F    *C3F     H3F        1.5310  112.84 -121.63  109.37   1.1145
 IC   H3F      C2F    *C3F     H3G        1.1145  109.37 -117.07  109.08   1.1157
 IC   C2F      C3F     C4F     C5F        1.5434  112.23  174.86  112.58   1.5342
 IC   C5F      C3F    *C4F     H4F        1.5342  112.58 -120.18  108.65   1.1140
 IC   H4F      C3F    *C4F     H4G        1.1140  108.65 -117.52  109.62   1.1127
 IC   C3F      C4F     C5F     C6F        1.5340  112.58 -174.06  112.39   1.5340
 IC   C6F      C4F    *C5F     H5F        1.5340  112.39 -122.01  109.38   1.1130
 IC   H5F      C4F    *C5F     H5G        1.1130  109.38 -117.34  108.92   1.1134
 IC   C4F      C5F     C6F     C7F        1.5342  112.39  178.27  112.75   1.5340
 IC   C7F      C5F    *C6F     H6F        1.5340  112.75 -120.93  108.96   1.1137
 IC   H6F      C5F    *C6F     H6G        1.1137  108.96 -117.41  109.22   1.1131
 IC   C5F      C6F     C7F     C8F        1.5340  112.75 -178.89  112.33   1.5342
 IC   C8F      C6F    *C7F     H7F        1.5342  112.33 -121.40  109.26   1.1132
 IC   H7F      C6F    *C7F     H7G        1.1132  109.26 -117.45  109.12   1.1130
 IC   C6F      C7F     C8F     C9F        1.5340  112.33  179.09  112.77   1.5340
 IC   C9F      C7F    *C8F     H8F        1.5340  112.77 -121.23  109.16   1.1134
 IC   H8F      C7F    *C8F     H8G        1.1134  109.16 -117.38  109.08   1.1133
 IC   C7F      C8F     C9F     C10F       1.5342  112.77  179.02  112.34   1.5343
 IC   C10F     C8F    *C9F     H9F        1.5343  112.34 -121.27  109.27   1.1132
 IC   H9F      C8F    *C9F     H9G        1.1132  109.27 -117.45  109.10   1.1130
 IC   C8F      C9F     C10F    C11F       1.5340  112.34  178.16  112.74   1.5340
 IC   C11F     C9F    *C10F    H10F       1.5340  112.74 -121.18  109.16   1.1134
 IC   H10F     C9F    *C10F    H10G       1.1134  109.16 -117.35  109.10   1.1132
 IC   C9F      C10F    C11F    C12F       1.5343  112.74  178.91  112.38   1.5343
 IC   C12F     C10F   *C11F    H11F       1.5343  112.38 -121.39  109.34   1.1131
 IC   H11F     C10F   *C11F    H11G       1.1131  109.34 -117.43  108.98   1.1132
 IC   C10F     C11F    C12F    C13F       1.5340  112.38  176.93  112.68   1.5340
 IC   C13F     C11F   *C12F    H12F       1.5340  112.68 -121.02  109.05   1.1134
 IC   H12F     C11F   *C12F    H12G       1.1134  109.05 -117.34  109.20   1.1131
 IC   C11F     C12F    C13F    C14F       1.5343  112.68 -179.93  112.45   1.5345
 IC   C14F     C12F   *C13F    H13F       1.5345  112.45 -121.60  109.42   1.1129
 IC   H13F     C12F   *C13F    H13G       1.1129  109.42 -117.40  108.85   1.1134
 IC   C12F     C13F    C14F    C15F       1.5340  112.45  175.93  112.68   1.5334
 IC   C15F     C13F   *C14F    H14F       1.5334  112.68 -121.00  109.06   1.1131
 IC   H14F     C13F   *C14F    H14G       1.1131  109.06 -117.24  109.28   1.1130
 IC   C13F     C14F    C15F    C16F       1.5345  112.68 -178.23  113.16   1.5306
 IC   C16F     C14F   *C15F    H15F       1.5306  113.16 -121.86  108.84   1.1140
 IC   H15F     C14F   *C15F    H15G       1.1140  108.84 -116.70  108.76   1.1144
 IC   C14F     C15F    C16F    C17F       1.5345  112.68 -178.23  113.16   1.5306
 IC   C17F     C15F   *C16F    H16F       1.5306  113.16 -121.86  108.84   1.1140
 IC   H16F     C15F   *C16F    H16G       1.1140  108.84 -116.70  108.76   1.1144
 IC   C15F     C16F    C17F    C18F       1.5345  112.68 -178.23  113.16   1.5306
 IC   C18F     C16F   *C17F    H17F       1.5306  113.16 -121.86  108.84   1.1140
 IC   H17F     C16F   *C17F    H17G       1.1140  108.84 -116.70  108.76   1.1144
 IC   C16F     C17F    C18F    C19F       1.5345  112.68 -178.23  113.16   1.5306
 IC   C19F     C17F   *C18F    H18F       1.5306  113.16 -121.86  108.84   1.1140
 IC   H18F     C17F   *C18F    H18G       1.1140  108.84 -116.70  108.76   1.1144
 IC   C17F     C18F    C19F    C20F       1.5344  112.57  179.80  112.59   1.5346
 IC   C20F     C18F   *C19F    H19F       1.5346  112.59 -121.28  109.10   1.1133
 IC   H19F     C18F   *C19F    H19G       1.1133  109.10 -117.38  109.12   1.1133
 IC   C18F     C19F    C20F    C21F       1.5345  112.59 -179.89  112.63   1.5337
 IC   C21F     C19F   *C20F    H20F       1.5337  112.63 -121.33  109.16   1.1133
 IC   H20F     C19F   *C20F    H20G       1.1133  109.16 -117.38  109.14   1.1133
 IC   C19F     C20F    C21F    C22F       1.5346  112.63  179.93  113.24   1.5309
 IC   C22F     C20F   *C21F    H21F       1.5309  113.24 -121.66  108.77   1.1142
 IC   H21F     C20F   *C21F    H21G       1.1142  108.77 -116.65  108.78   1.1142
 IC   C20F     C21F    C22F    C23F       1.5346  112.63  179.93  113.24   1.5309
 IC   C23F     C21F   *C22F    H22F       1.5309  113.24 -121.66  108.77   1.1142
 IC   H22F     C21F   *C22F    H22G       1.1142  108.77 -116.65  108.78   1.1142
 IC   C21F     C22F    C23F    C24F       1.5346  112.63  179.93  113.24   1.5309
 IC   C24F     C22F   *C23F    H23F       1.5309  113.24 -121.66  108.77   1.1142
 IC   H23F     C22F   *C23F    H23G       1.1142  108.77 -116.65  108.78   1.1142
 IC   C22F     C23F    C24F    H24F       1.5337  113.24  -59.91  110.47   1.1114
 IC   H24F     C23F   *C24F    H24G       1.1114  110.47  119.87  110.48   1.1113
 IC   H24F     C23F   *C24F    H24H       1.1114  110.47 -120.06  110.63   1.1113
PATCH FIRST NONE LAST NONE

RESI CER2    0.00      !  CERAMIDE by by Sam Tonddast-Navaei (U. Cin/Russel Lab)
                       !
GROUP                  !                HO1
ATOM O1  OHL -0.69     !                  \
ATOM HO1 HOL  0.30     !                   O1
ATOM C1S  CTO2    0.49 !                   |
ATOM H1S  HAL2   -0.05 !             H1S---C1S---H1T
ATOM H1T  HAL2   -0.05 !                   |
GROUP                  !             H2S---C2S-------------NF--HNF
ATOM NF   NHL    -0.70 !                   |               |
ATOM HNF  H       0.35 !                   |               |
ATOM C2S  CTL1    0.30 !                   |               |
ATOM H2S  HAL1    0.05 !                   |               |
GROUP                  !                   |               |
ATOM C3S  CTO1    0.50 !                   |               C1F=OF (FATTY ACID CHAIN)
ATOM H3S  HAL1   -0.11 !                   |               |
ATOM O3   OHL    -0.69 !                   |               |
ATOM HO3  HOL     0.30 !                   |       H2F----C2F---H2G
GROUP                  !                   |               |
ATOM C4S  CEL3   -0.15 !                   |            [(CH2)3F (C3F,C4F...C23F)
ATOM H4S  HEL1    0.15 !                   |               |
GROUP                  !                   |       H24F---C24F---H24G
ATOM C5S  CEL3   -0.15 !                   |               |
ATOM H5S  HEL1    0.15 !                   |              H24H
GROUP                  !            H3S----C3S--O3--HO3
ATOM C6S  CTL2   -0.18 !                   |
ATOM H6S  HAL2    0.09 !                  C4S--H4S
ATOM H6T  HAL2    0.09 !                  ||
GROUP                  !                  C5S--H5S
ATOM C7S  CTL2   -0.18 !                   |
ATOM H7S  HAL2    0.09 !                   |
ATOM H7T  HAL2    0.09 !                [(CH)2]6 (C6S, C7S....C17S)
GROUP                  !                   |
ATOM C8S  CTL2   -0.18 !           H18S---C18S---H18U
ATOM H8S  HAL2    0.09 !                   |
ATOM H8T  HAL2    0.09 !                  H18T
GROUP                  !
ATOM C9S  CTL2   -0.18 !
ATOM H9S  HAL2    0.09 !
ATOM H9T  HAL2    0.09 !
GROUP                  !
ATOM C10S CTL2   -0.18 !
ATOM H10S HAL2    0.09 !
ATOM H10T HAL2    0.09 !
GROUP
ATOM C11S CTL2   -0.18 !
ATOM H11S HAL2    0.09 !
ATOM H11T HAL2    0.09 !
GROUP
ATOM C12S CTL2   -0.18 !
ATOM H12S HAL2    0.09 !
ATOM H12T HAL2    0.09 !
GROUP
ATOM C13S  CTL2  -0.18 !
ATOM H13S  HAL2   0.09 !
ATOM H13T  HAL2   0.09 !
GROUP
ATOM C14S  CTL2  -0.18 !
ATOM H14S  HAL2   0.09 !
ATOM H14T  HAL2   0.09 !
GROUP
ATOM C15S CTL2   -0.18 !
ATOM H15S HAL2    0.09 !
ATOM H15T HAL2    0.09 !
GROUP
ATOM C16S CTL2   -0.18 !
ATOM H16S HAL2    0.09 !
ATOM H16T HAL2    0.09 !
GROUP
ATOM C17S CTL2   -0.18 !
ATOM H17S HAL2    0.09 !
ATOM H17T HAL2    0.09 !
GROUP                  !
ATOM C18S CTL3   -0.27 !
ATOM H18S HAL3    0.09 !
ATOM H18T HAL3    0.09 !
ATOM H18U HAL3    0.09 !
GROUP                  !FATTY ACID CHAIN
ATOM C1F  C       0.55 !
ATOM OF   O      -0.60 !
ATOM C2F  CTL2   -0.07 !
ATOM H2F  HAL2    0.06 !
ATOM H2G  HAL2    0.06 !
GROUP                  !
ATOM C3F  CTL2   -0.18 !
ATOM H3F  HAL2    0.09 !
ATOM H3G  HAL2    0.09 !
GROUP                  !
ATOM C4F  CTL2   -0.18 !
ATOM H4F  HAL2    0.09 !
ATOM H4G  HAL2    0.09 !
GROUP                  !
ATOM C5F  CTL2   -0.18 !
ATOM H5F  HAL2    0.09 !
ATOM H5G  HAL2    0.09 !
GROUP                  !
ATOM C6F  CTL2   -0.18 !
ATOM H6F  HAL2    0.09 !
ATOM H6G  HAL2    0.09 !
GROUP                  !
ATOM C7F  CTL2   -0.18 !
ATOM H7F  HAL2    0.09 !
ATOM H7G  HAL2    0.09 !
GROUP                  !
ATOM C8F  CTL2   -0.18 !
ATOM H8F  HAL2    0.09 !
ATOM H8G  HAL2    0.09 !
GROUP                  !
ATOM C9F  CTL2   -0.18 !
ATOM H9F  HAL2    0.09 !
ATOM H9G  HAL2    0.09 !
GROUP                  !
ATOM C10F CTL2   -0.18 !
ATOM H10F HAL2    0.09 !
ATOM H10G HAL2    0.09 !
GROUP                  !
ATOM C11F CTL2   -0.18 !
ATOM H11F HAL2    0.09 !
ATOM H11G HAL2    0.09 !
GROUP                  !
ATOM C12F CTL2   -0.18 !
ATOM H12F HAL2    0.09 !
ATOM H12G HAL2    0.09 !
GROUP                  !
ATOM C13F CTL2   -0.18 !
ATOM H13F HAL2    0.09 !
ATOM H13G HAL2    0.09 !
GROUP                  !
ATOM C14F CTL2   -0.18 !
ATOM H14F HAL2    0.09 !
ATOM H14G HAL2    0.09 !
GROUP                  !
ATOM C15F CTL2   -0.18 !
ATOM H15F HAL2    0.09 !
ATOM H15G HAL2    0.09 !
GROUP                  !
ATOM C16F CTL2   -0.18 !
ATOM H16F HAL2    0.09 !
ATOM H16G HAL2    0.09 !
GROUP                  !
ATOM C17F CTL2   -0.18 !
ATOM H17F HAL2    0.09 !
ATOM H17G HAL2    0.09 !
GROUP                  !
ATOM C18F CTL2   -0.18 !
ATOM H18F HAL2    0.09 !
ATOM H18G HAL2    0.09 !
GROUP                  !
ATOM C19F CTL2   -0.18 !
ATOM H19F HAL2    0.09 !
ATOM H19G HAL2    0.09 !
GROUP                  !
ATOM C20F CTL2   -0.18 !
ATOM H20F HAL2    0.09 !
ATOM H20G HAL2    0.09 !
GROUP                  !
ATOM C21F CTL2   -0.18 !
ATOM H21F HAL2    0.09 !
ATOM H21G HAL2    0.09 !
GROUP                  !
ATOM C22F CTL2   -0.18 !
ATOM H22F HAL2    0.09 !
ATOM H22G HAL2    0.09 !
GROUP                  !
ATOM C23F CTL2   -0.18 !
ATOM H23F HAL2    0.09 !
ATOM H23G HAL2    0.09 !
GROUP                  !
ATOM C24F CTL3   -0.27 !
ATOM H24F HAL3    0.09 !
ATOM H24G HAL3    0.09 !
ATOM H24H HAL3    0.09 !

!SPHINGOSINE CHAIN
BOND  C18S H18S C18S H18T  C18S H18U
BOND  C18S C17S C17S H17S  C17S H17T
BOND  C17S C16S C16S H16S  C16S H16T
BOND  C16S C15S C15S H15S  C15S H15T
BOND  C15S C14S C14S H14S  C14S H14T
BOND  C14S C13S C13S H13S  C13S H13T
BOND  C13S C12S C12S H12S  C12S H12T
BOND  C12S C11S C11S H11S  C11S H11T
BOND  C11S C10S C10S H10S  C10S H10T
BOND  C10S C9S  C9S  H9S   C9S  H9T
BOND  C9S  C8S  C8S  H8S   C8S  H8T
BOND  C8S  C7S  C7S  H7S   C7S  H7T
BOND  C7S  C6S  C6S  H6S   C6S  H6T
BOND  C6S  C5S  C5S  H5S   C4S  H4S
BOND  C4S  C3S  C3S  H3S   C3S  O3
BOND  O3   HO3
BOND  C3S  C2S  C2S  H2S
BOND  C2S  C1S  C1S  H1S   C1S  H1T
BOND  C1S  O1   O1   HO1

!FATTY ACID CHAIN
BOND  C2S  NF   NF   HNF   NF   C1F
BOND  C1F  C2F  C2F  H2F   C2F  H2G
BOND  C2F  C3F  C3F  H3F   C3F  H3G
BOND  C3F  C4F  C4F  H4F   C4F  H4G
BOND  C4F  C5F  C5F  H5F   C5F  H5G
BOND  C5F  C6F  C6F  H6F   C6F  H6G
BOND  C6F  C7F  C7F  H7F   C7F  H7G
BOND  C7F  C8F  C8F  H8F   C8F  H8G
BOND  C8F  C9F  C9F  H9F   C9F  H9G
BOND  C9F  C10F C10F H10F  C10F H10G
BOND  C10F C11F C11F H11F  C11F H11G
BOND  C11F C12F C12F H12F  C12F H12G
BOND  C12F C13F C13F H13F  C13F H13G
BOND  C13F C14F C14F H14F  C14F H14G
BOND  C14F C15F C15F H15F  C15F H15G
BOND  C15F C16F C16F H16F  C16F H16G
BOND  C16F C17F C17F H17F  C17F H17G
BOND  C17F C18F C18F H18F  C18F H18G
BOND  C18F C19F C19F H19F  C19F H19G
BOND  C19F C20F C20F H20F  C20F H20G
BOND  C20F C21F C21F H21F  C21F H21G
BOND  C21F C22F C22F H22F  C22F H22G
BOND  C22F C23F C23F H23F  C23F H23G
BOND  C23F C24F C24F H24F  C24F H24G
BOND  C24F H24H

DOUBLE C4S  C5S
DOUBLE C1F  OF
IMPR   C1F C2F NF OF  NF C1F C2S HNF

 IC   C18S     C17S    C16S    C15S       1.5309  113.23  180.00  112.64   1.5346
 IC   C17S     C16S    C15S    C14S       1.5337  112.64  180.00  112.58   1.5345
 IC   C16S     C15S    C14S    C13S       1.5346  112.58  180.00  112.58   1.5345
 IC   C15S     C14S    C13S    C12S       1.5345  112.58 -179.99  112.58   1.5345
 IC   C14S     C13S    C12S    C11S       1.5345  112.58  179.97  112.58   1.5344
 IC   C13S     C12S    C11S    C10S       1.5345  112.58 -179.96  112.61   1.5345
 IC   C12S     C11S    C10S    C9S        1.5344  112.61  179.97  112.54   1.5344
 IC   C11S     C10S    C9S     C8S        1.5345  112.54 -179.87  112.66   1.5345
 IC   C10S     C9S     C8S     C7S        1.5344  112.66 -179.89  112.50   1.5354
 IC   C9S      C8S     C7S     C6S        1.5345  112.50 -179.79  112.41   1.5391
 IC   C8S      C7S     C6S     C5S        1.5354  112.41 -179.61  111.46   1.5077
 IC   C7S      C6S     C5S     C4S        1.5391  111.46 -117.13  124.77   1.3444
 IC   C6S      C5S     C4S     C3S        1.5077  124.77  179.01  124.28   1.5009
 IC   C5S      C4S     C3S     C2S        1.3444  124.28  -84.24  110.14   1.5343
 IC   C5S      C4S     C3S     O3         1.3444  124.28  156.07  107.64   1.4235
 IC   C4S      C3S     C2S     C1S        1.5009  110.14  -70.50  114.25   1.5586
 IC   HO1      O1      C1S     C2S        1.5725  121.69  103.66  111.21   1.5586
 IC   C2S      O1     *C1S     H1S        1.5586  111.21  118.79  108.35   1.1121
 IC   C2S      O1     *C1S     H1T        1.5586  111.21 -123.25  112.85   1.1152
 IC   O1       C1S     C2S     C3S        1.4327  111.21  175.67  114.25   1.5343
 IC   C3S      C1S    *C2S     NF         1.5343  114.25  120.00  111.52   1.4406
 IC   C3S      C1S    *C2S     H2S        1.5343  114.25 -120.00  105.03   1.1194
 IC   C1S      C2S     NF      C1F        1.5586  111.52  160.94  124.85   1.3364
 IC   C1F      C2S    *NF      HNF        1.3364  124.85 -157.81  113.39   1.0062
 IC   C1S      C2S     C3S     C4S        1.5586  114.25  -70.50  110.14   1.5009
 IC   C4S      C2S    *C3S     O3         1.5009  110.14  118.36  109.80   1.4235
 IC   C4S      C2S    *C3S     H3S        1.5009  110.14 -121.14  110.10   1.1140
 IC   C2S      C3S     O3      HO3        1.5343  109.80   46.50  104.54   0.9610
 IC   C2S      C3S     C4S     C5S        1.5343  110.14  -84.24  124.28   1.3444
 IC   C5S      C3S    *C4S     H4S        1.3444  124.28  178.79  115.93   1.1003
 IC   C3S      C4S     C5S     C6S        1.5009  124.28  179.01  124.77   1.5077
 IC   C6S      C4S    *C5S     H5S        1.5077  124.77 -178.18  119.00   1.1029
 IC   C4S      C5S     C6S     C7S        1.3444  124.77 -117.13  111.46   1.5391
 IC   C7S      C5S    *C6S     H6S        1.5391  111.46  120.98  111.41   1.1142
 IC   C7S      C5S    *C6S     H6T        1.5391  111.46 -120.60  109.91   1.1125
 IC   C5S      C6S     C7S     C8S        1.5077  111.46 -179.61  112.41   1.5354
 IC   C8S      C6S    *C7S     H7S        1.5354  112.41  121.26  109.74   1.1138
 IC   C8S      C6S    *C7S     H7T        1.5354  112.41 -120.99  109.40   1.1147
 IC   C6S      C7S     C8S     C9S        1.5391  112.41 -179.79  112.50   1.5345
 IC   C9S      C7S    *C8S     H8S        1.5345  112.50  121.20  108.97   1.1132
 IC   C9S      C7S    *C8S     H8T        1.5345  112.50 -121.38  109.07   1.1129
 IC   C7S      C8S     C9S     C10S       1.5354  112.50 -179.89  112.66   1.5344
 IC   C10S     C8S    *C9S     H9S        1.5344  112.66  121.49  109.05   1.1133
 IC   C10S     C8S    *C9S     H9T        1.5344  112.66 -121.38  108.96   1.1136
 IC   C8S      C9S     C10S    C11S       1.5345  112.66 -179.87  112.54   1.5345
 IC   C11S     C9S    *C10S    H10S       1.5345  112.54  121.27  109.07   1.1133
 IC   C11S     C9S    *C10S    H10T       1.5345  112.54 -121.34  109.11   1.1132
 IC   C9S      C10S    C11S    C12S       1.5344  112.54  179.97  112.61   1.5344
 IC   C12S     C10S   *C11S    H11S       1.5344  112.61  121.36  109.09   1.1133
 IC   C12S     C10S   *C11S    H11T       1.5344  112.61 -121.33  109.07   1.1134
 IC   C10S     C11S    C12S    C13S       1.5345  112.61 -179.96  112.58   1.5345
 IC   C13S     C11S   *C12S    H12S       1.5345  112.58  121.29  109.12   1.1133
 IC   C13S     C11S   *C12S    H12T       1.5345  112.58 -121.31  109.15   1.1133
 IC   C11S     C12S    C13S    C14S       1.5344  112.58  179.97  112.58   1.5345
 IC   C14S     C12S   *C13S    H13S       1.5345  112.58  121.30  109.13   1.1133
 IC   C14S     C12S   *C13S    H13T       1.5345  112.58 -121.30  109.13   1.1133
 IC   C12S     C13S    C14S    C15S       1.5345  112.58 -179.99  112.58   1.5345
 IC   C15S     C13S   *C14S    H14S       1.5345  112.58  121.30  109.12   1.1133
 IC   C15S     C13S   *C14S    H14T       1.5345  112.58 -121.31  109.12   1.1133
 IC   C13S     C14S    C15S    C16S       1.5345  112.58  180.00  112.58   1.5346
 IC   C16S     C14S   *C15S    H15S       1.5346  112.58  121.30  109.11   1.1133
 IC   C16S     C14S   *C15S    H15T       1.5346  112.58 -121.30  109.11   1.1133
 IC   C14S     C15S    C16S    C17S       1.5345  112.58  180.00  112.64   1.5337
 IC   C17S     C15S   *C16S    H16S       1.5337  112.64  121.32  109.14   1.1133
 IC   C17S     C15S   *C16S    H16T       1.5337  112.64 -121.32  109.14   1.1133
 IC   C15S     C16S    C17S    C18S       1.5346  112.64  180.00  113.23   1.5309
 IC   C18S     C16S   *C17S    H17S       1.5309  113.23  121.67  108.77   1.1142
 IC   C18S     C16S   *C17S    H17T       1.5309  113.23 -121.67  108.77   1.1142
 IC   C16S     C17S    C18S    H18S       1.5337  113.23  180.00  110.63   1.1113
 IC   H18S     C17S   *C18S    H18T       1.1113  110.63  120.07  110.47   1.1114
 IC   H18S     C17S   *C18S    H18U       1.1113  110.63 -120.07  110.47   1.1114
 IC   C2S      NF      C1F     C2F        1.4406  124.85 -156.83  114.97   1.4964
 IC   C2F      NF     *C1F     OF         1.4964  114.97  162.54  122.11   1.2268
 IC   NF       C1F     C2F     C3F        1.3364  114.97 -146.57  111.92   1.5432
 IC   C3F      C1F    *C2F     H2F        1.5432  111.92 -120.83  107.93   1.1115
 IC   H2F      C1F    *C2F     H2G        1.1115  107.93 -117.30  109.04   1.1113
 IC   C1F      C2F     C3F     C4F        1.4964  111.92  179.54  112.84   1.5310
 IC   C4F      C2F    *C3F     H3F        1.5310  112.84 -121.63  109.37   1.1145
 IC   H3F      C2F    *C3F     H3G        1.1145  109.37 -117.07  109.08   1.1157
 IC   C2F      C3F     C4F     C5F        1.5434  112.23  174.86  112.58   1.5342
 IC   C5F      C3F    *C4F     H4F        1.5342  112.58 -120.18  108.65   1.1140
 IC   H4F      C3F    *C4F     H4G        1.1140  108.65 -117.52  109.62   1.1127
 IC   C3F      C4F     C5F     C6F        1.5340  112.58 -174.06  112.39   1.5340
 IC   C6F      C4F    *C5F     H5F        1.5340  112.39 -122.01  109.38   1.1130
 IC   H5F      C4F    *C5F     H5G        1.1130  109.38 -117.34  108.92   1.1134
 IC   C4F      C5F     C6F     C7F        1.5342  112.39  178.27  112.75   1.5340
 IC   C7F      C5F    *C6F     H6F        1.5340  112.75 -120.93  108.96   1.1137
 IC   H6F      C5F    *C6F     H6G        1.1137  108.96 -117.41  109.22   1.1131
 IC   C5F      C6F     C7F     C8F        1.5340  112.75 -178.89  112.33   1.5342
 IC   C8F      C6F    *C7F     H7F        1.5342  112.33 -121.40  109.26   1.1132
 IC   H7F      C6F    *C7F     H7G        1.1132  109.26 -117.45  109.12   1.1130
 IC   C6F      C7F     C8F     C9F        1.5340  112.33  179.09  112.77   1.5340
 IC   C9F      C7F    *C8F     H8F        1.5340  112.77 -121.23  109.16   1.1134
 IC   H8F      C7F    *C8F     H8G        1.1134  109.16 -117.38  109.08   1.1133
 IC   C7F      C8F     C9F     C10F       1.5342  112.77  179.02  112.34   1.5343
 IC   C10F     C8F    *C9F     H9F        1.5343  112.34 -121.27  109.27   1.1132
 IC   H9F      C8F    *C9F     H9G        1.1132  109.27 -117.45  109.10   1.1130
 IC   C8F      C9F     C10F    C11F       1.5340  112.34  178.16  112.74   1.5340
 IC   C11F     C9F    *C10F    H10F       1.5340  112.74 -121.18  109.16   1.1134
 IC   H10F     C9F    *C10F    H10G       1.1134  109.16 -117.35  109.10   1.1132
 IC   C9F      C10F    C11F    C12F       1.5343  112.74  178.91  112.38   1.5343
 IC   C12F     C10F   *C11F    H11F       1.5343  112.38 -121.39  109.34   1.1131
 IC   H11F     C10F   *C11F    H11G       1.1131  109.34 -117.43  108.98   1.1132
 IC   C10F     C11F    C12F    C13F       1.5340  112.38  176.93  112.68   1.5340
 IC   C13F     C11F   *C12F    H12F       1.5340  112.68 -121.02  109.05   1.1134
 IC   H12F     C11F   *C12F    H12G       1.1134  109.05 -117.34  109.20   1.1131
 IC   C11F     C12F    C13F    C14F       1.5343  112.68 -179.93  112.45   1.5345
 IC   C14F     C12F   *C13F    H13F       1.5345  112.45 -121.60  109.42   1.1129
 IC   H13F     C12F   *C13F    H13G       1.1129  109.42 -117.40  108.85   1.1134
 IC   C12F     C13F    C14F    C15F       1.5340  112.45  175.93  112.68   1.5334
 IC   C15F     C13F   *C14F    H14F       1.5334  112.68 -121.00  109.06   1.1131
 IC   H14F     C13F   *C14F    H14G       1.1131  109.06 -117.24  109.28   1.1130
 IC   C13F     C14F    C15F    C16F       1.5345  112.68 -178.23  113.16   1.5306
 IC   C16F     C14F   *C15F    H15F       1.5306  113.16 -121.86  108.84   1.1140
 IC   H15F     C14F   *C15F    H15G       1.1140  108.84 -116.70  108.76   1.1144
 IC   C14F     C15F    C16F    C17F       1.5345  112.68 -178.23  113.16   1.5306
 IC   C17F     C15F   *C16F    H16F       1.5306  113.16 -121.86  108.84   1.1140
 IC   H16F     C15F   *C16F    H16G       1.1140  108.84 -116.70  108.76   1.1144
 IC   C15F     C16F    C17F    C18F       1.5345  112.68 -178.23  113.16   1.5306
 IC   C18F     C16F   *C17F    H17F       1.5306  113.16 -121.86  108.84   1.1140
 IC   H17F     C16F   *C17F    H17G       1.1140  108.84 -116.70  108.76   1.1144
 IC   C16F     C17F    C18F    C19F       1.5345  112.68 -178.23  113.16   1.5306
 IC   C19F     C17F   *C18F    H18F       1.5306  113.16 -121.86  108.84   1.1140
 IC   H18F     C17F   *C18F    H18G       1.1140  108.84 -116.70  108.76   1.1144
 IC   C17F     C18F    C19F    C20F       1.5344  112.57  179.80  112.59   1.5346
 IC   C20F     C18F   *C19F    H19F       1.5346  112.59 -121.28  109.10   1.1133
 IC   H19F     C18F   *C19F    H19G       1.1133  109.10 -117.38  109.12   1.1133
 IC   C18F     C19F    C20F    C21F       1.5345  112.59 -179.89  112.63   1.5337
 IC   C21F     C19F   *C20F    H20F       1.5337  112.63 -121.33  109.16   1.1133
 IC   H20F     C19F   *C20F    H20G       1.1133  109.16 -117.38  109.14   1.1133
 IC   C19F     C20F    C21F    C22F       1.5346  112.63  179.93  113.24   1.5309
 IC   C22F     C20F   *C21F    H21F       1.5309  113.24 -121.66  108.77   1.1142
 IC   H21F     C20F   *C21F    H21G       1.1142  108.77 -116.65  108.78   1.1142
 IC   C20F     C21F    C22F    C23F       1.5346  112.63  179.93  113.24   1.5309
 IC   C23F     C21F   *C22F    H22F       1.5309  113.24 -121.66  108.77   1.1142
 IC   H22F     C21F   *C22F    H22G       1.1142  108.77 -116.65  108.78   1.1142
 IC   C21F     C22F    C23F    C24F       1.5346  112.63  179.93  113.24   1.5309
 IC   C24F     C22F   *C23F    H23F       1.5309  113.24 -121.66  108.77   1.1142
 IC   H23F     C22F   *C23F    H23G       1.1142  108.77 -116.65  108.78   1.1142
 IC   C22F     C23F    C24F    H24F       1.5337  113.24  -59.91  110.47   1.1114
 IC   H24F     C23F   *C24F    H24G       1.1114  110.47  119.87  110.48   1.1113
 IC   H24F     C23F   *C24F    H24H       1.1114  110.47 -120.06  110.63   1.1113
PATCH FIRST NONE LAST NONE

RESI CER160       0.00 !   CERAMIDE d18:1/16:0
                       !
GROUP                  !                HO1
ATOM O1  OHL -0.69     !                  \
ATOM HO1 HOL  0.30     !                   O1
ATOM C1S  CTO2    0.49 !                   |
ATOM H1S  HAL2   -0.05 !             H1S---C1S---H1T
ATOM H1T  HAL2   -0.05 !                   |
GROUP                  !             H2S---C2S-------------NF--HNF
ATOM NF   NHL    -0.70 !                   |               |
ATOM HNF  H       0.35 !                   |               |
ATOM C2S  CTL1    0.30 !                   |               |
ATOM H2S  HAL1    0.05 !                   |               |
GROUP                  !                   |               |
ATOM C3S  CTO1    0.50 !                   |               C1F=OF (FATTY ACID CHAIN)
ATOM H3S  HAL1   -0.11 !                   |               |
ATOM O3   OHL    -0.69 !                   |               |
ATOM HO3  HOL     0.30 !                   |       H2F----C2F---H2G
GROUP                  !                   |               |
ATOM C4S  CEL3   -0.15 !                   |            [(CH2)3F (C3F,C4F...C15F)
ATOM H4S  HEL1    0.15 !                   |               |
GROUP                  !                   |       H16F---C16F---H16G
ATOM C5S  CEL3   -0.15 !                   |               |
ATOM H5S  HEL1    0.15 !                   |              H16H
GROUP                  !            H3S----C3S--O3--HO3
ATOM C6S  CTL2   -0.18 !                   |
ATOM H6S  HAL2    0.09 !                  C4S--H4S
ATOM H6T  HAL2    0.09 !                  ||
GROUP                  !                  C5S--H5S
ATOM C7S  CTL2   -0.18 !                   |
ATOM H7S  HAL2    0.09 !                   |
ATOM H7T  HAL2    0.09 !                [(CH)2]6 (C6S, C7S....C17S)
GROUP                  !                   |
ATOM C8S  CTL2   -0.18 !           H18S---C18S---H18U
ATOM H8S  HAL2    0.09 !                   |
ATOM H8T  HAL2    0.09 !                  H18T
GROUP                  !
ATOM C9S  CTL2   -0.18 !
ATOM H9S  HAL2    0.09 !
ATOM H9T  HAL2    0.09 !
GROUP                  !
ATOM C10S CTL2   -0.18 !
ATOM H10S HAL2    0.09 !
ATOM H10T HAL2    0.09 !
GROUP
ATOM C11S CTL2   -0.18 !
ATOM H11S HAL2    0.09 !
ATOM H11T HAL2    0.09 !
GROUP
ATOM C12S CTL2   -0.18 !
ATOM H12S HAL2    0.09 !
ATOM H12T HAL2    0.09 !
GROUP
ATOM C13S  CTL2  -0.18 !
ATOM H13S  HAL2   0.09 !
ATOM H13T  HAL2   0.09 !
GROUP
ATOM C14S  CTL2  -0.18 !
ATOM H14S  HAL2   0.09 !
ATOM H14T  HAL2   0.09 !
GROUP
ATOM C15S CTL2   -0.18 !
ATOM H15S HAL2    0.09 !
ATOM H15T HAL2    0.09 !
GROUP
ATOM C16S CTL2   -0.18 !
ATOM H16S HAL2    0.09 !
ATOM H16T HAL2    0.09 !
GROUP
ATOM C17S CTL2   -0.18 !
ATOM H17S HAL2    0.09 !
ATOM H17T HAL2    0.09 !
GROUP                  !
ATOM C18S CTL3   -0.27 !
ATOM H18S HAL3    0.09 !
ATOM H18T HAL3    0.09 !
ATOM H18U HAL3    0.09 !
GROUP                  !FATTY ACID CHAIN
ATOM C1F  C       0.55 !
ATOM OF   O      -0.60 !
ATOM C2F  CTL2   -0.07 !
ATOM H2F  HAL2    0.06 !
ATOM H2G  HAL2    0.06 !
GROUP                  !
ATOM C3F  CTL2   -0.18 !
ATOM H3F  HAL2    0.09 !
ATOM H3G  HAL2    0.09 !
GROUP                  !
ATOM C4F  CTL2   -0.18 !
ATOM H4F  HAL2    0.09 !
ATOM H4G  HAL2    0.09 !
GROUP                  !
ATOM C5F  CTL2   -0.18 !
ATOM H5F  HAL2    0.09 !
ATOM H5G  HAL2    0.09 !
GROUP                  !
ATOM C6F  CTL2   -0.18 !
ATOM H6F  HAL2    0.09 !
ATOM H6G  HAL2    0.09 !
GROUP                  !
ATOM C7F  CTL2   -0.18 !
ATOM H7F  HAL2    0.09 !
ATOM H7G  HAL2    0.09 !
GROUP                  !
ATOM C8F  CTL2   -0.18 !
ATOM H8F  HAL2    0.09 !
ATOM H8G  HAL2    0.09 !
GROUP                  !
ATOM C9F  CTL2   -0.18 !
ATOM H9F  HAL2    0.09 !
ATOM H9G  HAL2    0.09 !
GROUP                  !
ATOM C10F CTL2   -0.18 !
ATOM H10F HAL2    0.09 !
ATOM H10G HAL2    0.09 !
GROUP                  !
ATOM C11F CTL2   -0.18 !
ATOM H11F HAL2    0.09 !
ATOM H11G HAL2    0.09 !
GROUP                  !
ATOM C12F CTL2   -0.18 !
ATOM H12F HAL2    0.09 !
ATOM H12G HAL2    0.09 !
GROUP                  !
ATOM C13F CTL2   -0.18 !
ATOM H13F HAL2    0.09 !
ATOM H13G HAL2    0.09 !
GROUP                  !
ATOM C14F CTL2   -0.18 !
ATOM H14F HAL2    0.09 !
ATOM H14G HAL2    0.09 !
GROUP                  !
ATOM C15F CTL2   -0.18 !
ATOM H15F HAL2    0.09 !
ATOM H15G HAL2    0.09 !
GROUP                  !
ATOM C16F CTL3   -0.27 !
ATOM H16F HAL3    0.09 !
ATOM H16G HAL3    0.09 !
ATOM H16H HAL3    0.09 !

!SPHINGOSINE CHAIN
BOND  C18S H18S C18S H18T  C18S H18U
BOND  C18S C17S C17S H17S  C17S H17T
BOND  C17S C16S C16S H16S  C16S H16T
BOND  C16S C15S C15S H15S  C15S H15T
BOND  C15S C14S C14S H14S  C14S H14T
BOND  C14S C13S C13S H13S  C13S H13T
BOND  C13S C12S C12S H12S  C12S H12T
BOND  C12S C11S C11S H11S  C11S H11T
BOND  C11S C10S C10S H10S  C10S H10T
BOND  C10S C9S  C9S  H9S   C9S  H9T
BOND  C9S  C8S  C8S  H8S   C8S  H8T
BOND  C8S  C7S  C7S  H7S   C7S  H7T
BOND  C7S  C6S  C6S  H6S   C6S  H6T
BOND  C6S  C5S  C5S  H5S   C4S  H4S
BOND  C4S  C3S  C3S  H3S   C3S  O3
BOND  O3   HO3
BOND  C3S  C2S  C2S  H2S
BOND  C2S  C1S  C1S  H1S   C1S  H1T
BOND  C1S  O1   O1   HO1

!FATTY ACID CHAIN
BOND  C2S  NF   NF   HNF   NF   C1F
BOND  C1F  C2F  C2F  H2F   C2F  H2G
BOND  C2F  C3F  C3F  H3F   C3F  H3G
BOND  C3F  C4F  C4F  H4F   C4F  H4G
BOND  C4F  C5F  C5F  H5F   C5F  H5G
BOND  C5F  C6F  C6F  H6F   C6F  H6G
BOND  C6F  C7F  C7F  H7F   C7F  H7G
BOND  C7F  C8F  C8F  H8F   C8F  H8G
BOND  C8F  C9F  C9F  H9F   C9F  H9G
BOND  C9F  C10F C10F H10F  C10F H10G
BOND  C10F C11F C11F H11F  C11F H11G
BOND  C11F C12F C12F H12F  C12F H12G
BOND  C12F C13F C13F H13F  C13F H13G
BOND  C13F C14F C14F H14F  C14F H14G
BOND  C14F C15F C15F H15F  C15F H15G
BOND  C15F C16F C16F H16F  C16F H16G
BOND  C16F H16H

DOUBLE C4S  C5S
DOUBLE C1F  OF
IMPR   C1F C2F NF OF  NF C1F C2S HNF

 IC   C18S     C17S    C16S    C15S       1.5309  113.23  180.00  112.64   1.5346
 IC   C17S     C16S    C15S    C14S       1.5337  112.64  180.00  112.58   1.5345
 IC   C16S     C15S    C14S    C13S       1.5346  112.58  180.00  112.58   1.5345
 IC   C15S     C14S    C13S    C12S       1.5345  112.58 -179.99  112.58   1.5345
 IC   C14S     C13S    C12S    C11S       1.5345  112.58  179.97  112.58   1.5344
 IC   C13S     C12S    C11S    C10S       1.5345  112.58 -179.96  112.61   1.5345
 IC   C12S     C11S    C10S    C9S        1.5344  112.61  179.97  112.54   1.5344
 IC   C11S     C10S    C9S     C8S        1.5345  112.54 -179.87  112.66   1.5345
 IC   C10S     C9S     C8S     C7S        1.5344  112.66 -179.89  112.50   1.5354
 IC   C9S      C8S     C7S     C6S        1.5345  112.50 -179.79  112.41   1.5391
 IC   C8S      C7S     C6S     C5S        1.5354  112.41 -179.61  111.46   1.5077
 IC   C7S      C6S     C5S     C4S        1.5391  111.46 -117.13  124.77   1.3444
 IC   C6S      C5S     C4S     C3S        1.5077  124.77  179.01  124.28   1.5009
 IC   C5S      C4S     C3S     C2S        1.3444  124.28  -84.24  110.14   1.5343
 IC   C5S      C4S     C3S     O3         1.3444  124.28  156.07  107.64   1.4235
 IC   C4S      C3S     C2S     C1S        1.5009  110.14  -70.50  114.25   1.5586
 IC   HO1      O1      C1S     C2S        1.5725  121.69  103.66  111.21   1.5586
 IC   C2S      O1     *C1S     H1S        1.5586  111.21  118.79  108.35   1.1121
 IC   C2S      O1     *C1S     H1T        1.5586  111.21 -123.25  112.85   1.1152
 IC   O1       C1S     C2S     C3S        1.4327  111.21  175.67  114.25   1.5343
 IC   C3S      C1S    *C2S     NF         1.5343  114.25  120.00  111.52   1.4406
 IC   C3S      C1S    *C2S     H2S        1.5343  114.25 -120.00  105.03   1.1194
 IC   C1S      C2S     NF      C1F        1.5586  111.52  160.94  124.85   1.3364
 IC   C1F      C2S    *NF      HNF        1.3364  124.85 -157.81  113.39   1.0062
 IC   C1S      C2S     C3S     C4S        1.5586  114.25  -70.50  110.14   1.5009
 IC   C4S      C2S    *C3S     O3         1.5009  110.14  118.36  109.80   1.4235
 IC   C4S      C2S    *C3S     H3S        1.5009  110.14 -121.14  110.10   1.1140
 IC   C2S      C3S     O3      HO3        1.5343  109.80   46.50  104.54   0.9610
 IC   C2S      C3S     C4S     C5S        1.5343  110.14  -84.24  124.28   1.3444
 IC   C5S      C3S    *C4S     H4S        1.3444  124.28  178.79  115.93   1.1003
 IC   C3S      C4S     C5S     C6S        1.5009  124.28  179.01  124.77   1.5077
 IC   C6S      C4S    *C5S     H5S        1.5077  124.77 -178.18  119.00   1.1029
 IC   C4S      C5S     C6S     C7S        1.3444  124.77 -117.13  111.46   1.5391
 IC   C7S      C5S    *C6S     H6S        1.5391  111.46  120.98  111.41   1.1142
 IC   C7S      C5S    *C6S     H6T        1.5391  111.46 -120.60  109.91   1.1125
 IC   C5S      C6S     C7S     C8S        1.5077  111.46 -179.61  112.41   1.5354
 IC   C8S      C6S    *C7S     H7S        1.5354  112.41  121.26  109.74   1.1138
 IC   C8S      C6S    *C7S     H7T        1.5354  112.41 -120.99  109.40   1.1147
 IC   C6S      C7S     C8S     C9S        1.5391  112.41 -179.79  112.50   1.5345
 IC   C9S      C7S    *C8S     H8S        1.5345  112.50  121.20  108.97   1.1132
 IC   C9S      C7S    *C8S     H8T        1.5345  112.50 -121.38  109.07   1.1129
 IC   C7S      C8S     C9S     C10S       1.5354  112.50 -179.89  112.66   1.5344
 IC   C10S     C8S    *C9S     H9S        1.5344  112.66  121.49  109.05   1.1133
 IC   C10S     C8S    *C9S     H9T        1.5344  112.66 -121.38  108.96   1.1136
 IC   C8S      C9S     C10S    C11S       1.5345  112.66 -179.87  112.54   1.5345
 IC   C11S     C9S    *C10S    H10S       1.5345  112.54  121.27  109.07   1.1133
 IC   C11S     C9S    *C10S    H10T       1.5345  112.54 -121.34  109.11   1.1132
 IC   C9S      C10S    C11S    C12S       1.5344  112.54  179.97  112.61   1.5344
 IC   C12S     C10S   *C11S    H11S       1.5344  112.61  121.36  109.09   1.1133
 IC   C12S     C10S   *C11S    H11T       1.5344  112.61 -121.33  109.07   1.1134
 IC   C10S     C11S    C12S    C13S       1.5345  112.61 -179.96  112.58   1.5345
 IC   C13S     C11S   *C12S    H12S       1.5345  112.58  121.29  109.12   1.1133
 IC   C13S     C11S   *C12S    H12T       1.5345  112.58 -121.31  109.15   1.1133
 IC   C11S     C12S    C13S    C14S       1.5344  112.58  179.97  112.58   1.5345
 IC   C14S     C12S   *C13S    H13S       1.5345  112.58  121.30  109.13   1.1133
 IC   C14S     C12S   *C13S    H13T       1.5345  112.58 -121.30  109.13   1.1133
 IC   C12S     C13S    C14S    C15S       1.5345  112.58 -179.99  112.58   1.5345
 IC   C15S     C13S   *C14S    H14S       1.5345  112.58  121.30  109.12   1.1133
 IC   C15S     C13S   *C14S    H14T       1.5345  112.58 -121.31  109.12   1.1133
 IC   C13S     C14S    C15S    C16S       1.5345  112.58  180.00  112.58   1.5346
 IC   C16S     C14S   *C15S    H15S       1.5346  112.58  121.30  109.11   1.1133
 IC   C16S     C14S   *C15S    H15T       1.5346  112.58 -121.30  109.11   1.1133
 IC   C14S     C15S    C16S    C17S       1.5345  112.58  180.00  112.64   1.5337
 IC   C17S     C15S   *C16S    H16S       1.5337  112.64  121.32  109.14   1.1133
 IC   C17S     C15S   *C16S    H16T       1.5337  112.64 -121.32  109.14   1.1133
 IC   C15S     C16S    C17S    C18S       1.5346  112.64  180.00  113.23   1.5309
 IC   C18S     C16S   *C17S    H17S       1.5309  113.23  121.67  108.77   1.1142
 IC   C18S     C16S   *C17S    H17T       1.5309  113.23 -121.67  108.77   1.1142
 IC   C16S     C17S    C18S    H18S       1.5337  113.23  180.00  110.63   1.1113
 IC   H18S     C17S   *C18S    H18T       1.1113  110.63  120.07  110.47   1.1114
 IC   H18S     C17S   *C18S    H18U       1.1113  110.63 -120.07  110.47   1.1114
 IC   C2S      NF      C1F     C2F        1.4406  124.85 -156.83  114.97   1.4964
 IC   C2F      NF     *C1F     OF         1.4964  114.97  162.54  122.11   1.2268
 IC   NF       C1F     C2F     C3F        1.3364  114.97 -146.57  111.92   1.5432
 IC   C3F      C1F    *C2F     H2F        1.5432  111.92 -120.83  107.93   1.1115
 IC   H2F      C1F    *C2F     H2G        1.1115  107.93 -117.30  109.04   1.1113
 IC   C1F      C2F     C3F     C4F        1.4964  111.92  179.54  112.84   1.5310
 IC   C4F      C2F    *C3F     H3F        1.5310  112.84 -121.63  109.37   1.1145
 IC   H3F      C2F    *C3F     H3G        1.1145  109.37 -117.07  109.08   1.1157
 IC   C2F      C3F     C4F     C5F        1.5434  112.23  174.86  112.58   1.5342
 IC   C5F      C3F    *C4F     H4F        1.5342  112.58 -120.18  108.65   1.1140
 IC   H4F      C3F    *C4F     H4G        1.1140  108.65 -117.52  109.62   1.1127
 IC   C3F      C4F     C5F     C6F        1.5340  112.58 -174.06  112.39   1.5340
 IC   C6F      C4F    *C5F     H5F        1.5340  112.39 -122.01  109.38   1.1130
 IC   H5F      C4F    *C5F     H5G        1.1130  109.38 -117.34  108.92   1.1134
 IC   C4F      C5F     C6F     C7F        1.5342  112.39  178.27  112.75   1.5340
 IC   C7F      C5F    *C6F     H6F        1.5340  112.75 -120.93  108.96   1.1137
 IC   H6F      C5F    *C6F     H6G        1.1137  108.96 -117.41  109.22   1.1131
 IC   C5F      C6F     C7F     C8F        1.5340  112.75 -178.89  112.33   1.5342
 IC   C8F      C6F    *C7F     H7F        1.5342  112.33 -121.40  109.26   1.1132
 IC   H7F      C6F    *C7F     H7G        1.1132  109.26 -117.45  109.12   1.1130
 IC   C6F      C7F     C8F     C9F        1.5340  112.33  179.09  112.77   1.5340
 IC   C9F      C7F    *C8F     H8F        1.5340  112.77 -121.23  109.16   1.1134
 IC   H8F      C7F    *C8F     H8G        1.1134  109.16 -117.38  109.08   1.1133
 IC   C7F      C8F     C9F     C10F       1.5342  112.77  179.02  112.34   1.5343
 IC   C10F     C8F    *C9F     H9F        1.5343  112.34 -121.27  109.27   1.1132
 IC   H9F      C8F    *C9F     H9G        1.1132  109.27 -117.45  109.10   1.1130
 IC   C8F      C9F     C10F    C11F       1.5340  112.34  178.16  112.74   1.5340
 IC   C11F     C9F    *C10F    H10F       1.5340  112.74 -121.18  109.16   1.1134
 IC   H10F     C9F    *C10F    H10G       1.1134  109.16 -117.35  109.10   1.1132
 IC   C9F      C10F    C11F    C12F       1.5343  112.74  178.91  112.38   1.5343
 IC   C12F     C10F   *C11F    H11F       1.5343  112.38 -121.39  109.34   1.1131
 IC   H11F     C10F   *C11F    H11G       1.1131  109.34 -117.43  108.98   1.1132
 IC   C10F     C11F    C12F    C13F       1.5340  112.38  176.93  112.68   1.5340
 IC   C13F     C11F   *C12F    H12F       1.5340  112.68 -121.02  109.05   1.1134
 IC   H12F     C11F   *C12F    H12G       1.1134  109.05 -117.34  109.20   1.1131
 IC   C11F     C12F    C13F    C14F       1.5343  112.68 -179.93  112.45   1.5345
 IC   C14F     C12F   *C13F    H13F       1.5345  112.45 -121.60  109.42   1.1129
 IC   H13F     C12F   *C13F    H13G       1.1129  109.42 -117.40  108.85   1.1134
 IC   C12F     C13F    C14F    C15F       1.5340  112.45  175.93  112.68   1.5334
 IC   C15F     C13F   *C14F    H14F       1.5334  112.68 -121.00  109.06   1.1131
 IC   H14F     C13F   *C14F    H14G       1.1131  109.06 -117.24  109.28   1.1130
 IC   C13F     C14F    C15F    C16F       1.5345  112.68 -178.23  113.16   1.5306
 IC   C16F     C14F   *C15F    H15F       1.5306  113.16 -121.86  108.84   1.1140
 IC   H15F     C14F   *C15F    H15G       1.1140  108.84 -116.70  108.76   1.1144
 IC   C14F     C15F    C16F    H16F       1.5334  113.16  -59.91  110.49   1.1113
 IC   H16F     C15F   *C16F    H16G       1.1113  110.49  119.86  110.41   1.1115
 IC   H16F     C15F   *C16F    H16H       1.1113  110.49 -120.11  110.63   1.1112
PATCH FIRST NONE LAST NONE

RESI CER180       0.00 !   CERAMIDE d18:1/18:0
                       !
GROUP                  !                HO1
ATOM O1  OHL -0.69     !                  \
ATOM HO1 HOL  0.30     !                   O1
ATOM C1S  CTO2    0.49 !                   |
ATOM H1S  HAL2   -0.05 !             H1S---C1S---H1T
ATOM H1T  HAL2   -0.05 !                   |
GROUP                  !             H2S---C2S-------------NF--HNF
ATOM NF   NHL    -0.70 !                   |               |
ATOM HNF  H       0.35 !                   |               |
ATOM C2S  CTL1    0.30 !                   |               |
ATOM H2S  HAL1    0.05 !                   |               |
GROUP                  !                   |               |
ATOM C3S  CTO1    0.50 !                   |               C1F=OF (FATTY ACID CHAIN)
ATOM H3S  HAL1   -0.11 !                   |               |
ATOM O3   OHL    -0.69 !                   |               |
ATOM HO3  HOL     0.30 !                   |       H2F----C2F---H2G
GROUP                  !                   |               |
ATOM C4S  CEL3   -0.15 !                   |            [(CH2)3F (C3F,C4F...C17F)
ATOM H4S  HEL1    0.15 !                   |               |
GROUP                  !                   |       H18F---C18F---H18G
ATOM C5S  CEL3   -0.15 !                   |               |
ATOM H5S  HEL1    0.15 !                   |              H18H
GROUP                  !            H3S----C3S--O3--HO3
ATOM C6S  CTL2   -0.18 !                   |
ATOM H6S  HAL2    0.09 !                  C4S--H4S
ATOM H6T  HAL2    0.09 !                  ||
GROUP                  !                  C5S--H5S
ATOM C7S  CTL2   -0.18 !                   |
ATOM H7S  HAL2    0.09 !                   |
ATOM H7T  HAL2    0.09 !                [(CH)2]6 (C6S, C7S....C17S)
GROUP                  !                   |
ATOM C8S  CTL2   -0.18 !           H18S---C18S---H18U
ATOM H8S  HAL2    0.09 !                   |
ATOM H8T  HAL2    0.09 !                  H18T
GROUP                  !
ATOM C9S  CTL2   -0.18 !
ATOM H9S  HAL2    0.09 !
ATOM H9T  HAL2    0.09 !
GROUP                  !
ATOM C10S CTL2   -0.18 !
ATOM H10S HAL2    0.09 !
ATOM H10T HAL2    0.09 !
GROUP
ATOM C11S CTL2   -0.18 !
ATOM H11S HAL2    0.09 !
ATOM H11T HAL2    0.09 !
GROUP
ATOM C12S CTL2   -0.18 !
ATOM H12S HAL2    0.09 !
ATOM H12T HAL2    0.09 !
GROUP
ATOM C13S  CTL2  -0.18 !
ATOM H13S  HAL2   0.09 !
ATOM H13T  HAL2   0.09 !
GROUP
ATOM C14S  CTL2  -0.18 !
ATOM H14S  HAL2   0.09 !
ATOM H14T  HAL2   0.09 !
GROUP
ATOM C15S CTL2   -0.18 !
ATOM H15S HAL2    0.09 !
ATOM H15T HAL2    0.09 !
GROUP
ATOM C16S CTL2   -0.18 !
ATOM H16S HAL2    0.09 !
ATOM H16T HAL2    0.09 !
GROUP
ATOM C17S CTL2   -0.18 !
ATOM H17S HAL2    0.09 !
ATOM H17T HAL2    0.09 !
GROUP                  !
ATOM C18S CTL3   -0.27 !
ATOM H18S HAL3    0.09 !
ATOM H18T HAL3    0.09 !
ATOM H18U HAL3    0.09 !
GROUP                  !FATTY ACID CHAIN
ATOM C1F  C       0.55 !
ATOM OF   O      -0.60 !
ATOM C2F  CTL2   -0.07 !
ATOM H2F  HAL2    0.06 !
ATOM H2G  HAL2    0.06 !
GROUP                  !
ATOM C3F  CTL2   -0.18 !
ATOM H3F  HAL2    0.09 !
ATOM H3G  HAL2    0.09 !
GROUP                  !
ATOM C4F  CTL2   -0.18 !
ATOM H4F  HAL2    0.09 !
ATOM H4G  HAL2    0.09 !
GROUP                  !
ATOM C5F  CTL2   -0.18 !
ATOM H5F  HAL2    0.09 !
ATOM H5G  HAL2    0.09 !
GROUP                  !
ATOM C6F  CTL2   -0.18 !
ATOM H6F  HAL2    0.09 !
ATOM H6G  HAL2    0.09 !
GROUP                  !
ATOM C7F  CTL2   -0.18 !
ATOM H7F  HAL2    0.09 !
ATOM H7G  HAL2    0.09 !
GROUP                  !
ATOM C8F  CTL2   -0.18 !
ATOM H8F  HAL2    0.09 !
ATOM H8G  HAL2    0.09 !
GROUP                  !
ATOM C9F  CTL2   -0.18 !
ATOM H9F  HAL2    0.09 !
ATOM H9G  HAL2    0.09 !
GROUP                  !
ATOM C10F CTL2   -0.18 !
ATOM H10F HAL2    0.09 !
ATOM H10G HAL2    0.09 !
GROUP                  !
ATOM C11F CTL2   -0.18 !
ATOM H11F HAL2    0.09 !
ATOM H11G HAL2    0.09 !
GROUP                  !
ATOM C12F CTL2   -0.18 !
ATOM H12F HAL2    0.09 !
ATOM H12G HAL2    0.09 !
GROUP                  !
ATOM C13F CTL2   -0.18 !
ATOM H13F HAL2    0.09 !
ATOM H13G HAL2    0.09 !
GROUP                  !
ATOM C14F CTL2   -0.18 !
ATOM H14F HAL2    0.09 !
ATOM H14G HAL2    0.09 !
GROUP                  !
ATOM C15F CTL2   -0.18 !
ATOM H15F HAL2    0.09 !
ATOM H15G HAL2    0.09 !
GROUP                  !
ATOM C16F CTL2   -0.18 !
ATOM H16F HAL2    0.09 !
ATOM H16G HAL2    0.09 !
GROUP                  !
ATOM C17F CTL2   -0.18 !
ATOM H17F HAL2    0.09 !
ATOM H17G HAL2    0.09 !
GROUP                  !
ATOM C18F CTL3   -0.27 !
ATOM H18F HAL3    0.09 !
ATOM H18G HAL3    0.09 !
ATOM H18H HAL3    0.09 !

!SPHINGOSINE CHAIN
BOND  C18S H18S C18S H18T  C18S H18U
BOND  C18S C17S C17S H17S  C17S H17T
BOND  C17S C16S C16S H16S  C16S H16T
BOND  C16S C15S C15S H15S  C15S H15T
BOND  C15S C14S C14S H14S  C14S H14T
BOND  C14S C13S C13S H13S  C13S H13T
BOND  C13S C12S C12S H12S  C12S H12T
BOND  C12S C11S C11S H11S  C11S H11T
BOND  C11S C10S C10S H10S  C10S H10T
BOND  C10S C9S  C9S  H9S   C9S  H9T
BOND  C9S  C8S  C8S  H8S   C8S  H8T
BOND  C8S  C7S  C7S  H7S   C7S  H7T
BOND  C7S  C6S  C6S  H6S   C6S  H6T
BOND  C6S  C5S  C5S  H5S   C4S  H4S
BOND  C4S  C3S  C3S  H3S   C3S  O3
BOND  O3   HO3
BOND  C3S  C2S  C2S  H2S
BOND  C2S  C1S  C1S  H1S   C1S  H1T
BOND  C1S  O1   O1   HO1

!FATTY ACID CHAIN
BOND  C2S  NF   NF   HNF   NF   C1F
BOND  C1F  C2F  C2F  H2F   C2F  H2G
BOND  C2F  C3F  C3F  H3F   C3F  H3G
BOND  C3F  C4F  C4F  H4F   C4F  H4G
BOND  C4F  C5F  C5F  H5F   C5F  H5G
BOND  C5F  C6F  C6F  H6F   C6F  H6G
BOND  C6F  C7F  C7F  H7F   C7F  H7G
BOND  C7F  C8F  C8F  H8F   C8F  H8G
BOND  C8F  C9F  C9F  H9F   C9F  H9G
BOND  C9F  C10F C10F H10F  C10F H10G
BOND  C10F C11F C11F H11F  C11F H11G
BOND  C11F C12F C12F H12F  C12F H12G
BOND  C12F C13F C13F H13F  C13F H13G
BOND  C13F C14F C14F H14F  C14F H14G
BOND  C14F C15F C15F H15F  C15F H15G
BOND  C15F C16F C16F H16F  C16F H16G
BOND  C16F C17F C17F H17F  C17F H17G
BOND  C17F C18F C18F H18F  C18F H18G
BOND  C18F H18H

DOUBLE C4S  C5S
DOUBLE C1F  OF
IMPR   C1F C2F NF OF  NF C1F C2S HNF

 IC   C18S     C17S    C16S    C15S       1.5309  113.23  180.00  112.64   1.5346
 IC   C17S     C16S    C15S    C14S       1.5337  112.64  180.00  112.58   1.5345
 IC   C16S     C15S    C14S    C13S       1.5346  112.58  180.00  112.58   1.5345
 IC   C15S     C14S    C13S    C12S       1.5345  112.58 -179.99  112.58   1.5345
 IC   C14S     C13S    C12S    C11S       1.5345  112.58  179.97  112.58   1.5344
 IC   C13S     C12S    C11S    C10S       1.5345  112.58 -179.96  112.61   1.5345
 IC   C12S     C11S    C10S    C9S        1.5344  112.61  179.97  112.54   1.5344
 IC   C11S     C10S    C9S     C8S        1.5345  112.54 -179.87  112.66   1.5345
 IC   C10S     C9S     C8S     C7S        1.5344  112.66 -179.89  112.50   1.5354
 IC   C9S      C8S     C7S     C6S        1.5345  112.50 -179.79  112.41   1.5391
 IC   C8S      C7S     C6S     C5S        1.5354  112.41 -179.61  111.46   1.5077
 IC   C7S      C6S     C5S     C4S        1.5391  111.46 -117.13  124.77   1.3444
 IC   C6S      C5S     C4S     C3S        1.5077  124.77  179.01  124.28   1.5009
 IC   C5S      C4S     C3S     C2S        1.3444  124.28  -84.24  110.14   1.5343
 IC   C5S      C4S     C3S     O3         1.3444  124.28  156.07  107.64   1.4235
 IC   C4S      C3S     C2S     C1S        1.5009  110.14  -70.50  114.25   1.5586
 IC   HO1      O1      C1S     C2S        1.5725  121.69  103.66  111.21   1.5586
 IC   C2S      O1     *C1S     H1S        1.5586  111.21  118.79  108.35   1.1121
 IC   C2S      O1     *C1S     H1T        1.5586  111.21 -123.25  112.85   1.1152
 IC   O1       C1S     C2S     C3S        1.4327  111.21  175.67  114.25   1.5343
 IC   C3S      C1S    *C2S     NF         1.5343  114.25  120.00  111.52   1.4406
 IC   C3S      C1S    *C2S     H2S        1.5343  114.25 -120.00  105.03   1.1194
 IC   C1S      C2S     NF      C1F        1.5586  111.52  160.94  124.85   1.3364
 IC   C1F      C2S    *NF      HNF        1.3364  124.85 -157.81  113.39   1.0062
 IC   C1S      C2S     C3S     C4S        1.5586  114.25  -70.50  110.14   1.5009
 IC   C4S      C2S    *C3S     O3         1.5009  110.14  118.36  109.80   1.4235
 IC   C4S      C2S    *C3S     H3S        1.5009  110.14 -121.14  110.10   1.1140
 IC   C2S      C3S     O3      HO3        1.5343  109.80   46.50  104.54   0.9610
 IC   C2S      C3S     C4S     C5S        1.5343  110.14  -84.24  124.28   1.3444
 IC   C5S      C3S    *C4S     H4S        1.3444  124.28  178.79  115.93   1.1003
 IC   C3S      C4S     C5S     C6S        1.5009  124.28  179.01  124.77   1.5077
 IC   C6S      C4S    *C5S     H5S        1.5077  124.77 -178.18  119.00   1.1029
 IC   C4S      C5S     C6S     C7S        1.3444  124.77 -117.13  111.46   1.5391
 IC   C7S      C5S    *C6S     H6S        1.5391  111.46  120.98  111.41   1.1142
 IC   C7S      C5S    *C6S     H6T        1.5391  111.46 -120.60  109.91   1.1125
 IC   C5S      C6S     C7S     C8S        1.5077  111.46 -179.61  112.41   1.5354
 IC   C8S      C6S    *C7S     H7S        1.5354  112.41  121.26  109.74   1.1138
 IC   C8S      C6S    *C7S     H7T        1.5354  112.41 -120.99  109.40   1.1147
 IC   C6S      C7S     C8S     C9S        1.5391  112.41 -179.79  112.50   1.5345
 IC   C9S      C7S    *C8S     H8S        1.5345  112.50  121.20  108.97   1.1132
 IC   C9S      C7S    *C8S     H8T        1.5345  112.50 -121.38  109.07   1.1129
 IC   C7S      C8S     C9S     C10S       1.5354  112.50 -179.89  112.66   1.5344
 IC   C10S     C8S    *C9S     H9S        1.5344  112.66  121.49  109.05   1.1133
 IC   C10S     C8S    *C9S     H9T        1.5344  112.66 -121.38  108.96   1.1136
 IC   C8S      C9S     C10S    C11S       1.5345  112.66 -179.87  112.54   1.5345
 IC   C11S     C9S    *C10S    H10S       1.5345  112.54  121.27  109.07   1.1133
 IC   C11S     C9S    *C10S    H10T       1.5345  112.54 -121.34  109.11   1.1132
 IC   C9S      C10S    C11S    C12S       1.5344  112.54  179.97  112.61   1.5344
 IC   C12S     C10S   *C11S    H11S       1.5344  112.61  121.36  109.09   1.1133
 IC   C12S     C10S   *C11S    H11T       1.5344  112.61 -121.33  109.07   1.1134
 IC   C10S     C11S    C12S    C13S       1.5345  112.61 -179.96  112.58   1.5345
 IC   C13S     C11S   *C12S    H12S       1.5345  112.58  121.29  109.12   1.1133
 IC   C13S     C11S   *C12S    H12T       1.5345  112.58 -121.31  109.15   1.1133
 IC   C11S     C12S    C13S    C14S       1.5344  112.58  179.97  112.58   1.5345
 IC   C14S     C12S   *C13S    H13S       1.5345  112.58  121.30  109.13   1.1133
 IC   C14S     C12S   *C13S    H13T       1.5345  112.58 -121.30  109.13   1.1133
 IC   C12S     C13S    C14S    C15S       1.5345  112.58 -179.99  112.58   1.5345
 IC   C15S     C13S   *C14S    H14S       1.5345  112.58  121.30  109.12   1.1133
 IC   C15S     C13S   *C14S    H14T       1.5345  112.58 -121.31  109.12   1.1133
 IC   C13S     C14S    C15S    C16S       1.5345  112.58  180.00  112.58   1.5346
 IC   C16S     C14S   *C15S    H15S       1.5346  112.58  121.30  109.11   1.1133
 IC   C16S     C14S   *C15S    H15T       1.5346  112.58 -121.30  109.11   1.1133
 IC   C14S     C15S    C16S    C17S       1.5345  112.58  180.00  112.64   1.5337
 IC   C17S     C15S   *C16S    H16S       1.5337  112.64  121.32  109.14   1.1133
 IC   C17S     C15S   *C16S    H16T       1.5337  112.64 -121.32  109.14   1.1133
 IC   C15S     C16S    C17S    C18S       1.5346  112.64  180.00  113.23   1.5309
 IC   C18S     C16S   *C17S    H17S       1.5309  113.23  121.67  108.77   1.1142
 IC   C18S     C16S   *C17S    H17T       1.5309  113.23 -121.67  108.77   1.1142
 IC   C16S     C17S    C18S    H18S       1.5337  113.23  180.00  110.63   1.1113
 IC   H18S     C17S   *C18S    H18T       1.1113  110.63  120.07  110.47   1.1114
 IC   H18S     C17S   *C18S    H18U       1.1113  110.63 -120.07  110.47   1.1114
 IC   C2S      NF      C1F     C2F        1.4406  124.85 -156.83  114.97   1.4964
 IC   C2F      NF     *C1F     OF         1.4964  114.97  162.54  122.11   1.2268
 IC   NF       C1F     C2F     C3F        1.3364  114.97  146.57  111.92   1.5432
 IC   C3F      C1F    *C2F     H2F        1.5432  111.92 -120.83  107.93   1.1115
 IC   H2F      C1F    *C2F     H2G        1.1115  107.93 -117.30  109.04   1.1113
 IC   C1F      C2F     C3F     C4F        1.4964  111.92   59.54  112.84   1.5310
 IC   C4F      C2F    *C3F     H3F        1.5310  112.84 -121.63  109.37   1.1145
 IC   H3F      C2F    *C3F     H3G        1.1145  109.37 -117.07  109.08   1.1157
 IC   C2F      C3F     C4F     C5F        1.5434  112.23  174.86  112.58   1.5342
 IC   C5F      C3F    *C4F     H4F        1.5342  112.58 -120.18  108.65   1.1140
 IC   H4F      C3F    *C4F     H4G        1.1140  108.65 -117.52  109.62   1.1127
 IC   C3F      C4F     C5F     C6F        1.5340  112.58 -174.06  112.39   1.5340
 IC   C6F      C4F    *C5F     H5F        1.5340  112.39 -122.01  109.38   1.1130
 IC   H5F      C4F    *C5F     H5G        1.1130  109.38 -117.34  108.92   1.1134
 IC   C4F      C5F     C6F     C7F        1.5342  112.39  178.27  112.75   1.5340
 IC   C7F      C5F    *C6F     H6F        1.5340  112.75 -120.93  108.96   1.1137
 IC   H6F      C5F    *C6F     H6G        1.1137  108.96 -117.41  109.22   1.1131
 IC   C5F      C6F     C7F     C8F        1.5340  112.75 -178.89  112.33   1.5342
 IC   C8F      C6F    *C7F     H7F        1.5342  112.33 -121.40  109.26   1.1132
 IC   H7F      C6F    *C7F     H7G        1.1132  109.26 -117.45  109.12   1.1130
 IC   C6F      C7F     C8F     C9F        1.5340  112.33  179.09  112.77   1.5340
 IC   C9F      C7F    *C8F     H8F        1.5340  112.77 -121.23  109.16   1.1134
 IC   H8F      C7F    *C8F     H8G        1.1134  109.16 -117.38  109.08   1.1133
 IC   C7F      C8F     C9F     C10F       1.5342  112.77  179.02  112.34   1.5343
 IC   C10F     C8F    *C9F     H9F        1.5343  112.34 -121.27  109.27   1.1132
 IC   H9F      C8F    *C9F     H9G        1.1132  109.27 -117.45  109.10   1.1130
 IC   C8F      C9F     C10F    C11F       1.5340  112.34  178.16  112.74   1.5340
 IC   C11F     C9F    *C10F    H10F       1.5340  112.74 -121.18  109.16   1.1134
 IC   H10F     C9F    *C10F    H10G       1.1134  109.16 -117.35  109.10   1.1132
 IC   C9F      C10F    C11F    C12F       1.5343  112.74  178.91  112.38   1.5343
 IC   C12F     C10F   *C11F    H11F       1.5343  112.38 -121.39  109.34   1.1131
 IC   H11F     C10F   *C11F    H11G       1.1131  109.34 -117.43  108.98   1.1132
 IC   C10F     C11F    C12F    C13F       1.5340  112.38  176.93  112.68   1.5340
 IC   C13F     C11F   *C12F    H12F       1.5340  112.68 -121.02  109.05   1.1134
 IC   H12F     C11F   *C12F    H12G       1.1134  109.05 -117.34  109.20   1.1131
 IC   C11F     C12F    C13F    C14F       1.5343  112.68 -179.93  112.45   1.5345
 IC   C14F     C12F   *C13F    H13F       1.5345  112.45 -121.60  109.42   1.1129
 IC   H13F     C12F   *C13F    H13G       1.1129  109.42 -117.40  108.85   1.1134
 IC   C12F     C13F    C14F    C15F       1.5340  112.45  175.93  112.68   1.5334
 IC   C15F     C13F   *C14F    H14F       1.5334  112.68 -121.00  109.06   1.1131
 IC   H14F     C13F   *C14F    H14G       1.1131  109.06 -117.24  109.28   1.1130
 IC   C13F     C14F    C15F    C16F       1.5345  112.68 -178.23  113.16   1.5306
 IC   C16F     C14F   *C15F    H15F       1.5306  113.16 -121.86  108.84   1.1140
 IC   H15F     C14F   *C15F    H15G       1.1140  108.84 -116.70  108.76   1.1144
 IC   C14F     C15F    C16F    C17F       1.5345  112.68 -178.23  113.16   1.5306
 IC   C17F     C15F   *C16F    H16F       1.5306  113.16 -121.86  108.84   1.1140
 IC   H16F     C15F   *C16F    H16G       1.1140  108.84 -116.70  108.76   1.1144
 IC   C15F     C16F    C17F    C18F       1.5345  112.68 -178.23  113.16   1.5306
 IC   C18F     C16F   *C17F    H17F       1.5306  113.16 -121.86  108.84   1.1140
 IC   H17F     C16F   *C17F    H17G       1.1140  108.84 -116.70  108.76   1.1144
 IC   C16F     C17F    C18F    H18F       1.5334  113.16  -59.91  110.49   1.1113
 IC   H18F     C17F   *C18F    H18G       1.1113  110.49  119.86  110.41   1.1115
 IC   H18F     C17F   *C18F    H18H       1.1113  110.49 -120.11  110.63   1.1112
PATCH FIRST NONE LAST NONE

RESI CER181       0.00 !   CERAMIDE d18:1/18:1 (w/oleic acid)
                       !
GROUP                  !                HO1
ATOM O1  OHL -0.69     !                  \
ATOM HO1 HOL  0.30     !                   O1
ATOM C1S  CTO2    0.49 !                   |
ATOM H1S  HAL2   -0.05 !             H1S---C1S---H1T
ATOM H1T  HAL2   -0.05 !                   |
GROUP                  !             H2S---C2S-----------------------NF--HNF
ATOM NF   NHL    -0.70 !                   |                         |
ATOM HNF  H       0.35 !                   |                         |
ATOM C2S  CTL1    0.30 !                   |                         |
ATOM H2S  HAL1    0.05 !                   |                         |
GROUP                  !                   |                         |
ATOM C3S  CTO1    0.50 !                   |                         C1F=OF (FATTY ACID CHAIN)
ATOM H3S  HAL1   -0.11 !                   |                         |
ATOM O3   OHL    -0.69 !                   |                         |
ATOM HO3  HOL     0.30 !                   |                 H2F----C2F---H2G
GROUP                  !                   |                         |
ATOM C4S  CEL3   -0.15 !                   |                      [(CH2)3F (C3F,C4F...C8F)
ATOM H4S  HEL1    0.15 !                   |                         |
GROUP                  !                   |                        C9F
ATOM C5S  CEL3   -0.15 !                   |                        ||
ATOM H5S  HEL1    0.15 !                   |                        C10F
GROUP                  !            H3S----C3S--O3--HO3              |
ATOM C6S  CTL2   -0.18 !                   |                      [(CH2)11F (C3F,C4F...C17F)
ATOM H6S  HAL2    0.09 !                  C4S--H4S                   |
ATOM H6T  HAL2    0.09 !                  ||                 H18F---C18F---H18G
GROUP                  !                  C5S--H5S                   |
ATOM C7S  CTL2   -0.18 !                   |                        H18H
ATOM H7S  HAL2    0.09 !                   |
ATOM H7T  HAL2    0.09 !                [(CH)2]6 (C6S, C7S....C17S)
GROUP                  !                   |
ATOM C8S  CTL2   -0.18 !           H18S---C18S---H18U
ATOM H8S  HAL2    0.09 !                   |
ATOM H8T  HAL2    0.09 !                  H18T
GROUP                  !
ATOM C9S  CTL2   -0.18 !
ATOM H9S  HAL2    0.09 !
ATOM H9T  HAL2    0.09 !
GROUP                  !
ATOM C10S CTL2   -0.18 !
ATOM H10S HAL2    0.09 !
ATOM H10T HAL2    0.09 !
GROUP
ATOM C11S CTL2   -0.18 !
ATOM H11S HAL2    0.09 !
ATOM H11T HAL2    0.09 !
GROUP
ATOM C12S CTL2   -0.18 !
ATOM H12S HAL2    0.09 !
ATOM H12T HAL2    0.09 !
GROUP
ATOM C13S  CTL2  -0.18 !
ATOM H13S  HAL2   0.09 !
ATOM H13T  HAL2   0.09 !
GROUP
ATOM C14S  CTL2  -0.18 !
ATOM H14S  HAL2   0.09 !
ATOM H14T  HAL2   0.09 !
GROUP
ATOM C15S CTL2   -0.18 !
ATOM H15S HAL2    0.09 !
ATOM H15T HAL2    0.09 !
GROUP
ATOM C16S CTL2   -0.18 !
ATOM H16S HAL2    0.09 !
ATOM H16T HAL2    0.09 !
GROUP
ATOM C17S CTL2   -0.18 !
ATOM H17S HAL2    0.09 !
ATOM H17T HAL2    0.09 !
GROUP                  !
ATOM C18S CTL3   -0.27 !
ATOM H18S HAL3    0.09 !
ATOM H18T HAL3    0.09 !
ATOM H18U HAL3    0.09 !
GROUP                  !FATTY ACID CHAIN
ATOM C1F  C       0.55 !
ATOM OF   O      -0.60 !
ATOM C2F  CTL2   -0.07 !
ATOM H2F  HAL2    0.06 !
ATOM H2G  HAL2    0.06 !
GROUP                  !
ATOM C3F  CTL2   -0.18 !
ATOM H3F  HAL2    0.09 !
ATOM H3G  HAL2    0.09 !
GROUP                  !
ATOM C4F  CTL2   -0.18 !
ATOM H4F  HAL2    0.09 !
ATOM H4G  HAL2    0.09 !
GROUP                  !
ATOM C5F  CTL2   -0.18 !
ATOM H5F  HAL2    0.09 !
ATOM H5G  HAL2    0.09 !
GROUP                  !
ATOM C6F  CTL2   -0.18 !
ATOM H6F  HAL2    0.09 !
ATOM H6G  HAL2    0.09 !
GROUP                  !
ATOM C7F  CTL2   -0.18 !
ATOM H7F  HAL2    0.09 !
ATOM H7G  HAL2    0.09 !
GROUP                  !
ATOM C8F  CTL2   -0.18 !
ATOM H8F  HAL2    0.09 !
ATOM H8G  HAL2    0.09 !
GROUP                  !
ATOM C9F  CEL1   -0.15 !
ATOM H9F  HEL1    0.15 !
GROUP                  !
ATOM C10F CEL1   -0.15 !
ATOM H10F HEL1    0.15 !
GROUP                  !
ATOM C11F CTL2   -0.18 !
ATOM H11F HAL2    0.09 !
ATOM H11G HAL2    0.09 !
GROUP                  !
ATOM C12F CTL2   -0.18 !
ATOM H12F HAL2    0.09 !
ATOM H12G HAL2    0.09 !
GROUP                  !
ATOM C13F CTL2   -0.18 !
ATOM H13F HAL2    0.09 !
ATOM H13G HAL2    0.09 !
GROUP                  !
ATOM C14F CTL2   -0.18 !
ATOM H14F HAL2    0.09 !
ATOM H14G HAL2    0.09 !
GROUP                  !
ATOM C15F CTL2   -0.18 !
ATOM H15F HAL2    0.09 !
ATOM H15G HAL2    0.09 !
GROUP                  !
ATOM C16F CTL2   -0.18 !
ATOM H16F HAL2    0.09 !
ATOM H16G HAL2    0.09 !
GROUP                  !
ATOM C17F CTL2   -0.18 !
ATOM H17F HAL2    0.09 !
ATOM H17G HAL2    0.09 !
GROUP                  !
ATOM C18F CTL3   -0.27 !
ATOM H18F HAL3    0.09 !
ATOM H18G HAL3    0.09 !
ATOM H18H HAL3    0.09 !

!SPHINGOSINE CHAIN
BOND  C18S H18S C18S H18T  C18S H18U
BOND  C18S C17S C17S H17S  C17S H17T
BOND  C17S C16S C16S H16S  C16S H16T
BOND  C16S C15S C15S H15S  C15S H15T
BOND  C15S C14S C14S H14S  C14S H14T
BOND  C14S C13S C13S H13S  C13S H13T
BOND  C13S C12S C12S H12S  C12S H12T
BOND  C12S C11S C11S H11S  C11S H11T
BOND  C11S C10S C10S H10S  C10S H10T
BOND  C10S C9S  C9S  H9S   C9S  H9T
BOND  C9S  C8S  C8S  H8S   C8S  H8T
BOND  C8S  C7S  C7S  H7S   C7S  H7T
BOND  C7S  C6S  C6S  H6S   C6S  H6T
BOND  C6S  C5S  C5S  H5S   C4S  H4S
BOND  C4S  C3S  C3S  H3S   C3S  O3
BOND  O3   HO3
BOND  C3S  C2S  C2S  H2S
BOND  C2S  C1S  C1S  H1S   C1S  H1T
BOND  C1S  O1   O1   HO1

!FATTY ACID CHAIN
BOND  C2S  NF   NF   HNF   NF   C1F
BOND  C1F  C2F  C2F  H2F   C2F  H2G
BOND  C2F  C3F  C3F  H3F   C3F  H3G
BOND  C3F  C4F  C4F  H4F   C4F  H4G
BOND  C4F  C5F  C5F  H5F   C5F  H5G
BOND  C5F  C6F  C6F  H6F   C6F  H6G
BOND  C6F  C7F  C7F  H7F   C7F  H7G
BOND  C7F  C8F  C8F  H8F   C8F  H8G
BOND  C8F  C9F  C9F  H9F
BOND  C10F H10F
BOND  C10F C11F C11F H11F  C11F H11G
BOND  C11F C12F C12F H12F  C12F H12G
BOND  C12F C13F C13F H13F  C13F H13G
BOND  C13F C14F C14F H14F  C14F H14G
BOND  C14F C15F C15F H15F  C15F H15G
BOND  C15F C16F C16F H16F  C16F H16G
BOND  C16F C17F C17F H17F  C17F H17G
BOND  C17F C18F C18F H18F  C18F H18G
BOND  C18F H18H

DOUBLE C4S  C5S
DOUBLE C9F  C10F
DOUBLE C1F  OF
IMPR   C1F C2F NF OF  NF C1F C2S HNF

 IC   C18S     C17S    C16S    C15S       1.5309  113.23  180.00  112.64   1.5346
 IC   C17S     C16S    C15S    C14S       1.5337  112.64  180.00  112.58   1.5345
 IC   C16S     C15S    C14S    C13S       1.5346  112.58  180.00  112.58   1.5345
 IC   C15S     C14S    C13S    C12S       1.5345  112.58 -179.99  112.58   1.5345
 IC   C14S     C13S    C12S    C11S       1.5345  112.58  179.97  112.58   1.5344
 IC   C13S     C12S    C11S    C10S       1.5345  112.58 -179.96  112.61   1.5345
 IC   C12S     C11S    C10S    C9S        1.5344  112.61  179.97  112.54   1.5344
 IC   C11S     C10S    C9S     C8S        1.5345  112.54 -179.87  112.66   1.5345
 IC   C10S     C9S     C8S     C7S        1.5344  112.66 -179.89  112.50   1.5354
 IC   C9S      C8S     C7S     C6S        1.5345  112.50 -179.79  112.41   1.5391
 IC   C8S      C7S     C6S     C5S        1.5354  112.41 -179.61  111.46   1.5077
 IC   C7S      C6S     C5S     C4S        1.5391  111.46 -117.13  124.77   1.3444
 IC   C6S      C5S     C4S     C3S        1.5077  124.77  179.01  124.28   1.5009
 IC   C5S      C4S     C3S     C2S        1.3444  124.28  -84.24  110.14   1.5343
 IC   C5S      C4S     C3S     O3         1.3444  124.28  156.07  107.64   1.4235
 IC   C4S      C3S     C2S     C1S        1.5009  110.14  -70.50  114.25   1.5586
 IC   HO1      O1      C1S     C2S        1.5725  121.69  103.66  111.21   1.5586
 IC   C2S      O1     *C1S     H1S        1.5586  111.21  118.79  108.35   1.1121
 IC   C2S      O1     *C1S     H1T        1.5586  111.21 -123.25  112.85   1.1152
 IC   O1       C1S     C2S     C3S        1.4327  111.21  175.67  114.25   1.5343
 IC   C3S      C1S    *C2S     NF         1.5343  114.25  120.00  111.52   1.4406
 IC   C3S      C1S    *C2S     H2S        1.5343  114.25 -120.00  105.03   1.1194
 IC   C1S      C2S     NF      C1F        1.5586  111.52  160.94  124.85   1.3364
 IC   C1F      C2S    *NF      HNF        1.3364  124.85 -157.81  113.39   1.0062
 IC   C1S      C2S     C3S     C4S        1.5586  114.25  -70.50  110.14   1.5009
 IC   C4S      C2S    *C3S     O3         1.5009  110.14  118.36  109.80   1.4235
 IC   C4S      C2S    *C3S     H3S        1.5009  110.14 -121.14  110.10   1.1140
 IC   C2S      C3S     O3      HO3        1.5343  109.80   46.50  104.54   0.9610
 IC   C2S      C3S     C4S     C5S        1.5343  110.14  -84.24  124.28   1.3444
 IC   C5S      C3S    *C4S     H4S        1.3444  124.28  178.79  115.93   1.1003
 IC   C3S      C4S     C5S     C6S        1.5009  124.28  179.01  124.77   1.5077
 IC   C6S      C4S    *C5S     H5S        1.5077  124.77 -178.18  119.00   1.1029
 IC   C4S      C5S     C6S     C7S        1.3444  124.77 -117.13  111.46   1.5391
 IC   C7S      C5S    *C6S     H6S        1.5391  111.46  120.98  111.41   1.1142
 IC   C7S      C5S    *C6S     H6T        1.5391  111.46 -120.60  109.91   1.1125
 IC   C5S      C6S     C7S     C8S        1.5077  111.46 -179.61  112.41   1.5354
 IC   C8S      C6S    *C7S     H7S        1.5354  112.41  121.26  109.74   1.1138
 IC   C8S      C6S    *C7S     H7T        1.5354  112.41 -120.99  109.40   1.1147
 IC   C6S      C7S     C8S     C9S        1.5391  112.41 -179.79  112.50   1.5345
 IC   C9S      C7S    *C8S     H8S        1.5345  112.50  121.20  108.97   1.1132
 IC   C9S      C7S    *C8S     H8T        1.5345  112.50 -121.38  109.07   1.1129
 IC   C7S      C8S     C9S     C10S       1.5354  112.50 -179.89  112.66   1.5344
 IC   C10S     C8S    *C9S     H9S        1.5344  112.66  121.49  109.05   1.1133
 IC   C10S     C8S    *C9S     H9T        1.5344  112.66 -121.38  108.96   1.1136
 IC   C8S      C9S     C10S    C11S       1.5345  112.66 -179.87  112.54   1.5345
 IC   C11S     C9S    *C10S    H10S       1.5345  112.54  121.27  109.07   1.1133
 IC   C11S     C9S    *C10S    H10T       1.5345  112.54 -121.34  109.11   1.1132
 IC   C9S      C10S    C11S    C12S       1.5344  112.54  179.97  112.61   1.5344
 IC   C12S     C10S   *C11S    H11S       1.5344  112.61  121.36  109.09   1.1133
 IC   C12S     C10S   *C11S    H11T       1.5344  112.61 -121.33  109.07   1.1134
 IC   C10S     C11S    C12S    C13S       1.5345  112.61 -179.96  112.58   1.5345
 IC   C13S     C11S   *C12S    H12S       1.5345  112.58  121.29  109.12   1.1133
 IC   C13S     C11S   *C12S    H12T       1.5345  112.58 -121.31  109.15   1.1133
 IC   C11S     C12S    C13S    C14S       1.5344  112.58  179.97  112.58   1.5345
 IC   C14S     C12S   *C13S    H13S       1.5345  112.58  121.30  109.13   1.1133
 IC   C14S     C12S   *C13S    H13T       1.5345  112.58 -121.30  109.13   1.1133
 IC   C12S     C13S    C14S    C15S       1.5345  112.58 -179.99  112.58   1.5345
 IC   C15S     C13S   *C14S    H14S       1.5345  112.58  121.30  109.12   1.1133
 IC   C15S     C13S   *C14S    H14T       1.5345  112.58 -121.31  109.12   1.1133
 IC   C13S     C14S    C15S    C16S       1.5345  112.58  180.00  112.58   1.5346
 IC   C16S     C14S   *C15S    H15S       1.5346  112.58  121.30  109.11   1.1133
 IC   C16S     C14S   *C15S    H15T       1.5346  112.58 -121.30  109.11   1.1133
 IC   C14S     C15S    C16S    C17S       1.5345  112.58  180.00  112.64   1.5337
 IC   C17S     C15S   *C16S    H16S       1.5337  112.64  121.32  109.14   1.1133
 IC   C17S     C15S   *C16S    H16T       1.5337  112.64 -121.32  109.14   1.1133
 IC   C15S     C16S    C17S    C18S       1.5346  112.64  180.00  113.23   1.5309
 IC   C18S     C16S   *C17S    H17S       1.5309  113.23  121.67  108.77   1.1142
 IC   C18S     C16S   *C17S    H17T       1.5309  113.23 -121.67  108.77   1.1142
 IC   C16S     C17S    C18S    H18S       1.5337  113.23  180.00  110.63   1.1113
 IC   H18S     C17S   *C18S    H18T       1.1113  110.63  120.07  110.47   1.1114
 IC   H18S     C17S   *C18S    H18U       1.1113  110.63 -120.07  110.47   1.1114
 IC   C2S      NF      C1F     C2F        1.4406  124.85 -156.83  114.97   1.4964
 IC   C2F      NF     *C1F     OF         1.4964  114.97  162.54  122.11   1.2268
 IC   NF       C1F     C2F     C3F        1.3364  114.97 -146.57  111.92   1.5432
 IC   C3F      C1F    *C2F     H2F        1.5432  111.92 -120.83  107.93   1.1115
 IC   H2F      C1F    *C2F     H2G        1.1115  107.93 -117.30  109.04   1.1113
 IC   C1F      C2F     C3F     C4F        1.4964  111.92  179.54  112.84   1.5310
 IC   C4F      C2F    *C3F     H3F        1.5310  112.84 -121.63  109.37   1.1145
 IC   H3F      C2F    *C3F     H3G        1.1145  109.37 -117.07  109.08   1.1157
 IC   C2F      C3F     C4F     C5F        1.5434  112.23  174.86  112.58   1.5342
 IC   C5F      C3F    *C4F     H4F        1.5342  112.58 -120.18  108.65   1.1140
 IC   H4F      C3F    *C4F     H4G        1.1140  108.65 -117.52  109.62   1.1127
 IC   C3F      C4F     C5F     C6F        1.5340  112.58 -174.06  112.39   1.5340
 IC   C6F      C4F    *C5F     H5F        1.5340  112.39 -122.01  109.38   1.1130
 IC   H5F      C4F    *C5F     H5G        1.1130  109.38 -117.34  108.92   1.1134
 IC   C4F      C5F     C6F     C7F        1.5342  112.39  178.27  112.75   1.5340
 IC   C7F      C5F    *C6F     H6F        1.5340  112.75 -120.93  108.96   1.1137
 IC   H6F      C5F    *C6F     H6G        1.1137  108.96 -117.41  109.22   1.1131
 IC   C5F      C6F     C7F     C8F        1.5340  112.75 -178.89  112.33   1.5342
 IC   C8F      C6F    *C7F     H7F        1.5342  112.33 -121.40  109.26   1.1132
 IC   H7F      C6F    *C7F     H7G        1.1132  109.26 -117.45  109.12   1.1130
 IC   C6F      C7F     C8F     C9F        1.5340  112.33  179.09  112.77   1.5340
 IC   C9F      C7F    *C8F     H8F        1.5340  112.77 -121.23  109.16   1.1134
 IC   H8F      C7F    *C8F     H8G        1.1134  109.16 -117.38  109.08   1.1133
 IC   C7F      C8F     C9F     C10F       1.5342  112.77  179.02  112.34   1.5343
 IC   C10F     C8F    *C9F     H9F        1.5343  112.34 -121.27  109.27   1.1132
 IC   C8F      C9F     C10F    C11F       1.5340  112.34    0.00  112.74   1.5340
 IC   C11F     C9F    *C10F    H10F       1.5340  112.74 -121.18  109.16   1.1134
 IC   C9F      C10F    C11F    C12F       1.5343  112.74  180.00  112.38   1.5343
 IC   C12F     C10F   *C11F    H11F       1.5343  112.38 -121.39  109.34   1.1131
 IC   H11F     C10F   *C11F    H11G       1.1131  109.34 -117.43  108.98   1.1132
 IC   C10F     C11F    C12F    C13F       1.5340  112.38    0.00  112.68   1.5340
 IC   C13F     C11F   *C12F    H12F       1.5340  112.68 -121.02  109.05   1.1134
 IC   H12F     C11F   *C12F    H12G       1.1134  109.05 -117.34  109.20   1.1131
 IC   C11F     C12F    C13F    C14F       1.5343  112.68 -179.93  112.45   1.5345
 IC   C14F     C12F   *C13F    H13F       1.5345  112.45 -121.60  109.42   1.1129
 IC   H13F     C12F   *C13F    H13G       1.1129  109.42 -117.40  108.85   1.1134
 IC   C12F     C13F    C14F    C15F       1.5340  112.45  175.93  112.68   1.5334
 IC   C15F     C13F   *C14F    H14F       1.5334  112.68 -121.00  109.06   1.1131
 IC   H14F     C13F   *C14F    H14G       1.1131  109.06 -117.24  109.28   1.1130
 IC   C13F     C14F    C15F    C16F       1.5345  112.68 -178.23  113.16   1.5306
 IC   C16F     C14F   *C15F    H15F       1.5306  113.16 -121.86  108.84   1.1140
 IC   H15F     C14F   *C15F    H15G       1.1140  108.84 -116.70  108.76   1.1144
 IC   C14F     C15F    C16F    C17F       1.5345  112.68 -178.23  113.16   1.5306
 IC   C17F     C15F   *C16F    H16F       1.5306  113.16 -121.86  108.84   1.1140
 IC   H16F     C15F   *C16F    H16G       1.1140  108.84 -116.70  108.76   1.1144
 IC   C15F     C16F    C17F    C18F       1.5345  112.68 -178.23  113.16   1.5306
 IC   C18F     C16F   *C17F    H17F       1.5306  113.16 -121.86  108.84   1.1140
 IC   H17F     C16F   *C17F    H17G       1.1140  108.84 -116.70  108.76   1.1144
 IC   C16F     C17F    C18F    H18F       1.5334  113.16  -59.91  110.49   1.1113
 IC   H18F     C17F   *C18F    H18G       1.1113  110.49  119.86  110.41   1.1115
 IC   H18F     C17F   *C18F    H18H       1.1113  110.49 -120.11  110.63   1.1112
PATCH FIRST NONE LAST NONE

RESI CER200       0.00 !   CERAMIDE d18:1/20:0
                       !
GROUP                  !                HO1
ATOM O1  OHL -0.69     !                  \
ATOM HO1 HOL  0.30     !                   O1
ATOM C1S  CTO2    0.49 !                   |
ATOM H1S  HAL2   -0.05 !             H1S---C1S---H1T
ATOM H1T  HAL2   -0.05 !                   |
GROUP                  !             H2S---C2S-------------NF--HNF
ATOM NF   NHL    -0.70 !                   |               |
ATOM HNF  H       0.35 !                   |               |
ATOM C2S  CTL1    0.30 !                   |               |
ATOM H2S  HAL1    0.05 !                   |               |
GROUP                  !                   |               |
ATOM C3S  CTO1    0.50 !                   |               C1F=OF (FATTY ACID CHAIN)
ATOM H3S  HAL1   -0.11 !                   |               |
ATOM O3   OHL    -0.69 !                   |               |
ATOM HO3  HOL     0.30 !                   |       H2F----C2F---H2G
GROUP                  !                   |               |
ATOM C4S  CEL3   -0.15 !                   |            [(CH2)3F (C3F,C4F...C19F)
ATOM H4S  HEL1    0.15 !                   |               |
GROUP                  !                   |       H20F---C20F---H20G
ATOM C5S  CEL3   -0.15 !                   |               |
ATOM H5S  HEL1    0.15 !                   |              H20H
GROUP                  !            H3S----C3S--O3--HO3
ATOM C6S  CTL2   -0.18 !                   |
ATOM H6S  HAL2    0.09 !                  C4S--H4S
ATOM H6T  HAL2    0.09 !                  ||
GROUP                  !                  C5S--H5S
ATOM C7S  CTL2   -0.18 !                   |
ATOM H7S  HAL2    0.09 !                   |
ATOM H7T  HAL2    0.09 !                [(CH)2]6 (C6S, C7S....C17S)
GROUP                  !                   |
ATOM C8S  CTL2   -0.18 !           H18S---C18S---H18U
ATOM H8S  HAL2    0.09 !                   |
ATOM H8T  HAL2    0.09 !                  H18T
GROUP                  !
ATOM C9S  CTL2   -0.18 !
ATOM H9S  HAL2    0.09 !
ATOM H9T  HAL2    0.09 !
GROUP                  !
ATOM C10S CTL2   -0.18 !
ATOM H10S HAL2    0.09 !
ATOM H10T HAL2    0.09 !
GROUP
ATOM C11S CTL2   -0.18 !
ATOM H11S HAL2    0.09 !
ATOM H11T HAL2    0.09 !
GROUP
ATOM C12S CTL2   -0.18 !
ATOM H12S HAL2    0.09 !
ATOM H12T HAL2    0.09 !
GROUP
ATOM C13S  CTL2  -0.18 !
ATOM H13S  HAL2   0.09 !
ATOM H13T  HAL2   0.09 !
GROUP
ATOM C14S  CTL2  -0.18 !
ATOM H14S  HAL2   0.09 !
ATOM H14T  HAL2   0.09 !
GROUP
ATOM C15S CTL2   -0.18 !
ATOM H15S HAL2    0.09 !
ATOM H15T HAL2    0.09 !
GROUP
ATOM C16S CTL2   -0.18 !
ATOM H16S HAL2    0.09 !
ATOM H16T HAL2    0.09 !
GROUP
ATOM C17S CTL2   -0.18 !
ATOM H17S HAL2    0.09 !
ATOM H17T HAL2    0.09 !
GROUP                  !
ATOM C18S CTL3   -0.27 !
ATOM H18S HAL3    0.09 !
ATOM H18T HAL3    0.09 !
ATOM H18U HAL3    0.09 !
GROUP                  !FATTY ACID CHAIN
ATOM C1F  C       0.55 !
ATOM OF   O      -0.60 !
ATOM C2F  CTL2   -0.07 !
ATOM H2F  HAL2    0.06 !
ATOM H2G  HAL2    0.06 !
GROUP                  !
ATOM C3F  CTL2   -0.18 !
ATOM H3F  HAL2    0.09 !
ATOM H3G  HAL2    0.09 !
GROUP                  !
ATOM C4F  CTL2   -0.18 !
ATOM H4F  HAL2    0.09 !
ATOM H4G  HAL2    0.09 !
GROUP                  !
ATOM C5F  CTL2   -0.18 !
ATOM H5F  HAL2    0.09 !
ATOM H5G  HAL2    0.09 !
GROUP                  !
ATOM C6F  CTL2   -0.18 !
ATOM H6F  HAL2    0.09 !
ATOM H6G  HAL2    0.09 !
GROUP                  !
ATOM C7F  CTL2   -0.18 !
ATOM H7F  HAL2    0.09 !
ATOM H7G  HAL2    0.09 !
GROUP                  !
ATOM C8F  CTL2   -0.18 !
ATOM H8F  HAL2    0.09 !
ATOM H8G  HAL2    0.09 !
GROUP                  !
ATOM C9F  CTL2   -0.18 !
ATOM H9F  HAL2    0.09 !
ATOM H9G  HAL2    0.09 !
GROUP                  !
ATOM C10F CTL2   -0.18 !
ATOM H10F HAL2    0.09 !
ATOM H10G HAL2    0.09 !
GROUP                  !
ATOM C11F CTL2   -0.18 !
ATOM H11F HAL2    0.09 !
ATOM H11G HAL2    0.09 !
GROUP                  !
ATOM C12F CTL2   -0.18 !
ATOM H12F HAL2    0.09 !
ATOM H12G HAL2    0.09 !
GROUP                  !
ATOM C13F CTL2   -0.18 !
ATOM H13F HAL2    0.09 !
ATOM H13G HAL2    0.09 !
GROUP                  !
ATOM C14F CTL2   -0.18 !
ATOM H14F HAL2    0.09 !
ATOM H14G HAL2    0.09 !
GROUP                  !
ATOM C15F CTL2   -0.18 !
ATOM H15F HAL2    0.09 !
ATOM H15G HAL2    0.09 !
GROUP                  !
ATOM C16F CTL2   -0.18 !
ATOM H16F HAL2    0.09 !
ATOM H16G HAL2    0.09 !
GROUP                  !
ATOM C17F CTL2   -0.18 !
ATOM H17F HAL2    0.09 !
ATOM H17G HAL2    0.09 !
GROUP                  !
ATOM C18F CTL2   -0.18 !
ATOM H18F HAL2    0.09 !
ATOM H18G HAL2    0.09 !
GROUP                  !
ATOM C19F CTL2   -0.18 !
ATOM H19F HAL2    0.09 !
ATOM H19G HAL2    0.09 !
GROUP                  !
ATOM C20F CTL3   -0.27 !
ATOM H20F HAL3    0.09 !
ATOM H20G HAL3    0.09 !
ATOM H20H HAL3    0.09 !

!SPHINGOSINE CHAIN
BOND  C18S H18S C18S H18T  C18S H18U
BOND  C18S C17S C17S H17S  C17S H17T
BOND  C17S C16S C16S H16S  C16S H16T
BOND  C16S C15S C15S H15S  C15S H15T
BOND  C15S C14S C14S H14S  C14S H14T
BOND  C14S C13S C13S H13S  C13S H13T
BOND  C13S C12S C12S H12S  C12S H12T
BOND  C12S C11S C11S H11S  C11S H11T
BOND  C11S C10S C10S H10S  C10S H10T
BOND  C10S C9S  C9S  H9S   C9S  H9T
BOND  C9S  C8S  C8S  H8S   C8S  H8T
BOND  C8S  C7S  C7S  H7S   C7S  H7T
BOND  C7S  C6S  C6S  H6S   C6S  H6T
BOND  C6S  C5S  C5S  H5S   C4S  H4S
BOND  C4S  C3S  C3S  H3S   C3S  O3
BOND  O3   HO3
BOND  C3S  C2S  C2S  H2S
BOND  C2S  C1S  C1S  H1S   C1S  H1T
BOND  C1S  O1   O1   HO1

!FATTY ACID CHAIN
BOND  C2S  NF   NF   HNF   NF   C1F
BOND  C1F  C2F  C2F  H2F   C2F  H2G
BOND  C2F  C3F  C3F  H3F   C3F  H3G
BOND  C3F  C4F  C4F  H4F   C4F  H4G
BOND  C4F  C5F  C5F  H5F   C5F  H5G
BOND  C5F  C6F  C6F  H6F   C6F  H6G
BOND  C6F  C7F  C7F  H7F   C7F  H7G
BOND  C7F  C8F  C8F  H8F   C8F  H8G
BOND  C8F  C9F  C9F  H9F   C9F  H9G
BOND  C9F  C10F C10F H10F  C10F H10G
BOND  C10F C11F C11F H11F  C11F H11G
BOND  C11F C12F C12F H12F  C12F H12G
BOND  C12F C13F C13F H13F  C13F H13G
BOND  C13F C14F C14F H14F  C14F H14G
BOND  C14F C15F C15F H15F  C15F H15G
BOND  C15F C16F C16F H16F  C16F H16G
BOND  C16F C17F C17F H17F  C17F H17G
BOND  C17F C18F C18F H18F  C18F H18G
BOND  C18F C19F C19F H19F  C19F H19G
BOND  C19F C20F C20F H20F  C20F H20G
BOND  C20F H20H

DOUBLE C4S  C5S
DOUBLE C1F  OF
IMPR   C1F C2F NF OF  NF C1F C2S HNF

 IC   C18S     C17S    C16S    C15S       1.5309  113.23  180.00  112.64   1.5346
 IC   C17S     C16S    C15S    C14S       1.5337  112.64  180.00  112.58   1.5345
 IC   C16S     C15S    C14S    C13S       1.5346  112.58  180.00  112.58   1.5345
 IC   C15S     C14S    C13S    C12S       1.5345  112.58 -179.99  112.58   1.5345
 IC   C14S     C13S    C12S    C11S       1.5345  112.58  179.97  112.58   1.5344
 IC   C13S     C12S    C11S    C10S       1.5345  112.58 -179.96  112.61   1.5345
 IC   C12S     C11S    C10S    C9S        1.5344  112.61  179.97  112.54   1.5344
 IC   C11S     C10S    C9S     C8S        1.5345  112.54 -179.87  112.66   1.5345
 IC   C10S     C9S     C8S     C7S        1.5344  112.66 -179.89  112.50   1.5354
 IC   C9S      C8S     C7S     C6S        1.5345  112.50 -179.79  112.41   1.5391
 IC   C8S      C7S     C6S     C5S        1.5354  112.41 -179.61  111.46   1.5077
 IC   C7S      C6S     C5S     C4S        1.5391  111.46 -117.13  124.77   1.3444
 IC   C6S      C5S     C4S     C3S        1.5077  124.77  179.01  124.28   1.5009
 IC   C5S      C4S     C3S     C2S        1.3444  124.28  -84.24  110.14   1.5343
 IC   C5S      C4S     C3S     O3         1.3444  124.28  156.07  107.64   1.4235
 IC   C4S      C3S     C2S     C1S        1.5009  110.14  -70.50  114.25   1.5586
 IC   HO1      O1      C1S     C2S        1.5725  121.69  103.66  111.21   1.5586
 IC   C2S      O1     *C1S     H1S        1.5586  111.21  118.79  108.35   1.1121
 IC   C2S      O1     *C1S     H1T        1.5586  111.21 -123.25  112.85   1.1152
 IC   O1       C1S     C2S     C3S        1.4327  111.21  175.67  114.25   1.5343
 IC   C3S      C1S    *C2S     NF         1.5343  114.25  120.00  111.52   1.4406
 IC   C3S      C1S    *C2S     H2S        1.5343  114.25 -120.00  105.03   1.1194
 IC   C1S      C2S     NF      C1F        1.5586  111.52  160.94  124.85   1.3364
 IC   C1F      C2S    *NF      HNF        1.3364  124.85 -157.81  113.39   1.0062
 IC   C1S      C2S     C3S     C4S        1.5586  114.25  -70.50  110.14   1.5009
 IC   C4S      C2S    *C3S     O3         1.5009  110.14  118.36  109.80   1.4235
 IC   C4S      C2S    *C3S     H3S        1.5009  110.14 -121.14  110.10   1.1140
 IC   C2S      C3S     O3      HO3        1.5343  109.80   46.50  104.54   0.9610
 IC   C2S      C3S     C4S     C5S        1.5343  110.14  -84.24  124.28   1.3444
 IC   C5S      C3S    *C4S     H4S        1.3444  124.28  178.79  115.93   1.1003
 IC   C3S      C4S     C5S     C6S        1.5009  124.28  179.01  124.77   1.5077
 IC   C6S      C4S    *C5S     H5S        1.5077  124.77 -178.18  119.00   1.1029
 IC   C4S      C5S     C6S     C7S        1.3444  124.77 -117.13  111.46   1.5391
 IC   C7S      C5S    *C6S     H6S        1.5391  111.46  120.98  111.41   1.1142
 IC   C7S      C5S    *C6S     H6T        1.5391  111.46 -120.60  109.91   1.1125
 IC   C5S      C6S     C7S     C8S        1.5077  111.46 -179.61  112.41   1.5354
 IC   C8S      C6S    *C7S     H7S        1.5354  112.41  121.26  109.74   1.1138
 IC   C8S      C6S    *C7S     H7T        1.5354  112.41 -120.99  109.40   1.1147
 IC   C6S      C7S     C8S     C9S        1.5391  112.41 -179.79  112.50   1.5345
 IC   C9S      C7S    *C8S     H8S        1.5345  112.50  121.20  108.97   1.1132
 IC   C9S      C7S    *C8S     H8T        1.5345  112.50 -121.38  109.07   1.1129
 IC   C7S      C8S     C9S     C10S       1.5354  112.50 -179.89  112.66   1.5344
 IC   C10S     C8S    *C9S     H9S        1.5344  112.66  121.49  109.05   1.1133
 IC   C10S     C8S    *C9S     H9T        1.5344  112.66 -121.38  108.96   1.1136
 IC   C8S      C9S     C10S    C11S       1.5345  112.66 -179.87  112.54   1.5345
 IC   C11S     C9S    *C10S    H10S       1.5345  112.54  121.27  109.07   1.1133
 IC   C11S     C9S    *C10S    H10T       1.5345  112.54 -121.34  109.11   1.1132
 IC   C9S      C10S    C11S    C12S       1.5344  112.54  179.97  112.61   1.5344
 IC   C12S     C10S   *C11S    H11S       1.5344  112.61  121.36  109.09   1.1133
 IC   C12S     C10S   *C11S    H11T       1.5344  112.61 -121.33  109.07   1.1134
 IC   C10S     C11S    C12S    C13S       1.5345  112.61 -179.96  112.58   1.5345
 IC   C13S     C11S   *C12S    H12S       1.5345  112.58  121.29  109.12   1.1133
 IC   C13S     C11S   *C12S    H12T       1.5345  112.58 -121.31  109.15   1.1133
 IC   C11S     C12S    C13S    C14S       1.5344  112.58  179.97  112.58   1.5345
 IC   C14S     C12S   *C13S    H13S       1.5345  112.58  121.30  109.13   1.1133
 IC   C14S     C12S   *C13S    H13T       1.5345  112.58 -121.30  109.13   1.1133
 IC   C12S     C13S    C14S    C15S       1.5345  112.58 -179.99  112.58   1.5345
 IC   C15S     C13S   *C14S    H14S       1.5345  112.58  121.30  109.12   1.1133
 IC   C15S     C13S   *C14S    H14T       1.5345  112.58 -121.31  109.12   1.1133
 IC   C13S     C14S    C15S    C16S       1.5345  112.58  180.00  112.58   1.5346
 IC   C16S     C14S   *C15S    H15S       1.5346  112.58  121.30  109.11   1.1133
 IC   C16S     C14S   *C15S    H15T       1.5346  112.58 -121.30  109.11   1.1133
 IC   C14S     C15S    C16S    C17S       1.5345  112.58  180.00  112.64   1.5337
 IC   C17S     C15S   *C16S    H16S       1.5337  112.64  121.32  109.14   1.1133
 IC   C17S     C15S   *C16S    H16T       1.5337  112.64 -121.32  109.14   1.1133
 IC   C15S     C16S    C17S    C18S       1.5346  112.64  180.00  113.23   1.5309
 IC   C18S     C16S   *C17S    H17S       1.5309  113.23  121.67  108.77   1.1142
 IC   C18S     C16S   *C17S    H17T       1.5309  113.23 -121.67  108.77   1.1142
 IC   C16S     C17S    C18S    H18S       1.5337  113.23  180.00  110.63   1.1113
 IC   H18S     C17S   *C18S    H18T       1.1113  110.63  120.07  110.47   1.1114
 IC   H18S     C17S   *C18S    H18U       1.1113  110.63 -120.07  110.47   1.1114
 IC   C2S      NF      C1F     C2F        1.4406  124.85 -156.83  114.97   1.4964
 IC   C2F      NF     *C1F     OF         1.4964  114.97  162.54  122.11   1.2268
 IC   NF       C1F     C2F     C3F        1.3364  114.97 -146.57  111.92   1.5432
 IC   C3F      C1F    *C2F     H2F        1.5432  111.92 -120.83  107.93   1.1115
 IC   H2F      C1F    *C2F     H2G        1.1115  107.93 -117.30  109.04   1.1113
 IC   C1F      C2F     C3F     C4F        1.4964  111.92  179.54  112.84   1.5310
 IC   C4F      C2F    *C3F     H3F        1.5310  112.84 -121.63  109.37   1.1145
 IC   H3F      C2F    *C3F     H3G        1.1145  109.37 -117.07  109.08   1.1157
 IC   C2F      C3F     C4F     C5F        1.5434  112.23  174.86  112.58   1.5342
 IC   C5F      C3F    *C4F     H4F        1.5342  112.58 -120.18  108.65   1.1140
 IC   H4F      C3F    *C4F     H4G        1.1140  108.65 -117.52  109.62   1.1127
 IC   C3F      C4F     C5F     C6F        1.5340  112.58 -174.06  112.39   1.5340
 IC   C6F      C4F    *C5F     H5F        1.5340  112.39 -122.01  109.38   1.1130
 IC   H5F      C4F    *C5F     H5G        1.1130  109.38 -117.34  108.92   1.1134
 IC   C4F      C5F     C6F     C7F        1.5342  112.39  178.27  112.75   1.5340
 IC   C7F      C5F    *C6F     H6F        1.5340  112.75 -120.93  108.96   1.1137
 IC   H6F      C5F    *C6F     H6G        1.1137  108.96 -117.41  109.22   1.1131
 IC   C5F      C6F     C7F     C8F        1.5340  112.75 -178.89  112.33   1.5342
 IC   C8F      C6F    *C7F     H7F        1.5342  112.33 -121.40  109.26   1.1132
 IC   H7F      C6F    *C7F     H7G        1.1132  109.26 -117.45  109.12   1.1130
 IC   C6F      C7F     C8F     C9F        1.5340  112.33  179.09  112.77   1.5340
 IC   C9F      C7F    *C8F     H8F        1.5340  112.77 -121.23  109.16   1.1134
 IC   H8F      C7F    *C8F     H8G        1.1134  109.16 -117.38  109.08   1.1133
 IC   C7F      C8F     C9F     C10F       1.5342  112.77  179.02  112.34   1.5343
 IC   C10F     C8F    *C9F     H9F        1.5343  112.34 -121.27  109.27   1.1132
 IC   H9F      C8F    *C9F     H9G        1.1132  109.27 -117.45  109.10   1.1130
 IC   C8F      C9F     C10F    C11F       1.5340  112.34  178.16  112.74   1.5340
 IC   C11F     C9F    *C10F    H10F       1.5340  112.74 -121.18  109.16   1.1134
 IC   H10F     C9F    *C10F    H10G       1.1134  109.16 -117.35  109.10   1.1132
 IC   C9F      C10F    C11F    C12F       1.5343  112.74  178.91  112.38   1.5343
 IC   C12F     C10F   *C11F    H11F       1.5343  112.38 -121.39  109.34   1.1131
 IC   H11F     C10F   *C11F    H11G       1.1131  109.34 -117.43  108.98   1.1132
 IC   C10F     C11F    C12F    C13F       1.5340  112.38  176.93  112.68   1.5340
 IC   C13F     C11F   *C12F    H12F       1.5340  112.68 -121.02  109.05   1.1134
 IC   H12F     C11F   *C12F    H12G       1.1134  109.05 -117.34  109.20   1.1131
 IC   C11F     C12F    C13F    C14F       1.5343  112.68 -179.93  112.45   1.5345
 IC   C14F     C12F   *C13F    H13F       1.5345  112.45 -121.60  109.42   1.1129
 IC   H13F     C12F   *C13F    H13G       1.1129  109.42 -117.40  108.85   1.1134
 IC   C12F     C13F    C14F    C15F       1.5340  112.45  175.93  112.68   1.5334
 IC   C15F     C13F   *C14F    H14F       1.5334  112.68 -121.00  109.06   1.1131
 IC   H14F     C13F   *C14F    H14G       1.1131  109.06 -117.24  109.28   1.1130
 IC   C13F     C14F    C15F    C16F       1.5345  112.68 -178.23  113.16   1.5306
 IC   C16F     C14F   *C15F    H15F       1.5306  113.16 -121.86  108.84   1.1140
 IC   H15F     C14F   *C15F    H15G       1.1140  108.84 -116.70  108.76   1.1144
 IC   C14F     C15F    C16F    C17F       1.5345  112.68 -178.23  113.16   1.5306
 IC   C17F     C15F   *C16F    H16F       1.5306  113.16 -121.86  108.84   1.1140
 IC   H16F     C15F   *C16F    H16G       1.1140  108.84 -116.70  108.76   1.1144
 IC   C15F     C16F    C17F    C18F       1.5345  112.68 -178.23  113.16   1.5306
 IC   C18F     C16F   *C17F    H17F       1.5306  113.16 -121.86  108.84   1.1140
 IC   H17F     C16F   *C17F    H17G       1.1140  108.84 -116.70  108.76   1.1144
 IC   C16F     C17F    C18F    C19F       1.5345  112.68 -178.23  113.16   1.5306
 IC   C19F     C17F   *C18F    H18F       1.5306  113.16 -121.86  108.84   1.1140
 IC   H18F     C17F   *C18F    H18G       1.1140  108.84 -116.70  108.76   1.1144
 IC   C17F     C18F    C19F    C20F       1.5345  112.68 -178.23  113.16   1.5306
 IC   C20F     C18F   *C19F    H19F       1.5306  113.16 -121.86  108.84   1.1140
 IC   H19F     C18F   *C19F    H19G       1.1140  108.84 -116.70  108.76   1.1144
 IC   C18F     C19F    C20F    H20F       1.5334  113.16  -59.91  110.49   1.1113
 IC   H20F     C19F   *C20F    H20G       1.1113  110.49  119.86  110.41   1.1115
 IC   H20F     C19F   *C20F    H20H       1.1113  110.49 -120.11  110.63   1.1112
PATCH FIRST NONE LAST NONE

RESI CER220       0.00 !   CERAMIDE d18:1/22:0
                       !
GROUP                  !                HO1
ATOM O1  OHL -0.69     !                  \
ATOM HO1 HOL  0.30     !                   O1
ATOM C1S  CTO2    0.49 !                   |
ATOM H1S  HAL2   -0.05 !             H1S---C1S---H1T
ATOM H1T  HAL2   -0.05 !                   |
GROUP                  !             H2S---C2S-------------NF--HNF
ATOM NF   NHL    -0.70 !                   |               |
ATOM HNF  H       0.35 !                   |               |
ATOM C2S  CTL1    0.30 !                   |               |
ATOM H2S  HAL1    0.05 !                   |               |
GROUP                  !                   |               |
ATOM C3S  CTO1    0.50 !                   |               C1F=OF (FATTY ACID CHAIN)
ATOM H3S  HAL1   -0.11 !                   |               |
ATOM O3   OHL    -0.69 !                   |               |
ATOM HO3  HOL     0.30 !                   |       H2F----C2F---H2G
GROUP                  !                   |               |
ATOM C4S  CEL3   -0.15 !                   |            [(CH2)3F (C3F,C4F...C21F)
ATOM H4S  HEL1    0.15 !                   |               |
GROUP                  !                   |       H22F---C22F---H22G
ATOM C5S  CEL3   -0.15 !                   |               |
ATOM H5S  HEL1    0.15 !                   |              H22H
GROUP                  !            H3S----C3S--O3--HO3
ATOM C6S  CTL2   -0.18 !                   |
ATOM H6S  HAL2    0.09 !                  C4S--H4S
ATOM H6T  HAL2    0.09 !                  ||
GROUP                  !                  C5S--H5S
ATOM C7S  CTL2   -0.18 !                   |
ATOM H7S  HAL2    0.09 !                   |
ATOM H7T  HAL2    0.09 !                [(CH)2]6 (C6S, C7S....C17S)
GROUP                  !                   |
ATOM C8S  CTL2   -0.18 !           H18S---C18S---H18U
ATOM H8S  HAL2    0.09 !                   |
ATOM H8T  HAL2    0.09 !                  H18T
GROUP                  !
ATOM C9S  CTL2   -0.18 !
ATOM H9S  HAL2    0.09 !
ATOM H9T  HAL2    0.09 !
GROUP                  !
ATOM C10S CTL2   -0.18 !
ATOM H10S HAL2    0.09 !
ATOM H10T HAL2    0.09 !
GROUP
ATOM C11S CTL2   -0.18 !
ATOM H11S HAL2    0.09 !
ATOM H11T HAL2    0.09 !
GROUP
ATOM C12S CTL2   -0.18 !
ATOM H12S HAL2    0.09 !
ATOM H12T HAL2    0.09 !
GROUP
ATOM C13S  CTL2  -0.18 !
ATOM H13S  HAL2   0.09 !
ATOM H13T  HAL2   0.09 !
GROUP
ATOM C14S  CTL2  -0.18 !
ATOM H14S  HAL2   0.09 !
ATOM H14T  HAL2   0.09 !
GROUP
ATOM C15S CTL2   -0.18 !
ATOM H15S HAL2    0.09 !
ATOM H15T HAL2    0.09 !
GROUP
ATOM C16S CTL2   -0.18 !
ATOM H16S HAL2    0.09 !
ATOM H16T HAL2    0.09 !
GROUP
ATOM C17S CTL2   -0.18 !
ATOM H17S HAL2    0.09 !
ATOM H17T HAL2    0.09 !
GROUP                  !
ATOM C18S CTL3   -0.27 !
ATOM H18S HAL3    0.09 !
ATOM H18T HAL3    0.09 !
ATOM H18U HAL3    0.09 !
GROUP                  !FATTY ACID CHAIN
ATOM C1F  C       0.55 !
ATOM OF   O      -0.60 !
ATOM C2F  CTL2   -0.07 !
ATOM H2F  HAL2    0.06 !
ATOM H2G  HAL2    0.06 !
GROUP                  !
ATOM C3F  CTL2   -0.18 !
ATOM H3F  HAL2    0.09 !
ATOM H3G  HAL2    0.09 !
GROUP                  !
ATOM C4F  CTL2   -0.18 !
ATOM H4F  HAL2    0.09 !
ATOM H4G  HAL2    0.09 !
GROUP                  !
ATOM C5F  CTL2   -0.18 !
ATOM H5F  HAL2    0.09 !
ATOM H5G  HAL2    0.09 !
GROUP                  !
ATOM C6F  CTL2   -0.18 !
ATOM H6F  HAL2    0.09 !
ATOM H6G  HAL2    0.09 !
GROUP                  !
ATOM C7F  CTL2   -0.18 !
ATOM H7F  HAL2    0.09 !
ATOM H7G  HAL2    0.09 !
GROUP                  !
ATOM C8F  CTL2   -0.18 !
ATOM H8F  HAL2    0.09 !
ATOM H8G  HAL2    0.09 !
GROUP                  !
ATOM C9F  CTL2   -0.18 !
ATOM H9F  HAL2    0.09 !
ATOM H9G  HAL2    0.09 !
GROUP                  !
ATOM C10F CTL2   -0.18 !
ATOM H10F HAL2    0.09 !
ATOM H10G HAL2    0.09 !
GROUP                  !
ATOM C11F CTL2   -0.18 !
ATOM H11F HAL2    0.09 !
ATOM H11G HAL2    0.09 !
GROUP                  !
ATOM C12F CTL2   -0.18 !
ATOM H12F HAL2    0.09 !
ATOM H12G HAL2    0.09 !
GROUP                  !
ATOM C13F CTL2   -0.18 !
ATOM H13F HAL2    0.09 !
ATOM H13G HAL2    0.09 !
GROUP                  !
ATOM C14F CTL2   -0.18 !
ATOM H14F HAL2    0.09 !
ATOM H14G HAL2    0.09 !
GROUP                  !
ATOM C15F CTL2   -0.18 !
ATOM H15F HAL2    0.09 !
ATOM H15G HAL2    0.09 !
GROUP                  !
ATOM C16F CTL2   -0.18 !
ATOM H16F HAL2    0.09 !
ATOM H16G HAL2    0.09 !
GROUP                  !
ATOM C17F CTL2   -0.18 !
ATOM H17F HAL2    0.09 !
ATOM H17G HAL2    0.09 !
GROUP                  !
ATOM C18F CTL2   -0.18 !
ATOM H18F HAL2    0.09 !
ATOM H18G HAL2    0.09 !
GROUP                  !
ATOM C19F CTL2   -0.18 !
ATOM H19F HAL2    0.09 !
ATOM H19G HAL2    0.09 !
GROUP                  !
ATOM C20F CTL2   -0.18 !
ATOM H20F HAL2    0.09 !
ATOM H20G HAL2    0.09 !
GROUP                  !
ATOM C21F CTL2   -0.18 !
ATOM H21F HAL2    0.09 !
ATOM H21G HAL2    0.09 !
GROUP                  !
ATOM C22F CTL3   -0.27 !
ATOM H22F HAL3    0.09 !
ATOM H22G HAL3    0.09 !
ATOM H22H HAL3    0.09 !

!SPHINGOSINE CHAIN
BOND  C18S H18S C18S H18T  C18S H18U
BOND  C18S C17S C17S H17S  C17S H17T
BOND  C17S C16S C16S H16S  C16S H16T
BOND  C16S C15S C15S H15S  C15S H15T
BOND  C15S C14S C14S H14S  C14S H14T
BOND  C14S C13S C13S H13S  C13S H13T
BOND  C13S C12S C12S H12S  C12S H12T
BOND  C12S C11S C11S H11S  C11S H11T
BOND  C11S C10S C10S H10S  C10S H10T
BOND  C10S C9S  C9S  H9S   C9S  H9T
BOND  C9S  C8S  C8S  H8S   C8S  H8T
BOND  C8S  C7S  C7S  H7S   C7S  H7T
BOND  C7S  C6S  C6S  H6S   C6S  H6T
BOND  C6S  C5S  C5S  H5S   C4S  H4S
BOND  C4S  C3S  C3S  H3S   C3S  O3
BOND  O3   HO3
BOND  C3S  C2S  C2S  H2S
BOND  C2S  C1S  C1S  H1S   C1S  H1T
BOND  C1S  O1   O1   HO1

!FATTY ACID CHAIN
BOND  C2S  NF   NF   HNF   NF   C1F
BOND  C1F  C2F  C2F  H2F   C2F  H2G
BOND  C2F  C3F  C3F  H3F   C3F  H3G
BOND  C3F  C4F  C4F  H4F   C4F  H4G
BOND  C4F  C5F  C5F  H5F   C5F  H5G
BOND  C5F  C6F  C6F  H6F   C6F  H6G
BOND  C6F  C7F  C7F  H7F   C7F  H7G
BOND  C7F  C8F  C8F  H8F   C8F  H8G
BOND  C8F  C9F  C9F  H9F   C9F  H9G
BOND  C9F  C10F C10F H10F  C10F H10G
BOND  C10F C11F C11F H11F  C11F H11G
BOND  C11F C12F C12F H12F  C12F H12G
BOND  C12F C13F C13F H13F  C13F H13G
BOND  C13F C14F C14F H14F  C14F H14G
BOND  C14F C15F C15F H15F  C15F H15G
BOND  C15F C16F C16F H16F  C16F H16G
BOND  C16F C17F C17F H17F  C17F H17G
BOND  C17F C18F C18F H18F  C18F H18G
BOND  C18F C19F C19F H19F  C19F H19G
BOND  C19F C20F C20F H20F  C20F H20G
BOND  C20F C21F C21F H21F  C21F H21G
BOND  C21F C22F C22F H22F  C22F H22G
BOND  C22F H22H

DOUBLE C4S  C5S
DOUBLE C1F  OF
IMPR   C1F C2F NF OF  NF C1F C2S HNF

 IC   C18S     C17S    C16S    C15S       1.5309  113.23  180.00  112.64   1.5346
 IC   C17S     C16S    C15S    C14S       1.5337  112.64  180.00  112.58   1.5345
 IC   C16S     C15S    C14S    C13S       1.5346  112.58  180.00  112.58   1.5345
 IC   C15S     C14S    C13S    C12S       1.5345  112.58 -179.99  112.58   1.5345
 IC   C14S     C13S    C12S    C11S       1.5345  112.58  179.97  112.58   1.5344
 IC   C13S     C12S    C11S    C10S       1.5345  112.58 -179.96  112.61   1.5345
 IC   C12S     C11S    C10S    C9S        1.5344  112.61  179.97  112.54   1.5344
 IC   C11S     C10S    C9S     C8S        1.5345  112.54 -179.87  112.66   1.5345
 IC   C10S     C9S     C8S     C7S        1.5344  112.66 -179.89  112.50   1.5354
 IC   C9S      C8S     C7S     C6S        1.5345  112.50 -179.79  112.41   1.5391
 IC   C8S      C7S     C6S     C5S        1.5354  112.41 -179.61  111.46   1.5077
 IC   C7S      C6S     C5S     C4S        1.5391  111.46 -117.13  124.77   1.3444
 IC   C6S      C5S     C4S     C3S        1.5077  124.77  179.01  124.28   1.5009
 IC   C5S      C4S     C3S     C2S        1.3444  124.28  -84.24  110.14   1.5343
 IC   C5S      C4S     C3S     O3         1.3444  124.28  156.07  107.64   1.4235
 IC   C4S      C3S     C2S     C1S        1.5009  110.14  -70.50  114.25   1.5586
 IC   HO1      O1      C1S     C2S        1.5725  121.69  103.66  111.21   1.5586
 IC   C2S      O1     *C1S     H1S        1.5586  111.21  118.79  108.35   1.1121
 IC   C2S      O1     *C1S     H1T        1.5586  111.21 -123.25  112.85   1.1152
 IC   O1       C1S     C2S     C3S        1.4327  111.21  175.67  114.25   1.5343
 IC   C3S      C1S    *C2S     NF         1.5343  114.25  120.00  111.52   1.4406
 IC   C3S      C1S    *C2S     H2S        1.5343  114.25 -120.00  105.03   1.1194
 IC   C1S      C2S     NF      C1F        1.5586  111.52  160.94  124.85   1.3364
 IC   C1F      C2S    *NF      HNF        1.3364  124.85 -157.81  113.39   1.0062
 IC   C1S      C2S     C3S     C4S        1.5586  114.25  -70.50  110.14   1.5009
 IC   C4S      C2S    *C3S     O3         1.5009  110.14  118.36  109.80   1.4235
 IC   C4S      C2S    *C3S     H3S        1.5009  110.14 -121.14  110.10   1.1140
 IC   C2S      C3S     O3      HO3        1.5343  109.80   46.50  104.54   0.9610
 IC   C2S      C3S     C4S     C5S        1.5343  110.14  -84.24  124.28   1.3444
 IC   C5S      C3S    *C4S     H4S        1.3444  124.28  178.79  115.93   1.1003
 IC   C3S      C4S     C5S     C6S        1.5009  124.28  179.01  124.77   1.5077
 IC   C6S      C4S    *C5S     H5S        1.5077  124.77 -178.18  119.00   1.1029
 IC   C4S      C5S     C6S     C7S        1.3444  124.77 -117.13  111.46   1.5391
 IC   C7S      C5S    *C6S     H6S        1.5391  111.46  120.98  111.41   1.1142
 IC   C7S      C5S    *C6S     H6T        1.5391  111.46 -120.60  109.91   1.1125
 IC   C5S      C6S     C7S     C8S        1.5077  111.46 -179.61  112.41   1.5354
 IC   C8S      C6S    *C7S     H7S        1.5354  112.41  121.26  109.74   1.1138
 IC   C8S      C6S    *C7S     H7T        1.5354  112.41 -120.99  109.40   1.1147
 IC   C6S      C7S     C8S     C9S        1.5391  112.41 -179.79  112.50   1.5345
 IC   C9S      C7S    *C8S     H8S        1.5345  112.50  121.20  108.97   1.1132
 IC   C9S      C7S    *C8S     H8T        1.5345  112.50 -121.38  109.07   1.1129
 IC   C7S      C8S     C9S     C10S       1.5354  112.50 -179.89  112.66   1.5344
 IC   C10S     C8S    *C9S     H9S        1.5344  112.66  121.49  109.05   1.1133
 IC   C10S     C8S    *C9S     H9T        1.5344  112.66 -121.38  108.96   1.1136
 IC   C8S      C9S     C10S    C11S       1.5345  112.66 -179.87  112.54   1.5345
 IC   C11S     C9S    *C10S    H10S       1.5345  112.54  121.27  109.07   1.1133
 IC   C11S     C9S    *C10S    H10T       1.5345  112.54 -121.34  109.11   1.1132
 IC   C9S      C10S    C11S    C12S       1.5344  112.54  179.97  112.61   1.5344
 IC   C12S     C10S   *C11S    H11S       1.5344  112.61  121.36  109.09   1.1133
 IC   C12S     C10S   *C11S    H11T       1.5344  112.61 -121.33  109.07   1.1134
 IC   C10S     C11S    C12S    C13S       1.5345  112.61 -179.96  112.58   1.5345
 IC   C13S     C11S   *C12S    H12S       1.5345  112.58  121.29  109.12   1.1133
 IC   C13S     C11S   *C12S    H12T       1.5345  112.58 -121.31  109.15   1.1133
 IC   C11S     C12S    C13S    C14S       1.5344  112.58  179.97  112.58   1.5345
 IC   C14S     C12S   *C13S    H13S       1.5345  112.58  121.30  109.13   1.1133
 IC   C14S     C12S   *C13S    H13T       1.5345  112.58 -121.30  109.13   1.1133
 IC   C12S     C13S    C14S    C15S       1.5345  112.58 -179.99  112.58   1.5345
 IC   C15S     C13S   *C14S    H14S       1.5345  112.58  121.30  109.12   1.1133
 IC   C15S     C13S   *C14S    H14T       1.5345  112.58 -121.31  109.12   1.1133
 IC   C13S     C14S    C15S    C16S       1.5345  112.58  180.00  112.58   1.5346
 IC   C16S     C14S   *C15S    H15S       1.5346  112.58  121.30  109.11   1.1133
 IC   C16S     C14S   *C15S    H15T       1.5346  112.58 -121.30  109.11   1.1133
 IC   C14S     C15S    C16S    C17S       1.5345  112.58  180.00  112.64   1.5337
 IC   C17S     C15S   *C16S    H16S       1.5337  112.64  121.32  109.14   1.1133
 IC   C17S     C15S   *C16S    H16T       1.5337  112.64 -121.32  109.14   1.1133
 IC   C15S     C16S    C17S    C18S       1.5346  112.64  180.00  113.23   1.5309
 IC   C18S     C16S   *C17S    H17S       1.5309  113.23  121.67  108.77   1.1142
 IC   C18S     C16S   *C17S    H17T       1.5309  113.23 -121.67  108.77   1.1142
 IC   C16S     C17S    C18S    H18S       1.5337  113.23  180.00  110.63   1.1113
 IC   H18S     C17S   *C18S    H18T       1.1113  110.63  120.07  110.47   1.1114
 IC   H18S     C17S   *C18S    H18U       1.1113  110.63 -120.07  110.47   1.1114
 IC   C2S      NF      C1F     C2F        1.4406  124.85 -156.83  114.97   1.4964
 IC   C2F      NF     *C1F     OF         1.4964  114.97  162.54  122.11   1.2268
 IC   NF       C1F     C2F     C3F        1.3364  114.97 -146.57  111.92   1.5432
 IC   C3F      C1F    *C2F     H2F        1.5432  111.92 -120.83  107.93   1.1115
 IC   H2F      C1F    *C2F     H2G        1.1115  107.93 -117.30  109.04   1.1113
 IC   C1F      C2F     C3F     C4F        1.4964  111.92  179.54  112.84   1.5310
 IC   C4F      C2F    *C3F     H3F        1.5310  112.84 -121.63  109.37   1.1145
 IC   H3F      C2F    *C3F     H3G        1.1145  109.37 -117.07  109.08   1.1157
 IC   C2F      C3F     C4F     C5F        1.5434  112.23  174.86  112.58   1.5342
 IC   C5F      C3F    *C4F     H4F        1.5342  112.58 -120.18  108.65   1.1140
 IC   H4F      C3F    *C4F     H4G        1.1140  108.65 -117.52  109.62   1.1127
 IC   C3F      C4F     C5F     C6F        1.5340  112.58 -174.06  112.39   1.5340
 IC   C6F      C4F    *C5F     H5F        1.5340  112.39 -122.01  109.38   1.1130
 IC   H5F      C4F    *C5F     H5G        1.1130  109.38 -117.34  108.92   1.1134
 IC   C4F      C5F     C6F     C7F        1.5342  112.39  178.27  112.75   1.5340
 IC   C7F      C5F    *C6F     H6F        1.5340  112.75 -120.93  108.96   1.1137
 IC   H6F      C5F    *C6F     H6G        1.1137  108.96 -117.41  109.22   1.1131
 IC   C5F      C6F     C7F     C8F        1.5340  112.75 -178.89  112.33   1.5342
 IC   C8F      C6F    *C7F     H7F        1.5342  112.33 -121.40  109.26   1.1132
 IC   H7F      C6F    *C7F     H7G        1.1132  109.26 -117.45  109.12   1.1130
 IC   C6F      C7F     C8F     C9F        1.5340  112.33  179.09  112.77   1.5340
 IC   C9F      C7F    *C8F     H8F        1.5340  112.77 -121.23  109.16   1.1134
 IC   H8F      C7F    *C8F     H8G        1.1134  109.16 -117.38  109.08   1.1133
 IC   C7F      C8F     C9F     C10F       1.5342  112.77  179.02  112.34   1.5343
 IC   C10F     C8F    *C9F     H9F        1.5343  112.34 -121.27  109.27   1.1132
 IC   H9F      C8F    *C9F     H9G        1.1132  109.27 -117.45  109.10   1.1130
 IC   C8F      C9F     C10F    C11F       1.5340  112.34  178.16  112.74   1.5340
 IC   C11F     C9F    *C10F    H10F       1.5340  112.74 -121.18  109.16   1.1134
 IC   H10F     C9F    *C10F    H10G       1.1134  109.16 -117.35  109.10   1.1132
 IC   C9F      C10F    C11F    C12F       1.5343  112.74  178.91  112.38   1.5343
 IC   C12F     C10F   *C11F    H11F       1.5343  112.38 -121.39  109.34   1.1131
 IC   H11F     C10F   *C11F    H11G       1.1131  109.34 -117.43  108.98   1.1132
 IC   C10F     C11F    C12F    C13F       1.5340  112.38  176.93  112.68   1.5340
 IC   C13F     C11F   *C12F    H12F       1.5340  112.68 -121.02  109.05   1.1134
 IC   H12F     C11F   *C12F    H12G       1.1134  109.05 -117.34  109.20   1.1131
 IC   C11F     C12F    C13F    C14F       1.5343  112.68 -179.93  112.45   1.5345
 IC   C14F     C12F   *C13F    H13F       1.5345  112.45 -121.60  109.42   1.1129
 IC   H13F     C12F   *C13F    H13G       1.1129  109.42 -117.40  108.85   1.1134
 IC   C12F     C13F    C14F    C15F       1.5340  112.45  175.93  112.68   1.5334
 IC   C15F     C13F   *C14F    H14F       1.5334  112.68 -121.00  109.06   1.1131
 IC   H14F     C13F   *C14F    H14G       1.1131  109.06 -117.24  109.28   1.1130
 IC   C13F     C14F    C15F    C16F       1.5345  112.68 -178.23  113.16   1.5306
 IC   C16F     C14F   *C15F    H15F       1.5306  113.16 -121.86  108.84   1.1140
 IC   H15F     C14F   *C15F    H15G       1.1140  108.84 -116.70  108.76   1.1144
 IC   C14F     C15F    C16F    C17F       1.5345  112.68 -178.23  113.16   1.5306
 IC   C17F     C15F   *C16F    H16F       1.5306  113.16 -121.86  108.84   1.1140
 IC   H16F     C15F   *C16F    H16G       1.1140  108.84 -116.70  108.76   1.1144
 IC   C15F     C16F    C17F    C18F       1.5345  112.68 -178.23  113.16   1.5306
 IC   C18F     C16F   *C17F    H17F       1.5306  113.16 -121.86  108.84   1.1140
 IC   H17F     C16F   *C17F    H17G       1.1140  108.84 -116.70  108.76   1.1144
 IC   C16F     C17F    C18F    C19F       1.5345  112.68 -178.23  113.16   1.5306
 IC   C19F     C17F   *C18F    H18F       1.5306  113.16 -121.86  108.84   1.1140
 IC   H18F     C17F   *C18F    H18G       1.1140  108.84 -116.70  108.76   1.1144
 IC   C17F     C18F    C19F    C20F       1.5344  112.57  179.80  112.59   1.5346
 IC   C20F     C18F   *C19F    H19F       1.5346  112.59 -121.28  109.10   1.1133
 IC   H19F     C18F   *C19F    H19G       1.1133  109.10 -117.38  109.12   1.1133
 IC   C18F     C19F    C20F    C21F       1.5345  112.59 -179.89  112.63   1.5337
 IC   C21F     C19F   *C20F    H20F       1.5337  112.63 -121.33  109.16   1.1133
 IC   H20F     C19F   *C20F    H20G       1.1133  109.16 -117.38  109.14   1.1133
 IC   C19F     C20F    C21F    C22F       1.5346  112.63  179.93  113.24   1.5309
 IC   C22F     C20F   *C21F    H21F       1.5309  113.24 -121.66  108.77   1.1142
 IC   H21F     C20F   *C21F    H21G       1.1142  108.77 -116.65  108.78   1.1142
 IC   C20F     C21F    C22F    H22F       1.5337  113.24  -59.91  110.47   1.1114
 IC   H22F     C21F   *C22F    H22G       1.1114  110.47  119.87  110.48   1.1113
 IC   H22F     C21F   *C22F    H22H       1.1114  110.47 -120.06  110.63   1.1113
PATCH FIRST NONE LAST NONE


RESI CER1       0.00 !   CERAMIDE d18:1/30:0/?18:2
		       ! Also known as CerEOS
                       ! Difference from CER220 is in H22H,C[23-48]F,H[23-48]F/G,O2F,O3F
GROUP                  !                HO1
ATOM O1  OHL -0.69     !                  \
ATOM HO1 HOL  0.30     !                   O1
ATOM C1S  CTO2    0.49 !                   |
ATOM H1S  HAL2   -0.05 !             H1S---C1S---H1T
ATOM H1T  HAL2   -0.05 !                   |
GROUP                  !             H2S---C2S--------------------------------NF--HNF
ATOM NF   NHL    -0.70 !                   |                                  |
ATOM HNF  H       0.35 !                   |                                  |
ATOM C2S  CTL1    0.30 !                   |                                  |
ATOM H2S  HAL1    0.05 !                   |                                  |
GROUP                  !                   |                                  |
ATOM C3S  CTO1    0.50 !                   |                                  C1F=OF (FATTY ACID CHAIN)
ATOM H3S  HAL1   -0.11 !                   |                                  |
ATOM O3   OHL    -0.69 !                   |                                  |
ATOM HO3  HOL     0.30 !                   |                          H2F----C2F---H2G
GROUP                  !                   |                                  |
ATOM C4S  CEL3   -0.15 !                   |                               [(CH2)3F (C3F,C4F...C29F)]
ATOM H4S  HEL1    0.15 !                   |                                  |
GROUP                  !                   |                          H30F---C30F---H30G
ATOM C5S  CEL3   -0.15 !                   |                                  |
ATOM H5S  HEL1    0.15 !                   |                                  O2F
GROUP                  !            H3S----C3S--O3--HO3                       |
ATOM C6S  CTL2   -0.18 !                   |                                 C31F=O3F
ATOM H6S  HAL2    0.09 !                  C4S--H4S                            |
ATOM H6T  HAL2    0.09 !                  ||                                  |
GROUP                  !                  C5S--H5S                    H32F---C32F---H32G
ATOM C7S  CTL2   -0.18 !                   |                                  |
ATOM H7S  HAL2    0.09 !                   |                               [(CH2)33F (C33F,C34F...C38F)]
ATOM H7T  HAL2    0.09 !                [(CH)2]6 (C6S, C7S....C17S)           |
GROUP                  !                   |                                 C39F--H39F
ATOM C8S  CTL2   -0.18 !           H18S---C18S---H18U                        ||
ATOM H8S  HAL2    0.09 !                   |                                 C40F--H40F
ATOM H8T  HAL2    0.09 !                  H18T                                |
GROUP                  !                                              H41F---C41F--H41G
ATOM C9S  CTL2   -0.18 !                                                      |
ATOM H9S  HAL2    0.09 !                                                     C42F--H42F
ATOM H9T  HAL2    0.09 !                                                     ||
GROUP                  !                                                     C43F--H43F
ATOM C10S CTL2   -0.18 !                                                      |
ATOM H10S HAL2    0.09 !                                              H44F---C44F--H44G
ATOM H10T HAL2    0.09 !                                                      |
GROUP                                                                      [(CH2)45F (C45F,C46F,C47F)]
ATOM C11S CTL2   -0.18 !                                                      |
ATOM H11S HAL2    0.09 !                                              H48F---C48F---H48G
ATOM H11T HAL2    0.09 !                                                      |
GROUP                                                                        H48H
ATOM C12S CTL2   -0.18 !
ATOM H12S HAL2    0.09 !
ATOM H12T HAL2    0.09 !
GROUP
ATOM C13S  CTL2  -0.18 !
ATOM H13S  HAL2   0.09 !
ATOM H13T  HAL2   0.09 !
GROUP
ATOM C14S  CTL2  -0.18 !
ATOM H14S  HAL2   0.09 !
ATOM H14T  HAL2   0.09 !
GROUP
ATOM C15S CTL2   -0.18 !
ATOM H15S HAL2    0.09 !
ATOM H15T HAL2    0.09 !
GROUP
ATOM C16S CTL2   -0.18 !
ATOM H16S HAL2    0.09 !
ATOM H16T HAL2    0.09 !
GROUP
ATOM C17S CTL2   -0.18 !
ATOM H17S HAL2    0.09 !
ATOM H17T HAL2    0.09 !
GROUP                  !
ATOM C18S CTL3   -0.27 !
ATOM H18S HAL3    0.09 !
ATOM H18T HAL3    0.09 !
ATOM H18U HAL3    0.09 !
GROUP                  !FATTY ACID CHAIN
ATOM C1F  C       0.55 !
ATOM OF   O      -0.60 !
ATOM C2F  CTL2   -0.07 !
ATOM H2F  HAL2    0.06 !
ATOM H2G  HAL2    0.06 !
GROUP                  !
ATOM C3F  CTL2   -0.18 !
ATOM H3F  HAL2    0.09 !
ATOM H3G  HAL2    0.09 !
GROUP                  !
ATOM C4F  CTL2   -0.18 !
ATOM H4F  HAL2    0.09 !
ATOM H4G  HAL2    0.09 !
GROUP                  !
ATOM C5F  CTL2   -0.18 !
ATOM H5F  HAL2    0.09 !
ATOM H5G  HAL2    0.09 !
GROUP                  !
ATOM C6F  CTL2   -0.18 !
ATOM H6F  HAL2    0.09 !
ATOM H6G  HAL2    0.09 !
GROUP                  !
ATOM C7F  CTL2   -0.18 !
ATOM H7F  HAL2    0.09 !
ATOM H7G  HAL2    0.09 !
GROUP                  !
ATOM C8F  CTL2   -0.18 !
ATOM H8F  HAL2    0.09 !
ATOM H8G  HAL2    0.09 !
GROUP                  !
ATOM C9F  CTL2   -0.18 !
ATOM H9F  HAL2    0.09 !
ATOM H9G  HAL2    0.09 !
GROUP                  !
ATOM C10F CTL2   -0.18 !
ATOM H10F HAL2    0.09 !
ATOM H10G HAL2    0.09 !
GROUP                  !
ATOM C11F CTL2   -0.18 !
ATOM H11F HAL2    0.09 !
ATOM H11G HAL2    0.09 !
GROUP                  !
ATOM C12F CTL2   -0.18 !
ATOM H12F HAL2    0.09 !
ATOM H12G HAL2    0.09 !
GROUP                  !
ATOM C13F CTL2   -0.18 !
ATOM H13F HAL2    0.09 !
ATOM H13G HAL2    0.09 !
GROUP                  !
ATOM C14F CTL2   -0.18 !
ATOM H14F HAL2    0.09 !
ATOM H14G HAL2    0.09 !
GROUP                  !
ATOM C15F CTL2   -0.18 !
ATOM H15F HAL2    0.09 !
ATOM H15G HAL2    0.09 !
GROUP                  !
ATOM C16F CTL2   -0.18 !
ATOM H16F HAL2    0.09 !
ATOM H16G HAL2    0.09 !
GROUP                  !
ATOM C17F CTL2   -0.18 !
ATOM H17F HAL2    0.09 !
ATOM H17G HAL2    0.09 !
GROUP                  !
ATOM C18F CTL2   -0.18 !
ATOM H18F HAL2    0.09 !
ATOM H18G HAL2    0.09 !
GROUP                  !
ATOM C19F CTL2   -0.18 !
ATOM H19F HAL2    0.09 !
ATOM H19G HAL2    0.09 !
GROUP                  !
ATOM C20F CTL2   -0.18 !
ATOM H20F HAL2    0.09 !
ATOM H20G HAL2    0.09 !
GROUP                  !
ATOM C21F CTL2   -0.18 !
ATOM H21F HAL2    0.09 !
ATOM H21G HAL2    0.09 !
!Edited from this point
GROUP                  !
ATOM C22F CTL2   -0.18 !
ATOM H22F HAL2    0.09 !
ATOM H22G HAL2    0.09 !
GROUP                  !
ATOM C23F CTL2   -0.18 !
ATOM H23F HAL2    0.09 !
ATOM H23G HAL2    0.09 !
GROUP                  !
ATOM C24F CTL2   -0.18 !
ATOM H24F HAL2    0.09 !
ATOM H24G HAL2    0.09 !
GROUP                  !
ATOM C25F CTL2   -0.18 !
ATOM H25F HAL2    0.09 !
ATOM H25G HAL2    0.09 !
GROUP                  !
ATOM C26F CTL2   -0.18 !
ATOM H26F HAL2    0.09 !
ATOM H26G HAL2    0.09 !
GROUP                  !
ATOM C27F CTL2   -0.18 !
ATOM H27F HAL2    0.09 !
ATOM H27G HAL2    0.09 !
GROUP                  !
ATOM C28F CTL2   -0.18 !
ATOM H28F HAL2    0.09 !
ATOM H28G HAL2    0.09 !
GROUP                  !
ATOM C29F CTL2   -0.18 !
ATOM H29F HAL2    0.09 !
ATOM H29G HAL2    0.09 !
GROUP                  !
ATOM C30F CTL2    0.08 !
ATOM H30F HAL2    0.09 !
ATOM H30G HAL2    0.09 !
ATOM O2F  OSL    -0.49 !
ATOM C31F CL      0.90 !
ATOM O3F  OBL    -0.63 !
ATOM C32F CTL2   -0.22 !
ATOM H32F HAL2    0.09 !
ATOM H32G HAL2    0.09 !
GROUP                  !
ATOM C33F CTL2   -0.18 !
ATOM H33F HAL2    0.09 !
ATOM H33G HAL2    0.09 !
GROUP                  !
ATOM C34F CTL2   -0.18 !
ATOM H34F HAL2    0.09 !
ATOM H34G HAL2    0.09 !
GROUP                  !
ATOM C35F CTL2   -0.18 !
ATOM H35F HAL2    0.09 !
ATOM H35G HAL2    0.09 !
GROUP                  !
ATOM C36F CTL2   -0.18 !
ATOM H36F HAL2    0.09 !
ATOM H36G HAL2    0.09 !
GROUP                  !
ATOM C37F CTL2   -0.18 !
ATOM H37F HAL2    0.09 !
ATOM H37G HAL2    0.09 !
GROUP                  !
ATOM C38F CTL2   -0.18 !
ATOM H38F HAL2    0.09 !
ATOM H38G HAL2    0.09 !
GROUP                   !
ATOM C39F  CEL1   -0.15 !
ATOM H39F  HEL1    0.15 !
GROUP                   !
ATOM C40F  CEL1   -0.15 !
ATOM H40F  HEL1    0.15 !
GROUP                   !
ATOM C41F  CTL2   -0.18 !
ATOM H41F  HAL2    0.09 !
ATOM H41G  HAL2    0.09 !
GROUP                   !
ATOM C42F  CEL1   -0.15 !
ATOM H42F  HEL1    0.15 !
GROUP                   !
ATOM C43F  CEL1   -0.15 !
ATOM H43F  HEL1    0.15 !
GROUP                  !
ATOM C44F CTL2   -0.18 !
ATOM H44F HAL2    0.09 !
ATOM H44G HAL2    0.09 !
GROUP                  !
ATOM C45F CTL2   -0.18 !
ATOM H45F HAL2    0.09 !
ATOM H45G HAL2    0.09 !
GROUP                  !
ATOM C46F CTL2   -0.18 !
ATOM H46F HAL2    0.09 !
ATOM H46G HAL2    0.09 !
GROUP                  !
ATOM C47F CTL2   -0.18 !
ATOM H47F HAL2    0.09 !
ATOM H47G HAL2    0.09 !
GROUP                  !
ATOM C48F CTL3   -0.27 !
ATOM H48F HAL3    0.09 !
ATOM H48G HAL3    0.09 !
ATOM H48H HAL3    0.09 !

!SPHINGOSINE CHAIN
BOND  C18S H18S C18S H18T  C18S H18U
BOND  C18S C17S C17S H17S  C17S H17T
BOND  C17S C16S C16S H16S  C16S H16T
BOND  C16S C15S C15S H15S  C15S H15T
BOND  C15S C14S C14S H14S  C14S H14T
BOND  C14S C13S C13S H13S  C13S H13T
BOND  C13S C12S C12S H12S  C12S H12T
BOND  C12S C11S C11S H11S  C11S H11T
BOND  C11S C10S C10S H10S  C10S H10T
BOND  C10S C9S  C9S  H9S   C9S  H9T
BOND  C9S  C8S  C8S  H8S   C8S  H8T
BOND  C8S  C7S  C7S  H7S   C7S  H7T
BOND  C7S  C6S  C6S  H6S   C6S  H6T
BOND  C6S  C5S  C5S  H5S   C4S  H4S
BOND  C4S  C3S  C3S  H3S   C3S  O3
BOND  O3   HO3
BOND  C3S  C2S  C2S  H2S
BOND  C2S  C1S  C1S  H1S   C1S  H1T
BOND  C1S  O1   O1   HO1

!FATTY ACID CHAIN
BOND  C2S  NF   NF   HNF   NF   C1F
BOND  C1F  C2F  C2F  H2F   C2F  H2G
BOND  C2F  C3F  C3F  H3F   C3F  H3G
BOND  C3F  C4F  C4F  H4F   C4F  H4G
BOND  C4F  C5F  C5F  H5F   C5F  H5G
BOND  C5F  C6F  C6F  H6F   C6F  H6G
BOND  C6F  C7F  C7F  H7F   C7F  H7G
BOND  C7F  C8F  C8F  H8F   C8F  H8G
BOND  C8F  C9F  C9F  H9F   C9F  H9G
BOND  C9F  C10F C10F H10F  C10F H10G
BOND  C10F C11F C11F H11F  C11F H11G
BOND  C11F C12F C12F H12F  C12F H12G
BOND  C12F C13F C13F H13F  C13F H13G
BOND  C13F C14F C14F H14F  C14F H14G
BOND  C14F C15F C15F H15F  C15F H15G
BOND  C15F C16F C16F H16F  C16F H16G
BOND  C16F C17F C17F H17F  C17F H17G
BOND  C17F C18F C18F H18F  C18F H18G
BOND  C18F C19F C19F H19F  C19F H19G
BOND  C19F C20F C20F H20F  C20F H20G
BOND  C20F C21F C21F H21F  C21F H21G
BOND  C21F C22F C22F H22F  C22F H22G
!Additions
BOND  C22F C23F C23F H23F  C23F H23G
BOND  C23F C24F C24F H24F  C24F H24G
BOND  C24F C25F C25F H25F  C25F H25G
BOND  C25F C26F C26F H26F  C26F H26G
BOND  C26F C27F C27F H27F  C27F H27G
BOND  C27F C28F C28F H28F  C28F H28G
BOND  C28F C29F C29F H29F  C29F H29G
BOND  C29F C30F C30F H30F  C30F H30G
BOND  C30F O2F  O2F  C31F
BOND  C31F C32F C32F H32F  C32F H32G
BOND  C32F C33F C33F H33F  C33F H33G
BOND  C33F C34F C34F H34F  C34F H34G
BOND  C34F C35F C35F H35F  C35F H35G
BOND  C35F C36F C36F H36F  C36F H36G
BOND  C36F C37F C37F H37F  C37F H37G
BOND  C37F C38F C38F H38F  C38F H38G
BOND  C38F C39F C39F H39F  C40F H40F
BOND  C40F C41F C41F H41F  C41F H41G
BOND  C41F C42F C42F H42F  C43F H43F
BOND  C43F C44F C44F H44F  C44F H44G
BOND  C44F C45F C45F H45F  C45F H45G
BOND  C45F C46F C46F H46F  C46F H46G
BOND  C46F C47F C47F H47F  C47F H47G
BOND  C47F C48F C48F H48F  C48F H48G
BOND  C48F H48H

DOUBLE C4S  C5S
DOUBLE C1F  OF
DOUBLE C31F O3F
DOUBLE C39F C40F
DOUBLE C42F C43F
IMPR   C1F C2F NF OF  NF C1F C2S HNF
IMPR   C31F O2F C32F O3F

!IC TABLE
 IC   C18S     C17S    C16S    C15S       1.5309  113.23  180.00  112.64   1.5346
 IC   C17S     C16S    C15S    C14S       1.5337  112.64  180.00  112.58   1.5345
 IC   C16S     C15S    C14S    C13S       1.5346  112.58  180.00  112.58   1.5345
 IC   C15S     C14S    C13S    C12S       1.5345  112.58 -179.99  112.58   1.5345
 IC   C14S     C13S    C12S    C11S       1.5345  112.58  179.97  112.58   1.5344
 IC   C13S     C12S    C11S    C10S       1.5345  112.58 -179.96  112.61   1.5345
 IC   C12S     C11S    C10S    C9S        1.5344  112.61  179.97  112.54   1.5344
 IC   C11S     C10S    C9S     C8S        1.5345  112.54 -179.87  112.66   1.5345
 IC   C10S     C9S     C8S     C7S        1.5344  112.66 -179.89  112.50   1.5354
 IC   C9S      C8S     C7S     C6S        1.5345  112.50 -179.79  112.41   1.5391
 IC   C8S      C7S     C6S     C5S        1.5354  112.41 -179.61  111.46   1.5077
 IC   C7S      C6S     C5S     C4S        1.5391  111.46 -117.13  124.77   1.3444
 IC   C6S      C5S     C4S     C3S        1.5077  124.77  179.01  124.28   1.5009
 IC   C5S      C4S     C3S     C2S        1.3444  124.28  -84.24  110.14   1.5343
 IC   C5S      C4S     C3S     O3         1.3444  124.28  156.07  107.64   1.4235
 IC   C4S      C3S     C2S     C1S        1.5009  110.14  -70.50  114.25   1.5586
 IC   HO1      O1      C1S     C2S        1.5725  121.69  103.66  111.21   1.5586
 IC   C2S      O1     *C1S     H1S        1.5586  111.21  118.79  108.35   1.1121
 IC   C2S      O1     *C1S     H1T        1.5586  111.21 -123.25  112.85   1.1152
 IC   O1       C1S     C2S     C3S        1.4327  111.21  175.67  114.25   1.5343
 IC   C3S      C1S    *C2S     NF         1.5343  114.25  120.00  111.52   1.4406
 IC   C3S      C1S    *C2S     H2S        1.5343  114.25 -120.00  105.03   1.1194
 IC   C1S      C2S     NF      C1F        1.5586  111.52  160.94  124.85   1.3364
 IC   C1F      C2S    *NF      HNF        1.3364  124.85 -157.81  113.39   1.0062
 IC   C1S      C2S     C3S     C4S        1.5586  114.25  -70.50  110.14   1.5009
 IC   C4S      C2S    *C3S     O3         1.5009  110.14  118.36  109.80   1.4235
 IC   C4S      C2S    *C3S     H3S        1.5009  110.14 -121.14  110.10   1.1140
 IC   C2S      C3S     O3      HO3        1.5343  109.80   46.50  104.54   0.9610
 IC   C2S      C3S     C4S     C5S        1.5343  110.14  -84.24  124.28   1.3444
 IC   C5S      C3S    *C4S     H4S        1.3444  124.28  178.79  115.93   1.1003
 IC   C3S      C4S     C5S     C6S        1.5009  124.28  179.01  124.77   1.5077
 IC   C6S      C4S    *C5S     H5S        1.5077  124.77 -178.18  119.00   1.1029
 IC   C4S      C5S     C6S     C7S        1.3444  124.77 -117.13  111.46   1.5391
 IC   C7S      C5S    *C6S     H6S        1.5391  111.46  120.98  111.41   1.1142
 IC   C7S      C5S    *C6S     H6T        1.5391  111.46 -120.60  109.91   1.1125
 IC   C5S      C6S     C7S     C8S        1.5077  111.46 -179.61  112.41   1.5354
 IC   C8S      C6S    *C7S     H7S        1.5354  112.41  121.26  109.74   1.1138
 IC   C8S      C6S    *C7S     H7T        1.5354  112.41 -120.99  109.40   1.1147
 IC   C6S      C7S     C8S     C9S        1.5391  112.41 -179.79  112.50   1.5345
 IC   C9S      C7S    *C8S     H8S        1.5345  112.50  121.20  108.97   1.1132
 IC   C9S      C7S    *C8S     H8T        1.5345  112.50 -121.38  109.07   1.1129
 IC   C7S      C8S     C9S     C10S       1.5354  112.50 -179.89  112.66   1.5344
 IC   C10S     C8S    *C9S     H9S        1.5344  112.66  121.49  109.05   1.1133
 IC   C10S     C8S    *C9S     H9T        1.5344  112.66 -121.38  108.96   1.1136
 IC   C8S      C9S     C10S    C11S       1.5345  112.66 -179.87  112.54   1.5345
 IC   C11S     C9S    *C10S    H10S       1.5345  112.54  121.27  109.07   1.1133
 IC   C11S     C9S    *C10S    H10T       1.5345  112.54 -121.34  109.11   1.1132
 IC   C9S      C10S    C11S    C12S       1.5344  112.54  179.97  112.61   1.5344
 IC   C12S     C10S   *C11S    H11S       1.5344  112.61  121.36  109.09   1.1133
 IC   C12S     C10S   *C11S    H11T       1.5344  112.61 -121.33  109.07   1.1134
 IC   C10S     C11S    C12S    C13S       1.5345  112.61 -179.96  112.58   1.5345
 IC   C13S     C11S   *C12S    H12S       1.5345  112.58  121.29  109.12   1.1133
 IC   C13S     C11S   *C12S    H12T       1.5345  112.58 -121.31  109.15   1.1133
 IC   C11S     C12S    C13S    C14S       1.5344  112.58  179.97  112.58   1.5345
 IC   C14S     C12S   *C13S    H13S       1.5345  112.58  121.30  109.13   1.1133
 IC   C14S     C12S   *C13S    H13T       1.5345  112.58 -121.30  109.13   1.1133
 IC   C12S     C13S    C14S    C15S       1.5345  112.58 -179.99  112.58   1.5345
 IC   C15S     C13S   *C14S    H14S       1.5345  112.58  121.30  109.12   1.1133
 IC   C15S     C13S   *C14S    H14T       1.5345  112.58 -121.31  109.12   1.1133
 IC   C13S     C14S    C15S    C16S       1.5345  112.58  180.00  112.58   1.5346
 IC   C16S     C14S   *C15S    H15S       1.5346  112.58  121.30  109.11   1.1133
 IC   C16S     C14S   *C15S    H15T       1.5346  112.58 -121.30  109.11   1.1133
 IC   C14S     C15S    C16S    C17S       1.5345  112.58  180.00  112.64   1.5337
 IC   C17S     C15S   *C16S    H16S       1.5337  112.64  121.32  109.14   1.1133
 IC   C17S     C15S   *C16S    H16T       1.5337  112.64 -121.32  109.14   1.1133
 IC   C15S     C16S    C17S    C18S       1.5346  112.64  180.00  113.23   1.5309
 IC   C18S     C16S   *C17S    H17S       1.5309  113.23  121.67  108.77   1.1142
 IC   C18S     C16S   *C17S    H17T       1.5309  113.23 -121.67  108.77   1.1142
 IC   C16S     C17S    C18S    H18S       1.5337  113.23  180.00  110.63   1.1113
 IC   H18S     C17S   *C18S    H18T       1.1113  110.63  120.07  110.47   1.1114
 IC   H18S     C17S   *C18S    H18U       1.1113  110.63 -120.07  110.47   1.1114
 IC   C2S      NF      C1F     C2F        1.4406  124.85 -156.83  114.97   1.4964
 IC   C2F      NF     *C1F     OF         1.4964  114.97  162.54  122.11   1.2268
 IC   NF       C1F     C2F     C3F        1.3364  114.97 -146.57  111.92   1.5432
 IC   C3F      C1F    *C2F     H2F        1.5432  111.92 -120.83  107.93   1.1115
 IC   H2F      C1F    *C2F     H2G        1.1115  107.93 -117.30  109.04   1.1113
 IC   C1F      C2F     C3F     C4F        1.4964  111.92  179.54  112.84   1.5310
 IC   C4F      C2F    *C3F     H3F        1.5310  112.84 -121.63  109.37   1.1145
 IC   H3F      C2F    *C3F     H3G        1.1145  109.37 -117.07  109.08   1.1157
 IC   C2F      C3F     C4F     C5F        1.5434  112.23  174.86  112.58   1.5342
 IC   C5F      C3F    *C4F     H4F        1.5342  112.58 -120.18  108.65   1.1140
 IC   H4F      C3F    *C4F     H4G        1.1140  108.65 -117.52  109.62   1.1127
 IC   C3F      C4F     C5F     C6F        1.5340  112.58 -174.06  112.39   1.5340
 IC   C6F      C4F    *C5F     H5F        1.5340  112.39 -122.01  109.38   1.1130
 IC   H5F      C4F    *C5F     H5G        1.1130  109.38 -117.34  108.92   1.1134
 IC   C4F      C5F     C6F     C7F        1.5342  112.39  178.27  112.75   1.5340
 IC   C7F      C5F    *C6F     H6F        1.5340  112.75 -120.93  108.96   1.1137
 IC   H6F      C5F    *C6F     H6G        1.1137  108.96 -117.41  109.22   1.1131
 IC   C5F      C6F     C7F     C8F        1.5340  112.75 -178.89  112.33   1.5342
 IC   C8F      C6F    *C7F     H7F        1.5342  112.33 -121.40  109.26   1.1132
 IC   H7F      C6F    *C7F     H7G        1.1132  109.26 -117.45  109.12   1.1130
 IC   C6F      C7F     C8F     C9F        1.5340  112.33  179.09  112.77   1.5340
 IC   C9F      C7F    *C8F     H8F        1.5340  112.77 -121.23  109.16   1.1134
 IC   H8F      C7F    *C8F     H8G        1.1134  109.16 -117.38  109.08   1.1133
 IC   C7F      C8F     C9F     C10F       1.5342  112.77  179.02  112.34   1.5343
 IC   C10F     C8F    *C9F     H9F        1.5343  112.34 -121.27  109.27   1.1132
 IC   H9F      C8F    *C9F     H9G        1.1132  109.27 -117.45  109.10   1.1130
 IC   C8F      C9F     C10F    C11F       1.5340  112.34  178.16  112.74   1.5340
 IC   C11F     C9F    *C10F    H10F       1.5340  112.74 -121.18  109.16   1.1134
 IC   H10F     C9F    *C10F    H10G       1.1134  109.16 -117.35  109.10   1.1132
 IC   C9F      C10F    C11F    C12F       1.5343  112.74  178.91  112.38   1.5343
 IC   C12F     C10F   *C11F    H11F       1.5343  112.38 -121.39  109.34   1.1131
 IC   H11F     C10F   *C11F    H11G       1.1131  109.34 -117.43  108.98   1.1132
 IC   C10F     C11F    C12F    C13F       1.5340  112.38  176.93  112.68   1.5340
 IC   C13F     C11F   *C12F    H12F       1.5340  112.68 -121.02  109.05   1.1134
 IC   H12F     C11F   *C12F    H12G       1.1134  109.05 -117.34  109.20   1.1131
 IC   C11F     C12F    C13F    C14F       1.5343  112.68 -179.93  112.45   1.5345
 IC   C14F     C12F   *C13F    H13F       1.5345  112.45 -121.60  109.42   1.1129
 IC   H13F     C12F   *C13F    H13G       1.1129  109.42 -117.40  108.85   1.1134
 IC   C12F     C13F    C14F    C15F       1.5340  112.45  175.93  112.68   1.5334
 IC   C15F     C13F   *C14F    H14F       1.5334  112.68 -121.00  109.06   1.1131
 IC   H14F     C13F   *C14F    H14G       1.1131  109.06 -117.24  109.28   1.1130
 IC   C13F     C14F    C15F    C16F       1.5345  112.68 -178.23  113.16   1.5306
 IC   C16F     C14F   *C15F    H15F       1.5306  113.16 -121.86  108.84   1.1140
 IC   H15F     C14F   *C15F    H15G       1.1140  108.84 -116.70  108.76   1.1144
 IC   C14F     C15F    C16F    C17F       1.5345  112.68 -178.23  113.16   1.5306
 IC   C17F     C15F   *C16F    H16F       1.5306  113.16 -121.86  108.84   1.1140
 IC   H16F     C15F   *C16F    H16G       1.1140  108.84 -116.70  108.76   1.1144
 IC   C15F     C16F    C17F    C18F       1.5345  112.68 -178.23  113.16   1.5306
 IC   C18F     C16F   *C17F    H17F       1.5306  113.16 -121.86  108.84   1.1140
 IC   H17F     C16F   *C17F    H17G       1.1140  108.84 -116.70  108.76   1.1144
 IC   C16F     C17F    C18F    C19F       1.5345  112.68 -178.23  113.16   1.5306
 IC   C19F     C17F   *C18F    H18F       1.5306  113.16 -121.86  108.84   1.1140
 IC   H18F     C17F   *C18F    H18G       1.1140  108.84 -116.70  108.76   1.1144
 IC   C17F     C18F    C19F    C20F       1.5344  112.57  179.80  112.59   1.5346
 IC   C20F     C18F   *C19F    H19F       1.5346  112.59 -121.28  109.10   1.1133
 IC   H19F     C18F   *C19F    H19G       1.1133  109.10 -117.38  109.12   1.1133
 IC   C18F     C19F    C20F    C21F       1.5345  112.59 -179.89  112.63   1.5337
 IC   C21F     C19F   *C20F    H20F       1.5337  112.63 -121.33  109.16   1.1133
 IC   H20F     C19F   *C20F    H20G       1.1133  109.16 -117.38  109.14   1.1133
 IC   C19F     C20F    C21F    C22F       1.5346  112.63  179.93  113.24   1.5309
 IC   C22F     C20F   *C21F    H21F       1.5309  113.24 -121.66  108.77   1.1142
 IC   H21F     C20F   *C21F    H21G       1.1142  108.77 -116.65  108.78   1.1142
 IC   C20F     C21F    C22F    C23F       1.5346  112.63  179.93  113.24   1.5309
 IC   C23F     C21F   *C22F    H22F       1.5309  113.24 -121.66  108.77   1.1142
 IC   H22F     C21F   *C22F    H22G       1.1142  108.77 -116.65  108.78   1.1142
 IC   C21F     C22F    C23F    C24F       1.5346  112.63  179.93  113.24   1.5309
 IC   C24F     C22F   *C23F    H23F       1.5309  113.24 -121.66  108.77   1.1142
 IC   H23F     C22F   *C23F    H23G       1.1142  108.77 -116.65  108.78   1.1142
 IC   C22F     C23F    C24F    C25F       1.5346  112.63  179.93  113.24   1.5309
 IC   C25F     C23F   *C24F    H24F       1.5309  113.24 -121.66  108.77   1.1142
 IC   H24F     C23F   *C24F    H24G       1.1142  108.77 -116.65  108.78   1.1142
 IC   C23F     C24F    C25F    C26F       1.5346  112.63  179.93  113.24   1.5309
 IC   C26F     C24F   *C25F    H25F       1.5309  113.24 -121.66  108.77   1.1142
 IC   H25F     C24F   *C25F    H25G       1.1142  108.77 -116.65  108.78   1.1142
 IC   C24F     C25F    C26F    C27F       1.5346  112.63  179.93  113.24   1.5309
 IC   C27F     C25F   *C26F    H26F       1.5309  113.24 -121.66  108.77   1.1142
 IC   H26F     C25F   *C26F    H26G       1.1142  108.77 -116.65  108.78   1.1142
 IC   C25F     C26F    C27F    C28F       1.5346  112.63  179.93  113.24   1.5309
 IC   C28F     C26F   *C27F    H27F       1.5309  113.24 -121.66  108.77   1.1142
 IC   H27F     C26F   *C27F    H27G       1.1142  108.77 -116.65  108.78   1.1142
 IC   C26F     C27F    C28F    C29F       1.5346  112.63  179.93  113.24   1.5309
 IC   C29F     C27F   *C28F    H28F       1.5309  113.24 -121.66  108.77   1.1142
 IC   H28F     C27F   *C28F    H28G       1.1142  108.77 -116.65  108.78   1.1142
 IC   C27F     C28F    C29F    C30F       1.5346  112.63  179.93  113.24   1.5309
 IC   C30F     C28F   *C29F    H29F       1.5309  113.24 -121.66  108.77   1.1142
 IC   H29F     C28F   *C29F    H29G       1.1142  108.77 -116.65  108.78   1.1142
 IC   C28F     C29F    C30F    O2F        1.5551  112.09 -164.18  111.18   1.4463
 IC   O2F      C29F   *C30F    H30F       1.4300  110.10  120.00  110.10   1.1110
 IC   O2F      C29F   *C30F    H30G       1.4300  110.10 -120.00  110.10   1.1110
 IC   C29F     C30F    O2F     C31F       1.5300  110.10  180.00  109.60   1.3340
 IC   C30F     O2F     C31F    C32F       1.4300  109.60  180.00  109.00   1.5220
 IC   C32F     O2F    *C31F    O3F        1.5298  116.63 -180.00  124.26   1.2571
 IC   O2F      C31F    C32F    C33F       1.3278  109.99 -122.12  112.51   1.5448
 IC   H32F     C31F   *C32F    C33F       1.1110  109.50  116.63  108.00   1.5300
 IC   H32F     C31F   *C32F    H32G       1.1085  107.18 -116.63  107.19   1.1083
 IC   C31F     C32F    C33F    C34F       1.5298  113.15 -179.70  112.66   1.5331
 IC   C34F     C32F   *C33F    H33F       1.5331  112.66 -121.69  108.93   1.1136
 IC   H33F     C32F   *C33F    H33G       1.1136  108.93 -116.74  108.82   1.1137
 IC   C32F     C33F    C34F    C35F       1.5448  112.66  179.40  112.23   1.5343
 IC   C35F     C33F   *C34F    H34F       1.5343  112.23 -121.28  108.76   1.1127
 IC   H34F     C33F   *C34F    H34G       1.1127  108.76 -117.30  108.84   1.1125
 IC   C33F     C34F    C35F    C36F       1.5331  112.23 -179.69  112.87   1.5344
 IC   C36F     C34F   *C35F    H35F       1.5344  112.87 -121.85  108.80   1.1128
 IC   H35F     C34F   *C35F    H35G       1.1128  108.80 -116.72  108.52   1.1132
 IC   C34F     C35F    C36F    C37F       1.5343  112.87  179.07  112.68   1.5360
 IC   C37F     C35F   *C36F    H36F       1.5360  112.68 -120.99  108.73   1.1132
 IC   H36F     C35F   *C36F    H36G       1.1132  108.73 -117.29  109.25   1.1128
 IC   C35F     C36F    C37F    C38F       1.5344  112.68 -176.21  112.28   1.5396
 IC   C38F     C36F   *C37F    H37F       1.5396  112.28 -121.80  108.90   1.1136
 IC   H37F     C36F   *C37F    H37G       1.1136  108.90 -117.13  108.22   1.1138
 IC   C36F     C37F    C38F    C39F       1.5360  112.28  176.90  111.98   1.5093
 IC   C39F     C37F   *C38F    H38F       1.5093  111.98 -120.93  108.09   1.1126
 IC   H38F     C37F   *C38F    H38G       1.1126  108.09 -115.53  107.69   1.1129
 IC   C37F     C38F    C39F    C40F       1.5396  111.98  139.51  126.65   1.3471
 IC   C40F     C38F   *C39F    H39F       1.3471  126.65 -179.19  114.66   1.1009
 IC   C38F     C39F    C40F    C41F       1.5093  126.65  1.8100  126.56   1.5123 ! cis db
 IC   C41F     C39F   *C40F    H40F       1.5123  126.56  179.12  117.98   1.1018
 IC   C39F     C40F    C41F    C42F       1.3471  126.56  140.24  112.05   1.5131
 IC   C42F     C40F   *C41F    H41F       1.5131  112.05 -124.16  110.80   1.1110
 IC   H41F     C40F   *C41F    H41G       1.1110  110.80 -115.90  108.58   1.1121
 IC   C40F     C41F    C42F    C43F       1.5123  112.05 -138.44  126.97   1.3475
 IC   C43F     C41F   *C42F    H42F       1.3475  126.97  179.26  115.00   1.1013
 IC   C41F     C42F    C43F    C44F       1.5131  126.97 -2.0300  127.39   1.5102 ! cis db
 IC   C44F     C42F   *C43F    H43F       1.5102  127.39 -178.51  118.41   1.1012
 IC   C42F     C43F    C44F    C45F       1.3475  127.39 -133.97  111.07   1.5404
 IC   C45F     C43F   *C44F    H44F       1.5404  111.07 -119.92  109.95   1.1127
 IC   H44F     C43F   *C44F    H44G       1.1127  109.95 -119.05  112.16   1.1126
 IC   C43F     C44F    C45F    C46F       1.5102  111.07  179.84  112.99   1.5359
 IC   C46F     C44F   *C45F    H45F       1.5359  112.99 -121.05  109.58   1.1140
 IC   H45F     C44F   *C45F    H45G       1.1140  109.58 -118.09  109.57   1.1139
 IC   C44F     C45F    C46F    C47F       1.5404  112.99  178.40  112.19   1.5346
 IC   C47F     C45F   *C46F    H46F       1.5346  112.19 -121.11  109.32   1.1129
 IC   H46F     C45F   *C46F    H46G       1.1129  109.32 -117.70  109.24   1.1130
 IC   C45F     C46F    C47F    C48F       1.5359  112.19  179.15  113.73   1.5303
 IC   C48F     C46F   *C47F    H47F       1.5303  113.73 -121.74  108.59   1.1141
 IC   H47F     C46F   *C47F    H47G       1.1141  108.59 -116.51  108.57   1.1141
 IC   C46F     C47F    C48F    H48F       1.5346  113.73 -60.380  110.46   1.1112
 IC   H48F     C47F   *C48F    H48G       1.1112  110.46  120.06  110.52   1.1112
 IC   H48F     C47F   *C48F    H48H       1.1112  110.46 -119.93  110.52   1.1116

PATCH FIRST NONE LAST NONE


RESI CER240       0.00 !   CERAMIDE d18:1/24:0
                       !
GROUP                  !                HO1
ATOM O1  OHL -0.69     !                  \
ATOM HO1 HOL  0.30     !                   O1
ATOM C1S  CTO2    0.49 !                   |
ATOM H1S  HAL2   -0.05 !             H1S---C1S---H1T
ATOM H1T  HAL2   -0.05 !                   |
GROUP                  !             H2S---C2S-------------NF--HNF
ATOM NF   NHL    -0.70 !                   |               |
ATOM HNF  H       0.35 !                   |               |
ATOM C2S  CTL1    0.30 !                   |               |
ATOM H2S  HAL1    0.05 !                   |               |
GROUP                  !                   |               |
ATOM C3S  CTO1    0.50 !                   |               C1F=OF (FATTY ACID CHAIN)
ATOM H3S  HAL1   -0.11 !                   |               |
ATOM O3   OHL    -0.69 !                   |               |
ATOM HO3  HOL     0.30 !                   |       H2F----C2F---H2G
GROUP                  !                   |               |
ATOM C4S  CEL3   -0.15 !                   |            [(CH2)3F (C3F,C4F...C23F)
ATOM H4S  HEL1    0.15 !                   |               |
GROUP                  !                   |       H24F---C24F---H24G
ATOM C5S  CEL3   -0.15 !                   |               |
ATOM H5S  HEL1    0.15 !                   |              H24H
GROUP                  !            H3S----C3S--O3--HO3
ATOM C6S  CTL2   -0.18 !                   |
ATOM H6S  HAL2    0.09 !                  C4S--H4S
ATOM H6T  HAL2    0.09 !                  ||
GROUP                  !                  C5S--H5S
ATOM C7S  CTL2   -0.18 !                   |
ATOM H7S  HAL2    0.09 !                   |
ATOM H7T  HAL2    0.09 !                [(CH)2]6 (C6S, C7S....C17S)
GROUP                  !                   |
ATOM C8S  CTL2   -0.18 !           H18S---C18S---H18U
ATOM H8S  HAL2    0.09 !                   |
ATOM H8T  HAL2    0.09 !                  H18T
GROUP                  !
ATOM C9S  CTL2   -0.18 !
ATOM H9S  HAL2    0.09 !
ATOM H9T  HAL2    0.09 !
GROUP                  !
ATOM C10S CTL2   -0.18 !
ATOM H10S HAL2    0.09 !
ATOM H10T HAL2    0.09 !
GROUP
ATOM C11S CTL2   -0.18 !
ATOM H11S HAL2    0.09 !
ATOM H11T HAL2    0.09 !
GROUP
ATOM C12S CTL2   -0.18 !
ATOM H12S HAL2    0.09 !
ATOM H12T HAL2    0.09 !
GROUP
ATOM C13S  CTL2  -0.18 !
ATOM H13S  HAL2   0.09 !
ATOM H13T  HAL2   0.09 !
GROUP
ATOM C14S  CTL2  -0.18 !
ATOM H14S  HAL2   0.09 !
ATOM H14T  HAL2   0.09 !
GROUP
ATOM C15S CTL2   -0.18 !
ATOM H15S HAL2    0.09 !
ATOM H15T HAL2    0.09 !
GROUP
ATOM C16S CTL2   -0.18 !
ATOM H16S HAL2    0.09 !
ATOM H16T HAL2    0.09 !
GROUP
ATOM C17S CTL2   -0.18 !
ATOM H17S HAL2    0.09 !
ATOM H17T HAL2    0.09 !
GROUP                  !
ATOM C18S CTL3   -0.27 !
ATOM H18S HAL3    0.09 !
ATOM H18T HAL3    0.09 !
ATOM H18U HAL3    0.09 !
GROUP                  !FATTY ACID CHAIN
ATOM C1F  C       0.55 !
ATOM OF   O      -0.60 !
ATOM C2F  CTL2   -0.07 !
ATOM H2F  HAL2    0.06 !
ATOM H2G  HAL2    0.06 !
GROUP                  !
ATOM C3F  CTL2   -0.18 !
ATOM H3F  HAL2    0.09 !
ATOM H3G  HAL2    0.09 !
GROUP                  !
ATOM C4F  CTL2   -0.18 !
ATOM H4F  HAL2    0.09 !
ATOM H4G  HAL2    0.09 !
GROUP                  !
ATOM C5F  CTL2   -0.18 !
ATOM H5F  HAL2    0.09 !
ATOM H5G  HAL2    0.09 !
GROUP                  !
ATOM C6F  CTL2   -0.18 !
ATOM H6F  HAL2    0.09 !
ATOM H6G  HAL2    0.09 !
GROUP                  !
ATOM C7F  CTL2   -0.18 !
ATOM H7F  HAL2    0.09 !
ATOM H7G  HAL2    0.09 !
GROUP                  !
ATOM C8F  CTL2   -0.18 !
ATOM H8F  HAL2    0.09 !
ATOM H8G  HAL2    0.09 !
GROUP                  !
ATOM C9F  CTL2   -0.18 !
ATOM H9F  HAL2    0.09 !
ATOM H9G  HAL2    0.09 !
GROUP                  !
ATOM C10F CTL2   -0.18 !
ATOM H10F HAL2    0.09 !
ATOM H10G HAL2    0.09 !
GROUP                  !
ATOM C11F CTL2   -0.18 !
ATOM H11F HAL2    0.09 !
ATOM H11G HAL2    0.09 !
GROUP                  !
ATOM C12F CTL2   -0.18 !
ATOM H12F HAL2    0.09 !
ATOM H12G HAL2    0.09 !
GROUP                  !
ATOM C13F CTL2   -0.18 !
ATOM H13F HAL2    0.09 !
ATOM H13G HAL2    0.09 !
GROUP                  !
ATOM C14F CTL2   -0.18 !
ATOM H14F HAL2    0.09 !
ATOM H14G HAL2    0.09 !
GROUP                  !
ATOM C15F CTL2   -0.18 !
ATOM H15F HAL2    0.09 !
ATOM H15G HAL2    0.09 !
GROUP                  !
ATOM C16F CTL2   -0.18 !
ATOM H16F HAL2    0.09 !
ATOM H16G HAL2    0.09 !
GROUP                  !
ATOM C17F CTL2   -0.18 !
ATOM H17F HAL2    0.09 !
ATOM H17G HAL2    0.09 !
GROUP                  !
ATOM C18F CTL2   -0.18 !
ATOM H18F HAL2    0.09 !
ATOM H18G HAL2    0.09 !
GROUP                  !
ATOM C19F CTL2   -0.18 !
ATOM H19F HAL2    0.09 !
ATOM H19G HAL2    0.09 !
GROUP                  !
ATOM C20F CTL2   -0.18 !
ATOM H20F HAL2    0.09 !
ATOM H20G HAL2    0.09 !
GROUP                  !
ATOM C21F CTL2   -0.18 !
ATOM H21F HAL2    0.09 !
ATOM H21G HAL2    0.09 !
GROUP                  !
ATOM C22F CTL2   -0.18 !
ATOM H22F HAL2    0.09 !
ATOM H22G HAL2    0.09 !
GROUP                  !
ATOM C23F CTL2   -0.18 !
ATOM H23F HAL2    0.09 !
ATOM H23G HAL2    0.09 !
GROUP                  !
ATOM C24F CTL3   -0.27 !
ATOM H24F HAL3    0.09 !
ATOM H24G HAL3    0.09 !
ATOM H24H HAL3    0.09 !

!SPHINGOSINE CHAIN
BOND  C18S H18S C18S H18T  C18S H18U
BOND  C18S C17S C17S H17S  C17S H17T
BOND  C17S C16S C16S H16S  C16S H16T
BOND  C16S C15S C15S H15S  C15S H15T
BOND  C15S C14S C14S H14S  C14S H14T
BOND  C14S C13S C13S H13S  C13S H13T
BOND  C13S C12S C12S H12S  C12S H12T
BOND  C12S C11S C11S H11S  C11S H11T
BOND  C11S C10S C10S H10S  C10S H10T
BOND  C10S C9S  C9S  H9S   C9S  H9T
BOND  C9S  C8S  C8S  H8S   C8S  H8T
BOND  C8S  C7S  C7S  H7S   C7S  H7T
BOND  C7S  C6S  C6S  H6S   C6S  H6T
BOND  C6S  C5S  C5S  H5S   C4S  H4S
BOND  C4S  C3S  C3S  H3S   C3S  O3
BOND  O3   HO3
BOND  C3S  C2S  C2S  H2S
BOND  C2S  C1S  C1S  H1S   C1S  H1T
BOND  C1S  O1   O1   HO1

!FATTY ACID CHAIN
BOND  C2S  NF   NF   HNF   NF   C1F
BOND  C1F  C2F  C2F  H2F   C2F  H2G
BOND  C2F  C3F  C3F  H3F   C3F  H3G
BOND  C3F  C4F  C4F  H4F   C4F  H4G
BOND  C4F  C5F  C5F  H5F   C5F  H5G
BOND  C5F  C6F  C6F  H6F   C6F  H6G
BOND  C6F  C7F  C7F  H7F   C7F  H7G
BOND  C7F  C8F  C8F  H8F   C8F  H8G
BOND  C8F  C9F  C9F  H9F   C9F  H9G
BOND  C9F  C10F C10F H10F  C10F H10G
BOND  C10F C11F C11F H11F  C11F H11G
BOND  C11F C12F C12F H12F  C12F H12G
BOND  C12F C13F C13F H13F  C13F H13G
BOND  C13F C14F C14F H14F  C14F H14G
BOND  C14F C15F C15F H15F  C15F H15G
BOND  C15F C16F C16F H16F  C16F H16G
BOND  C16F C17F C17F H17F  C17F H17G
BOND  C17F C18F C18F H18F  C18F H18G
BOND  C18F C19F C19F H19F  C19F H19G
BOND  C19F C20F C20F H20F  C20F H20G
BOND  C20F C21F C21F H21F  C21F H21G
BOND  C21F C22F C22F H22F  C22F H22G
BOND  C22F C23F C23F H23F  C23F H23G
BOND  C23F C24F C24F H24F  C24F H24G
BOND  C24F H24H

DOUBLE C4S  C5S
DOUBLE C1F  OF
IMPR   C1F C2F NF OF  NF C1F C2S HNF

 IC   C18S     C17S    C16S    C15S       1.5309  113.23  180.00  112.64   1.5346
 IC   C17S     C16S    C15S    C14S       1.5337  112.64  180.00  112.58   1.5345
 IC   C16S     C15S    C14S    C13S       1.5346  112.58  180.00  112.58   1.5345
 IC   C15S     C14S    C13S    C12S       1.5345  112.58 -179.99  112.58   1.5345
 IC   C14S     C13S    C12S    C11S       1.5345  112.58  179.97  112.58   1.5344
 IC   C13S     C12S    C11S    C10S       1.5345  112.58 -179.96  112.61   1.5345
 IC   C12S     C11S    C10S    C9S        1.5344  112.61  179.97  112.54   1.5344
 IC   C11S     C10S    C9S     C8S        1.5345  112.54 -179.87  112.66   1.5345
 IC   C10S     C9S     C8S     C7S        1.5344  112.66 -179.89  112.50   1.5354
 IC   C9S      C8S     C7S     C6S        1.5345  112.50 -179.79  112.41   1.5391
 IC   C8S      C7S     C6S     C5S        1.5354  112.41 -179.61  111.46   1.5077
 IC   C7S      C6S     C5S     C4S        1.5391  111.46 -117.13  124.77   1.3444
 IC   C6S      C5S     C4S     C3S        1.5077  124.77  179.01  124.28   1.5009
 IC   C5S      C4S     C3S     C2S        1.3444  124.28  -84.24  110.14   1.5343
 IC   C5S      C4S     C3S     O3         1.3444  124.28  156.07  107.64   1.4235
 IC   C4S      C3S     C2S     C1S        1.5009  110.14  -70.50  114.25   1.5586
 IC   HO1      O1      C1S     C2S        1.5725  121.69  103.66  111.21   1.5586
 IC   C2S      O1     *C1S     H1S        1.5586  111.21  118.79  108.35   1.1121
 IC   C2S      O1     *C1S     H1T        1.5586  111.21 -123.25  112.85   1.1152
 IC   O1       C1S     C2S     C3S        1.4327  111.21  175.67  114.25   1.5343
 IC   C3S      C1S    *C2S     NF         1.5343  114.25  120.00  111.52   1.4406
 IC   C3S      C1S    *C2S     H2S        1.5343  114.25 -120.00  105.03   1.1194
 IC   C1S      C2S     NF      C1F        1.5586  111.52  160.94  124.85   1.3364
 IC   C1F      C2S    *NF      HNF        1.3364  124.85 -157.81  113.39   1.0062
 IC   C1S      C2S     C3S     C4S        1.5586  114.25  -70.50  110.14   1.5009
 IC   C4S      C2S    *C3S     O3         1.5009  110.14  118.36  109.80   1.4235
 IC   C4S      C2S    *C3S     H3S        1.5009  110.14 -121.14  110.10   1.1140
 IC   C2S      C3S     O3      HO3        1.5343  109.80   46.50  104.54   0.9610
 IC   C2S      C3S     C4S     C5S        1.5343  110.14  -84.24  124.28   1.3444
 IC   C5S      C3S    *C4S     H4S        1.3444  124.28  178.79  115.93   1.1003
 IC   C3S      C4S     C5S     C6S        1.5009  124.28  179.01  124.77   1.5077
 IC   C6S      C4S    *C5S     H5S        1.5077  124.77 -178.18  119.00   1.1029
 IC   C4S      C5S     C6S     C7S        1.3444  124.77 -117.13  111.46   1.5391
 IC   C7S      C5S    *C6S     H6S        1.5391  111.46  120.98  111.41   1.1142
 IC   C7S      C5S    *C6S     H6T        1.5391  111.46 -120.60  109.91   1.1125
 IC   C5S      C6S     C7S     C8S        1.5077  111.46 -179.61  112.41   1.5354
 IC   C8S      C6S    *C7S     H7S        1.5354  112.41  121.26  109.74   1.1138
 IC   C8S      C6S    *C7S     H7T        1.5354  112.41 -120.99  109.40   1.1147
 IC   C6S      C7S     C8S     C9S        1.5391  112.41 -179.79  112.50   1.5345
 IC   C9S      C7S    *C8S     H8S        1.5345  112.50  121.20  108.97   1.1132
 IC   C9S      C7S    *C8S     H8T        1.5345  112.50 -121.38  109.07   1.1129
 IC   C7S      C8S     C9S     C10S       1.5354  112.50 -179.89  112.66   1.5344
 IC   C10S     C8S    *C9S     H9S        1.5344  112.66  121.49  109.05   1.1133
 IC   C10S     C8S    *C9S     H9T        1.5344  112.66 -121.38  108.96   1.1136
 IC   C8S      C9S     C10S    C11S       1.5345  112.66 -179.87  112.54   1.5345
 IC   C11S     C9S    *C10S    H10S       1.5345  112.54  121.27  109.07   1.1133
 IC   C11S     C9S    *C10S    H10T       1.5345  112.54 -121.34  109.11   1.1132
 IC   C9S      C10S    C11S    C12S       1.5344  112.54  179.97  112.61   1.5344
 IC   C12S     C10S   *C11S    H11S       1.5344  112.61  121.36  109.09   1.1133
 IC   C12S     C10S   *C11S    H11T       1.5344  112.61 -121.33  109.07   1.1134
 IC   C10S     C11S    C12S    C13S       1.5345  112.61 -179.96  112.58   1.5345
 IC   C13S     C11S   *C12S    H12S       1.5345  112.58  121.29  109.12   1.1133
 IC   C13S     C11S   *C12S    H12T       1.5345  112.58 -121.31  109.15   1.1133
 IC   C11S     C12S    C13S    C14S       1.5344  112.58  179.97  112.58   1.5345
 IC   C14S     C12S   *C13S    H13S       1.5345  112.58  121.30  109.13   1.1133
 IC   C14S     C12S   *C13S    H13T       1.5345  112.58 -121.30  109.13   1.1133
 IC   C12S     C13S    C14S    C15S       1.5345  112.58 -179.99  112.58   1.5345
 IC   C15S     C13S   *C14S    H14S       1.5345  112.58  121.30  109.12   1.1133
 IC   C15S     C13S   *C14S    H14T       1.5345  112.58 -121.31  109.12   1.1133
 IC   C13S     C14S    C15S    C16S       1.5345  112.58  180.00  112.58   1.5346
 IC   C16S     C14S   *C15S    H15S       1.5346  112.58  121.30  109.11   1.1133
 IC   C16S     C14S   *C15S    H15T       1.5346  112.58 -121.30  109.11   1.1133
 IC   C14S     C15S    C16S    C17S       1.5345  112.58  180.00  112.64   1.5337
 IC   C17S     C15S   *C16S    H16S       1.5337  112.64  121.32  109.14   1.1133
 IC   C17S     C15S   *C16S    H16T       1.5337  112.64 -121.32  109.14   1.1133
 IC   C15S     C16S    C17S    C18S       1.5346  112.64  180.00  113.23   1.5309
 IC   C18S     C16S   *C17S    H17S       1.5309  113.23  121.67  108.77   1.1142
 IC   C18S     C16S   *C17S    H17T       1.5309  113.23 -121.67  108.77   1.1142
 IC   C16S     C17S    C18S    H18S       1.5337  113.23  180.00  110.63   1.1113
 IC   H18S     C17S   *C18S    H18T       1.1113  110.63  120.07  110.47   1.1114
 IC   H18S     C17S   *C18S    H18U       1.1113  110.63 -120.07  110.47   1.1114
 IC   C2S      NF      C1F     C2F        1.4406  124.85 -156.83  114.97   1.4964
 IC   C2F      NF     *C1F     OF         1.4964  114.97  162.54  122.11   1.2268
 IC   NF       C1F     C2F     C3F        1.3364  114.97 -146.57  111.92   1.5432
 IC   C3F      C1F    *C2F     H2F        1.5432  111.92 -120.83  107.93   1.1115
 IC   H2F      C1F    *C2F     H2G        1.1115  107.93 -117.30  109.04   1.1113
 IC   C1F      C2F     C3F     C4F        1.4964  111.92  179.54  112.84   1.5310
 IC   C4F      C2F    *C3F     H3F        1.5310  112.84 -121.63  109.37   1.1145
 IC   H3F      C2F    *C3F     H3G        1.1145  109.37 -117.07  109.08   1.1157
 IC   C2F      C3F     C4F     C5F        1.5434  112.23  174.86  112.58   1.5342
 IC   C5F      C3F    *C4F     H4F        1.5342  112.58 -120.18  108.65   1.1140
 IC   H4F      C3F    *C4F     H4G        1.1140  108.65 -117.52  109.62   1.1127
 IC   C3F      C4F     C5F     C6F        1.5340  112.58 -174.06  112.39   1.5340
 IC   C6F      C4F    *C5F     H5F        1.5340  112.39 -122.01  109.38   1.1130
 IC   H5F      C4F    *C5F     H5G        1.1130  109.38 -117.34  108.92   1.1134
 IC   C4F      C5F     C6F     C7F        1.5342  112.39  178.27  112.75   1.5340
 IC   C7F      C5F    *C6F     H6F        1.5340  112.75 -120.93  108.96   1.1137
 IC   H6F      C5F    *C6F     H6G        1.1137  108.96 -117.41  109.22   1.1131
 IC   C5F      C6F     C7F     C8F        1.5340  112.75 -178.89  112.33   1.5342
 IC   C8F      C6F    *C7F     H7F        1.5342  112.33 -121.40  109.26   1.1132
 IC   H7F      C6F    *C7F     H7G        1.1132  109.26 -117.45  109.12   1.1130
 IC   C6F      C7F     C8F     C9F        1.5340  112.33  179.09  112.77   1.5340
 IC   C9F      C7F    *C8F     H8F        1.5340  112.77 -121.23  109.16   1.1134
 IC   H8F      C7F    *C8F     H8G        1.1134  109.16 -117.38  109.08   1.1133
 IC   C7F      C8F     C9F     C10F       1.5342  112.77  179.02  112.34   1.5343
 IC   C10F     C8F    *C9F     H9F        1.5343  112.34 -121.27  109.27   1.1132
 IC   H9F      C8F    *C9F     H9G        1.1132  109.27 -117.45  109.10   1.1130
 IC   C8F      C9F     C10F    C11F       1.5340  112.34  178.16  112.74   1.5340
 IC   C11F     C9F    *C10F    H10F       1.5340  112.74 -121.18  109.16   1.1134
 IC   H10F     C9F    *C10F    H10G       1.1134  109.16 -117.35  109.10   1.1132
 IC   C9F      C10F    C11F    C12F       1.5343  112.74  178.91  112.38   1.5343
 IC   C12F     C10F   *C11F    H11F       1.5343  112.38 -121.39  109.34   1.1131
 IC   H11F     C10F   *C11F    H11G       1.1131  109.34 -117.43  108.98   1.1132
 IC   C10F     C11F    C12F    C13F       1.5340  112.38  176.93  112.68   1.5340
 IC   C13F     C11F   *C12F    H12F       1.5340  112.68 -121.02  109.05   1.1134
 IC   H12F     C11F   *C12F    H12G       1.1134  109.05 -117.34  109.20   1.1131
 IC   C11F     C12F    C13F    C14F       1.5343  112.68 -179.93  112.45   1.5345
 IC   C14F     C12F   *C13F    H13F       1.5345  112.45 -121.60  109.42   1.1129
 IC   H13F     C12F   *C13F    H13G       1.1129  109.42 -117.40  108.85   1.1134
 IC   C12F     C13F    C14F    C15F       1.5340  112.45  175.93  112.68   1.5334
 IC   C15F     C13F   *C14F    H14F       1.5334  112.68 -121.00  109.06   1.1131
 IC   H14F     C13F   *C14F    H14G       1.1131  109.06 -117.24  109.28   1.1130
 IC   C13F     C14F    C15F    C16F       1.5345  112.68 -178.23  113.16   1.5306
 IC   C16F     C14F   *C15F    H15F       1.5306  113.16 -121.86  108.84   1.1140
 IC   H15F     C14F   *C15F    H15G       1.1140  108.84 -116.70  108.76   1.1144
 IC   C14F     C15F    C16F    C17F       1.5345  112.68 -178.23  113.16   1.5306
 IC   C17F     C15F   *C16F    H16F       1.5306  113.16 -121.86  108.84   1.1140
 IC   H16F     C15F   *C16F    H16G       1.1140  108.84 -116.70  108.76   1.1144
 IC   C15F     C16F    C17F    C18F       1.5345  112.68 -178.23  113.16   1.5306
 IC   C18F     C16F   *C17F    H17F       1.5306  113.16 -121.86  108.84   1.1140
 IC   H17F     C16F   *C17F    H17G       1.1140  108.84 -116.70  108.76   1.1144
 IC   C16F     C17F    C18F    C19F       1.5345  112.68 -178.23  113.16   1.5306
 IC   C19F     C17F   *C18F    H18F       1.5306  113.16 -121.86  108.84   1.1140
 IC   H18F     C17F   *C18F    H18G       1.1140  108.84 -116.70  108.76   1.1144
 IC   C17F     C18F    C19F    C20F       1.5344  112.57  179.80  112.59   1.5346
 IC   C20F     C18F   *C19F    H19F       1.5346  112.59 -121.28  109.10   1.1133
 IC   H19F     C18F   *C19F    H19G       1.1133  109.10 -117.38  109.12   1.1133
 IC   C18F     C19F    C20F    C21F       1.5345  112.59 -179.89  112.63   1.5337
 IC   C21F     C19F   *C20F    H20F       1.5337  112.63 -121.33  109.16   1.1133
 IC   H20F     C19F   *C20F    H20G       1.1133  109.16 -117.38  109.14   1.1133
 IC   C19F     C20F    C21F    C22F       1.5346  112.63  179.93  113.24   1.5309
 IC   C22F     C20F   *C21F    H21F       1.5309  113.24 -121.66  108.77   1.1142
 IC   H21F     C20F   *C21F    H21G       1.1142  108.77 -116.65  108.78   1.1142
 IC   C20F     C21F    C22F    C23F       1.5346  112.63  179.93  113.24   1.5309
 IC   C23F     C21F   *C22F    H22F       1.5309  113.24 -121.66  108.77   1.1142
 IC   H22F     C21F   *C22F    H22G       1.1142  108.77 -116.65  108.78   1.1142
 IC   C21F     C22F    C23F    C24F       1.5346  112.63  179.93  113.24   1.5309
 IC   C24F     C22F   *C23F    H23F       1.5309  113.24 -121.66  108.77   1.1142
 IC   H23F     C22F   *C23F    H23G       1.1142  108.77 -116.65  108.78   1.1142
 IC   C22F     C23F    C24F    H24F       1.5337  113.24  -59.91  110.47   1.1114
 IC   H24F     C23F   *C24F    H24G       1.1114  110.47  119.87  110.48   1.1113
 IC   H24F     C23F   *C24F    H24H       1.1114  110.47 -120.06  110.63   1.1113
PATCH FIRST NONE LAST NONE

RESI CER3         0.00 !   CERAMIDE d18:0/24:0 (taken from CER241)
                       ! Also known as CerNP
                       ! Remove double bond between C15F and C16F
                       ! Add H15G and H16H
                       ! Difference from CER240 is in O4,HO4,H5T
                       !
                       !
GROUP                  !                HO1
ATOM O1  OHL -0.69     !                  \
ATOM HO1 HOL  0.30     !                   O1
ATOM C1S  CTO2    0.49 !                   |
ATOM H1S  HAL2   -0.05 !             H1S---C1S---H1T
ATOM H1T  HAL2   -0.05 !                   |
GROUP                  !             H2S---C2S-------------NF--HNF
ATOM NF   NHL    -0.70 !                   |               |
ATOM HNF  H       0.35 !                   |               |
ATOM C2S  CTL1    0.30 !                   |               |
ATOM H2S  HAL1    0.05 !                   |               |
GROUP                  !                   |               |
ATOM C3S  CTO1    0.50 !                   |               C1F=OF (FATTY ACID CHAIN)
ATOM H3S  HAL1   -0.11 !                   |               |
ATOM O3   OHL    -0.69 !                   |               |
ATOM HO3  HOL     0.30 !                   |       H2F----C2F---H2G
GROUP                  !                   |               |
ATOM C4S  CTO1    0.50 !                   |            [(CH2)3F (C3F,C4F...C23F)
ATOM H4S  HAL1   -0.11 !                   |               |
ATOM O4   OHL    -0.69 !                   |               |
ATOM HO4  HOL     0.30 !                   |               |
GROUP                  !                   |       H24F---C24F---H24G
ATOM C5S  CTL2   -0.18 !                   |               |
ATOM H5S  HAL2    0.09 !                   |              H24H
ATOM H5T  HAL2    0.09 !                   |
GROUP                  !            H3S----C3S--O3--HO3
ATOM C6S  CTL2   -0.18 !                   |
ATOM H6S  HAL2    0.09 !            H4S----C4S--O4--HO4
ATOM H6T  HAL2    0.09 !                   |
GROUP                  !             H5S--C5S--H5T
ATOM C7S  CTL2   -0.18 !                   |
ATOM H7S  HAL2    0.09 !                   |
ATOM H7T  HAL2    0.09 !                [(CH)2]6 (C6S, C7S....C17S)
GROUP                  !                   |
ATOM C8S  CTL2   -0.18 !           H18S---C18S---H18U
ATOM H8S  HAL2    0.09 !                   |
ATOM H8T  HAL2    0.09 !                  H18T
GROUP                  !
ATOM C9S  CTL2   -0.18 !
ATOM H9S  HAL2    0.09 !
ATOM H9T  HAL2    0.09 !
GROUP                  !
ATOM C10S CTL2   -0.18 !
ATOM H10S HAL2    0.09 !
ATOM H10T HAL2    0.09 !
GROUP
ATOM C11S CTL2   -0.18 !
ATOM H11S HAL2    0.09 !
ATOM H11T HAL2    0.09 !
GROUP
ATOM C12S CTL2   -0.18 !
ATOM H12S HAL2    0.09 !
ATOM H12T HAL2    0.09 !
GROUP
ATOM C13S  CTL2  -0.18 !
ATOM H13S  HAL2   0.09 !
ATOM H13T  HAL2   0.09 !
GROUP
ATOM C14S  CTL2  -0.18 !
ATOM H14S  HAL2   0.09 !
ATOM H14T  HAL2   0.09 !
GROUP
ATOM C15S CTL2   -0.18 !
ATOM H15S HAL2    0.09 !
ATOM H15T HAL2    0.09 !
GROUP
ATOM C16S CTL2   -0.18 !
ATOM H16S HAL2    0.09 !
ATOM H16T HAL2    0.09 !
GROUP
ATOM C17S CTL2   -0.18 !
ATOM H17S HAL2    0.09 !
ATOM H17T HAL2    0.09 !
GROUP                  !
ATOM C18S CTL3   -0.27 !
ATOM H18S HAL3    0.09 !
ATOM H18T HAL3    0.09 !
ATOM H18U HAL3    0.09 !
GROUP                  !FATTY ACID CHAIN
ATOM C1F  C       0.55 !
ATOM OF   O      -0.60 !
ATOM C2F  CTL2   -0.07 !
ATOM H2F  HAL2    0.06 !
ATOM H2G  HAL2    0.06 !
GROUP                  !
ATOM C3F  CTL2   -0.18 !
ATOM H3F  HAL2    0.09 !
ATOM H3G  HAL2    0.09 !
GROUP                  !
ATOM C4F  CTL2   -0.18 !
ATOM H4F  HAL2    0.09 !
ATOM H4G  HAL2    0.09 !
GROUP                  !
ATOM C5F  CTL2   -0.18 !
ATOM H5F  HAL2    0.09 !
ATOM H5G  HAL2    0.09 !
GROUP                  !
ATOM C6F  CTL2   -0.18 !
ATOM H6F  HAL2    0.09 !
ATOM H6G  HAL2    0.09 !
GROUP                  !
ATOM C7F  CTL2   -0.18 !
ATOM H7F  HAL2    0.09 !
ATOM H7G  HAL2    0.09 !
GROUP                  !
ATOM C8F  CTL2   -0.18 !
ATOM H8F  HAL2    0.09 !
ATOM H8G  HAL2    0.09 !
GROUP                  !
ATOM C9F  CTL2   -0.18 !
ATOM H9F  HAL2    0.09 !
ATOM H9G  HAL2    0.09 !
GROUP                  !
ATOM C10F CTL2   -0.18 !
ATOM H10F HAL2    0.09 !
ATOM H10G HAL2    0.09 !
GROUP                  !
ATOM C11F CTL2   -0.18 !
ATOM H11F HAL2    0.09 !
ATOM H11G HAL2    0.09 !
GROUP                  !
ATOM C12F CTL2   -0.18 !
ATOM H12F HAL2    0.09 !
ATOM H12G HAL2    0.09 !
GROUP                  !
ATOM C13F CTL2   -0.18 !
ATOM H13F HAL2    0.09 !
ATOM H13G HAL2    0.09 !
GROUP                  !
ATOM C14F CTL2   -0.18 !
ATOM H14F HAL2    0.09 !
ATOM H14G HAL2    0.09 !
GROUP                  !
ATOM C15F CTL2   -0.18 !
ATOM H15F HAL2    0.09 !
ATOM H15G HAL2    0.09 !
GROUP                  !
ATOM C16F CTL2   -0.18 !
ATOM H16F HAL2    0.09 !
ATOM H16G HAL2    0.09 !
GROUP                  !
ATOM C17F CTL2   -0.18 !
ATOM H17F HAL2    0.09 !
ATOM H17G HAL2    0.09 !
GROUP                  !
ATOM C18F CTL2   -0.18 !
ATOM H18F HAL2    0.09 !
ATOM H18G HAL2    0.09 !
GROUP                  !
ATOM C19F CTL2   -0.18 !
ATOM H19F HAL2    0.09 !
ATOM H19G HAL2    0.09 !
GROUP                  !
ATOM C20F CTL2   -0.18 !
ATOM H20F HAL2    0.09 !
ATOM H20G HAL2    0.09 !
GROUP                  !
ATOM C21F CTL2   -0.18 !
ATOM H21F HAL2    0.09 !
ATOM H21G HAL2    0.09 !
GROUP                  !
ATOM C22F CTL2   -0.18 !
ATOM H22F HAL2    0.09 !
ATOM H22G HAL2    0.09 !
GROUP                  !
ATOM C23F CTL2   -0.18 !
ATOM H23F HAL2    0.09 !
ATOM H23G HAL2    0.09 !
GROUP                  !
ATOM C24F CTL3   -0.27 !
ATOM H24F HAL3    0.09 !
ATOM H24G HAL3    0.09 !
ATOM H24H HAL3    0.09 !

!SPHINGOSINE CHAIN
BOND  C18S H18S C18S H18T  C18S H18U
BOND  C18S C17S C17S H17S  C17S H17T
BOND  C17S C16S C16S H16S  C16S H16T
BOND  C16S C15S C15S H15S  C15S H15T
BOND  C15S C14S C14S H14S  C14S H14T
BOND  C14S C13S C13S H13S  C13S H13T
BOND  C13S C12S C12S H12S  C12S H12T
BOND  C12S C11S C11S H11S  C11S H11T
BOND  C11S C10S C10S H10S  C10S H10T
BOND  C10S C9S  C9S  H9S   C9S  H9T
BOND  C9S  C8S  C8S  H8S   C8S  H8T
BOND  C8S  C7S  C7S  H7S   C7S  H7T
BOND  C7S  C6S  C6S  H6S   C6S  H6T
BOND  C6S  C5S  C5S  H5S   C4S  H4S
BOND  C4S  C3S  C3S  H3S   C3S  O3
BOND  O3   HO3
BOND  C4S  O4   O4   HO4
BOND  C5S  H5T  C5S  C4S
BOND  C3S  C2S  C2S  H2S
BOND  C2S  C1S  C1S  H1S   C1S  H1T
BOND  C1S  O1   O1   HO1

!FATTY ACID CHAIN
BOND  C2S  NF   NF   HNF   NF   C1F
BOND  C1F  C2F  C2F  H2F   C2F  H2G
BOND  C2F  C3F  C3F  H3F   C3F  H3G
BOND  C3F  C4F  C4F  H4F   C4F  H4G
BOND  C4F  C5F  C5F  H5F   C5F  H5G
BOND  C5F  C6F  C6F  H6F   C6F  H6G
BOND  C6F  C7F  C7F  H7F   C7F  H7G
BOND  C7F  C8F  C8F  H8F   C8F  H8G
BOND  C8F  C9F  C9F  H9F   C9F  H9G
BOND  C9F  C10F C10F H10F  C10F H10G
BOND  C10F C11F C11F H11F  C11F H11G
BOND  C11F C12F C12F H12F  C12F H12G
BOND  C12F C13F C13F H13F  C13F H13G
BOND  C13F C14F C14F H14F  C14F H14G
BOND  C14F C15F C15F H15F  C15F H15G
BOND  C15F C16F C16F H16F  C16F H16G
BOND  C16F C17F C17F H17F  C17F H17G
BOND  C17F C18F C18F H18F  C18F H18G
BOND  C18F C19F C19F H19F  C19F H19G
BOND  C19F C20F C20F H20F  C20F H20G
BOND  C20F C21F C21F H21F  C21F H21G
BOND  C21F C22F C22F H22F  C22F H22G
BOND  C22F C23F C23F H23F  C23F H23G
BOND  C23F C24F C24F H24F  C24F H24G
BOND  C24F H24H


DOUBLE C1F  OF
IMPR   C1F C2F NF OF  NF C1F C2S HNF

 IC   HO1      O1      C1S     C2S        0.9600  108.08  151.47  114.18   1.5545
 IC   C2S      O1      *C1S    H1S        1.5545  114.18  127.60   97.62   1.1110
 IC   C2S      O1      *C1S    H1T        1.5545  114.18 -120.52  105.80   1.1110
 IC   O1       C1S     C2S     NF         1.4528  114.18 -137.92  119.32   1.4340
 IC   NF       C1S     *C2S    C3S        1.4340  119.32 -126.57  116.81   1.5645
 IC   C3S      C1S     *C2S    H2S        1.5645  116.81 -112.73  107.68   1.1099
 IC   C1S      C2S     NF      C1F        1.5545  119.32   92.10  122.12   1.3389
 IC   C1F      C2S     *NF     HNF        1.3389  122.12  172.39  120.49   0.9970
 IC   C1S      C2S     C3S     C4S        1.5545  116.81 -113.49  109.08   1.5109
 IC   C4S      C2S     *C3S    O3         1.5109  109.08  116.92  112.32   1.4187
 IC   C4S      C2S     *C3S    H3S        1.5109  109.08 -116.74  112.47   1.1110
 IC   C2S      C3S     O3      HO3        1.5645  112.32  -11.20  105.11   0.9600
 IC   C2S      C3S     C4S     C5S        1.5645  109.08 -167.69  111.95   1.5857
 IC   C5S      C3S     *C4S    O4         1.5857  111.95  120.16  109.67   1.4143
 IC   O4       C3S     *C4S    H4S        1.4143  109.67  115.76  115.57   1.1110
 IC   C3S      C4S     O4      HO4        1.5109  109.67   -1.47  104.18   0.9600
 IC   C3S      C4S     C5S     C6S        1.5109  111.95 -178.63  111.55   1.5900
 IC   C6S      C4S     *C5S    H5S        1.5900  111.55  111.20  108.77   1.1110
 IC   C6S      C4S     *C5S    H5T        1.5900  111.55 -124.82  114.19   1.1110
 IC   C4S      C5S     C6S     C7S        1.5857  111.55 -170.77  117.70   1.5971
 IC   C7S      C5S     *C6S    H6S        1.5971  117.70  108.61  101.22   1.1110
 IC   C7S      C5S     *C6S    H6T        1.5971  117.70 -135.04  111.67   1.1110
 IC   C5S      C6S     C7S     C8S        1.5900  117.70  171.57  106.45   1.5541
 IC   C8S      C6S     *C7S    H7S        1.5541  106.45  116.57  109.38   1.1110
 IC   C8S      C6S     *C7S    H7T        1.5541  106.45 -118.21  108.84   1.1110
 IC   C6S      C7S     C8S     C9S        1.5971  106.45  169.46  118.67   1.5686
 IC   C9S      C7S     *C8S    H8S        1.5686  118.67  129.65  104.29   1.1110
 IC   C9S      C7S     *C8S    H8T        1.5686  118.67 -111.71  100.60   1.1110
 IC   C7S      C8S     C9S     C10S       1.5541  118.67 -174.35  113.85   1.5247
 IC   C10S     C8S     *C9S    H9S        1.5247  113.85  110.08  105.90   1.1110
 IC   C10S     C8S     *C9S    H9T        1.5247  113.85 -124.42  116.32   1.1110
 IC   C8S      C9S     C10S    C11S       1.5686  113.85 -174.50  113.25   1.5439
 IC   C11S     C9S     *C10S   H10S       1.5439  113.25  119.52  106.78   1.1110
 IC   C11S     C9S     *C10S   H10T       1.5439  113.25 -128.82  106.99   1.1110
 IC   C9S      C10S    C11S    C12S       1.5247  113.25  170.43  114.43   1.5280
 IC   C12S     C10S    *C11S   H11S       1.5280  114.43  126.95  114.27   1.1110
 IC   C12S     C10S    *C11S   H11T       1.5280  114.43 -106.84  104.02   1.1110
 IC   C10S     C11S    C12S    C13S       1.5439  114.43  171.44  114.68   1.5718
 IC   C13S     C11S    *C12S   H12S       1.5718  114.68  131.54  110.85   1.1110
 IC   C13S     C11S    *C12S   H12T       1.5718  114.68 -108.60  106.44   1.1110
 IC   C11S     C12S    C13S    C14S       1.5280  114.68 -173.43  111.38   1.4884
 IC   C14S     C12S    *C13S   H13S       1.4884  111.38  120.91  110.60   1.1110
 IC   C14S     C12S    *C13S   H13T       1.4884  111.38 -127.15  109.97   1.1110
 IC   C12S     C13S    C14S    C15S       1.5718  111.38 -165.12  109.71   1.5466
 IC   C15S     C13S    *C14S   H14S       1.5466  109.71  118.87  108.81   1.1110
 IC   C15S     C13S    *C14S   H14T       1.5466  109.71 -120.17  105.29   1.1110
 IC   C13S     C14S    C15S    C16S       1.4884  109.71  177.94  116.07   1.5517
 IC   C16S     C14S    *C15S   H15S       1.5517  116.07  111.45  106.83   1.1110
 IC   C16S     C14S    *C15S   H15T       1.5517  116.07 -133.15  115.97   1.1110
 IC   C14S     C15S    C16S    C17S       1.5466  116.07  172.27  111.34   1.5014
 IC   C17S     C15S    *C16S   H16S       1.5014  111.34  117.54  101.35   1.1110
 IC   C17S     C15S    *C16S   H16T       1.5014  111.34 -120.69  106.08   1.1110
 IC   C15S     C16S    C17S    C18S       1.5517  111.34 -179.92  119.96   1.5484
 IC   C18S     C16S    *C17S   H17S       1.5484  119.96  130.35  114.25   1.1110
 IC   C18S     C16S    *C17S   H17T       1.5484  119.96 -120.73  106.32   1.1110
 IC   C16S     C17S    C18S    H18S       1.5014  119.96 -170.92  120.70   1.1110
 IC   H18S     C17S    *C18S   H18T       1.1110  120.70  120.32  101.93   1.1110
 IC   H18S     C17S    *C18S   H18U       1.1110  120.70 -122.49  110.13   1.1110
 IC   C2S      NF      C1F     C2F        1.4340  122.12  -13.89  123.21   1.5513
 IC   C2F      NF      *C1F    OF         1.5513  123.21 -179.87  120.54   1.2384
 IC   NF       C1F     C2F     C3F        1.3389  123.21   97.17  115.13   1.5631
 IC   C3F      C1F     *C2F    H2F        1.5631  115.13 -134.03  115.91   1.1110
 IC   H2F      C1F     *C2F    H2G        1.1110  115.91 -108.06  100.61   1.1110
 IC   C1F      C2F     C3F     C4F        1.5513  115.13   49.58  118.58   1.5707
 IC   C4F      C2F     *C3F    H3F        1.5707  118.58 -117.29  105.83   1.1110
 IC   H3F      C2F     *C3F    H3G        1.1110  105.83 -104.69  106.71   1.1110
 IC   C2F      C3F     C4F     C5F        1.5631  118.58 -164.77  114.63   1.5729
 IC   C5F      C3F     *C4F    H4F        1.5729  114.63 -127.20  111.25   1.1110
 IC   H4F      C3F     *C4F    H4G        1.1110  111.25 -113.02  113.38   1.1110
 IC   C3F      C4F     C5F     C6F        1.5707  114.63  139.86  117.48   1.5080
 IC   C6F      C4F     *C5F    H5F        1.5080  117.48 -127.56  105.35   1.1110
 IC   H5F      C4F     *C5F    H5G        1.1110  105.35 -111.47  105.91   1.1110
 IC   C4F      C5F     C6F     C7F        1.5729  117.48 -164.81  113.31   1.5214
 IC   C7F      C5F     *C6F    H6F        1.5214  113.31 -124.73  107.95   1.1110
 IC   H6F      C5F     *C6F    H6G        1.1110  107.95 -109.42  113.84   1.1110
 IC   C5F      C6F     C7F     C8F        1.5080  113.31  177.70  114.69   1.5202
 IC   C8F      C6F     *C7F    H7F        1.5202  114.69 -116.98  108.76   1.1110
 IC   H7F      C6F     *C7F    H7G        1.1110  108.76 -117.63  107.12   1.1110
 IC   C6F      C7F     C8F     C9F        1.5214  114.69 -171.49  109.58   1.4578
 IC   C9F      C7F     *C8F    H8F        1.4578  109.58 -117.41  101.61   1.1110
 IC   H8F      C7F     *C8F    H8G        1.1110  101.61 -121.59  114.94   1.1110
 IC   C7F      C8F     C9F     C10F       1.5202  109.58 -178.33  118.04   1.5363
 IC   C10F     C8F     *C9F    H9F        1.5363  118.04 -130.13  113.08   1.1110
 IC   H9F      C8F     *C9F    H9G        1.1110  113.08 -118.48  104.02   1.1110
 IC   C8F      C9F     C10F    C11F       1.4578  118.04 -103.39  119.76   1.5910
 IC   C11F     C9F     *C10F   H10F       1.5910  119.76 -126.60  107.55   1.1110
 IC   H10F     C9F     *C10F   H10G       1.1110  107.55 -113.78  112.47   1.1110
 IC   C9F      C10F    C11F    C12F       1.5363  119.76 -173.56  111.72   1.5619
 IC   C12F     C10F    *C11F   H11F       1.5619  111.72 -124.83  100.35   1.1110
 IC   H11F     C10F    *C11F   H11G       1.1110  100.35 -114.37  111.11   1.1110
 IC   C10F     C11F    C12F    C13F       1.5910  111.72   74.99  113.51   1.5559
 IC   C13F     C11F    *C12F   H12F       1.5559  113.51 -122.41  112.82   1.1110
 IC   H12F     C11F    *C12F   H12G       1.1110  112.82 -115.11  110.11   1.1110
 IC   C11F     C12F    C13F    C14F       1.5619  113.51 -176.80  115.62   1.5108
 IC   C14F     C12F    *C13F   H13F       1.5108  115.62 -119.76  113.16   1.1110
 IC   H13F     C12F    *C13F   H13G       1.1110  113.16 -114.23  108.40   1.1110
 IC   C12F     C13F    C14F    C15F       1.5559  115.62  179.74  112.38   1.5980
 IC   C15F     C13F    *C14F   H14F       1.5980  112.38 -115.48  101.68   1.1110
 IC   H14F     C13F    *C14F   H14G       1.1110  101.68 -120.87  112.96   1.1110
 IC   C13F     C14F    C15F    C16F       1.5108  112.38  171.30  110.51   1.5248
 IC   C16F     C14F    *C15F   H15F       1.5248  110.51 -114.74  103.33   1.1110
 IC   H15F     C14F    *C15F   H15G       1.1110  103.33 -124.91  114.10   1.1110
 IC   C14F     C15F    C16F    C17F       1.5980  110.51 -177.57  114.59   1.5412
 IC   C17F     C15F    *C16F   H16F       1.5412  114.59 -125.73  110.57   1.1110
 IC   H16F     C15F    *C16F   H16G       1.1110  110.57 -114.81  109.59   1.1110
 IC   C15F     C16F    C17F    C18F       1.5248  114.59 -174.07  113.78   1.5232
 IC   C18F     C16F    *C17F   H17F       1.5232  113.78 -128.97  111.14   1.1110
 IC   H17F     C16F    *C17F   H17G       1.1110  111.14 -107.76  106.77   1.1110
 IC   C16F     C17F    C18F    C19F       1.5412  113.78  -87.47  114.95   1.5757
 IC   C19F     C17F    *C18F   H18F       1.5757  114.95 -116.90  111.27   1.1110
 IC   H18F     C17F    *C18F   H18G       1.1110  111.27 -118.63  113.01   1.1110
 IC   C17F     C18F    C19F    C20F       1.5232  114.95 -163.00  113.41   1.5517
 IC   C20F     C18F    *C19F   H19F       1.5517  113.41 -122.16  111.45   1.1110
 IC   H19F     C18F    *C19F   H19G       1.1110  111.45 -114.17  109.03   1.1110
 IC   C18F     C19F    C20F    C21F       1.5757  113.41 -178.41  113.03   1.5908
 IC   C21F     C19F    *C20F   H20F       1.5908  113.03 -115.69  113.52   1.1110
 IC   H20F     C19F    *C20F   H20G       1.1110  113.52 -124.87  109.08   1.1110
 IC   C19F     C20F    C21F    C22F       1.5517  113.03  -39.55  113.03   1.5441
 IC   C22F     C20F    *C21F   H21F       1.5441  113.03 -118.70  104.25   1.1110
 IC   H21F     C20F    *C21F   H21G       1.1110  104.25 -122.86  103.07   1.1110
 IC   C20F     C21F    C22F    C23F       1.5908  113.03 -168.98  110.16   1.5053
 IC   C23F     C21F    *C22F   H22F       1.5053  110.16 -113.09  107.15   1.1110
 IC   H22F     C21F    *C22F   H22G       1.1110  107.15 -124.06  117.30   1.1110
 IC   C21F     C22F    C23F    C24F       1.5441  110.16   62.53  118.64   1.5290
 IC   C24F     C22F    *C23F   H23F       1.5290  118.64 -124.42  106.52   1.1110
 IC   H23F     C22F    *C23F   H23G       1.1110  106.52 -112.33  109.64   1.1110
 IC   C22F     C23F    C24F    H24F       1.5053  118.64  -84.85  108.17   1.1110
 IC   H24F     C23F    *C24F   H24G       1.1110  108.17  120.50  108.96   1.1110
 IC   H24F     C23F    *C24F   H24H       1.1110  108.17 -121.25  108.33   1.1110
 IC   HO1      O1      C1S     C2S        0.9600  108.08  151.47  114.18   1.5545
 IC   C2S      O1      *C1S    H1S        1.5545  114.18  127.60   97.62   1.1110
 IC   C2S      O1      *C1S    H1T        1.5545  114.18 -120.52  105.80   1.1110
 IC   O1       C1S     C2S     NF         1.4528  114.18 -137.92  119.32   1.4340
 IC   NF       C1S     *C2S    C3S        1.4340  119.32 -126.57  116.81   1.5645
 IC   C3S      C1S     *C2S    H2S        1.5645  116.81 -112.73  107.68   1.1099
 IC   C1S      C2S     NF      C1F        1.5545  119.32   92.10  122.12   1.3389
 IC   C1F      C2S     *NF     HNF        1.3389  122.12  172.39  120.49   0.9970
 IC   C1S      C2S     C3S     C4S        1.5545  116.81 -113.49  109.08   1.5109
 IC   C4S      C2S     *C3S    O3         1.5109  109.08  116.92  112.32   1.4187
 IC   C4S      C2S     *C3S    H3S        1.5109  109.08 -116.74  112.47   1.1110
 IC   C2S      C3S     O3      HO3        1.5645  112.32  -11.20  105.11   0.9600
 IC   C2S      C3S     C4S     C5S        1.5645  109.08 -167.69  111.95   1.5857
 IC   C5S      C3S     *C4S    O4         1.5857  111.95  120.16  109.67   1.4143
 IC   O4       C3S     *C4S    H4S        1.4143  109.67  115.76  115.57   1.1110
 IC   C3S      C4S     O4      HO4        1.5109  109.67   -1.47  104.18   0.9600
 IC   C3S      C4S     C5S     C6S        1.5109  111.95 -178.63  111.55   1.5900
 IC   C6S      C4S     *C5S    H5S        1.5900  111.55  111.20  108.77   1.1110
 IC   C6S      C4S     *C5S    H5T        1.5900  111.55 -124.82  114.19   1.1110
 IC   C4S      C5S     C6S     C7S        1.5857  111.55 -170.77  117.70   1.5971
 IC   C7S      C5S     *C6S    H6S        1.5971  117.70  108.61  101.22   1.1110
 IC   C7S      C5S     *C6S    H6T        1.5971  117.70 -135.04  111.67   1.1110
 IC   C5S      C6S     C7S     C8S        1.5900  117.70  171.57  106.45   1.5541
 IC   C8S      C6S     *C7S    H7S        1.5541  106.45  116.57  109.38   1.1110
 IC   C8S      C6S     *C7S    H7T        1.5541  106.45 -118.21  108.84   1.1110
 IC   C6S      C7S     C8S     C9S        1.5971  106.45  169.46  118.67   1.5686
 IC   C9S      C7S     *C8S    H8S        1.5686  118.67  129.65  104.29   1.1110
 IC   C9S      C7S     *C8S    H8T        1.5686  118.67 -111.71  100.60   1.1110
 IC   C7S      C8S     C9S     C10S       1.5541  118.67 -174.35  113.85   1.5247
 IC   C10S     C8S     *C9S    H9S        1.5247  113.85  110.08  105.90   1.1110
 IC   C10S     C8S     *C9S    H9T        1.5247  113.85 -124.42  116.32   1.1110
 IC   C8S      C9S     C10S    C11S       1.5686  113.85 -174.50  113.25   1.5439
 IC   C11S     C9S     *C10S   H10S       1.5439  113.25  119.52  106.78   1.1110
 IC   C11S     C9S     *C10S   H10T       1.5439  113.25 -128.82  106.99   1.1110
 IC   C9S      C10S    C11S    C12S       1.5247  113.25  170.43  114.43   1.5280
 IC   C12S     C10S    *C11S   H11S       1.5280  114.43  126.95  114.27   1.1110
 IC   C12S     C10S    *C11S   H11T       1.5280  114.43 -106.84  104.02   1.1110
 IC   C10S     C11S    C12S    C13S       1.5439  114.43  171.44  114.68   1.5718
 IC   C13S     C11S    *C12S   H12S       1.5718  114.68  131.54  110.85   1.1110
 IC   C13S     C11S    *C12S   H12T       1.5718  114.68 -108.60  106.44   1.1110
 IC   C11S     C12S    C13S    C14S       1.5280  114.68 -173.43  111.38   1.4884
 IC   C14S     C12S    *C13S   H13S       1.4884  111.38  120.91  110.60   1.1110
 IC   C14S     C12S    *C13S   H13T       1.4884  111.38 -127.15  109.97   1.1110
 IC   C12S     C13S    C14S    C15S       1.5718  111.38 -165.12  109.71   1.5466
 IC   C15S     C13S    *C14S   H14S       1.5466  109.71  118.87  108.81   1.1110
 IC   C15S     C13S    *C14S   H14T       1.5466  109.71 -120.17  105.29   1.1110
 IC   C13S     C14S    C15S    C16S       1.4884  109.71  177.94  116.07   1.5517
 IC   C16S     C14S    *C15S   H15S       1.5517  116.07  111.45  106.83   1.1110
 IC   C16S     C14S    *C15S   H15T       1.5517  116.07 -133.15  115.97   1.1110
 IC   C14S     C15S    C16S    C17S       1.5466  116.07  172.27  111.34   1.5014
 IC   C17S     C15S    *C16S   H16S       1.5014  111.34  117.54  101.35   1.1110
 IC   C17S     C15S    *C16S   H16T       1.5014  111.34 -120.69  106.08   1.1110
 IC   C15S     C16S    C17S    C18S       1.5517  111.34 -179.92  119.96   1.5484
 IC   C18S     C16S    *C17S   H17S       1.5484  119.96  130.35  114.25   1.1110
 IC   C18S     C16S    *C17S   H17T       1.5484  119.96 -120.73  106.32   1.1110
 IC   C16S     C17S    C18S    H18S       1.5014  119.96 -170.92  120.70   1.1110
 IC   H18S     C17S    *C18S   H18T       1.1110  120.70  120.32  101.93   1.1110
 IC   H18S     C17S    *C18S   H18U       1.1110  120.70 -122.49  110.13   1.1110
 IC   C2S      NF      C1F     C2F        1.4340  122.12  -13.89  123.21   1.5513
 IC   C2F      NF      *C1F    OF         1.5513  123.21 -179.87  120.54   1.2384
 IC   NF       C1F     C2F     C3F        1.3389  123.21   97.17  115.13   1.5631
 IC   C3F      C1F     *C2F    H2F        1.5631  115.13 -134.03  115.91   1.1110
 IC   H2F      C1F     *C2F    H2G        1.1110  115.91 -108.06  100.61   1.1110
 IC   C1F      C2F     C3F     C4F        1.5513  115.13   49.58  118.58   1.5707
 IC   C4F      C2F     *C3F    H3F        1.5707  118.58 -117.29  105.83   1.1110
 IC   H3F      C2F     *C3F    H3G        1.1110  105.83 -104.69  106.71   1.1110
 IC   C2F      C3F     C4F     C5F        1.5631  118.58 -164.77  114.63   1.5729
 IC   C5F      C3F     *C4F    H4F        1.5729  114.63 -127.20  111.25   1.1110
 IC   H4F      C3F     *C4F    H4G        1.1110  111.25 -113.02  113.38   1.1110
 IC   C3F      C4F     C5F     C6F        1.5707  114.63  139.86  117.48   1.5080
 IC   C6F      C4F     *C5F    H5F        1.5080  117.48 -127.56  105.35   1.1110
 IC   H5F      C4F     *C5F    H5G        1.1110  105.35 -111.47  105.91   1.1110
 IC   C4F      C5F     C6F     C7F        1.5729  117.48 -164.81  113.31   1.5214
 IC   C7F      C5F     *C6F    H6F        1.5214  113.31 -124.73  107.95   1.1110
 IC   H6F      C5F     *C6F    H6G        1.1110  107.95 -109.42  113.84   1.1110
 IC   C5F      C6F     C7F     C8F        1.5080  113.31  177.70  114.69   1.5202
 IC   C8F      C6F     *C7F    H7F        1.5202  114.69 -116.98  108.76   1.1110
 IC   H7F      C6F     *C7F    H7G        1.1110  108.76 -117.63  107.12   1.1110
 IC   C6F      C7F     C8F     C9F        1.5214  114.69 -171.49  109.58   1.4578
 IC   C9F      C7F     *C8F    H8F        1.4578  109.58 -117.41  101.61   1.1110
 IC   H8F      C7F     *C8F    H8G        1.1110  101.61 -121.59  114.94   1.1110
 IC   C7F      C8F     C9F     C10F       1.5202  109.58 -178.33  118.04   1.5363
 IC   C10F     C8F     *C9F    H9F        1.5363  118.04 -130.13  113.08   1.1110
 IC   H9F      C8F     *C9F    H9G        1.1110  113.08 -118.48  104.02   1.1110
 IC   C8F      C9F     C10F    C11F       1.4578  118.04 -103.39  119.76   1.5910
 IC   C11F     C9F     *C10F   H10F       1.5910  119.76 -126.60  107.55   1.1110
 IC   H10F     C9F     *C10F   H10G       1.1110  107.55 -113.78  112.47   1.1110
 IC   C9F      C10F    C11F    C12F       1.5363  119.76 -173.56  111.72   1.5619
 IC   C12F     C10F    *C11F   H11F       1.5619  111.72 -124.83  100.35   1.1110
 IC   H11F     C10F    *C11F   H11G       1.1110  100.35 -114.37  111.11   1.1110
 IC   C10F     C11F    C12F    C13F       1.5910  111.72   74.99  113.51   1.5559
 IC   C13F     C11F    *C12F   H12F       1.5559  113.51 -122.41  112.82   1.1110
 IC   H12F     C11F    *C12F   H12G       1.1110  112.82 -115.11  110.11   1.1110
 IC   C11F     C12F    C13F    C14F       1.5619  113.51 -176.80  115.62   1.5108
 IC   C14F     C12F    *C13F   H13F       1.5108  115.62 -119.76  113.16   1.1110
 IC   H13F     C12F    *C13F   H13G       1.1110  113.16 -114.23  108.40   1.1110
 IC   C12F     C13F    C14F    C15F       1.5559  115.62  179.74  112.38   1.5980
 IC   C15F     C13F    *C14F   H14F       1.5980  112.38 -115.48  101.68   1.1110
 IC   H14F     C13F    *C14F   H14G       1.1110  101.68 -120.87  112.96   1.1110
 IC   C13F     C14F    C15F    C16F       1.5108  112.38  171.30  110.51   1.5248
 IC   C16F     C14F    *C15F   H15F       1.5248  110.51 -114.74  103.33   1.1110
 IC   H15F     C14F    *C15F   H15G       1.1110  103.33 -124.91  114.10   1.1110
 IC   C14F     C15F    C16F    C17F       1.5980  110.51 -177.57  114.59   1.5412
 IC   C17F     C15F    *C16F   H16F       1.5412  114.59 -125.73  110.57   1.1110
 IC   H16F     C15F    *C16F   H16G       1.1110  110.57 -114.81  109.59   1.1110
 IC   C15F     C16F    C17F    C18F       1.5248  114.59 -174.07  113.78   1.5232
 IC   C18F     C16F    *C17F   H17F       1.5232  113.78 -128.97  111.14   1.1110
 IC   H17F     C16F    *C17F   H17G       1.1110  111.14 -107.76  106.77   1.1110
 IC   C16F     C17F    C18F    C19F       1.5412  113.78  -87.47  114.95   1.5757
 IC   C19F     C17F    *C18F   H18F       1.5757  114.95 -116.90  111.27   1.1110
 IC   H18F     C17F    *C18F   H18G       1.1110  111.27 -118.63  113.01   1.1110
 IC   C17F     C18F    C19F    C20F       1.5232  114.95 -163.00  113.41   1.5517
 IC   C20F     C18F    *C19F   H19F       1.5517  113.41 -122.16  111.45   1.1110
 IC   H19F     C18F    *C19F   H19G       1.1110  111.45 -114.17  109.03   1.1110
 IC   C18F     C19F    C20F    C21F       1.5757  113.41 -178.41  113.03   1.5908
 IC   C21F     C19F    *C20F   H20F       1.5908  113.03 -115.69  113.52   1.1110
 IC   H20F     C19F    *C20F   H20G       1.1110  113.52 -124.87  109.08   1.1110
 IC   C19F     C20F    C21F    C22F       1.5517  113.03  -39.55  113.03   1.5441
 IC   C22F     C20F    *C21F   H21F       1.5441  113.03 -118.70  104.25   1.1110
 IC   H21F     C20F    *C21F   H21G       1.1110  104.25 -122.86  103.07   1.1110
 IC   C20F     C21F    C22F    C23F       1.5908  113.03 -168.98  110.16   1.5053
 IC   C23F     C21F    *C22F   H22F       1.5053  110.16 -113.09  107.15   1.1110
 IC   H22F     C21F    *C22F   H22G       1.1110  107.15 -124.06  117.30   1.1110
 IC   C21F     C22F    C23F    C24F       1.5441  110.16   62.53  118.64   1.5290
 IC   C24F     C22F    *C23F   H23F       1.5290  118.64 -124.42  106.52   1.1110
 IC   H23F     C22F    *C23F   H23G       1.1110  106.52 -112.33  109.64   1.1110
 IC   C22F     C23F    C24F    H24F       1.5053  118.64  -84.85  108.17   1.1110
 IC   H24F     C23F    *C24F   H24G       1.1110  108.17  120.50  108.96   1.1110
 IC   H24F     C23F    *C24F   H24H       1.1110  108.17 -121.25  108.33   1.1110
 IC   HO1      O1      C1S     C2S        0.9600  108.08  151.47  114.18   1.5545
 IC   C2S      O1      *C1S    H1S        1.5545  114.18  127.60   97.62   1.1110
 IC   C2S      O1      *C1S    H1T        1.5545  114.18 -120.52  105.80   1.1110
 IC   O1       C1S     C2S     NF         1.4528  114.18 -137.92  119.32   1.4340
 IC   NF       C1S     *C2S    C3S        1.4340  119.32 -126.57  116.81   1.5645
 IC   C3S      C1S     *C2S    H2S        1.5645  116.81 -112.73  107.68   1.1099
 IC   C1S      C2S     NF      C1F        1.5545  119.32   92.10  122.12   1.3389
 IC   C1F      C2S     *NF     HNF        1.3389  122.12  172.39  120.49   0.9970
 IC   C1S      C2S     C3S     C4S        1.5545  116.81 -113.49  109.08   1.5109
 IC   C4S      C2S     *C3S    O3         1.5109  109.08  116.92  112.32   1.4187
 IC   C4S      C2S     *C3S    H3S        1.5109  109.08 -116.74  112.47   1.1110
 IC   C2S      C3S     O3      HO3        1.5645  112.32  -11.20  105.11   0.9600
 IC   C2S      C3S     C4S     C5S        1.5645  109.08 -167.69  111.95   1.5857
 IC   C5S      C3S     *C4S    O4         1.5857  111.95  120.16  109.67   1.4143
 IC   O4       C3S     *C4S    H4S        1.4143  109.67  115.76  115.57   1.1110
 IC   C3S      C4S     O4      HO4        1.5109  109.67   -1.47  104.18   0.9600
 IC   C3S      C4S     C5S     C6S        1.5109  111.95 -178.63  111.55   1.5900
 IC   C6S      C4S     *C5S    H5S        1.5900  111.55  111.20  108.77   1.1110
 IC   C6S      C4S     *C5S    H5T        1.5900  111.55 -124.82  114.19   1.1110
 IC   C4S      C5S     C6S     C7S        1.5857  111.55 -170.77  117.70   1.5971
 IC   C7S      C5S     *C6S    H6S        1.5971  117.70  108.61  101.22   1.1110
 IC   C7S      C5S     *C6S    H6T        1.5971  117.70 -135.04  111.67   1.1110
 IC   C5S      C6S     C7S     C8S        1.5900  117.70  171.57  106.45   1.5541
 IC   C8S      C6S     *C7S    H7S        1.5541  106.45  116.57  109.38   1.1110
 IC   C8S      C6S     *C7S    H7T        1.5541  106.45 -118.21  108.84   1.1110
 IC   C6S      C7S     C8S     C9S        1.5971  106.45  169.46  118.67   1.5686
 IC   C9S      C7S     *C8S    H8S        1.5686  118.67  129.65  104.29   1.1110
 IC   C9S      C7S     *C8S    H8T        1.5686  118.67 -111.71  100.60   1.1110
 IC   C7S      C8S     C9S     C10S       1.5541  118.67 -174.35  113.85   1.5247
 IC   C10S     C8S     *C9S    H9S        1.5247  113.85  110.08  105.90   1.1110
 IC   C10S     C8S     *C9S    H9T        1.5247  113.85 -124.42  116.32   1.1110
 IC   C8S      C9S     C10S    C11S       1.5686  113.85 -174.50  113.25   1.5439
 IC   C11S     C9S     *C10S   H10S       1.5439  113.25  119.52  106.78   1.1110
 IC   C11S     C9S     *C10S   H10T       1.5439  113.25 -128.82  106.99   1.1110
 IC   C9S      C10S    C11S    C12S       1.5247  113.25  170.43  114.43   1.5280
 IC   C12S     C10S    *C11S   H11S       1.5280  114.43  126.95  114.27   1.1110
 IC   C12S     C10S    *C11S   H11T       1.5280  114.43 -106.84  104.02   1.1110
 IC   C10S     C11S    C12S    C13S       1.5439  114.43  171.44  114.68   1.5718
 IC   C13S     C11S    *C12S   H12S       1.5718  114.68  131.54  110.85   1.1110
 IC   C13S     C11S    *C12S   H12T       1.5718  114.68 -108.60  106.44   1.1110
 IC   C11S     C12S    C13S    C14S       1.5280  114.68 -173.43  111.38   1.4884
 IC   C14S     C12S    *C13S   H13S       1.4884  111.38  120.91  110.60   1.1110
 IC   C14S     C12S    *C13S   H13T       1.4884  111.38 -127.15  109.97   1.1110
 IC   C12S     C13S    C14S    C15S       1.5718  111.38 -165.12  109.71   1.5466
 IC   C15S     C13S    *C14S   H14S       1.5466  109.71  118.87  108.81   1.1110
 IC   C15S     C13S    *C14S   H14T       1.5466  109.71 -120.17  105.29   1.1110
 IC   C13S     C14S    C15S    C16S       1.4884  109.71  177.94  116.07   1.5517
 IC   C16S     C14S    *C15S   H15S       1.5517  116.07  111.45  106.83   1.1110
 IC   C16S     C14S    *C15S   H15T       1.5517  116.07 -133.15  115.97   1.1110
 IC   C14S     C15S    C16S    C17S       1.5466  116.07  172.27  111.34   1.5014
 IC   C17S     C15S    *C16S   H16S       1.5014  111.34  117.54  101.35   1.1110
 IC   C17S     C15S    *C16S   H16T       1.5014  111.34 -120.69  106.08   1.1110
 IC   C15S     C16S    C17S    C18S       1.5517  111.34 -179.92  119.96   1.5484
 IC   C18S     C16S    *C17S   H17S       1.5484  119.96  130.35  114.25   1.1110
 IC   C18S     C16S    *C17S   H17T       1.5484  119.96 -120.73  106.32   1.1110
 IC   C16S     C17S    C18S    H18S       1.5014  119.96 -170.92  120.70   1.1110
 IC   H18S     C17S    *C18S   H18T       1.1110  120.70  120.32  101.93   1.1110
 IC   H18S     C17S    *C18S   H18U       1.1110  120.70 -122.49  110.13   1.1110
 IC   C2S      NF      C1F     C2F        1.4340  122.12  -13.89  123.21   1.5513
 IC   C2F      NF      *C1F    OF         1.5513  123.21 -179.87  120.54   1.2384
 IC   NF       C1F     C2F     C3F        1.3389  123.21   97.17  115.13   1.5631
 IC   C3F      C1F     *C2F    H2F        1.5631  115.13 -134.03  115.91   1.1110
 IC   H2F      C1F     *C2F    H2G        1.1110  115.91 -108.06  100.61   1.1110
 IC   C1F      C2F     C3F     C4F        1.5513  115.13   49.58  118.58   1.5707
 IC   C4F      C2F     *C3F    H3F        1.5707  118.58 -117.29  105.83   1.1110
 IC   H3F      C2F     *C3F    H3G        1.1110  105.83 -104.69  106.71   1.1110
 IC   C2F      C3F     C4F     C5F        1.5631  118.58 -164.77  114.63   1.5729
 IC   C5F      C3F     *C4F    H4F        1.5729  114.63 -127.20  111.25   1.1110
 IC   H4F      C3F     *C4F    H4G        1.1110  111.25 -113.02  113.38   1.1110
 IC   C3F      C4F     C5F     C6F        1.5707  114.63  139.86  117.48   1.5080
 IC   C6F      C4F     *C5F    H5F        1.5080  117.48 -127.56  105.35   1.1110
 IC   H5F      C4F     *C5F    H5G        1.1110  105.35 -111.47  105.91   1.1110
 IC   C4F      C5F     C6F     C7F        1.5729  117.48 -164.81  113.31   1.5214
 IC   C7F      C5F     *C6F    H6F        1.5214  113.31 -124.73  107.95   1.1110
 IC   H6F      C5F     *C6F    H6G        1.1110  107.95 -109.42  113.84   1.1110
 IC   C5F      C6F     C7F     C8F        1.5080  113.31  177.70  114.69   1.5202
 IC   C8F      C6F     *C7F    H7F        1.5202  114.69 -116.98  108.76   1.1110
 IC   H7F      C6F     *C7F    H7G        1.1110  108.76 -117.63  107.12   1.1110
 IC   C6F      C7F     C8F     C9F        1.5214  114.69 -171.49  109.58   1.4578
 IC   C9F      C7F     *C8F    H8F        1.4578  109.58 -117.41  101.61   1.1110
 IC   H8F      C7F     *C8F    H8G        1.1110  101.61 -121.59  114.94   1.1110
 IC   C7F      C8F     C9F     C10F       1.5202  109.58 -178.33  118.04   1.5363
 IC   C10F     C8F     *C9F    H9F        1.5363  118.04 -130.13  113.08   1.1110
 IC   H9F      C8F     *C9F    H9G        1.1110  113.08 -118.48  104.02   1.1110
 IC   C8F      C9F     C10F    C11F       1.4578  118.04 -103.39  119.76   1.5910
 IC   C11F     C9F     *C10F   H10F       1.5910  119.76 -126.60  107.55   1.1110
 IC   H10F     C9F     *C10F   H10G       1.1110  107.55 -113.78  112.47   1.1110
 IC   C9F      C10F    C11F    C12F       1.5363  119.76 -173.56  111.72   1.5619
 IC   C12F     C10F    *C11F   H11F       1.5619  111.72 -124.83  100.35   1.1110
 IC   H11F     C10F    *C11F   H11G       1.1110  100.35 -114.37  111.11   1.1110
 IC   C10F     C11F    C12F    C13F       1.5910  111.72   74.99  113.51   1.5559
 IC   C13F     C11F    *C12F   H12F       1.5559  113.51 -122.41  112.82   1.1110
 IC   H12F     C11F    *C12F   H12G       1.1110  112.82 -115.11  110.11   1.1110
 IC   C11F     C12F    C13F    C14F       1.5619  113.51 -176.80  115.62   1.5108
 IC   C14F     C12F    *C13F   H13F       1.5108  115.62 -119.76  113.16   1.1110
 IC   H13F     C12F    *C13F   H13G       1.1110  113.16 -114.23  108.40   1.1110
 IC   C12F     C13F    C14F    C15F       1.5559  115.62  179.74  112.38   1.5980
 IC   C15F     C13F    *C14F   H14F       1.5980  112.38 -115.48  101.68   1.1110
 IC   H14F     C13F    *C14F   H14G       1.1110  101.68 -120.87  112.96   1.1110
 IC   C13F     C14F    C15F    C16F       1.5108  112.38  171.30  110.51   1.5248
 IC   C16F     C14F    *C15F   H15F       1.5248  110.51 -114.74  103.33   1.1110
 IC   H15F     C14F    *C15F   H15G       1.1110  103.33 -124.91  114.10   1.1110
 IC   C14F     C15F    C16F    C17F       1.5980  110.51 -177.57  114.59   1.5412
 IC   C17F     C15F    *C16F   H16F       1.5412  114.59 -125.73  110.57   1.1110
 IC   H16F     C15F    *C16F   H16G       1.1110  110.57 -114.81  109.59   1.1110
 IC   C15F     C16F    C17F    C18F       1.5248  114.59 -174.07  113.78   1.5232
 IC   C18F     C16F    *C17F   H17F       1.5232  113.78 -128.97  111.14   1.1110
 IC   H17F     C16F    *C17F   H17G       1.1110  111.14 -107.76  106.77   1.1110
 IC   C16F     C17F    C18F    C19F       1.5412  113.78  -87.47  114.95   1.5757
 IC   C19F     C17F    *C18F   H18F       1.5757  114.95 -116.90  111.27   1.1110
 IC   H18F     C17F    *C18F   H18G       1.1110  111.27 -118.63  113.01   1.1110
 IC   C17F     C18F    C19F    C20F       1.5232  114.95 -163.00  113.41   1.5517
 IC   C20F     C18F    *C19F   H19F       1.5517  113.41 -122.16  111.45   1.1110
 IC   H19F     C18F    *C19F   H19G       1.1110  111.45 -114.17  109.03   1.1110
 IC   C18F     C19F    C20F    C21F       1.5757  113.41 -178.41  113.03   1.5908
 IC   C21F     C19F    *C20F   H20F       1.5908  113.03 -115.69  113.52   1.1110
 IC   H20F     C19F    *C20F   H20G       1.1110  113.52 -124.87  109.08   1.1110
 IC   C19F     C20F    C21F    C22F       1.5517  113.03  -39.55  113.03   1.5441
 IC   C22F     C20F    *C21F   H21F       1.5441  113.03 -118.70  104.25   1.1110
 IC   H21F     C20F    *C21F   H21G       1.1110  104.25 -122.86  103.07   1.1110
 IC   C20F     C21F    C22F    C23F       1.5908  113.03 -168.98  110.16   1.5053
 IC   C23F     C21F    *C22F   H22F       1.5053  110.16 -113.09  107.15   1.1110
 IC   H22F     C21F    *C22F   H22G       1.1110  107.15 -124.06  117.30   1.1110
 IC   C21F     C22F    C23F    C24F       1.5441  110.16   62.53  118.64   1.5290
 IC   C24F     C22F    *C23F   H23F       1.5290  118.64 -124.42  106.52   1.1110
 IC   H23F     C22F    *C23F   H23G       1.1110  106.52 -112.33  109.64   1.1110
 IC   C22F     C23F    C24F    H24F       1.5053  118.64  -84.85  108.17   1.1110
 IC   H24F     C23F    *C24F   H24G       1.1110  108.17  120.50  108.96   1.1110
 IC   H24F     C23F    *C24F   H24H       1.1110  108.17 -121.25  108.33   1.1110


RESI CER6         0.00 !   CERAMIDE d18:0/24:0 (taken from CER241)
                       ! Also known as CerAP
                       ! Remove double bond between C15F and C16F
                       ! Added H15G and H16G
                       ! Difference from CER240 is in O2,HO2,O4,HO4,H5T
                       ! Removed H2G
                       !
GROUP                  !                HO1
ATOM O1  OHL -0.69     !                  \
ATOM HO1 HOL  0.30     !                   O1
ATOM C1S  CTO2    0.49 !                   |
ATOM H1S  HAL2   -0.05 !             H1S---C1S---H1T
ATOM H1T  HAL2   -0.05 !                   |
GROUP                  !             H2S---C2S-------------NF--HNF
ATOM NF   NHL    -0.70 !                   |               |
ATOM HNF  H       0.35 !                   |               |
ATOM C2S  CTL1    0.30 !                   |               |
ATOM H2S  HAL1    0.05 !                   |               |
GROUP                  !                   |               |
ATOM C3S  CTO1    0.50 !                   |               C1F=OF (FATTY ACID CHAIN)
ATOM H3S  HAL1   -0.11 !                   |               |
ATOM O3   OHL    -0.69 !                   |               |
ATOM HO3  HOL     0.30 !                   |       H2F----C2F---O2--HO2
GROUP                  !                   |               |
ATOM C4S  CTO1    0.50 !                   |            [(CH2)3F (C3F,C4F...C23F)
ATOM H4S  HAL1   -0.11 !                   |               |
ATOM O4   OHL    -0.69 !                   |               |
ATOM HO4  HOL     0.30 !                   |               |
GROUP                  !                   |       H24F---C24F---H24G
ATOM C5S  CTL2   -0.18 !                   |               |
ATOM H5S  HAL2    0.09 !                   |              H24H
ATOM H5T  HAL2    0.09 !                   |
GROUP                  !            H3S----C3S--O3--HO3
ATOM C6S  CTL2   -0.18 !                   |
ATOM H6S  HAL2    0.09 !            H4S----C4S--O4--HO4
ATOM H6T  HAL2    0.09 !                   |
GROUP                  !             H5S--C5S--H5T
ATOM C7S  CTL2   -0.18 !                   |
ATOM H7S  HAL2    0.09 !                   |
ATOM H7T  HAL2    0.09 !                [(CH)2]6 (C6S, C7S....C17S)
GROUP                  !                   |
ATOM C8S  CTL2   -0.18 !           H18S---C18S---H18U
ATOM H8S  HAL2    0.09 !                   |
ATOM H8T  HAL2    0.09 !                  H18T
GROUP                  !
ATOM C9S  CTL2   -0.18 !
ATOM H9S  HAL2    0.09 !
ATOM H9T  HAL2    0.09 !
GROUP                  !
ATOM C10S CTL2   -0.18 !
ATOM H10S HAL2    0.09 !
ATOM H10T HAL2    0.09 !
GROUP
ATOM C11S CTL2   -0.18 !
ATOM H11S HAL2    0.09 !
ATOM H11T HAL2    0.09 !
GROUP
ATOM C12S CTL2   -0.18 !
ATOM H12S HAL2    0.09 !
ATOM H12T HAL2    0.09 !
GROUP
ATOM C13S  CTL2  -0.18 !
ATOM H13S  HAL2   0.09 !
ATOM H13T  HAL2   0.09 !
GROUP
ATOM C14S  CTL2  -0.18 !
ATOM H14S  HAL2   0.09 !
ATOM H14T  HAL2   0.09 !
GROUP
ATOM C15S CTL2   -0.18 !
ATOM H15S HAL2    0.09 !
ATOM H15T HAL2    0.09 !
GROUP
ATOM C16S CTL2   -0.18 !
ATOM H16S HAL2    0.09 !
ATOM H16T HAL2    0.09 !
GROUP
ATOM C17S CTL2   -0.18 !
ATOM H17S HAL2    0.09 !
ATOM H17T HAL2    0.09 !
GROUP                  !
ATOM C18S CTL3   -0.27 !
ATOM H18S HAL3    0.09 !
ATOM H18T HAL3    0.09 !
ATOM H18U HAL3    0.09 !
GROUP                  !FATTY ACID CHAIN
ATOM C1F  C       0.55 !
ATOM OF   O      -0.60 !
ATOM C2F  CTO1    0.50 !
ATOM H2F  HAL1   -0.11 !
ATOM O2   OHL    -0.64 !
ATOM HO2  HOL     0.30 !
GROUP                  !
ATOM C3F  CTL2   -0.18 !
ATOM H3F  HAL2    0.09 !
ATOM H3G  HAL2    0.09 !
GROUP                  !
ATOM C4F  CTL2   -0.18 !
ATOM H4F  HAL2    0.09 !
ATOM H4G  HAL2    0.09 !
GROUP                  !
ATOM C5F  CTL2   -0.18 !
ATOM H5F  HAL2    0.09 !
ATOM H5G  HAL2    0.09 !
GROUP                  !
ATOM C6F  CTL2   -0.18 !
ATOM H6F  HAL2    0.09 !
ATOM H6G  HAL2    0.09 !
GROUP                  !
ATOM C7F  CTL2   -0.18 !
ATOM H7F  HAL2    0.09 !
ATOM H7G  HAL2    0.09 !
GROUP                  !
[truncated: 112,965 more chars]
