# Supplementary material for: Integrative Computational Prediction Strategy for Antibody–Antigen Binding: A Case Study on Interleukin‑1 Beta
Source: J Chem Inf Model. 2026 May 27;66(11):6659–75. doi: 10.1021/acs.jcim.6c00781 (PMC13250912; doi:10.1021/acs.jcim.6c00781)
Supplement: Supplementary file 2 [file ci6c00781_si_002.zip › charmm-gui-4g6m-AgESSA-r01/toppar/toppar_all36_synthetic_polymer_patch.str]

read rtf card append
* Topology for synthetic_polymer
*
36 1

AUTOGENERATE ANGLE DIHE

PRES ML0001 -0.000 ! linkage between hydroxy and PETL
dele atom HX3

ATOM HX2    HGA2      0.090!
ATOM HX1    HGA2      0.090!
ATOM C10    CG321     0.050!
ATOM HZ1    HGP1      0.420!
ATOM OZ     OG311    -0.650!

BOND C10 OZ HZ1 OZ

IC    O3    C9   C10    OZ 0.000  0.000  180.000  0.000  0.000
IC    OZ    C9  *C10   HX1 0.000  0.000  -120.000  0.000  0.000
IC    C9   C10    OZ   HZ1 0.000  0.000  -180.000  0.000  0.000


PRES ML0002 -0.000 ! linkage between met and AACR
dele atom H22

ATOM H3     HGP1      0.420!
ATOM H21    HGA1      0.090!
ATOM CZ     CG331    -0.270!
ATOM HZ1    HGA3      0.090!
ATOM HZ3    HGA3      0.090!
ATOM HZ2    HGA3      0.090!
ATOM C3     CG2O2     0.840!
ATOM C2     CG311    -0.130!
ATOM O2     OG311    -0.590!
ATOM O1     OG2D1    -0.630!

BOND C2 CZ CZ HZ1 CZ HZ3 CZ HZ2

IC    C3    C1   *C2    CZ 0.000  0.000  120.000  0.000  0.000
IC    C1    C2    CZ   HZ1 0.000  0.000  -60.000  0.000  0.000
IC   HZ1    C2   *CZ   HZ3 0.000  0.000  120.000  0.000  0.000
IC   HZ1    C2   *CZ   HZ2 0.000  0.000  -120.000  0.000  0.000


PRES ML0003 -0.000 ! linkage between met and AACS
dele atom H22

ATOM H3     HGP1      0.420!
ATOM H21    HGA1      0.090!
ATOM CZ     CG331    -0.270!
ATOM HZ1    HGA3      0.090!
ATOM HZ3    HGA3      0.090!
ATOM HZ2    HGA3      0.090!
ATOM C3     CG2O2     0.840!
ATOM C2     CG311    -0.130!
ATOM O2     OG311    -0.590!
ATOM O1     OG2D1    -0.630!

BOND C2 CZ CZ HZ1 CZ HZ3 CZ HZ2

IC    C3    C1   *C2    CZ 0.000  0.000  -120.000  0.000  0.000
IC    C1    C2    CZ   HZ1 0.000  0.000  -60.000  0.000  0.000
IC   HZ1    C2   *CZ   HZ3 0.000  0.000  120.000  0.000  0.000
IC   HZ1    C2   *CZ   HZ2 0.000  0.000  -120.000  0.000  0.000


PRES ML0004 0.000 ! linkage between met and DMITC
dele atom H22

ATOM H62    HGA3      0.090!
ATOM HZ3    HGA3      0.090!
ATOM HZ2    HGA3      0.090!
ATOM H61    HGA3      0.090!
ATOM C6     CG331    -0.010!
ATOM CZ     CG331    -0.270!
ATOM C5     CG331    -0.010!
ATOM HZ1    HGA3      0.090!
ATOM H51    HGA3      0.090!
ATOM H52    HGA3      0.090!
ATOM H53    HGA3      0.090!
ATOM C3     CG2O2     0.960!
ATOM C2     CG301    -0.200!
ATOM H63    HGA3      0.090!
ATOM O4     OG302    -0.490!
ATOM O3     OG2D1    -0.630!
ATOM O2     OG302    -0.490!
ATOM O1     OG2D1    -0.630!
ATOM C4     CG2O2     0.960!

BOND C2 CZ CZ HZ1 CZ HZ3 CZ HZ2

IC    C3    C1   *C2    CZ 0.000  0.000  120.000  0.000  0.000
IC    C1    C2    CZ   HZ1 0.000  0.000  -60.000  0.000  0.000
IC   HZ1    C2   *CZ   HZ3 0.000  0.000  120.000  0.000  0.000
IC   HZ1    C2   *CZ   HZ2 0.000  0.000  -120.000  0.000  0.000


PRES ML0005 -1.000 ! linkage between hydroxy and AACIS
dele atom H22

ATOM H21    HGA1      0.090!
ATOM HZ1    HGP1      0.420!
ATOM OZ     OG311    -0.650!
ATOM C3     CG2O3     0.620!
ATOM C2     CG311     0.040!
ATOM O2     OG2D2    -0.760!
ATOM O1     OG2D2    -0.760!

BOND C2 OZ HZ1 OZ

IC    C3    C1   *C2    OZ 0.000  0.000  -120.000  0.000  0.000
IC    C1    C2    OZ   HZ1 0.000  0.000  180.000  0.000  0.000


PRES ML0006 -1.000 ! linkage between hydroxy and AACIR
dele atom H22

ATOM H21    HGA1      0.090!
ATOM HZ1    HGP1      0.420!
ATOM OZ     OG311    -0.650!
ATOM C3     CG2O3     0.620!
ATOM C2     CG311     0.040!
ATOM O2     OG2D2    -0.760!
ATOM O1     OG2D2    -0.760!

BOND C2 OZ HZ1 OZ

IC    C3    C1   *C2    OZ 0.000  0.000  120.000  0.000  0.000
IC    C1    C2    OZ   HZ1 0.000  0.000  -180.000  0.000  0.000


PRES ML0007 -0.000 ! linkage between hydroxy and ETKTS
dele atom H22

ATOM H21    HGA1      0.090!
ATOM HZ1    HGP1      0.420!
ATOM OZ     OG311    -0.650!
ATOM H41    HGA3      0.090!
ATOM C3     CG2O5     0.340!
ATOM C2     CG311     0.240!
ATOM H42    HGA3      0.090!
ATOM H43    HGA3      0.090!
ATOM O1     OG2D3    -0.480!
ATOM C4     CG331    -0.230!

BOND C2 OZ HZ1 OZ

IC    C3    C1   *C2    OZ 0.000  0.000  -120.000  0.000  0.000
IC    C1    C2    OZ   HZ1 0.000  0.000  -180.000  0.000  0.000


PRES ML0008 0.000 ! linkage between hydroxy and ETKTR
dele atom H22

ATOM H21    HGA1      0.090!
ATOM HZ1    HGP1      0.420!
ATOM OZ     OG311    -0.650!
ATOM H41    HGA3      0.090!
ATOM C3     CG2O5     0.340!
ATOM C2     CG311     0.240!
ATOM C4     CG331    -0.230!
ATOM H43    HGA3      0.090!
ATOM O1     OG2D3    -0.480!
ATOM H42    HGA3      0.090!

BOND C2 OZ HZ1 OZ

IC    C3    C1   *C2    OZ 0.000  0.000  120.000  0.000  0.000
IC    C1    C2    OZ   HZ1 0.000  0.000  180.000  0.000  0.000


PRES ML0009 0.000 ! linkage between hydroxy and AACS
dele atom H22

ATOM H3     HGP1      0.420!
ATOM H21    HGA1      0.090!
ATOM HZ1    HGP1      0.420!
ATOM OZ     OG311    -0.650!
ATOM C3     CG2O2     0.840!
ATOM C2     CG311     0.100!
ATOM O2     OG311    -0.590!
ATOM O1     OG2D1    -0.630!

BOND C2 OZ HZ1 OZ

IC    C3    C1   *C2    OZ 0.000  0.000  -120.000  0.000  0.000
IC    C1    C2    OZ   HZ1 0.000  0.000  180.000  0.000  0.000


PRES ML0010 0.000 ! linkage between hydroxy and AACR
dele atom H22

ATOM H3     HGP1      0.420!
ATOM H21    HGA1      0.090!
ATOM HZ1    HGP1      0.420!
ATOM OZ     OG311    -0.650!
ATOM C3     CG2O2     0.840!
ATOM C2     CG311     0.100!
ATOM O2     OG311    -0.590!
ATOM O1     OG2D1    -0.630!

BOND C2 OZ HZ1 OZ

IC    C3    C1   *C2    OZ 0.000  0.000  120.000  0.000  0.000
IC    C1    C2    OZ   HZ1 0.000  0.000  -180.000  0.000  0.000


PRES ML0011 -0.000 ! linkage between met and ETKTR
dele atom H22

ATOM H41    HGA3      0.090!
ATOM H21    HGA1      0.090!
ATOM CZ     CG331    -0.270!
ATOM H43    HGA3      0.090!
ATOM H42    HGA3      0.090!
ATOM HZ3    HGA3      0.090!
ATOM HZ2    HGA3      0.090!
ATOM C3     CG2O5     0.340!
ATOM HZ1    HGA3      0.090!
ATOM C2     CG311     0.010!
ATOM O1     OG2D3    -0.480!
ATOM C4     CG331    -0.230!

BOND C2 CZ CZ HZ1 CZ HZ3 CZ HZ2

IC    C3    C1   *C2    CZ 0.000  0.000  120.000  0.000  0.000
IC    C1    C2    CZ   HZ1 0.000  0.000  -60.000  0.000  0.000
IC   HZ1    C2   *CZ   HZ3 0.000  0.000  120.000  0.000  0.000
IC   HZ1    C2   *CZ   HZ2 0.000  0.000  -120.000  0.000  0.000


PRES ML0012 -0.000 ! linkage between met and ETKTS
dele atom H22

ATOM H41    HGA3      0.090!
ATOM H21    HGA1      0.090!
ATOM CZ     CG331    -0.270!
ATOM H43    HGA3      0.090!
ATOM H42    HGA3      0.090!
ATOM HZ3    HGA3      0.090!
ATOM HZ2    HGA3      0.090!
ATOM C3     CG2O5     0.340!
ATOM HZ1    HGA3      0.090!
ATOM C2     CG311     0.010!
ATOM O1     OG2D3    -0.480!
ATOM C4     CG331    -0.230!

BOND C2 CZ CZ HZ1 CZ HZ3 CZ HZ2

IC    C3    C1   *C2    CZ 0.000  0.000  -120.000  0.000  0.000
IC    C1    C2    CZ   HZ1 0.000  0.000  -60.000  0.000  0.000
IC   HZ1    C2   *CZ   HZ3 0.000  0.000  120.000  0.000  0.000
IC   HZ1    C2   *CZ   HZ2 0.000  0.000  -120.000  0.000  0.000


PRES ML0013 0.000 ! linkage between hydroxy and MACS
dele atom H22

ATOM H21    HGA1      0.090!
ATOM H43    HGA3      0.090!
ATOM OZ     OG311    -0.650!
ATOM H41    HGA3      0.090!
ATOM C2     CG311     0.100!
ATOM C3     CG2O2     0.900!
ATOM HZ1    HGP1      0.420!
ATOM C4     CG331    -0.010!
ATOM O2     OG302    -0.490!
ATOM O1     OG2D1    -0.630!
ATOM H42    HGA3      0.090!

BOND C2 OZ HZ1 OZ

IC    C3    C1   *C2    OZ 0.000  0.000  -120.000  0.000  0.000
IC    C1    C2    OZ   HZ1 0.000  0.000  180.000  0.000  0.000


PRES ML0014 0.000 ! linkage between hydroxy and MACR
dele atom H22

ATOM H21    HGA1      0.090!
ATOM OZ     OG311    -0.650!
ATOM HZ1    HGP1      0.420!
ATOM H42    HGA3      0.090!
ATOM H41    HGA3      0.090!
ATOM C2     CG311     0.100!
ATOM C3     CG2O2     0.900!
ATOM H43    HGA3      0.090!
ATOM O2     OG302    -0.490!
ATOM O1     OG2D1    -0.630!
ATOM C4     CG331    -0.010!

BOND C2 OZ HZ1 OZ

IC    C3    C1   *C2    OZ 0.000  0.000  120.000  0.000  0.000
IC    C1    C2    OZ   HZ1 0.000  0.000  -180.000  0.000  0.000


PRES ML0015 0.000 ! linkage between hydroxy and PIBUT
dele atom H21

ATOM C2     CG301     0.230!
ATOM HZ1    HGP1      0.420!
ATOM OZ     OG311    -0.650!

BOND C2 OZ HZ1 OZ

IC   H11    C1    C2    OZ 0.000  0.000  60.000  0.000  0.000
IC    OZ    C1   *C2    C3 0.000  0.000  120.000  0.000  0.000
IC    C1    C2    OZ   HZ1 0.000  0.000  -180.000  0.000  0.000


PRES ML0016 -0.000 ! linkage between met and KETNI
dele atom H32

ATOM H33    HGA2      0.090!
ATOM CZ     CG331    -0.270!
ATOM H31    HGA2      0.090!
ATOM HZ1    HGA3      0.090!
ATOM HZ3    HGA3      0.090!
ATOM HZ2    HGA3      0.090!
ATOM C3     CG321    -0.180!

BOND C3 CZ CZ HZ1 CZ HZ3 CZ HZ2

IC    C1    C2    C3    CZ 0.000  0.000  180.000  0.000  0.000
IC    CZ    C2   *C3   H31 0.000  0.000  120.000  0.000  0.000
IC    C2    C3    CZ   HZ1 0.000  0.000  -60.000  0.000  0.000
IC   HZ1    C3   *CZ   HZ3 0.000  0.000  120.000  0.000  0.000
IC   HZ1    C3   *CZ   HZ2 0.000  0.000  -120.000  0.000  0.000


PRES ML0017 -0.000 ! linkage between met and PEFA
dele atom H83

ATOM CZ     CG331    -0.270!
ATOM H82    HGA2      0.090!
ATOM H81    HGA2      0.090!
ATOM C8     CG321    -0.180!
ATOM HZ1    HGA3      0.090!
ATOM HZ3    HGA3      0.090!
ATOM HZ2    HGA3      0.090!

BOND C8 CZ CZ HZ1 CZ HZ3 CZ HZ2

IC    O5    C7    C8    CZ 0.000  0.000  180.000  0.000  0.000
IC    CZ    C7   *C8   H81 0.000  0.000  -120.000  0.000  0.000
IC    C7    C8    CZ   HZ1 0.000  0.000  -60.000  0.000  0.000
IC   HZ1    C8   *CZ   HZ3 0.000  0.000  120.000  0.000  0.000
IC   HZ1    C8   *CZ   HZ2 0.000  0.000  -120.000  0.000  0.000


PRES ML0018 -0.000 ! linkage between hydroxy and 13BDT
dele atom H42

ATOM HZ1    HGP1      0.420!
ATOM H43    HGA2      0.090!
ATOM OZ     OG311    -0.650!
ATOM H41    HGA2      0.090!
ATOM C4     CG321     0.050!

BOND C4 OZ HZ1 OZ

IC    C2    C3    C4    OZ 0.000  0.000  -60.000  0.000  0.000
IC    OZ    C3   *C4   H41 0.000  0.000  120.000  0.000  0.000
IC    C3    C4    OZ   HZ1 0.000  0.000  180.000  0.000  0.000


PRES ML0019 -0.000 ! linkage between hydroxy and 13BDC
dele atom H42

ATOM HZ1    HGP1      0.420!
ATOM H43    HGA2      0.090!
ATOM OZ     OG311    -0.650!
ATOM H41    HGA2      0.090!
ATOM C4     CG321     0.050!

BOND C4 OZ HZ1 OZ

IC    C2    C3    C4    OZ 0.000  0.000  180.000  0.000  0.000
IC    OZ    C3   *C4   H41 0.000  0.000  120.000  0.000  0.000
IC    C3    C4    OZ   HZ1 0.000  0.000  -180.000  0.000  0.000


PRES ML0020 -0.000 ! linkage between hydroxy and 14IPC
dele atom H42

ATOM HZ1    HGP1      0.420!
ATOM H43    HGA2      0.090!
ATOM OZ     OG311    -0.650!
ATOM H41    HGA2      0.090!
ATOM C4     CG321     0.050!

BOND C4 OZ HZ1 OZ

IC    C2    C3    C4    OZ 0.000  0.000  -180.000  0.000  0.000
IC    OZ    C3   *C4   H41 0.000  0.000  -120.000  0.000  0.000
IC    C3    C4    OZ   HZ1 0.000  0.000  -180.000  0.000  0.000


PRES ML0021 -0.000 ! linkage between met and EIMIN
dele atom H22

ATOM H21    HGA2      0.090!
ATOM H23    HGA2      0.090!
ATOM CZ     CG331    -0.270!
ATOM HZ1    HGA3      0.090!
ATOM HZ3    HGA3      0.090!
ATOM HZ2    HGA3      0.090!
ATOM C2     CG321    -0.180!

BOND C2 CZ CZ HZ1 CZ HZ3 CZ HZ2

IC    N1    C1    C2    CZ 0.000  0.000  180.000  0.000  0.000
IC    CZ    C1   *C2   H21 0.000  0.000  -120.000  0.000  0.000
IC    C1    C2    CZ   HZ1 0.000  0.000  -60.000  0.000  0.000
IC   HZ1    C2   *CZ   HZ3 0.000  0.000  120.000  0.000  0.000
IC   HZ1    C2   *CZ   HZ2 0.000  0.000  -120.000  0.000  0.000


PRES ML0022 -0.000 ! linkage between met and ETHOX
dele atom H22

ATOM H21    HGA2      0.090!
ATOM H23    HGA2      0.090!
ATOM CZ     CG331    -0.270!
ATOM HZ1    HGA3      0.090!
ATOM HZ3    HGA3      0.090!
ATOM HZ2    HGA3      0.090!
ATOM C2     CG321    -0.180!

BOND C2 CZ CZ HZ1 CZ HZ3 CZ HZ2

IC    O1    C1    C2    CZ 0.000  0.000  180.000  0.000  0.000
IC    CZ    C1   *C2   H21 0.000  0.000  -120.000  0.000  0.000
IC    C1    C2    CZ   HZ1 0.000  0.000  -60.000  0.000  0.000
IC   HZ1    C2   *CZ   HZ3 0.000  0.000  120.000  0.000  0.000
IC   HZ1    C2   *CZ   HZ2 0.000  0.000  -120.000  0.000  0.000


PRES ML0023 -0.000 ! linkage between met and ETHY
dele atom H22

ATOM H21    HGA2      0.090!
ATOM H23    HGA2      0.090!
ATOM CZ     CG331    -0.270!
ATOM HZ1    HGA3      0.090!
ATOM HZ3    HGA3      0.090!
ATOM HZ2    HGA3      0.090!
ATOM C2     CG321    -0.180!

BOND C2 CZ CZ HZ1 CZ HZ3 CZ HZ2

IC   H11    C1    C2    CZ 0.000  0.000  60.000  0.000  0.000
IC    CZ    C1   *C2   H21 0.000  0.000  -120.000  0.000  0.000
IC    C1    C2    CZ   HZ1 0.000  0.000  -60.000  0.000  0.000
IC   HZ1    C2   *CZ   HZ3 0.000  0.000  120.000  0.000  0.000
IC   HZ1    C2   *CZ   HZ2 0.000  0.000  -120.000  0.000  0.000


PRES ML0024 0.000 ! linkage between met and AMIDI
dele atom H12

ATOM H11    HGP1      0.310!
ATOM CZ     CG331    -0.110!
ATOM HZ1    HGA3      0.090!
ATOM HZ3    HGA3      0.090!
ATOM HZ2    HGA3      0.090!
ATOM N1     NG2S1    -0.470!
ATOM C1     CG2O1     0.510!
ATOM O1     OG2D1    -0.510!

BOND N1 CZ CZ HZ1 CZ HZ3 CZ HZ2

IC    CZ    C1   *N1   H11 0.000  0.000  180.000  0.000  0.000
IC   H11    N1    CZ   HZ1 0.000  0.000  120.000  0.000  0.000
IC   HZ1    N1   *CZ   HZ3 0.000  0.000  120.000  0.000  0.000
IC   HZ1    N1   *CZ   HZ2 0.000  0.000  -120.000  0.000  0.000


PRES ML0025 -0.000 ! linkage between met and PETL
dele atom HX3

ATOM CZ     CG331    -0.270!
ATOM HX2    HGA2      0.090!
ATOM HX1    HGA2      0.090!
ATOM HZ1    HGA3      0.090!
ATOM HZ3    HGA3      0.090!
ATOM HZ2    HGA3      0.090!
ATOM C10    CG321    -0.180!

BOND C10 CZ CZ HZ1 CZ HZ3 CZ HZ2

IC    O3    C9   C10    CZ 0.000  0.000  180.000  0.000  0.000
IC    CZ    C9  *C10   HX1 0.000  0.000  -120.000  0.000  0.000
IC    C9   C10    CZ   HZ1 0.000  0.000  -60.000  0.000  0.000
IC   HZ1   C10   *CZ   HZ3 0.000  0.000  120.000  0.000  0.000
IC   HZ1   C10   *CZ   HZ2 0.000  0.000  -120.000  0.000  0.000


PRES ML0026 -0.000 ! linkage between met and PMAS
dele atom H22

ATOM H41    HGA3      0.090!
ATOM CZ     CG331    -0.270!
ATOM HZ1    HGA3      0.090!
ATOM H43    HGA3      0.090!
ATOM H42    HGA3      0.090!
ATOM HZ3    HGA3      0.090!
ATOM HZ2    HGA3      0.090!
ATOM C3     CG2O2     0.960!
ATOM C2     CG301    -0.100!
ATOM O2     OG302    -0.490!
ATOM O1     OG2D1    -0.630!
ATOM C4     CG331    -0.010!

BOND C2 CZ CZ HZ1 CZ HZ3 CZ HZ2

IC    C3    C1   *C2    CZ 0.000  0.000  -120.000  0.000  0.000
IC    C1    C2    CZ   HZ1 0.000  0.000  -60.000  0.000  0.000
IC   HZ1    C2   *CZ   HZ3 0.000  0.000  120.000  0.000  0.000
IC   HZ1    C2   *CZ   HZ2 0.000  0.000  -120.000  0.000  0.000


PRES ML0027 -0.000 ! linkage between met and PMAR
dele atom H22

ATOM H41    HGA3      0.090!
ATOM O2     OG302    -0.490!
ATOM CZ     CG331    -0.270!
ATOM HZ1    HGA3      0.090!
ATOM H42    HGA3      0.090!
ATOM HZ3    HGA3      0.090!
ATOM HZ2    HGA3      0.090!
ATOM C3     CG2O2     0.960!
ATOM H43    HGA3      0.090!
ATOM C2     CG301    -0.100!
ATOM O1     OG2D1    -0.630!
ATOM C4     CG331    -0.010!

BOND C2 CZ CZ HZ1 CZ HZ3 CZ HZ2

IC    C3    C1   *C2    CZ 0.000  0.000  120.000  0.000  0.000
IC    C1    C2    CZ   HZ1 0.000  0.000  -60.000  0.000  0.000
IC   HZ1    C2   *CZ   HZ3 0.000  0.000  120.000  0.000  0.000
IC   HZ1    C2   *CZ   HZ2 0.000  0.000  -120.000  0.000  0.000


PRES ML0028 0.000 ! linkage between met and MACR
dele atom H22

ATOM C2     CG311    -0.130!
ATOM H41    HGA3      0.090!
ATOM H21    HGA1      0.090!
ATOM CZ     CG331    -0.270!
ATOM H43    HGA3      0.090!
ATOM H42    HGA3      0.090!
ATOM HZ3    HGA3      0.090!
ATOM HZ2    HGA3      0.090!
ATOM C3     CG2O2     0.900!
ATOM HZ1    HGA3      0.090!
ATOM O2     OG302    -0.490!
ATOM O1     OG2D1    -0.630!
ATOM C4     CG331    -0.010!

BOND C2 CZ CZ HZ1 CZ HZ3 CZ HZ2

IC    C3    C1   *C2    CZ 0.000  0.000  120.000  0.000  0.000
IC    C1    C2    CZ   HZ1 0.000  0.000  -60.000  0.000  0.000
IC   HZ1    C2   *CZ   HZ3 0.000  0.000  120.000  0.000  0.000
IC   HZ1    C2   *CZ   HZ2 0.000  0.000  -120.000  0.000  0.000


PRES ML0029 0.000 ! linkage between met and MACS
dele atom H22

ATOM C2     CG311    -0.130!
ATOM HZ3    HGA3      0.090!
ATOM H21    HGA1      0.090!
ATOM CZ     CG331    -0.270!
ATOM H43    HGA3      0.090!
ATOM H42    HGA3      0.090!
ATOM H41    HGA3      0.090!
ATOM HZ2    HGA3      0.090!
ATOM C3     CG2O2     0.900!
ATOM HZ1    HGA3      0.090!
ATOM O2     OG302    -0.490!
ATOM O1     OG2D1    -0.630!
ATOM C4     CG331    -0.010!

BOND C2 CZ CZ HZ1 CZ HZ3 CZ HZ2

IC    C3    C1   *C2    CZ 0.000  0.000  -120.000  0.000  0.000
IC    C1    C2    CZ   HZ1 0.000  0.000  -60.000  0.000  0.000
IC   HZ1    C2   *CZ   HZ3 0.000  0.000  120.000  0.000  0.000
IC   HZ1    C2   *CZ   HZ2 0.000  0.000  -120.000  0.000  0.000


PRES ML0030 -0.000 ! linkage between met and VIALR
dele atom H22

ATOM H21    HGA1      0.090!
ATOM CZ     CG331    -0.270!
ATOM H31    HGP1      0.420!
ATOM HZ1    HGA3      0.090!
ATOM HZ3    HGA3      0.090!
ATOM HZ2    HGA3      0.090!
ATOM C2     CG311     0.140!
ATOM O1     OG311    -0.650!

BOND C2 CZ CZ HZ1 CZ HZ3 CZ HZ2

IC    O1    C1   *C2    CZ 0.000  0.000  120.000  0.000  0.000
IC    C1    C2    CZ   HZ1 0.000  0.000  -60.000  0.000  0.000
IC   HZ1    C2   *CZ   HZ3 0.000  0.000  120.000  0.000  0.000
IC   HZ1    C2   *CZ   HZ2 0.000  0.000  -120.000  0.000  0.000


PRES ML0031 -0.000 ! linkage between met and VIALS
dele atom H22

ATOM H21    HGA1      0.090!
ATOM CZ     CG331    -0.270!
ATOM H31    HGP1      0.420!
ATOM HZ1    HGA3      0.090!
ATOM HZ3    HGA3      0.090!
ATOM HZ2    HGA3      0.090!
ATOM C2     CG311     0.140!
ATOM O1     OG311    -0.650!

BOND C2 CZ CZ HZ1 CZ HZ3 CZ HZ2

IC    O1    C1   *C2    CZ 0.000  0.000  -120.000  0.000  0.000
IC    C1    C2    CZ   HZ1 0.000  0.000  -60.000  0.000  0.000
IC   HZ1    C2   *CZ   HZ3 0.000  0.000  120.000  0.000  0.000
IC   HZ1    C2   *CZ   HZ2 0.000  0.000  -120.000  0.000  0.000


PRES ML0032 -0.000 ! linkage between hydroxy and ETHY
dele atom H22

ATOM C2     CG321     0.050!
ATOM H21    HGA2      0.090!
ATOM OZ     OG311    -0.650!
ATOM H23    HGA2      0.090!
ATOM HZ1    HGP1      0.420!

BOND C2 OZ HZ1 OZ

IC   H11    C1    C2    OZ 0.000  0.000  60.000  0.000  0.000
IC    OZ    C1   *C2   H21 0.000  0.000  -120.000  0.000  0.000
IC    C1    C2    OZ   HZ1 0.000  0.000  -180.000  0.000  0.000


PRES ML0033 -0.000 ! linkage between hydroxy and ETHOX
dele atom H22

ATOM C2     CG321     0.050!
ATOM H21    HGA2      0.090!
ATOM OZ     OG311    -0.650!
ATOM H23    HGA2      0.090!
ATOM HZ1    HGP1      0.420!

BOND C2 OZ HZ1 OZ

IC    O1    C1    C2    OZ 0.000  0.000  180.000  0.000  0.000
IC    OZ    C1   *C2   H21 0.000  0.000  -120.000  0.000  0.000
IC    C1    C2    OZ   HZ1 0.000  0.000  180.000  0.000  0.000


PRES ML0034 -0.000 ! linkage between hydroxy and EIMIN
dele atom H22

ATOM C2     CG321     0.050!
ATOM H21    HGA2      0.090!
ATOM OZ     OG311    -0.650!
ATOM H23    HGA2      0.090!
ATOM HZ1    HGP1      0.420!

BOND C2 OZ HZ1 OZ

IC    N1    C1    C2    OZ 0.000  0.000  180.000  0.000  0.000
IC    OZ    C1   *C2   H21 0.000  0.000  -120.000  0.000  0.000
IC    C1    C2    OZ   HZ1 0.000  0.000  180.000  0.000  0.000


PRES ML0035 0.000 ! linkage between hydroxy and NYL6
dele atom HE2

ATOM HE3    HGA2      0.090!
ATOM HZ1    HGP1      0.420!
ATOM HE1    HGA2      0.090!
ATOM CE     CG321     0.050!
ATOM OZ     OG311    -0.650!

BOND CE OZ HZ1 OZ

IC    C4    C5    CE    OZ 0.000  0.000  180.000  0.000  0.000
IC    OZ    C5   *CE   HE1 0.000  0.000  120.000  0.000  0.000
IC    C5    CE    OZ   HZ1 0.000  0.000  180.000  0.000  0.000


PRES ML0036 0.000 ! linkage between hydroxy and NYL3
dele atom HE2

ATOM HE3    HGA2      0.090!
ATOM HZ1    HGP1      0.420!
ATOM HE1    HGA2      0.090!
ATOM CE     CG321     0.050!
ATOM OZ     OG311    -0.650!

BOND CE OZ HZ1 OZ

IC    C1    C2    CE    OZ 0.000  0.000  180.000  0.000  0.000
IC    OZ    C2   *CE   HE1 0.000  0.000  -120.000  0.000  0.000
IC    C2    CE    OZ   HZ1 0.000  0.000  180.000  0.000  0.000


PRES ML0037 0.000 ! linkage between hydroxy and AMIDU
dele atom HE2

ATOM HE3    HGA2      0.090!
ATOM HZ1    HGP1      0.420!
ATOM HE1    HGA2      0.090!
ATOM CE     CG321     0.050!
ATOM OZ     OG311    -0.650!

BOND CE OZ HZ1 OZ

IC    N1    C1    CE    OZ 0.000  0.000  -180.000  0.000  0.000
IC    OZ    C1   *CE   HE1 0.000  0.000  -120.000  0.000  0.000
IC    C1    CE    OZ   HZ1 0.000  0.000  180.000  0.000  0.000


PRES ML0038 -0.000 ! linkage between hydroxy and ACNR
dele atom H22

ATOM H21    HGA1      0.090!
ATOM HZ1    HGP1      0.420!
ATOM OZ     OG311    -0.650!
ATOM N1     NG1T1    -0.460!
ATOM C3     CG1N1     0.360!
ATOM C2     CG311     0.240!

BOND C2 OZ HZ1 OZ

IC    C3    C1   *C2    OZ 0.000  0.000  120.000  0.000  0.000
IC    C1    C2    OZ   HZ1 0.000  0.000  -180.000  0.000  0.000


PRES ML0039 -0.000 ! linkage between hydroxy and ACNS
dele atom H22

ATOM H21    HGA1      0.090!
ATOM HZ1    HGP1      0.420!
ATOM OZ     OG311    -0.650!
ATOM N1     NG1T1    -0.460!
ATOM C3     CG1N1     0.360!
ATOM C2     CG311     0.240!

BOND C2 OZ HZ1 OZ

IC    C3    C1   *C2    OZ 0.000  0.000  -120.000  0.000  0.000
IC    C1    C2    OZ   HZ1 0.000  0.000  180.000  0.000  0.000


PRES ML0040 -0.000 ! linkage between hydroxy and VIALS
dele atom H22

ATOM H21    HGA1      0.090!
ATOM H31    HGP1      0.420!
ATOM HZ1    HGP1      0.420!
ATOM OZ     OG311    -0.650!
ATOM C2     CG311     0.370!
ATOM O1     OG311    -0.650!

BOND C2 OZ HZ1 OZ

IC    O1    C1   *C2    OZ 0.000  0.000  -120.000  0.000  0.000
IC    C1    C2    OZ   HZ1 0.000  0.000  180.000  0.000  0.000


PRES ML0041 -0.000 ! linkage between hydroxy and VIALR
dele atom H22

ATOM H21    HGA1      0.090!
ATOM H31    HGP1      0.420!
ATOM HZ1    HGP1      0.420!
ATOM OZ     OG311    -0.650!
ATOM C2     CG311     0.370!
ATOM O1     OG311    -0.650!

BOND C2 OZ HZ1 OZ

IC    O1    C1   *C2    OZ 0.000  0.000  120.000  0.000  0.000
IC    C1    C2    OZ   HZ1 0.000  0.000  -180.000  0.000  0.000


PRES ML0042 -1.000 ! linkage between met and AACIR
dele atom H22

ATOM H21    HGA1      0.090!
ATOM CZ     CG331    -0.270!
ATOM HZ1    HGA3      0.090!
ATOM HZ3    HGA3      0.090!
ATOM HZ2    HGA3      0.090!
ATOM C3     CG2O3     0.620!
ATOM C2     CG311    -0.190!
ATOM O2     OG2D2    -0.760!
ATOM O1     OG2D2    -0.760!

BOND C2 CZ CZ HZ1 CZ HZ3 CZ HZ2

IC    C3    C1   *C2    CZ 0.000  0.000  120.000  0.000  0.000
IC    C1    C2    CZ   HZ1 0.000  0.000  -60.000  0.000  0.000
IC   HZ1    C2   *CZ   HZ3 0.000  0.000  120.000  0.000  0.000
IC   HZ1    C2   *CZ   HZ2 0.000  0.000  -120.000  0.000  0.000


PRES ML0043 -1.000 ! linkage between met and AACIS
dele atom H22

ATOM H21    HGA1      0.090!
ATOM CZ     CG331    -0.270!
ATOM HZ1    HGA3      0.090!
ATOM HZ3    HGA3      0.090!
ATOM HZ2    HGA3      0.090!
ATOM C3     CG2O3     0.620!
ATOM C2     CG311    -0.190!
ATOM O2     OG2D2    -0.760!
ATOM O1     OG2D2    -0.760!

BOND C2 CZ CZ HZ1 CZ HZ3 CZ HZ2

IC    C3    C1   *C2    CZ 0.000  0.000  -120.000  0.000  0.000
IC    C1    C2    CZ   HZ1 0.000  0.000  -60.000  0.000  0.000
IC   HZ1    C2   *CZ   HZ3 0.000  0.000  120.000  0.000  0.000
IC   HZ1    C2   *CZ   HZ2 0.000  0.000  -120.000  0.000  0.000


PRES ML0044 -0.000 ! linkage between met and EIMINI
dele atom HN2

ATOM H21    HGA2      0.090!
ATOM H23    HGA2      0.090!
ATOM HN1    HGPAM1    0.360!
ATOM CZ     CG331    -0.200!
ATOM HZ1    HGA3      0.090!
ATOM HZ3    HGA3      0.090!
ATOM HZ2    HGA3      0.090!
ATOM C2     CG321     0.060!
ATOM N2     NG311    -0.670!

BOND N2 CZ CZ HZ1 CZ HZ3 CZ HZ2

IC    C1    C2    N2    CZ 0.000  0.000  180.000  0.000  0.000
IC    CZ    C2   *N2   HN1 0.000  0.000  180.000  0.000  0.000
IC    C2    N2    CZ   HZ1 0.000  0.000  -60.000  0.000  0.000
IC   HZ1    N2   *CZ   HZ3 0.000  0.000  120.000  0.000  0.000
IC   HZ1    N2   *CZ   HZ2 0.000  0.000  -120.000  0.000  0.000


PRES ML0045 -0.000 ! linkage between hydroxy and VIPS
dele atom H22

ATOM H42    HGA2      0.090!
ATOM H21    HGA1      0.090!
ATOM H61    HGA2      0.090!
ATOM HZ1    HGP1      0.420!
ATOM OZ     OG311    -0.650!
ATOM H41    HGA2      0.090!
ATOM N1     NG2R53   -0.530!
ATOM C3     CG2R53    0.430!
ATOM C2     CG311     0.350!
ATOM H62    HGA2      0.090!
ATOM C6     CG3C52    0.030!
ATOM O1     OG2D1    -0.490!
ATOM C4     CG3C52   -0.010!

BOND C2 OZ HZ1 OZ

IC    N1    C1   *C2    OZ 0.000  0.000  -120.000  0.000  0.000
IC    C1    C2    OZ   HZ1 0.000  0.000  180.000  0.000  0.000


PRES ML0046 -0.000 ! linkage between hydroxy and VIPR
dele atom H22

ATOM H42    HGA2      0.090!
ATOM H21    HGA1      0.090!
ATOM H61    HGA2      0.090!
ATOM HZ1    HGP1      0.420!
ATOM OZ     OG311    -0.650!
ATOM H41    HGA2      0.090!
ATOM N1     NG2R53   -0.530!
ATOM C3     CG2R53    0.430!
ATOM C2     CG311     0.350!
ATOM H62    HGA2      0.090!
ATOM C6     CG3C52    0.030!
ATOM O1     OG2D1    -0.490!
ATOM C4     CG3C52   -0.010!

BOND C2 OZ HZ1 OZ

IC    N1    C1   *C2    OZ 0.000  0.000  120.000  0.000  0.000
IC    C1    C2    OZ   HZ1 0.000  0.000  -180.000  0.000  0.000


PRES ML0047 -0.000 ! linkage between met and ETHOXI
dele atom HO1

ATOM H21    HGA2      0.090!
ATOM H23    HGA2      0.090!
ATOM CZ     CG331    -0.100!
ATOM HZ1    HGA3      0.090!
ATOM HZ3    HGA3      0.090!
ATOM HZ2    HGA3      0.090!
ATOM C2     CG321    -0.010!
ATOM O1     OG301    -0.340!

BOND O1 CZ CZ HZ1 CZ HZ3 CZ HZ2

IC    C1    C2    O1    CZ 0.000  0.000  180.000  0.000  0.000
IC    C2    O1    CZ   HZ1 0.000  0.000  -60.000  0.000  0.000
IC   HZ1    O1   *CZ   HZ3 0.000  0.000  120.000  0.000  0.000
IC   HZ1    O1   *CZ   HZ2 0.000  0.000  -120.000  0.000  0.000


PRES ML0048 -0.000 ! linkage between met and ACNS
dele atom H22

ATOM H21    HGA1      0.090!
ATOM CZ     CG331    -0.270!
ATOM HZ1    HGA3      0.090!
ATOM HZ3    HGA3      0.090!
ATOM HZ2    HGA3      0.090!
ATOM C3     CG1N1     0.360!
ATOM N1     NG1T1    -0.460!
ATOM C2     CG311     0.010!

BOND C2 CZ CZ HZ1 CZ HZ3 CZ HZ2

IC    C3    C1   *C2    CZ 0.000  0.000  -120.000  0.000  0.000
IC    C1    C2    CZ   HZ1 0.000  0.000  -60.000  0.000  0.000
IC   HZ1    C2   *CZ   HZ3 0.000  0.000  120.000  0.000  0.000
IC   HZ1    C2   *CZ   HZ2 0.000  0.000  -120.000  0.000  0.000


PRES ML0049 -0.000 ! linkage between met and ACNR
dele atom H22

ATOM H21    HGA1      0.090!
ATOM CZ     CG331    -0.270!
ATOM HZ1    HGA3      0.090!
ATOM HZ3    HGA3      0.090!
ATOM HZ2    HGA3      0.090!
ATOM C3     CG1N1     0.360!
ATOM N1     NG1T1    -0.460!
ATOM C2     CG311     0.010!

BOND C2 CZ CZ HZ1 CZ HZ3 CZ HZ2

IC    C3    C1   *C2    CZ 0.000  0.000  120.000  0.000  0.000
IC    C1    C2    CZ   HZ1 0.000  0.000  -60.000  0.000  0.000
IC   HZ1    C2   *CZ   HZ3 0.000  0.000  120.000  0.000  0.000
IC   HZ1    C2   *CZ   HZ2 0.000  0.000  -120.000  0.000  0.000


PRES ML0050 -0.000 ! linkage between met and NTBAS
dele atom H22

ATOM H21    HGA1      0.090!
ATOM N1     NG2S1    -0.470!
ATOM HN1    HGP1      0.310!
ATOM CZ     CG331    -0.270!
ATOM HZ1    HGA3      0.090!
ATOM HZ3    HGA3      0.090!
ATOM HZ2    HGA3      0.090!
ATOM C3     CG2O1     0.510!
ATOM C2     CG311    -0.090!
ATOM O1     OG2D1    -0.510!
ATOM C4     CG301     0.160!

BOND C2 CZ CZ HZ1 CZ HZ3 CZ HZ2

IC    C3    C1   *C2    CZ 0.000  0.000  -120.000  0.000  0.000
IC    C1    C2    CZ   HZ1 0.000  0.000  -60.000  0.000  0.000
IC   HZ1    C2   *CZ   HZ3 0.000  0.000  120.000  0.000  0.000
IC   HZ1    C2   *CZ   HZ2 0.000  0.000  -120.000  0.000  0.000


PRES ML0051 -0.000 ! linkage between met and NTBAR
dele atom H22

ATOM C2     CG311    -0.090!
ATOM HZ3    HGA3      0.090!
ATOM H21    HGA1      0.090!
ATOM HN1    HGP1      0.310!
ATOM CZ     CG331    -0.270!
ATOM HZ1    HGA3      0.090!
ATOM HZ2    HGA3      0.090!
ATOM C3     CG2O1     0.510!
ATOM N1     NG2S1    -0.470!
ATOM O1     OG2D1    -0.510!
ATOM C4     CG301     0.160!

BOND C2 CZ CZ HZ1 CZ HZ3 CZ HZ2

IC    C3    C1   *C2    CZ 0.000  0.000  120.000  0.000  0.000
IC    C1    C2    CZ   HZ1 0.000  0.000  -60.000  0.000  0.000
IC   HZ1    C2   *CZ   HZ3 0.000  0.000  120.000  0.000  0.000
IC   HZ1    C2   *CZ   HZ2 0.000  0.000  -120.000  0.000  0.000


PRES ML0052 0.000 ! linkage between hydroxy and KETNI
dele atom H32

ATOM C3     CG321     0.050!
ATOM H33    HGA2      0.090!
ATOM H31    HGA2      0.090!
ATOM HZ1    HGP1      0.420!
ATOM OZ     OG311    -0.650!

BOND C3 OZ HZ1 OZ

IC    C1    C2    C3    OZ 0.000  0.000  180.000  0.000  0.000
IC    OZ    C2   *C3   H31 0.000  0.000  120.000  0.000  0.000
IC    C2    C3    OZ   HZ1 0.000  0.000  180.000  0.000  0.000


PRES ML0053 -0.000 ! linkage between met and NSBAR
dele atom H22

ATOM H41    HGA1      0.090!
ATOM H21    HGA1      0.090!
ATOM HN1    HGP1      0.310!
ATOM CZ     CG331    -0.270!
ATOM HZ1    HGA3      0.090!
ATOM HZ3    HGA3      0.090!
ATOM HZ2    HGA3      0.090!
ATOM C3     CG2O1     0.510!
ATOM N1     NG2S1    -0.310!
ATOM C2     CG311    -0.090!
ATOM O1     OG2D1    -0.510!
ATOM C4     CG311    -0.090!

BOND C2 CZ CZ HZ1 CZ HZ3 CZ HZ2

IC    C3    C1   *C2    CZ 0.000  0.000  120.000  0.000  0.000
IC    C1    C2    CZ   HZ1 0.000  0.000  -60.000  0.000  0.000
IC   HZ1    C2   *CZ   HZ3 0.000  0.000  120.000  0.000  0.000
IC   HZ1    C2   *CZ   HZ2 0.000  0.000  -120.000  0.000  0.000


PRES ML0054 -0.000 ! linkage between met and NSBAS
dele atom H22

ATOM H41    HGA1      0.090!
ATOM H21    HGA1      0.090!
ATOM HN1    HGP1      0.310!
ATOM CZ     CG331    -0.270!
ATOM HZ1    HGA3      0.090!
ATOM HZ3    HGA3      0.090!
ATOM HZ2    HGA3      0.090!
ATOM C3     CG2O1     0.510!
ATOM N1     NG2S1    -0.310!
ATOM C2     CG311    -0.090!
ATOM O1     OG2D1    -0.510!
ATOM C4     CG311    -0.090!

BOND C2 CZ CZ HZ1 CZ HZ3 CZ HZ2

IC    C3    C1   *C2    CZ 0.000  0.000  -120.000  0.000  0.000
IC    C1    C2    CZ   HZ1 0.000  0.000  -60.000  0.000  0.000
IC   HZ1    C2   *CZ   HZ3 0.000  0.000  120.000  0.000  0.000
IC   HZ1    C2   *CZ   HZ2 0.000  0.000  -120.000  0.000  0.000


PRES ML0055 -0.000 ! linkage between hydroxy and DMITC
dele atom H22

ATOM O4     OG302    -0.490!
ATOM OZ     OG311    -0.650!
ATOM O1     OG2D1    -0.630!
ATOM O2     OG302    -0.490!
ATOM C3     CG2O2     0.960!
ATOM HZ1    HGP1      0.420!
ATOM H51    HGA3      0.090!
ATOM H52    HGA3      0.090!
ATOM H53    HGA3      0.090!
ATOM H61    HGA3      0.090!
ATOM C2     CG301     0.030!
ATOM H63    HGA3      0.090!
ATOM H62    HGA3      0.090!
ATOM O3     OG2D1    -0.630!
ATOM C6     CG331    -0.010!
ATOM C5     CG331    -0.010!
ATOM C4     CG2O2     0.960!

BOND C2 OZ HZ1 OZ

IC    C3    C1   *C2    OZ 0.000  0.000  120.000  0.000  0.000
IC    C1    C2    OZ   HZ1 0.000  0.000  -180.000  0.000  0.000


PRES ML0056 -0.000 ! linkage between met and AAMDS
dele atom H22

ATOM H21    HGA1      0.090!
ATOM CZ     CG331    -0.270!
ATOM HZ1    HGA3      0.090!
ATOM HZ3    HGA3      0.090!
ATOM HZ2    HGA3      0.090!
ATOM C2     CG311    -0.090!

BOND C2 CZ CZ HZ1 CZ HZ3 CZ HZ2

IC    C3    C1   *C2    CZ 0.000  0.000  -120.000  0.000  0.000
IC    C1    C2    CZ   HZ1 0.000  0.000  -60.000  0.000  0.000
IC   HZ1    C2   *CZ   HZ3 0.000  0.000  120.000  0.000  0.000
IC   HZ1    C2   *CZ   HZ2 0.000  0.000  -120.000  0.000  0.000


PRES ML0057 -0.000 ! linkage between met and PROXR
dele atom H22

ATOM H21    HGA1      0.090!
ATOM CZ     CG331    -0.270!
ATOM HZ1    HGA3      0.090!
ATOM HZ3    HGA3      0.090!
ATOM HZ2    HGA3      0.090!
ATOM C2     CG311    -0.090!

BOND C2 CZ CZ HZ1 CZ HZ3 CZ HZ2

IC    C3    C1   *C2    CZ 0.000  0.000  120.000  0.000  0.000
IC    C1    C2    CZ   HZ1 0.000  0.000  -60.000  0.000  0.000
IC   HZ1    C2   *CZ   HZ3 0.000  0.000  120.000  0.000  0.000
IC   HZ1    C2   *CZ   HZ2 0.000  0.000  -120.000  0.000  0.000


PRES ML0058 -0.000 ! linkage between met and VIPR
dele atom H22

ATOM C2     CG311     0.120!
ATOM H41    HGA2      0.090!
ATOM C4     CG3C52   -0.010!
ATOM H21    HGA1      0.090!
ATOM CZ     CG331    -0.270!
ATOM HZ1    HGA3      0.090!
ATOM H42    HGA2      0.090!
ATOM HZ3    HGA3      0.090!
ATOM HZ2    HGA3      0.090!
ATOM H61    HGA2      0.090!
ATOM N1     NG2R53   -0.530!
ATOM H62    HGA2      0.090!
ATOM C6     CG3C52    0.030!
ATOM O1     OG2D1    -0.490!
ATOM C3     CG2R53    0.430!

BOND C2 CZ CZ HZ1 CZ HZ3 CZ HZ2

IC    N1    C1   *C2    CZ 0.000  0.000  120.000  0.000  0.000
IC    C1    C2    CZ   HZ1 0.000  0.000  -60.000  0.000  0.000
IC   HZ1    C2   *CZ   HZ3 0.000  0.000  120.000  0.000  0.000
IC   HZ1    C2   *CZ   HZ2 0.000  0.000  -120.000  0.000  0.000


PRES ML0059 -0.000 ! linkage between met and VIPS
dele atom H22

ATOM C2     CG311     0.120!
ATOM H41    HGA2      0.090!
ATOM C4     CG3C52   -0.010!
ATOM H21    HGA1      0.090!
ATOM CZ     CG331    -0.270!
ATOM HZ1    HGA3      0.090!
ATOM H42    HGA2      0.090!
ATOM HZ3    HGA3      0.090!
ATOM HZ2    HGA3      0.090!
ATOM H61    HGA2      0.090!
ATOM N1     NG2R53   -0.530!
ATOM H62    HGA2      0.090!
ATOM C6     CG3C52    0.030!
ATOM O1     OG2D1    -0.490!
ATOM C3     CG2R53    0.430!

BOND C2 CZ CZ HZ1 CZ HZ3 CZ HZ2

IC    N1    C1   *C2    CZ 0.000  0.000  -120.000  0.000  0.000
IC    C1    C2    CZ   HZ1 0.000  0.000  -60.000  0.000  0.000
IC   HZ1    C2   *CZ   HZ3 0.000  0.000  120.000  0.000  0.000
IC   HZ1    C2   *CZ   HZ2 0.000  0.000  -120.000  0.000  0.000


PRES ML0060 0.000 ! linkage between met and PACS
dele atom H22

ATOM HZ3    HGA3      0.090!
ATOM H21    HGA1      0.090!
ATOM CZ     CG331    -0.270!
ATOM HZ1    HGA3      0.090!
ATOM H42    HGA2      0.090!
ATOM H41    HGA2      0.090!
ATOM HZ2    HGA3      0.090!
ATOM C3     CG2O2     0.900!
ATOM C2     CG311    -0.130!
ATOM O2     OG302    -0.490!
ATOM O1     OG2D1    -0.630!
ATOM C4     CG321     0.080!

BOND C2 CZ CZ HZ1 CZ HZ3 CZ HZ2

IC    C3    C1   *C2    CZ 0.000  0.000  -120.000  0.000  0.000
IC    C1    C2    CZ   HZ1 0.000  0.000  -60.000  0.000  0.000
IC   HZ1    C2   *CZ   HZ3 0.000  0.000  120.000  0.000  0.000
IC   HZ1    C2   *CZ   HZ2 0.000  0.000  -120.000  0.000  0.000


PRES ML0061 0.000 ! linkage between met and PACR
dele atom H22

ATOM HZ3    HGA3      0.090!
ATOM H21    HGA1      0.090!
ATOM CZ     CG331    -0.270!
ATOM HZ1    HGA3      0.090!
ATOM H42    HGA2      0.090!
ATOM H41    HGA2      0.090!
ATOM HZ2    HGA3      0.090!
ATOM C3     CG2O2     0.900!
ATOM C2     CG311    -0.130!
ATOM O2     OG302    -0.490!
ATOM O1     OG2D1    -0.630!
ATOM C4     CG321     0.080!

BOND C2 CZ CZ HZ1 CZ HZ3 CZ HZ2

IC    C3    C1   *C2    CZ 0.000  0.000  120.000  0.000  0.000
IC    C1    C2    CZ   HZ1 0.000  0.000  -60.000  0.000  0.000
IC   HZ1    C2   *CZ   HZ3 0.000  0.000  120.000  0.000  0.000
IC   HZ1    C2   *CZ   HZ2 0.000  0.000  -120.000  0.000  0.000


PRES ML0062 0.000 ! linkage between hydroxy and PACR
dele atom H22

ATOM H21    HGA1      0.090!
ATOM HZ1    HGP1      0.420!
ATOM OZ     OG311    -0.650!
ATOM H41    HGA2      0.090!
ATOM C3     CG2O2     0.900!
ATOM C2     CG311     0.100!
ATOM H42    HGA2      0.090!
ATOM O2     OG302    -0.490!
ATOM O1     OG2D1    -0.630!
ATOM C4     CG321     0.080!

BOND C2 OZ HZ1 OZ

IC    C3    C1   *C2    OZ 0.000  0.000  120.000  0.000  0.000
IC    C1    C2    OZ   HZ1 0.000  0.000  -180.000  0.000  0.000


PRES ML0063 0.000 ! linkage between hydroxy and PACS
dele atom H22

ATOM H21    HGA1      0.090!
ATOM HZ1    HGP1      0.420!
ATOM OZ     OG311    -0.650!
ATOM H41    HGA2      0.090!
ATOM C3     CG2O2     0.900!
ATOM C2     CG311     0.100!
ATOM H42    HGA2      0.090!
ATOM O2     OG302    -0.490!
ATOM O1     OG2D1    -0.630!
ATOM C4     CG321     0.080!

BOND C2 OZ HZ1 OZ

IC    C3    C1   *C2    OZ 0.000  0.000  -120.000  0.000  0.000
IC    C1    C2    OZ   HZ1 0.000  0.000  180.000  0.000  0.000


PRES ML0064 0.000 ! linkage between met and KETN
dele atom H31

ATOM H21    HGA2      0.090!
ATOM H22    HGA2      0.090!
ATOM CZ     CG331    -0.230!
ATOM HZ1    HGA3      0.090!
ATOM HZ3    HGA3      0.090!
ATOM HZ2    HGA3      0.090!
ATOM C3     CG2O5     0.400!
ATOM C2     CG321    -0.140!
ATOM O1     OG2D3    -0.480!

BOND C3 CZ CZ HZ1 CZ HZ3 CZ HZ2

IC    O1    C2   *C3    CZ 0.000  0.000  -180.000  0.000  0.000
IC    C2    C3    CZ   HZ1 0.000  0.000  -60.000  0.000  0.000
IC   HZ1    C3   *CZ   HZ3 0.000  0.000  120.000  0.000  0.000
IC   HZ1    C3   *CZ   HZ2 0.000  0.000  -120.000  0.000  0.000


PRES ML0065 -0.000 ! linkage between met and PIBUT
dele atom H21

ATOM CZ     CG331    -0.270!
ATOM HZ1    HGA3      0.090!
ATOM C2     CG301     0.000!
ATOM HZ3    HGA3      0.090!
ATOM HZ2    HGA3      0.090!

BOND C2 CZ CZ HZ1 CZ HZ3 CZ HZ2

IC    C3    C1   *C2    CZ 0.000  0.000  -120.000  0.000  0.000
IC    C1    C2    CZ   HZ1 0.000  0.000  -60.000  0.000  0.000
IC   HZ1    C2   *CZ   HZ3 0.000  0.000  120.000  0.000  0.000
IC   HZ1    C2   *CZ   HZ2 0.000  0.000  -120.000  0.000  0.000


PRES ML0066 -0.000 ! linkage between hydroxy and MMAS
dele atom H22

ATOM H43    HGA3      0.090!
ATOM OZ     OG311    -0.650!
ATOM H41    HGA3      0.090!
ATOM C2     CG301     0.130!
ATOM C3     CG2O2     0.960!
ATOM HZ1    HGP1      0.420!
ATOM H42    HGA3      0.090!
ATOM O2     OG302    -0.490!
ATOM O1     OG2D1    -0.630!
ATOM C4     CG331    -0.010!

BOND C2 OZ HZ1 OZ

IC    C3    C1   *C2    OZ 0.000  0.000  -120.000  0.000  0.000
IC    C1    C2    OZ   HZ1 0.000  0.000  180.000  0.000  0.000


PRES ML0067 -0.000 ! linkage between hydroxy and MMAR
dele atom H22

ATOM H43    HGA3      0.090!
ATOM OZ     OG311    -0.650!
ATOM H41    HGA3      0.090!
ATOM C2     CG301     0.130!
ATOM C3     CG2O2     0.960!
ATOM HZ1    HGP1      0.420!
ATOM H42    HGA3      0.090!
ATOM O2     OG302    -0.490!
ATOM O1     OG2D1    -0.630!
ATOM C4     CG331    -0.010!

BOND C2 OZ HZ1 OZ

IC    C3    C1   *C2    OZ 0.000  0.000  120.000  0.000  0.000
IC    C1    C2    OZ   HZ1 0.000  0.000  -180.000  0.000  0.000


PRES ML0068 0.000 ! linkage between hydroxy and NIPAMS
dele atom H22

ATOM H21    HGA1      0.090!
ATOM HN1    HGP1      0.310!
ATOM HZ1    HGP1      0.420!
ATOM OZ     OG311    -0.650!
ATOM H41    HGA1      0.090!
ATOM C2     CG311     0.140!
ATOM C3     CG2O1     0.510!
ATOM N1     NG2S1    -0.310!
ATOM O1     OG2D1    -0.510!
ATOM C4     CG311    -0.090!

BOND C2 OZ HZ1 OZ

IC    C3    C1   *C2    OZ 0.000  0.000  -120.000  0.000  0.000
IC    C1    C2    OZ   HZ1 0.000  0.000  180.000  0.000  0.000


PRES ML0069 0.000 ! linkage between hydroxy and NIPAMR
dele atom H22

ATOM H21    HGA1      0.090!
ATOM HN1    HGP1      0.310!
ATOM HZ1    HGP1      0.420!
ATOM OZ     OG311    -0.650!
ATOM H41    HGA1      0.090!
ATOM N1     NG2S1    -0.310!
ATOM C3     CG2O1     0.510!
ATOM C2     CG311     0.140!
ATOM O1     OG2D1    -0.510!
ATOM C4     CG311    -0.090!

BOND C2 OZ HZ1 OZ

IC    C3    C1   *C2    OZ 0.000  0.000  120.000  0.000  0.000
IC    C1    C2    OZ   HZ1 0.000  0.000  -180.000  0.000  0.000


PRES ML0070 0.000 ! linkage between hydroxy and KETN
dele atom H31

ATOM H21    HGA2      0.090!
ATOM H22    HGA2      0.090!
ATOM HZ1    HGP1      0.420!
ATOM OZ     OG311    -0.620!
ATOM C3     CG2O2     0.790!
ATOM C2     CG321    -0.220!
ATOM O1     OG2D1    -0.550!

BOND C3 OZ HZ1 OZ

IC    C1    C2    C3    OZ 0.000  0.000  -180.000  0.000  0.000
IC    OZ    C2   *C3    O1 0.000  0.000  -180.000  0.000  0.000
IC    C2    C3    OZ   HZ1 0.000  0.000  -180.000  0.000  0.000


PRES ML0071 -0.000 ! linkage between hydroxy and 1BUTS
dele atom H22

ATOM C2     CG311     0.140!
ATOM H21    HGA1      0.090!
ATOM OZ     OG311    -0.650!
ATOM HZ1    HGP1      0.420!

BOND C2 OZ HZ1 OZ

IC    C3    C1   *C2    OZ 0.000  0.000  -120.000  0.000  0.000
IC    C1    C2    OZ   HZ1 0.000  0.000  -180.000  0.000  0.000


PRES ML0072 -0.000 ! linkage between hydroxy and 1BUTR
dele atom H22

ATOM C2     CG311     0.140!
ATOM H21    HGA1      0.090!
ATOM OZ     OG311    -0.650!
ATOM HZ1    HGP1      0.420!

BOND C2 OZ HZ1 OZ

IC    C3    C1   *C2    OZ 0.000  0.000  120.000  0.000  0.000
IC    C1    C2    OZ   HZ1 0.000  0.000  180.000  0.000  0.000


PRES ML0073 -0.000 ! linkage between met and NYL3
dele atom HE2

ATOM HE1    HGA2      0.090!
ATOM HE3    HGA2      0.090!
ATOM CE     CG321    -0.180!
ATOM CZ     CG331    -0.270!
ATOM HZ1    HGA3      0.090!
ATOM HZ3    HGA3      0.090!
ATOM HZ2    HGA3      0.090!

BOND CE CZ CZ HZ1 CZ HZ3 CZ HZ2

IC    C1    C2    CE    CZ 0.000  0.000  180.000  0.000  0.000
IC    CZ    C2   *CE   HE1 0.000  0.000  -120.000  0.000  0.000
IC    C2    CE    CZ   HZ1 0.000  0.000  -60.000  0.000  0.000
IC   HZ1    CE   *CZ   HZ3 0.000  0.000  120.000  0.000  0.000
IC   HZ1    CE   *CZ   HZ2 0.000  0.000  -120.000  0.000  0.000


PRES ML0074 -0.000 ! linkage between met and NYL6
dele atom HE2

ATOM HE1    HGA2      0.090!
ATOM HE3    HGA2      0.090!
ATOM CE     CG321    -0.180!
ATOM CZ     CG331    -0.270!
ATOM HZ1    HGA3      0.090!
ATOM HZ3    HGA3      0.090!
ATOM HZ2    HGA3      0.090!

BOND CE CZ CZ HZ1 CZ HZ3 CZ HZ2

IC    C4    C5    CE    CZ 0.000  0.000  180.000  0.000  0.000
IC    CZ    C5   *CE   HE1 0.000  0.000  120.000  0.000  0.000
IC    C5    CE    CZ   HZ1 0.000  0.000  -60.000  0.000  0.000
IC   HZ1    CE   *CZ   HZ3 0.000  0.000  120.000  0.000  0.000
IC   HZ1    CE   *CZ   HZ2 0.000  0.000  -120.000  0.000  0.000


PRES ML0075 -0.000 ! linkage between met and AMIDU
dele atom HE2

ATOM HE1    HGA2      0.090!
ATOM HE3    HGA2      0.090!
ATOM CE     CG321    -0.180!
ATOM CZ     CG331    -0.270!
ATOM HZ1    HGA3      0.090!
ATOM HZ3    HGA3      0.090!
ATOM HZ2    HGA3      0.090!

BOND CE CZ CZ HZ1 CZ HZ3 CZ HZ2

IC    N1    C1    CE    CZ 0.000  0.000  180.000  0.000  0.000
IC    CZ    C1   *CE   HE1 0.000  0.000  -120.000  0.000  0.000
IC    C1    CE    CZ   HZ1 0.000  0.000  -60.000  0.000  0.000
IC   HZ1    CE   *CZ   HZ3 0.000  0.000  120.000  0.000  0.000
IC   HZ1    CE   *CZ   HZ2 0.000  0.000  -120.000  0.000  0.000


PRES ML0076 0.000 ! linkage between hydroxy and NTBAR
dele atom H22

ATOM H21    HGA1      0.090!
ATOM HN1    HGP1      0.310!
ATOM HZ1    HGP1      0.420!
ATOM OZ     OG311    -0.650!
ATOM C2     CG311     0.140!
ATOM C3     CG2O1     0.510!
ATOM N1     NG2S1    -0.470!
ATOM C4     CG301     0.160!
ATOM O1     OG2D1    -0.510!

BOND C2 OZ HZ1 OZ

IC    C3    C1   *C2    OZ 0.000  0.000  120.000  0.000  0.000
IC    C1    C2    OZ   HZ1 0.000  0.000  -180.000  0.000  0.000


PRES ML0077 -0.000 ! linkage between hydroxy and NTBAS
dele atom H22

ATOM H21    HGA1      0.090!
ATOM HN1    HGP1      0.310!
ATOM HZ1    HGP1      0.420!
ATOM OZ     OG311    -0.650!
ATOM N1     NG2S1    -0.470!
ATOM C3     CG2O1     0.510!
ATOM C2     CG311     0.140!
ATOM O1     OG2D1    -0.510!
ATOM C4     CG301     0.160!

BOND C2 OZ HZ1 OZ

IC    C3    C1   *C2    OZ 0.000  0.000  -120.000  0.000  0.000
IC    C1    C2    OZ   HZ1 0.000  0.000  180.000  0.000  0.000


PRES ML0078 -0.000 ! linkage between met and 13BDC
dele atom H42

ATOM H41    HGA2      0.090!
ATOM CZ     CG331    -0.270!
ATOM HZ1    HGA3      0.090!
ATOM HZ3    HGA3      0.090!
ATOM HZ2    HGA3      0.090!
ATOM H43    HGA2      0.090!
ATOM C4     CG321    -0.180!

BOND C4 CZ CZ HZ1 CZ HZ3 CZ HZ2

IC    C2    C3    C4    CZ 0.000  0.000  180.000  0.000  0.000
IC    CZ    C3   *C4   H41 0.000  0.000  120.000  0.000  0.000
IC    C3    C4    CZ   HZ1 0.000  0.000  -60.000  0.000  0.000
IC   HZ1    C4   *CZ   HZ3 0.000  0.000  120.000  0.000  0.000
IC   HZ1    C4   *CZ   HZ2 0.000  0.000  -120.000  0.000  0.000


PRES ML0079 -0.000 ! linkage between met and 13BDT
dele atom H42

ATOM H41    HGA2      0.090!
ATOM CZ     CG331    -0.270!
ATOM H43    HGA2      0.090!
ATOM HZ3    HGA3      0.090!
ATOM HZ2    HGA3      0.090!
ATOM HZ1    HGA3      0.090!
ATOM C4     CG321    -0.180!

BOND C4 CZ CZ HZ1 CZ HZ3 CZ HZ2

IC    C2    C3    C4    CZ 0.000  0.000  -60.000  0.000  0.000
IC    CZ    C3   *C4   H41 0.000  0.000  120.000  0.000  0.000
IC    C3    C4    CZ   HZ1 0.000  0.000  -60.000  0.000  0.000
IC   HZ1    C4   *CZ   HZ3 0.000  0.000  120.000  0.000  0.000
IC   HZ1    C4   *CZ   HZ2 0.000  0.000  -120.000  0.000  0.000


PRES ML0080 -0.000 ! linkage between met and 14IPT
dele atom H42

ATOM H41    HGA2      0.090!
ATOM CZ     CG331    -0.270!
ATOM HZ1    HGA3      0.090!
ATOM HZ3    HGA3      0.090!
ATOM HZ2    HGA3      0.090!
ATOM H43    HGA2      0.090!
ATOM C4     CG321    -0.180!

BOND C4 CZ CZ HZ1 CZ HZ3 CZ HZ2

IC    C2    C3    C4    CZ 0.000  0.000  180.000  0.000  0.000
IC    CZ    C3   *C4   H41 0.000  0.000  -120.000  0.000  0.000
IC    C3    C4    CZ   HZ1 0.000  0.000  -60.000  0.000  0.000
IC   HZ1    C4   *CZ   HZ3 0.000  0.000  120.000  0.000  0.000
IC   HZ1    C4   *CZ   HZ2 0.000  0.000  -120.000  0.000  0.000


PRES ML0081 -0.000 ! linkage between hydroxy and PEFA
dele atom H83

ATOM H82    HGA2      0.090!
ATOM H81    HGA2      0.090!
ATOM C8     CG321     0.050!
ATOM HZ1    HGP1      0.420!
ATOM OZ     OG311    -0.650!

BOND C8 OZ HZ1 OZ

IC    O5    C7    C8    OZ 0.000  0.000  180.000  0.000  0.000
IC    OZ    C7   *C8   H81 0.000  0.000  -120.000  0.000  0.000
IC    C7    C8    OZ   HZ1 0.000  0.000  -180.000  0.000  0.000

PRES ML0082 -1.000 ! linkage between hydroxy and MAARI
dele atom H22

ATOM HZ1    HGP1      0.420!
ATOM OZ     OG311    -0.650!
ATOM C3     CG2O3     0.620!
ATOM C2     CG301     0.130!
ATOM O2     OG2D2    -0.760!
ATOM O1     OG2D2    -0.760!

BOND C2 OZ HZ1 OZ

IC    C3    C1   *C2    OZ 0.000  0.000  120.000  0.000  0.000
IC    C1    C2    OZ   HZ1 0.000  0.000  -180.000  0.000  0.000

PRES ML0083 -0.000 ! linkage between hydroxy and MAAS
dele atom H22

ATOM HZ1    HGP1      0.420!
ATOM OZ     OG311    -0.650!
ATOM HO1    HGP1      0.420!
ATOM C3     CG2O2     0.900!
ATOM C2     CG301     0.130!
ATOM O2     OG311    -0.590!
ATOM O1     OG2D1    -0.630!

BOND C2 OZ HZ1 OZ

IC    C3    C1   *C2    OZ 0.000  0.000  -120.000  0.000  0.000
IC    C1    C2    OZ   HZ1 0.000  0.000  180.000  0.000  0.000

PRES ML0084 0.000 ! linkage between hydroxy and MAAR
dele atom H22

ATOM HZ1    HGP1      0.000!
ATOM OZ     OG311     0.000!
ATOM HO1    HGP1      0.000!
ATOM C3     CG2O2     0.000!
ATOM C2     CG301     0.000!
ATOM O2     OG311     0.000!
ATOM O1     OG2D1     0.000!

BOND C2 OZ HZ1 OZ

IC    C3    C1   *C2    OZ 0.000  0.000  120.000  0.000  0.000
IC    C1    C2    OZ   HZ1 0.000  0.000  -180.000  0.000  0.000

PRES ML0085 0.000 ! linkage between met and MAAR
dele atom H22

ATOM HZ2    HGA3      0.000!
ATOM CZ     CG331     0.000!
ATOM HZ1    HGA3      0.000!
ATOM HZ3    HGA3      0.000!
ATOM HO1    HGP1      0.000!
ATOM C3     CG2O2     0.000!
ATOM C2     CG301     0.000!
ATOM O2     OG311     0.000!
ATOM O1     OG2D1     0.000!

BOND C2 CZ CZ HZ1 CZ HZ3 CZ HZ2

IC    C3    C1   *C2    CZ 0.000  0.000  120.000  0.000  0.000
IC    C1    C2    CZ   HZ1 0.000  0.000  -60.000  0.000  0.000
IC   HZ1    C2   *CZ   HZ3 0.000  0.000  120.000  0.000  0.000
IC   HZ1    C2   *CZ   HZ2 0.000  0.000  -120.000  0.000  0.000


PRES ML0086 -1.000 ! linkage between met and MAARI
dele atom H22

ATOM CZ     CG331    -0.270!
ATOM HZ1    HGA3      0.090!
ATOM HZ3    HGA3      0.090!
ATOM HZ2    HGA3      0.090!
ATOM C3     CG2O3     0.620!
ATOM C2     CG301    -0.100!
ATOM O2     OG2D2    -0.760!
ATOM O1     OG2D2    -0.760!

BOND C2 CZ CZ HZ1 CZ HZ3 CZ HZ2

IC    C3    C1   *C2    CZ 0.000  0.000  120.000  0.000  0.000
IC    C1    C2    CZ   HZ1 0.000  0.000  -60.000  0.000  0.000
IC   HZ1    C2   *CZ   HZ3 0.000  0.000  120.000  0.000  0.000
IC   HZ1    C2   *CZ   HZ2 0.000  0.000  -120.000  0.000  0.000

PRES ML0087 -0.000 ! linkage between met and MAAS
dele atom H22

ATOM HZ2    HGA3      0.090!
ATOM CZ     CG331    -0.270!
ATOM HZ1    HGA3      0.090!
ATOM HZ3    HGA3      0.090!
ATOM HO1    HGP1      0.420!
ATOM C3     CG2O2     0.900!
ATOM C2     CG301    -0.100!
ATOM O2     OG311    -0.590!
ATOM O1     OG2D1    -0.630!

BOND C2 CZ CZ HZ1 CZ HZ3 CZ HZ2

IC    C3    C1   *C2    CZ 0.000  0.000  -120.000  0.000  0.000
IC    C1    C2    CZ   HZ1 0.000  0.000  -60.000  0.000  0.000
IC   HZ1    C2   *CZ   HZ3 0.000  0.000  120.000  0.000  0.000
IC   HZ1    C2   *CZ   HZ2 0.000  0.000  -120.000  0.000  0.000


PRES ML0088 -1.000 ! linkage between hydroxy and MAAIS
dele atom H22

ATOM HZ1    HGP1      0.420!
ATOM OZ     OG311    -0.650!
ATOM C3     CG2O3     0.620!
ATOM C2     CG301     0.130!
ATOM O2     OG2D2    -0.760!
ATOM O1     OG2D2    -0.760!

BOND C2 OZ HZ1 OZ

IC    C3    C1   *C2    OZ 0.000  0.000  -120.000  0.000  0.000
IC    C1    C2    OZ   HZ1 0.000  0.000  180.000  0.000  0.000


PRES ML0089 -1.000 ! linkage between met and MAAIS
dele atom H22

ATOM CZ     CG331    -0.270!
ATOM HZ1    HGA3      0.090!
ATOM HZ3    HGA3      0.090!
ATOM HZ2    HGA3      0.090!
ATOM C3     CG2O3     0.620!
ATOM C2     CG301    -0.100!
ATOM O2     OG2D2    -0.760!
ATOM O1     OG2D2    -0.760!

BOND C2 CZ CZ HZ1 CZ HZ3 CZ HZ2

IC    C3    C1   *C2    CZ 0.000  0.000  -120.000  0.000  0.000
IC    C1    C2    CZ   HZ1 0.000  0.000  -60.000  0.000  0.000
IC   HZ1    C2   *CZ   HZ3 0.000  0.000  120.000  0.000  0.000
IC   HZ1    C2   *CZ   HZ2 0.000  0.000  -120.000  0.000  0.000


PRES MF0001 -0.000 ! linkage between hydroxy and NIPAMS
dele atom H12

ATOM HF1    HGP1      0.420!
ATOM OF     OG311    -0.650!
ATOM C1     CG321     0.050!
ATOM H13    HGA2      0.090!
ATOM H11    HGA2      0.090!

BOND C1 OF HF1 OF

IC   HF1    OF    C1    C2 0.000  0.000  180.000  0.000  0.000
IC    C2    OF   *C1   H11 0.000  0.000  120.000  0.000  0.000
IC    C2    OF   *C1   H13 0.000  0.000  -120.000  0.000  0.000
IC    OF    C1    C2    C3 0.000  0.000  -60.000  0.000  0.000


PRES MF0002 -0.000 ! linkage between hydroxy and 13BDT
dele atom H12

ATOM HF1    HGP1      0.420!
ATOM OF     OG311    -0.650!
ATOM C1     CG321     0.050!
ATOM H13    HGA2      0.090!
ATOM H11    HGA2      0.090!

BOND C1 OF HF1 OF

IC   HF1    OF    C1    C2 0.000  0.000  -180.000  0.000  0.000
IC    C2    OF   *C1   H11 0.000  0.000  120.000  0.000  0.000
IC   H11    OF   *C1   H13 0.000  0.000  120.000  0.000  0.000
IC    OF    C1    C2    C3 0.000  0.000  -180.000  0.000  0.000


PRES MF0003 -0.000 ! linkage between hydroxy and NTBAR
dele atom H12

ATOM HF1    HGP1      0.420!
ATOM OF     OG311    -0.650!
ATOM C1     CG321     0.050!
ATOM H13    HGA2      0.090!
ATOM H11    HGA2      0.090!

BOND C1 OF HF1 OF

IC   HF1    OF    C1    C2 0.000  0.000  -180.000  0.000  0.000
IC    C2    OF   *C1   H11 0.000  0.000  120.000  0.000  0.000
IC    C2    OF   *C1   H13 0.000  0.000  -120.000  0.000  0.000
IC    OF    C1    C2    C3 0.000  0.000  60.000  0.000  0.000


PRES MF0004 -0.000 ! linkage between hydroxy and ETHOXI
dele atom H12

ATOM HF1    HGP1      0.420!
ATOM OF     OG311    -0.650!
ATOM C1     CG321     0.050!
ATOM H13    HGA2      0.090!
ATOM H11    HGA2      0.090!

BOND C1 OF HF1 OF

IC   HF1    OF    C1    C2 0.000  0.000  -180.000  0.000  0.000
IC    C2    OF   *C1   H11 0.000  0.000  120.000  0.000  0.000
IC    C2    OF   *C1   H13 0.000  0.000  -120.000  0.000  0.000
IC    OF    C1    C2    O1 0.000  0.000  -180.000  0.000  0.000


PRES MF0005 -0.000 ! linkage between hydroxy and VIALS
dele atom H12

ATOM HF1    HGP1      0.420!
ATOM OF     OG311    -0.650!
ATOM C1     CG321     0.050!
ATOM H13    HGA2      0.090!
ATOM H11    HGA2      0.090!

BOND C1 OF HF1 OF

IC   HF1    OF    C1    C2 0.000  0.000  180.000  0.000  0.000
IC    C2    OF   *C1   H11 0.000  0.000  120.000  0.000  0.000
IC    C2    OF   *C1   H13 0.000  0.000  -120.000  0.000  0.000
IC    OF    C1    C2    O1 0.000  0.000  -60.000  0.000  0.000


PRES MF0006 -0.000 ! linkage between hydroxy and VIALR
dele atom H12

ATOM HF1    HGP1      0.420!
ATOM OF     OG311    -0.650!
ATOM C1     CG321     0.050!
ATOM H13    HGA2      0.090!
ATOM H11    HGA2      0.090!

BOND C1 OF HF1 OF

IC   HF1    OF    C1    C2 0.000  0.000  -180.000  0.000  0.000
IC    C2    OF   *C1   H11 0.000  0.000  120.000  0.000  0.000
IC    C2    OF   *C1   H13 0.000  0.000  -120.000  0.000  0.000
IC    OF    C1    C2    O1 0.000  0.000  60.000  0.000  0.000


PRES MF0007 -0.000 ! linkage between hydroxy and VIPS
dele atom H12

ATOM HF1    HGP1      0.420!
ATOM OF     OG311    -0.650!
ATOM C1     CG321     0.050!
ATOM H13    HGA2      0.090!
ATOM H11    HGA2      0.090!

BOND C1 OF HF1 OF

IC   HF1    OF    C1    C2 0.000  0.000  -180.000  0.000  0.000
IC    C2    OF   *C1   H11 0.000  0.000  120.000  0.000  0.000
IC    C2    OF   *C1   H13 0.000  0.000  -120.000  0.000  0.000
IC    OF    C1    C2    N1 0.000  0.000  -60.000  0.000  0.000


PRES MF0008 -0.000 ! linkage between hydroxy and VIPR
dele atom H12

ATOM HF1    HGP1      0.420!
ATOM OF     OG311    -0.650!
ATOM C1     CG321     0.050!
ATOM H13    HGA2      0.090!
ATOM H11    HGA2      0.090!

BOND C1 OF HF1 OF

IC   HF1    OF    C1    C2 0.000  0.000  180.000  0.000  0.000
IC    C2    OF   *C1   H11 0.000  0.000  120.000  0.000  0.000
IC    C2    OF   *C1   H13 0.000  0.000  -120.000  0.000  0.000
IC    OF    C1    C2    N1 0.000  0.000  60.000  0.000  0.000


PRES MF0009 -0.000 ! linkage between hydroxy and ETHY
dele atom H12

ATOM HF1    HGP1      0.420!
ATOM OF     OG311    -0.650!
ATOM C1     CG321     0.050!
ATOM H13    HGA2      0.090!
ATOM H11    HGA2      0.090!

BOND C1 OF HF1 OF

IC   HF1    OF    C1    C2 0.000  0.000  180.000  0.000  0.000
IC    C2    OF   *C1   H11 0.000  0.000  120.000  0.000  0.000
IC    C2    OF   *C1   H13 0.000  0.000  -120.000  0.000  0.000
IC    OF    C1    C2   H21 0.000  0.000  60.000  0.000  0.000


PRES MF0010 -0.000 ! linkage between hydroxy and EIMINI
dele atom H12

ATOM HF1    HGP1      0.420!
ATOM OF     OG311    -0.650!
ATOM C1     CG321     0.050!
ATOM H13    HGA2      0.090!
ATOM H11    HGA2      0.090!

BOND C1 OF HF1 OF

IC   HF1    OF    C1    C2 0.000  0.000  -180.000  0.000  0.000
IC    C2    OF   *C1   H11 0.000  0.000  120.000  0.000  0.000
IC   H11    OF   *C1   H13 0.000  0.000  120.000  0.000  0.000
IC    OF    C1    C2    N2 0.000  0.000  180.000  0.000  0.000


PRES MF0011 -0.000 ! linkage between hydroxy and KETN
dele atom H12

ATOM HF1    HGP1      0.420!
ATOM OF     OG311    -0.650!
ATOM C1     CG321     0.050!
ATOM H13    HGA2      0.090!
ATOM H11    HGA2      0.090!

BOND C1 OF HF1 OF

IC   HF1    OF    C1    C2 0.000  0.000  180.000  0.000  0.000
IC    C2    OF   *C1   H11 0.000  0.000  -120.000  0.000  0.000
IC    C2    OF   *C1   H13 0.000  0.000  120.000  0.000  0.000
IC    OF    C1    C2    C3 0.000  0.000  180.000  0.000  0.000


PRES MF0012 -0.000 ! linkage between hydroxy and PROXIS
dele atom H12

ATOM HF1    HGP1      0.420!
ATOM OF     OG311    -0.650!
ATOM C1     CG311     0.140!
ATOM H11    HGA1      0.090!

BOND C1 OF HF1 OF

IC   HF1    OF    C1    C2 0.000  0.000  180.000  0.000  0.000
IC    C2    OF   *C1    C3 0.000  0.000  120.000  0.000  0.000
IC    C2    OF   *C1   H11 0.000  0.000  -120.000  0.000  0.000
IC    OF    C1    C3   H31 0.000  0.000  60.000  0.000  0.000
IC    OF    C1    C2    O1 0.000  0.000  -180.000  0.000  0.000


PRES MF0013 0.000 ! linkage between met and NYL3
dele atom H12

ATOM HF1    HGA3      0.090!
ATOM H11    HGP1      0.310!
ATOM HF3    HGA3      0.090!
ATOM HF2    HGA3      0.090!
ATOM CF     CG331    -0.110!
ATOM N1     NG2S1    -0.470!
ATOM C1     CG2O1     0.510!
ATOM O1     OG2D1    -0.510!

BOND N1 CF HF1 CF HF3 CF HF2 CF

IC    N1   HF1   *CF   HF3 0.000  0.000  -120.000  0.000  0.000
IC    N1   HF1   *CF   HF2 0.000  0.000  120.000  0.000  0.000
IC   HF1    CF    N1    C1 0.000  0.000  -60.000  0.000  0.000
IC    C1    CF   *N1   H11 0.000  0.000  180.000  0.000  0.000
IC    CF    N1    C1    C2 0.000  0.000  180.000  0.000  0.000


PRES MF0014 0.000 ! linkage between met and AMIDU
dele atom H12

ATOM HF1    HGA3      0.090!
ATOM H11    HGP1      0.310!
ATOM HF3    HGA3      0.090!
ATOM HF2    HGA3      0.090!
ATOM CF     CG331    -0.110!
ATOM N1     NG2S1    -0.470!
ATOM C1     CG2O1     0.510!
ATOM O1     OG2D1    -0.510!

BOND N1 CF HF1 CF HF3 CF HF2 CF

IC    N1   HF1   *CF   HF3 0.000  0.000  -120.000  0.000  0.000
IC    N1   HF1   *CF   HF2 0.000  0.000  120.000  0.000  0.000
IC   HF1    CF    N1    C1 0.000  0.000  -60.000  0.000  0.000
IC    C1    CF   *N1   H11 0.000  0.000  180.000  0.000  0.000
IC    CF    N1    C1    O1 0.000  0.000   0.000  0.000  0.000


PRES MF0015 -0.000 ! linkage between hydroxy and AMIDI
dele atom HE2

ATOM HF1    HGP1      0.420!
ATOM OF     OG311    -0.650!
ATOM HE1    HGA2      0.090!
ATOM CE     CG321     0.050!
ATOM HE3    HGA2      0.090!

BOND CE OF HF1 OF

IC   HF1    OF    CE    C1 0.000  0.000  180.000  0.000  0.000
IC    C1    OF   *CE   HE1 0.000  0.000  120.000  0.000  0.000
IC    C1    OF   *CE   HE3 0.000  0.000  -120.000  0.000  0.000
IC    OF    CE    C1    N1 0.000  0.000  180.000  0.000  0.000


PRES MF0016 0.000 ! linkage between hydroxy and KETNI
dele atom H11

ATOM HF1    HGP1      0.420!
ATOM OF     OG311    -0.620!
ATOM H21    HGA2      0.090!
ATOM H22    HGA2      0.090!
ATOM C2     CG321    -0.220!
ATOM C1     CG2O2     0.790!
ATOM O1     OG2D1    -0.550!

BOND C1 OF HF1 OF

IC   HF1    OF    C1    C2 0.000  0.000  180.000  0.000  0.000
IC    C2    OF   *C1    O1 0.000  0.000  180.000  0.000  0.000
IC    OF    C1    C2    C3 0.000  0.000   0.000  0.000  0.000


PRES MF0017 -0.000 ! linkage between met and PEFA
dele atom H11

ATOM O4     OG2D1    -0.630!
ATOM HF1    HGA3      0.090!
ATOM O3     OG2R50   -0.280!
ATOM HF3    HGA3      0.090!
ATOM HF2    HGA3      0.090!
ATOM CF     CG331    -0.010!
ATOM O2     OG2D1    -0.630!
ATOM C4     CG2R51   -0.250!
ATOM H31    HGR51     0.150!
ATOM O1     OG302    -0.490!
ATOM H41    HGR51     0.150!
ATOM C7     CG321     0.080!
ATOM C3     CG2R51   -0.250!
ATOM C2     CG2R51    0.210!
ATOM O5     OG302    -0.490!
ATOM C1     CG2O2     0.890!
ATOM H72    HGA2      0.090!
ATOM C6     CG2O2     0.890!
ATOM C5     CG2R51    0.210!
ATOM H71    HGA2      0.090!

BOND O1 CF HF1 CF HF3 CF HF2 CF

IC    C2    C1    O1    CF 0.000  0.000  180.000  0.000  0.000
IC    C1    O1    CF   HF1 0.000  0.000  -60.000  0.000  0.000
IC   HF1    O1   *CF   HF3 0.000  0.000  120.000  0.000  0.000
IC   HF1    O1   *CF   HF2 0.000  0.000  -120.000  0.000  0.000


PRES MF0018 0.000 ! linkage between met and PETL
dele atom H11

ATOM HF1    HGA3      0.090!
ATOM HF3    HGA3      0.090!
ATOM HF2    HGA3      0.090!
ATOM CF     CG331    -0.010!
ATOM C2     CG2R61    0.090!
ATOM C1     CG2O2     0.770!
ATOM O2     OG2D1    -0.630!
ATOM O1     OG302    -0.490!

BOND O1 CF HF1 CF HF3 CF HF2 CF

IC    O1   HF1   *CF   HF3 0.000  0.000  -120.000  0.000  0.000
IC    O1   HF1   *CF   HF2 0.000  0.000  120.000  0.000  0.000
IC   HF1    CF    O1    C1 0.000  0.000  -60.000  0.000  0.000
IC    CF    O1    C1    C2 0.000  0.000  180.000  0.000  0.000


PRES MF0019 -0.000 ! linkage between met and PROXIR
dele atom H12

ATOM HF1    HGA3      0.090!
ATOM H11    HGA1      0.090!
ATOM HF3    HGA3      0.090!
ATOM HF2    HGA3      0.090!
ATOM CF     CG331    -0.270!
ATOM C1     CG311    -0.090!

BOND C1 CF HF1 CF HF3 CF HF2 CF

IC    C1   HF1   *CF   HF3 0.000  0.000  -120.000  0.000  0.000
IC    C1   HF1   *CF   HF2 0.000  0.000  120.000  0.000  0.000
IC   HF1    CF    C1    C2 0.000  0.000  -60.000  0.000  0.000
IC    C2    CF   *C1    C3 0.000  0.000  -120.000  0.000  0.000
IC    C2    CF   *C1   H11 0.000  0.000  120.000  0.000  0.000
IC    CF    C1    C3   H31 0.000  0.000  -60.000  0.000  0.000
IC    CF    C1    C2    O1 0.000  0.000  180.000  0.000  0.000


PRES MF0020 -0.000 ! linkage between met and EIMIN
dele atom HN2

ATOM HF2    HGA3      0.090!
ATOM HF1    HGA3      0.090!
ATOM H11    HGA2      0.090!
ATOM HF3    HGA3      0.090!
ATOM H13    HGA2      0.090!
ATOM CF     CG331    -0.200!
ATOM HN1    HGPAM1    0.360!
ATOM N1     NG311    -0.670!
ATOM C1     CG321     0.060!

BOND N1 CF HF1 CF HF3 CF HF2 CF

IC   H13    C1    N1    CF 0.000  0.000  60.000  0.000  0.000
IC    CF    C1   *N1   HN1 0.000  0.000  180.000  0.000  0.000
IC    C1    N1    CF   HF1 0.000  0.000  -60.000  0.000  0.000
IC   HF1    N1   *CF   HF3 0.000  0.000  120.000  0.000  0.000
IC   HF1    N1   *CF   HF2 0.000  0.000  -120.000  0.000  0.000


PRES MF0021 -0.000 ! linkage between met and PROXS
dele atom HO1

ATOM H13    HGA2      0.090!
ATOM HF1    HGA3      0.090!
ATOM H11    HGA2      0.090!
ATOM HF3    HGA3      0.090!
ATOM HF2    HGA3      0.090!
ATOM CF     CG331    -0.100!
ATOM C1     CG321    -0.010!
ATOM O1     OG301    -0.340!

BOND O1 CF HF1 CF HF3 CF HF2 CF

IC    O1   HF2   *CF   HF1 0.000  0.000  -120.000  0.000  0.000
IC    O1   HF2   *CF   HF3 0.000  0.000  120.000  0.000  0.000
IC   HF2    CF    O1    C1 0.000  0.000  -180.000  0.000  0.000
IC    CF    O1    C1    C2 0.000  0.000  -180.000  0.000  0.000


PRES MF0022 0.000 ! linkage between met and KETNI
dele atom H11

ATOM HF1    HGA3      0.090!
ATOM HF3    HGA3      0.090!
ATOM HF2    HGA3      0.090!
ATOM H21    HGA2      0.090!
ATOM CF     CG331    -0.230!
ATOM H22    HGA2      0.090!
ATOM C2     CG321    -0.140!
ATOM C1     CG2O5     0.400!
ATOM O1     OG2D3    -0.480!

BOND C1 CF HF1 CF HF3 CF HF2 CF

IC    C1   HF1   *CF   HF3 0.000  0.000  -120.000  0.000  0.000
IC    C1   HF1   *CF   HF2 0.000  0.000  120.000  0.000  0.000
IC   HF1    CF    C1    C2 0.000  0.000  -60.000  0.000  0.000
IC    C2    CF   *C1    O1 0.000  0.000  180.000  0.000  0.000
IC    CF    C1    C2    C3 0.000  0.000   0.000  0.000  0.000


PRES MF0023 -0.000 ! linkage between met and PROXIS
dele atom H12

ATOM H11    HGA1      0.090!
ATOM HF1    HGA3      0.090!
ATOM HF3    HGA3      0.090!
ATOM HF2    HGA3      0.090!
ATOM CF     CG331    -0.270!
ATOM C1     CG311    -0.090!

BOND C1 CF HF1 CF HF3 CF HF2 CF

IC    C1   HF2   *CF   HF1 0.000  0.000  -120.000  0.000  0.000
IC    C1   HF2   *CF   HF3 0.000  0.000  120.000  0.000  0.000
IC   HF2    CF    C1    C2 0.000  0.000  180.000  0.000  0.000
IC    C2    CF   *C1    C3 0.000  0.000  120.000  0.000  0.000
IC    C2    CF   *C1   H11 0.000  0.000  -120.000  0.000  0.000
IC    CF    C1    C3   H31 0.000  0.000  60.000  0.000  0.000
IC    CF    C1    C2    O1 0.000  0.000  -180.000  0.000  0.000


PRES MF0024 -0.000 ! linkage between met and ACNS
dele atom H12

ATOM H13    HGA2      0.090!
ATOM HF1    HGA3      0.090!
ATOM H11    HGA2      0.090!
ATOM HF3    HGA3      0.090!
ATOM HF2    HGA3      0.090!
ATOM CF     CG331    -0.270!
ATOM C1     CG321    -0.180!

BOND C1 CF HF1 CF HF3 CF HF2 CF

IC    C2   H13   *C1    CF 0.000  0.000  120.000  0.000  0.000
IC    CF   H13   *C1   H11 0.000  0.000  120.000  0.000  0.000
IC   H13    C1    CF   HF1 0.000  0.000  180.000  0.000  0.000
IC   HF1    C1   *CF   HF3 0.000  0.000  120.000  0.000  0.000
IC   HF1    C1   *CF   HF2 0.000  0.000  -120.000  0.000  0.000


PRES MF0025 -0.000 ! linkage between met and PACS
dele atom H12

ATOM HF2    HGA3      0.090!
ATOM HF1    HGA3      0.090!
ATOM H11    HGA2      0.090!
ATOM HF3    HGA3      0.090!
ATOM H13    HGA2      0.090!
ATOM CF     CG331    -0.270!
ATOM C1     CG321    -0.180!

BOND C1 CF HF1 CF HF3 CF HF2 CF

IC    C1   HF2   *CF   HF1 0.000  0.000  -120.000  0.000  0.000
IC    C1   HF2   *CF   HF3 0.000  0.000  120.000  0.000  0.000
IC   HF2    CF    C1    C2 0.000  0.000  -180.000  0.000  0.000
IC    C2    CF   *C1   H11 0.000  0.000  120.000  0.000  0.000
IC    C2    CF   *C1   H13 0.000  0.000  -120.000  0.000  0.000
IC    CF    C1    C2    C3 0.000  0.000  -60.000  0.000  0.000


PRES MF0026 -0.000 ! linkage between met and AAMDR
dele atom H12

ATOM HF2    HGA3      0.090!
ATOM HF1    HGA3      0.090!
ATOM H11    HGA2      0.090!
ATOM HF3    HGA3      0.090!
ATOM H13    HGA2      0.090!
ATOM CF     CG331    -0.270!
ATOM C1     CG321    -0.180!

BOND C1 CF HF1 CF HF3 CF HF2 CF

IC    C1   HF2   *CF   HF1 0.000  0.000  -120.000  0.000  0.000
IC    C1   HF2   *CF   HF3 0.000  0.000  120.000  0.000  0.000
IC   HF2    CF    C1    C2 0.000  0.000  180.000  0.000  0.000
IC    C2    CF   *C1   H11 0.000  0.000  120.000  0.000  0.000
IC    C2    CF   *C1   H13 0.000  0.000  -120.000  0.000  0.000
IC    CF    C1    C2    C3 0.000  0.000  60.000  0.000  0.000


PRES MF0027 -0.000 ! linkage between met and 13BDC
dele atom H12

ATOM HF2    HGA3      0.090!
ATOM HF1    HGA3      0.090!
ATOM H11    HGA2      0.090!
ATOM HF3    HGA3      0.090!
ATOM H13    HGA2      0.090!
ATOM CF     CG331    -0.270!
ATOM C1     CG321    -0.180!

BOND C1 CF HF1 CF HF3 CF HF2 CF

IC    C1   HF2   *CF   HF1 0.000  0.000  -120.000  0.000  0.000
IC    C1   HF2   *CF   HF3 0.000  0.000  120.000  0.000  0.000
IC   HF2    CF    C1    C2 0.000  0.000  -180.000  0.000  0.000
IC    C2    CF   *C1   H11 0.000  0.000  120.000  0.000  0.000
IC   H11    CF   *C1   H13 0.000  0.000  120.000  0.000  0.000
IC    CF    C1    C2    C3 0.000  0.000  -180.000  0.000  0.000


PRES MF0028 -0.000 ! linkage between met and KETN
dele atom H12

ATOM H13    HGA2      0.090!
ATOM HF1    HGA3      0.090!
ATOM H11    HGA2      0.090!
ATOM HF3    HGA3      0.090!
ATOM HF2    HGA3      0.090!
ATOM CF     CG331    -0.270!
ATOM C1     CG321    -0.180!

BOND C1 CF HF1 CF HF3 CF HF2 CF

IC    C2   H13   *C1    CF 0.000  0.000  -120.000  0.000  0.000
IC    CF   H13   *C1   H11 0.000  0.000  -120.000  0.000  0.000
IC   H13    C1    CF   HF1 0.000  0.000  60.000  0.000  0.000
IC   HF1    C1   *CF   HF3 0.000  0.000  120.000  0.000  0.000
IC   HF1    C1   *CF   HF2 0.000  0.000  -120.000  0.000  0.000


PRES MF0029 -0.000 ! linkage between met and EIMINI
dele atom H12

ATOM HF2    HGA3      0.090!
ATOM HF1    HGA3      0.090!
ATOM H11    HGA2      0.090!
ATOM HF3    HGA3      0.090!
ATOM H13    HGA2      0.090!
ATOM CF     CG331    -0.270!
ATOM C1     CG321    -0.180!

BOND C1 CF HF1 CF HF3 CF HF2 CF

IC    C1   HF2   *CF   HF1 0.000  0.000  -120.000  0.000  0.000
IC    C1   HF2   *CF   HF3 0.000  0.000  120.000  0.000  0.000
IC   HF2    CF    C1    C2 0.000  0.000  -180.000  0.000  0.000
IC    C2    CF   *C1   H11 0.000  0.000  120.000  0.000  0.000
IC   H11    CF   *C1   H13 0.000  0.000  120.000  0.000  0.000
IC    CF    C1    C2    N2 0.000  0.000  -180.000  0.000  0.000


PRES MF0030 -0.000 ! linkage between met and ETHY
dele atom H12

ATOM H13    HGA2      0.090!
ATOM HF1    HGA3      0.090!
ATOM H11    HGA2      0.090!
ATOM HF3    HGA3      0.090!
ATOM HF2    HGA3      0.090!
ATOM CF     CG331    -0.270!
ATOM C1     CG321    -0.180!

BOND C1 CF HF1 CF HF3 CF HF2 CF

IC    C1   HF2   *CF   HF1 0.000  0.000  -120.000  0.000  0.000
IC    C1   HF2   *CF   HF3 0.000  0.000  120.000  0.000  0.000
IC   HF2    CF    C1    C2 0.000  0.000  180.000  0.000  0.000
IC    C2    CF   *C1   H11 0.000  0.000  120.000  0.000  0.000
IC    C2    CF   *C1   H13 0.000  0.000  -120.000  0.000  0.000
IC    CF    C1    C2   H21 0.000  0.000  60.000  0.000  0.000


PRES MF0031 -0.000 ! linkage between met and AMIDI
dele atom HE2

ATOM HE1    HGA2      0.090!
ATOM HE3    HGA2      0.090!
ATOM HF1    HGA3      0.090!
ATOM HF3    HGA3      0.090!
ATOM HF2    HGA3      0.090!
ATOM CF     CG331    -0.270!
ATOM CE     CG321    -0.180!

BOND CE CF HF1 CF HF3 CF HF2 CF

IC    C1   HE1   *CE    CF 0.000  0.000  -120.000  0.000  0.000
IC    CF   HE1   *CE   HE3 0.000  0.000  -120.000  0.000  0.000
IC   HE1    CE    CF   HF1 0.000  0.000  60.000  0.000  0.000
IC   HF1    CE   *CF   HF3 0.000  0.000  120.000  0.000  0.000
IC   HF1    CE   *CF   HF2 0.000  0.000  -120.000  0.000  0.000


PRES MF0032 -0.000 ! linkage between hydroxy and PROXIR
dele atom H12

ATOM HF1    HGP1      0.420!
ATOM OF     OG311    -0.650!
ATOM C1     CG311     0.140!
ATOM H11    HGA1      0.090!

BOND C1 OF HF1 OF

IC   HF1    OF    C1    C2 0.000  0.000  -180.000  0.000  0.000
IC    C2    OF   *C1    C3 0.000  0.000  -120.000  0.000  0.000
IC    C2    OF   *C1   H11 0.000  0.000  120.000  0.000  0.000
IC    OF    C1    C3   H31 0.000  0.000  -60.000  0.000  0.000
IC    OF    C1    C2    O1 0.000  0.000  180.000  0.000  0.000

PRES MF0033 0.000 ! linkage between met and MAASI
dele atom H12

ATOM H13    HGA2      0.000!
ATOM HF1    HGA3      0.000!
ATOM H11    HGA2      0.000!
ATOM HF3    HGA3      0.000!
ATOM HF2    HGA3      0.000!
ATOM CF     CG331     0.000!
ATOM C1     CG321     0.000!

BOND C1 CF HF1 CF HF3 CF HF2 CF

IC    C1   HF2   *CF   HF1 0.000  0.000  -120.000  0.000  0.000
IC    C1   HF2   *CF   HF3 0.000  0.000  120.000  0.000  0.000
IC   HF2    CF    C1    C2 0.000  0.000  180.000  0.000  0.000
IC    C2    CF   *C1   H11 0.000  0.000  120.000  0.000  0.000
IC    C2    CF   *C1   H13 0.000  0.000  -120.000  0.000  0.000
IC    CF    C1    C2    C3 0.000  0.000  60.000  0.000  0.000

PRES MF0034 0.000 ! linkage between met and MAAR
dele atom H12

ATOM H13    HGA2      0.000!
ATOM HF1    HGA3      0.000!
ATOM H11    HGA2      0.000!
ATOM HF3    HGA3      0.000!
ATOM HF2    HGA3      0.000!
ATOM CF     CG331     0.000!
ATOM C1     CG321     0.000!

BOND C1 CF HF1 CF HF3 CF HF2 CF

IC    C2   H13   *C1    CF 0.000  0.000  120.000  0.000  0.000
IC    CF   H13   *C1   H11 0.000  0.000  120.000  0.000  0.000
IC   H13    C1    CF   HF1 0.000  0.000  180.000  0.000  0.000
IC   HF1    C1   *CF   HF3 0.000  0.000  120.000  0.000  0.000
IC   HF1    C1   *CF   HF2 0.000  0.000  -120.000  0.000  0.000


PRES MF0035 0.000 ! linkage between hydroxy and MAASI
dele atom H12

ATOM HF1    HGP1      0.000!
ATOM OF     OG311     0.000!
ATOM C1     CG321     0.000!
ATOM H13    HGA2      0.000!
ATOM H11    HGA2      0.000!

BOND C1 OF HF1 OF

IC   HF1    OF    C1    C2 0.000  0.000  -180.000  0.000  0.000
IC    C2    OF   *C1   H11 0.000  0.000  120.000  0.000  0.000
IC    C2    OF   *C1   H13 0.000  0.000  -120.000  0.000  0.000
IC    OF    C1    C2    C3 0.000  0.000  60.000  0.000  0.000


PRES MF0036 -0.000 ! linkage between hydroxy and AAMIS
dele atom H12

ATOM HF1    HGP1      0.420!
ATOM OF     OG311    -0.650!
ATOM C1     CG321     0.050!
ATOM H13    HGA2      0.090!
ATOM H11    HGA2      0.090!

BOND C1 OF HF1 OF

IC   HF1    OF    C1    C2 0.000  0.000  -180.000  0.000  0.000
IC    C2    OF   *C1   H11 0.000  0.000  120.000  0.000  0.000
IC   H11    OF   *C1   H13 0.000  0.000  120.000  0.000  0.000
IC    OF    C1    C2    C3 0.000  0.000  60.000  0.000  0.000


PRES MF0037 -0.000 ! linkage between hydroxy and AAMIR
dele atom H12

ATOM HF1    HGP1      0.420!
ATOM OF     OG311    -0.650!
ATOM C1     CG321     0.050!
ATOM H13    HGA2      0.090!
ATOM H11    HGA2      0.090!

BOND C1 OF HF1 OF

IC   HF1    OF    C1    C2 0.000  0.000  180.000  0.000  0.000
IC    C2    OF   *C1   H11 0.000  0.000  120.000  0.000  0.000
IC   H11    OF   *C1   H13 0.000  0.000  120.000  0.000  0.000
IC    OF    C1    C2    C3 0.000  0.000  -60.000  0.000  0.000


PRES MF0038 -0.000 ! linkage between met and AAMIR
dele atom H12

ATOM HF2    HGA3      0.090!
ATOM HF1    HGA3      0.090!
ATOM H11    HGA2      0.090!
ATOM HF3    HGA3      0.090!
ATOM H13    HGA2      0.090!
ATOM CF     CG331    -0.270!
ATOM C1     CG321    -0.180!

BOND C1 CF HF1 CF HF3 CF HF2 CF

IC    C1   HF2   *CF   HF1 0.000  0.000  -120.000  0.000  0.000
IC    C1   HF2   *CF   HF3 0.000  0.000  120.000  0.000  0.000
IC   HF2    CF    C1    C2 0.000  0.000  -180.000  0.000  0.000
IC    C2    CF   *C1   H11 0.000  0.000  120.000  0.000  0.000
IC   H11    CF   *C1   H13 0.000  0.000  120.000  0.000  0.000
IC    CF    C1    C2    C3 0.000  0.000  -60.000  0.000  0.000


PRES MF0039 -0.000 ! linkage between met and AAMIS
dele atom H12

ATOM HF2    HGA3      0.090!
ATOM HF1    HGA3      0.090!
ATOM H11    HGA2      0.090!
ATOM HF3    HGA3      0.090!
ATOM H13    HGA2      0.090!
ATOM CF     CG331    -0.270!
ATOM C1     CG321    -0.180!

BOND C1 CF HF1 CF HF3 CF HF2 CF

IC    C1   HF2   *CF   HF1 0.000  0.000  -120.000  0.000  0.000
IC    C1   HF2   *CF   HF3 0.000  0.000  120.000  0.000  0.000
IC   HF2    CF    C1    C2 0.000  0.000  180.000  0.000  0.000
IC    C2    CF   *C1   H11 0.000  0.000  120.000  0.000  0.000
IC   H11    CF   *C1   H13 0.000  0.000  120.000  0.000  0.000
IC    CF    C1    C2    C3 0.000  0.000  60.000  0.000  0.000


PRES P00001 0.000 ! linkage between 13BDC and KETNI
dele atom 1H42
dele atom 2H11

ATOM 1H43   HGA2      0.090!
ATOM 1H41   HGA2      0.090!
ATOM 1C4    CG321    -0.140!
ATOM 2H21   HGA2      0.090!
ATOM 2H22   HGA2      0.090!
ATOM 2C2    CG321    -0.140!
ATOM 2C1    CG2O5     0.400!
ATOM 2O1    OG2D3    -0.480!

BOND 1C4 2C1

IC  1H41   1C3  *1C4   2C1 0.000  0.000  -120.000  0.000  0.000
IC  1H41  1H43  *1C4   2C1 0.000  0.000  120.000  0.000  0.000
IC   1C3  1H43  *1C4   2C1 0.000  0.000  -120.000  0.000  0.000
IC   2O1   2C2  *2C1   1C4 0.000  0.000  180.000  0.000  0.000
IC   1C2   1C3   1C4   2C1 0.000  0.000  -180.000  0.000  0.000
IC   1C3   1C4   2C1   2C2 0.000  0.000  -180.000  0.000  0.000
IC   1C4   2C1   2C2   2C3 0.000  0.000  -180.000  0.000  0.000
IC   1C2   1C3   1C4   2C1 0.000  0.000  -180.000  0.000  0.000
IC   2C1   1C3  *1C4  1H41 0.000  0.000  120.000  0.000  0.000
IC   1C3   1C4   2C1   2C2 0.000  0.000  -180.000  0.000  0.000
IC   2C2   1C4  *2C1   2O1 0.000  0.000  180.000  0.000  0.000
IC   1C4   2C1   2C2   2C3 0.000  0.000  -180.000  0.000  0.000


PRES P00002 0.000 ! linkage between 14IPT and KETNI
dele atom 1H42
dele atom 2H11

ATOM 1H43   HGA2      0.090!
ATOM 1H41   HGA2      0.090!
ATOM 1C4    CG321    -0.140!
ATOM 2H21   HGA2      0.090!
ATOM 2H22   HGA2      0.090!
ATOM 2C2    CG321    -0.140!
ATOM 2C1    CG2O5     0.400!
ATOM 2O1    OG2D3    -0.480!

BOND 1C4 2C1

IC  1H41   1C3  *1C4   2C1 0.000  0.000  120.000  0.000  0.000
IC  1H41  1H43  *1C4   2C1 0.000  0.000  -120.000  0.000  0.000
IC   1C3  1H43  *1C4   2C1 0.000  0.000  120.000  0.000  0.000
IC   2O1   2C2  *2C1   1C4 0.000  0.000  -180.000  0.000  0.000
IC   1C2   1C3   1C4   2C1 0.000  0.000  180.000  0.000  0.000
IC   1C3   1C4   2C1   2C2 0.000  0.000  180.000  0.000  0.000
IC   1C4   2C1   2C2   2C3 0.000  0.000  180.000  0.000  0.000
IC   1C2   1C3   1C4   2C1 0.000  0.000  180.000  0.000  0.000
IC   2C1   1C3  *1C4  1H41 0.000  0.000  -120.000  0.000  0.000
IC   1C3   1C4   2C1   2C2 0.000  0.000  180.000  0.000  0.000
IC   2C2   1C4  *2C1   2O1 0.000  0.000  -180.000  0.000  0.000
IC   1C4   2C1   2C2   2C3 0.000  0.000  180.000  0.000  0.000


PRES P00003 0.000 ! linkage between 13BDT and KETNI
dele atom 1H42
dele atom 2H11

ATOM 1H43   HGA2      0.090!
ATOM 1H41   HGA2      0.090!
ATOM 1C4    CG321    -0.140!
ATOM 2H21   HGA2      0.090!
ATOM 2H22   HGA2      0.090!
ATOM 2C2    CG321    -0.140!
ATOM 2C1    CG2O5     0.400!
ATOM 2O1    OG2D3    -0.480!

BOND 1C4 2C1

IC  1H41   1C3  *1C4   2C1 0.000  0.000  -120.000  0.000  0.000
IC  1H41  1H43  *1C4   2C1 0.000  0.000  120.000  0.000  0.000
IC   1C3  1H43  *1C4   2C1 0.000  0.000  -120.000  0.000  0.000
IC   2O1   2C2  *2C1   1C4 0.000  0.000  180.000  0.000  0.000
IC   1C2   1C3   1C4   2C1 0.000  0.000  -60.000  0.000  0.000
IC   1C3   1C4   2C1   2C2 0.000  0.000  180.000  0.000  0.000
IC   1C4   2C1   2C2   2C3 0.000  0.000  180.000  0.000  0.000
IC   1C2   1C3   1C4   2C1 0.000  0.000  -60.000  0.000  0.000
IC   2C1   1C3  *1C4  1H41 0.000  0.000  120.000  0.000  0.000
IC   1C3   1C4   2C1   2C2 0.000  0.000  180.000  0.000  0.000
IC   2C2   1C4  *2C1   2O1 0.000  0.000  180.000  0.000  0.000
IC   1C4   2C1   2C2   2C3 0.000  0.000  180.000  0.000  0.000


PRES P00004 0.000 ! linkage between ETHOX and NYL3
dele atom 1H22
dele atom 2H12

ATOM 1H21   HGA2      0.090!
ATOM 1H23   HGA2      0.090!
ATOM 1C2    CG321    -0.180!
ATOM 2H11   HGP1      0.310!
ATOM 2N1    NG2S1    -0.310!
ATOM 2C1    CG2O1     0.510!
ATOM 2O1    OG2D1    -0.510!

BOND 1C2 2N1

IC  1H21   1C1  *1C2   2N1 0.000  0.000  120.000  0.000  0.000
IC  1H21  1H23  *1C2   2N1 0.000  0.000  -120.000  0.000  0.000
IC   1C1  1H23  *1C2   2N1 0.000  0.000  120.000  0.000  0.000
IC  2H11   2C1  *2N1   1C2 0.000  0.000  -180.000  0.000  0.000
IC   1O1   1C1   1C2   2N1 0.000  0.000  180.000  0.000  0.000
IC   1C1   1C2   2N1   2C1 0.000  0.000  180.000  0.000  0.000
IC   1C2   2N1   2C1   2C2 0.000  0.000  180.000  0.000  0.000
IC   1O1   1C1   1C2   2N1 0.000  0.000  180.000  0.000  0.000
IC   2N1   1C1  *1C2  1H21 0.000  0.000  -120.000  0.000  0.000
IC   1C1   1C2   2N1   2C1 0.000  0.000  180.000  0.000  0.000
IC   2C1   1C2  *2N1  2H11 0.000  0.000  -180.000  0.000  0.000
IC   1C2   2N1   2C1   2C2 0.000  0.000  180.000  0.000  0.000


PRES P00005 0.000 ! linkage between EIMIN and AMIDU
dele atom 1H22
dele atom 2H12

ATOM 1H21   HGA2      0.090!
ATOM 1H23   HGA2      0.090!
ATOM 1C2    CG321    -0.180!
ATOM 2H11   HGP1      0.310!
ATOM 2N1    NG2S1    -0.310!
ATOM 2C1    CG2O1     0.510!
ATOM 2O1    OG2D1    -0.510!

BOND 1C2 2N1

IC  1H21   1C1  *1C2   2N1 0.000  0.000  120.000  0.000  0.000
IC  1H21  1H23  *1C2   2N1 0.000  0.000  -120.000  0.000  0.000
IC   1C1  1H23  *1C2   2N1 0.000  0.000  120.000  0.000  0.000
IC  2H11   2C1  *2N1   1C2 0.000  0.000  180.000  0.000  0.000
IC   1N1   1C1   1C2   2N1 0.000  0.000  180.000  0.000  0.000
IC   1C1   1C2   2N1   2C1 0.000  0.000  180.000  0.000  0.000
IC   1C2   2N1   2C1   2CE 0.000  0.000  180.000  0.000  0.000
IC   1N1   1C1   1C2   2N1 0.000  0.000  180.000  0.000  0.000
IC   2N1   1C1  *1C2  1H21 0.000  0.000  -120.000  0.000  0.000
IC   1C1   1C2   2N1   2C1 0.000  0.000  180.000  0.000  0.000
IC   2C1   1C2  *2N1  2H11 0.000  0.000  180.000  0.000  0.000
IC   1C2   2N1   2C1   2O1 0.000  0.000   0.000  0.000  0.000


PRES P00006 0.000 ! linkage between ETHOX and AMIDU
dele atom 1H22
dele atom 2H12

ATOM 1H21   HGA2      0.090!
ATOM 1H23   HGA2      0.090!
ATOM 1C2    CG321    -0.180!
ATOM 2H11   HGP1      0.310!
ATOM 2N1    NG2S1    -0.310!
ATOM 2C1    CG2O1     0.510!
ATOM 2O1    OG2D1    -0.510!

BOND 1C2 2N1

IC  1H21   1C1  *1C2   2N1 0.000  0.000  120.000  0.000  0.000
IC  1H21  1H23  *1C2   2N1 0.000  0.000  -120.000  0.000  0.000
IC   1C1  1H23  *1C2   2N1 0.000  0.000  120.000  0.000  0.000
IC  2H11   2C1  *2N1   1C2 0.000  0.000  180.000  0.000  0.000
IC   1O1   1C1   1C2   2N1 0.000  0.000  180.000  0.000  0.000
IC   1C1   1C2   2N1   2C1 0.000  0.000  180.000  0.000  0.000
IC   1C2   2N1   2C1   2CE 0.000  0.000  180.000  0.000  0.000
IC   1O1   1C1   1C2   2N1 0.000  0.000  180.000  0.000  0.000
IC   2N1   1C1  *1C2  1H21 0.000  0.000  -120.000  0.000  0.000
IC   1C1   1C2   2N1   2C1 0.000  0.000  180.000  0.000  0.000
IC   2C1   1C2  *2N1  2H11 0.000  0.000  180.000  0.000  0.000
IC   1C2   2N1   2C1   2O1 0.000  0.000   0.000  0.000  0.000


PRES P00007 0.000 ! linkage between ETHY and NYL6
dele atom 1H22
dele atom 2H12

ATOM 1H21   HGA2      0.090!
ATOM 1H23   HGA2      0.090!
ATOM 1C2    CG321    -0.180!
ATOM 2H11   HGP1      0.310!
ATOM 2N1    NG2S1    -0.310!
ATOM 2C1    CG2O1     0.510!
ATOM 2O1    OG2D1    -0.510!

BOND 1C2 2N1

IC   1C1  1H21  *1C2   2N1 0.000  0.000  -120.000  0.000  0.000
IC   1C1  1H23  *1C2   2N1 0.000  0.000  120.000  0.000  0.000
IC  1H21  1H23  *1C2   2N1 0.000  0.000  -120.000  0.000  0.000
IC  2H11   2C1  *2N1   1C2 0.000  0.000  180.000  0.000  0.000
IC   1C1   1C2   2N1   2C1 0.000  0.000  180.000  0.000  0.000
IC   1C2   2N1   2C1   2C2 0.000  0.000  180.000  0.000  0.000
IC  1H11   1C1   1C2   2N1 0.000  0.000  60.000  0.000  0.000
IC   2N1   1C1  *1C2  1H21 0.000  0.000  -120.000  0.000  0.000
IC   1C1   1C2   2N1   2C1 0.000  0.000  180.000  0.000  0.000
IC   2C1   1C2  *2N1  2H11 0.000  0.000  180.000  0.000  0.000
IC   1C2   2N1   2C1   2C2 0.000  0.000  180.000  0.000  0.000


PRES P00008 0.000 ! linkage between EIMIN and NYL3
dele atom 1H22
dele atom 2H12

ATOM 1H21   HGA2      0.090!
ATOM 1H23   HGA2      0.090!
ATOM 1C2    CG321    -0.180!
ATOM 2H11   HGP1      0.310!
ATOM 2N1    NG2S1    -0.310!
ATOM 2C1    CG2O1     0.510!
ATOM 2O1    OG2D1    -0.510!

BOND 1C2 2N1

IC  1H21   1C1  *1C2   2N1 0.000  0.000  120.000  0.000  0.000
IC  1H21  1H23  *1C2   2N1 0.000  0.000  -120.000  0.000  0.000
IC   1C1  1H23  *1C2   2N1 0.000  0.000  120.000  0.000  0.000
IC  2H11   2C1  *2N1   1C2 0.000  0.000  180.000  0.000  0.000
IC   1N1   1C1   1C2   2N1 0.000  0.000  180.000  0.000  0.000
IC   1C1   1C2   2N1   2C1 0.000  0.000  -180.000  0.000  0.000
IC   1C2   2N1   2C1   2C2 0.000  0.000  180.000  0.000  0.000
IC   1N1   1C1   1C2   2N1 0.000  0.000  180.000  0.000  0.000
IC   2N1   1C1  *1C2  1H21 0.000  0.000  -120.000  0.000  0.000
IC   1C1   1C2   2N1   2C1 0.000  0.000  -180.000  0.000  0.000
IC   2C1   1C2  *2N1  2H11 0.000  0.000  180.000  0.000  0.000
IC   1C2   2N1   2C1   2C2 0.000  0.000  180.000  0.000  0.000


PRES P00009 0.000 ! linkage between ETHY and AMIDU
dele atom 1H22
dele atom 2H12

ATOM 1H21   HGA2      0.090!
ATOM 1H23   HGA2      0.090!
ATOM 1C2    CG321    -0.180!
ATOM 2H11   HGP1      0.310!
ATOM 2N1    NG2S1    -0.310!
ATOM 2C1    CG2O1     0.510!
ATOM 2O1    OG2D1    -0.510!

BOND 1C2 2N1

IC   1C1  1H21  *1C2   2N1 0.000  0.000  -120.000  0.000  0.000
IC   1C1  1H23  *1C2   2N1 0.000  0.000  120.000  0.000  0.000
IC  1H21  1H23  *1C2   2N1 0.000  0.000  -120.000  0.000  0.000
IC  2H11   2C1  *2N1   1C2 0.000  0.000  180.000  0.000  0.000
IC   1C1   1C2   2N1   2C1 0.000  0.000  180.000  0.000  0.000
IC   1C2   2N1   2C1   2CE 0.000  0.000  180.000  0.000  0.000
IC  1H11   1C1   1C2   2N1 0.000  0.000  60.000  0.000  0.000
IC   2N1   1C1  *1C2  1H21 0.000  0.000  -120.000  0.000  0.000
IC   1C1   1C2   2N1   2C1 0.000  0.000  180.000  0.000  0.000
IC   2C1   1C2  *2N1  2H11 0.000  0.000  180.000  0.000  0.000
IC   1C2   2N1   2C1   2O1 0.000  0.000   0.000  0.000  0.000


PRES P00010 0.000 ! linkage between PIBUT and AMIDI
dele atom 1H21
dele atom 2HE2

ATOM 1C2    CG301     0.000!
ATOM 2HE1   HGA2      0.090!
ATOM 2HE3   HGA2      0.090!
ATOM 2CE    CG321    -0.180!

BOND 1C2 2CE

IC   1C1   1C3  *1C2   2CE 0.000  0.000  120.000  0.000  0.000
IC   1C1   1C4  *1C2   2CE 0.000  0.000  -120.000  0.000  0.000
IC   1C3   1C4  *1C2   2CE 0.000  0.000  120.000  0.000  0.000
IC  2HE1   2C1  *2CE   1C2 0.000  0.000  120.000  0.000  0.000
IC  2HE1  2HE3  *2CE   1C2 0.000  0.000  -120.000  0.000  0.000
IC   2C1  2HE3  *2CE   1C2 0.000  0.000  120.000  0.000  0.000
IC   1C1   1C2   2CE   2C1 0.000  0.000  -180.000  0.000  0.000
IC   1C2   2CE   2C1   2N1 0.000  0.000  180.000  0.000  0.000
IC  1H11   1C1   1C2   2CE 0.000  0.000  60.000  0.000  0.000
IC   2CE   1C1  *1C2   1C3 0.000  0.000  120.000  0.000  0.000
IC   1C1   1C2   2CE   2C1 0.000  0.000  -180.000  0.000  0.000
IC   2C1   1C2  *2CE  2HE1 0.000  0.000  120.000  0.000  0.000
IC   2C1   1C2  *2CE  2HE3 0.000  0.000  -120.000  0.000  0.000
IC   1C2   2CE   2C1   2N1 0.000  0.000  180.000  0.000  0.000


PRES P00011 0.000 ! linkage between ETHY and PROXIR
dele atom 1H22
dele atom 2H12

ATOM 1H21   HGA2      0.090!
ATOM 1H23   HGA2      0.090!
ATOM 1C2    CG321    -0.180!
ATOM 2H11   HGA1      0.090!
ATOM 2C1    CG311    -0.090!

BOND 1C2 2C1

IC   1C1  1H21  *1C2   2C1 0.000  0.000  -120.000  0.000  0.000
IC   1C1  1H23  *1C2   2C1 0.000  0.000  120.000  0.000  0.000
IC  1H21  1H23  *1C2   2C1 0.000  0.000  -120.000  0.000  0.000
IC  2H11   2C3  *2C1   1C2 0.000  0.000  -120.000  0.000  0.000
IC  2H11   2C2  *2C1   1C2 0.000  0.000  120.000  0.000  0.000
IC   2C3   2C2  *2C1   1C2 0.000  0.000  -120.000  0.000  0.000
IC   1C1   1C2   2C1   2C2 0.000  0.000  -180.000  0.000  0.000
IC   1C2   2C1   2C2   2O1 0.000  0.000  180.000  0.000  0.000
IC  1H11   1C1   1C2   2C1 0.000  0.000  60.000  0.000  0.000
IC   2C1   1C1  *1C2  1H21 0.000  0.000  -120.000  0.000  0.000
IC   1C1   1C2   2C1   2C2 0.000  0.000  -180.000  0.000  0.000
IC   2C2   1C2  *2C1   2C3 0.000  0.000  -120.000  0.000  0.000
IC   2C2   1C2  *2C1  2H11 0.000  0.000  120.000  0.000  0.000
IC   1C2   2C1   2C3  2H31 0.000  0.000  -60.000  0.000  0.000
IC   1C2   2C1   2C2   2O1 0.000  0.000  180.000  0.000  0.000


PRES P00012 0.000 ! linkage between ETHY and PROXIS
dele atom 1H22
dele atom 2H12

ATOM 1H21   HGA2      0.090!
ATOM 1H23   HGA2      0.090!
ATOM 1C2    CG321    -0.180!
ATOM 2H11   HGA1      0.090!
ATOM 2C1    CG311    -0.090!

BOND 1C2 2C1

IC   1C1  1H21  *1C2   2C1 0.000  0.000  -120.000  0.000  0.000
IC   1C1  1H23  *1C2   2C1 0.000  0.000  120.000  0.000  0.000
IC  1H21  1H23  *1C2   2C1 0.000  0.000  -120.000  0.000  0.000
IC  2H11   2C3  *2C1   1C2 0.000  0.000  120.000  0.000  0.000
IC  2H11   2C2  *2C1   1C2 0.000  0.000  -120.000  0.000  0.000
IC   2C3   2C2  *2C1   1C2 0.000  0.000  120.000  0.000  0.000
IC   1C1   1C2   2C1   2C2 0.000  0.000  180.000  0.000  0.000
IC   1C2   2C1   2C2   2O1 0.000  0.000  -180.000  0.000  0.000
IC  1H11   1C1   1C2   2C1 0.000  0.000  60.000  0.000  0.000
IC   2C1   1C1  *1C2  1H21 0.000  0.000  -120.000  0.000  0.000
IC   1C1   1C2   2C1   2C2 0.000  0.000  180.000  0.000  0.000
IC   2C2   1C2  *2C1   2C3 0.000  0.000  120.000  0.000  0.000
IC   2C2   1C2  *2C1  2H11 0.000  0.000  -120.000  0.000  0.000
IC   1C2   2C1   2C3  2H31 0.000  0.000  60.000  0.000  0.000
IC   1C2   2C1   2C2   2O1 0.000  0.000  -180.000  0.000  0.000


PRES P00013 -0.000 ! linkage between DMITC and EIMIN
dele atom 1H22
dele atom 2HN2

ATOM 1H62   HGA3      0.090!
ATOM 1C6    CG331    -0.010!
ATOM 1H63   HGA3      0.090!
ATOM 1H51   HGA3      0.090!
ATOM 1H61   HGA3      0.090!
ATOM 1C5    CG331    -0.010!
ATOM 1H52   HGA3      0.090!
ATOM 1H53   HGA3      0.090!
ATOM 1C3    CG2O2     0.960!
ATOM 1C2    CG301     0.040!
ATOM 1O4    OG302    -0.490!
ATOM 1O3    OG2D1    -0.630!
ATOM 1O2    OG302    -0.490!
ATOM 1O1    OG2D1    -0.630!
ATOM 1C4    CG2O2     0.960!
ATOM 2H11   HGA2      0.090!
ATOM 2H13   HGA2      0.090!
ATOM 2HN1   HGPAM1    0.350!
ATOM 2N1    NG311    -0.830!
ATOM 2C1    CG321     0.060!

BOND 1C2 2N1

IC   1C1   1C3  *1C2   2N1 0.000  0.000  -120.000  0.000  0.000
IC   1C1   1C4  *1C2   2N1 0.000  0.000  120.000  0.000  0.000
IC   1C3   1C4  *1C2   2N1 0.000  0.000  -120.000  0.000  0.000
IC  2HN1   2C1  *2N1   1C2 0.000  0.000  -180.000  0.000  0.000
IC   1C1   1C2   2N1   2C1 0.000  0.000  180.000  0.000  0.000
IC   1C2   2N1   2C1   2C2 0.000  0.000  -180.000  0.000  0.000
IC   1C3   1C1  *1C2   2N1 0.000  0.000  120.000  0.000  0.000
IC   1C1   1C2   2N1   2C1 0.000  0.000  180.000  0.000  0.000
IC   2C1   1C2  *2N1  2HN1 0.000  0.000  -180.000  0.000  0.000
IC   1C2   2N1   2C1   2C2 0.000  0.000  -180.000  0.000  0.000


PRES P00014 0.000 ! linkage between PEFA and NTBAS
dele atom 1H83
dele atom 2H12

ATOM 1C8    CG321    -0.180!
ATOM 1H82   HGA2      0.090!
ATOM 1H81   HGA2      0.090!
ATOM 2H11   HGA2      0.090!
ATOM 2H13   HGA2      0.090!
ATOM 2C1    CG321    -0.180!

BOND 1C8 2C1

IC  1H81  1H82  *1C8   2C1 0.000  0.000  -120.000  0.000  0.000
IC  2H11  2H13  *2C1   1C8 0.000  0.000  -120.000  0.000  0.000
IC  2H11   2C2  *2C1   1C8 0.000  0.000  120.000  0.000  0.000
IC  2H13   2C2  *2C1   1C8 0.000  0.000  -120.000  0.000  0.000
IC   1O5   1C7   1C8   2C1 0.000  0.000  180.000  0.000  0.000
IC   1C7   1C8   2C1   2C2 0.000  0.000  180.000  0.000  0.000
IC   1O5   1C7   1C8   2C1 0.000  0.000  180.000  0.000  0.000
IC   2C1   1C7  *1C8  1H81 0.000  0.000  -120.000  0.000  0.000
IC   1C7   1C8   2C1   2C2 0.000  0.000  180.000  0.000  0.000
IC   2C2   1C8  *2C1  2H11 0.000  0.000  120.000  0.000  0.000
IC   2C2   1C8  *2C1  2H13 0.000  0.000  -120.000  0.000  0.000
IC   1C8   2C1   2C2   2C3 0.000  0.000  -60.000  0.000  0.000


PRES P00015 0.000 ! linkage between PEFA and AACR
dele atom 1H83
dele atom 2H12

ATOM 1C8    CG321    -0.180!
ATOM 1H82   HGA2      0.090!
ATOM 1H81   HGA2      0.090!
ATOM 2H11   HGA2      0.090!
ATOM 2H13   HGA2      0.090!
ATOM 2C1    CG321    -0.180!

BOND 1C8 2C1

IC  1H81  1H82  *1C8   2C1 0.000  0.000  -120.000  0.000  0.000
IC  2H11  2H13  *2C1   1C8 0.000  0.000  -120.000  0.000  0.000
IC  2H11   2C2  *2C1   1C8 0.000  0.000  120.000  0.000  0.000
IC  2H13   2C2  *2C1   1C8 0.000  0.000  -120.000  0.000  0.000
IC   1O5   1C7   1C8   2C1 0.000  0.000  180.000  0.000  0.000
IC   1C7   1C8   2C1   2C2 0.000  0.000  180.000  0.000  0.000
IC   1O5   1C7   1C8   2C1 0.000  0.000  180.000  0.000  0.000
IC   2C1   1C7  *1C8  1H81 0.000  0.000  -120.000  0.000  0.000
IC   1C7   1C8   2C1   2C2 0.000  0.000  180.000  0.000  0.000
IC   2C2   1C8  *2C1  2H11 0.000  0.000  120.000  0.000  0.000
IC   2C2   1C8  *2C1  2H13 0.000  0.000  -120.000  0.000  0.000
IC   1C8   2C1   2C2   2C3 0.000  0.000  60.000  0.000  0.000


PRES P00016 0.000 ! linkage between PEFA and ETHY
dele atom 1H83
dele atom 2H12

ATOM 1C8    CG321    -0.180!
ATOM 1H82   HGA2      0.090!
ATOM 1H81   HGA2      0.090!
ATOM 2H11   HGA2      0.090!
ATOM 2H13   HGA2      0.090!
ATOM 2C1    CG321    -0.180!

BOND 1C8 2C1

IC  1H81  1H82  *1C8   2C1 0.000  0.000  -120.000  0.000  0.000
IC  2H11  2H13  *2C1   1C8 0.000  0.000  -120.000  0.000  0.000
IC  2H11   2C2  *2C1   1C8 0.000  0.000  120.000  0.000  0.000
IC  2H13   2C2  *2C1   1C8 0.000  0.000  -120.000  0.000  0.000
IC   1O5   1C7   1C8   2C1 0.000  0.000  180.000  0.000  0.000
IC   1C7   1C8   2C1   2C2 0.000  0.000  180.000  0.000  0.000
IC   1O5   1C7   1C8   2C1 0.000  0.000  180.000  0.000  0.000
IC   2C1   1C7  *1C8  1H81 0.000  0.000  -120.000  0.000  0.000
IC   1C7   1C8   2C1   2C2 0.000  0.000  180.000  0.000  0.000
IC   2C2   1C8  *2C1  2H11 0.000  0.000  120.000  0.000  0.000
IC   2C2   1C8  *2C1  2H13 0.000  0.000  -120.000  0.000  0.000
IC   1C8   2C1   2C2  2H21 0.000  0.000  60.000  0.000  0.000


PRES P00017 0.000 ! linkage between PEFA and ETHOXI
dele atom 1H83
dele atom 2H12

ATOM 1C8    CG321    -0.180!
ATOM 1H82   HGA2      0.090!
ATOM 1H81   HGA2      0.090!
ATOM 2H11   HGA2      0.090!
ATOM 2H13   HGA2      0.090!
ATOM 2C1    CG321    -0.180!

BOND 1C8 2C1

IC  1H81  1H82  *1C8   2C1 0.000  0.000  -120.000  0.000  0.000
IC  2H11  2H13  *2C1   1C8 0.000  0.000  -120.000  0.000  0.000
IC  2H11   2C2  *2C1   1C8 0.000  0.000  120.000  0.000  0.000
IC  2H13   2C2  *2C1   1C8 0.000  0.000  -120.000  0.000  0.000
IC   1O5   1C7   1C8   2C1 0.000  0.000  180.000  0.000  0.000
IC   1C7   1C8   2C1   2C2 0.000  0.000  180.000  0.000  0.000
IC   1C8   2C1   2C2   2O1 0.000  0.000  180.000  0.000  0.000
IC   1O5   1C7   1C8   2C1 0.000  0.000  180.000  0.000  0.000
IC   2C1   1C7  *1C8  1H81 0.000  0.000  -120.000  0.000  0.000
IC   1C7   1C8   2C1   2C2 0.000  0.000  180.000  0.000  0.000
IC   2C2   1C8  *2C1  2H11 0.000  0.000  120.000  0.000  0.000
IC   2C2   1C8  *2C1  2H13 0.000  0.000  -120.000  0.000  0.000
IC   1C8   2C1   2C2   2O1 0.000  0.000  180.000  0.000  0.000


PRES P00018 0.000 ! linkage between PEFA and VIALR
dele atom 1H83
dele atom 2H12

ATOM 1C8    CG321    -0.180!
ATOM 1H82   HGA2      0.090!
ATOM 1H81   HGA2      0.090!
ATOM 2H11   HGA2      0.090!
ATOM 2H13   HGA2      0.090!
ATOM 2C1    CG321    -0.180!

BOND 1C8 2C1

IC  1H81  1H82  *1C8   2C1 0.000  0.000  -120.000  0.000  0.000
IC  2H11  2H13  *2C1   1C8 0.000  0.000  -120.000  0.000  0.000
IC  2H11   2C2  *2C1   1C8 0.000  0.000  120.000  0.000  0.000
IC  2H13   2C2  *2C1   1C8 0.000  0.000  -120.000  0.000  0.000
IC   1O5   1C7   1C8   2C1 0.000  0.000  180.000  0.000  0.000
IC   1C7   1C8   2C1   2C2 0.000  0.000  180.000  0.000  0.000
IC   1O5   1C7   1C8   2C1 0.000  0.000  180.000  0.000  0.000
IC   2C1   1C7  *1C8  1H81 0.000  0.000  -120.000  0.000  0.000
IC   1C7   1C8   2C1   2C2 0.000  0.000  180.000  0.000  0.000
IC   2C2   1C8  *2C1  2H11 0.000  0.000  120.000  0.000  0.000
IC   2C2   1C8  *2C1  2H13 0.000  0.000  -120.000  0.000  0.000
IC   1C8   2C1   2C2   2O1 0.000  0.000  60.000  0.000  0.000


PRES P00019 0.000 ! linkage between PEFA and VIPS
dele atom 1H83
dele atom 2H12

ATOM 1C8    CG321    -0.180!
ATOM 1H82   HGA2      0.090!
ATOM 1H81   HGA2      0.090!
ATOM 2H11   HGA2      0.090!
ATOM 2H13   HGA2      0.090!
ATOM 2C1    CG321    -0.180!

BOND 1C8 2C1

IC  1H81  1H82  *1C8   2C1 0.000  0.000  -120.000  0.000  0.000
IC  2H11  2H13  *2C1   1C8 0.000  0.000  -120.000  0.000  0.000
IC  2H11   2C2  *2C1   1C8 0.000  0.000  120.000  0.000  0.000
IC  2H13   2C2  *2C1   1C8 0.000  0.000  -120.000  0.000  0.000
IC   1O5   1C7   1C8   2C1 0.000  0.000  180.000  0.000  0.000
IC   1C7   1C8   2C1   2C2 0.000  0.000  -180.000  0.000  0.000
IC   1O5   1C7   1C8   2C1 0.000  0.000  180.000  0.000  0.000
IC   2C1   1C7  *1C8  1H81 0.000  0.000  -120.000  0.000  0.000
IC   1C7   1C8   2C1   2C2 0.000  0.000  -180.000  0.000  0.000
IC   2C2   1C8  *2C1  2H11 0.000  0.000  120.000  0.000  0.000
IC   2C2   1C8  *2C1  2H13 0.000  0.000  -120.000  0.000  0.000
IC   1C8   2C1   2C2   2N1 0.000  0.000  -60.000  0.000  0.000


PRES P00020 0.000 ! linkage between PEFA and 13BDC
dele atom 1H83
dele atom 2H12

ATOM 1C8    CG321    -0.180!
ATOM 1H82   HGA2      0.090!
ATOM 1H81   HGA2      0.090!
ATOM 2H11   HGA2      0.090!
ATOM 2H13   HGA2      0.090!
ATOM 2C1    CG321    -0.180!

BOND 1C8 2C1

IC  1H81  1H82  *1C8   2C1 0.000  0.000  -120.000  0.000  0.000
IC  2H11  2H13  *2C1   1C8 0.000  0.000  -120.000  0.000  0.000
IC  2H11   2C2  *2C1   1C8 0.000  0.000  120.000  0.000  0.000
IC  2H13   2C2  *2C1   1C8 0.000  0.000  -120.000  0.000  0.000
IC   1O5   1C7   1C8   2C1 0.000  0.000  180.000  0.000  0.000
IC   1C7   1C8   2C1   2C2 0.000  0.000  180.000  0.000  0.000
IC   1C8   2C1   2C2   2C3 0.000  0.000  180.000  0.000  0.000
IC   1O5   1C7   1C8   2C1 0.000  0.000  180.000  0.000  0.000
IC   2C1   1C7  *1C8  1H81 0.000  0.000  -120.000  0.000  0.000
IC   1C7   1C8   2C1   2C2 0.000  0.000  180.000  0.000  0.000
IC   2C2   1C8  *2C1  2H11 0.000  0.000  120.000  0.000  0.000
IC  2H11   1C8  *2C1  2H13 0.000  0.000  120.000  0.000  0.000
IC   1C8   2C1   2C2   2C3 0.000  0.000  180.000  0.000  0.000


PRES P00021 0.000 ! linkage between PEFA and KETN
dele atom 1H83
dele atom 2H12

ATOM 1C8    CG321    -0.180!
ATOM 1H82   HGA2      0.090!
ATOM 1H81   HGA2      0.090!
ATOM 2H11   HGA2      0.090!
ATOM 2H13   HGA2      0.090!
ATOM 2C1    CG321    -0.180!

BOND 1C8 2C1

IC  1H81  1H82  *1C8   2C1 0.000  0.000  -120.000  0.000  0.000
IC  2H11  2H13  *2C1   1C8 0.000  0.000  120.000  0.000  0.000
IC  2H11   2C2  *2C1   1C8 0.000  0.000  -120.000  0.000  0.000
IC  2H13   2C2  *2C1   1C8 0.000  0.000  120.000  0.000  0.000
IC   1O5   1C7   1C8   2C1 0.000  0.000  180.000  0.000  0.000
IC   1C7   1C8   2C1   2C2 0.000  0.000  180.000  0.000  0.000
IC   1C8   2C1   2C2   2C3 0.000  0.000  180.000  0.000  0.000
IC   1O5   1C7   1C8   2C1 0.000  0.000  180.000  0.000  0.000
IC   2C1   1C7  *1C8  1H81 0.000  0.000  -120.000  0.000  0.000
IC   1C7   1C8   2C1   2C2 0.000  0.000  180.000  0.000  0.000
IC   2C2   1C8  *2C1  2H11 0.000  0.000  -120.000  0.000  0.000
IC   2C2   1C8  *2C1  2H13 0.000  0.000  120.000  0.000  0.000
IC   1C8   2C1   2C2   2C3 0.000  0.000  180.000  0.000  0.000


PRES P00022 0.000 ! linkage between PEFA and VIALS
dele atom 1H83
dele atom 2H12

ATOM 1C8    CG321    -0.180!
ATOM 1H82   HGA2      0.090!
ATOM 1H81   HGA2      0.090!
ATOM 2H11   HGA2      0.090!
ATOM 2H13   HGA2      0.090!
ATOM 2C1    CG321    -0.180!

BOND 1C8 2C1

IC  1H81  1H82  *1C8   2C1 0.000  0.000  -120.000  0.000  0.000
IC  2H11  2H13  *2C1   1C8 0.000  0.000  -120.000  0.000  0.000
IC  2H11   2C2  *2C1   1C8 0.000  0.000  120.000  0.000  0.000
IC  2H13   2C2  *2C1   1C8 0.000  0.000  -120.000  0.000  0.000
IC   1O5   1C7   1C8   2C1 0.000  0.000  180.000  0.000  0.000
IC   1C7   1C8   2C1   2C2 0.000  0.000  180.000  0.000  0.000
IC   1O5   1C7   1C8   2C1 0.000  0.000  180.000  0.000  0.000
IC   2C1   1C7  *1C8  1H81 0.000  0.000  -120.000  0.000  0.000
IC   1C7   1C8   2C1   2C2 0.000  0.000  180.000  0.000  0.000
IC   2C2   1C8  *2C1  2H11 0.000  0.000  120.000  0.000  0.000
IC   2C2   1C8  *2C1  2H13 0.000  0.000  -120.000  0.000  0.000
IC   1C8   2C1   2C2   2O1 0.000  0.000  -60.000  0.000  0.000


PRES P00023 0.000 ! linkage between PEFA and VIPR
dele atom 1H83
dele atom 2H12

ATOM 1C8    CG321    -0.180!
ATOM 1H82   HGA2      0.090!
ATOM 1H81   HGA2      0.090!
ATOM 2H11   HGA2      0.090!
ATOM 2H13   HGA2      0.090!
ATOM 2C1    CG321    -0.180!

BOND 1C8 2C1

IC  1H81  1H82  *1C8   2C1 0.000  0.000  -120.000  0.000  0.000
IC  2H11  2H13  *2C1   1C8 0.000  0.000  -120.000  0.000  0.000
IC  2H11   2C2  *2C1   1C8 0.000  0.000  120.000  0.000  0.000
IC  2H13   2C2  *2C1   1C8 0.000  0.000  -120.000  0.000  0.000
IC   1O5   1C7   1C8   2C1 0.000  0.000  180.000  0.000  0.000
IC   1C7   1C8   2C1   2C2 0.000  0.000  180.000  0.000  0.000
IC   1O5   1C7   1C8   2C1 0.000  0.000  180.000  0.000  0.000
IC   2C1   1C7  *1C8  1H81 0.000  0.000  -120.000  0.000  0.000
IC   1C7   1C8   2C1   2C2 0.000  0.000  180.000  0.000  0.000
IC   2C2   1C8  *2C1  2H11 0.000  0.000  120.000  0.000  0.000
IC   2C2   1C8  *2C1  2H13 0.000  0.000  -120.000  0.000  0.000
IC   1C8   2C1   2C2   2N1 0.000  0.000  60.000  0.000  0.000


PRES P00024 0.000 ! linkage between PIBUT and PMAS
dele atom 1H21
dele atom 2H12

ATOM 1C2    CG301     0.000!
ATOM 2C1    CG321    -0.180!
ATOM 2H11   HGA2      0.090!
ATOM 2H13   HGA2      0.090!

BOND 1C2 2C1

IC   1C1   1C3  *1C2   2C1 0.000  0.000  120.000  0.000  0.000
IC   1C1   1C4  *1C2   2C1 0.000  0.000  -120.000  0.000  0.000
IC   1C3   1C4  *1C2   2C1 0.000  0.000  120.000  0.000  0.000
IC  2H11  2H13  *2C1   1C2 0.000  0.000  -120.000  0.000  0.000
IC  2H11   2C2  *2C1   1C2 0.000  0.000  120.000  0.000  0.000
IC  2H13   2C2  *2C1   1C2 0.000  0.000  -120.000  0.000  0.000
IC   1C1   1C2   2C1   2C2 0.000  0.000  -180.000  0.000  0.000
IC  1H11   1C1   1C2   2C1 0.000  0.000  60.000  0.000  0.000
IC   2C1   1C1  *1C2   1C3 0.000  0.000  120.000  0.000  0.000
IC   1C1   1C2   2C1   2C2 0.000  0.000  -180.000  0.000  0.000
IC   2C2   1C2  *2C1  2H11 0.000  0.000  120.000  0.000  0.000
IC   2C2   1C2  *2C1  2H13 0.000  0.000  -120.000  0.000  0.000
IC   1C2   2C1   2C2   2C3 0.000  0.000  -60.000  0.000  0.000


PRES P00025 0.000 ! linkage between PIBUT and PMAR
dele atom 1H21
dele atom 2H12

ATOM 1C2    CG301     0.000!
ATOM 2C1    CG321    -0.180!
ATOM 2H11   HGA2      0.090!
ATOM 2H13   HGA2      0.090!

BOND 1C2 2C1

IC   1C1   1C3  *1C2   2C1 0.000  0.000  120.000  0.000  0.000
IC   1C1   1C4  *1C2   2C1 0.000  0.000  -120.000  0.000  0.000
IC   1C3   1C4  *1C2   2C1 0.000  0.000  120.000  0.000  0.000
IC  2H11  2H13  *2C1   1C2 0.000  0.000  -120.000  0.000  0.000
IC  2H11   2C2  *2C1   1C2 0.000  0.000  120.000  0.000  0.000
IC  2H13   2C2  *2C1   1C2 0.000  0.000  -120.000  0.000  0.000
IC   1C1   1C2   2C1   2C2 0.000  0.000  -180.000  0.000  0.000
IC  1H11   1C1   1C2   2C1 0.000  0.000  60.000  0.000  0.000
IC   2C1   1C1  *1C2   1C3 0.000  0.000  120.000  0.000  0.000
IC   1C1   1C2   2C1   2C2 0.000  0.000  -180.000  0.000  0.000
IC   2C2   1C2  *2C1  2H11 0.000  0.000  120.000  0.000  0.000
IC   2C2   1C2  *2C1  2H13 0.000  0.000  -120.000  0.000  0.000
IC   1C2   2C1   2C2   2C3 0.000  0.000  60.000  0.000  0.000


PRES P00026 0.000 ! linkage between PIBUT and 13BDT
dele atom 1H21
dele atom 2H12

ATOM 1C2    CG301     0.000!
ATOM 2H11   HGA2      0.090!
ATOM 2H13   HGA2      0.090!
ATOM 2C1    CG321    -0.180!

BOND 1C2 2C1

IC   1C1   1C3  *1C2   2C1 0.000  0.000  120.000  0.000  0.000
IC   1C1   1C4  *1C2   2C1 0.000  0.000  -120.000  0.000  0.000
IC   1C3   1C4  *1C2   2C1 0.000  0.000  120.000  0.000  0.000
IC  2H11  2H13  *2C1   1C2 0.000  0.000  -120.000  0.000  0.000
IC  2H11   2C2  *2C1   1C2 0.000  0.000  120.000  0.000  0.000
IC  2H13   2C2  *2C1   1C2 0.000  0.000  -120.000  0.000  0.000
IC   1C1   1C2   2C1   2C2 0.000  0.000  -180.000  0.000  0.000
IC   1C2   2C1   2C2   2C3 0.000  0.000  180.000  0.000  0.000
IC  1H11   1C1   1C2   2C1 0.000  0.000  60.000  0.000  0.000
IC   2C1   1C1  *1C2   1C3 0.000  0.000  120.000  0.000  0.000
IC   1C1   1C2   2C1   2C2 0.000  0.000  -180.000  0.000  0.000
IC   2C2   1C2  *2C1  2H11 0.000  0.000  120.000  0.000  0.000
IC  2H11   1C2  *2C1  2H13 0.000  0.000  120.000  0.000  0.000
IC   1C2   2C1   2C2   2C3 0.000  0.000  180.000  0.000  0.000


PRES P00027 0.000 ! linkage between PIBUT and VIPR
dele atom 1H21
dele atom 2H12

ATOM 1C2    CG301     0.000!
ATOM 2H11   HGA2      0.090!
ATOM 2H13   HGA2      0.090!
ATOM 2C1    CG321    -0.180!

BOND 1C2 2C1

IC   1C1   1C3  *1C2   2C1 0.000  0.000  120.000  0.000  0.000
IC   1C1   1C4  *1C2   2C1 0.000  0.000  -120.000  0.000  0.000
IC   1C3   1C4  *1C2   2C1 0.000  0.000  120.000  0.000  0.000
IC  2H11  2H13  *2C1   1C2 0.000  0.000  -120.000  0.000  0.000
IC  2H11   2C2  *2C1   1C2 0.000  0.000  120.000  0.000  0.000
IC  2H13   2C2  *2C1   1C2 0.000  0.000  -120.000  0.000  0.000
IC   1C1   1C2   2C1   2C2 0.000  0.000  180.000  0.000  0.000
IC  1H11   1C1   1C2   2C1 0.000  0.000  60.000  0.000  0.000
IC   2C1   1C1  *1C2   1C3 0.000  0.000  120.000  0.000  0.000
IC   1C1   1C2   2C1   2C2 0.000  0.000  180.000  0.000  0.000
IC   2C2   1C2  *2C1  2H11 0.000  0.000  120.000  0.000  0.000
IC   2C2   1C2  *2C1  2H13 0.000  0.000  -120.000  0.000  0.000
IC   1C2   2C1   2C2   2N1 0.000  0.000  60.000  0.000  0.000


PRES P00028 0.000 ! linkage between PIBUT and VIPS
dele atom 1H21
dele atom 2H12

ATOM 1C2    CG301     0.000!
ATOM 2H11   HGA2      0.090!
ATOM 2H13   HGA2      0.090!
ATOM 2C1    CG321    -0.180!

BOND 1C2 2C1

IC   1C1   1C3  *1C2   2C1 0.000  0.000  120.000  0.000  0.000
IC   1C1   1C4  *1C2   2C1 0.000  0.000  -120.000  0.000  0.000
IC   1C3   1C4  *1C2   2C1 0.000  0.000  120.000  0.000  0.000
IC  2H11  2H13  *2C1   1C2 0.000  0.000  -120.000  0.000  0.000
IC  2H11   2C2  *2C1   1C2 0.000  0.000  120.000  0.000  0.000
IC  2H13   2C2  *2C1   1C2 0.000  0.000  -120.000  0.000  0.000
IC   1C1   1C2   2C1   2C2 0.000  0.000  -180.000  0.000  0.000
IC  1H11   1C1   1C2   2C1 0.000  0.000  60.000  0.000  0.000
IC   2C1   1C1  *1C2   1C3 0.000  0.000  120.000  0.000  0.000
IC   1C1   1C2   2C1   2C2 0.000  0.000  -180.000  0.000  0.000
IC   2C2   1C2  *2C1  2H11 0.000  0.000  120.000  0.000  0.000
IC   2C2   1C2  *2C1  2H13 0.000  0.000  -120.000  0.000  0.000
IC   1C2   2C1   2C2   2N1 0.000  0.000  -60.000  0.000  0.000


PRES P00029 0.000 ! linkage between PIBUT and ETHOXI
dele atom 1H21
dele atom 2H12

ATOM 1C2    CG301     0.000!
ATOM 2H11   HGA2      0.090!
ATOM 2H13   HGA2      0.090!
ATOM 2C1    CG321    -0.180!

BOND 1C2 2C1

IC   1C1   1C3  *1C2   2C1 0.000  0.000  120.000  0.000  0.000
IC   1C1   1C4  *1C2   2C1 0.000  0.000  -120.000  0.000  0.000
IC   1C3   1C4  *1C2   2C1 0.000  0.000  120.000  0.000  0.000
IC  2H11  2H13  *2C1   1C2 0.000  0.000  -120.000  0.000  0.000
IC  2H11   2C2  *2C1   1C2 0.000  0.000  120.000  0.000  0.000
IC  2H13   2C2  *2C1   1C2 0.000  0.000  -120.000  0.000  0.000
IC   1C1   1C2   2C1   2C2 0.000  0.000  -180.000  0.000  0.000
IC   1C2   2C1   2C2   2O1 0.000  0.000  180.000  0.000  0.000
IC  1H11   1C1   1C2   2C1 0.000  0.000  60.000  0.000  0.000
IC   2C1   1C1  *1C2   1C3 0.000  0.000  120.000  0.000  0.000
IC   1C1   1C2   2C1   2C2 0.000  0.000  -180.000  0.000  0.000
IC   2C2   1C2  *2C1  2H11 0.000  0.000  120.000  0.000  0.000
IC   2C2   1C2  *2C1  2H13 0.000  0.000  -120.000  0.000  0.000
IC   1C2   2C1   2C2   2O1 0.000  0.000  180.000  0.000  0.000


PRES P00030 0.000 ! linkage between PIBUT and ETHY
dele atom 1H21
dele atom 2H12

ATOM 1C2    CG301     0.000!
ATOM 2H11   HGA2      0.090!
ATOM 2H13   HGA2      0.090!
ATOM 2C1    CG321    -0.180!

BOND 1C2 2C1

IC   1C1   1C3  *1C2   2C1 0.000  0.000  120.000  0.000  0.000
IC   1C1   1C4  *1C2   2C1 0.000  0.000  -120.000  0.000  0.000
IC   1C3   1C4  *1C2   2C1 0.000  0.000  120.000  0.000  0.000
IC  2H11  2H13  *2C1   1C2 0.000  0.000  -120.000  0.000  0.000
IC  2H11   2C2  *2C1   1C2 0.000  0.000  120.000  0.000  0.000
IC  2H13   2C2  *2C1   1C2 0.000  0.000  -120.000  0.000  0.000
IC   1C1   1C2   2C1   2C2 0.000  0.000  -180.000  0.000  0.000
IC  1H11   1C1   1C2   2C1 0.000  0.000  60.000  0.000  0.000
IC   2C1   1C1  *1C2   1C3 0.000  0.000  120.000  0.000  0.000
IC   1C1   1C2   2C1   2C2 0.000  0.000  -180.000  0.000  0.000
IC   2C2   1C2  *2C1  2H11 0.000  0.000  120.000  0.000  0.000
IC   2C2   1C2  *2C1  2H13 0.000  0.000  -120.000  0.000  0.000
IC   1C2   2C1   2C2  2H21 0.000  0.000  60.000  0.000  0.000


PRES P00031 0.000 ! linkage between PIBUT and KETN
dele atom 1H21
dele atom 2H12

ATOM 1C2    CG301     0.000!
ATOM 2H11   HGA2      0.090!
ATOM 2H13   HGA2      0.090!
ATOM 2C1    CG321    -0.180!

BOND 1C2 2C1

IC   1C1   1C3  *1C2   2C1 0.000  0.000  120.000  0.000  0.000
IC   1C1   1C4  *1C2   2C1 0.000  0.000  -120.000  0.000  0.000
IC   1C3   1C4  *1C2   2C1 0.000  0.000  120.000  0.000  0.000
IC  2H11  2H13  *2C1   1C2 0.000  0.000  120.000  0.000  0.000
IC  2H11   2C2  *2C1   1C2 0.000  0.000  -120.000  0.000  0.000
IC  2H13   2C2  *2C1   1C2 0.000  0.000  120.000  0.000  0.000
IC   1C1   1C2   2C1   2C2 0.000  0.000  -180.000  0.000  0.000
IC   1C2   2C1   2C2   2C3 0.000  0.000  180.000  0.000  0.000
IC  1H11   1C1   1C2   2C1 0.000  0.000  60.000  0.000  0.000
IC   2C1   1C1  *1C2   1C3 0.000  0.000  120.000  0.000  0.000
IC   1C1   1C2   2C1   2C2 0.000  0.000  -180.000  0.000  0.000
IC   2C2   1C2  *2C1  2H11 0.000  0.000  -120.000  0.000  0.000
IC   2C2   1C2  *2C1  2H13 0.000  0.000  120.000  0.000  0.000
IC   1C2   2C1   2C2   2C3 0.000  0.000  180.000  0.000  0.000


PRES P00032 0.000 ! linkage between PIBUT and VIALR
dele atom 1H21
dele atom 2H12

ATOM 1C2    CG301     0.000!
ATOM 2H11   HGA2      0.090!
ATOM 2H13   HGA2      0.090!
ATOM 2C1    CG321    -0.180!

BOND 1C2 2C1

IC   1C1   1C3  *1C2   2C1 0.000  0.000  120.000  0.000  0.000
IC   1C1   1C4  *1C2   2C1 0.000  0.000  -120.000  0.000  0.000
IC   1C3   1C4  *1C2   2C1 0.000  0.000  120.000  0.000  0.000
IC  2H11  2H13  *2C1   1C2 0.000  0.000  -120.000  0.000  0.000
IC  2H11   2C2  *2C1   1C2 0.000  0.000  120.000  0.000  0.000
IC  2H13   2C2  *2C1   1C2 0.000  0.000  -120.000  0.000  0.000
IC   1C1   1C2   2C1   2C2 0.000  0.000  180.000  0.000  0.000
IC  1H11   1C1   1C2   2C1 0.000  0.000  60.000  0.000  0.000
IC   2C1   1C1  *1C2   1C3 0.000  0.000  120.000  0.000  0.000
IC   1C1   1C2   2C1   2C2 0.000  0.000  180.000  0.000  0.000
IC   2C2   1C2  *2C1  2H11 0.000  0.000  120.000  0.000  0.000
IC   2C2   1C2  *2C1  2H13 0.000  0.000  -120.000  0.000  0.000
IC   1C2   2C1   2C2   2O1 0.000  0.000  60.000  0.000  0.000


PRES P00033 0.000 ! linkage between PIBUT and VIALS
dele atom 1H21
dele atom 2H12

ATOM 1C2    CG301     0.000!
ATOM 2H11   HGA2      0.090!
ATOM 2H13   HGA2      0.090!
ATOM 2C1    CG321    -0.180!

BOND 1C2 2C1

IC   1C1   1C3  *1C2   2C1 0.000  0.000  120.000  0.000  0.000
IC   1C1   1C4  *1C2   2C1 0.000  0.000  -120.000  0.000  0.000
IC   1C3   1C4  *1C2   2C1 0.000  0.000  120.000  0.000  0.000
IC  2H11  2H13  *2C1   1C2 0.000  0.000  -120.000  0.000  0.000
IC  2H11   2C2  *2C1   1C2 0.000  0.000  120.000  0.000  0.000
IC  2H13   2C2  *2C1   1C2 0.000  0.000  -120.000  0.000  0.000
IC   1C1   1C2   2C1   2C2 0.000  0.000  -180.000  0.000  0.000
IC  1H11   1C1   1C2   2C1 0.000  0.000  60.000  0.000  0.000
IC   2C1   1C1  *1C2   1C3 0.000  0.000  120.000  0.000  0.000
IC   1C1   1C2   2C1   2C2 0.000  0.000  -180.000  0.000  0.000
IC   2C2   1C2  *2C1  2H11 0.000  0.000  120.000  0.000  0.000
IC   2C2   1C2  *2C1  2H13 0.000  0.000  -120.000  0.000  0.000
IC   1C2   2C1   2C2   2O1 0.000  0.000  -60.000  0.000  0.000


PRES P00034 0.000 ! linkage between PIBUT and EIMINI
dele atom 1H21
dele atom 2H12

ATOM 1C2    CG301     0.000!
ATOM 2H11   HGA2      0.090!
ATOM 2H13   HGA2      0.090!
ATOM 2C1    CG321    -0.180!

BOND 1C2 2C1

IC   1C1   1C3  *1C2   2C1 0.000  0.000  120.000  0.000  0.000
IC   1C1   1C4  *1C2   2C1 0.000  0.000  -120.000  0.000  0.000
IC   1C3   1C4  *1C2   2C1 0.000  0.000  120.000  0.000  0.000
IC  2H11  2H13  *2C1   1C2 0.000  0.000  -120.000  0.000  0.000
IC  2H11   2C2  *2C1   1C2 0.000  0.000  120.000  0.000  0.000
IC  2H13   2C2  *2C1   1C2 0.000  0.000  -120.000  0.000  0.000
IC   1C1   1C2   2C1   2C2 0.000  0.000  -180.000  0.000  0.000
IC   1C2   2C1   2C2   2N2 0.000  0.000  -180.000  0.000  0.000
IC  1H11   1C1   1C2   2C1 0.000  0.000  60.000  0.000  0.000
IC   2C1   1C1  *1C2   1C3 0.000  0.000  120.000  0.000  0.000
IC   1C1   1C2   2C1   2C2 0.000  0.000  -180.000  0.000  0.000
IC   2C2   1C2  *2C1  2H11 0.000  0.000  120.000  0.000  0.000
IC  2H11   1C2  *2C1  2H13 0.000  0.000  120.000  0.000  0.000
IC   1C2   2C1   2C2   2N2 0.000  0.000  -180.000  0.000  0.000


PRES P00035 -0.000 ! linkage between STYRR and PROXS
dele atom 1H22
dele atom 2HO1

ATOM 1H21   HGA1      0.090!
ATOM 1C2    CG311     0.080!
ATOM 2H11   HGA2      0.090!
ATOM 2H13   HGA2      0.090!
ATOM 2C1    CG321    -0.010!
ATOM 2O1    OG301    -0.340!

BOND 1C2 2O1

IC  1H21   1C1  *1C2   2O1 0.000  0.000  -120.000  0.000  0.000
IC  1H21   1C3  *1C2   2O1 0.000  0.000  120.000  0.000  0.000
IC   1C1   1C3  *1C2   2O1 0.000  0.000  -120.000  0.000  0.000
IC   1C1   1C2   2O1   2C1 0.000  0.000  180.000  0.000  0.000
IC   1C2   2O1   2C1   2C2 0.000  0.000  180.000  0.000  0.000
IC   1C3   1C1  *1C2   2O1 0.000  0.000  120.000  0.000  0.000
IC   1C1   1C2   2O1   2C1 0.000  0.000  180.000  0.000  0.000
IC   1C2   2O1   2C1   2C2 0.000  0.000  180.000  0.000  0.000


PRES P00036 -0.000 ! linkage between PROXS and PROXR
dele atom 1H22
dele atom 2HO1

ATOM 1H21   HGA1      0.090!
ATOM 1C2    CG311     0.080!
ATOM 2H11   HGA2      0.090!
ATOM 2H13   HGA2      0.090!
ATOM 2C1    CG321    -0.010!
ATOM 2O1    OG301    -0.340!

BOND 1C2 2O1

IC  1H21   1C1  *1C2   2O1 0.000  0.000  120.000  0.000  0.000
IC  1H21   1C3  *1C2   2O1 0.000  0.000  -120.000  0.000  0.000
IC   1C1   1C3  *1C2   2O1 0.000  0.000  120.000  0.000  0.000
IC   1O1   1C1   1C2   2O1 0.000  0.000  180.000  0.000  0.000
IC   1C1   1C2   2O1   2C1 0.000  0.000  -180.000  0.000  0.000
IC   1C2   2O1   2C1   2C2 0.000  0.000  180.000  0.000  0.000
IC   1O1   1C1   1C2   2O1 0.000  0.000  180.000  0.000  0.000
IC   2O1   1C1  *1C2   1C3 0.000  0.000  120.000  0.000  0.000
IC   1C1   1C2   2O1   2C1 0.000  0.000  -180.000  0.000  0.000
IC   1C2   2O1   2C1   2C2 0.000  0.000  180.000  0.000  0.000


PRES P00037 -0.000 ! linkage between 1BUTS and ETHOX
dele atom 1H22
dele atom 2HO1

ATOM 1H21   HGA1      0.090!
ATOM 1C2    CG311     0.080!
ATOM 2H11   HGA2      0.090!
ATOM 2H13   HGA2      0.090!
ATOM 2C1    CG321    -0.010!
ATOM 2O1    OG301    -0.340!

BOND 1C2 2O1

IC  1H21   1C1  *1C2   2O1 0.000  0.000  120.000  0.000  0.000
IC  1H21   1C3  *1C2   2O1 0.000  0.000  -120.000  0.000  0.000
IC   1C1   1C3  *1C2   2O1 0.000  0.000  120.000  0.000  0.000
IC   1C1   1C2   2O1   2C1 0.000  0.000  -180.000  0.000  0.000
IC   1C2   2O1   2C1   2C2 0.000  0.000  180.000  0.000  0.000
IC  1H11   1C1   1C2   2O1 0.000  0.000  60.000  0.000  0.000
IC   2O1   1C1  *1C2   1C3 0.000  0.000  120.000  0.000  0.000
IC   1C1   1C2   2O1   2C1 0.000  0.000  -180.000  0.000  0.000
IC   1C2   2O1   2C1   2C2 0.000  0.000  180.000  0.000  0.000


PRES P00038 0.000 ! linkage between NSBAS and AMIDU
dele atom 1H22
dele atom 2H12

ATOM 1H21   HGA1      0.090!
ATOM 1C4    CG311    -0.090!
ATOM 1O1    OG2D1    -0.510!
ATOM 1C3    CG2O1     0.510!
ATOM 1C2    CG311     0.070!
ATOM 1N1    NG2S1    -0.310!
ATOM 1HN1   HGP1      0.310!
ATOM 1H41   HGA1      0.090!
ATOM 2H11   HGP1      0.310!
ATOM 2N1    NG2S1    -0.470!
ATOM 2C1    CG2O1     0.510!
ATOM 2O1    OG2D1    -0.510!

BOND 1C2 2N1

IC  1H21   1C1  *1C2   2N1 0.000  0.000  120.000  0.000  0.000
IC  1H21   1C3  *1C2   2N1 0.000  0.000  -120.000  0.000  0.000
IC   1C1   1C3  *1C2   2N1 0.000  0.000  120.000  0.000  0.000
IC  2H11   2C1  *2N1   1C2 0.000  0.000  -180.000  0.000  0.000
IC   1C1   1C2   2N1   2C1 0.000  0.000  -180.000  0.000  0.000
IC   1C2   2N1   2C1   2CE 0.000  0.000  -180.000  0.000  0.000
IC   1C3   1C1  *1C2   2N1 0.000  0.000  -120.000  0.000  0.000
IC   1C1   1C2   2N1   2C1 0.000  0.000  -180.000  0.000  0.000
IC   2C1   1C2  *2N1  2H11 0.000  0.000  -180.000  0.000  0.000
IC   1C2   2N1   2C1   2O1 0.000  0.000   0.000  0.000  0.000


PRES P00039 0.000 ! linkage between NIPAMR and AMIDU
dele atom 1H22
dele atom 2H12

ATOM 1H21   HGA1      0.090!
ATOM 1HN1   HGP1      0.310!
ATOM 1H41   HGA1      0.090!
ATOM 1N1    NG2S1    -0.310!
ATOM 1C3    CG2O1     0.510!
ATOM 1C2    CG311     0.070!
ATOM 1O1    OG2D1    -0.510!
ATOM 1C4    CG311    -0.090!
ATOM 2H11   HGP1      0.310!
ATOM 2N1    NG2S1    -0.470!
ATOM 2C1    CG2O1     0.510!
ATOM 2O1    OG2D1    -0.510!

BOND 1C2 2N1

IC  1H21   1C1  *1C2   2N1 0.000  0.000  -120.000  0.000  0.000
IC  1H21   1C3  *1C2   2N1 0.000  0.000  120.000  0.000  0.000
IC   1C1   1C3  *1C2   2N1 0.000  0.000  -120.000  0.000  0.000
IC  2H11   2C1  *2N1   1C2 0.000  0.000  180.000  0.000  0.000
IC   1C1   1C2   2N1   2C1 0.000  0.000  180.000  0.000  0.000
IC   1C2   2N1   2C1   2CE 0.000  0.000  180.000  0.000  0.000
IC   1C3   1C1  *1C2   2N1 0.000  0.000  120.000  0.000  0.000
IC   1C1   1C2   2N1   2C1 0.000  0.000  180.000  0.000  0.000
IC   2C1   1C2  *2N1  2H11 0.000  0.000  180.000  0.000  0.000
IC   1C2   2N1   2C1   2O1 0.000  0.000   0.000  0.000  0.000


PRES P00040 0.000 ! linkage between AACR and PROXS
dele atom 1H22
dele atom 2HO1

ATOM 1H21   HGA1      0.090!
ATOM 1H3    HGP1      0.420!
ATOM 1C3    CG2O2     0.840!
ATOM 1C2    CG311     0.040!
ATOM 1O2    OG311    -0.590!
ATOM 1O1    OG2D1    -0.630!
ATOM 2H11   HGA2      0.090!
ATOM 2H13   HGA2      0.090!
ATOM 2C1    CG321    -0.010!
ATOM 2O1    OG301    -0.340!

BOND 1C2 2O1

IC  1H21   1C1  *1C2   2O1 0.000  0.000  -120.000  0.000  0.000
IC  1H21   1C3  *1C2   2O1 0.000  0.000  120.000  0.000  0.000
IC   1C1   1C3  *1C2   2O1 0.000  0.000  -120.000  0.000  0.000
IC   1C1   1C2   2O1   2C1 0.000  0.000  180.000  0.000  0.000
IC   1C2   2O1   2C1   2C2 0.000  0.000  180.000  0.000  0.000
IC  1H11   1C1   1C2   2O1 0.000  0.000  60.000  0.000  0.000
IC   2O1   1C1  *1C2   1C3 0.000  0.000  -120.000  0.000  0.000
IC   1C1   1C2   2O1   2C1 0.000  0.000  180.000  0.000  0.000
IC   1C2   2O1   2C1   2C2 0.000  0.000  180.000  0.000  0.000


PRES P00041 0.000 ! linkage between AACS and PROXR
dele atom 1H22
dele atom 2HO1

ATOM 1H21   HGA1      0.090!
ATOM 1H3    HGP1      0.420!
ATOM 1C3    CG2O2     0.840!
ATOM 1C2    CG311     0.040!
ATOM 1O2    OG311    -0.590!
ATOM 1O1    OG2D1    -0.630!
ATOM 2H11   HGA2      0.090!
ATOM 2H13   HGA2      0.090!
ATOM 2C1    CG321    -0.010!
ATOM 2O1    OG301    -0.340!

BOND 1C2 2O1

IC  1H21   1C1  *1C2   2O1 0.000  0.000  120.000  0.000  0.000
IC  1H21   1C3  *1C2   2O1 0.000  0.000  -120.000  0.000  0.000
IC   1C1   1C3  *1C2   2O1 0.000  0.000  120.000  0.000  0.000
IC   1C1   1C2   2O1   2C1 0.000  0.000  -180.000  0.000  0.000
IC   1C2   2O1   2C1   2C2 0.000  0.000  -180.000  0.000  0.000
IC  1H11   1C1   1C2   2O1 0.000  0.000  60.000  0.000  0.000
IC   2O1   1C1  *1C2   1C3 0.000  0.000  120.000  0.000  0.000
IC   1C1   1C2   2O1   2C1 0.000  0.000  -180.000  0.000  0.000
IC   1C2   2O1   2C1   2C2 0.000  0.000  -180.000  0.000  0.000


PRES P00042 0.000 ! linkage between PETL and NIPAMR
dele atom 1HX3
dele atom 2H12

ATOM 1C10   CG321    -0.180!
ATOM 1HX2   HGA2      0.090!
ATOM 1HX1   HGA2      0.090!
ATOM 2H11   HGA2      0.090!
ATOM 2H13   HGA2      0.090!
ATOM 2C1    CG321    -0.180!

BOND 1C10 2C1

IC  1HX1  1HX2 *1C10   2C1 0.000  0.000  -120.000  0.000  0.000
IC  2H11  2H13  *2C1  1C10 0.000  0.000  -120.000  0.000  0.000
IC  2H11   2C2  *2C1  1C10 0.000  0.000  120.000  0.000  0.000
IC  2H13   2C2  *2C1  1C10 0.000  0.000  -120.000  0.000  0.000
IC   1O3   1C9  1C10   2C1 0.000  0.000  180.000  0.000  0.000
IC   1C9  1C10   2C1   2C2 0.000  0.000  180.000  0.000  0.000
IC   1O3   1C9  1C10   2C1 0.000  0.000  180.000  0.000  0.000
IC   2C1   1C9 *1C10  1HX1 0.000  0.000  -120.000  0.000  0.000
IC   1C9  1C10   2C1   2C2 0.000  0.000  180.000  0.000  0.000
IC   2C2  1C10  *2C1  2H11 0.000  0.000  120.000  0.000  0.000
IC   2C2  1C10  *2C1  2H13 0.000  0.000  -120.000  0.000  0.000
IC  1C10   2C1   2C2   2C3 0.000  0.000  60.000  0.000  0.000


PRES P00043 0.000 ! linkage between PETL and NIPAMS
dele atom 1HX3
dele atom 2H12

ATOM 1C10   CG321    -0.180!
ATOM 1HX2   HGA2      0.090!
ATOM 1HX1   HGA2      0.090!
ATOM 2H11   HGA2      0.090!
ATOM 2H13   HGA2      0.090!
ATOM 2C1    CG321    -0.180!

BOND 1C10 2C1

IC  1HX1  1HX2 *1C10   2C1 0.000  0.000  -120.000  0.000  0.000
IC  2H11  2H13  *2C1  1C10 0.000  0.000  -120.000  0.000  0.000
IC  2H11   2C2  *2C1  1C10 0.000  0.000  120.000  0.000  0.000
IC  2H13   2C2  *2C1  1C10 0.000  0.000  -120.000  0.000  0.000
IC   1O3   1C9  1C10   2C1 0.000  0.000  180.000  0.000  0.000
IC   1C9  1C10   2C1   2C2 0.000  0.000  180.000  0.000  0.000
IC   1O3   1C9  1C10   2C1 0.000  0.000  180.000  0.000  0.000
IC   2C1   1C9 *1C10  1HX1 0.000  0.000  -120.000  0.000  0.000
IC   1C9  1C10   2C1   2C2 0.000  0.000  180.000  0.000  0.000
IC   2C2  1C10  *2C1  2H11 0.000  0.000  120.000  0.000  0.000
IC   2C2  1C10  *2C1  2H13 0.000  0.000  -120.000  0.000  0.000
IC  1C10   2C1   2C2   2C3 0.000  0.000  -60.000  0.000  0.000


PRES P00044 0.000 ! linkage between PETL and ETHY
dele atom 1HX3
dele atom 2H12

ATOM 1C10   CG321    -0.180!
ATOM 1HX2   HGA2      0.090!
ATOM 1HX1   HGA2      0.090!
ATOM 2H11   HGA2      0.090!
ATOM 2H13   HGA2      0.090!
ATOM 2C1    CG321    -0.180!

BOND 1C10 2C1

IC  1HX1  1HX2 *1C10   2C1 0.000  0.000  -120.000  0.000  0.000
IC  2H11  2H13  *2C1  1C10 0.000  0.000  -120.000  0.000  0.000
IC  2H11   2C2  *2C1  1C10 0.000  0.000  120.000  0.000  0.000
IC  2H13   2C2  *2C1  1C10 0.000  0.000  -120.000  0.000  0.000
IC   1O3   1C9  1C10   2C1 0.000  0.000  180.000  0.000  0.000
IC   1C9  1C10   2C1   2C2 0.000  0.000  180.000  0.000  0.000
IC   1O3   1C9  1C10   2C1 0.000  0.000  180.000  0.000  0.000
IC   2C1   1C9 *1C10  1HX1 0.000  0.000  -120.000  0.000  0.000
IC   1C9  1C10   2C1   2C2 0.000  0.000  180.000  0.000  0.000
IC   2C2  1C10  *2C1  2H11 0.000  0.000  120.000  0.000  0.000
IC   2C2  1C10  *2C1  2H13 0.000  0.000  -120.000  0.000  0.000
IC  1C10   2C1   2C2  2H21 0.000  0.000  60.000  0.000  0.000


PRES P00045 0.000 ! linkage between PETL and 14IPT
dele atom 1HX3
dele atom 2H12

ATOM 1C10   CG321    -0.180!
ATOM 1HX2   HGA2      0.090!
ATOM 1HX1   HGA2      0.090!
ATOM 2H11   HGA2      0.090!
ATOM 2H13   HGA2      0.090!
ATOM 2C1    CG321    -0.180!

BOND 1C10 2C1

IC  1HX1  1HX2 *1C10   2C1 0.000  0.000  -120.000  0.000  0.000
IC  2H11  2H13  *2C1  1C10 0.000  0.000  -120.000  0.000  0.000
IC  2H11   2C2  *2C1  1C10 0.000  0.000  120.000  0.000  0.000
IC  2H13   2C2  *2C1  1C10 0.000  0.000  -120.000  0.000  0.000
IC   1O3   1C9  1C10   2C1 0.000  0.000  180.000  0.000  0.000
IC   1C9  1C10   2C1   2C2 0.000  0.000  180.000  0.000  0.000
IC  1C10   2C1   2C2   2C3 0.000  0.000  180.000  0.000  0.000
IC   1O3   1C9  1C10   2C1 0.000  0.000  180.000  0.000  0.000
IC   2C1   1C9 *1C10  1HX1 0.000  0.000  -120.000  0.000  0.000
IC   1C9  1C10   2C1   2C2 0.000  0.000  180.000  0.000  0.000
IC   2C2  1C10  *2C1  2H11 0.000  0.000  120.000  0.000  0.000
IC  2H11  1C10  *2C1  2H13 0.000  0.000  120.000  0.000  0.000
IC  1C10   2C1   2C2   2C3 0.000  0.000  180.000  0.000  0.000


PRES P00046 0.000 ! linkage between PETL and VIPR
dele atom 1HX3
dele atom 2H12

ATOM 1C10   CG321    -0.180!
ATOM 1HX2   HGA2      0.090!
ATOM 1HX1   HGA2      0.090!
ATOM 2H11   HGA2      0.090!
ATOM 2H13   HGA2      0.090!
ATOM 2C1    CG321    -0.180!

BOND 1C10 2C1

IC  1HX1  1HX2 *1C10   2C1 0.000  0.000  -120.000  0.000  0.000
IC  2H11  2H13  *2C1  1C10 0.000  0.000  -120.000  0.000  0.000
IC  2H11   2C2  *2C1  1C10 0.000  0.000  120.000  0.000  0.000
IC  2H13   2C2  *2C1  1C10 0.000  0.000  -120.000  0.000  0.000
IC   1O3   1C9  1C10   2C1 0.000  0.000  180.000  0.000  0.000
IC   1C9  1C10   2C1   2C2 0.000  0.000  180.000  0.000  0.000
IC   1O3   1C9  1C10   2C1 0.000  0.000  180.000  0.000  0.000
IC   2C1   1C9 *1C10  1HX1 0.000  0.000  -120.000  0.000  0.000
IC   1C9  1C10   2C1   2C2 0.000  0.000  180.000  0.000  0.000
IC   2C2  1C10  *2C1  2H11 0.000  0.000  120.000  0.000  0.000
IC   2C2  1C10  *2C1  2H13 0.000  0.000  -120.000  0.000  0.000
IC  1C10   2C1   2C2   2N1 0.000  0.000  60.000  0.000  0.000


PRES P00047 0.000 ! linkage between PETL and VIPS
dele atom 1HX3
dele atom 2H12

ATOM 1C10   CG321    -0.180!
ATOM 1HX2   HGA2      0.090!
ATOM 1HX1   HGA2      0.090!
ATOM 2H11   HGA2      0.090!
ATOM 2H13   HGA2      0.090!
ATOM 2C1    CG321    -0.180!

BOND 1C10 2C1

IC  1HX1  1HX2 *1C10   2C1 0.000  0.000  -120.000  0.000  0.000
IC  2H11  2H13  *2C1  1C10 0.000  0.000  -120.000  0.000  0.000
IC  2H11   2C2  *2C1  1C10 0.000  0.000  120.000  0.000  0.000
IC  2H13   2C2  *2C1  1C10 0.000  0.000  -120.000  0.000  0.000
IC   1O3   1C9  1C10   2C1 0.000  0.000  180.000  0.000  0.000
IC   1C9  1C10   2C1   2C2 0.000  0.000  -180.000  0.000  0.000
IC   1O3   1C9  1C10   2C1 0.000  0.000  180.000  0.000  0.000
IC   2C1   1C9 *1C10  1HX1 0.000  0.000  -120.000  0.000  0.000
IC   1C9  1C10   2C1   2C2 0.000  0.000  -180.000  0.000  0.000
IC   2C2  1C10  *2C1  2H11 0.000  0.000  120.000  0.000  0.000
IC   2C2  1C10  *2C1  2H13 0.000  0.000  -120.000  0.000  0.000
IC  1C10   2C1   2C2   2N1 0.000  0.000  -60.000  0.000  0.000


PRES P00048 0.000 ! linkage between PETL and ETHOXI
dele atom 1HX3
dele atom 2H12

ATOM 1C10   CG321    -0.180!
ATOM 1HX2   HGA2      0.090!
ATOM 1HX1   HGA2      0.090!
ATOM 2H11   HGA2      0.090!
ATOM 2H13   HGA2      0.090!
ATOM 2C1    CG321    -0.180!

BOND 1C10 2C1

IC  1HX1  1HX2 *1C10   2C1 0.000  0.000  -120.000  0.000  0.000
IC  2H11  2H13  *2C1  1C10 0.000  0.000  -120.000  0.000  0.000
IC  2H11   2C2  *2C1  1C10 0.000  0.000  120.000  0.000  0.000
IC  2H13   2C2  *2C1  1C10 0.000  0.000  -120.000  0.000  0.000
IC   1O3   1C9  1C10   2C1 0.000  0.000  180.000  0.000  0.000
IC   1C9  1C10   2C1   2C2 0.000  0.000  180.000  0.000  0.000
IC  1C10   2C1   2C2   2O1 0.000  0.000  180.000  0.000  0.000
IC   1O3   1C9  1C10   2C1 0.000  0.000  180.000  0.000  0.000
IC   2C1   1C9 *1C10  1HX1 0.000  0.000  -120.000  0.000  0.000
IC   1C9  1C10   2C1   2C2 0.000  0.000  180.000  0.000  0.000
IC   2C2  1C10  *2C1  2H11 0.000  0.000  120.000  0.000  0.000
IC   2C2  1C10  *2C1  2H13 0.000  0.000  -120.000  0.000  0.000
IC  1C10   2C1   2C2   2O1 0.000  0.000  180.000  0.000  0.000


PRES P00049 0.000 ! linkage between PETL and VIALR
dele atom 1HX3
dele atom 2H12

ATOM 1C10   CG321    -0.180!
ATOM 1HX2   HGA2      0.090!
ATOM 1HX1   HGA2      0.090!
ATOM 2H11   HGA2      0.090!
ATOM 2H13   HGA2      0.090!
ATOM 2C1    CG321    -0.180!

BOND 1C10 2C1

IC  1HX1  1HX2 *1C10   2C1 0.000  0.000  -120.000  0.000  0.000
IC  2H11  2H13  *2C1  1C10 0.000  0.000  -120.000  0.000  0.000
IC  2H11   2C2  *2C1  1C10 0.000  0.000  120.000  0.000  0.000
IC  2H13   2C2  *2C1  1C10 0.000  0.000  -120.000  0.000  0.000
IC   1O3   1C9  1C10   2C1 0.000  0.000  180.000  0.000  0.000
IC   1C9  1C10   2C1   2C2 0.000  0.000  180.000  0.000  0.000
IC   1O3   1C9  1C10   2C1 0.000  0.000  180.000  0.000  0.000
IC   2C1   1C9 *1C10  1HX1 0.000  0.000  -120.000  0.000  0.000
IC   1C9  1C10   2C1   2C2 0.000  0.000  180.000  0.000  0.000
IC   2C2  1C10  *2C1  2H11 0.000  0.000  120.000  0.000  0.000
IC   2C2  1C10  *2C1  2H13 0.000  0.000  -120.000  0.000  0.000
IC  1C10   2C1   2C2   2O1 0.000  0.000  60.000  0.000  0.000


PRES P00050 0.000 ! linkage between PETL and VIALS
dele atom 1HX3
dele atom 2H12

ATOM 1C10   CG321    -0.180!
ATOM 1HX2   HGA2      0.090!
ATOM 1HX1   HGA2      0.090!
ATOM 2H11   HGA2      0.090!
ATOM 2H13   HGA2      0.090!
ATOM 2C1    CG321    -0.180!

BOND 1C10 2C1

IC  1HX1  1HX2 *1C10   2C1 0.000  0.000  -120.000  0.000  0.000
IC  2H11  2H13  *2C1  1C10 0.000  0.000  -120.000  0.000  0.000
IC  2H11   2C2  *2C1  1C10 0.000  0.000  120.000  0.000  0.000
IC  2H13   2C2  *2C1  1C10 0.000  0.000  -120.000  0.000  0.000
IC   1O3   1C9  1C10   2C1 0.000  0.000  180.000  0.000  0.000
IC   1C9  1C10   2C1   2C2 0.000  0.000  180.000  0.000  0.000
IC   1O3   1C9  1C10   2C1 0.000  0.000  180.000  0.000  0.000
IC   2C1   1C9 *1C10  1HX1 0.000  0.000  -120.000  0.000  0.000
IC   1C9  1C10   2C1   2C2 0.000  0.000  180.000  0.000  0.000
IC   2C2  1C10  *2C1  2H11 0.000  0.000  120.000  0.000  0.000
IC   2C2  1C10  *2C1  2H13 0.000  0.000  -120.000  0.000  0.000
IC  1C10   2C1   2C2   2O1 0.000  0.000  -60.000  0.000  0.000


PRES P00051 0.000 ! linkage between PETL and KETN
dele atom 1HX3
dele atom 2H12

ATOM 1C10   CG321    -0.180!
ATOM 1HX2   HGA2      0.090!
ATOM 1HX1   HGA2      0.090!
ATOM 2H11   HGA2      0.090!
ATOM 2H13   HGA2      0.090!
ATOM 2C1    CG321    -0.180!

BOND 1C10 2C1

IC  1HX1  1HX2 *1C10   2C1 0.000  0.000  -120.000  0.000  0.000
IC  2H11  2H13  *2C1  1C10 0.000  0.000  120.000  0.000  0.000
IC  2H11   2C2  *2C1  1C10 0.000  0.000  -120.000  0.000  0.000
IC  2H13   2C2  *2C1  1C10 0.000  0.000  120.000  0.000  0.000
IC   1O3   1C9  1C10   2C1 0.000  0.000  180.000  0.000  0.000
IC   1C9  1C10   2C1   2C2 0.000  0.000  180.000  0.000  0.000
IC  1C10   2C1   2C2   2C3 0.000  0.000  180.000  0.000  0.000
IC   1O3   1C9  1C10   2C1 0.000  0.000  180.000  0.000  0.000
IC   2C1   1C9 *1C10  1HX1 0.000  0.000  -120.000  0.000  0.000
IC   1C9  1C10   2C1   2C2 0.000  0.000  180.000  0.000  0.000
IC   2C2  1C10  *2C1  2H11 0.000  0.000  -120.000  0.000  0.000
IC   2C2  1C10  *2C1  2H13 0.000  0.000  120.000  0.000  0.000
IC  1C10   2C1   2C2   2C3 0.000  0.000  180.000  0.000  0.000


PRES P00052 0.000 ! linkage between 14IPT and PROXIS
dele atom 1H42
dele atom 2H12

ATOM 1H43   HGA2      0.090!
ATOM 1H41   HGA2      0.090!
ATOM 1C4    CG321    -0.180!
ATOM 2H11   HGA1      0.090!
ATOM 2C1    CG311    -0.090!

BOND 1C4 2C1

IC  1H41   1C3  *1C4   2C1 0.000  0.000  120.000  0.000  0.000
IC  1H41  1H43  *1C4   2C1 0.000  0.000  -120.000  0.000  0.000
IC   1C3  1H43  *1C4   2C1 0.000  0.000  120.000  0.000  0.000
IC  2H11   2C3  *2C1   1C4 0.000  0.000  120.000  0.000  0.000
IC  2H11   2C2  *2C1   1C4 0.000  0.000  -120.000  0.000  0.000
IC   2C3   2C2  *2C1   1C4 0.000  0.000  120.000  0.000  0.000
IC   1C2   1C3   1C4   2C1 0.000  0.000  180.000  0.000  0.000
IC   1C3   1C4   2C1   2C2 0.000  0.000  180.000  0.000  0.000
IC   1C4   2C1   2C2   2O1 0.000  0.000  -180.000  0.000  0.000
IC   1C2   1C3   1C4   2C1 0.000  0.000  180.000  0.000  0.000
IC   2C1   1C3  *1C4  1H41 0.000  0.000  -120.000  0.000  0.000
IC   1C3   1C4   2C1   2C2 0.000  0.000  180.000  0.000  0.000
IC   2C2   1C4  *2C1   2C3 0.000  0.000  120.000  0.000  0.000
IC   2C2   1C4  *2C1  2H11 0.000  0.000  -120.000  0.000  0.000
IC   1C4   2C1   2C3  2H31 0.000  0.000  60.000  0.000  0.000
IC   1C4   2C1   2C2   2O1 0.000  0.000  -180.000  0.000  0.000


PRES P00053 0.000 ! linkage between 14IPT and PROXIR
dele atom 1H42
dele atom 2H12

ATOM 1H43   HGA2      0.090!
ATOM 1H41   HGA2      0.090!
ATOM 1C4    CG321    -0.180!
ATOM 2H11   HGA1      0.090!
ATOM 2C1    CG311    -0.090!

BOND 1C4 2C1

IC  1H41   1C3  *1C4   2C1 0.000  0.000  120.000  0.000  0.000
IC  1H41  1H43  *1C4   2C1 0.000  0.000  -120.000  0.000  0.000
IC   1C3  1H43  *1C4   2C1 0.000  0.000  120.000  0.000  0.000
IC  2H11   2C3  *2C1   1C4 0.000  0.000  -120.000  0.000  0.000
IC  2H11   2C2  *2C1   1C4 0.000  0.000  120.000  0.000  0.000
IC   2C3   2C2  *2C1   1C4 0.000  0.000  -120.000  0.000  0.000
IC   1C2   1C3   1C4   2C1 0.000  0.000  -180.000  0.000  0.000
IC   1C3   1C4   2C1   2C2 0.000  0.000  -180.000  0.000  0.000
IC   1C4   2C1   2C2   2O1 0.000  0.000  180.000  0.000  0.000
IC   1C2   1C3   1C4   2C1 0.000  0.000  -180.000  0.000  0.000
IC   2C1   1C3  *1C4  1H41 0.000  0.000  -120.000  0.000  0.000
IC   1C3   1C4   2C1   2C2 0.000  0.000  -180.000  0.000  0.000
IC   2C2   1C4  *2C1   2C3 0.000  0.000  -120.000  0.000  0.000
IC   2C2   1C4  *2C1  2H11 0.000  0.000  120.000  0.000  0.000
IC   1C4   2C1   2C3  2H31 0.000  0.000  -60.000  0.000  0.000
IC   1C4   2C1   2C2   2O1 0.000  0.000  180.000  0.000  0.000


PRES P00054 0.000 ! linkage between 13BDC and PROXIR
dele atom 1H42
dele atom 2H12

ATOM 1H43   HGA2      0.090!
ATOM 1H41   HGA2      0.090!
ATOM 1C4    CG321    -0.180!
ATOM 2H11   HGA1      0.090!
ATOM 2C1    CG311    -0.090!

BOND 1C4 2C1

IC  1H41   1C3  *1C4   2C1 0.000  0.000  -120.000  0.000  0.000
IC  1H41  1H43  *1C4   2C1 0.000  0.000  120.000  0.000  0.000
IC   1C3  1H43  *1C4   2C1 0.000  0.000  -120.000  0.000  0.000
IC  2H11   2C3  *2C1   1C4 0.000  0.000  -120.000  0.000  0.000
IC  2H11   2C2  *2C1   1C4 0.000  0.000  120.000  0.000  0.000
IC   2C3   2C2  *2C1   1C4 0.000  0.000  -120.000  0.000  0.000
IC   1C2   1C3   1C4   2C1 0.000  0.000  -180.000  0.000  0.000
IC   1C3   1C4   2C1   2C2 0.000  0.000  -180.000  0.000  0.000
IC   1C4   2C1   2C2   2O1 0.000  0.000  180.000  0.000  0.000
IC   1C2   1C3   1C4   2C1 0.000  0.000  -180.000  0.000  0.000
IC   2C1   1C3  *1C4  1H41 0.000  0.000  120.000  0.000  0.000
IC   1C3   1C4   2C1   2C2 0.000  0.000  -180.000  0.000  0.000
IC   2C2   1C4  *2C1   2C3 0.000  0.000  -120.000  0.000  0.000
IC   2C2   1C4  *2C1  2H11 0.000  0.000  120.000  0.000  0.000
IC   1C4   2C1   2C3  2H31 0.000  0.000  -60.000  0.000  0.000
IC   1C4   2C1   2C2   2O1 0.000  0.000  180.000  0.000  0.000


PRES P00055 0.000 ! linkage between 13BDC and PROXIS
dele atom 1H42
dele atom 2H12

ATOM 1H43   HGA2      0.090!
ATOM 1H41   HGA2      0.090!
ATOM 1C4    CG321    -0.180!
ATOM 2H11   HGA1      0.090!
ATOM 2C1    CG311    -0.090!

BOND 1C4 2C1

IC  1H41   1C3  *1C4   2C1 0.000  0.000  -120.000  0.000  0.000
IC  1H41  1H43  *1C4   2C1 0.000  0.000  120.000  0.000  0.000
IC   1C3  1H43  *1C4   2C1 0.000  0.000  -120.000  0.000  0.000
IC  2H11   2C3  *2C1   1C4 0.000  0.000  120.000  0.000  0.000
IC  2H11   2C2  *2C1   1C4 0.000  0.000  -120.000  0.000  0.000
IC   2C3   2C2  *2C1   1C4 0.000  0.000  120.000  0.000  0.000
IC   1C2   1C3   1C4   2C1 0.000  0.000  180.000  0.000  0.000
IC   1C3   1C4   2C1   2C2 0.000  0.000  180.000  0.000  0.000
IC   1C4   2C1   2C2   2O1 0.000  0.000  -180.000  0.000  0.000
IC   1C2   1C3   1C4   2C1 0.000  0.000  180.000  0.000  0.000
IC   2C1   1C3  *1C4  1H41 0.000  0.000  120.000  0.000  0.000
IC   1C3   1C4   2C1   2C2 0.000  0.000  180.000  0.000  0.000
IC   2C2   1C4  *2C1   2C3 0.000  0.000  120.000  0.000  0.000
IC   2C2   1C4  *2C1  2H11 0.000  0.000  -120.000  0.000  0.000
IC   1C4   2C1   2C3  2H31 0.000  0.000  60.000  0.000  0.000
IC   1C4   2C1   2C2   2O1 0.000  0.000  -180.000  0.000  0.000


PRES P00056 0.000 ! linkage between 13BDT and PROXIS
dele atom 1H42
dele atom 2H12

ATOM 1H43   HGA2      0.090!
ATOM 1H41   HGA2      0.090!
ATOM 1C4    CG321    -0.180!
ATOM 2H11   HGA1      0.090!
ATOM 2C1    CG311    -0.090!

BOND 1C4 2C1

IC  1H41   1C3  *1C4   2C1 0.000  0.000  -120.000  0.000  0.000
IC  1H41  1H43  *1C4   2C1 0.000  0.000  120.000  0.000  0.000
IC   1C3  1H43  *1C4   2C1 0.000  0.000  -120.000  0.000  0.000
IC  2H11   2C3  *2C1   1C4 0.000  0.000  120.000  0.000  0.000
IC  2H11   2C2  *2C1   1C4 0.000  0.000  -120.000  0.000  0.000
IC   2C3   2C2  *2C1   1C4 0.000  0.000  120.000  0.000  0.000
IC   1C2   1C3   1C4   2C1 0.000  0.000  -60.000  0.000  0.000
IC   1C3   1C4   2C1   2C2 0.000  0.000  180.000  0.000  0.000
IC   1C4   2C1   2C2   2O1 0.000  0.000  -180.000  0.000  0.000
IC   1C2   1C3   1C4   2C1 0.000  0.000  -60.000  0.000  0.000
IC   2C1   1C3  *1C4  1H41 0.000  0.000  120.000  0.000  0.000
IC   1C3   1C4   2C1   2C2 0.000  0.000  180.000  0.000  0.000
IC   2C2   1C4  *2C1   2C3 0.000  0.000  120.000  0.000  0.000
IC   2C2   1C4  *2C1  2H11 0.000  0.000  -120.000  0.000  0.000
IC   1C4   2C1   2C3  2H31 0.000  0.000  60.000  0.000  0.000
IC   1C4   2C1   2C2   2O1 0.000  0.000  -180.000  0.000  0.000


PRES P00057 0.000 ! linkage between 13BDT and PROXIR
dele atom 1H42
dele atom 2H12

ATOM 1H43   HGA2      0.090!
ATOM 1H41   HGA2      0.090!
ATOM 1C4    CG321    -0.180!
ATOM 2H11   HGA1      0.090!
ATOM 2C1    CG311    -0.090!

BOND 1C4 2C1

IC  1H41   1C3  *1C4   2C1 0.000  0.000  -120.000  0.000  0.000
IC  1H41  1H43  *1C4   2C1 0.000  0.000  120.000  0.000  0.000
IC   1C3  1H43  *1C4   2C1 0.000  0.000  -120.000  0.000  0.000
IC  2H11   2C3  *2C1   1C4 0.000  0.000  -120.000  0.000  0.000
IC  2H11   2C2  *2C1   1C4 0.000  0.000  120.000  0.000  0.000
IC   2C3   2C2  *2C1   1C4 0.000  0.000  -120.000  0.000  0.000
IC   1C2   1C3   1C4   2C1 0.000  0.000  -60.000  0.000  0.000
IC   1C3   1C4   2C1   2C2 0.000  0.000  -180.000  0.000  0.000
IC   1C4   2C1   2C2   2O1 0.000  0.000  180.000  0.000  0.000
IC   1C2   1C3   1C4   2C1 0.000  0.000  -60.000  0.000  0.000
IC   2C1   1C3  *1C4  1H41 0.000  0.000  120.000  0.000  0.000
IC   1C3   1C4   2C1   2C2 0.000  0.000  -180.000  0.000  0.000
IC   2C2   1C4  *2C1   2C3 0.000  0.000  -120.000  0.000  0.000
IC   2C2   1C4  *2C1  2H11 0.000  0.000  120.000  0.000  0.000
IC   1C4   2C1   2C3  2H31 0.000  0.000  -60.000  0.000  0.000
IC   1C4   2C1   2C2   2O1 0.000  0.000  180.000  0.000  0.000


PRES P00058 0.000 ! linkage between DMITC and PETL
dele atom 1H22
dele atom 2H11

ATOM 1H62   HGA3      0.090!
ATOM 1C6    CG331    -0.010!
ATOM 1H63   HGA3      0.090!
ATOM 1H51   HGA3      0.090!
ATOM 1H61   HGA3      0.090!
ATOM 1C5    CG331    -0.010!
ATOM 1H52   HGA3      0.090!
ATOM 1H53   HGA3      0.090!
ATOM 1C3    CG2O2     0.960!
ATOM 1C2    CG301     0.060!
ATOM 1O4    OG302    -0.490!
ATOM 1O3    OG2D1    -0.630!
ATOM 1O2    OG302    -0.490!
ATOM 1O1    OG2D1    -0.630!
ATOM 1C4    CG2O2     0.960!
ATOM 2O2    OG2D1    -0.630!
ATOM 2O1    OG302    -0.490!
ATOM 2C2    CG2R61    0.090!
ATOM 2C1    CG2O2     0.770!

BOND 1C2 2O1

IC   1C1   1C3  *1C2   2O1 0.000  0.000  -120.000  0.000  0.000
IC   1C1   1C4  *1C2   2O1 0.000  0.000  120.000  0.000  0.000
IC   1C3   1C4  *1C2   2O1 0.000  0.000  -120.000  0.000  0.000
IC  1H11   1C1   1C2   2O1 0.000  0.000  60.000  0.000  0.000
IC   1C1   1C2   2O1   2C1 0.000  0.000  180.000  0.000  0.000
IC   1C2   2O1   2C1   2C2 0.000  0.000  180.000  0.000  0.000
IC  1H11   1C1   1C2   2O1 0.000  0.000  60.000  0.000  0.000
IC   2O1   1C1  *1C2   1C3 0.000  0.000  -120.000  0.000  0.000
IC   1C1   1C2   2O1   2C1 0.000  0.000  180.000  0.000  0.000
IC   1C2   2O1   2C1   2C2 0.000  0.000  180.000  0.000  0.000


PRES P00059 0.000 ! linkage between KETNI and AMIDI
dele atom 1H32
dele atom 2HE2

ATOM 1H33   HGA2      0.090!
ATOM 1H31   HGA2      0.090!
ATOM 1C3    CG321    -0.180!
ATOM 2HE1   HGA2      0.090!
ATOM 2HE3   HGA2      0.090!
ATOM 2CE    CG321    -0.180!

BOND 1C3 2CE

IC  1H31   1C2  *1C3   2CE 0.000  0.000  -120.000  0.000  0.000
IC  1H31  1H33  *1C3   2CE 0.000  0.000  120.000  0.000  0.000
IC   1C2  1H33  *1C3   2CE 0.000  0.000  -120.000  0.000  0.000
IC  2HE1   2C1  *2CE   1C3 0.000  0.000  120.000  0.000  0.000
IC  2HE1  2HE3  *2CE   1C3 0.000  0.000  -120.000  0.000  0.000
IC   2C1  2HE3  *2CE   1C3 0.000  0.000  120.000  0.000  0.000
IC   1C1   1C2   1C3   2CE 0.000  0.000  -180.000  0.000  0.000
IC   1C2   1C3   2CE   2C1 0.000  0.000  -180.000  0.000  0.000
IC   1C3   2CE   2C1   2N1 0.000  0.000  -180.000  0.000  0.000
IC   1C1   1C2   1C3   2CE 0.000  0.000  -180.000  0.000  0.000
IC   2CE   1C2  *1C3  1H31 0.000  0.000  120.000  0.000  0.000
IC   1C2   1C3   2CE   2C1 0.000  0.000  -180.000  0.000  0.000
IC   2C1   1C3  *2CE  2HE1 0.000  0.000  120.000  0.000  0.000
IC   2C1   1C3  *2CE  2HE3 0.000  0.000  -120.000  0.000  0.000
IC   1C3   2CE   2C1   2N1 0.000  0.000  -180.000  0.000  0.000


PRES P00060 0.000 ! linkage between KETNI and KETNI
dele atom 1H32
dele atom 2H11

ATOM 1H33   HGA2      0.090!
ATOM 1H31   HGA2      0.090!
ATOM 1C3    CG321    -0.140!
ATOM 2H21   HGA2      0.090!
ATOM 2H22   HGA2      0.090!
ATOM 2C2    CG321    -0.140!
ATOM 2C1    CG2O5     0.400!
ATOM 2O1    OG2D3    -0.480!

BOND 1C3 2C1

IC  1H31   1C2  *1C3   2C1 0.000  0.000  -120.000  0.000  0.000
IC  1H31  1H33  *1C3   2C1 0.000  0.000  120.000  0.000  0.000
IC   1C2  1H33  *1C3   2C1 0.000  0.000  -120.000  0.000  0.000
IC   2O1   2C2  *2C1   1C3 0.000  0.000  -180.000  0.000  0.000
IC   1C1   1C2   1C3   2C1 0.000  0.000  -180.000  0.000  0.000
IC   1C2   1C3   2C1   2C2 0.000  0.000  -180.000  0.000  0.000
IC   1C3   2C1   2C2   2C3 0.000  0.000  180.000  0.000  0.000
IC   1C1   1C2   1C3   2C1 0.000  0.000  -180.000  0.000  0.000
IC   2C1   1C2  *1C3  1H31 0.000  0.000  120.000  0.000  0.000
IC   1C2   1C3   2C1   2C2 0.000  0.000  -180.000  0.000  0.000
IC   2C2   1C3  *2C1   2O1 0.000  0.000  -180.000  0.000  0.000
IC   1C3   2C1   2C2   2C3 0.000  0.000  180.000  0.000  0.000


PRES P00061 0.000 ! linkage between MACS and ETHY
dele atom 1H22
dele atom 2H12

ATOM 1H21   HGA1      0.090!
ATOM 1H43   HGA3      0.090!
ATOM 1H42   HGA3      0.090!
ATOM 1H41   HGA3      0.090!
ATOM 1C3    CG2O2     1.200!
ATOM 1C2    CG311    -0.130!
ATOM 1O2    OG302    -0.490!
ATOM 1O1    OG2D1    -0.630!
ATOM 1C4    CG331    -0.310!
ATOM 2H11   HGA2      0.090!
ATOM 2H13   HGA2      0.090!
ATOM 2C1    CG321    -0.180!

BOND 1C2 2C1

IC  1H21   1C1  *1C2   2C1 0.000  0.000  120.000  0.000  0.000
IC  1H21   1C3  *1C2   2C1 0.000  0.000  -120.000  0.000  0.000
IC   1C1   1C3  *1C2   2C1 0.000  0.000  120.000  0.000  0.000
IC  2H11  2H13  *2C1   1C2 0.000  0.000  -120.000  0.000  0.000
IC  2H11   2C2  *2C1   1C2 0.000  0.000  120.000  0.000  0.000
IC  2H13   2C2  *2C1   1C2 0.000  0.000  -120.000  0.000  0.000
IC   1C1   1C2   2C1   2C2 0.000  0.000  180.000  0.000  0.000
IC   1C3   1C1  *1C2   2C1 0.000  0.000  -120.000  0.000  0.000
IC   1C1   1C2   2C1   2C2 0.000  0.000  180.000  0.000  0.000
IC   2C2   1C2  *2C1  2H11 0.000  0.000  120.000  0.000  0.000
IC   2C2   1C2  *2C1  2H13 0.000  0.000  -120.000  0.000  0.000
IC   1C2   2C1   2C2  2H21 0.000  0.000  60.000  0.000  0.000


PRES P00062 0.000 ! linkage between MACR and ETHY
dele atom 1H22
dele atom 2H12

ATOM 1H21   HGA1      0.090!
ATOM 1H43   HGA3      0.090!
ATOM 1H42   HGA3      0.090!
ATOM 1H41   HGA3      0.090!
ATOM 1C3    CG2O2     1.200!
ATOM 1C2    CG311    -0.130!
ATOM 1O2    OG302    -0.490!
ATOM 1O1    OG2D1    -0.630!
ATOM 1C4    CG331    -0.310!
ATOM 2H11   HGA2      0.090!
ATOM 2H13   HGA2      0.090!
ATOM 2C1    CG321    -0.180!

BOND 1C2 2C1

IC  1H21   1C1  *1C2   2C1 0.000  0.000  -120.000  0.000  0.000
IC  1H21   1C3  *1C2   2C1 0.000  0.000  120.000  0.000  0.000
IC   1C1   1C3  *1C2   2C1 0.000  0.000  -120.000  0.000  0.000
IC  2H11  2H13  *2C1   1C2 0.000  0.000  -120.000  0.000  0.000
IC  2H11   2C2  *2C1   1C2 0.000  0.000  120.000  0.000  0.000
IC  2H13   2C2  *2C1   1C2 0.000  0.000  -120.000  0.000  0.000
IC   1C1   1C2   2C1   2C2 0.000  0.000  -180.000  0.000  0.000
IC   1C3   1C1  *1C2   2C1 0.000  0.000  120.000  0.000  0.000
IC   1C1   1C2   2C1   2C2 0.000  0.000  -180.000  0.000  0.000
IC   2C2   1C2  *2C1  2H11 0.000  0.000  120.000  0.000  0.000
IC   2C2   1C2  *2C1  2H13 0.000  0.000  -120.000  0.000  0.000
IC   1C2   2C1   2C2  2H21 0.000  0.000  60.000  0.000  0.000


PRES P00063 0.000 ! linkage between PMAR and AMIDI
dele atom 1H22
dele atom 2HE2

ATOM 1C4    CG331    -0.010!
ATOM 1O2    OG302    -0.490!
ATOM 1O1    OG2D1    -0.630!
ATOM 1C3    CG2O2     0.960!
ATOM 1C2    CG301    -0.100!
ATOM 1H43   HGA3      0.090!
ATOM 1H42   HGA3      0.090!
ATOM 1H41   HGA3      0.090!
ATOM 2HE1   HGA2      0.090!
ATOM 2HE3   HGA2      0.090!
ATOM 2CE    CG321    -0.180!

BOND 1C2 2CE

IC   1C1   1C3  *1C2   2CE 0.000  0.000  -120.000  0.000  0.000
IC   1C1   1C5  *1C2   2CE 0.000  0.000  120.000  0.000  0.000
IC   1C3   1C5  *1C2   2CE 0.000  0.000  -120.000  0.000  0.000
IC  2HE1   2C1  *2CE   1C2 0.000  0.000  120.000  0.000  0.000
IC  2HE1  2HE3  *2CE   1C2 0.000  0.000  -120.000  0.000  0.000
IC   2C1  2HE3  *2CE   1C2 0.000  0.000  120.000  0.000  0.000
IC   1C1   1C2   2CE   2C1 0.000  0.000  -180.000  0.000  0.000
IC   1C2   2CE   2C1   2N1 0.000  0.000  180.000  0.000  0.000
IC   1C3   1C1  *1C2   2CE 0.000  0.000  120.000  0.000  0.000
IC   1C1   1C2   2CE   2C1 0.000  0.000  -180.000  0.000  0.000
IC   2C1   1C2  *2CE  2HE1 0.000  0.000  120.000  0.000  0.000
IC   2C1   1C2  *2CE  2HE3 0.000  0.000  -120.000  0.000  0.000
IC   1C2   2CE   2C1   2N1 0.000  0.000  180.000  0.000  0.000


PRES P00064 0.000 ! linkage between PMAS and AMIDI
dele atom 1H22
dele atom 2HE2

ATOM 1C4    CG331    -0.010!
ATOM 1O2    OG302    -0.490!
ATOM 1O1    OG2D1    -0.630!
ATOM 1C3    CG2O2     0.960!
ATOM 1C2    CG301    -0.100!
ATOM 1H43   HGA3      0.090!
ATOM 1H42   HGA3      0.090!
ATOM 1H41   HGA3      0.090!
ATOM 2HE1   HGA2      0.090!
ATOM 2HE3   HGA2      0.090!
ATOM 2CE    CG321    -0.180!

BOND 1C2 2CE

IC   1C1   1C3  *1C2   2CE 0.000  0.000  120.000  0.000  0.000
IC   1C1   1C5  *1C2   2CE 0.000  0.000  -120.000  0.000  0.000
IC   1C3   1C5  *1C2   2CE 0.000  0.000  120.000  0.000  0.000
IC  2HE1   2C1  *2CE   1C2 0.000  0.000  120.000  0.000  0.000
IC  2HE1  2HE3  *2CE   1C2 0.000  0.000  -120.000  0.000  0.000
IC   2C1  2HE3  *2CE   1C2 0.000  0.000  120.000  0.000  0.000
IC   1C1   1C2   2CE   2C1 0.000  0.000  180.000  0.000  0.000
IC   1C2   2CE   2C1   2N1 0.000  0.000  180.000  0.000  0.000
IC   1C3   1C1  *1C2   2CE 0.000  0.000  -120.000  0.000  0.000
IC   1C1   1C2   2CE   2C1 0.000  0.000  180.000  0.000  0.000
IC   2C1   1C2  *2CE  2HE1 0.000  0.000  120.000  0.000  0.000
IC   2C1   1C2  *2CE  2HE3 0.000  0.000  -120.000  0.000  0.000
IC   1C2   2CE   2C1   2N1 0.000  0.000  180.000  0.000  0.000


PRES P00065 0.000 ! linkage between KETN and NSBAR
dele atom 1H31
dele atom 2H12

ATOM 1H21   HGA2      0.090!
ATOM 1H22   HGA2      0.090!
ATOM 1C3    CG2O5     0.400!
ATOM 1C2    CG321    -0.140!
ATOM 1O1    OG2D3    -0.480!
ATOM 2C1    CG321    -0.140!
ATOM 2H11   HGA2      0.090!
ATOM 2H13   HGA2      0.090!

BOND 1C3 2C1

IC  2H11  2H13  *2C1   1C3 0.000  0.000  -120.000  0.000  0.000
IC  2H11   2C2  *2C1   1C3 0.000  0.000  120.000  0.000  0.000
IC  2H13   2C2  *2C1   1C3 0.000  0.000  -120.000  0.000  0.000
IC   1C1   1C2   1C3   2C1 0.000  0.000  180.000  0.000  0.000
IC   1C2   1C3   2C1   2C2 0.000  0.000  -180.000  0.000  0.000
IC   1C1   1C2   1C3   2C1 0.000  0.000  180.000  0.000  0.000
IC   2C1   1C2  *1C3   1O1 0.000  0.000  -180.000  0.000  0.000
IC   1C2   1C3   2C1   2C2 0.000  0.000  -180.000  0.000  0.000
IC   2C2   1C3  *2C1  2H11 0.000  0.000  120.000  0.000  0.000
IC   2C2   1C3  *2C1  2H13 0.000  0.000  -120.000  0.000  0.000
IC   1C3   2C1   2C2   2C3 0.000  0.000  60.000  0.000  0.000


PRES P00066 0.000 ! linkage between KETN and 1BUTS
dele atom 1H31
dele atom 2H12

ATOM 1H21   HGA2      0.090!
ATOM 1H22   HGA2      0.090!
ATOM 1C3    CG2O5     0.400!
ATOM 1C2    CG321    -0.140!
ATOM 1O1    OG2D3    -0.480!
ATOM 2H11   HGA2      0.090!
ATOM 2H13   HGA2      0.090!
ATOM 2C1    CG321    -0.140!

BOND 1C3 2C1

IC  2H11  2H13  *2C1   1C3 0.000  0.000  -120.000  0.000  0.000
IC  2H11   2C2  *2C1   1C3 0.000  0.000  120.000  0.000  0.000
IC  2H13   2C2  *2C1   1C3 0.000  0.000  -120.000  0.000  0.000
IC   1C1   1C2   1C3   2C1 0.000  0.000  -180.000  0.000  0.000
IC   1C2   1C3   2C1   2C2 0.000  0.000  180.000  0.000  0.000
IC   1C1   1C2   1C3   2C1 0.000  0.000  -180.000  0.000  0.000
IC   2C1   1C2  *1C3   1O1 0.000  0.000  -180.000  0.000  0.000
IC   1C2   1C3   2C1   2C2 0.000  0.000  180.000  0.000  0.000
IC   2C2   1C3  *2C1  2H11 0.000  0.000  120.000  0.000  0.000
IC   2C2   1C3  *2C1  2H13 0.000  0.000  -120.000  0.000  0.000
IC   1C3   2C1   2C2   2C3 0.000  0.000  -60.000  0.000  0.000


PRES P00067 0.000 ! linkage between KETN and EIMINI
dele atom 1H31
dele atom 2H12

ATOM 1H21   HGA2      0.090!
ATOM 1H22   HGA2      0.090!
ATOM 1C3    CG2O5     0.400!
ATOM 1C2    CG321    -0.140!
ATOM 1O1    OG2D3    -0.480!
ATOM 2H11   HGA2      0.090!
ATOM 2H13   HGA2      0.090!
ATOM 2C1    CG321    -0.140!

BOND 1C3 2C1

IC  2H11  2H13  *2C1   1C3 0.000  0.000  -120.000  0.000  0.000
IC  2H11   2C2  *2C1   1C3 0.000  0.000  120.000  0.000  0.000
IC  2H13   2C2  *2C1   1C3 0.000  0.000  -120.000  0.000  0.000
IC   1C1   1C2   1C3   2C1 0.000  0.000  180.000  0.000  0.000
IC   1C2   1C3   2C1   2C2 0.000  0.000  180.000  0.000  0.000
IC   1C3   2C1   2C2   2N2 0.000  0.000  180.000  0.000  0.000
IC   1C1   1C2   1C3   2C1 0.000  0.000  180.000  0.000  0.000
IC   2C1   1C2  *1C3   1O1 0.000  0.000  -180.000  0.000  0.000
IC   1C2   1C3   2C1   2C2 0.000  0.000  180.000  0.000  0.000
IC   2C2   1C3  *2C1  2H11 0.000  0.000  120.000  0.000  0.000
IC  2H11   1C3  *2C1  2H13 0.000  0.000  120.000  0.000  0.000
IC   1C3   2C1   2C2   2N2 0.000  0.000  180.000  0.000  0.000


PRES P00068 0.000 ! linkage between KETN and VIPS
dele atom 1H31
dele atom 2H12

ATOM 1H21   HGA2      0.090!
ATOM 1H22   HGA2      0.090!
ATOM 1C3    CG2O5     0.400!
ATOM 1C2    CG321    -0.140!
ATOM 1O1    OG2D3    -0.480!
ATOM 2H11   HGA2      0.090!
ATOM 2H13   HGA2      0.090!
ATOM 2C1    CG321    -0.140!

BOND 1C3 2C1

IC  2H11  2H13  *2C1   1C3 0.000  0.000  -120.000  0.000  0.000
IC  2H11   2C2  *2C1   1C3 0.000  0.000  120.000  0.000  0.000
IC  2H13   2C2  *2C1   1C3 0.000  0.000  -120.000  0.000  0.000
IC   1C1   1C2   1C3   2C1 0.000  0.000  -180.000  0.000  0.000
IC   1C2   1C3   2C1   2C2 0.000  0.000  -180.000  0.000  0.000
IC   1C1   1C2   1C3   2C1 0.000  0.000  -180.000  0.000  0.000
IC   2C1   1C2  *1C3   1O1 0.000  0.000  180.000  0.000  0.000
IC   1C2   1C3   2C1   2C2 0.000  0.000  -180.000  0.000  0.000
IC   2C2   1C3  *2C1  2H11 0.000  0.000  120.000  0.000  0.000
IC   2C2   1C3  *2C1  2H13 0.000  0.000  -120.000  0.000  0.000
IC   1C3   2C1   2C2   2N1 0.000  0.000  -60.000  0.000  0.000


PRES P00069 0.000 ! linkage between KETN and VIPR
dele atom 1H31
dele atom 2H12

ATOM 1H21   HGA2      0.090!
ATOM 1H22   HGA2      0.090!
ATOM 1C3    CG2O5     0.400!
ATOM 1C2    CG321    -0.140!
ATOM 1O1    OG2D3    -0.480!
ATOM 2H11   HGA2      0.090!
ATOM 2H13   HGA2      0.090!
ATOM 2C1    CG321    -0.140!

BOND 1C3 2C1

IC  2H11  2H13  *2C1   1C3 0.000  0.000  -120.000  0.000  0.000
IC  2H11   2C2  *2C1   1C3 0.000  0.000  120.000  0.000  0.000
IC  2H13   2C2  *2C1   1C3 0.000  0.000  -120.000  0.000  0.000
IC   1C1   1C2   1C3   2C1 0.000  0.000  180.000  0.000  0.000
IC   1C2   1C3   2C1   2C2 0.000  0.000  180.000  0.000  0.000
IC   1C1   1C2   1C3   2C1 0.000  0.000  180.000  0.000  0.000
IC   2C1   1C2  *1C3   1O1 0.000  0.000  -180.000  0.000  0.000
IC   1C2   1C3   2C1   2C2 0.000  0.000  180.000  0.000  0.000
IC   2C2   1C3  *2C1  2H11 0.000  0.000  120.000  0.000  0.000
IC   2C2   1C3  *2C1  2H13 0.000  0.000  -120.000  0.000  0.000
IC   1C3   2C1   2C2   2N1 0.000  0.000  60.000  0.000  0.000


PRES P00070 0.000 ! linkage between KETN and ETHY
dele atom 1H31
dele atom 2H12

ATOM 1H21   HGA2      0.090!
ATOM 1H22   HGA2      0.090!
ATOM 1C3    CG2O5     0.400!
ATOM 1C2    CG321    -0.140!
ATOM 1O1    OG2D3    -0.480!
ATOM 2H11   HGA2      0.090!
ATOM 2H13   HGA2      0.090!
ATOM 2C1    CG321    -0.140!

BOND 1C3 2C1

IC  2H11  2H13  *2C1   1C3 0.000  0.000  -120.000  0.000  0.000
IC  2H11   2C2  *2C1   1C3 0.000  0.000  120.000  0.000  0.000
IC  2H13   2C2  *2C1   1C3 0.000  0.000  -120.000  0.000  0.000
IC   1C1   1C2   1C3   2C1 0.000  0.000  -180.000  0.000  0.000
IC   1C2   1C3   2C1   2C2 0.000  0.000  -180.000  0.000  0.000
IC   1C1   1C2   1C3   2C1 0.000  0.000  -180.000  0.000  0.000
IC   2C1   1C2  *1C3   1O1 0.000  0.000  -180.000  0.000  0.000
IC   1C2   1C3   2C1   2C2 0.000  0.000  -180.000  0.000  0.000
IC   2C2   1C3  *2C1  2H11 0.000  0.000  120.000  0.000  0.000
IC   2C2   1C3  *2C1  2H13 0.000  0.000  -120.000  0.000  0.000
IC   1C3   2C1   2C2  2H21 0.000  0.000  60.000  0.000  0.000


PRES P00071 0.000 ! linkage between KETN and 13BDC
dele atom 1H31
dele atom 2H12

ATOM 1H21   HGA2      0.090!
ATOM 1H22   HGA2      0.090!
ATOM 1C3    CG2O5     0.400!
ATOM 1C2    CG321    -0.140!
ATOM 1O1    OG2D3    -0.480!
ATOM 2H11   HGA2      0.090!
ATOM 2H13   HGA2      0.090!
ATOM 2C1    CG321    -0.140!

BOND 1C3 2C1

IC  2H11  2H13  *2C1   1C3 0.000  0.000  -120.000  0.000  0.000
IC  2H11   2C2  *2C1   1C3 0.000  0.000  120.000  0.000  0.000
IC  2H13   2C2  *2C1   1C3 0.000  0.000  -120.000  0.000  0.000
IC   1C1   1C2   1C3   2C1 0.000  0.000  180.000  0.000  0.000
IC   1C2   1C3   2C1   2C2 0.000  0.000  -180.000  0.000  0.000
IC   1C3   2C1   2C2   2C3 0.000  0.000  180.000  0.000  0.000
IC   1C1   1C2   1C3   2C1 0.000  0.000  180.000  0.000  0.000
IC   2C1   1C2  *1C3   1O1 0.000  0.000  -180.000  0.000  0.000
IC   1C2   1C3   2C1   2C2 0.000  0.000  -180.000  0.000  0.000
IC   2C2   1C3  *2C1  2H11 0.000  0.000  120.000  0.000  0.000
IC  2H11   1C3  *2C1  2H13 0.000  0.000  120.000  0.000  0.000
IC   1C3   2C1   2C2   2C3 0.000  0.000  180.000  0.000  0.000


PRES P00072 0.000 ! linkage between KETN and VIALS
dele atom 1H31
dele atom 2H12

ATOM 1H21   HGA2      0.090!
ATOM 1H22   HGA2      0.090!
ATOM 1C3    CG2O5     0.400!
ATOM 1C2    CG321    -0.140!
ATOM 1O1    OG2D3    -0.480!
ATOM 2H11   HGA2      0.090!
ATOM 2H13   HGA2      0.090!
ATOM 2C1    CG321    -0.140!

BOND 1C3 2C1

IC  2H11  2H13  *2C1   1C3 0.000  0.000  -120.000  0.000  0.000
IC  2H11   2C2  *2C1   1C3 0.000  0.000  120.000  0.000  0.000
IC  2H13   2C2  *2C1   1C3 0.000  0.000  -120.000  0.000  0.000
IC   1C1   1C2   1C3   2C1 0.000  0.000  -180.000  0.000  0.000
IC   1C2   1C3   2C1   2C2 0.000  0.000  180.000  0.000  0.000
IC   1C1   1C2   1C3   2C1 0.000  0.000  -180.000  0.000  0.000
IC   2C1   1C2  *1C3   1O1 0.000  0.000  180.000  0.000  0.000
IC   1C2   1C3   2C1   2C2 0.000  0.000  180.000  0.000  0.000
IC   2C2   1C3  *2C1  2H11 0.000  0.000  120.000  0.000  0.000
IC   2C2   1C3  *2C1  2H13 0.000  0.000  -120.000  0.000  0.000
IC   1C3   2C1   2C2   2O1 0.000  0.000  -60.000  0.000  0.000


PRES P00073 0.000 ! linkage between KETN and VIALR
dele atom 1H31
dele atom 2H12

ATOM 1H21   HGA2      0.090!
ATOM 1H22   HGA2      0.090!
ATOM 1C3    CG2O5     0.400!
ATOM 1C2    CG321    -0.140!
ATOM 1O1    OG2D3    -0.480!
ATOM 2H11   HGA2      0.090!
ATOM 2H13   HGA2      0.090!
ATOM 2C1    CG321    -0.140!

BOND 1C3 2C1

IC  2H11  2H13  *2C1   1C3 0.000  0.000  -120.000  0.000  0.000
IC  2H11   2C2  *2C1   1C3 0.000  0.000  120.000  0.000  0.000
IC  2H13   2C2  *2C1   1C3 0.000  0.000  -120.000  0.000  0.000
IC   1C1   1C2   1C3   2C1 0.000  0.000  180.000  0.000  0.000
IC   1C2   1C3   2C1   2C2 0.000  0.000  -180.000  0.000  0.000
IC   1C1   1C2   1C3   2C1 0.000  0.000  180.000  0.000  0.000
IC   2C1   1C2  *1C3   1O1 0.000  0.000  -180.000  0.000  0.000
IC   1C2   1C3   2C1   2C2 0.000  0.000  -180.000  0.000  0.000
IC   2C2   1C3  *2C1  2H11 0.000  0.000  120.000  0.000  0.000
IC   2C2   1C3  *2C1  2H13 0.000  0.000  -120.000  0.000  0.000
IC   1C3   2C1   2C2   2O1 0.000  0.000  60.000  0.000  0.000


PRES P00074 0.000 ! linkage between KETN and KETN
dele atom 1H31
dele atom 2H12

ATOM 1H21   HGA2      0.090!
ATOM 1H22   HGA2      0.090!
ATOM 1C3    CG2O5     0.400!
ATOM 1C2    CG321    -0.140!
ATOM 1O1    OG2D3    -0.480!
ATOM 2H11   HGA2      0.090!
ATOM 2H13   HGA2      0.090!
ATOM 2C1    CG321    -0.140!

BOND 1C3 2C1

IC  2H11  2H13  *2C1   1C3 0.000  0.000  120.000  0.000  0.000
IC  2H11   2C2  *2C1   1C3 0.000  0.000  -120.000  0.000  0.000
IC  2H13   2C2  *2C1   1C3 0.000  0.000  120.000  0.000  0.000
IC   1C1   1C2   1C3   2C1 0.000  0.000  180.000  0.000  0.000
IC   1C2   1C3   2C1   2C2 0.000  0.000  180.000  0.000  0.000
IC   1C3   2C1   2C2   2C3 0.000  0.000  180.000  0.000  0.000
IC   1C1   1C2   1C3   2C1 0.000  0.000  180.000  0.000  0.000
IC   2C1   1C2  *1C3   1O1 0.000  0.000  -180.000  0.000  0.000
IC   1C2   1C3   2C1   2C2 0.000  0.000  180.000  0.000  0.000
IC   2C2   1C3  *2C1  2H11 0.000  0.000  -120.000  0.000  0.000
IC   2C2   1C3  *2C1  2H13 0.000  0.000  120.000  0.000  0.000
IC   1C3   2C1   2C2   2C3 0.000  0.000  180.000  0.000  0.000


PRES P00075 0.000 ! linkage between KETN and ETHOXI
dele atom 1H31
dele atom 2H12

ATOM 1H21   HGA2      0.090!
ATOM 1H22   HGA2      0.090!
ATOM 1C3    CG2O5     0.400!
ATOM 1C2    CG321    -0.140!
ATOM 1O1    OG2D3    -0.480!
ATOM 2H11   HGA2      0.090!
ATOM 2H13   HGA2      0.090!
ATOM 2C1    CG321    -0.140!

BOND 1C3 2C1

IC  2H11  2H13  *2C1   1C3 0.000  0.000  -120.000  0.000  0.000
IC  2H11   2C2  *2C1   1C3 0.000  0.000  120.000  0.000  0.000
IC  2H13   2C2  *2C1   1C3 0.000  0.000  -120.000  0.000  0.000
IC   1C1   1C2   1C3   2C1 0.000  0.000  180.000  0.000  0.000
IC   1C2   1C3   2C1   2C2 0.000  0.000  -180.000  0.000  0.000
IC   1C3   2C1   2C2   2O1 0.000  0.000  180.000  0.000  0.000
IC   1C1   1C2   1C3   2C1 0.000  0.000  180.000  0.000  0.000
IC   2C1   1C2  *1C3   1O1 0.000  0.000  -180.000  0.000  0.000
IC   1C2   1C3   2C1   2C2 0.000  0.000  -180.000  0.000  0.000
IC   2C2   1C3  *2C1  2H11 0.000  0.000  120.000  0.000  0.000
IC   2C2   1C3  *2C1  2H13 0.000  0.000  -120.000  0.000  0.000
IC   1C3   2C1   2C2   2O1 0.000  0.000  180.000  0.000  0.000


PRES P00076 -0.000 ! linkage between NIPAMR and AMIDI
dele atom 1H22
dele atom 2HE2

ATOM 1H21   HGA1      0.090!
ATOM 1HN1   HGP1      0.310!
ATOM 1H41   HGA1      0.090!
ATOM 1N1    NG2S1    -0.310!
ATOM 1C3    CG2O1     0.510!
ATOM 1C2    CG311    -0.090!
ATOM 1O1    OG2D1    -0.510!
ATOM 1C4    CG311    -0.090!
ATOM 2HE1   HGA2      0.090!
ATOM 2HE3   HGA2      0.090!
ATOM 2CE    CG321    -0.180!

BOND 1C2 2CE

IC  1H21   1C1  *1C2   2CE 0.000  0.000  -120.000  0.000  0.000
IC  1H21   1C3  *1C2   2CE 0.000  0.000  120.000  0.000  0.000
IC   1C1   1C3  *1C2   2CE 0.000  0.000  -120.000  0.000  0.000
IC  2HE1   2C1  *2CE   1C2 0.000  0.000  120.000  0.000  0.000
IC  2HE1  2HE3  *2CE   1C2 0.000  0.000  -120.000  0.000  0.000
IC   2C1  2HE3  *2CE   1C2 0.000  0.000  120.000  0.000  0.000
IC   1C1   1C2   2CE   2C1 0.000  0.000  180.000  0.000  0.000
IC   1C2   2CE   2C1   2N1 0.000  0.000  180.000  0.000  0.000
IC   1C3   1C1  *1C2   2CE 0.000  0.000  120.000  0.000  0.000
IC   1C1   1C2   2CE   2C1 0.000  0.000  180.000  0.000  0.000
IC   2C1   1C2  *2CE  2HE1 0.000  0.000  120.000  0.000  0.000
IC   2C1   1C2  *2CE  2HE3 0.000  0.000  -120.000  0.000  0.000
IC   1C2   2CE   2C1   2N1 0.000  0.000  180.000  0.000  0.000


PRES P00077 -0.000 ! linkage between NSBAS and AMIDI
dele atom 1H22
dele atom 2HE2

ATOM 1H21   HGA1      0.090!
ATOM 1C4    CG311    -0.090!
ATOM 1O1    OG2D1    -0.510!
ATOM 1C3    CG2O1     0.510!
ATOM 1C2    CG311    -0.090!
ATOM 1N1    NG2S1    -0.310!
ATOM 1HN1   HGP1      0.310!
ATOM 1H41   HGA1      0.090!
ATOM 2HE1   HGA2      0.090!
ATOM 2HE3   HGA2      0.090!
ATOM 2CE    CG321    -0.180!

BOND 1C2 2CE

IC  1H21   1C1  *1C2   2CE 0.000  0.000  120.000  0.000  0.000
IC  1H21   1C3  *1C2   2CE 0.000  0.000  -120.000  0.000  0.000
IC   1C1   1C3  *1C2   2CE 0.000  0.000  120.000  0.000  0.000
IC  2HE1   2C1  *2CE   1C2 0.000  0.000  120.000  0.000  0.000
IC  2HE1  2HE3  *2CE   1C2 0.000  0.000  -120.000  0.000  0.000
IC   2C1  2HE3  *2CE   1C2 0.000  0.000  120.000  0.000  0.000
IC   1C1   1C2   2CE   2C1 0.000  0.000  -180.000  0.000  0.000
IC   1C2   2CE   2C1   2N1 0.000  0.000  -180.000  0.000  0.000
IC   1C3   1C1  *1C2   2CE 0.000  0.000  -120.000  0.000  0.000
IC   1C1   1C2   2CE   2C1 0.000  0.000  -180.000  0.000  0.000
IC   2C1   1C2  *2CE  2HE1 0.000  0.000  120.000  0.000  0.000
IC   2C1   1C2  *2CE  2HE3 0.000  0.000  -120.000  0.000  0.000
IC   1C2   2CE   2C1   2N1 0.000  0.000  -180.000  0.000  0.000


PRES P00078 -0.000 ! linkage between ACNR and EIMIN
dele atom 1H22
dele atom 2HN2

ATOM 1H21   HGA1      0.090!
ATOM 1N1    NG1T1    -0.460!
ATOM 1C3    CG1N1     0.360!
ATOM 1C2    CG311     0.250!
ATOM 2H11   HGA2      0.090!
ATOM 2H13   HGA2      0.090!
ATOM 2HN1   HGPAM1    0.350!
ATOM 2N1    NG311    -0.830!
ATOM 2C1    CG321     0.060!

BOND 1C2 2N1

IC   1C1  1H21  *1C2   2N1 0.000  0.000  120.000  0.000  0.000
IC   1C1   1C3  *1C2   2N1 0.000  0.000  -120.000  0.000  0.000
IC  1H21   1C3  *1C2   2N1 0.000  0.000  120.000  0.000  0.000
IC  2HN1   2C1  *2N1   1C2 0.000  0.000  120.000  0.000  0.000
IC   1C1   1C2   2N1   2C1 0.000  0.000  -180.000  0.000  0.000
IC   1C2   2N1   2C1   2C2 0.000  0.000  180.000  0.000  0.000
IC  1H11   1C1   1C2   2N1 0.000  0.000  60.000  0.000  0.000
IC   2N1   1C1  *1C2   1C3 0.000  0.000  -120.000  0.000  0.000
IC   1C1   1C2   2N1   2C1 0.000  0.000  -180.000  0.000  0.000
IC   2C1   1C2  *2N1  2HN1 0.000  0.000  120.000  0.000  0.000
IC   1C2   2N1   2C1   2C2 0.000  0.000  180.000  0.000  0.000


PRES P00079 -0.000 ! linkage between ACNS and EIMIN
dele atom 1H22
dele atom 2HN2

ATOM 1H21   HGA1      0.090!
ATOM 1N1    NG1T1    -0.460!
ATOM 1C3    CG1N1     0.360!
ATOM 1C2    CG311     0.250!
ATOM 2H11   HGA2      0.090!
ATOM 2H13   HGA2      0.090!
ATOM 2HN1   HGPAM1    0.350!
ATOM 2N1    NG311    -0.830!
ATOM 2C1    CG321     0.060!

BOND 1C2 2N1

IC  1H21   1C1  *1C2   2N1 0.000  0.000  120.000  0.000  0.000
IC  1H21   1C3  *1C2   2N1 0.000  0.000  -120.000  0.000  0.000
IC   1C1   1C3  *1C2   2N1 0.000  0.000  120.000  0.000  0.000
IC  2HN1   2C1  *2N1   1C2 0.000  0.000  -120.000  0.000  0.000
IC   1C1   1C2   2N1   2C1 0.000  0.000  180.000  0.000  0.000
IC   1C2   2N1   2C1   2C2 0.000  0.000  -180.000  0.000  0.000
IC  1H11   1C1   1C2   2N1 0.000  0.000  60.000  0.000  0.000
IC   2N1   1C1  *1C2   1C3 0.000  0.000  120.000  0.000  0.000
IC   1C1   1C2   2N1   2C1 0.000  0.000  180.000  0.000  0.000
IC   2C1   1C2  *2N1  2HN1 0.000  0.000  -120.000  0.000  0.000
IC   1C2   2N1   2C1   2C2 0.000  0.000  -180.000  0.000  0.000


PRES P00080 0.000 ! linkage between PETL and PETL
dele atom 1HX3
dele atom 2H11

ATOM 1C10   CG321     0.080!
ATOM 1HX2   HGA2      0.090!
ATOM 1HX1   HGA2      0.090!
ATOM 2O2    OG2D1    -0.630!
ATOM 2O1    OG302    -0.490!
ATOM 2C2    CG2R61    0.090!
ATOM 2C1    CG2O2     0.770!

BOND 1C10 2O1

IC  1HX1  1HX2 *1C10   2O1 0.000  0.000  -120.000  0.000  0.000
IC   1O3   1C9  1C10   2O1 0.000  0.000  180.000  0.000  0.000
IC   1C9  1C10   2O1   2C1 0.000  0.000  180.000  0.000  0.000
IC  1C10   2O1   2C1   2C2 0.000  0.000  180.000  0.000  0.000
IC   1O3   1C9  1C10   2O1 0.000  0.000  180.000  0.000  0.000
IC   2O1   1C9 *1C10  1HX1 0.000  0.000  -120.000  0.000  0.000
IC   1C9  1C10   2O1   2C1 0.000  0.000  180.000  0.000  0.000
IC  1C10   2O1   2C1   2C2 0.000  0.000  180.000  0.000  0.000


PRES P00081 -0.000 ! linkage between MMAR and PROXIS
dele atom 1H22
dele atom 2H12

ATOM 1H43   HGA3      0.090!
ATOM 1H42   HGA3      0.090!
ATOM 1H41   HGA3      0.090!
ATOM 1C3    CG2O2     1.260!
ATOM 1C2    CG301    -0.100!
ATOM 1O2    OG302    -0.490!
ATOM 1O1    OG2D1    -0.630!
ATOM 1C4    CG331    -0.310!
ATOM 2H11   HGA1      0.090!
ATOM 2C1    CG311    -0.090!

BOND 1C2 2C1

IC   1C1   1C3  *1C2   2C1 0.000  0.000  -120.000  0.000  0.000
IC   1C1   1C5  *1C2   2C1 0.000  0.000  120.000  0.000  0.000
IC   1C3   1C5  *1C2   2C1 0.000  0.000  -120.000  0.000  0.000
IC  2H11   2C3  *2C1   1C2 0.000  0.000  120.000  0.000  0.000
IC  2H11   2C2  *2C1   1C2 0.000  0.000  -120.000  0.000  0.000
IC   2C3   2C2  *2C1   1C2 0.000  0.000  120.000  0.000  0.000
IC   1C1   1C2   2C1   2C2 0.000  0.000  180.000  0.000  0.000
IC   1C2   2C1   2C2   2O1 0.000  0.000  -180.000  0.000  0.000
IC  1H11   1C1   1C2   2C1 0.000  0.000  60.000  0.000  0.000
IC   2C1   1C1  *1C2   1C3 0.000  0.000  -120.000  0.000  0.000
IC   1C1   1C2   2C1   2C2 0.000  0.000  180.000  0.000  0.000
IC   2C2   1C2  *2C1   2C3 0.000  0.000  120.000  0.000  0.000
IC   2C2   1C2  *2C1  2H11 0.000  0.000  -120.000  0.000  0.000
IC   1C2   2C1   2C3  2H31 0.000  0.000  60.000  0.000  0.000
IC   1C2   2C1   2C2   2O1 0.000  0.000  -180.000  0.000  0.000


PRES P00082 -0.000 ! linkage between MMAR and PROXIR
dele atom 1H22
dele atom 2H12

ATOM 1H43   HGA3      0.090!
ATOM 1H42   HGA3      0.090!
ATOM 1H41   HGA3      0.090!
ATOM 1C3    CG2O2     1.260!
ATOM 1C2    CG301    -0.100!
ATOM 1O2    OG302    -0.490!
ATOM 1O1    OG2D1    -0.630!
ATOM 1C4    CG331    -0.310!
ATOM 2H11   HGA1      0.090!
ATOM 2C1    CG311    -0.090!

BOND 1C2 2C1

IC   1C1   1C3  *1C2   2C1 0.000  0.000  -120.000  0.000  0.000
IC   1C1   1C5  *1C2   2C1 0.000  0.000  120.000  0.000  0.000
IC   1C3   1C5  *1C2   2C1 0.000  0.000  -120.000  0.000  0.000
IC  2H11   2C3  *2C1   1C2 0.000  0.000  -120.000  0.000  0.000
IC  2H11   2C2  *2C1   1C2 0.000  0.000  120.000  0.000  0.000
IC   2C3   2C2  *2C1   1C2 0.000  0.000  -120.000  0.000  0.000
IC   1C1   1C2   2C1   2C2 0.000  0.000  -180.000  0.000  0.000
IC   1C2   2C1   2C2   2O1 0.000  0.000  180.000  0.000  0.000
IC  1H11   1C1   1C2   2C1 0.000  0.000  60.000  0.000  0.000
IC   2C1   1C1  *1C2   1C3 0.000  0.000  -120.000  0.000  0.000
IC   1C1   1C2   2C1   2C2 0.000  0.000  -180.000  0.000  0.000
IC   2C2   1C2  *2C1   2C3 0.000  0.000  -120.000  0.000  0.000
IC   2C2   1C2  *2C1  2H11 0.000  0.000  120.000  0.000  0.000
IC   1C2   2C1   2C3  2H31 0.000  0.000  -60.000  0.000  0.000
IC   1C2   2C1   2C2   2O1 0.000  0.000  180.000  0.000  0.000


PRES P00083 -0.000 ! linkage between PMAS and PROXIS
dele atom 1H22
dele atom 2H12

ATOM 1C4    CG331    -0.310!
ATOM 1O2    OG302    -0.490!
ATOM 1O1    OG2D1    -0.630!
ATOM 1C3    CG2O2     1.260!
ATOM 1C2    CG301    -0.100!
ATOM 1H43   HGA3      0.090!
ATOM 1H42   HGA3      0.090!
ATOM 1H41   HGA3      0.090!
ATOM 2H11   HGA1      0.090!
ATOM 2C1    CG311    -0.090!

BOND 1C2 2C1

IC   1C1   1C3  *1C2   2C1 0.000  0.000  120.000  0.000  0.000
IC   1C1   1C5  *1C2   2C1 0.000  0.000  -120.000  0.000  0.000
IC   1C3   1C5  *1C2   2C1 0.000  0.000  120.000  0.000  0.000
IC  2H11   2C3  *2C1   1C2 0.000  0.000  120.000  0.000  0.000
IC  2H11   2C2  *2C1   1C2 0.000  0.000  -120.000  0.000  0.000
IC   2C3   2C2  *2C1   1C2 0.000  0.000  120.000  0.000  0.000
IC   1C1   1C2   2C1   2C2 0.000  0.000  180.000  0.000  0.000
IC   1C2   2C1   2C2   2O1 0.000  0.000  -180.000  0.000  0.000
IC  1H11   1C1   1C2   2C1 0.000  0.000  60.000  0.000  0.000
IC   2C1   1C1  *1C2   1C3 0.000  0.000  120.000  0.000  0.000
IC   1C1   1C2   2C1   2C2 0.000  0.000  180.000  0.000  0.000
IC   2C2   1C2  *2C1   2C3 0.000  0.000  120.000  0.000  0.000
IC   2C2   1C2  *2C1  2H11 0.000  0.000  -120.000  0.000  0.000
IC   1C2   2C1   2C3  2H31 0.000  0.000  60.000  0.000  0.000
IC   1C2   2C1   2C2   2O1 0.000  0.000  -180.000  0.000  0.000


PRES P00084 -0.000 ! linkage between PMAS and PROXIR
dele atom 1H22
dele atom 2H12

ATOM 1C4    CG331    -0.310!
ATOM 1O2    OG302    -0.490!
ATOM 1O1    OG2D1    -0.630!
ATOM 1C3    CG2O2     1.260!
ATOM 1C2    CG301    -0.100!
ATOM 1H43   HGA3      0.090!
ATOM 1H42   HGA3      0.090!
ATOM 1H41   HGA3      0.090!
ATOM 2H11   HGA1      0.090!
ATOM 2C1    CG311    -0.090!

BOND 1C2 2C1

IC   1C1   1C3  *1C2   2C1 0.000  0.000  120.000  0.000  0.000
IC   1C1   1C5  *1C2   2C1 0.000  0.000  -120.000  0.000  0.000
IC   1C3   1C5  *1C2   2C1 0.000  0.000  120.000  0.000  0.000
IC  2H11   2C3  *2C1   1C2 0.000  0.000  -120.000  0.000  0.000
IC  2H11   2C2  *2C1   1C2 0.000  0.000  120.000  0.000  0.000
IC   2C3   2C2  *2C1   1C2 0.000  0.000  -120.000  0.000  0.000
IC   1C1   1C2   2C1   2C2 0.000  0.000  180.000  0.000  0.000
IC   1C2   2C1   2C2   2O1 0.000  0.000  180.000  0.000  0.000
IC  1H11   1C1   1C2   2C1 0.000  0.000  60.000  0.000  0.000
IC   2C1   1C1  *1C2   1C3 0.000  0.000  120.000  0.000  0.000
IC   1C1   1C2   2C1   2C2 0.000  0.000  180.000  0.000  0.000
IC   2C2   1C2  *2C1   2C3 0.000  0.000  -120.000  0.000  0.000
IC   2C2   1C2  *2C1  2H11 0.000  0.000  120.000  0.000  0.000
IC   1C2   2C1   2C3  2H31 0.000  0.000  -60.000  0.000  0.000
IC   1C2   2C1   2C2   2O1 0.000  0.000  180.000  0.000  0.000


PRES P00085 -0.000 ! linkage between MMAS and PROXIS
dele atom 1H22
dele atom 2H12

ATOM 1H43   HGA3      0.090!
ATOM 1H42   HGA3      0.090!
ATOM 1H41   HGA3      0.090!
ATOM 1C3    CG2O2     1.260!
ATOM 1C2    CG301    -0.100!
ATOM 1O2    OG302    -0.490!
ATOM 1O1    OG2D1    -0.630!
ATOM 1C4    CG331    -0.310!
ATOM 2H11   HGA1      0.090!
ATOM 2C1    CG311    -0.090!

BOND 1C2 2C1

IC   1C1   1C3  *1C2   2C1 0.000  0.000  120.000  0.000  0.000
IC   1C1   1C5  *1C2   2C1 0.000  0.000  -120.000  0.000  0.000
IC   1C3   1C5  *1C2   2C1 0.000  0.000  120.000  0.000  0.000
IC  2H11   2C3  *2C1   1C2 0.000  0.000  120.000  0.000  0.000
IC  2H11   2C2  *2C1   1C2 0.000  0.000  -120.000  0.000  0.000
IC   2C3   2C2  *2C1   1C2 0.000  0.000  120.000  0.000  0.000
IC   1C1   1C2   2C1   2C2 0.000  0.000  180.000  0.000  0.000
IC   1C2   2C1   2C2   2O1 0.000  0.000  -180.000  0.000  0.000
IC  1H11   1C1   1C2   2C1 0.000  0.000  60.000  0.000  0.000
IC   2C1   1C1  *1C2   1C3 0.000  0.000  120.000  0.000  0.000
IC   1C1   1C2   2C1   2C2 0.000  0.000  180.000  0.000  0.000
IC   2C2   1C2  *2C1   2C3 0.000  0.000  120.000  0.000  0.000
IC   2C2   1C2  *2C1  2H11 0.000  0.000  -120.000  0.000  0.000
IC   1C2   2C1   2C3  2H31 0.000  0.000  60.000  0.000  0.000
IC   1C2   2C1   2C2   2O1 0.000  0.000  -180.000  0.000  0.000


PRES P00086 -0.000 ! linkage between MMAR and PETL
dele atom 1H22
dele atom 2H11

ATOM 1H43   HGA3      0.090!
ATOM 1H42   HGA3      0.090!
ATOM 1H41   HGA3      0.090!
ATOM 1C3    CG2O2     0.960!
ATOM 1C2    CG301     0.160!
ATOM 1O2    OG302    -0.490!
ATOM 1O1    OG2D1    -0.630!
ATOM 1C4    CG331    -0.010!
ATOM 2O2    OG2D1    -0.630!
ATOM 2O1    OG302    -0.490!
ATOM 2C2    CG2R61    0.090!
ATOM 2C1    CG2O2     0.770!

BOND 1C2 2O1

IC   1C1   1C3  *1C2   2O1 0.000  0.000  -120.000  0.000  0.000
IC   1C1   1C5  *1C2   2O1 0.000  0.000  120.000  0.000  0.000
IC   1C3   1C5  *1C2   2O1 0.000  0.000  -120.000  0.000  0.000
IC   1C1   1C2   2O1   2C1 0.000  0.000  -180.000  0.000  0.000
IC   1C2   2O1   2C1   2C2 0.000  0.000  180.000  0.000  0.000
IC  1H11   1C1   1C2   2O1 0.000  0.000  60.000  0.000  0.000
IC   2O1   1C1  *1C2   1C3 0.000  0.000  -120.000  0.000  0.000
IC   1C1   1C2   2O1   2C1 0.000  0.000  -180.000  0.000  0.000
IC   1C2   2O1   2C1   2C2 0.000  0.000  180.000  0.000  0.000


PRES P00087 0.000 ! linkage between PMAS and PETL
dele atom 1H22
dele atom 2H11

ATOM 1C4    CG331    -0.010!
ATOM 1O2    OG302    -0.490!
ATOM 1O1    OG2D1    -0.630!
ATOM 1C3    CG2O2     0.960!
ATOM 1C2    CG301     0.160!
ATOM 1H43   HGA3      0.090!
ATOM 1H42   HGA3      0.090!
ATOM 1H41   HGA3      0.090!
ATOM 2O2    OG2D1    -0.630!
ATOM 2O1    OG302    -0.490!
ATOM 2C2    CG2R61    0.090!
ATOM 2C1    CG2O2     0.770!

BOND 1C2 2O1

IC   1C1   1C3  *1C2   2O1 0.000  0.000  120.000  0.000  0.000
IC   1C1   1C5  *1C2   2O1 0.000  0.000  -120.000  0.000  0.000
IC   1C3   1C5  *1C2   2O1 0.000  0.000  120.000  0.000  0.000
IC   1C5   1C1  *1C2   2O1 0.000  0.000  120.000  0.000  0.000
IC   1C1   1C2   2O1   2C1 0.000  0.000  180.000  0.000  0.000
IC   1C2   2O1   2C1   2C2 0.000  0.000  -180.000  0.000  0.000
IC  1H11   1C1   1C2   2O1 0.000  0.000  60.000  0.000  0.000
IC   2O1   1C1  *1C2   1C3 0.000  0.000  120.000  0.000  0.000
IC   1C1   1C2   2O1   2C1 0.000  0.000  180.000  0.000  0.000
IC   1C2   2O1   2C1   2C2 0.000  0.000  -180.000  0.000  0.000


PRES P00088 0.000 ! linkage between DMITC and AMIDI
dele atom 1H22
dele atom 2HE2

ATOM 1H62   HGA3      0.090!
ATOM 1C6    CG331    -0.010!
ATOM 1H63   HGA3      0.090!
ATOM 1H51   HGA3      0.090!
ATOM 1H61   HGA3      0.090!
ATOM 1C5    CG331    -0.010!
ATOM 1H52   HGA3      0.090!
ATOM 1H53   HGA3      0.090!
ATOM 1C3    CG2O2     0.960!
ATOM 1C2    CG301    -0.200!
ATOM 1O4    OG302    -0.490!
ATOM 1O3    OG2D1    -0.630!
ATOM 1O2    OG302    -0.490!
ATOM 1O1    OG2D1    -0.630!
ATOM 1C4    CG2O2     0.960!
ATOM 2HE1   HGA2      0.090!
ATOM 2HE3   HGA2      0.090!
ATOM 2CE    CG321    -0.180!

BOND 1C2 2CE

IC   1C1   1C3  *1C2   2CE 0.000  0.000  -120.000  0.000  0.000
IC   1C1   1C4  *1C2   2CE 0.000  0.000  120.000  0.000  0.000
IC   1C3   1C4  *1C2   2CE 0.000  0.000  -120.000  0.000  0.000
IC  2HE1   2C1  *2CE   1C2 0.000  0.000  120.000  0.000  0.000
IC  2HE1  2HE3  *2CE   1C2 0.000  0.000  -120.000  0.000  0.000
IC   2C1  2HE3  *2CE   1C2 0.000  0.000  120.000  0.000  0.000
IC   1C1   1C2   2CE   2C1 0.000  0.000  -180.000  0.000  0.000
IC   1C2   2CE   2C1   2N1 0.000  0.000  180.000  0.000  0.000
IC   1C3   1C1  *1C2   2CE 0.000  0.000  120.000  0.000  0.000
IC   1C1   1C2   2CE   2C1 0.000  0.000  -180.000  0.000  0.000
IC   2C1   1C2  *2CE  2HE1 0.000  0.000  120.000  0.000  0.000
IC   2C1   1C2  *2CE  2HE3 0.000  0.000  -120.000  0.000  0.000
IC   1C2   2CE   2C1   2N1 0.000  0.000  180.000  0.000  0.000


PRES P00089 0.000 ! linkage between PROR and PIBUT
dele atom 1H22
dele atom 2H12

ATOM 1H21   HGA1      0.090!
ATOM 1C2    CG311    -0.090!
ATOM 2H11   HGA2      0.090!
ATOM 2H13   HGA2      0.090!
ATOM 2C1    CG321    -0.180!

BOND 1C2 2C1

IC  1H21   1C1  *1C2   2C1 0.000  0.000  -120.000  0.000  0.000
IC  1H21   1C3  *1C2   2C1 0.000  0.000  120.000  0.000  0.000
IC   1C1   1C3  *1C2   2C1 0.000  0.000  -120.000  0.000  0.000
IC  2H11  2H13  *2C1   1C2 0.000  0.000  -120.000  0.000  0.000
IC  2H11   2C2  *2C1   1C2 0.000  0.000  120.000  0.000  0.000
IC  2H13   2C2  *2C1   1C2 0.000  0.000  -120.000  0.000  0.000
IC   1C1   1C2   2C1   2C2 0.000  0.000  180.000  0.000  0.000
IC  1H11   1C1   1C2   2C1 0.000  0.000  60.000  0.000  0.000
IC   2C1   1C1  *1C2   1C3 0.000  0.000  -120.000  0.000  0.000
IC   1C1   1C2   2C1   2C2 0.000  0.000  180.000  0.000  0.000
IC   2C2   1C2  *2C1  2H11 0.000  0.000  120.000  0.000  0.000
IC   2C2   1C2  *2C1  2H13 0.000  0.000  -120.000  0.000  0.000
IC   1C2   2C1   2C2   2C3 0.000  0.000  -60.000  0.000  0.000


PRES P00090 0.000 ! linkage between STYRS and ETKTS
dele atom 1H22
dele atom 2H12

ATOM 1H21   HGA1      0.090!
ATOM 1C2    CG311    -0.090!
ATOM 2H11   HGA2      0.090!
ATOM 2H13   HGA2      0.090!
ATOM 2C1    CG321    -0.180!

BOND 1C2 2C1

IC  1H21   1C1  *1C2   2C1 0.000  0.000  120.000  0.000  0.000
IC  1H21   1C3  *1C2   2C1 0.000  0.000  -120.000  0.000  0.000
IC   1C1   1C3  *1C2   2C1 0.000  0.000  120.000  0.000  0.000
IC  2H11  2H13  *2C1   1C2 0.000  0.000  -120.000  0.000  0.000
IC  2H11   2C2  *2C1   1C2 0.000  0.000  120.000  0.000  0.000
IC  2H13   2C2  *2C1   1C2 0.000  0.000  -120.000  0.000  0.000
IC   1C1   1C2   2C1   2C2 0.000  0.000  -180.000  0.000  0.000
IC   1C3   1C1  *1C2   2C1 0.000  0.000  -120.000  0.000  0.000
IC   1C1   1C2   2C1   2C2 0.000  0.000  -180.000  0.000  0.000
IC   2C2   1C2  *2C1  2H11 0.000  0.000  120.000  0.000  0.000
IC   2C2   1C2  *2C1  2H13 0.000  0.000  -120.000  0.000  0.000
IC   1C2   2C1   2C2   2C3 0.000  0.000  -60.000  0.000  0.000


PRES P00091 0.000 ! linkage between STYRS and ETKTR
dele atom 1H22
dele atom 2H12

ATOM 1H21   HGA1      0.090!
ATOM 1C2    CG311    -0.090!
ATOM 2H11   HGA2      0.090!
ATOM 2H13   HGA2      0.090!
ATOM 2C1    CG321    -0.180!

BOND 1C2 2C1

IC  1H21   1C1  *1C2   2C1 0.000  0.000  120.000  0.000  0.000
IC  1H21   1C3  *1C2   2C1 0.000  0.000  -120.000  0.000  0.000
IC   1C1   1C3  *1C2   2C1 0.000  0.000  120.000  0.000  0.000
IC  2H11  2H13  *2C1   1C2 0.000  0.000  -120.000  0.000  0.000
IC  2H11   2C2  *2C1   1C2 0.000  0.000  120.000  0.000  0.000
IC  2H13   2C2  *2C1   1C2 0.000  0.000  -120.000  0.000  0.000
IC   1C1   1C2   2C1   2C2 0.000  0.000  180.000  0.000  0.000
IC   1C3   1C1  *1C2   2C1 0.000  0.000  -120.000  0.000  0.000
IC   1C1   1C2   2C1   2C2 0.000  0.000  180.000  0.000  0.000
IC   2C2   1C2  *2C1  2H11 0.000  0.000  120.000  0.000  0.000
IC   2C2   1C2  *2C1  2H13 0.000  0.000  -120.000  0.000  0.000
IC   1C2   2C1   2C2   2C3 0.000  0.000  60.000  0.000  0.000


PRES P00092 0.000 ! linkage between PROR and ETHY
dele atom 1H22
dele atom 2H12

ATOM 1H21   HGA1      0.090!
ATOM 1C2    CG311    -0.090!
ATOM 2H11   HGA2      0.090!
ATOM 2H13   HGA2      0.090!
ATOM 2C1    CG321    -0.180!

BOND 1C2 2C1

IC  1H21   1C1  *1C2   2C1 0.000  0.000  -120.000  0.000  0.000
IC  1H21   1C3  *1C2   2C1 0.000  0.000  120.000  0.000  0.000
IC   1C1   1C3  *1C2   2C1 0.000  0.000  -120.000  0.000  0.000
IC  2H11  2H13  *2C1   1C2 0.000  0.000  -120.000  0.000  0.000
IC  2H11   2C2  *2C1   1C2 0.000  0.000  120.000  0.000  0.000
IC  2H13   2C2  *2C1   1C2 0.000  0.000  -120.000  0.000  0.000
IC   1C1   1C2   2C1   2C2 0.000  0.000  180.000  0.000  0.000
IC  1H11   1C1   1C2   2C1 0.000  0.000  60.000  0.000  0.000
IC   2C1   1C1  *1C2   1C3 0.000  0.000  -120.000  0.000  0.000
IC   1C1   1C2   2C1   2C2 0.000  0.000  180.000  0.000  0.000
IC   2C2   1C2  *2C1  2H11 0.000  0.000  120.000  0.000  0.000
IC   2C2   1C2  *2C1  2H13 0.000  0.000  -120.000  0.000  0.000
IC   1C2   2C1   2C2  2H21 0.000  0.000  60.000  0.000  0.000


PRES P00093 0.000 ! linkage between PROXR and 1BUTS
dele atom 1H22
dele atom 2H12

ATOM 1H21   HGA1      0.090!
ATOM 1C2    CG311    -0.090!
ATOM 2H11   HGA2      0.090!
ATOM 2H13   HGA2      0.090!
ATOM 2C1    CG321    -0.180!

BOND 1C2 2C1

IC  1H21   1C1  *1C2   2C1 0.000  0.000  -120.000  0.000  0.000
IC  1H21   1C3  *1C2   2C1 0.000  0.000  120.000  0.000  0.000
IC   1C1   1C3  *1C2   2C1 0.000  0.000  -120.000  0.000  0.000
IC  2H11  2H13  *2C1   1C2 0.000  0.000  -120.000  0.000  0.000
IC  2H11   2C2  *2C1   1C2 0.000  0.000  120.000  0.000  0.000
IC  2H13   2C2  *2C1   1C2 0.000  0.000  -120.000  0.000  0.000
IC   1O1   1C1   1C2   2C1 0.000  0.000  -180.000  0.000  0.000
IC   1C1   1C2   2C1   2C2 0.000  0.000  180.000  0.000  0.000
IC   1O1   1C1   1C2   2C1 0.000  0.000  -180.000  0.000  0.000
IC   2C1   1C1  *1C2   1C3 0.000  0.000  -120.000  0.000  0.000
IC   1C1   1C2   2C1   2C2 0.000  0.000  180.000  0.000  0.000
IC   2C2   1C2  *2C1  2H11 0.000  0.000  120.000  0.000  0.000
IC   2C2   1C2  *2C1  2H13 0.000  0.000  -120.000  0.000  0.000
IC   1C2   2C1   2C2   2C3 0.000  0.000  -60.000  0.000  0.000


PRES P00094 0.000 ! linkage between AAMDR and ETKTR
dele atom 1H22
dele atom 2H12

ATOM 1H21   HGA1      0.090!
ATOM 1C2    CG311    -0.090!
ATOM 2H11   HGA2      0.090!
ATOM 2H13   HGA2      0.090!
ATOM 2C1    CG321    -0.180!

BOND 1C2 2C1

IC  1H21   1C1  *1C2   2C1 0.000  0.000  -120.000  0.000  0.000
IC  1H21   1C3  *1C2   2C1 0.000  0.000  120.000  0.000  0.000
IC   1C1   1C3  *1C2   2C1 0.000  0.000  -120.000  0.000  0.000
IC  2H11  2H13  *2C1   1C2 0.000  0.000  -120.000  0.000  0.000
IC  2H11   2C2  *2C1   1C2 0.000  0.000  120.000  0.000  0.000
IC  2H13   2C2  *2C1   1C2 0.000  0.000  -120.000  0.000  0.000
IC   1C1   1C2   2C1   2C2 0.000  0.000  180.000  0.000  0.000
IC  1H11   1C1   1C2   2C1 0.000  0.000  60.000  0.000  0.000
IC   2C1   1C1  *1C2   1C3 0.000  0.000  -120.000  0.000  0.000
IC   1C1   1C2   2C1   2C2 0.000  0.000  180.000  0.000  0.000
IC   2C2   1C2  *2C1  2H11 0.000  0.000  120.000  0.000  0.000
IC   2C2   1C2  *2C1  2H13 0.000  0.000  -120.000  0.000  0.000
IC   1C2   2C1   2C2   2C3 0.000  0.000  60.000  0.000  0.000


PRES P00095 0.000 ! linkage between PROS and VIALS
dele atom 1H22
dele atom 2H12

ATOM 1H21   HGA1      0.090!
ATOM 1C2    CG311    -0.090!
ATOM 2H11   HGA2      0.090!
ATOM 2H13   HGA2      0.090!
ATOM 2C1    CG321    -0.180!

BOND 1C2 2C1

IC  1H21   1C1  *1C2   2C1 0.000  0.000  -120.000  0.000  0.000
IC  1H21   1C3  *1C2   2C1 0.000  0.000  120.000  0.000  0.000
IC   1C1   1C3  *1C2   2C1 0.000  0.000  -120.000  0.000  0.000
IC  2H11  2H13  *2C1   1C2 0.000  0.000  -120.000  0.000  0.000
IC  2H11   2C2  *2C1   1C2 0.000  0.000  120.000  0.000  0.000
IC  2H13   2C2  *2C1   1C2 0.000  0.000  -120.000  0.000  0.000
IC   1C1   1C2   2C1   2C2 0.000  0.000  180.000  0.000  0.000
IC  1H11   1C1   1C2   2C1 0.000  0.000  -60.000  0.000  0.000
IC   2C1   1C1  *1C2   1C3 0.000  0.000  -120.000  0.000  0.000
IC   1C1   1C2   2C1   2C2 0.000  0.000  180.000  0.000  0.000
IC   2C2   1C2  *2C1  2H11 0.000  0.000  120.000  0.000  0.000
IC   2C2   1C2  *2C1  2H13 0.000  0.000  -120.000  0.000  0.000
IC   1C2   2C1   2C2   2O1 0.000  0.000  -60.000  0.000  0.000


PRES P00096 0.000 ! linkage between PROXS and 14IPT
dele atom 1H22
dele atom 2H12

ATOM 1H21   HGA1      0.090!
ATOM 1C2    CG311    -0.090!
ATOM 2H11   HGA2      0.090!
ATOM 2H13   HGA2      0.090!
ATOM 2C1    CG321    -0.180!

BOND 1C2 2C1

IC  1H21   1C1  *1C2   2C1 0.000  0.000  120.000  0.000  0.000
IC  1H21   1C3  *1C2   2C1 0.000  0.000  -120.000  0.000  0.000
IC   1C1   1C3  *1C2   2C1 0.000  0.000  120.000  0.000  0.000
IC  2H11  2H13  *2C1   1C2 0.000  0.000  -120.000  0.000  0.000
IC  2H11   2C2  *2C1   1C2 0.000  0.000  120.000  0.000  0.000
IC  2H13   2C2  *2C1   1C2 0.000  0.000  -120.000  0.000  0.000
IC   1O1   1C1   1C2   2C1 0.000  0.000  180.000  0.000  0.000
IC   1C1   1C2   2C1   2C2 0.000  0.000  -180.000  0.000  0.000
IC   1C2   2C1   2C2   2C3 0.000  0.000  -180.000  0.000  0.000
IC   1O1   1C1   1C2   2C1 0.000  0.000  180.000  0.000  0.000
IC   2C1   1C1  *1C2   1C3 0.000  0.000  120.000  0.000  0.000
IC   1C1   1C2   2C1   2C2 0.000  0.000  -180.000  0.000  0.000
IC   2C2   1C2  *2C1  2H11 0.000  0.000  120.000  0.000  0.000
IC  2H11   1C2  *2C1  2H13 0.000  0.000  120.000  0.000  0.000
IC   1C2   2C1   2C2   2C3 0.000  0.000  -180.000  0.000  0.000


PRES P00097 0.000 ! linkage between PROS and 13BDT
dele atom 1H22
dele atom 2H12

ATOM 1H21   HGA1      0.090!
ATOM 1C2    CG311    -0.090!
ATOM 2H11   HGA2      0.090!
ATOM 2H13   HGA2      0.090!
ATOM 2C1    CG321    -0.180!

BOND 1C2 2C1

IC  1H21   1C1  *1C2   2C1 0.000  0.000  -120.000  0.000  0.000
IC  1H21   1C3  *1C2   2C1 0.000  0.000  120.000  0.000  0.000
IC   1C1   1C3  *1C2   2C1 0.000  0.000  -120.000  0.000  0.000
IC  2H11  2H13  *2C1   1C2 0.000  0.000  -120.000  0.000  0.000
IC  2H11   2C2  *2C1   1C2 0.000  0.000  120.000  0.000  0.000
IC  2H13   2C2  *2C1   1C2 0.000  0.000  -120.000  0.000  0.000
IC   1C1   1C2   2C1   2C2 0.000  0.000  180.000  0.000  0.000
IC   1C2   2C1   2C2   2C3 0.000  0.000  180.000  0.000  0.000
IC  1H11   1C1   1C2   2C1 0.000  0.000  -60.000  0.000  0.000
IC   2C1   1C1  *1C2   1C3 0.000  0.000  -120.000  0.000  0.000
IC   1C1   1C2   2C1   2C2 0.000  0.000  180.000  0.000  0.000
IC   2C2   1C2  *2C1  2H11 0.000  0.000  120.000  0.000  0.000
IC  2H11   1C2  *2C1  2H13 0.000  0.000  120.000  0.000  0.000
IC   1C2   2C1   2C2   2C3 0.000  0.000  180.000  0.000  0.000


PRES P00098 0.000 ! linkage between 1BUTS and EIMINI
dele atom 1H22
dele atom 2H12

ATOM 1H21   HGA1      0.090!
ATOM 1C2    CG311    -0.090!
ATOM 2H11   HGA2      0.090!
ATOM 2H13   HGA2      0.090!
ATOM 2C1    CG321    -0.180!

BOND 1C2 2C1

IC  1H21   1C1  *1C2   2C1 0.000  0.000  120.000  0.000  0.000
IC  1H21   1C3  *1C2   2C1 0.000  0.000  -120.000  0.000  0.000
IC   1C1   1C3  *1C2   2C1 0.000  0.000  120.000  0.000  0.000
IC  2H11  2H13  *2C1   1C2 0.000  0.000  -120.000  0.000  0.000
IC  2H11   2C2  *2C1   1C2 0.000  0.000  120.000  0.000  0.000
IC  2H13   2C2  *2C1   1C2 0.000  0.000  -120.000  0.000  0.000
IC   1C1   1C2   2C1   2C2 0.000  0.000  180.000  0.000  0.000
IC   1C2   2C1   2C2   2N2 0.000  0.000  180.000  0.000  0.000
IC  1H11   1C1   1C2   2C1 0.000  0.000  60.000  0.000  0.000
IC   2C1   1C1  *1C2   1C3 0.000  0.000  120.000  0.000  0.000
IC   1C1   1C2   2C1   2C2 0.000  0.000  180.000  0.000  0.000
IC   2C2   1C2  *2C1  2H11 0.000  0.000  120.000  0.000  0.000
IC  2H11   1C2  *2C1  2H13 0.000  0.000  120.000  0.000  0.000
IC   1C2   2C1   2C2   2N2 0.000  0.000  180.000  0.000  0.000


PRES P00099 0.000 ! linkage between 1BUTS and ETHOXI
dele atom 1H22
dele atom 2H12

ATOM 1H21   HGA1      0.090!
ATOM 1C2    CG311    -0.090!
ATOM 2H11   HGA2      0.090!
ATOM 2H13   HGA2      0.090!
ATOM 2C1    CG321    -0.180!

BOND 1C2 2C1

IC  1H21   1C1  *1C2   2C1 0.000  0.000  120.000  0.000  0.000
IC  1H21   1C3  *1C2   2C1 0.000  0.000  -120.000  0.000  0.000
IC   1C1   1C3  *1C2   2C1 0.000  0.000  120.000  0.000  0.000
IC  2H11  2H13  *2C1   1C2 0.000  0.000  -120.000  0.000  0.000
IC  2H11   2C2  *2C1   1C2 0.000  0.000  120.000  0.000  0.000
IC  2H13   2C2  *2C1   1C2 0.000  0.000  -120.000  0.000  0.000
IC   1C1   1C2   2C1   2C2 0.000  0.000  180.000  0.000  0.000
IC   1C2   2C1   2C2   2O1 0.000  0.000  -180.000  0.000  0.000
IC  1H11   1C1   1C2   2C1 0.000  0.000  60.000  0.000  0.000
IC   2C1   1C1  *1C2   1C3 0.000  0.000  120.000  0.000  0.000
IC   1C1   1C2   2C1   2C2 0.000  0.000  180.000  0.000  0.000
IC   2C2   1C2  *2C1  2H11 0.000  0.000  120.000  0.000  0.000
IC   2C2   1C2  *2C1  2H13 0.000  0.000  -120.000  0.000  0.000
IC   1C2   2C1   2C2   2O1 0.000  0.000  -180.000  0.000  0.000


PRES P00100 0.000 ! linkage between PROXR and PMAR
dele atom 1H22
dele atom 2H12

ATOM 1H21   HGA1      0.090!
ATOM 1C2    CG311    -0.090!
ATOM 2C1    CG321    -0.180!
ATOM 2H11   HGA2      0.090!
ATOM 2H13   HGA2      0.090!

BOND 1C2 2C1

IC  1H21   1C1  *1C2   2C1 0.000  0.000  -120.000  0.000  0.000
IC  1H21   1C3  *1C2   2C1 0.000  0.000  120.000  0.000  0.000
IC   1C1   1C3  *1C2   2C1 0.000  0.000  -120.000  0.000  0.000
IC  2H11  2H13  *2C1   1C2 0.000  0.000  -120.000  0.000  0.000
IC  2H11   2C2  *2C1   1C2 0.000  0.000  120.000  0.000  0.000
IC  2H13   2C2  *2C1   1C2 0.000  0.000  -120.000  0.000  0.000
IC   1O1   1C1   1C2   2C1 0.000  0.000  -180.000  0.000  0.000
IC   1C1   1C2   2C1   2C2 0.000  0.000  180.000  0.000  0.000
IC   1O1   1C1   1C2   2C1 0.000  0.000  -180.000  0.000  0.000
IC   2C1   1C1  *1C2   1C3 0.000  0.000  -120.000  0.000  0.000
IC   1C1   1C2   2C1   2C2 0.000  0.000  180.000  0.000  0.000
IC   2C2   1C2  *2C1  2H11 0.000  0.000  120.000  0.000  0.000
IC   2C2   1C2  *2C1  2H13 0.000  0.000  -120.000  0.000  0.000
IC   1C2   2C1   2C2   2C3 0.000  0.000  60.000  0.000  0.000


PRES P00101 0.000 ! linkage between STYRR and ETHOXI
dele atom 1H22
dele atom 2H12

ATOM 1H21   HGA1      0.090!
ATOM 1C2    CG311    -0.090!
ATOM 2H11   HGA2      0.090!
ATOM 2H13   HGA2      0.090!
ATOM 2C1    CG321    -0.180!

BOND 1C2 2C1

IC  1H21   1C1  *1C2   2C1 0.000  0.000  -120.000  0.000  0.000
IC  1H21   1C3  *1C2   2C1 0.000  0.000  120.000  0.000  0.000
IC   1C1   1C3  *1C2   2C1 0.000  0.000  -120.000  0.000  0.000
IC  2H11  2H13  *2C1   1C2 0.000  0.000  -120.000  0.000  0.000
IC  2H11   2C2  *2C1   1C2 0.000  0.000  120.000  0.000  0.000
IC  2H13   2C2  *2C1   1C2 0.000  0.000  -120.000  0.000  0.000
IC   1C1   1C2   2C1   2C2 0.000  0.000  -180.000  0.000  0.000
IC   1C2   2C1   2C2   2O1 0.000  0.000  180.000  0.000  0.000
IC   1C3   1C1  *1C2   2C1 0.000  0.000  120.000  0.000  0.000
IC   1C1   1C2   2C1   2C2 0.000  0.000  -180.000  0.000  0.000
IC   2C2   1C2  *2C1  2H11 0.000  0.000  120.000  0.000  0.000
IC   2C2   1C2  *2C1  2H13 0.000  0.000  -120.000  0.000  0.000
IC   1C2   2C1   2C2   2O1 0.000  0.000  180.000  0.000  0.000


PRES P00102 0.000 ! linkage between PROS and PMAR
dele atom 1H22
dele atom 2H12

ATOM 1H21   HGA1      0.090!
ATOM 1C2    CG311    -0.090!
ATOM 2C1    CG321    -0.180!
ATOM 2H11   HGA2      0.090!
ATOM 2H13   HGA2      0.090!

BOND 1C2 2C1

IC  1H21   1C1  *1C2   2C1 0.000  0.000  -120.000  0.000  0.000
IC  1H21   1C3  *1C2   2C1 0.000  0.000  120.000  0.000  0.000
IC   1C1   1C3  *1C2   2C1 0.000  0.000  -120.000  0.000  0.000
IC  2H11  2H13  *2C1   1C2 0.000  0.000  -120.000  0.000  0.000
IC  2H11   2C2  *2C1   1C2 0.000  0.000  120.000  0.000  0.000
IC  2H13   2C2  *2C1   1C2 0.000  0.000  -120.000  0.000  0.000
IC   1C1   1C2   2C1   2C2 0.000  0.000  180.000  0.000  0.000
IC  1H11   1C1   1C2   2C1 0.000  0.000  -60.000  0.000  0.000
IC   2C1   1C1  *1C2   1C3 0.000  0.000  -120.000  0.000  0.000
IC   1C1   1C2   2C1   2C2 0.000  0.000  180.000  0.000  0.000
IC   2C2   1C2  *2C1  2H11 0.000  0.000  120.000  0.000  0.000
IC   2C2   1C2  *2C1  2H13 0.000  0.000  -120.000  0.000  0.000
IC   1C2   2C1   2C2   2C3 0.000  0.000  60.000  0.000  0.000


PRES P00103 0.000 ! linkage between 1BUTS and VIALS
dele atom 1H22
dele atom 2H12

ATOM 1H21   HGA1      0.090!
ATOM 1C2    CG311    -0.090!
ATOM 2H11   HGA2      0.090!
ATOM 2H13   HGA2      0.090!
ATOM 2C1    CG321    -0.180!

BOND 1C2 2C1

IC  1H21   1C1  *1C2   2C1 0.000  0.000  120.000  0.000  0.000
IC  1H21   1C3  *1C2   2C1 0.000  0.000  -120.000  0.000  0.000
IC   1C1   1C3  *1C2   2C1 0.000  0.000  120.000  0.000  0.000
IC  2H11  2H13  *2C1   1C2 0.000  0.000  -120.000  0.000  0.000
IC  2H11   2C2  *2C1   1C2 0.000  0.000  120.000  0.000  0.000
IC  2H13   2C2  *2C1   1C2 0.000  0.000  -120.000  0.000  0.000
IC   1C1   1C2   2C1   2C2 0.000  0.000  -180.000  0.000  0.000
IC  1H11   1C1   1C2   2C1 0.000  0.000  60.000  0.000  0.000
IC   2C1   1C1  *1C2   1C3 0.000  0.000  120.000  0.000  0.000
IC   1C1   1C2   2C1   2C2 0.000  0.000  -180.000  0.000  0.000
IC   2C2   1C2  *2C1  2H11 0.000  0.000  120.000  0.000  0.000
IC   2C2   1C2  *2C1  2H13 0.000  0.000  -120.000  0.000  0.000
IC   1C2   2C1   2C2   2O1 0.000  0.000  -60.000  0.000  0.000


PRES P00104 0.000 ! linkage between 1BUTS and VIALR
dele atom 1H22
dele atom 2H12

ATOM 1H21   HGA1      0.090!
ATOM 1C2    CG311    -0.090!
ATOM 2H11   HGA2      0.090!
ATOM 2H13   HGA2      0.090!
ATOM 2C1    CG321    -0.180!

BOND 1C2 2C1

IC  1H21   1C1  *1C2   2C1 0.000  0.000  120.000  0.000  0.000
IC  1H21   1C3  *1C2   2C1 0.000  0.000  -120.000  0.000  0.000
IC   1C1   1C3  *1C2   2C1 0.000  0.000  120.000  0.000  0.000
IC  2H11  2H13  *2C1   1C2 0.000  0.000  -120.000  0.000  0.000
IC  2H11   2C2  *2C1   1C2 0.000  0.000  120.000  0.000  0.000
IC  2H13   2C2  *2C1   1C2 0.000  0.000  -120.000  0.000  0.000
IC   1C1   1C2   2C1   2C2 0.000  0.000  -180.000  0.000  0.000
IC  1H11   1C1   1C2   2C1 0.000  0.000  60.000  0.000  0.000
IC   2C1   1C1  *1C2   1C3 0.000  0.000  120.000  0.000  0.000
IC   1C1   1C2   2C1   2C2 0.000  0.000  -180.000  0.000  0.000
IC   2C2   1C2  *2C1  2H11 0.000  0.000  120.000  0.000  0.000
IC   2C2   1C2  *2C1  2H13 0.000  0.000  -120.000  0.000  0.000
IC   1C2   2C1   2C2   2O1 0.000  0.000  60.000  0.000  0.000


PRES P00105 0.000 ! linkage between PROXR and KETN
dele atom 1H22
dele atom 2H12

ATOM 1H21   HGA1      0.090!
ATOM 1C2    CG311    -0.090!
ATOM 2H11   HGA2      0.090!
ATOM 2H13   HGA2      0.090!
ATOM 2C1    CG321    -0.180!

BOND 1C2 2C1

IC  1H21   1C1  *1C2   2C1 0.000  0.000  -120.000  0.000  0.000
IC  1H21   1C3  *1C2   2C1 0.000  0.000  120.000  0.000  0.000
IC   1C1   1C3  *1C2   2C1 0.000  0.000  -120.000  0.000  0.000
IC  2H11  2H13  *2C1   1C2 0.000  0.000  120.000  0.000  0.000
IC  2H11   2C2  *2C1   1C2 0.000  0.000  -120.000  0.000  0.000
IC  2H13   2C2  *2C1   1C2 0.000  0.000  120.000  0.000  0.000
IC   1O1   1C1   1C2   2C1 0.000  0.000  -180.000  0.000  0.000
IC   1C1   1C2   2C1   2C2 0.000  0.000  180.000  0.000  0.000
IC   1C2   2C1   2C2   2C3 0.000  0.000  180.000  0.000  0.000
IC   1O1   1C1   1C2   2C1 0.000  0.000  -180.000  0.000  0.000
IC   2C1   1C1  *1C2   1C3 0.000  0.000  -120.000  0.000  0.000
IC   1C1   1C2   2C1   2C2 0.000  0.000  180.000  0.000  0.000
IC   2C2   1C2  *2C1  2H11 0.000  0.000  -120.000  0.000  0.000
IC   2C2   1C2  *2C1  2H13 0.000  0.000  120.000  0.000  0.000
IC   1C2   2C1   2C2   2C3 0.000  0.000  180.000  0.000  0.000


PRES P00106 0.000 ! linkage between PROS and AACS
dele atom 1H22
dele atom 2H12

ATOM 1H21   HGA1      0.090!
ATOM 1C2    CG311    -0.090!
ATOM 2H11   HGA2      0.090!
ATOM 2H13   HGA2      0.090!
ATOM 2C1    CG321    -0.180!

BOND 1C2 2C1

IC  1H21   1C1  *1C2   2C1 0.000  0.000  -120.000  0.000  0.000
IC  1H21   1C3  *1C2   2C1 0.000  0.000  120.000  0.000  0.000
IC   1C1   1C3  *1C2   2C1 0.000  0.000  -120.000  0.000  0.000
IC  2H11  2H13  *2C1   1C2 0.000  0.000  -120.000  0.000  0.000
IC  2H11   2C2  *2C1   1C2 0.000  0.000  120.000  0.000  0.000
IC  2H13   2C2  *2C1   1C2 0.000  0.000  -120.000  0.000  0.000
IC   1C1   1C2   2C1   2C2 0.000  0.000  180.000  0.000  0.000
IC  1H11   1C1   1C2   2C1 0.000  0.000  -60.000  0.000  0.000
IC   2C1   1C1  *1C2   1C3 0.000  0.000  -120.000  0.000  0.000
IC   1C1   1C2   2C1   2C2 0.000  0.000  180.000  0.000  0.000
IC   2C2   1C2  *2C1  2H11 0.000  0.000  120.000  0.000  0.000
IC   2C2   1C2  *2C1  2H13 0.000  0.000  -120.000  0.000  0.000
IC   1C2   2C1   2C2   2C3 0.000  0.000  -60.000  0.000  0.000


PRES P00107 0.000 ! linkage between PROXS and VIPR
dele atom 1H22
dele atom 2H12

ATOM 1H21   HGA1      0.090!
ATOM 1C2    CG311    -0.090!
ATOM 2H11   HGA2      0.090!
ATOM 2H13   HGA2      0.090!
ATOM 2C1    CG321    -0.180!

BOND 1C2 2C1

IC  1H21   1C1  *1C2   2C1 0.000  0.000  120.000  0.000  0.000
IC  1H21   1C3  *1C2   2C1 0.000  0.000  -120.000  0.000  0.000
IC   1C1   1C3  *1C2   2C1 0.000  0.000  120.000  0.000  0.000
IC  2H11  2H13  *2C1   1C2 0.000  0.000  -120.000  0.000  0.000
IC  2H11   2C2  *2C1   1C2 0.000  0.000  120.000  0.000  0.000
IC  2H13   2C2  *2C1   1C2 0.000  0.000  -120.000  0.000  0.000
IC   1O1   1C1   1C2   2C1 0.000  0.000  180.000  0.000  0.000
IC   1C1   1C2   2C1   2C2 0.000  0.000  180.000  0.000  0.000
IC   1O1   1C1   1C2   2C1 0.000  0.000  180.000  0.000  0.000
IC   2C1   1C1  *1C2   1C3 0.000  0.000  120.000  0.000  0.000
IC   1C1   1C2   2C1   2C2 0.000  0.000  180.000  0.000  0.000
IC   2C2   1C2  *2C1  2H11 0.000  0.000  120.000  0.000  0.000
IC   2C2   1C2  *2C1  2H13 0.000  0.000  -120.000  0.000  0.000
IC   1C2   2C1   2C2   2N1 0.000  0.000  60.000  0.000  0.000


PRES P00108 0.000 ! linkage between PROXS and VIPS
dele atom 1H22
dele atom 2H12

ATOM 1H21   HGA1      0.090!
ATOM 1C2    CG311    -0.090!
ATOM 2H11   HGA2      0.090!
ATOM 2H13   HGA2      0.090!
ATOM 2C1    CG321    -0.180!

BOND 1C2 2C1

IC  1H21   1C1  *1C2   2C1 0.000  0.000  120.000  0.000  0.000
IC  1H21   1C3  *1C2   2C1 0.000  0.000  -120.000  0.000  0.000
IC   1C1   1C3  *1C2   2C1 0.000  0.000  120.000  0.000  0.000
IC  2H11  2H13  *2C1   1C2 0.000  0.000  -120.000  0.000  0.000
IC  2H11   2C2  *2C1   1C2 0.000  0.000  120.000  0.000  0.000
IC  2H13   2C2  *2C1   1C2 0.000  0.000  -120.000  0.000  0.000
IC   1O1   1C1   1C2   2C1 0.000  0.000  180.000  0.000  0.000
IC   1C1   1C2   2C1   2C2 0.000  0.000  -180.000  0.000  0.000
IC   1O1   1C1   1C2   2C1 0.000  0.000  180.000  0.000  0.000
IC   2C1   1C1  *1C2   1C3 0.000  0.000  120.000  0.000  0.000
IC   1C1   1C2   2C1   2C2 0.000  0.000  -180.000  0.000  0.000
IC   2C2   1C2  *2C1  2H11 0.000  0.000  120.000  0.000  0.000
IC   2C2   1C2  *2C1  2H13 0.000  0.000  -120.000  0.000  0.000
IC   1C2   2C1   2C2   2N1 0.000  0.000  -60.000  0.000  0.000


PRES P00109 0.000 ! linkage between AAMDR and KETN
dele atom 1H22
dele atom 2H12

ATOM 1H21   HGA1      0.090!
ATOM 1C2    CG311    -0.090!
ATOM 2H11   HGA2      0.090!
ATOM 2H13   HGA2      0.090!
ATOM 2C1    CG321    -0.180!

BOND 1C2 2C1

IC  1H21   1C1  *1C2   2C1 0.000  0.000  -120.000  0.000  0.000
IC  1H21   1C3  *1C2   2C1 0.000  0.000  120.000  0.000  0.000
IC   1C1   1C3  *1C2   2C1 0.000  0.000  -120.000  0.000  0.000
IC  2H11  2H13  *2C1   1C2 0.000  0.000  120.000  0.000  0.000
IC  2H11   2C2  *2C1   1C2 0.000  0.000  -120.000  0.000  0.000
IC  2H13   2C2  *2C1   1C2 0.000  0.000  120.000  0.000  0.000
IC   1C1   1C2   2C1   2C2 0.000  0.000  180.000  0.000  0.000
IC   1C2   2C1   2C2   2C3 0.000  0.000  180.000  0.000  0.000
IC  1H11   1C1   1C2   2C1 0.000  0.000  60.000  0.000  0.000
IC   2C1   1C1  *1C2   1C3 0.000  0.000  -120.000  0.000  0.000
IC   1C1   1C2   2C1   2C2 0.000  0.000  180.000  0.000  0.000
IC   2C2   1C2  *2C1  2H11 0.000  0.000  -120.000  0.000  0.000
IC   2C2   1C2  *2C1  2H13 0.000  0.000  120.000  0.000  0.000
IC   1C2   2C1   2C2   2C3 0.000  0.000  180.000  0.000  0.000


PRES P00110 0.000 ! linkage between PROS and ETHY
dele atom 1H22
dele atom 2H12

ATOM 1H21   HGA1      0.090!
ATOM 1C2    CG311    -0.090!
ATOM 2H11   HGA2      0.090!
ATOM 2H13   HGA2      0.090!
ATOM 2C1    CG321    -0.180!

BOND 1C2 2C1

IC  1H21   1C1  *1C2   2C1 0.000  0.000  -120.000  0.000  0.000
IC  1H21   1C3  *1C2   2C1 0.000  0.000  120.000  0.000  0.000
IC   1C1   1C3  *1C2   2C1 0.000  0.000  -120.000  0.000  0.000
IC  2H11  2H13  *2C1   1C2 0.000  0.000  -120.000  0.000  0.000
IC  2H11   2C2  *2C1   1C2 0.000  0.000  120.000  0.000  0.000
IC  2H13   2C2  *2C1   1C2 0.000  0.000  -120.000  0.000  0.000
IC   1C1   1C2   2C1   2C2 0.000  0.000  180.000  0.000  0.000
IC  1H11   1C1   1C2   2C1 0.000  0.000  -60.000  0.000  0.000
IC   2C1   1C1  *1C2   1C3 0.000  0.000  -120.000  0.000  0.000
IC   1C1   1C2   2C1   2C2 0.000  0.000  180.000  0.000  0.000
IC   2C2   1C2  *2C1  2H11 0.000  0.000  120.000  0.000  0.000
IC   2C2   1C2  *2C1  2H13 0.000  0.000  -120.000  0.000  0.000
IC   1C2   2C1   2C2  2H21 0.000  0.000  60.000  0.000  0.000


PRES P00111 0.000 ! linkage between AAMDS and KETN
dele atom 1H22
dele atom 2H12

ATOM 1H21   HGA1      0.090!
ATOM 1C2    CG311    -0.090!
ATOM 2H11   HGA2      0.090!
ATOM 2H13   HGA2      0.090!
ATOM 2C1    CG321    -0.180!

BOND 1C2 2C1

IC  1H21   1C1  *1C2   2C1 0.000  0.000  120.000  0.000  0.000
IC  1H21   1C3  *1C2   2C1 0.000  0.000  -120.000  0.000  0.000
IC   1C1   1C3  *1C2   2C1 0.000  0.000  120.000  0.000  0.000
IC  2H11  2H13  *2C1   1C2 0.000  0.000  120.000  0.000  0.000
IC  2H11   2C2  *2C1   1C2 0.000  0.000  -120.000  0.000  0.000
IC  2H13   2C2  *2C1   1C2 0.000  0.000  120.000  0.000  0.000
IC   1C1   1C2   2C1   2C2 0.000  0.000  -180.000  0.000  0.000
IC   1C2   2C1   2C2   2C3 0.000  0.000  -180.000  0.000  0.000
IC  1H11   1C1   1C2   2C1 0.000  0.000  60.000  0.000  0.000
IC   2C1   1C1  *1C2   1C3 0.000  0.000  120.000  0.000  0.000
IC   1C1   1C2   2C1   2C2 0.000  0.000  -180.000  0.000  0.000
IC   2C2   1C2  *2C1  2H11 0.000  0.000  -120.000  0.000  0.000
IC   2C2   1C2  *2C1  2H13 0.000  0.000  120.000  0.000  0.000
IC   1C2   2C1   2C2   2C3 0.000  0.000  -180.000  0.000  0.000


PRES P00112 0.000 ! linkage between 1BUTR and 13BDT
dele atom 1H22
dele atom 2H12

ATOM 1H21   HGA1      0.090!
ATOM 1C2    CG311    -0.090!
ATOM 2H11   HGA2      0.090!
ATOM 2H13   HGA2      0.090!
ATOM 2C1    CG321    -0.180!

BOND 1C2 2C1

IC  1H21   1C1  *1C2   2C1 0.000  0.000  -120.000  0.000  0.000
IC  1H21   1C3  *1C2   2C1 0.000  0.000  120.000  0.000  0.000
IC   1C1   1C3  *1C2   2C1 0.000  0.000  -120.000  0.000  0.000
IC  2H11  2H13  *2C1   1C2 0.000  0.000  -120.000  0.000  0.000
IC  2H11   2C2  *2C1   1C2 0.000  0.000  120.000  0.000  0.000
IC  2H13   2C2  *2C1   1C2 0.000  0.000  -120.000  0.000  0.000
IC   1C1   1C2   2C1   2C2 0.000  0.000  180.000  0.000  0.000
IC   1C2   2C1   2C2   2C3 0.000  0.000  180.000  0.000  0.000
IC  1H11   1C1   1C2   2C1 0.000  0.000  60.000  0.000  0.000
IC   2C1   1C1  *1C2   1C3 0.000  0.000  -120.000  0.000  0.000
IC   1C1   1C2   2C1   2C2 0.000  0.000  180.000  0.000  0.000
IC   2C2   1C2  *2C1  2H11 0.000  0.000  120.000  0.000  0.000
IC  2H11   1C2  *2C1  2H13 0.000  0.000  120.000  0.000  0.000
IC   1C2   2C1   2C2   2C3 0.000  0.000  180.000  0.000  0.000


PRES P00113 0.000 ! linkage between PROR and VIALR
dele atom 1H22
dele atom 2H12

ATOM 1H21   HGA1      0.090!
ATOM 1C2    CG311    -0.090!
ATOM 2H11   HGA2      0.090!
ATOM 2H13   HGA2      0.090!
ATOM 2C1    CG321    -0.180!

BOND 1C2 2C1

IC  1H21   1C1  *1C2   2C1 0.000  0.000  -120.000  0.000  0.000
IC  1H21   1C3  *1C2   2C1 0.000  0.000  120.000  0.000  0.000
IC   1C1   1C3  *1C2   2C1 0.000  0.000  -120.000  0.000  0.000
IC  2H11  2H13  *2C1   1C2 0.000  0.000  -120.000  0.000  0.000
IC  2H11   2C2  *2C1   1C2 0.000  0.000  120.000  0.000  0.000
IC  2H13   2C2  *2C1   1C2 0.000  0.000  -120.000  0.000  0.000
IC   1C1   1C2   2C1   2C2 0.000  0.000  180.000  0.000  0.000
IC  1H11   1C1   1C2   2C1 0.000  0.000  60.000  0.000  0.000
IC   2C1   1C1  *1C2   1C3 0.000  0.000  -120.000  0.000  0.000
IC   1C1   1C2   2C1   2C2 0.000  0.000  180.000  0.000  0.000
IC   2C2   1C2  *2C1  2H11 0.000  0.000  120.000  0.000  0.000
IC   2C2   1C2  *2C1  2H13 0.000  0.000  -120.000  0.000  0.000
IC   1C2   2C1   2C2   2O1 0.000  0.000  60.000  0.000  0.000


PRES P00114 0.000 ! linkage between PROXR and VIPS
dele atom 1H22
dele atom 2H12

ATOM 1H21   HGA1      0.090!
ATOM 1C2    CG311    -0.090!
ATOM 2H11   HGA2      0.090!
ATOM 2H13   HGA2      0.090!
ATOM 2C1    CG321    -0.180!

BOND 1C2 2C1

IC  1H21   1C1  *1C2   2C1 0.000  0.000  -120.000  0.000  0.000
IC  1H21   1C3  *1C2   2C1 0.000  0.000  120.000  0.000  0.000
IC   1C1   1C3  *1C2   2C1 0.000  0.000  -120.000  0.000  0.000
IC  2H11  2H13  *2C1   1C2 0.000  0.000  -120.000  0.000  0.000
IC  2H11   2C2  *2C1   1C2 0.000  0.000  120.000  0.000  0.000
IC  2H13   2C2  *2C1   1C2 0.000  0.000  -120.000  0.000  0.000
IC   1O1   1C1   1C2   2C1 0.000  0.000  -180.000  0.000  0.000
IC   1C1   1C2   2C1   2C2 0.000  0.000  -180.000  0.000  0.000
IC   1O1   1C1   1C2   2C1 0.000  0.000  -180.000  0.000  0.000
IC   2C1   1C1  *1C2   1C3 0.000  0.000  -120.000  0.000  0.000
IC   1C1   1C2   2C1   2C2 0.000  0.000  -180.000  0.000  0.000
IC   2C2   1C2  *2C1  2H11 0.000  0.000  120.000  0.000  0.000
IC   2C2   1C2  *2C1  2H13 0.000  0.000  -120.000  0.000  0.000
IC   1C2   2C1   2C2   2N1 0.000  0.000  -60.000  0.000  0.000


PRES P00115 0.000 ! linkage between 1BUTR and EIMINI
dele atom 1H22
dele atom 2H12

ATOM 1H21   HGA1      0.090!
ATOM 1C2    CG311    -0.090!
ATOM 2H11   HGA2      0.090!
ATOM 2H13   HGA2      0.090!
ATOM 2C1    CG321    -0.180!

BOND 1C2 2C1

IC  1H21   1C1  *1C2   2C1 0.000  0.000  -120.000  0.000  0.000
IC  1H21   1C3  *1C2   2C1 0.000  0.000  120.000  0.000  0.000
IC   1C1   1C3  *1C2   2C1 0.000  0.000  -120.000  0.000  0.000
IC  2H11  2H13  *2C1   1C2 0.000  0.000  -120.000  0.000  0.000
IC  2H11   2C2  *2C1   1C2 0.000  0.000  120.000  0.000  0.000
IC  2H13   2C2  *2C1   1C2 0.000  0.000  -120.000  0.000  0.000
IC   1C1   1C2   2C1   2C2 0.000  0.000  -180.000  0.000  0.000
IC   1C2   2C1   2C2   2N2 0.000  0.000  -180.000  0.000  0.000
IC  1H11   1C1   1C2   2C1 0.000  0.000  60.000  0.000  0.000
IC   2C1   1C1  *1C2   1C3 0.000  0.000  -120.000  0.000  0.000
IC   1C1   1C2   2C1   2C2 0.000  0.000  -180.000  0.000  0.000
IC   2C2   1C2  *2C1  2H11 0.000  0.000  120.000  0.000  0.000
IC  2H11   1C2  *2C1  2H13 0.000  0.000  120.000  0.000  0.000
IC   1C2   2C1   2C2   2N2 0.000  0.000  -180.000  0.000  0.000


PRES P00116 0.000 ! linkage between AAMDR and VIALS
dele atom 1H22
dele atom 2H12

ATOM 1H21   HGA1      0.090!
ATOM 1C2    CG311    -0.090!
ATOM 2H11   HGA2      0.090!
ATOM 2H13   HGA2      0.090!
ATOM 2C1    CG321    -0.180!

BOND 1C2 2C1

IC  1H21   1C1  *1C2   2C1 0.000  0.000  -120.000  0.000  0.000
IC  1H21   1C3  *1C2   2C1 0.000  0.000  120.000  0.000  0.000
IC   1C1   1C3  *1C2   2C1 0.000  0.000  -120.000  0.000  0.000
IC  2H11  2H13  *2C1   1C2 0.000  0.000  -120.000  0.000  0.000
IC  2H11   2C2  *2C1   1C2 0.000  0.000  120.000  0.000  0.000
IC  2H13   2C2  *2C1   1C2 0.000  0.000  -120.000  0.000  0.000
IC   1C1   1C2   2C1   2C2 0.000  0.000  180.000  0.000  0.000
IC  1H11   1C1   1C2   2C1 0.000  0.000  60.000  0.000  0.000
IC   2C1   1C1  *1C2   1C3 0.000  0.000  -120.000  0.000  0.000
IC   1C1   1C2   2C1   2C2 0.000  0.000  180.000  0.000  0.000
IC   2C2   1C2  *2C1  2H11 0.000  0.000  120.000  0.000  0.000
IC   2C2   1C2  *2C1  2H13 0.000  0.000  -120.000  0.000  0.000
IC   1C2   2C1   2C2   2O1 0.000  0.000  -60.000  0.000  0.000


PRES P00117 0.000 ! linkage between 1BUTS and 14IPC
dele atom 1H22
dele atom 2H12

ATOM 1H21   HGA1      0.090!
ATOM 1C2    CG311    -0.090!
ATOM 2H11   HGA2      0.090!
ATOM 2H13   HGA2      0.090!
ATOM 2C1    CG321    -0.180!

BOND 1C2 2C1

IC  1H21   1C1  *1C2   2C1 0.000  0.000  120.000  0.000  0.000
IC  1H21   1C3  *1C2   2C1 0.000  0.000  -120.000  0.000  0.000
IC   1C1   1C3  *1C2   2C1 0.000  0.000  120.000  0.000  0.000
IC  2H11  2H13  *2C1   1C2 0.000  0.000  -120.000  0.000  0.000
IC  2H11   2C2  *2C1   1C2 0.000  0.000  120.000  0.000  0.000
IC  2H13   2C2  *2C1   1C2 0.000  0.000  -120.000  0.000  0.000
IC   1C1   1C2   2C1   2C2 0.000  0.000  -180.000  0.000  0.000
IC   1C2   2C1   2C2   2C3 0.000  0.000  -180.000  0.000  0.000
IC  1H11   1C1   1C2   2C1 0.000  0.000  60.000  0.000  0.000
IC   2C1   1C1  *1C2   1C3 0.000  0.000  120.000  0.000  0.000
IC   1C1   1C2   2C1   2C2 0.000  0.000  -180.000  0.000  0.000
IC   2C2   1C2  *2C1  2H11 0.000  0.000  120.000  0.000  0.000
IC  2H11   1C2  *2C1  2H13 0.000  0.000  120.000  0.000  0.000
IC   1C2   2C1   2C2   2C3 0.000  0.000  -180.000  0.000  0.000


PRES P00118 0.000 ! linkage between AAMDR and VIPS
dele atom 1H22
dele atom 2H12

ATOM 1H21   HGA1      0.090!
ATOM 1C2    CG311    -0.090!
ATOM 2H11   HGA2      0.090!
ATOM 2H13   HGA2      0.090!
ATOM 2C1    CG321    -0.180!

BOND 1C2 2C1

IC  1H21   1C1  *1C2   2C1 0.000  0.000  -120.000  0.000  0.000
IC  1H21   1C3  *1C2   2C1 0.000  0.000  120.000  0.000  0.000
IC   1C1   1C3  *1C2   2C1 0.000  0.000  -120.000  0.000  0.000
IC  2H11  2H13  *2C1   1C2 0.000  0.000  -120.000  0.000  0.000
IC  2H11   2C2  *2C1   1C2 0.000  0.000  120.000  0.000  0.000
IC  2H13   2C2  *2C1   1C2 0.000  0.000  -120.000  0.000  0.000
IC   1C1   1C2   2C1   2C2 0.000  0.000  -180.000  0.000  0.000
IC  1H11   1C1   1C2   2C1 0.000  0.000  60.000  0.000  0.000
IC   2C1   1C1  *1C2   1C3 0.000  0.000  -120.000  0.000  0.000
IC   1C1   1C2   2C1   2C2 0.000  0.000  -180.000  0.000  0.000
IC   2C2   1C2  *2C1  2H11 0.000  0.000  120.000  0.000  0.000
IC   2C2   1C2  *2C1  2H13 0.000  0.000  -120.000  0.000  0.000
IC   1C2   2C1   2C2   2N1 0.000  0.000  -60.000  0.000  0.000


PRES P00119 0.000 ! linkage between AAMDR and VIPR
dele atom 1H22
dele atom 2H12

ATOM 1H21   HGA1      0.090!
ATOM 1C2    CG311    -0.090!
ATOM 2H11   HGA2      0.090!
ATOM 2H13   HGA2      0.090!
ATOM 2C1    CG321    -0.180!

BOND 1C2 2C1

IC  1H21   1C1  *1C2   2C1 0.000  0.000  -120.000  0.000  0.000
IC  1H21   1C3  *1C2   2C1 0.000  0.000  120.000  0.000  0.000
IC   1C1   1C3  *1C2   2C1 0.000  0.000  -120.000  0.000  0.000
IC  2H11  2H13  *2C1   1C2 0.000  0.000  -120.000  0.000  0.000
IC  2H11   2C2  *2C1   1C2 0.000  0.000  120.000  0.000  0.000
IC  2H13   2C2  *2C1   1C2 0.000  0.000  -120.000  0.000  0.000
IC   1C1   1C2   2C1   2C2 0.000  0.000  180.000  0.000  0.000
IC  1H11   1C1   1C2   2C1 0.000  0.000  60.000  0.000  0.000
IC   2C1   1C1  *1C2   1C3 0.000  0.000  -120.000  0.000  0.000
IC   1C1   1C2   2C1   2C2 0.000  0.000  180.000  0.000  0.000
IC   2C2   1C2  *2C1  2H11 0.000  0.000  120.000  0.000  0.000
IC   2C2   1C2  *2C1  2H13 0.000  0.000  -120.000  0.000  0.000
IC   1C2   2C1   2C2   2N1 0.000  0.000  60.000  0.000  0.000


PRES P00120 0.000 ! linkage between PROXR and ETHY
dele atom 1H22
dele atom 2H12

ATOM 1H21   HGA1      0.090!
ATOM 1C2    CG311    -0.090!
ATOM 2H11   HGA2      0.090!
ATOM 2H13   HGA2      0.090!
ATOM 2C1    CG321    -0.180!

BOND 1C2 2C1

IC  1H21   1C1  *1C2   2C1 0.000  0.000  -120.000  0.000  0.000
IC  1H21   1C3  *1C2   2C1 0.000  0.000  120.000  0.000  0.000
IC   1C1   1C3  *1C2   2C1 0.000  0.000  -120.000  0.000  0.000
IC  2H11  2H13  *2C1   1C2 0.000  0.000  -120.000  0.000  0.000
IC  2H11   2C2  *2C1   1C2 0.000  0.000  120.000  0.000  0.000
IC  2H13   2C2  *2C1   1C2 0.000  0.000  -120.000  0.000  0.000
IC   1O1   1C1   1C2   2C1 0.000  0.000  -180.000  0.000  0.000
IC   1C1   1C2   2C1   2C2 0.000  0.000  180.000  0.000  0.000
IC   1O1   1C1   1C2   2C1 0.000  0.000  -180.000  0.000  0.000
IC   2C1   1C1  *1C2   1C3 0.000  0.000  -120.000  0.000  0.000
IC   1C1   1C2   2C1   2C2 0.000  0.000  180.000  0.000  0.000
IC   2C2   1C2  *2C1  2H11 0.000  0.000  120.000  0.000  0.000
IC   2C2   1C2  *2C1  2H13 0.000  0.000  -120.000  0.000  0.000
IC   1C2   2C1   2C2  2H21 0.000  0.000  60.000  0.000  0.000


PRES P00121 0.000 ! linkage between PROXR and VIPR
dele atom 1H22
dele atom 2H12

ATOM 1H21   HGA1      0.090!
ATOM 1C2    CG311    -0.090!
ATOM 2H11   HGA2      0.090!
ATOM 2H13   HGA2      0.090!
ATOM 2C1    CG321    -0.180!

BOND 1C2 2C1

IC  1H21   1C1  *1C2   2C1 0.000  0.000  -120.000  0.000  0.000
IC  1H21   1C3  *1C2   2C1 0.000  0.000  120.000  0.000  0.000
IC   1C1   1C3  *1C2   2C1 0.000  0.000  -120.000  0.000  0.000
IC  2H11  2H13  *2C1   1C2 0.000  0.000  -120.000  0.000  0.000
IC  2H11   2C2  *2C1   1C2 0.000  0.000  120.000  0.000  0.000
IC  2H13   2C2  *2C1   1C2 0.000  0.000  -120.000  0.000  0.000
IC   1O1   1C1   1C2   2C1 0.000  0.000  -180.000  0.000  0.000
IC   1C1   1C2   2C1   2C2 0.000  0.000  180.000  0.000  0.000
IC   1O1   1C1   1C2   2C1 0.000  0.000  -180.000  0.000  0.000
IC   2C1   1C1  *1C2   1C3 0.000  0.000  -120.000  0.000  0.000
IC   1C1   1C2   2C1   2C2 0.000  0.000  180.000  0.000  0.000
IC   2C2   1C2  *2C1  2H11 0.000  0.000  120.000  0.000  0.000
IC   2C2   1C2  *2C1  2H13 0.000  0.000  -120.000  0.000  0.000
IC   1C2   2C1   2C2   2N1 0.000  0.000  60.000  0.000  0.000


PRES P00122 0.000 ! linkage between PROXR and 14IPC
dele atom 1H22
dele atom 2H12

ATOM 1H21   HGA1      0.090!
ATOM 1C2    CG311    -0.090!
ATOM 2H11   HGA2      0.090!
ATOM 2H13   HGA2      0.090!
ATOM 2C1    CG321    -0.180!

BOND 1C2 2C1

IC  1H21   1C1  *1C2   2C1 0.000  0.000  -120.000  0.000  0.000
IC  1H21   1C3  *1C2   2C1 0.000  0.000  120.000  0.000  0.000
IC   1C1   1C3  *1C2   2C1 0.000  0.000  -120.000  0.000  0.000
IC  2H11  2H13  *2C1   1C2 0.000  0.000  -120.000  0.000  0.000
IC  2H11   2C2  *2C1   1C2 0.000  0.000  120.000  0.000  0.000
IC  2H13   2C2  *2C1   1C2 0.000  0.000  -120.000  0.000  0.000
IC   1O1   1C1   1C2   2C1 0.000  0.000  -180.000  0.000  0.000
IC   1C1   1C2   2C1   2C2 0.000  0.000  180.000  0.000  0.000
IC   1C2   2C1   2C2   2C3 0.000  0.000  180.000  0.000  0.000
IC   1O1   1C1   1C2   2C1 0.000  0.000  -180.000  0.000  0.000
IC   2C1   1C1  *1C2   1C3 0.000  0.000  -120.000  0.000  0.000
IC   1C1   1C2   2C1   2C2 0.000  0.000  180.000  0.000  0.000
IC   2C2   1C2  *2C1  2H11 0.000  0.000  120.000  0.000  0.000
IC  2H11   1C2  *2C1  2H13 0.000  0.000  120.000  0.000  0.000
IC   1C2   2C1   2C2   2C3 0.000  0.000  180.000  0.000  0.000


PRES P00123 0.000 ! linkage between PROS and VIPS
dele atom 1H22
dele atom 2H12

ATOM 1H21   HGA1      0.090!
ATOM 1C2    CG311    -0.090!
ATOM 2H11   HGA2      0.090!
ATOM 2H13   HGA2      0.090!
ATOM 2C1    CG321    -0.180!

BOND 1C2 2C1

IC  1H21   1C1  *1C2   2C1 0.000  0.000  -120.000  0.000  0.000
IC  1H21   1C3  *1C2   2C1 0.000  0.000  120.000  0.000  0.000
IC   1C1   1C3  *1C2   2C1 0.000  0.000  -120.000  0.000  0.000
IC  2H11  2H13  *2C1   1C2 0.000  0.000  -120.000  0.000  0.000
IC  2H11   2C2  *2C1   1C2 0.000  0.000  120.000  0.000  0.000
IC  2H13   2C2  *2C1   1C2 0.000  0.000  -120.000  0.000  0.000
IC   1C1   1C2   2C1   2C2 0.000  0.000  -180.000  0.000  0.000
IC  1H11   1C1   1C2   2C1 0.000  0.000  -60.000  0.000  0.000
IC   2C1   1C1  *1C2   1C3 0.000  0.000  -120.000  0.000  0.000
IC   1C1   1C2   2C1   2C2 0.000  0.000  -180.000  0.000  0.000
IC   2C2   1C2  *2C1  2H11 0.000  0.000  120.000  0.000  0.000
IC   2C2   1C2  *2C1  2H13 0.000  0.000  -120.000  0.000  0.000
IC   1C2   2C1   2C2   2N1 0.000  0.000  -60.000  0.000  0.000


PRES P00124 0.000 ! linkage between PROS and VIPR
dele atom 1H22
dele atom 2H12

ATOM 1H21   HGA1      0.090!
ATOM 1C2    CG311    -0.090!
ATOM 2H11   HGA2      0.090!
ATOM 2H13   HGA2      0.090!
ATOM 2C1    CG321    -0.180!

BOND 1C2 2C1

IC  1H21   1C1  *1C2   2C1 0.000  0.000  -120.000  0.000  0.000
IC  1H21   1C3  *1C2   2C1 0.000  0.000  120.000  0.000  0.000
IC   1C1   1C3  *1C2   2C1 0.000  0.000  -120.000  0.000  0.000
IC  2H11  2H13  *2C1   1C2 0.000  0.000  -120.000  0.000  0.000
IC  2H11   2C2  *2C1   1C2 0.000  0.000  120.000  0.000  0.000
IC  2H13   2C2  *2C1   1C2 0.000  0.000  -120.000  0.000  0.000
IC   1C1   1C2   2C1   2C2 0.000  0.000  180.000  0.000  0.000
IC  1H11   1C1   1C2   2C1 0.000  0.000  -60.000  0.000  0.000
IC   2C1   1C1  *1C2   1C3 0.000  0.000  -120.000  0.000  0.000
IC   1C1   1C2   2C1   2C2 0.000  0.000  180.000  0.000  0.000
IC   2C2   1C2  *2C1  2H11 0.000  0.000  120.000  0.000  0.000
IC   2C2   1C2  *2C1  2H13 0.000  0.000  -120.000  0.000  0.000
IC   1C2   2C1   2C2   2N1 0.000  0.000  60.000  0.000  0.000


PRES P00125 0.000 ! linkage between PROS and EIMINI
dele atom 1H22
dele atom 2H12

ATOM 1H21   HGA1      0.090!
ATOM 1C2    CG311    -0.090!
ATOM 2H11   HGA2      0.090!
ATOM 2H13   HGA2      0.090!
ATOM 2C1    CG321    -0.180!

BOND 1C2 2C1

IC  1H21   1C1  *1C2   2C1 0.000  0.000  -120.000  0.000  0.000
IC  1H21   1C3  *1C2   2C1 0.000  0.000  120.000  0.000  0.000
IC   1C1   1C3  *1C2   2C1 0.000  0.000  -120.000  0.000  0.000
IC  2H11  2H13  *2C1   1C2 0.000  0.000  -120.000  0.000  0.000
IC  2H11   2C2  *2C1   1C2 0.000  0.000  120.000  0.000  0.000
IC  2H13   2C2  *2C1   1C2 0.000  0.000  -120.000  0.000  0.000
IC   1C1   1C2   2C1   2C2 0.000  0.000  -180.000  0.000  0.000
IC   1C2   2C1   2C2   2N2 0.000  0.000  -180.000  0.000  0.000
IC  1H11   1C1   1C2   2C1 0.000  0.000  -60.000  0.000  0.000
IC   2C1   1C1  *1C2   1C3 0.000  0.000  -120.000  0.000  0.000
IC   1C1   1C2   2C1   2C2 0.000  0.000  -180.000  0.000  0.000
IC   2C2   1C2  *2C1  2H11 0.000  0.000  120.000  0.000  0.000
IC  2H11   1C2  *2C1  2H13 0.000  0.000  120.000  0.000  0.000
IC   1C2   2C1   2C2   2N2 0.000  0.000  -180.000  0.000  0.000


PRES P00126 0.000 ! linkage between PROXS and ETHY
dele atom 1H22
dele atom 2H12

ATOM 1H21   HGA1      0.090!
ATOM 1C2    CG311    -0.090!
ATOM 2H11   HGA2      0.090!
ATOM 2H13   HGA2      0.090!
ATOM 2C1    CG321    -0.180!

BOND 1C2 2C1

IC  1H21   1C1  *1C2   2C1 0.000  0.000  120.000  0.000  0.000
IC  1H21   1C3  *1C2   2C1 0.000  0.000  -120.000  0.000  0.000
IC   1C1   1C3  *1C2   2C1 0.000  0.000  120.000  0.000  0.000
IC  2H11  2H13  *2C1   1C2 0.000  0.000  -120.000  0.000  0.000
IC  2H11   2C2  *2C1   1C2 0.000  0.000  120.000  0.000  0.000
IC  2H13   2C2  *2C1   1C2 0.000  0.000  -120.000  0.000  0.000
IC   1O1   1C1   1C2   2C1 0.000  0.000  180.000  0.000  0.000
IC   1C1   1C2   2C1   2C2 0.000  0.000  -180.000  0.000  0.000
IC   1O1   1C1   1C2   2C1 0.000  0.000  180.000  0.000  0.000
IC   2C1   1C1  *1C2   1C3 0.000  0.000  120.000  0.000  0.000
IC   1C1   1C2   2C1   2C2 0.000  0.000  -180.000  0.000  0.000
IC   2C2   1C2  *2C1  2H11 0.000  0.000  120.000  0.000  0.000
IC   2C2   1C2  *2C1  2H13 0.000  0.000  -120.000  0.000  0.000
IC   1C2   2C1   2C2  2H21 0.000  0.000  60.000  0.000  0.000


PRES P00127 0.000 ! linkage between STYRS and VIPS
dele atom 1H22
dele atom 2H12

ATOM 1H21   HGA1      0.090!
ATOM 1C2    CG311    -0.090!
ATOM 2H11   HGA2      0.090!
ATOM 2H13   HGA2      0.090!
ATOM 2C1    CG321    -0.180!

BOND 1C2 2C1

IC  1H21   1C1  *1C2   2C1 0.000  0.000  120.000  0.000  0.000
IC  1H21   1C3  *1C2   2C1 0.000  0.000  -120.000  0.000  0.000
IC   1C1   1C3  *1C2   2C1 0.000  0.000  120.000  0.000  0.000
IC  2H11  2H13  *2C1   1C2 0.000  0.000  -120.000  0.000  0.000
IC  2H11   2C2  *2C1   1C2 0.000  0.000  120.000  0.000  0.000
IC  2H13   2C2  *2C1   1C2 0.000  0.000  -120.000  0.000  0.000
IC   1C1   1C2   2C1   2C2 0.000  0.000  -180.000  0.000  0.000
IC  1H11   1C1   1C2   2C1 0.000  0.000  60.000  0.000  0.000
IC   2C1   1C1  *1C2   1C3 0.000  0.000  120.000  0.000  0.000
IC   1C1   1C2   2C1   2C2 0.000  0.000  -180.000  0.000  0.000
IC   2C2   1C2  *2C1  2H11 0.000  0.000  120.000  0.000  0.000
IC   2C2   1C2  *2C1  2H13 0.000  0.000  -120.000  0.000  0.000
IC   1C2   2C1   2C2   2N1 0.000  0.000  -60.000  0.000  0.000


PRES P00128 0.000 ! linkage between STYRS and VIPR
dele atom 1H22
dele atom 2H12

ATOM 1H21   HGA1      0.090!
ATOM 1C2    CG311    -0.090!
ATOM 2H11   HGA2      0.090!
ATOM 2H13   HGA2      0.090!
ATOM 2C1    CG321    -0.180!

BOND 1C2 2C1

IC  1H21   1C1  *1C2   2C1 0.000  0.000  120.000  0.000  0.000
IC  1H21   1C3  *1C2   2C1 0.000  0.000  -120.000  0.000  0.000
IC   1C1   1C3  *1C2   2C1 0.000  0.000  120.000  0.000  0.000
IC  2H11  2H13  *2C1   1C2 0.000  0.000  -120.000  0.000  0.000
IC  2H11   2C2  *2C1   1C2 0.000  0.000  120.000  0.000  0.000
IC  2H13   2C2  *2C1   1C2 0.000  0.000  -120.000  0.000  0.000
IC   1C1   1C2   2C1   2C2 0.000  0.000  180.000  0.000  0.000
IC  1H11   1C1   1C2   2C1 0.000  0.000  60.000  0.000  0.000
IC   2C1   1C1  *1C2   1C3 0.000  0.000  120.000  0.000  0.000
IC   1C1   1C2   2C1   2C2 0.000  0.000  180.000  0.000  0.000
IC   2C2   1C2  *2C1  2H11 0.000  0.000  120.000  0.000  0.000
IC   2C2   1C2  *2C1  2H13 0.000  0.000  -120.000  0.000  0.000
IC   1C2   2C1   2C2   2N1 0.000  0.000  60.000  0.000  0.000


PRES P00129 0.000 ! linkage between PROS and KETN
dele atom 1H22
dele atom 2H12

ATOM 1H21   HGA1      0.090!
ATOM 1C2    CG311    -0.090!
ATOM 2H11   HGA2      0.090!
ATOM 2H13   HGA2      0.090!
ATOM 2C1    CG321    -0.180!

BOND 1C2 2C1

IC  1H21   1C1  *1C2   2C1 0.000  0.000  -120.000  0.000  0.000
IC  1H21   1C3  *1C2   2C1 0.000  0.000  120.000  0.000  0.000
IC   1C1   1C3  *1C2   2C1 0.000  0.000  -120.000  0.000  0.000
IC  2H11  2H13  *2C1   1C2 0.000  0.000  120.000  0.000  0.000
IC  2H11   2C2  *2C1   1C2 0.000  0.000  -120.000  0.000  0.000
IC  2H13   2C2  *2C1   1C2 0.000  0.000  120.000  0.000  0.000
IC   1C1   1C2   2C1   2C2 0.000  0.000  180.000  0.000  0.000
IC   1C2   2C1   2C2   2C3 0.000  0.000  180.000  0.000  0.000
IC  1H11   1C1   1C2   2C1 0.000  0.000  -60.000  0.000  0.000
IC   2C1   1C1  *1C2   1C3 0.000  0.000  -120.000  0.000  0.000
IC   1C1   1C2   2C1   2C2 0.000  0.000  180.000  0.000  0.000
IC   2C2   1C2  *2C1  2H11 0.000  0.000  -120.000  0.000  0.000
IC   2C2   1C2  *2C1  2H13 0.000  0.000  120.000  0.000  0.000
IC   1C2   2C1   2C2   2C3 0.000  0.000  180.000  0.000  0.000


PRES P00130 0.000 ! linkage between PROXS and KETN
dele atom 1H22
dele atom 2H12

ATOM 1H21   HGA1      0.090!
ATOM 1C2    CG311    -0.090!
ATOM 2H11   HGA2      0.090!
ATOM 2H13   HGA2      0.090!
ATOM 2C1    CG321    -0.180!

BOND 1C2 2C1

IC  1H21   1C1  *1C2   2C1 0.000  0.000  120.000  0.000  0.000
IC  1H21   1C3  *1C2   2C1 0.000  0.000  -120.000  0.000  0.000
IC   1C1   1C3  *1C2   2C1 0.000  0.000  120.000  0.000  0.000
IC  2H11  2H13  *2C1   1C2 0.000  0.000  120.000  0.000  0.000
IC  2H11   2C2  *2C1   1C2 0.000  0.000  -120.000  0.000  0.000
IC  2H13   2C2  *2C1   1C2 0.000  0.000  120.000  0.000  0.000
IC   1O1   1C1   1C2   2C1 0.000  0.000  180.000  0.000  0.000
IC   1C1   1C2   2C1   2C2 0.000  0.000  -180.000  0.000  0.000
IC   1C2   2C1   2C2   2C3 0.000  0.000  -180.000  0.000  0.000
IC   1O1   1C1   1C2   2C1 0.000  0.000  180.000  0.000  0.000
IC   2C1   1C1  *1C2   1C3 0.000  0.000  120.000  0.000  0.000
IC   1C1   1C2   2C1   2C2 0.000  0.000  -180.000  0.000  0.000
IC   2C2   1C2  *2C1  2H11 0.000  0.000  -120.000  0.000  0.000
IC   2C2   1C2  *2C1  2H13 0.000  0.000  120.000  0.000  0.000
IC   1C2   2C1   2C2   2C3 0.000  0.000  -180.000  0.000  0.000


PRES P00131 0.000 ! linkage between PROXS and VIALR
dele atom 1H22
dele atom 2H12

ATOM 1H21   HGA1      0.090!
ATOM 1C2    CG311    -0.090!
ATOM 2H11   HGA2      0.090!
ATOM 2H13   HGA2      0.090!
ATOM 2C1    CG321    -0.180!

BOND 1C2 2C1

IC  1H21   1C1  *1C2   2C1 0.000  0.000  120.000  0.000  0.000
IC  1H21   1C3  *1C2   2C1 0.000  0.000  -120.000  0.000  0.000
IC   1C1   1C3  *1C2   2C1 0.000  0.000  120.000  0.000  0.000
IC  2H11  2H13  *2C1   1C2 0.000  0.000  -120.000  0.000  0.000
IC  2H11   2C2  *2C1   1C2 0.000  0.000  120.000  0.000  0.000
IC  2H13   2C2  *2C1   1C2 0.000  0.000  -120.000  0.000  0.000
IC   1O1   1C1   1C2   2C1 0.000  0.000  180.000  0.000  0.000
IC   1C1   1C2   2C1   2C2 0.000  0.000  -180.000  0.000  0.000
IC   1O1   1C1   1C2   2C1 0.000  0.000  180.000  0.000  0.000
IC   2C1   1C1  *1C2   1C3 0.000  0.000  120.000  0.000  0.000
IC   1C1   1C2   2C1   2C2 0.000  0.000  -180.000  0.000  0.000
IC   2C2   1C2  *2C1  2H11 0.000  0.000  120.000  0.000  0.000
IC   2C2   1C2  *2C1  2H13 0.000  0.000  -120.000  0.000  0.000
IC   1C2   2C1   2C2   2O1 0.000  0.000  60.000  0.000  0.000


PRES P00132 0.000 ! linkage between PROXS and VIALS
dele atom 1H22
dele atom 2H12

ATOM 1H21   HGA1      0.090!
ATOM 1C2    CG311    -0.090!
ATOM 2H11   HGA2      0.090!
ATOM 2H13   HGA2      0.090!
ATOM 2C1    CG321    -0.180!

BOND 1C2 2C1

IC  1H21   1C1  *1C2   2C1 0.000  0.000  120.000  0.000  0.000
IC  1H21   1C3  *1C2   2C1 0.000  0.000  -120.000  0.000  0.000
IC   1C1   1C3  *1C2   2C1 0.000  0.000  120.000  0.000  0.000
IC  2H11  2H13  *2C1   1C2 0.000  0.000  -120.000  0.000  0.000
IC  2H11   2C2  *2C1   1C2 0.000  0.000  120.000  0.000  0.000
IC  2H13   2C2  *2C1   1C2 0.000  0.000  -120.000  0.000  0.000
IC   1O1   1C1   1C2   2C1 0.000  0.000  180.000  0.000  0.000
IC   1C1   1C2   2C1   2C2 0.000  0.000  -180.000  0.000  0.000
IC   1O1   1C1   1C2   2C1 0.000  0.000  180.000  0.000  0.000
IC   2C1   1C1  *1C2   1C3 0.000  0.000  120.000  0.000  0.000
IC   1C1   1C2   2C1   2C2 0.000  0.000  -180.000  0.000  0.000
IC   2C2   1C2  *2C1  2H11 0.000  0.000  120.000  0.000  0.000
IC   2C2   1C2  *2C1  2H13 0.000  0.000  -120.000  0.000  0.000
IC   1C2   2C1   2C2   2O1 0.000  0.000  -60.000  0.000  0.000


PRES P00133 0.000 ! linkage between PROS and VIALR
dele atom 1H22
dele atom 2H12

ATOM 1H21   HGA1      0.090!
ATOM 1C2    CG311    -0.090!
ATOM 2H11   HGA2      0.090!
ATOM 2H13   HGA2      0.090!
ATOM 2C1    CG321    -0.180!

BOND 1C2 2C1

IC  1H21   1C1  *1C2   2C1 0.000  0.000  -120.000  0.000  0.000
IC  1H21   1C3  *1C2   2C1 0.000  0.000  120.000  0.000  0.000
IC   1C1   1C3  *1C2   2C1 0.000  0.000  -120.000  0.000  0.000
IC  2H11  2H13  *2C1   1C2 0.000  0.000  -120.000  0.000  0.000
IC  2H11   2C2  *2C1   1C2 0.000  0.000  120.000  0.000  0.000
IC  2H13   2C2  *2C1   1C2 0.000  0.000  -120.000  0.000  0.000
IC   1C1   1C2   2C1   2C2 0.000  0.000  180.000  0.000  0.000
IC  1H11   1C1   1C2   2C1 0.000  0.000  -60.000  0.000  0.000
IC   2C1   1C1  *1C2   1C3 0.000  0.000  -120.000  0.000  0.000
IC   1C1   1C2   2C1   2C2 0.000  0.000  180.000  0.000  0.000
IC   2C2   1C2  *2C1  2H11 0.000  0.000  120.000  0.000  0.000
IC   2C2   1C2  *2C1  2H13 0.000  0.000  -120.000  0.000  0.000
IC   1C2   2C1   2C2   2O1 0.000  0.000  60.000  0.000  0.000


PRES P00134 0.000 ! linkage between PROXR and VIALS
dele atom 1H22
dele atom 2H12

ATOM 1H21   HGA1      0.090!
ATOM 1C2    CG311    -0.090!
ATOM 2H11   HGA2      0.090!
ATOM 2H13   HGA2      0.090!
ATOM 2C1    CG321    -0.180!

BOND 1C2 2C1

IC  1H21   1C1  *1C2   2C1 0.000  0.000  -120.000  0.000  0.000
IC  1H21   1C3  *1C2   2C1 0.000  0.000  120.000  0.000  0.000
IC   1C1   1C3  *1C2   2C1 0.000  0.000  -120.000  0.000  0.000
IC  2H11  2H13  *2C1   1C2 0.000  0.000  -120.000  0.000  0.000
IC  2H11   2C2  *2C1   1C2 0.000  0.000  120.000  0.000  0.000
IC  2H13   2C2  *2C1   1C2 0.000  0.000  -120.000  0.000  0.000
IC   1O1   1C1   1C2   2C1 0.000  0.000  -180.000  0.000  0.000
IC   1C1   1C2   2C1   2C2 0.000  0.000  180.000  0.000  0.000
IC   1O1   1C1   1C2   2C1 0.000  0.000  -180.000  0.000  0.000
IC   2C1   1C1  *1C2   1C3 0.000  0.000  -120.000  0.000  0.000
IC   1C1   1C2   2C1   2C2 0.000  0.000  180.000  0.000  0.000
IC   2C2   1C2  *2C1  2H11 0.000  0.000  120.000  0.000  0.000
IC   2C2   1C2  *2C1  2H13 0.000  0.000  -120.000  0.000  0.000
IC   1C2   2C1   2C2   2O1 0.000  0.000  -60.000  0.000  0.000


PRES P00135 0.000 ! linkage between PROXR and VIALR
dele atom 1H22
dele atom 2H12

ATOM 1H21   HGA1      0.090!
ATOM 1C2    CG311    -0.090!
ATOM 2H11   HGA2      0.090!
ATOM 2H13   HGA2      0.090!
ATOM 2C1    CG321    -0.180!

BOND 1C2 2C1

IC  1H21   1C1  *1C2   2C1 0.000  0.000  -120.000  0.000  0.000
IC  1H21   1C3  *1C2   2C1 0.000  0.000  120.000  0.000  0.000
IC   1C1   1C3  *1C2   2C1 0.000  0.000  -120.000  0.000  0.000
IC  2H11  2H13  *2C1   1C2 0.000  0.000  -120.000  0.000  0.000
IC  2H11   2C2  *2C1   1C2 0.000  0.000  120.000  0.000  0.000
IC  2H13   2C2  *2C1   1C2 0.000  0.000  -120.000  0.000  0.000
IC   1O1   1C1   1C2   2C1 0.000  0.000  -180.000  0.000  0.000
IC   1C1   1C2   2C1   2C2 0.000  0.000  180.000  0.000  0.000
IC   1O1   1C1   1C2   2C1 0.000  0.000  -180.000  0.000  0.000
IC   2C1   1C1  *1C2   1C3 0.000  0.000  -120.000  0.000  0.000
IC   1C1   1C2   2C1   2C2 0.000  0.000  180.000  0.000  0.000
IC   2C2   1C2  *2C1  2H11 0.000  0.000  120.000  0.000  0.000
IC   2C2   1C2  *2C1  2H13 0.000  0.000  -120.000  0.000  0.000
IC   1C2   2C1   2C2   2O1 0.000  0.000  60.000  0.000  0.000


PRES P00136 0.000 ! linkage between VIPS and PROXIR
dele atom 1H22
dele atom 2H12

ATOM 1H21   HGA1      0.090!
ATOM 1H61   HGA2      0.090!
ATOM 1H42   HGA2      0.090!
ATOM 1H41   HGA2      0.090!
ATOM 1N1    NG2R53   -0.530!
ATOM 1C3    CG2R53    0.430!
ATOM 1C2    CG311     0.120!
ATOM 1H62   HGA2      0.090!
ATOM 1C6    CG3C52    0.030!
ATOM 1O1    OG2D1    -0.490!
ATOM 1C4    CG3C52   -0.010!
ATOM 2H11   HGA1      0.090!
ATOM 2C1    CG311    -0.090!

BOND 1C2 2C1

IC  1H21   1C1  *1C2   2C1 0.000  0.000  120.000  0.000  0.000
IC  1H21   1N1  *1C2   2C1 0.000  0.000  -120.000  0.000  0.000
IC   1C1   1N1  *1C2   2C1 0.000  0.000  120.000  0.000  0.000
IC  2H11   2C3  *2C1   1C2 0.000  0.000  -120.000  0.000  0.000
IC  2H11   2C2  *2C1   1C2 0.000  0.000  120.000  0.000  0.000
IC   2C3   2C2  *2C1   1C2 0.000  0.000  -120.000  0.000  0.000
IC   1C1   1C2   2C1   2C2 0.000  0.000  -180.000  0.000  0.000
IC   1C2   2C1   2C2   2O1 0.000  0.000  -180.000  0.000  0.000
IC   1N1   1C1  *1C2   2C1 0.000  0.000  -120.000  0.000  0.000
IC   1C1   1C2   2C1   2C2 0.000  0.000  -180.000  0.000  0.000
IC   2C2   1C2  *2C1   2C3 0.000  0.000  -120.000  0.000  0.000
IC   2C2   1C2  *2C1  2H11 0.000  0.000  120.000  0.000  0.000
IC   1C2   2C1   2C3  2H31 0.000  0.000  -60.000  0.000  0.000
IC   1C2   2C1   2C2   2O1 0.000  0.000  -180.000  0.000  0.000


PRES P00137 0.000 ! linkage between VIPS and PROXIS
dele atom 1H22
dele atom 2H12

ATOM 1H21   HGA1      0.090!
ATOM 1H61   HGA2      0.090!
ATOM 1H42   HGA2      0.090!
ATOM 1H41   HGA2      0.090!
ATOM 1N1    NG2R53   -0.530!
ATOM 1C3    CG2R53    0.430!
ATOM 1C2    CG311     0.120!
ATOM 1H62   HGA2      0.090!
ATOM 1C6    CG3C52    0.030!
ATOM 1O1    OG2D1    -0.490!
ATOM 1C4    CG3C52   -0.010!
ATOM 2H11   HGA1      0.090!
ATOM 2C1    CG311    -0.090!

BOND 1C2 2C1

IC  1H21   1C1  *1C2   2C1 0.000  0.000  120.000  0.000  0.000
IC  1H21   1N1  *1C2   2C1 0.000  0.000  -120.000  0.000  0.000
IC   1C1   1N1  *1C2   2C1 0.000  0.000  120.000  0.000  0.000
IC  2H11   2C3  *2C1   1C2 0.000  0.000  120.000  0.000  0.000
IC  2H11   2C2  *2C1   1C2 0.000  0.000  -120.000  0.000  0.000
IC   2C3   2C2  *2C1   1C2 0.000  0.000  120.000  0.000  0.000
IC   1C1   1C2   2C1   2C2 0.000  0.000  -180.000  0.000  0.000
IC   1C2   2C1   2C2   2O1 0.000  0.000  -180.000  0.000  0.000
IC   1N1   1C1  *1C2   2C1 0.000  0.000  -120.000  0.000  0.000
IC   1C1   1C2   2C1   2C2 0.000  0.000  -180.000  0.000  0.000
IC   2C2   1C2  *2C1   2C3 0.000  0.000  120.000  0.000  0.000
IC   2C2   1C2  *2C1  2H11 0.000  0.000  -120.000  0.000  0.000
IC   1C2   2C1   2C3  2H31 0.000  0.000  60.000  0.000  0.000
IC   1C2   2C1   2C2   2O1 0.000  0.000  -180.000  0.000  0.000


PRES P00138 0.000 ! linkage between VIPR and PROXIS
dele atom 1H22
dele atom 2H12

ATOM 1H21   HGA1      0.090!
ATOM 1H61   HGA2      0.090!
ATOM 1H42   HGA2      0.090!
ATOM 1H41   HGA2      0.090!
ATOM 1N1    NG2R53   -0.530!
ATOM 1C3    CG2R53    0.430!
ATOM 1C2    CG311     0.120!
ATOM 1H62   HGA2      0.090!
ATOM 1C6    CG3C52    0.030!
ATOM 1O1    OG2D1    -0.490!
ATOM 1C4    CG3C52   -0.010!
ATOM 2H11   HGA1      0.090!
ATOM 2C1    CG311    -0.090!

BOND 1C2 2C1

IC  1H21   1C1  *1C2   2C1 0.000  0.000  -120.000  0.000  0.000
IC  1H21   1N1  *1C2   2C1 0.000  0.000  120.000  0.000  0.000
IC   1C1   1N1  *1C2   2C1 0.000  0.000  -120.000  0.000  0.000
IC  2H11   2C3  *2C1   1C2 0.000  0.000  120.000  0.000  0.000
IC  2H11   2C2  *2C1   1C2 0.000  0.000  -120.000  0.000  0.000
IC   2C3   2C2  *2C1   1C2 0.000  0.000  120.000  0.000  0.000
IC   1C1   1C2   2C1   2C2 0.000  0.000  180.000  0.000  0.000
IC   1C2   2C1   2C2   2O1 0.000  0.000  180.000  0.000  0.000
IC   1N1   1C1  *1C2   2C1 0.000  0.000  120.000  0.000  0.000
IC   1C1   1C2   2C1   2C2 0.000  0.000  180.000  0.000  0.000
IC   2C2   1C2  *2C1   2C3 0.000  0.000  120.000  0.000  0.000
IC   2C2   1C2  *2C1  2H11 0.000  0.000  -120.000  0.000  0.000
IC   1C2   2C1   2C3  2H31 0.000  0.000  60.000  0.000  0.000
IC   1C2   2C1   2C2   2O1 0.000  0.000  180.000  0.000  0.000


PRES P00139 0.000 ! linkage between VIPR and PROXIR
dele atom 1H22
dele atom 2H12

ATOM 1H21   HGA1      0.090!
ATOM 1H61   HGA2      0.090!
ATOM 1H42   HGA2      0.090!
ATOM 1H41   HGA2      0.090!
ATOM 1N1    NG2R53   -0.530!
ATOM 1C3    CG2R53    0.430!
ATOM 1C2    CG311     0.120!
ATOM 1H62   HGA2      0.090!
ATOM 1C6    CG3C52    0.030!
ATOM 1O1    OG2D1    -0.490!
ATOM 1C4    CG3C52   -0.010!
ATOM 2H11   HGA1      0.090!
ATOM 2C1    CG311    -0.090!

BOND 1C2 2C1

IC  1H21   1C1  *1C2   2C1 0.000  0.000  -120.000  0.000  0.000
IC  1H21   1N1  *1C2   2C1 0.000  0.000  120.000  0.000  0.000
IC   1C1   1N1  *1C2   2C1 0.000  0.000  -120.000  0.000  0.000
IC  2H11   2C3  *2C1   1C2 0.000  0.000  -120.000  0.000  0.000
IC  2H11   2C2  *2C1   1C2 0.000  0.000  120.000  0.000  0.000
IC   2C3   2C2  *2C1   1C2 0.000  0.000  -120.000  0.000  0.000
IC   1C1   1C2   2C1   2C2 0.000  0.000  180.000  0.000  0.000
IC   1C2   2C1   2C2   2O1 0.000  0.000  180.000  0.000  0.000
IC   1N1   1C1  *1C2   2C1 0.000  0.000  120.000  0.000  0.000
IC   1C1   1C2   2C1   2C2 0.000  0.000  180.000  0.000  0.000
IC   2C2   1C2  *2C1   2C3 0.000  0.000  -120.000  0.000  0.000
IC   2C2   1C2  *2C1  2H11 0.000  0.000  120.000  0.000  0.000
IC   1C2   2C1   2C3  2H31 0.000  0.000  -60.000  0.000  0.000
IC   1C2   2C1   2C2   2O1 0.000  0.000  180.000  0.000  0.000


PRES P00140 0.000 ! linkage between STYRS and AMIDI
dele atom 1H22
dele atom 2HE2

ATOM 1H21   HGA1      0.090!
ATOM 1C2    CG311    -0.090!
ATOM 2HE1   HGA2      0.090!
ATOM 2HE3   HGA2      0.090!
ATOM 2CE    CG321    -0.180!

BOND 1C2 2CE

IC  1H21   1C1  *1C2   2CE 0.000  0.000  120.000  0.000  0.000
IC  1H21   1C3  *1C2   2CE 0.000  0.000  -120.000  0.000  0.000
IC   1C1   1C3  *1C2   2CE 0.000  0.000  120.000  0.000  0.000
IC  2HE1   2C1  *2CE   1C2 0.000  0.000  120.000  0.000  0.000
IC  2HE1  2HE3  *2CE   1C2 0.000  0.000  -120.000  0.000  0.000
IC   2C1  2HE3  *2CE   1C2 0.000  0.000  120.000  0.000  0.000
IC   1C1   1C2   2CE   2C1 0.000  0.000  180.000  0.000  0.000
IC   1C2   2CE   2C1   2N1 0.000  0.000  -180.000  0.000  0.000
IC   1C3   1C1  *1C2   2CE 0.000  0.000  -120.000  0.000  0.000
IC   1C1   1C2   2CE   2C1 0.000  0.000  180.000  0.000  0.000
IC   2C1   1C2  *2CE  2HE1 0.000  0.000  120.000  0.000  0.000
IC   2C1   1C2  *2CE  2HE3 0.000  0.000  -120.000  0.000  0.000
IC   1C2   2CE   2C1   2N1 0.000  0.000  -180.000  0.000  0.000


PRES P00141 0.000 ! linkage between AAMDR and AMIDI
dele atom 1H22
dele atom 2HE2

ATOM 1H21   HGA1      0.090!
ATOM 1C2    CG311    -0.090!
ATOM 2HE1   HGA2      0.090!
ATOM 2HE3   HGA2      0.090!
ATOM 2CE    CG321    -0.180!

BOND 1C2 2CE

IC  1H21   1C1  *1C2   2CE 0.000  0.000  -120.000  0.000  0.000
IC  1H21   1C3  *1C2   2CE 0.000  0.000  120.000  0.000  0.000
IC   1C1   1C3  *1C2   2CE 0.000  0.000  -120.000  0.000  0.000
IC  2HE1   2C1  *2CE   1C2 0.000  0.000  120.000  0.000  0.000
IC  2HE1  2HE3  *2CE   1C2 0.000  0.000  -120.000  0.000  0.000
IC   2C1  2HE3  *2CE   1C2 0.000  0.000  120.000  0.000  0.000
IC   1C1   1C2   2CE   2C1 0.000  0.000  180.000  0.000  0.000
IC   1C2   2CE   2C1   2N1 0.000  0.000  180.000  0.000  0.000
IC  1H11   1C1   1C2   2CE 0.000  0.000  60.000  0.000  0.000
IC   2CE   1C1  *1C2   1C3 0.000  0.000  -120.000  0.000  0.000
IC   1C1   1C2   2CE   2C1 0.000  0.000  180.000  0.000  0.000
IC   2C1   1C2  *2CE  2HE1 0.000  0.000  120.000  0.000  0.000
IC   2C1   1C2  *2CE  2HE3 0.000  0.000  -120.000  0.000  0.000
IC   1C2   2CE   2C1   2N1 0.000  0.000  180.000  0.000  0.000


PRES P00142 0.000 ! linkage between PROS and AMIDI
dele atom 1H22
dele atom 2HE2

ATOM 1H21   HGA1      0.090!
ATOM 1C2    CG311    -0.090!
ATOM 2HE1   HGA2      0.090!
ATOM 2HE3   HGA2      0.090!
ATOM 2CE    CG321    -0.180!

BOND 1C2 2CE

IC  1H21   1C1  *1C2   2CE 0.000  0.000  -120.000  0.000  0.000
IC  1H21   1C3  *1C2   2CE 0.000  0.000  120.000  0.000  0.000
IC   1C1   1C3  *1C2   2CE 0.000  0.000  -120.000  0.000  0.000
IC  2HE1   2C1  *2CE   1C2 0.000  0.000  120.000  0.000  0.000
IC  2HE1  2HE3  *2CE   1C2 0.000  0.000  -120.000  0.000  0.000
IC   2C1  2HE3  *2CE   1C2 0.000  0.000  120.000  0.000  0.000
IC   1C1   1C2   2CE   2C1 0.000  0.000  180.000  0.000  0.000
IC   1C2   2CE   2C1   2N1 0.000  0.000  180.000  0.000  0.000
IC  1H11   1C1   1C2   2CE 0.000  0.000  -60.000  0.000  0.000
IC   2CE   1C1  *1C2   1C3 0.000  0.000  -120.000  0.000  0.000
IC   1C1   1C2   2CE   2C1 0.000  0.000  180.000  0.000  0.000
IC   2C1   1C2  *2CE  2HE1 0.000  0.000  120.000  0.000  0.000
IC   2C1   1C2  *2CE  2HE3 0.000  0.000  -120.000  0.000  0.000
IC   1C2   2CE   2C1   2N1 0.000  0.000  180.000  0.000  0.000


PRES P00143 -0.000 ! linkage between PMAR and ETHY
dele atom 1H22
dele atom 2H12

ATOM 1C4    CG331    -0.310!
ATOM 1O2    OG302    -0.490!
ATOM 1O1    OG2D1    -0.630!
ATOM 1C3    CG2O2     1.260!
ATOM 1C2    CG301    -0.100!
ATOM 1H43   HGA3      0.090!
ATOM 1H42   HGA3      0.090!
ATOM 1H41   HGA3      0.090!
ATOM 2H11   HGA2      0.090!
ATOM 2H13   HGA2      0.090!
ATOM 2C1    CG321    -0.180!

BOND 1C2 2C1

IC   1C1   1C3  *1C2   2C1 0.000  0.000  -120.000  0.000  0.000
IC   1C1   1C5  *1C2   2C1 0.000  0.000  120.000  0.000  0.000
IC   1C3   1C5  *1C2   2C1 0.000  0.000  -120.000  0.000  0.000
IC  2H11  2H13  *2C1   1C2 0.000  0.000  -120.000  0.000  0.000
IC  2H11   2C2  *2C1   1C2 0.000  0.000  120.000  0.000  0.000
IC  2H13   2C2  *2C1   1C2 0.000  0.000  -120.000  0.000  0.000
IC   1C1   1C2   2C1   2C2 0.000  0.000  -180.000  0.000  0.000
IC   1C3   1C1  *1C2   2C1 0.000  0.000  120.000  0.000  0.000
IC   1C1   1C2   2C1   2C2 0.000  0.000  -180.000  0.000  0.000
IC   2C2   1C2  *2C1  2H11 0.000  0.000  120.000  0.000  0.000
IC   2C2   1C2  *2C1  2H13 0.000  0.000  -120.000  0.000  0.000
IC   1C2   2C1   2C2  2H21 0.000  0.000  60.000  0.000  0.000


PRES P00144 -0.000 ! linkage between MMAS and ETHY
dele atom 1H22
dele atom 2H12

ATOM 1H43   HGA3      0.090!
ATOM 1H42   HGA3      0.090!
ATOM 1H41   HGA3      0.090!
ATOM 1C3    CG2O2     1.260!
ATOM 1C2    CG301    -0.100!
ATOM 1O2    OG302    -0.490!
ATOM 1O1    OG2D1    -0.630!
ATOM 1C4    CG331    -0.310!
ATOM 2H11   HGA2      0.090!
ATOM 2H13   HGA2      0.090!
ATOM 2C1    CG321    -0.180!

BOND 1C2 2C1

IC   1C1   1C3  *1C2   2C1 0.000  0.000  120.000  0.000  0.000
IC   1C1   1C5  *1C2   2C1 0.000  0.000  -120.000  0.000  0.000
IC   1C3   1C5  *1C2   2C1 0.000  0.000  120.000  0.000  0.000
IC  2H11  2H13  *2C1   1C2 0.000  0.000  -120.000  0.000  0.000
IC  2H11   2C2  *2C1   1C2 0.000  0.000  120.000  0.000  0.000
IC  2H13   2C2  *2C1   1C2 0.000  0.000  -120.000  0.000  0.000
IC   1C1   1C2   2C1   2C2 0.000  0.000  180.000  0.000  0.000
IC   1C3   1C1  *1C2   2C1 0.000  0.000  -120.000  0.000  0.000
IC   1C1   1C2   2C1   2C2 0.000  0.000  180.000  0.000  0.000
IC   2C2   1C2  *2C1  2H11 0.000  0.000  120.000  0.000  0.000
IC   2C2   1C2  *2C1  2H13 0.000  0.000  -120.000  0.000  0.000
IC   1C2   2C1   2C2  2H21 0.000  0.000  60.000  0.000  0.000


PRES P00145 0.000 ! linkage between MACS and EIMIN
dele atom 1H22
dele atom 2HN2

ATOM 1H21   HGA1      0.090!
ATOM 1H43   HGA3      0.090!
ATOM 1H42   HGA3      0.090!
ATOM 1H41   HGA3      0.090!
ATOM 1C3    CG2O2     0.900!
ATOM 1C2    CG311     0.110!
ATOM 1O2    OG302    -0.490!
ATOM 1O1    OG2D1    -0.630!
ATOM 1C4    CG331    -0.010!
ATOM 2H11   HGA2      0.090!
ATOM 2H13   HGA2      0.090!
ATOM 2HN1   HGPAM1    0.350!
ATOM 2N1    NG311    -0.830!
ATOM 2C1    CG321     0.060!

BOND 1C2 2N1

IC  1H21   1C1  *1C2   2N1 0.000  0.000  120.000  0.000  0.000
IC  1H21   1C3  *1C2   2N1 0.000  0.000  -120.000  0.000  0.000
IC   1C1   1C3  *1C2   2N1 0.000  0.000  120.000  0.000  0.000
IC  2HN1   2C1  *2N1   1C2 0.000  0.000  -120.000  0.000  0.000
IC   1C1   1C2   2N1   2C1 0.000  0.000  180.000  0.000  0.000
IC   1C2   2N1   2C1   2C2 0.000  0.000  -180.000  0.000  0.000
IC   1C3   1C1  *1C2   2N1 0.000  0.000  -120.000  0.000  0.000
IC   1C1   1C2   2N1   2C1 0.000  0.000  180.000  0.000  0.000
IC   2C1   1C2  *2N1  2HN1 0.000  0.000  -120.000  0.000  0.000
IC   1C2   2N1   2C1   2C2 0.000  0.000  -180.000  0.000  0.000


PRES P00146 0.000 ! linkage between MACR and EIMIN
dele atom 1H22
dele atom 2HN2

ATOM 1H21   HGA1      0.090!
ATOM 1H43   HGA3      0.090!
ATOM 1H42   HGA3      0.090!
ATOM 1H41   HGA3      0.090!
ATOM 1C3    CG2O2     0.900!
ATOM 1C2    CG311     0.110!
ATOM 1O2    OG302    -0.490!
ATOM 1O1    OG2D1    -0.630!
ATOM 1C4    CG331    -0.010!
ATOM 2H11   HGA2      0.090!
ATOM 2H13   HGA2      0.090!
ATOM 2HN1   HGPAM1    0.350!
ATOM 2N1    NG311    -0.830!
ATOM 2C1    CG321     0.060!

BOND 1C2 2N1

IC  1H21   1C1  *1C2   2N1 0.000  0.000  -120.000  0.000  0.000
IC  1H21   1C3  *1C2   2N1 0.000  0.000  120.000  0.000  0.000
IC   1C1   1C3  *1C2   2N1 0.000  0.000  -120.000  0.000  0.000
IC  2HN1   2C1  *2N1   1C2 0.000  0.000  120.000  0.000  0.000
IC   1C1   1C2   2N1   2C1 0.000  0.000  -180.000  0.000  0.000
IC   1C2   2N1   2C1   2C2 0.000  0.000  180.000  0.000  0.000
IC   1C3   1C1  *1C2   2N1 0.000  0.000  120.000  0.000  0.000
IC   1C1   1C2   2N1   2C1 0.000  0.000  -180.000  0.000  0.000
IC   2C1   1C2  *2N1  2HN1 0.000  0.000  120.000  0.000  0.000
IC   1C2   2N1   2C1   2C2 0.000  0.000  180.000  0.000  0.000


PRES P00147 0.000 ! linkage between DMITC and VIPS
dele atom 1H22
dele atom 2H12

ATOM 1H62   HGA3      0.090!
ATOM 1C6    CG331    -0.010!
ATOM 1H63   HGA3      0.090!
ATOM 1H51   HGA3      0.090!
ATOM 1H61   HGA3      0.090!
ATOM 1C5    CG331    -0.010!
ATOM 1H52   HGA3      0.090!
ATOM 1H53   HGA3      0.090!
ATOM 1C3    CG2O2     0.960!
ATOM 1C2    CG301    -0.200!
ATOM 1O4    OG302    -0.490!
ATOM 1O3    OG2D1    -0.630!
ATOM 1O2    OG302    -0.490!
ATOM 1O1    OG2D1    -0.630!
ATOM 1C4    CG2O2     0.960!
ATOM 2H11   HGA2      0.090!
ATOM 2H13   HGA2      0.090!
ATOM 2C1    CG321    -0.180!

BOND 1C2 2C1

IC   1C1   1C3  *1C2   2C1 0.000  0.000  -120.000  0.000  0.000
IC   1C1   1C4  *1C2   2C1 0.000  0.000  120.000  0.000  0.000
IC   1C3   1C4  *1C2   2C1 0.000  0.000  -120.000  0.000  0.000
IC  2H11  2H13  *2C1   1C2 0.000  0.000  -120.000  0.000  0.000
IC  2H11   2C2  *2C1   1C2 0.000  0.000  120.000  0.000  0.000
IC  2H13   2C2  *2C1   1C2 0.000  0.000  -120.000  0.000  0.000
IC   1C1   1C2   2C1   2C2 0.000  0.000  -180.000  0.000  0.000
IC  1H11   1C1   1C2   2C1 0.000  0.000  60.000  0.000  0.000
IC   2C1   1C1  *1C2   1C3 0.000  0.000  -120.000  0.000  0.000
IC   1C1   1C2   2C1   2C2 0.000  0.000  -180.000  0.000  0.000
IC   2C2   1C2  *2C1  2H11 0.000  0.000  120.000  0.000  0.000
IC   2C2   1C2  *2C1  2H13 0.000  0.000  -120.000  0.000  0.000
IC   1C2   2C1   2C2   2N1 0.000  0.000  -60.000  0.000  0.000


PRES P00148 0.000 ! linkage between DMITC and VIPR
dele atom 1H22
dele atom 2H12

ATOM 1H62   HGA3      0.090!
ATOM 1C6    CG331    -0.010!
ATOM 1H63   HGA3      0.090!
ATOM 1H51   HGA3      0.090!
ATOM 1H61   HGA3      0.090!
ATOM 1C5    CG331    -0.010!
ATOM 1H52   HGA3      0.090!
ATOM 1H53   HGA3      0.090!
ATOM 1C3    CG2O2     0.960!
ATOM 1C2    CG301    -0.200!
ATOM 1O4    OG302    -0.490!
ATOM 1O3    OG2D1    -0.630!
ATOM 1O2    OG302    -0.490!
ATOM 1O1    OG2D1    -0.630!
ATOM 1C4    CG2O2     0.960!
ATOM 2H11   HGA2      0.090!
ATOM 2H13   HGA2      0.090!
ATOM 2C1    CG321    -0.180!

BOND 1C2 2C1

IC   1C1   1C3  *1C2   2C1 0.000  0.000  -120.000  0.000  0.000
IC   1C1   1C4  *1C2   2C1 0.000  0.000  120.000  0.000  0.000
IC   1C3   1C4  *1C2   2C1 0.000  0.000  -120.000  0.000  0.000
IC  2H11  2H13  *2C1   1C2 0.000  0.000  -120.000  0.000  0.000
IC  2H11   2C2  *2C1   1C2 0.000  0.000  120.000  0.000  0.000
IC  2H13   2C2  *2C1   1C2 0.000  0.000  -120.000  0.000  0.000
IC   1C1   1C2   2C1   2C2 0.000  0.000  180.000  0.000  0.000
IC  1H11   1C1   1C2   2C1 0.000  0.000  60.000  0.000  0.000
IC   2C1   1C1  *1C2   1C3 0.000  0.000  -120.000  0.000  0.000
IC   1C1   1C2   2C1   2C2 0.000  0.000  180.000  0.000  0.000
IC   2C2   1C2  *2C1  2H11 0.000  0.000  120.000  0.000  0.000
IC   2C2   1C2  *2C1  2H13 0.000  0.000  -120.000  0.000  0.000
IC   1C2   2C1   2C2   2N1 0.000  0.000  60.000  0.000  0.000


PRES P00149 0.000 ! linkage between DMITC and EIMINI
dele atom 1H22
dele atom 2H12

ATOM 1H62   HGA3      0.090!
ATOM 1C6    CG331    -0.010!
ATOM 1H63   HGA3      0.090!
ATOM 1H51   HGA3      0.090!
ATOM 1H61   HGA3      0.090!
ATOM 1C5    CG331    -0.010!
ATOM 1H52   HGA3      0.090!
ATOM 1H53   HGA3      0.090!
ATOM 1C3    CG2O2     0.960!
ATOM 1C2    CG301    -0.200!
ATOM 1O4    OG302    -0.490!
ATOM 1O3    OG2D1    -0.630!
ATOM 1O2    OG302    -0.490!
ATOM 1O1    OG2D1    -0.630!
ATOM 1C4    CG2O2     0.960!
ATOM 2H11   HGA2      0.090!
ATOM 2H13   HGA2      0.090!
ATOM 2C1    CG321    -0.180!

BOND 1C2 2C1

IC   1C1   1C3  *1C2   2C1 0.000  0.000  -120.000  0.000  0.000
IC   1C1   1C4  *1C2   2C1 0.000  0.000  120.000  0.000  0.000
IC   1C3   1C4  *1C2   2C1 0.000  0.000  -120.000  0.000  0.000
IC  2H11  2H13  *2C1   1C2 0.000  0.000  -120.000  0.000  0.000
IC  2H11   2C2  *2C1   1C2 0.000  0.000  120.000  0.000  0.000
IC  2H13   2C2  *2C1   1C2 0.000  0.000  -120.000  0.000  0.000
IC   1C1   1C2   2C1   2C2 0.000  0.000  -180.000  0.000  0.000
IC   1C2   2C1   2C2   2N2 0.000  0.000  180.000  0.000  0.000
IC   1C3   1C1  *1C2   2C1 0.000  0.000  120.000  0.000  0.000
IC   1C1   1C2   2C1   2C2 0.000  0.000  -180.000  0.000  0.000
IC   2C2   1C2  *2C1  2H11 0.000  0.000  120.000  0.000  0.000
IC  2H11   1C2  *2C1  2H13 0.000  0.000  120.000  0.000  0.000
IC   1C2   2C1   2C2   2N2 0.000  0.000  180.000  0.000  0.000


PRES P00150 0.000 ! linkage between DMITC and MACS
dele atom 1H22
dele atom 2H12

ATOM 1H62   HGA3      0.090!
ATOM 1C6    CG331    -0.010!
ATOM 1H63   HGA3      0.090!
ATOM 1H51   HGA3      0.090!
ATOM 1H61   HGA3      0.090!
ATOM 1C5    CG331    -0.010!
ATOM 1H52   HGA3      0.090!
ATOM 1H53   HGA3      0.090!
ATOM 1C3    CG2O2     0.960!
ATOM 1C2    CG301    -0.200!
ATOM 1O4    OG302    -0.490!
ATOM 1O3    OG2D1    -0.630!
ATOM 1O2    OG302    -0.490!
ATOM 1O1    OG2D1    -0.630!
ATOM 1C4    CG2O2     0.960!
ATOM 2H11   HGA2      0.090!
ATOM 2H13   HGA2      0.090!
ATOM 2C1    CG321    -0.180!

BOND 1C2 2C1

IC   1C1   1C3  *1C2   2C1 0.000  0.000  -120.000  0.000  0.000
IC   1C1   1C4  *1C2   2C1 0.000  0.000  120.000  0.000  0.000
IC   1C3   1C4  *1C2   2C1 0.000  0.000  -120.000  0.000  0.000
IC  2H11  2H13  *2C1   1C2 0.000  0.000  -120.000  0.000  0.000
IC  2H11   2C2  *2C1   1C2 0.000  0.000  120.000  0.000  0.000
IC  2H13   2C2  *2C1   1C2 0.000  0.000  -120.000  0.000  0.000
IC   1C1   1C2   2C1   2C2 0.000  0.000  -180.000  0.000  0.000
IC  1H11   1C1   1C2   2C1 0.000  0.000  60.000  0.000  0.000
IC   2C1   1C1  *1C2   1C3 0.000  0.000  -120.000  0.000  0.000
IC   1C1   1C2   2C1   2C2 0.000  0.000  -180.000  0.000  0.000
IC   2C2   1C2  *2C1  2H11 0.000  0.000  120.000  0.000  0.000
IC   2C2   1C2  *2C1  2H13 0.000  0.000  -120.000  0.000  0.000
IC   1C2   2C1   2C2   2C3 0.000  0.000  -60.000  0.000  0.000


PRES P00151 0.000 ! linkage between DMITC and MACR
dele atom 1H22
dele atom 2H12

ATOM 1H62   HGA3      0.090!
ATOM 1C6    CG331    -0.010!
ATOM 1H63   HGA3      0.090!
ATOM 1H51   HGA3      0.090!
ATOM 1H61   HGA3      0.090!
ATOM 1C5    CG331    -0.010!
ATOM 1H52   HGA3      0.090!
ATOM 1H53   HGA3      0.090!
ATOM 1C3    CG2O2     0.960!
ATOM 1C2    CG301    -0.200!
ATOM 1O4    OG302    -0.490!
ATOM 1O3    OG2D1    -0.630!
ATOM 1O2    OG302    -0.490!
ATOM 1O1    OG2D1    -0.630!
ATOM 1C4    CG2O2     0.960!
ATOM 2H11   HGA2      0.090!
ATOM 2H13   HGA2      0.090!
ATOM 2C1    CG321    -0.180!

BOND 1C2 2C1

IC   1C1   1C3  *1C2   2C1 0.000  0.000  -120.000  0.000  0.000
IC   1C1   1C4  *1C2   2C1 0.000  0.000  120.000  0.000  0.000
IC   1C3   1C4  *1C2   2C1 0.000  0.000  -120.000  0.000  0.000
IC  2H11  2H13  *2C1   1C2 0.000  0.000  -120.000  0.000  0.000
IC  2H11   2C2  *2C1   1C2 0.000  0.000  120.000  0.000  0.000
IC  2H13   2C2  *2C1   1C2 0.000  0.000  -120.000  0.000  0.000
IC   1C1   1C2   2C1   2C2 0.000  0.000  180.000  0.000  0.000
IC  1H11   1C1   1C2   2C1 0.000  0.000  60.000  0.000  0.000
IC   2C1   1C1  *1C2   1C3 0.000  0.000  -120.000  0.000  0.000
IC   1C1   1C2   2C1   2C2 0.000  0.000  180.000  0.000  0.000
IC   2C2   1C2  *2C1  2H11 0.000  0.000  120.000  0.000  0.000
IC   2C2   1C2  *2C1  2H13 0.000  0.000  -120.000  0.000  0.000
IC   1C2   2C1   2C2   2C3 0.000  0.000  60.000  0.000  0.000


PRES P00152 0.000 ! linkage between DMITC and VIALS
dele atom 1H22
dele atom 2H12

ATOM 1H62   HGA3      0.090!
ATOM 1C6    CG331    -0.010!
ATOM 1H63   HGA3      0.090!
ATOM 1H51   HGA3      0.090!
ATOM 1H61   HGA3      0.090!
ATOM 1C5    CG331    -0.010!
ATOM 1H52   HGA3      0.090!
ATOM 1H53   HGA3      0.090!
ATOM 1C3    CG2O2     0.960!
ATOM 1C2    CG301    -0.200!
ATOM 1O4    OG302    -0.490!
ATOM 1O3    OG2D1    -0.630!
ATOM 1O2    OG302    -0.490!
ATOM 1O1    OG2D1    -0.630!
ATOM 1C4    CG2O2     0.960!
ATOM 2H11   HGA2      0.090!
ATOM 2H13   HGA2      0.090!
ATOM 2C1    CG321    -0.180!

BOND 1C2 2C1

IC   1C1   1C3  *1C2   2C1 0.000  0.000  -120.000  0.000  0.000
IC   1C1   1C4  *1C2   2C1 0.000  0.000  120.000  0.000  0.000
IC   1C3   1C4  *1C2   2C1 0.000  0.000  -120.000  0.000  0.000
IC  2H11  2H13  *2C1   1C2 0.000  0.000  -120.000  0.000  0.000
IC  2H11   2C2  *2C1   1C2 0.000  0.000  120.000  0.000  0.000
IC  2H13   2C2  *2C1   1C2 0.000  0.000  -120.000  0.000  0.000
IC   1C1   1C2   2C1   2C2 0.000  0.000  -180.000  0.000  0.000
IC   1C3   1C1  *1C2   2C1 0.000  0.000  120.000  0.000  0.000
IC   1C1   1C2   2C1   2C2 0.000  0.000  -180.000  0.000  0.000
IC   2C2   1C2  *2C1  2H11 0.000  0.000  120.000  0.000  0.000
IC   2C2   1C2  *2C1  2H13 0.000  0.000  -120.000  0.000  0.000
IC   1C2   2C1   2C2   2O1 0.000  0.000  -60.000  0.000  0.000


PRES P00153 0.000 ! linkage between DMITC and VIALR
dele atom 1H22
dele atom 2H12

ATOM 1H62   HGA3      0.090!
ATOM 1C6    CG331    -0.010!
ATOM 1H63   HGA3      0.090!
ATOM 1H51   HGA3      0.090!
ATOM 1H61   HGA3      0.090!
ATOM 1C5    CG331    -0.010!
ATOM 1H52   HGA3      0.090!
ATOM 1H53   HGA3      0.090!
ATOM 1C3    CG2O2     0.960!
ATOM 1C2    CG301    -0.200!
ATOM 1O4    OG302    -0.490!
ATOM 1O3    OG2D1    -0.630!
ATOM 1O2    OG302    -0.490!
ATOM 1O1    OG2D1    -0.630!
ATOM 1C4    CG2O2     0.960!
ATOM 2H11   HGA2      0.090!
ATOM 2H13   HGA2      0.090!
ATOM 2C1    CG321    -0.180!

BOND 1C2 2C1

IC   1C1   1C3  *1C2   2C1 0.000  0.000  -120.000  0.000  0.000
IC   1C1   1C4  *1C2   2C1 0.000  0.000  120.000  0.000  0.000
IC   1C3   1C4  *1C2   2C1 0.000  0.000  -120.000  0.000  0.000
IC  2H11  2H13  *2C1   1C2 0.000  0.000  -120.000  0.000  0.000
IC  2H11   2C2  *2C1   1C2 0.000  0.000  120.000  0.000  0.000
IC  2H13   2C2  *2C1   1C2 0.000  0.000  -120.000  0.000  0.000
IC   1C1   1C2   2C1   2C2 0.000  0.000  180.000  0.000  0.000
IC   1C3   1C1  *1C2   2C1 0.000  0.000  120.000  0.000  0.000
IC   1C1   1C2   2C1   2C2 0.000  0.000  180.000  0.000  0.000
IC   2C2   1C2  *2C1  2H11 0.000  0.000  120.000  0.000  0.000
IC   2C2   1C2  *2C1  2H13 0.000  0.000  -120.000  0.000  0.000
IC   1C2   2C1   2C2   2O1 0.000  0.000  60.000  0.000  0.000


PRES P00154 0.000 ! linkage between DMITC and 13BDT
dele atom 1H22
dele atom 2H12

ATOM 1H62   HGA3      0.090!
ATOM 1C6    CG331    -0.010!
ATOM 1H63   HGA3      0.090!
ATOM 1H51   HGA3      0.090!
ATOM 1H61   HGA3      0.090!
ATOM 1C5    CG331    -0.010!
ATOM 1H52   HGA3      0.090!
ATOM 1H53   HGA3      0.090!
ATOM 1C3    CG2O2     0.960!
ATOM 1C2    CG301    -0.200!
ATOM 1O4    OG302    -0.490!
ATOM 1O3    OG2D1    -0.630!
ATOM 1O2    OG302    -0.490!
ATOM 1O1    OG2D1    -0.630!
ATOM 1C4    CG2O2     0.960!
ATOM 2H11   HGA2      0.090!
ATOM 2H13   HGA2      0.090!
ATOM 2C1    CG321    -0.180!

BOND 1C2 2C1

IC   1C1   1C3  *1C2   2C1 0.000  0.000  -120.000  0.000  0.000
IC   1C1   1C4  *1C2   2C1 0.000  0.000  120.000  0.000  0.000
IC   1C3   1C4  *1C2   2C1 0.000  0.000  -120.000  0.000  0.000
IC  2H11  2H13  *2C1   1C2 0.000  0.000  -120.000  0.000  0.000
IC  2H11   2C2  *2C1   1C2 0.000  0.000  120.000  0.000  0.000
IC  2H13   2C2  *2C1   1C2 0.000  0.000  -120.000  0.000  0.000
IC   1C1   1C2   2C1   2C2 0.000  0.000  -180.000  0.000  0.000
IC   1C2   2C1   2C2   2C3 0.000  0.000  180.000  0.000  0.000
IC   1C3   1C1  *1C2   2C1 0.000  0.000  120.000  0.000  0.000
IC   1C1   1C2   2C1   2C2 0.000  0.000  -180.000  0.000  0.000
IC   2C2   1C2  *2C1  2H11 0.000  0.000  120.000  0.000  0.000
IC  2H11   1C2  *2C1  2H13 0.000  0.000  120.000  0.000  0.000
IC   1C2   2C1   2C2   2C3 0.000  0.000  180.000  0.000  0.000


PRES P00155 0.000 ! linkage between DMITC and KETN
dele atom 1H22
dele atom 2H12

ATOM 1H62   HGA3      0.090!
ATOM 1C6    CG331    -0.010!
ATOM 1H63   HGA3      0.090!
ATOM 1H51   HGA3      0.090!
ATOM 1H61   HGA3      0.090!
ATOM 1C5    CG331    -0.010!
ATOM 1H52   HGA3      0.090!
ATOM 1H53   HGA3      0.090!
ATOM 1C3    CG2O2     0.960!
ATOM 1C2    CG301    -0.200!
ATOM 1O4    OG302    -0.490!
ATOM 1O3    OG2D1    -0.630!
ATOM 1O2    OG302    -0.490!
ATOM 1O1    OG2D1    -0.630!
ATOM 1C4    CG2O2     0.960!
ATOM 2H11   HGA2      0.090!
ATOM 2H13   HGA2      0.090!
ATOM 2C1    CG321    -0.180!

BOND 1C2 2C1

IC   1C1   1C3  *1C2   2C1 0.000  0.000  -120.000  0.000  0.000
IC   1C1   1C4  *1C2   2C1 0.000  0.000  120.000  0.000  0.000
IC   1C3   1C4  *1C2   2C1 0.000  0.000  -120.000  0.000  0.000
IC  2H11  2H13  *2C1   1C2 0.000  0.000  120.000  0.000  0.000
IC  2H11   2C2  *2C1   1C2 0.000  0.000  -120.000  0.000  0.000
IC  2H13   2C2  *2C1   1C2 0.000  0.000  120.000  0.000  0.000
IC   1C1   1C2   2C1   2C2 0.000  0.000  -180.000  0.000  0.000
IC   1C2   2C1   2C2   2C3 0.000  0.000  180.000  0.000  0.000
IC   1C3   1C1  *1C2   2C1 0.000  0.000  120.000  0.000  0.000
IC   1C1   1C2   2C1   2C2 0.000  0.000  -180.000  0.000  0.000
IC   2C2   1C2  *2C1  2H11 0.000  0.000  -120.000  0.000  0.000
IC   2C2   1C2  *2C1  2H13 0.000  0.000  120.000  0.000  0.000
IC   1C2   2C1   2C2   2C3 0.000  0.000  180.000  0.000  0.000


PRES P00156 0.000 ! linkage between DMITC and ETHOXI
dele atom 1H22
dele atom 2H12

ATOM 1H62   HGA3      0.090!
ATOM 1C6    CG331    -0.010!
ATOM 1H63   HGA3      0.090!
ATOM 1H51   HGA3      0.090!
ATOM 1H61   HGA3      0.090!
ATOM 1C5    CG331    -0.010!
ATOM 1H52   HGA3      0.090!
ATOM 1H53   HGA3      0.090!
ATOM 1C3    CG2O2     0.960!
ATOM 1C2    CG301    -0.200!
ATOM 1O4    OG302    -0.490!
ATOM 1O3    OG2D1    -0.630!
ATOM 1O2    OG302    -0.490!
ATOM 1O1    OG2D1    -0.630!
ATOM 1C4    CG2O2     0.960!
ATOM 2H11   HGA2      0.090!
ATOM 2H13   HGA2      0.090!
ATOM 2C1    CG321    -0.180!

BOND 1C2 2C1

IC   1C1   1C3  *1C2   2C1 0.000  0.000  -120.000  0.000  0.000
IC   1C1   1C4  *1C2   2C1 0.000  0.000  120.000  0.000  0.000
IC   1C3   1C4  *1C2   2C1 0.000  0.000  -120.000  0.000  0.000
IC  2H11  2H13  *2C1   1C2 0.000  0.000  -120.000  0.000  0.000
IC  2H11   2C2  *2C1   1C2 0.000  0.000  120.000  0.000  0.000
IC  2H13   2C2  *2C1   1C2 0.000  0.000  -120.000  0.000  0.000
IC   1C1   1C2   2C1   2C2 0.000  0.000  -180.000  0.000  0.000
IC   1C2   2C1   2C2   2O1 0.000  0.000  180.000  0.000  0.000
IC   1C3   1C1  *1C2   2C1 0.000  0.000  120.000  0.000  0.000
IC   1C1   1C2   2C1   2C2 0.000  0.000  -180.000  0.000  0.000
IC   2C2   1C2  *2C1  2H11 0.000  0.000  120.000  0.000  0.000
IC   2C2   1C2  *2C1  2H13 0.000  0.000  -120.000  0.000  0.000
IC   1C2   2C1   2C2   2O1 0.000  0.000  180.000  0.000  0.000


PRES P00157 0.000 ! linkage between KETN and NYL6
dele atom 1H31
dele atom 2H12

ATOM 1H21   HGA2      0.090!
ATOM 1H22   HGA2      0.090!
ATOM 1C3    CG2O1     0.510!
ATOM 1C2    CG321    -0.180!
ATOM 1O1    OG2D1    -0.510!
ATOM 2H11   HGP1      0.310!
ATOM 2N1    NG2S1    -0.310!
ATOM 2C1    CG2O1     0.510!
ATOM 2O1    OG2D1    -0.510!

BOND 1C3 2N1

IC  2H11   2C1  *2N1   1C3 0.000  0.000  180.000  0.000  0.000
IC   1C1   1C2   1C3   2N1 0.000  0.000  180.000  0.000  0.000
IC   1C2   1C3   2N1   2C1 0.000  0.000  180.000  0.000  0.000
IC   1C3   2N1   2C1   2C2 0.000  0.000  -180.000  0.000  0.000
IC   1C1   1C2   1C3   2N1 0.000  0.000  180.000  0.000  0.000
IC   2N1   1C2  *1C3   1O1 0.000  0.000  -180.000  0.000  0.000
IC   1C2   1C3   2N1   2C1 0.000  0.000  180.000  0.000  0.000
IC   2C1   1C3  *2N1  2H11 0.000  0.000  180.000  0.000  0.000
IC   1C3   2N1   2C1   2C2 0.000  0.000  -180.000  0.000  0.000


PRES P00158 0.000 ! linkage between KETN and AMIDU
dele atom 1H31
dele atom 2H12

ATOM 1H21   HGA2      0.090!
ATOM 1H22   HGA2      0.090!
ATOM 1C3    CG2O1     0.510!
ATOM 1C2    CG321    -0.180!
ATOM 1O1    OG2D1    -0.510!
ATOM 2H11   HGP1      0.310!
ATOM 2N1    NG2S1    -0.310!
ATOM 2C1    CG2O1     0.510!
ATOM 2O1    OG2D1    -0.510!

BOND 1C3 2N1

IC  2H11   2C1  *2N1   1C3 0.000  0.000  180.000  0.000  0.000
IC   1C1   1C2   1C3   2N1 0.000  0.000  -180.000  0.000  0.000
IC   1C2   1C3   2N1   2C1 0.000  0.000  -180.000  0.000  0.000
IC   1C3   2N1   2C1   2CE 0.000  0.000  180.000  0.000  0.000
IC   1C1   1C2   1C3   2N1 0.000  0.000  -180.000  0.000  0.000
IC   2N1   1C2  *1C3   1O1 0.000  0.000  -180.000  0.000  0.000
IC   1C2   1C3   2N1   2C1 0.000  0.000  -180.000  0.000  0.000
IC   2C1   1C3  *2N1  2H11 0.000  0.000  -180.000  0.000  0.000
IC   1C3   2N1   2C1   2O1 0.000  0.000   0.000  0.000  0.000


PRES P00159 0.000 ! linkage between NTBAS and NTBAS
dele atom 1H22
dele atom 2H12

ATOM 1H21   HGA1      0.090!
ATOM 1HN1   HGP1      0.310!
ATOM 1N1    NG2S1    -0.470!
ATOM 1C3    CG2O1     0.510!
ATOM 1C2    CG311    -0.090!
ATOM 1O1    OG2D1    -0.510!
ATOM 1C4    CG301     0.160!
ATOM 2H11   HGA2      0.090!
ATOM 2H13   HGA2      0.090!
ATOM 2C1    CG321    -0.180!

BOND 1C2 2C1

IC  1H21   1C1  *1C2   2C1 0.000  0.000  120.000  0.000  0.000
IC  1H21   1C3  *1C2   2C1 0.000  0.000  -120.000  0.000  0.000
IC   1C1   1C3  *1C2   2C1 0.000  0.000  120.000  0.000  0.000
IC  2H11  2H13  *2C1   1C2 0.000  0.000  -120.000  0.000  0.000
IC  2H11   2C2  *2C1   1C2 0.000  0.000  120.000  0.000  0.000
IC  2H13   2C2  *2C1   1C2 0.000  0.000  -120.000  0.000  0.000
IC   1C1   1C2   2C1   2C2 0.000  0.000  -180.000  0.000  0.000
IC  1H11   1C1   1C2   2C1 0.000  0.000  60.000  0.000  0.000
IC   2C1   1C1  *1C2   1C3 0.000  0.000  120.000  0.000  0.000
IC   1C1   1C2   2C1   2C2 0.000  0.000  -180.000  0.000  0.000
IC   2C2   1C2  *2C1  2H11 0.000  0.000  120.000  0.000  0.000
IC   2C2   1C2  *2C1  2H13 0.000  0.000  -120.000  0.000  0.000
IC   1C2   2C1   2C2   2C3 0.000  0.000  -60.000  0.000  0.000


PRES P00160 0.000 ! linkage between NTBAS and NTBAR
dele atom 1H22
dele atom 2H12

ATOM 1H21   HGA1      0.090!
ATOM 1HN1   HGP1      0.310!
ATOM 1N1    NG2S1    -0.470!
ATOM 1C3    CG2O1     0.510!
ATOM 1C2    CG311    -0.090!
ATOM 1O1    OG2D1    -0.510!
ATOM 1C4    CG301     0.160!
ATOM 2H11   HGA2      0.090!
ATOM 2H13   HGA2      0.090!
ATOM 2C1    CG321    -0.180!

BOND 1C2 2C1

IC  1H21   1C1  *1C2   2C1 0.000  0.000  120.000  0.000  0.000
IC  1H21   1C3  *1C2   2C1 0.000  0.000  -120.000  0.000  0.000
IC   1C1   1C3  *1C2   2C1 0.000  0.000  120.000  0.000  0.000
IC  2H11  2H13  *2C1   1C2 0.000  0.000  -120.000  0.000  0.000
IC  2H11   2C2  *2C1   1C2 0.000  0.000  120.000  0.000  0.000
IC  2H13   2C2  *2C1   1C2 0.000  0.000  -120.000  0.000  0.000
IC   1C1   1C2   2C1   2C2 0.000  0.000  -180.000  0.000  0.000
IC  1H11   1C1   1C2   2C1 0.000  0.000  60.000  0.000  0.000
IC   2C1   1C1  *1C2   1C3 0.000  0.000  120.000  0.000  0.000
IC   1C1   1C2   2C1   2C2 0.000  0.000  -180.000  0.000  0.000
IC   2C2   1C2  *2C1  2H11 0.000  0.000  120.000  0.000  0.000
IC   2C2   1C2  *2C1  2H13 0.000  0.000  -120.000  0.000  0.000
IC   1C2   2C1   2C2   2C3 0.000  0.000  60.000  0.000  0.000


PRES P00161 0.000 ! linkage between NTBAR and MMAS
dele atom 1H22
dele atom 2H12

ATOM 1H21   HGA1      0.090!
ATOM 1HN1   HGP1      0.310!
ATOM 1N1    NG2S1    -0.470!
ATOM 1C3    CG2O1     0.510!
ATOM 1C2    CG311    -0.090!
ATOM 1O1    OG2D1    -0.510!
ATOM 1C4    CG301     0.160!
ATOM 2H11   HGA2      0.090!
ATOM 2H13   HGA2      0.090!
ATOM 2C1    CG321    -0.180!

BOND 1C2 2C1

IC  1H21   1C1  *1C2   2C1 0.000  0.000  -120.000  0.000  0.000
IC  1H21   1C3  *1C2   2C1 0.000  0.000  120.000  0.000  0.000
IC   1C1   1C3  *1C2   2C1 0.000  0.000  -120.000  0.000  0.000
IC  2H11  2H13  *2C1   1C2 0.000  0.000  -120.000  0.000  0.000
IC  2H11   2C2  *2C1   1C2 0.000  0.000  120.000  0.000  0.000
IC  2H13   2C2  *2C1   1C2 0.000  0.000  -120.000  0.000  0.000
IC   1C1   1C2   2C1   2C2 0.000  0.000  180.000  0.000  0.000
IC  1H11   1C1   1C2   2C1 0.000  0.000  60.000  0.000  0.000
IC   2C1   1C1  *1C2   1C3 0.000  0.000  -120.000  0.000  0.000
IC   1C1   1C2   2C1   2C2 0.000  0.000  180.000  0.000  0.000
IC   2C2   1C2  *2C1  2H11 0.000  0.000  120.000  0.000  0.000
IC   2C2   1C2  *2C1  2H13 0.000  0.000  -120.000  0.000  0.000
IC   1C2   2C1   2C2   2C3 0.000  0.000  -60.000  0.000  0.000


PRES P00162 0.000 ! linkage between NTBAR and MMAR
dele atom 1H22
dele atom 2H12

ATOM 1H21   HGA1      0.090!
ATOM 1HN1   HGP1      0.310!
ATOM 1N1    NG2S1    -0.470!
ATOM 1C3    CG2O1     0.510!
ATOM 1C2    CG311    -0.090!
ATOM 1O1    OG2D1    -0.510!
ATOM 1C4    CG301     0.160!
ATOM 2H11   HGA2      0.090!
ATOM 2H13   HGA2      0.090!
ATOM 2C1    CG321    -0.180!

BOND 1C2 2C1

IC  1H21   1C1  *1C2   2C1 0.000  0.000  -120.000  0.000  0.000
IC  1H21   1C3  *1C2   2C1 0.000  0.000  120.000  0.000  0.000
IC   1C1   1C3  *1C2   2C1 0.000  0.000  -120.000  0.000  0.000
IC  2H11  2H13  *2C1   1C2 0.000  0.000  -120.000  0.000  0.000
IC  2H11   2C2  *2C1   1C2 0.000  0.000  120.000  0.000  0.000
IC  2H13   2C2  *2C1   1C2 0.000  0.000  -120.000  0.000  0.000
IC   1C1   1C2   2C1   2C2 0.000  0.000  180.000  0.000  0.000
IC  1H11   1C1   1C2   2C1 0.000  0.000  60.000  0.000  0.000
IC   2C1   1C1  *1C2   1C3 0.000  0.000  -120.000  0.000  0.000
IC   1C1   1C2   2C1   2C2 0.000  0.000  180.000  0.000  0.000
IC   2C2   1C2  *2C1  2H11 0.000  0.000  120.000  0.000  0.000
IC   2C2   1C2  *2C1  2H13 0.000  0.000  -120.000  0.000  0.000
IC   1C2   2C1   2C2   2C3 0.000  0.000  60.000  0.000  0.000


PRES P00163 0.000 ! linkage between NTBAS and 14IPT
dele atom 1H22
dele atom 2H12

ATOM 1H21   HGA1      0.090!
ATOM 1HN1   HGP1      0.310!
ATOM 1N1    NG2S1    -0.470!
ATOM 1C3    CG2O1     0.510!
ATOM 1C2    CG311    -0.090!
ATOM 1O1    OG2D1    -0.510!
ATOM 1C4    CG301     0.160!
ATOM 2H11   HGA2      0.090!
ATOM 2H13   HGA2      0.090!
ATOM 2C1    CG321    -0.180!

BOND 1C2 2C1

IC  1H21   1C1  *1C2   2C1 0.000  0.000  120.000  0.000  0.000
IC  1H21   1C3  *1C2   2C1 0.000  0.000  -120.000  0.000  0.000
IC   1C1   1C3  *1C2   2C1 0.000  0.000  120.000  0.000  0.000
IC  2H11  2H13  *2C1   1C2 0.000  0.000  -120.000  0.000  0.000
IC  2H11   2C2  *2C1   1C2 0.000  0.000  120.000  0.000  0.000
IC  2H13   2C2  *2C1   1C2 0.000  0.000  -120.000  0.000  0.000
IC   1C1   1C2   2C1   2C2 0.000  0.000  -180.000  0.000  0.000
IC   1C2   2C1   2C2   2C3 0.000  0.000  -180.000  0.000  0.000
IC  1H11   1C1   1C2   2C1 0.000  0.000  60.000  0.000  0.000
IC   2C1   1C1  *1C2   1C3 0.000  0.000  120.000  0.000  0.000
IC   1C1   1C2   2C1   2C2 0.000  0.000  -180.000  0.000  0.000
IC   2C2   1C2  *2C1  2H11 0.000  0.000  120.000  0.000  0.000
IC  2H11   1C2  *2C1  2H13 0.000  0.000  120.000  0.000  0.000
IC   1C2   2C1   2C2   2C3 0.000  0.000  -180.000  0.000  0.000


PRES P00164 0.000 ! linkage between NTBAR and EIMINI
dele atom 1H22
dele atom 2H12

ATOM 1H21   HGA1      0.090!
ATOM 1HN1   HGP1      0.310!
ATOM 1N1    NG2S1    -0.470!
ATOM 1C3    CG2O1     0.510!
ATOM 1C2    CG311    -0.090!
ATOM 1O1    OG2D1    -0.510!
ATOM 1C4    CG301     0.160!
ATOM 2H11   HGA2      0.090!
ATOM 2H13   HGA2      0.090!
ATOM 2C1    CG321    -0.180!

BOND 1C2 2C1

IC  1H21   1C1  *1C2   2C1 0.000  0.000  -120.000  0.000  0.000
IC  1H21   1C3  *1C2   2C1 0.000  0.000  120.000  0.000  0.000
IC   1C1   1C3  *1C2   2C1 0.000  0.000  -120.000  0.000  0.000
IC  2H11  2H13  *2C1   1C2 0.000  0.000  -120.000  0.000  0.000
IC  2H11   2C2  *2C1   1C2 0.000  0.000  120.000  0.000  0.000
IC  2H13   2C2  *2C1   1C2 0.000  0.000  -120.000  0.000  0.000
IC   1C1   1C2   2C1   2C2 0.000  0.000  180.000  0.000  0.000
IC   1C2   2C1   2C2   2N2 0.000  0.000  -180.000  0.000  0.000
IC   1C3   1C1  *1C2   2C1 0.000  0.000  120.000  0.000  0.000
IC   1C1   1C2   2C1   2C2 0.000  0.000  180.000  0.000  0.000
IC   2C2   1C2  *2C1  2H11 0.000  0.000  120.000  0.000  0.000
IC  2H11   1C2  *2C1  2H13 0.000  0.000  120.000  0.000  0.000
IC   1C2   2C1   2C2   2N2 0.000  0.000  -180.000  0.000  0.000


PRES P00165 0.000 ! linkage between NTBAR and 14IPC
dele atom 1H22
dele atom 2H12

ATOM 1H21   HGA1      0.090!
ATOM 1HN1   HGP1      0.310!
ATOM 1N1    NG2S1    -0.470!
ATOM 1C3    CG2O1     0.510!
ATOM 1C2    CG311    -0.090!
ATOM 1O1    OG2D1    -0.510!
ATOM 1C4    CG301     0.160!
ATOM 2H11   HGA2      0.090!
ATOM 2H13   HGA2      0.090!
ATOM 2C1    CG321    -0.180!

BOND 1C2 2C1

IC  1H21   1C1  *1C2   2C1 0.000  0.000  -120.000  0.000  0.000
IC  1H21   1C3  *1C2   2C1 0.000  0.000  120.000  0.000  0.000
IC   1C1   1C3  *1C2   2C1 0.000  0.000  -120.000  0.000  0.000
IC  2H11  2H13  *2C1   1C2 0.000  0.000  -120.000  0.000  0.000
IC  2H11   2C2  *2C1   1C2 0.000  0.000  120.000  0.000  0.000
IC  2H13   2C2  *2C1   1C2 0.000  0.000  -120.000  0.000  0.000
IC   1C1   1C2   2C1   2C2 0.000  0.000  180.000  0.000  0.000
IC   1C2   2C1   2C2   2C3 0.000  0.000  180.000  0.000  0.000
IC  1H11   1C1   1C2   2C1 0.000  0.000  60.000  0.000  0.000
IC   2C1   1C1  *1C2   1C3 0.000  0.000  -120.000  0.000  0.000
IC   1C1   1C2   2C1   2C2 0.000  0.000  180.000  0.000  0.000
IC   2C2   1C2  *2C1  2H11 0.000  0.000  120.000  0.000  0.000
IC  2H11   1C2  *2C1  2H13 0.000  0.000  120.000  0.000  0.000
IC   1C2   2C1   2C2   2C3 0.000  0.000  180.000  0.000  0.000


PRES P00166 0.000 ! linkage between NTBAS and VIPR
dele atom 1H22
dele atom 2H12

ATOM 1H21   HGA1      0.090!
ATOM 1HN1   HGP1      0.310!
ATOM 1N1    NG2S1    -0.470!
ATOM 1C3    CG2O1     0.510!
ATOM 1C2    CG311    -0.090!
ATOM 1O1    OG2D1    -0.510!
ATOM 1C4    CG301     0.160!
ATOM 2H11   HGA2      0.090!
ATOM 2H13   HGA2      0.090!
ATOM 2C1    CG321    -0.180!

BOND 1C2 2C1

IC  1H21   1C1  *1C2   2C1 0.000  0.000  120.000  0.000  0.000
IC  1H21   1C3  *1C2   2C1 0.000  0.000  -120.000  0.000  0.000
IC   1C1   1C3  *1C2   2C1 0.000  0.000  120.000  0.000  0.000
IC  2H11  2H13  *2C1   1C2 0.000  0.000  -120.000  0.000  0.000
IC  2H11   2C2  *2C1   1C2 0.000  0.000  120.000  0.000  0.000
IC  2H13   2C2  *2C1   1C2 0.000  0.000  -120.000  0.000  0.000
IC   1C1   1C2   2C1   2C2 0.000  0.000  180.000  0.000  0.000
IC  1H11   1C1   1C2   2C1 0.000  0.000  60.000  0.000  0.000
IC   2C1   1C1  *1C2   1C3 0.000  0.000  120.000  0.000  0.000
IC   1C1   1C2   2C1   2C2 0.000  0.000  180.000  0.000  0.000
IC   2C2   1C2  *2C1  2H11 0.000  0.000  120.000  0.000  0.000
IC   2C2   1C2  *2C1  2H13 0.000  0.000  -120.000  0.000  0.000
IC   1C2   2C1   2C2   2N1 0.000  0.000  60.000  0.000  0.000


PRES P00167 0.000 ! linkage between NTBAS and VIPS
dele atom 1H22
dele atom 2H12

ATOM 1H21   HGA1      0.090!
ATOM 1HN1   HGP1      0.310!
ATOM 1N1    NG2S1    -0.470!
ATOM 1C3    CG2O1     0.510!
ATOM 1C2    CG311    -0.090!
ATOM 1O1    OG2D1    -0.510!
ATOM 1C4    CG301     0.160!
ATOM 2H11   HGA2      0.090!
ATOM 2H13   HGA2      0.090!
ATOM 2C1    CG321    -0.180!

BOND 1C2 2C1

IC  1H21   1C1  *1C2   2C1 0.000  0.000  120.000  0.000  0.000
IC  1H21   1C3  *1C2   2C1 0.000  0.000  -120.000  0.000  0.000
IC   1C1   1C3  *1C2   2C1 0.000  0.000  120.000  0.000  0.000
IC  2H11  2H13  *2C1   1C2 0.000  0.000  -120.000  0.000  0.000
IC  2H11   2C2  *2C1   1C2 0.000  0.000  120.000  0.000  0.000
IC  2H13   2C2  *2C1   1C2 0.000  0.000  -120.000  0.000  0.000
IC   1C1   1C2   2C1   2C2 0.000  0.000  -180.000  0.000  0.000
IC  1H11   1C1   1C2   2C1 0.000  0.000  60.000  0.000  0.000
IC   2C1   1C1  *1C2   1C3 0.000  0.000  120.000  0.000  0.000
IC   1C1   1C2   2C1   2C2 0.000  0.000  -180.000  0.000  0.000
IC   2C2   1C2  *2C1  2H11 0.000  0.000  120.000  0.000  0.000
IC   2C2   1C2  *2C1  2H13 0.000  0.000  -120.000  0.000  0.000
IC   1C2   2C1   2C2   2N1 0.000  0.000  -60.000  0.000  0.000


PRES P00168 0.000 ! linkage between NTBAR and VIPS
dele atom 1H22
dele atom 2H12

ATOM 1H21   HGA1      0.090!
ATOM 1HN1   HGP1      0.310!
ATOM 1N1    NG2S1    -0.470!
ATOM 1C3    CG2O1     0.510!
ATOM 1C2    CG311    -0.090!
ATOM 1O1    OG2D1    -0.510!
ATOM 1C4    CG301     0.160!
ATOM 2H11   HGA2      0.090!
ATOM 2H13   HGA2      0.090!
ATOM 2C1    CG321    -0.180!

BOND 1C2 2C1

IC  1H21   1C1  *1C2   2C1 0.000  0.000  -120.000  0.000  0.000
IC  1H21   1C3  *1C2   2C1 0.000  0.000  120.000  0.000  0.000
IC   1C1   1C3  *1C2   2C1 0.000  0.000  -120.000  0.000  0.000
IC  2H11  2H13  *2C1   1C2 0.000  0.000  -120.000  0.000  0.000
IC  2H11   2C2  *2C1   1C2 0.000  0.000  120.000  0.000  0.000
IC  2H13   2C2  *2C1   1C2 0.000  0.000  -120.000  0.000  0.000
IC   1C1   1C2   2C1   2C2 0.000  0.000  -180.000  0.000  0.000
IC  1H11   1C1   1C2   2C1 0.000  0.000  60.000  0.000  0.000
IC   2C1   1C1  *1C2   1C3 0.000  0.000  -120.000  0.000  0.000
IC   1C1   1C2   2C1   2C2 0.000  0.000  -180.000  0.000  0.000
IC   2C2   1C2  *2C1  2H11 0.000  0.000  120.000  0.000  0.000
IC   2C2   1C2  *2C1  2H13 0.000  0.000  -120.000  0.000  0.000
IC   1C2   2C1   2C2   2N1 0.000  0.000  -60.000  0.000  0.000


PRES P00169 0.000 ! linkage between NTBAR and VIPR
dele atom 1H22
dele atom 2H12

ATOM 1H21   HGA1      0.090!
ATOM 1HN1   HGP1      0.310!
ATOM 1N1    NG2S1    -0.470!
ATOM 1C3    CG2O1     0.510!
ATOM 1C2    CG311    -0.090!
ATOM 1O1    OG2D1    -0.510!
ATOM 1C4    CG301     0.160!
ATOM 2H11   HGA2      0.090!
ATOM 2H13   HGA2      0.090!
ATOM 2C1    CG321    -0.180!

BOND 1C2 2C1

IC  1H21   1C1  *1C2   2C1 0.000  0.000  -120.000  0.000  0.000
IC  1H21   1C3  *1C2   2C1 0.000  0.000  120.000  0.000  0.000
IC   1C1   1C3  *1C2   2C1 0.000  0.000  -120.000  0.000  0.000
IC  2H11  2H13  *2C1   1C2 0.000  0.000  -120.000  0.000  0.000
IC  2H11   2C2  *2C1   1C2 0.000  0.000  120.000  0.000  0.000
IC  2H13   2C2  *2C1   1C2 0.000  0.000  -120.000  0.000  0.000
IC   1C1   1C2   2C1   2C2 0.000  0.000  180.000  0.000  0.000
IC  1H11   1C1   1C2   2C1 0.000  0.000  60.000  0.000  0.000
IC   2C1   1C1  *1C2   1C3 0.000  0.000  -120.000  0.000  0.000
IC   1C1   1C2   2C1   2C2 0.000  0.000  180.000  0.000  0.000
IC   2C2   1C2  *2C1  2H11 0.000  0.000  120.000  0.000  0.000
IC   2C2   1C2  *2C1  2H13 0.000  0.000  -120.000  0.000  0.000
IC   1C2   2C1   2C2   2N1 0.000  0.000  60.000  0.000  0.000


PRES P00170 0.000 ! linkage between NTBAR and ETHOXI
dele atom 1H22
dele atom 2H12

ATOM 1H21   HGA1      0.090!
ATOM 1HN1   HGP1      0.310!
ATOM 1N1    NG2S1    -0.470!
ATOM 1C3    CG2O1     0.510!
ATOM 1C2    CG311    -0.090!
ATOM 1O1    OG2D1    -0.510!
ATOM 1C4    CG301     0.160!
ATOM 2H11   HGA2      0.090!
ATOM 2H13   HGA2      0.090!
ATOM 2C1    CG321    -0.180!

BOND 1C2 2C1

IC  1H21   1C1  *1C2   2C1 0.000  0.000  -120.000  0.000  0.000
IC  1H21   1C3  *1C2   2C1 0.000  0.000  120.000  0.000  0.000
IC   1C1   1C3  *1C2   2C1 0.000  0.000  -120.000  0.000  0.000
IC  2H11  2H13  *2C1   1C2 0.000  0.000  -120.000  0.000  0.000
IC  2H11   2C2  *2C1   1C2 0.000  0.000  120.000  0.000  0.000
IC  2H13   2C2  *2C1   1C2 0.000  0.000  -120.000  0.000  0.000
IC   1C1   1C2   2C1   2C2 0.000  0.000  180.000  0.000  0.000
IC   1C2   2C1   2C2   2O1 0.000  0.000  180.000  0.000  0.000
IC   1C3   1C1  *1C2   2C1 0.000  0.000  120.000  0.000  0.000
IC   1C1   1C2   2C1   2C2 0.000  0.000  180.000  0.000  0.000
IC   2C2   1C2  *2C1  2H11 0.000  0.000  120.000  0.000  0.000
IC   2C2   1C2  *2C1  2H13 0.000  0.000  -120.000  0.000  0.000
IC   1C2   2C1   2C2   2O1 0.000  0.000  180.000  0.000  0.000


PRES P00171 0.000 ! linkage between NTBAS and ETHOXI
dele atom 1H22
dele atom 2H12

ATOM 1H21   HGA1      0.090!
ATOM 1HN1   HGP1      0.310!
ATOM 1N1    NG2S1    -0.470!
ATOM 1C3    CG2O1     0.510!
ATOM 1C2    CG311    -0.090!
ATOM 1O1    OG2D1    -0.510!
ATOM 1C4    CG301     0.160!
ATOM 2H11   HGA2      0.090!
ATOM 2H13   HGA2      0.090!
ATOM 2C1    CG321    -0.180!

BOND 1C2 2C1

IC  1H21   1C1  *1C2   2C1 0.000  0.000  120.000  0.000  0.000
IC  1H21   1C3  *1C2   2C1 0.000  0.000  -120.000  0.000  0.000
IC   1C1   1C3  *1C2   2C1 0.000  0.000  120.000  0.000  0.000
IC  2H11  2H13  *2C1   1C2 0.000  0.000  -120.000  0.000  0.000
IC  2H11   2C2  *2C1   1C2 0.000  0.000  120.000  0.000  0.000
IC  2H13   2C2  *2C1   1C2 0.000  0.000  -120.000  0.000  0.000
IC   1C1   1C2   2C1   2C2 0.000  0.000  -180.000  0.000  0.000
IC   1C2   2C1   2C2   2O1 0.000  0.000  -180.000  0.000  0.000
IC   1C3   1C1  *1C2   2C1 0.000  0.000  -120.000  0.000  0.000
IC   1C1   1C2   2C1   2C2 0.000  0.000  -180.000  0.000  0.000
IC   2C2   1C2  *2C1  2H11 0.000  0.000  120.000  0.000  0.000
IC   2C2   1C2  *2C1  2H13 0.000  0.000  -120.000  0.000  0.000
IC   1C2   2C1   2C2   2O1 0.000  0.000  -180.000  0.000  0.000


PRES P00172 0.000 ! linkage between NTBAR and ETHY
dele atom 1H22
dele atom 2H12

ATOM 1H21   HGA1      0.090!
ATOM 1HN1   HGP1      0.310!
ATOM 1N1    NG2S1    -0.470!
ATOM 1C3    CG2O1     0.510!
ATOM 1C2    CG311    -0.090!
ATOM 1O1    OG2D1    -0.510!
ATOM 1C4    CG301     0.160!
ATOM 2H11   HGA2      0.090!
ATOM 2H13   HGA2      0.090!
ATOM 2C1    CG321    -0.180!

BOND 1C2 2C1

IC  1H21   1C1  *1C2   2C1 0.000  0.000  -120.000  0.000  0.000
IC  1H21   1C3  *1C2   2C1 0.000  0.000  120.000  0.000  0.000
IC   1C1   1C3  *1C2   2C1 0.000  0.000  -120.000  0.000  0.000
IC  2H11  2H13  *2C1   1C2 0.000  0.000  -120.000  0.000  0.000
IC  2H11   2C2  *2C1   1C2 0.000  0.000  120.000  0.000  0.000
IC  2H13   2C2  *2C1   1C2 0.000  0.000  -120.000  0.000  0.000
IC   1C1   1C2   2C1   2C2 0.000  0.000  180.000  0.000  0.000
IC   1C3   1C1  *1C2   2C1 0.000  0.000  120.000  0.000  0.000
IC   1C1   1C2   2C1   2C2 0.000  0.000  180.000  0.000  0.000
IC   2C2   1C2  *2C1  2H11 0.000  0.000  120.000  0.000  0.000
IC   2C2   1C2  *2C1  2H13 0.000  0.000  -120.000  0.000  0.000
IC   1C2   2C1   2C2  2H21 0.000  0.000  60.000  0.000  0.000


PRES P00173 0.000 ! linkage between NTBAS and KETN
dele atom 1H22
dele atom 2H12

ATOM 1H21   HGA1      0.090!
ATOM 1HN1   HGP1      0.310!
ATOM 1N1    NG2S1    -0.470!
ATOM 1C3    CG2O1     0.510!
ATOM 1C2    CG311    -0.090!
ATOM 1O1    OG2D1    -0.510!
ATOM 1C4    CG301     0.160!
ATOM 2H11   HGA2      0.090!
ATOM 2H13   HGA2      0.090!
ATOM 2C1    CG321    -0.180!

BOND 1C2 2C1

IC  1H21   1C1  *1C2   2C1 0.000  0.000  120.000  0.000  0.000
IC  1H21   1C3  *1C2   2C1 0.000  0.000  -120.000  0.000  0.000
IC   1C1   1C3  *1C2   2C1 0.000  0.000  120.000  0.000  0.000
IC  2H11  2H13  *2C1   1C2 0.000  0.000  120.000  0.000  0.000
IC  2H11   2C2  *2C1   1C2 0.000  0.000  -120.000  0.000  0.000
IC  2H13   2C2  *2C1   1C2 0.000  0.000  120.000  0.000  0.000
IC   1C1   1C2   2C1   2C2 0.000  0.000  -180.000  0.000  0.000
IC   1C2   2C1   2C2   2C3 0.000  0.000  -180.000  0.000  0.000
IC   1C3   1C1  *1C2   2C1 0.000  0.000  -120.000  0.000  0.000
IC   1C1   1C2   2C1   2C2 0.000  0.000  -180.000  0.000  0.000
IC   2C2   1C2  *2C1  2H11 0.000  0.000  -120.000  0.000  0.000
IC   2C2   1C2  *2C1  2H13 0.000  0.000  120.000  0.000  0.000
IC   1C2   2C1   2C2   2C3 0.000  0.000  -180.000  0.000  0.000


PRES P00174 0.000 ! linkage between NTBAR and KETN
dele atom 1H22
dele atom 2H12

ATOM 1H21   HGA1      0.090!
ATOM 1HN1   HGP1      0.310!
ATOM 1N1    NG2S1    -0.470!
ATOM 1C3    CG2O1     0.510!
ATOM 1C2    CG311    -0.090!
ATOM 1O1    OG2D1    -0.510!
ATOM 1C4    CG301     0.160!
ATOM 2H11   HGA2      0.090!
ATOM 2H13   HGA2      0.090!
ATOM 2C1    CG321    -0.180!

BOND 1C2 2C1

IC  1H21   1C1  *1C2   2C1 0.000  0.000  -120.000  0.000  0.000
IC  1H21   1C3  *1C2   2C1 0.000  0.000  120.000  0.000  0.000
IC   1C1   1C3  *1C2   2C1 0.000  0.000  -120.000  0.000  0.000
IC  2H11  2H13  *2C1   1C2 0.000  0.000  120.000  0.000  0.000
IC  2H11   2C2  *2C1   1C2 0.000  0.000  -120.000  0.000  0.000
IC  2H13   2C2  *2C1   1C2 0.000  0.000  120.000  0.000  0.000
IC   1C1   1C2   2C1   2C2 0.000  0.000  180.000  0.000  0.000
IC   1C2   2C1   2C2   2C3 0.000  0.000  180.000  0.000  0.000
IC   1C3   1C1  *1C2   2C1 0.000  0.000  120.000  0.000  0.000
IC   1C1   1C2   2C1   2C2 0.000  0.000  180.000  0.000  0.000
IC   2C2   1C2  *2C1  2H11 0.000  0.000  -120.000  0.000  0.000
IC   2C2   1C2  *2C1  2H13 0.000  0.000  120.000  0.000  0.000
IC   1C2   2C1   2C2   2C3 0.000  0.000  180.000  0.000  0.000


PRES P00175 0.000 ! linkage between NTBAR and VIALS
dele atom 1H22
dele atom 2H12

ATOM 1H21   HGA1      0.090!
ATOM 1HN1   HGP1      0.310!
ATOM 1N1    NG2S1    -0.470!
ATOM 1C3    CG2O1     0.510!
ATOM 1C2    CG311    -0.090!
ATOM 1O1    OG2D1    -0.510!
ATOM 1C4    CG301     0.160!
ATOM 2H11   HGA2      0.090!
ATOM 2H13   HGA2      0.090!
ATOM 2C1    CG321    -0.180!

BOND 1C2 2C1

IC  1H21   1C1  *1C2   2C1 0.000  0.000  -120.000  0.000  0.000
IC  1H21   1C3  *1C2   2C1 0.000  0.000  120.000  0.000  0.000
IC   1C1   1C3  *1C2   2C1 0.000  0.000  -120.000  0.000  0.000
IC  2H11  2H13  *2C1   1C2 0.000  0.000  -120.000  0.000  0.000
IC  2H11   2C2  *2C1   1C2 0.000  0.000  120.000  0.000  0.000
IC  2H13   2C2  *2C1   1C2 0.000  0.000  -120.000  0.000  0.000
IC   1C1   1C2   2C1   2C2 0.000  0.000  180.000  0.000  0.000
IC   1C3   1C1  *1C2   2C1 0.000  0.000  120.000  0.000  0.000
IC   1C1   1C2   2C1   2C2 0.000  0.000  180.000  0.000  0.000
IC   2C2   1C2  *2C1  2H11 0.000  0.000  120.000  0.000  0.000
IC   2C2   1C2  *2C1  2H13 0.000  0.000  -120.000  0.000  0.000
IC   1C2   2C1   2C2   2O1 0.000  0.000  -60.000  0.000  0.000


PRES P00176 0.000 ! linkage between NTBAR and VIALR
dele atom 1H22
dele atom 2H12

ATOM 1H21   HGA1      0.090!
ATOM 1HN1   HGP1      0.310!
ATOM 1N1    NG2S1    -0.470!
ATOM 1C3    CG2O1     0.510!
ATOM 1C2    CG311    -0.090!
ATOM 1O1    OG2D1    -0.510!
ATOM 1C4    CG301     0.160!
ATOM 2H11   HGA2      0.090!
ATOM 2H13   HGA2      0.090!
ATOM 2C1    CG321    -0.180!

BOND 1C2 2C1

IC  1H21   1C1  *1C2   2C1 0.000  0.000  -120.000  0.000  0.000
IC  1H21   1C3  *1C2   2C1 0.000  0.000  120.000  0.000  0.000
IC   1C1   1C3  *1C2   2C1 0.000  0.000  -120.000  0.000  0.000
IC  2H11  2H13  *2C1   1C2 0.000  0.000  -120.000  0.000  0.000
IC  2H11   2C2  *2C1   1C2 0.000  0.000  120.000  0.000  0.000
IC  2H13   2C2  *2C1   1C2 0.000  0.000  -120.000  0.000  0.000
IC   1C1   1C2   2C1   2C2 0.000  0.000  180.000  0.000  0.000
IC   1C3   1C1  *1C2   2C1 0.000  0.000  120.000  0.000  0.000
IC   1C1   1C2   2C1   2C2 0.000  0.000  180.000  0.000  0.000
IC   2C2   1C2  *2C1  2H11 0.000  0.000  120.000  0.000  0.000
IC   2C2   1C2  *2C1  2H13 0.000  0.000  -120.000  0.000  0.000
IC   1C2   2C1   2C2   2O1 0.000  0.000  60.000  0.000  0.000


PRES P00177 0.000 ! linkage between NTBAS and EIMINI
dele atom 1H22
dele atom 2H12

ATOM 1H21   HGA1      0.090!
ATOM 1HN1   HGP1      0.310!
ATOM 1N1    NG2S1    -0.470!
ATOM 1C3    CG2O1     0.510!
ATOM 1C2    CG311    -0.090!
ATOM 1O1    OG2D1    -0.510!
ATOM 1C4    CG301     0.160!
ATOM 2H11   HGA2      0.090!
ATOM 2H13   HGA2      0.090!
ATOM 2C1    CG321    -0.180!

BOND 1C2 2C1

IC  1H21   1C1  *1C2   2C1 0.000  0.000  120.000  0.000  0.000
IC  1H21   1C3  *1C2   2C1 0.000  0.000  -120.000  0.000  0.000
IC   1C1   1C3  *1C2   2C1 0.000  0.000  120.000  0.000  0.000
IC  2H11  2H13  *2C1   1C2 0.000  0.000  -120.000  0.000  0.000
IC  2H11   2C2  *2C1   1C2 0.000  0.000  120.000  0.000  0.000
IC  2H13   2C2  *2C1   1C2 0.000  0.000  -120.000  0.000  0.000
IC   1C1   1C2   2C1   2C2 0.000  0.000  -180.000  0.000  0.000
IC   1C2   2C1   2C2   2N2 0.000  0.000  180.000  0.000  0.000
IC   1C3   1C1  *1C2   2C1 0.000  0.000  -120.000  0.000  0.000
IC   1C1   1C2   2C1   2C2 0.000  0.000  -180.000  0.000  0.000
IC   2C2   1C2  *2C1  2H11 0.000  0.000  120.000  0.000  0.000
IC  2H11   1C2  *2C1  2H13 0.000  0.000  120.000  0.000  0.000
IC   1C2   2C1   2C2   2N2 0.000  0.000  180.000  0.000  0.000


PRES P00178 0.000 ! linkage between NTBAS and VIALS
dele atom 1H22
dele atom 2H12

ATOM 1H21   HGA1      0.090!
ATOM 1HN1   HGP1      0.310!
ATOM 1N1    NG2S1    -0.470!
ATOM 1C3    CG2O1     0.510!
ATOM 1C2    CG311    -0.090!
ATOM 1O1    OG2D1    -0.510!
ATOM 1C4    CG301     0.160!
ATOM 2H11   HGA2      0.090!
ATOM 2H13   HGA2      0.090!
ATOM 2C1    CG321    -0.180!

BOND 1C2 2C1

IC  1H21   1C1  *1C2   2C1 0.000  0.000  120.000  0.000  0.000
IC  1H21   1C3  *1C2   2C1 0.000  0.000  -120.000  0.000  0.000
IC   1C1   1C3  *1C2   2C1 0.000  0.000  120.000  0.000  0.000
IC  2H11  2H13  *2C1   1C2 0.000  0.000  -120.000  0.000  0.000
IC  2H11   2C2  *2C1   1C2 0.000  0.000  120.000  0.000  0.000
IC  2H13   2C2  *2C1   1C2 0.000  0.000  -120.000  0.000  0.000
IC   1C1   1C2   2C1   2C2 0.000  0.000  -180.000  0.000  0.000
IC   1C3   1C1  *1C2   2C1 0.000  0.000  -120.000  0.000  0.000
IC   1C1   1C2   2C1   2C2 0.000  0.000  -180.000  0.000  0.000
IC   2C2   1C2  *2C1  2H11 0.000  0.000  120.000  0.000  0.000
IC   2C2   1C2  *2C1  2H13 0.000  0.000  -120.000  0.000  0.000
IC   1C2   2C1   2C2   2O1 0.000  0.000  -60.000  0.000  0.000


PRES P00179 0.000 ! linkage between NTBAS and VIALR
dele atom 1H22
dele atom 2H12

ATOM 1H21   HGA1      0.090!
ATOM 1HN1   HGP1      0.310!
ATOM 1N1    NG2S1    -0.470!
ATOM 1C3    CG2O1     0.510!
ATOM 1C2    CG311    -0.090!
ATOM 1O1    OG2D1    -0.510!
ATOM 1C4    CG301     0.160!
ATOM 2H11   HGA2      0.090!
ATOM 2H13   HGA2      0.090!
ATOM 2C1    CG321    -0.180!

BOND 1C2 2C1

IC  1H21   1C1  *1C2   2C1 0.000  0.000  120.000  0.000  0.000
IC  1H21   1C3  *1C2   2C1 0.000  0.000  -120.000  0.000  0.000
IC   1C1   1C3  *1C2   2C1 0.000  0.000  120.000  0.000  0.000
IC  2H11  2H13  *2C1   1C2 0.000  0.000  -120.000  0.000  0.000
IC  2H11   2C2  *2C1   1C2 0.000  0.000  120.000  0.000  0.000
IC  2H13   2C2  *2C1   1C2 0.000  0.000  -120.000  0.000  0.000
IC   1C1   1C2   2C1   2C2 0.000  0.000  -180.000  0.000  0.000
IC   1C3   1C1  *1C2   2C1 0.000  0.000  -120.000  0.000  0.000
IC   1C1   1C2   2C1   2C2 0.000  0.000  -180.000  0.000  0.000
IC   2C2   1C2  *2C1  2H11 0.000  0.000  120.000  0.000  0.000
IC   2C2   1C2  *2C1  2H13 0.000  0.000  -120.000  0.000  0.000
IC   1C2   2C1   2C2   2O1 0.000  0.000  60.000  0.000  0.000


PRES P00180 0.000 ! linkage between NTBAS and ETHY
dele atom 1H22
dele atom 2H12

ATOM 1H21   HGA1      0.090!
ATOM 1HN1   HGP1      0.310!
ATOM 1N1    NG2S1    -0.470!
ATOM 1C3    CG2O1     0.510!
ATOM 1C2    CG311    -0.090!
ATOM 1O1    OG2D1    -0.510!
ATOM 1C4    CG301     0.160!
ATOM 2H11   HGA2      0.090!
ATOM 2H13   HGA2      0.090!
ATOM 2C1    CG321    -0.180!

BOND 1C2 2C1

IC  1H21   1C1  *1C2   2C1 0.000  0.000  120.000  0.000  0.000
IC  1H21   1C3  *1C2   2C1 0.000  0.000  -120.000  0.000  0.000
IC   1C1   1C3  *1C2   2C1 0.000  0.000  120.000  0.000  0.000
IC  2H11  2H13  *2C1   1C2 0.000  0.000  -120.000  0.000  0.000
IC  2H11   2C2  *2C1   1C2 0.000  0.000  120.000  0.000  0.000
IC  2H13   2C2  *2C1   1C2 0.000  0.000  -120.000  0.000  0.000
IC   1C1   1C2   2C1   2C2 0.000  0.000  -180.000  0.000  0.000
IC   1C3   1C1  *1C2   2C1 0.000  0.000  -120.000  0.000  0.000
IC   1C1   1C2   2C1   2C2 0.000  0.000  -180.000  0.000  0.000
IC   2C2   1C2  *2C1  2H11 0.000  0.000  120.000  0.000  0.000
IC   2C2   1C2  *2C1  2H13 0.000  0.000  -120.000  0.000  0.000
IC   1C2   2C1   2C2  2H21 0.000  0.000  60.000  0.000  0.000


PRES P00181 0.000 ! linkage between STYRR and NYL3
dele atom 1H22
dele atom 2H12

ATOM 1H21   HGA1      0.090!
ATOM 1C2    CG311    -0.090!
ATOM 2H11   HGP1      0.310!
ATOM 2N1    NG2S1    -0.310!
ATOM 2C1    CG2O1     0.510!
ATOM 2O1    OG2D1    -0.510!

BOND 1C2 2N1

IC  1H21   1C1  *1C2   2N1 0.000  0.000  -120.000  0.000  0.000
IC  1H21   1C3  *1C2   2N1 0.000  0.000  120.000  0.000  0.000
IC   1C1   1C3  *1C2   2N1 0.000  0.000  -120.000  0.000  0.000
IC  2H11   2C1  *2N1   1C2 0.000  0.000  180.000  0.000  0.000
IC   1C1   1C2   2N1   2C1 0.000  0.000  -180.000  0.000  0.000
IC   1C2   2N1   2C1   2C2 0.000  0.000  180.000  0.000  0.000
IC   1C3   1C1  *1C2   2N1 0.000  0.000  120.000  0.000  0.000
IC   1C1   1C2   2N1   2C1 0.000  0.000  -180.000  0.000  0.000
IC   2C1   1C2  *2N1  2H11 0.000  0.000  180.000  0.000  0.000
IC   1C2   2N1   2C1   2C2 0.000  0.000  180.000  0.000  0.000


PRES P00182 0.000 ! linkage between PROXS and NYL3
dele atom 1H22
dele atom 2H12

ATOM 1H21   HGA1      0.090!
ATOM 1C2    CG311    -0.090!
ATOM 2H11   HGP1      0.310!
ATOM 2N1    NG2S1    -0.310!
ATOM 2C1    CG2O1     0.510!
ATOM 2O1    OG2D1    -0.510!

BOND 1C2 2N1

IC  1H21   1C1  *1C2   2N1 0.000  0.000  120.000  0.000  0.000
IC  1H21   1C3  *1C2   2N1 0.000  0.000  -120.000  0.000  0.000
IC   1C1   1C3  *1C2   2N1 0.000  0.000  120.000  0.000  0.000
IC  2H11   2C1  *2N1   1C2 0.000  0.000  -180.000  0.000  0.000
IC   1O1   1C1   1C2   2N1 0.000  0.000  180.000  0.000  0.000
IC   1C1   1C2   2N1   2C1 0.000  0.000  -180.000  0.000  0.000
IC   1C2   2N1   2C1   2C2 0.000  0.000  -180.000  0.000  0.000
IC   1O1   1C1   1C2   2N1 0.000  0.000  180.000  0.000  0.000
IC   2N1   1C1  *1C2   1C3 0.000  0.000  120.000  0.000  0.000
IC   1C1   1C2   2N1   2C1 0.000  0.000  -180.000  0.000  0.000
IC   2C1   1C2  *2N1  2H11 0.000  0.000  -180.000  0.000  0.000
IC   1C2   2N1   2C1   2C2 0.000  0.000  -180.000  0.000  0.000


PRES P00183 0.000 ! linkage between STYRS and NYL6
dele atom 1H22
dele atom 2H12

ATOM 1H21   HGA1      0.090!
ATOM 1C2    CG311    -0.090!
ATOM 2H11   HGP1      0.310!
ATOM 2N1    NG2S1    -0.310!
ATOM 2C1    CG2O1     0.510!
ATOM 2O1    OG2D1    -0.510!

BOND 1C2 2N1

IC  1H21   1C1  *1C2   2N1 0.000  0.000  120.000  0.000  0.000
IC  1H21   1C3  *1C2   2N1 0.000  0.000  -120.000  0.000  0.000
IC   1C1   1C3  *1C2   2N1 0.000  0.000  120.000  0.000  0.000
IC  2H11   2C1  *2N1   1C2 0.000  0.000  -180.000  0.000  0.000
IC   1C1   1C2   2N1   2C1 0.000  0.000  180.000  0.000  0.000
IC   1C2   2N1   2C1   2C2 0.000  0.000  -180.000  0.000  0.000
IC  1H11   1C1   1C2   2N1 0.000  0.000  60.000  0.000  0.000
IC   2N1   1C1  *1C2   1C3 0.000  0.000  120.000  0.000  0.000
IC   1C1   1C2   2N1   2C1 0.000  0.000  180.000  0.000  0.000
IC   2C1   1C2  *2N1  2H11 0.000  0.000  -180.000  0.000  0.000
IC   1C2   2N1   2C1   2C2 0.000  0.000  -180.000  0.000  0.000


PRES P00184 0.000 ! linkage between VIPR and ETKTR
dele atom 1H22
dele atom 2H12

ATOM 1H21   HGA1      0.090!
ATOM 1H61   HGA2      0.090!
ATOM 1H42   HGA2      0.090!
ATOM 1H41   HGA2      0.090!
ATOM 1N1    NG2R53   -0.530!
ATOM 1C3    CG2R53    0.430!
ATOM 1C2    CG311     0.120!
ATOM 1H62   HGA2      0.090!
ATOM 1C6    CG3C52    0.030!
ATOM 1O1    OG2D1    -0.490!
ATOM 1C4    CG3C52   -0.010!
ATOM 2H11   HGA2      0.090!
ATOM 2H13   HGA2      0.090!
ATOM 2C1    CG321    -0.180!

BOND 1C2 2C1

IC  1H21   1C1  *1C2   2C1 0.000  0.000  -120.000  0.000  0.000
IC  1H21   1N1  *1C2   2C1 0.000  0.000  120.000  0.000  0.000
IC   1C1   1N1  *1C2   2C1 0.000  0.000  -120.000  0.000  0.000
IC  2H11  2H13  *2C1   1C2 0.000  0.000  -120.000  0.000  0.000
IC  2H11   2C2  *2C1   1C2 0.000  0.000  120.000  0.000  0.000
IC  2H13   2C2  *2C1   1C2 0.000  0.000  -120.000  0.000  0.000
IC   1C1   1C2   2C1   2C2 0.000  0.000  -180.000  0.000  0.000
IC   1N1   1C1  *1C2   2C1 0.000  0.000  120.000  0.000  0.000
IC   1C1   1C2   2C1   2C2 0.000  0.000  -180.000  0.000  0.000
IC   2C2   1C2  *2C1  2H11 0.000  0.000  120.000  0.000  0.000
IC   2C2   1C2  *2C1  2H13 0.000  0.000  -120.000  0.000  0.000
IC   1C2   2C1   2C2   2C3 0.000  0.000  60.000  0.000  0.000


PRES P00185 0.000 ! linkage between VIPS and STYRS
dele atom 1H22
dele atom 2H12

ATOM 1H21   HGA1      0.090!
ATOM 1H61   HGA2      0.090!
ATOM 1H42   HGA2      0.090!
ATOM 1H41   HGA2      0.090!
ATOM 1N1    NG2R53   -0.530!
ATOM 1C3    CG2R53    0.430!
ATOM 1C2    CG311     0.120!
ATOM 1H62   HGA2      0.090!
ATOM 1C6    CG3C52    0.030!
ATOM 1O1    OG2D1    -0.490!
ATOM 1C4    CG3C52   -0.010!
ATOM 2H11   HGA2      0.090!
ATOM 2H13   HGA2      0.090!
ATOM 2C1    CG321    -0.180!

BOND 1C2 2C1

IC  1H21   1C1  *1C2   2C1 0.000  0.000  120.000  0.000  0.000
IC  1H21   1N1  *1C2   2C1 0.000  0.000  -120.000  0.000  0.000
IC   1C1   1N1  *1C2   2C1 0.000  0.000  120.000  0.000  0.000
IC  2H11  2H13  *2C1   1C2 0.000  0.000  -120.000  0.000  0.000
IC  2H11   2C2  *2C1   1C2 0.000  0.000  120.000  0.000  0.000
IC  2H13   2C2  *2C1   1C2 0.000  0.000  -120.000  0.000  0.000
IC   1C1   1C2   2C1   2C2 0.000  0.000  180.000  0.000  0.000
IC  1H11   1C1   1C2   2C1 0.000  0.000  60.000  0.000  0.000
IC   2C1   1C1  *1C2   1N1 0.000  0.000  120.000  0.000  0.000
IC   1C1   1C2   2C1   2C2 0.000  0.000  180.000  0.000  0.000
IC   2C2   1C2  *2C1  2H11 0.000  0.000  120.000  0.000  0.000
IC   2C2   1C2  *2C1  2H13 0.000  0.000  -120.000  0.000  0.000
IC   1C2   2C1   2C2   2C3 0.000  0.000  -60.000  0.000  0.000


PRES P00186 0.000 ! linkage between VIPS and STYRR
dele atom 1H22
dele atom 2H12

ATOM 1H21   HGA1      0.090!
ATOM 1H61   HGA2      0.090!
ATOM 1H42   HGA2      0.090!
ATOM 1H41   HGA2      0.090!
ATOM 1N1    NG2R53   -0.530!
ATOM 1C3    CG2R53    0.430!
ATOM 1C2    CG311     0.120!
ATOM 1H62   HGA2      0.090!
ATOM 1C6    CG3C52    0.030!
ATOM 1O1    OG2D1    -0.490!
ATOM 1C4    CG3C52   -0.010!
ATOM 2H11   HGA2      0.090!
ATOM 2H13   HGA2      0.090!
ATOM 2C1    CG321    -0.180!

BOND 1C2 2C1

IC  1H21   1C1  *1C2   2C1 0.000  0.000  120.000  0.000  0.000
IC  1H21   1N1  *1C2   2C1 0.000  0.000  -120.000  0.000  0.000
IC   1C1   1N1  *1C2   2C1 0.000  0.000  120.000  0.000  0.000
IC  2H11  2H13  *2C1   1C2 0.000  0.000  -120.000  0.000  0.000
IC  2H11   2C2  *2C1   1C2 0.000  0.000  120.000  0.000  0.000
IC  2H13   2C2  *2C1   1C2 0.000  0.000  -120.000  0.000  0.000
IC   1C1   1C2   2C1   2C2 0.000  0.000  180.000  0.000  0.000
IC  1H11   1C1   1C2   2C1 0.000  0.000  60.000  0.000  0.000
IC   2C1   1C1  *1C2   1N1 0.000  0.000  120.000  0.000  0.000
IC   1C1   1C2   2C1   2C2 0.000  0.000  180.000  0.000  0.000
IC   2C2   1C2  *2C1  2H11 0.000  0.000  120.000  0.000  0.000
IC   2C2   1C2  *2C1  2H13 0.000  0.000  -120.000  0.000  0.000
IC   1C2   2C1   2C2   2C3 0.000  0.000  60.000  0.000  0.000


PRES P00187 0.000 ! linkage between VIPS and EIMINI
dele atom 1H22
dele atom 2H12

ATOM 1H21   HGA1      0.090!
ATOM 1H61   HGA2      0.090!
ATOM 1H42   HGA2      0.090!
ATOM 1H41   HGA2      0.090!
ATOM 1N1    NG2R53   -0.530!
ATOM 1C3    CG2R53    0.430!
ATOM 1C2    CG311     0.120!
ATOM 1H62   HGA2      0.090!
ATOM 1C6    CG3C52    0.030!
ATOM 1O1    OG2D1    -0.490!
ATOM 1C4    CG3C52   -0.010!
ATOM 2H11   HGA2      0.090!
ATOM 2H13   HGA2      0.090!
ATOM 2C1    CG321    -0.180!

BOND 1C2 2C1

IC  1H21   1C1  *1C2   2C1 0.000  0.000  120.000  0.000  0.000
IC  1H21   1N1  *1C2   2C1 0.000  0.000  -120.000  0.000  0.000
IC   1C1   1N1  *1C2   2C1 0.000  0.000  120.000  0.000  0.000
IC  2H11  2H13  *2C1   1C2 0.000  0.000  -120.000  0.000  0.000
IC  2H11   2C2  *2C1   1C2 0.000  0.000  120.000  0.000  0.000
IC  2H13   2C2  *2C1   1C2 0.000  0.000  -120.000  0.000  0.000
IC   1C1   1C2   2C1   2C2 0.000  0.000  -180.000  0.000  0.000
IC   1C2   2C1   2C2   2N2 0.000  0.000  -180.000  0.000  0.000
IC   1N1   1C1  *1C2   2C1 0.000  0.000  -120.000  0.000  0.000
IC   1C1   1C2   2C1   2C2 0.000  0.000  -180.000  0.000  0.000
IC   2C2   1C2  *2C1  2H11 0.000  0.000  120.000  0.000  0.000
IC  2H11   1C2  *2C1  2H13 0.000  0.000  120.000  0.000  0.000
IC   1C2   2C1   2C2   2N2 0.000  0.000  -180.000  0.000  0.000


PRES P00188 0.000 ! linkage between VIPS and VIALS
dele atom 1H22
dele atom 2H12

ATOM 1H21   HGA1      0.090!
ATOM 1H61   HGA2      0.090!
ATOM 1H42   HGA2      0.090!
ATOM 1H41   HGA2      0.090!
ATOM 1N1    NG2R53   -0.530!
ATOM 1C3    CG2R53    0.430!
ATOM 1C2    CG311     0.120!
ATOM 1H62   HGA2      0.090!
ATOM 1C6    CG3C52    0.030!
ATOM 1O1    OG2D1    -0.490!
ATOM 1C4    CG3C52   -0.010!
ATOM 2H11   HGA2      0.090!
ATOM 2H13   HGA2      0.090!
ATOM 2C1    CG321    -0.180!

BOND 1C2 2C1

IC  1H21   1C1  *1C2   2C1 0.000  0.000  120.000  0.000  0.000
IC  1H21   1N1  *1C2   2C1 0.000  0.000  -120.000  0.000  0.000
IC   1C1   1N1  *1C2   2C1 0.000  0.000  120.000  0.000  0.000
IC  2H11  2H13  *2C1   1C2 0.000  0.000  -120.000  0.000  0.000
IC  2H11   2C2  *2C1   1C2 0.000  0.000  120.000  0.000  0.000
IC  2H13   2C2  *2C1   1C2 0.000  0.000  -120.000  0.000  0.000
IC   1C1   1C2   2C1   2C2 0.000  0.000  -180.000  0.000  0.000
IC   1N1   1C1  *1C2   2C1 0.000  0.000  -120.000  0.000  0.000
IC   1C1   1C2   2C1   2C2 0.000  0.000  -180.000  0.000  0.000
IC   2C2   1C2  *2C1  2H11 0.000  0.000  120.000  0.000  0.000
IC   2C2   1C2  *2C1  2H13 0.000  0.000  -120.000  0.000  0.000
IC   1C2   2C1   2C2   2O1 0.000  0.000  -60.000  0.000  0.000


PRES P00189 0.000 ! linkage between VIPS and VIALR
dele atom 1H22
dele atom 2H12

ATOM 1H21   HGA1      0.090!
ATOM 1H61   HGA2      0.090!
ATOM 1H42   HGA2      0.090!
ATOM 1H41   HGA2      0.090!
ATOM 1N1    NG2R53   -0.530!
ATOM 1C3    CG2R53    0.430!
ATOM 1C2    CG311     0.120!
ATOM 1H62   HGA2      0.090!
ATOM 1C6    CG3C52    0.030!
ATOM 1O1    OG2D1    -0.490!
ATOM 1C4    CG3C52   -0.010!
ATOM 2H11   HGA2      0.090!
ATOM 2H13   HGA2      0.090!
ATOM 2C1    CG321    -0.180!

BOND 1C2 2C1

IC  1H21   1C1  *1C2   2C1 0.000  0.000  120.000  0.000  0.000
IC  1H21   1N1  *1C2   2C1 0.000  0.000  -120.000  0.000  0.000
IC   1C1   1N1  *1C2   2C1 0.000  0.000  120.000  0.000  0.000
IC  2H11  2H13  *2C1   1C2 0.000  0.000  -120.000  0.000  0.000
IC  2H11   2C2  *2C1   1C2 0.000  0.000  120.000  0.000  0.000
IC  2H13   2C2  *2C1   1C2 0.000  0.000  -120.000  0.000  0.000
IC   1C1   1C2   2C1   2C2 0.000  0.000  180.000  0.000  0.000
IC   1N1   1C1  *1C2   2C1 0.000  0.000  -120.000  0.000  0.000
IC   1C1   1C2   2C1   2C2 0.000  0.000  180.000  0.000  0.000
IC   2C2   1C2  *2C1  2H11 0.000  0.000  120.000  0.000  0.000
IC   2C2   1C2  *2C1  2H13 0.000  0.000  -120.000  0.000  0.000
IC   1C2   2C1   2C2   2O1 0.000  0.000  60.000  0.000  0.000


PRES P00190 0.000 ! linkage between VIPR and ETKTS
dele atom 1H22
dele atom 2H12

ATOM 1H21   HGA1      0.090!
ATOM 1H61   HGA2      0.090!
ATOM 1H42   HGA2      0.090!
ATOM 1H41   HGA2      0.090!
ATOM 1N1    NG2R53   -0.530!
ATOM 1C3    CG2R53    0.430!
ATOM 1C2    CG311     0.120!
ATOM 1H62   HGA2      0.090!
ATOM 1C6    CG3C52    0.030!
ATOM 1O1    OG2D1    -0.490!
ATOM 1C4    CG3C52   -0.010!
ATOM 2H11   HGA2      0.090!
ATOM 2H13   HGA2      0.090!
ATOM 2C1    CG321    -0.180!

BOND 1C2 2C1

IC  1H21   1C1  *1C2   2C1 0.000  0.000  -120.000  0.000  0.000
IC  1H21   1N1  *1C2   2C1 0.000  0.000  120.000  0.000  0.000
IC   1C1   1N1  *1C2   2C1 0.000  0.000  -120.000  0.000  0.000
IC  2H11  2H13  *2C1   1C2 0.000  0.000  -120.000  0.000  0.000
IC  2H11   2C2  *2C1   1C2 0.000  0.000  120.000  0.000  0.000
IC  2H13   2C2  *2C1   1C2 0.000  0.000  -120.000  0.000  0.000
IC   1C1   1C2   2C1   2C2 0.000  0.000  -180.000  0.000  0.000
IC   1N1   1C1  *1C2   2C1 0.000  0.000  120.000  0.000  0.000
IC   1C1   1C2   2C1   2C2 0.000  0.000  -180.000  0.000  0.000
IC   2C2   1C2  *2C1  2H11 0.000  0.000  120.000  0.000  0.000
IC   2C2   1C2  *2C1  2H13 0.000  0.000  -120.000  0.000  0.000
IC   1C2   2C1   2C2   2C3 0.000  0.000  -60.000  0.000  0.000


PRES P00191 0.000 ! linkage between VIPS and 13BDT
dele atom 1H22
dele atom 2H12

ATOM 1H21   HGA1      0.090!
ATOM 1H61   HGA2      0.090!
ATOM 1H42   HGA2      0.090!
ATOM 1H41   HGA2      0.090!
ATOM 1N1    NG2R53   -0.530!
ATOM 1C3    CG2R53    0.430!
ATOM 1C2    CG311     0.120!
ATOM 1H62   HGA2      0.090!
ATOM 1C6    CG3C52    0.030!
ATOM 1O1    OG2D1    -0.490!
ATOM 1C4    CG3C52   -0.010!
ATOM 2H11   HGA2      0.090!
ATOM 2H13   HGA2      0.090!
ATOM 2C1    CG321    -0.180!

BOND 1C2 2C1

IC  1H21   1C1  *1C2   2C1 0.000  0.000  120.000  0.000  0.000
IC  1H21   1N1  *1C2   2C1 0.000  0.000  -120.000  0.000  0.000
IC   1C1   1N1  *1C2   2C1 0.000  0.000  120.000  0.000  0.000
IC  2H11  2H13  *2C1   1C2 0.000  0.000  -120.000  0.000  0.000
IC  2H11   2C2  *2C1   1C2 0.000  0.000  120.000  0.000  0.000
IC  2H13   2C2  *2C1   1C2 0.000  0.000  -120.000  0.000  0.000
IC   1C1   1C2   2C1   2C2 0.000  0.000  -180.000  0.000  0.000
IC   1C2   2C1   2C2   2C3 0.000  0.000  -180.000  0.000  0.000
IC   1N1   1C1  *1C2   2C1 0.000  0.000  -120.000  0.000  0.000
IC   1C1   1C2   2C1   2C2 0.000  0.000  -180.000  0.000  0.000
IC   2C2   1C2  *2C1  2H11 0.000  0.000  120.000  0.000  0.000
IC  2H11   1C2  *2C1  2H13 0.000  0.000  120.000  0.000  0.000
IC   1C2   2C1   2C2   2C3 0.000  0.000  -180.000  0.000  0.000


PRES P00192 0.000 ! linkage between VIPR and VIALR
dele atom 1H22
dele atom 2H12

ATOM 1H21   HGA1      0.090!
ATOM 1H61   HGA2      0.090!
ATOM 1H42   HGA2      0.090!
ATOM 1H41   HGA2      0.090!
ATOM 1N1    NG2R53   -0.530!
ATOM 1C3    CG2R53    0.430!
ATOM 1C2    CG311     0.120!
ATOM 1H62   HGA2      0.090!
ATOM 1C6    CG3C52    0.030!
ATOM 1O1    OG2D1    -0.490!
ATOM 1C4    CG3C52   -0.010!
ATOM 2H11   HGA2      0.090!
ATOM 2H13   HGA2      0.090!
ATOM 2C1    CG321    -0.180!

BOND 1C2 2C1

IC  1H21   1C1  *1C2   2C1 0.000  0.000  -120.000  0.000  0.000
IC  1H21   1N1  *1C2   2C1 0.000  0.000  120.000  0.000  0.000
IC   1C1   1N1  *1C2   2C1 0.000  0.000  -120.000  0.000  0.000
IC  2H11  2H13  *2C1   1C2 0.000  0.000  -120.000  0.000  0.000
IC  2H11   2C2  *2C1   1C2 0.000  0.000  120.000  0.000  0.000
IC  2H13   2C2  *2C1   1C2 0.000  0.000  -120.000  0.000  0.000
IC   1C1   1C2   2C1   2C2 0.000  0.000  180.000  0.000  0.000
IC   1N1   1C1  *1C2   2C1 0.000  0.000  120.000  0.000  0.000
IC   1C1   1C2   2C1   2C2 0.000  0.000  180.000  0.000  0.000
IC   2C2   1C2  *2C1  2H11 0.000  0.000  120.000  0.000  0.000
IC   2C2   1C2  *2C1  2H13 0.000  0.000  -120.000  0.000  0.000
IC   1C2   2C1   2C2   2O1 0.000  0.000  60.000  0.000  0.000


PRES P00193 0.000 ! linkage between VIPR and 13BDT
dele atom 1H22
dele atom 2H12

ATOM 1H21   HGA1      0.090!
ATOM 1H61   HGA2      0.090!
ATOM 1H42   HGA2      0.090!
ATOM 1H41   HGA2      0.090!
ATOM 1N1    NG2R53   -0.530!
ATOM 1C3    CG2R53    0.430!
ATOM 1C2    CG311     0.120!
ATOM 1H62   HGA2      0.090!
ATOM 1C6    CG3C52    0.030!
ATOM 1O1    OG2D1    -0.490!
ATOM 1C4    CG3C52   -0.010!
ATOM 2H11   HGA2      0.090!
ATOM 2H13   HGA2      0.090!
ATOM 2C1    CG321    -0.180!

BOND 1C2 2C1

IC  1H21   1C1  *1C2   2C1 0.000  0.000  -120.000  0.000  0.000
IC  1H21   1N1  *1C2   2C1 0.000  0.000  120.000  0.000  0.000
IC   1C1   1N1  *1C2   2C1 0.000  0.000  -120.000  0.000  0.000
IC  2H11  2H13  *2C1   1C2 0.000  0.000  -120.000  0.000  0.000
IC  2H11   2C2  *2C1   1C2 0.000  0.000  120.000  0.000  0.000
IC  2H13   2C2  *2C1   1C2 0.000  0.000  -120.000  0.000  0.000
IC   1C1   1C2   2C1   2C2 0.000  0.000  180.000  0.000  0.000
IC   1C2   2C1   2C2   2C3 0.000  0.000  180.000  0.000  0.000
IC   1N1   1C1  *1C2   2C1 0.000  0.000  120.000  0.000  0.000
IC   1C1   1C2   2C1   2C2 0.000  0.000  180.000  0.000  0.000
IC   2C2   1C2  *2C1  2H11 0.000  0.000  120.000  0.000  0.000
IC  2H11   1C2  *2C1  2H13 0.000  0.000  120.000  0.000  0.000
IC   1C2   2C1   2C2   2C3 0.000  0.000  180.000  0.000  0.000


PRES P00194 0.000 ! linkage between VIPR and VIALS
dele atom 1H22
dele atom 2H12

ATOM 1H21   HGA1      0.090!
ATOM 1H61   HGA2      0.090!
ATOM 1H42   HGA2      0.090!
ATOM 1H41   HGA2      0.090!
ATOM 1N1    NG2R53   -0.530!
ATOM 1C3    CG2R53    0.430!
ATOM 1C2    CG311     0.120!
ATOM 1H62   HGA2      0.090!
ATOM 1C6    CG3C52    0.030!
ATOM 1O1    OG2D1    -0.490!
ATOM 1C4    CG3C52   -0.010!
ATOM 2H11   HGA2      0.090!
ATOM 2H13   HGA2      0.090!
ATOM 2C1    CG321    -0.180!

BOND 1C2 2C1

IC  1H21   1C1  *1C2   2C1 0.000  0.000  -120.000  0.000  0.000
IC  1H21   1N1  *1C2   2C1 0.000  0.000  120.000  0.000  0.000
IC   1C1   1N1  *1C2   2C1 0.000  0.000  -120.000  0.000  0.000
IC  2H11  2H13  *2C1   1C2 0.000  0.000  -120.000  0.000  0.000
IC  2H11   2C2  *2C1   1C2 0.000  0.000  120.000  0.000  0.000
IC  2H13   2C2  *2C1   1C2 0.000  0.000  -120.000  0.000  0.000
IC   1C1   1C2   2C1   2C2 0.000  0.000  -180.000  0.000  0.000
IC   1N1   1C1  *1C2   2C1 0.000  0.000  120.000  0.000  0.000
IC   1C1   1C2   2C1   2C2 0.000  0.000  -180.000  0.000  0.000
IC   2C2   1C2  *2C1  2H11 0.000  0.000  120.000  0.000  0.000
IC   2C2   1C2  *2C1  2H13 0.000  0.000  -120.000  0.000  0.000
IC   1C2   2C1   2C2   2O1 0.000  0.000  -60.000  0.000  0.000


PRES P00195 0.000 ! linkage between VIPS and VIPS
dele atom 1H22
dele atom 2H12

ATOM 1H21   HGA1      0.090!
ATOM 1H61   HGA2      0.090!
ATOM 1H42   HGA2      0.090!
ATOM 1H41   HGA2      0.090!
ATOM 1N1    NG2R53   -0.530!
ATOM 1C3    CG2R53    0.430!
ATOM 1C2    CG311     0.120!
ATOM 1H62   HGA2      0.090!
ATOM 1C6    CG3C52    0.030!
ATOM 1O1    OG2D1    -0.490!
ATOM 1C4    CG3C52   -0.010!
ATOM 2H11   HGA2      0.090!
ATOM 2H13   HGA2      0.090!
ATOM 2C1    CG321    -0.180!

BOND 1C2 2C1

IC  1H21   1C1  *1C2   2C1 0.000  0.000  120.000  0.000  0.000
IC  1H21   1N1  *1C2   2C1 0.000  0.000  -120.000  0.000  0.000
IC   1C1   1N1  *1C2   2C1 0.000  0.000  120.000  0.000  0.000
IC  2H11  2H13  *2C1   1C2 0.000  0.000  -120.000  0.000  0.000
IC  2H11   2C2  *2C1   1C2 0.000  0.000  120.000  0.000  0.000
IC  2H13   2C2  *2C1   1C2 0.000  0.000  -120.000  0.000  0.000
IC   1C1   1C2   2C1   2C2 0.000  0.000  -180.000  0.000  0.000
IC  1H11   1C1   1C2   2C1 0.000  0.000  60.000  0.000  0.000
IC   2C1   1C1  *1C2   1N1 0.000  0.000  120.000  0.000  0.000
IC   1C1   1C2   2C1   2C2 0.000  0.000  -180.000  0.000  0.000
IC   2C2   1C2  *2C1  2H11 0.000  0.000  120.000  0.000  0.000
IC   2C2   1C2  *2C1  2H13 0.000  0.000  -120.000  0.000  0.000
IC   1C2   2C1   2C2   2N1 0.000  0.000  -60.000  0.000  0.000


PRES P00196 0.000 ! linkage between VIPS and VIPR
dele atom 1H22
dele atom 2H12

ATOM 1H21   HGA1      0.090!
ATOM 1H61   HGA2      0.090!
ATOM 1H42   HGA2      0.090!
ATOM 1H41   HGA2      0.090!
ATOM 1N1    NG2R53   -0.530!
ATOM 1C3    CG2R53    0.430!
ATOM 1C2    CG311     0.120!
ATOM 1H62   HGA2      0.090!
ATOM 1C6    CG3C52    0.030!
ATOM 1O1    OG2D1    -0.490!
ATOM 1C4    CG3C52   -0.010!
ATOM 2H11   HGA2      0.090!
ATOM 2H13   HGA2      0.090!
ATOM 2C1    CG321    -0.180!

BOND 1C2 2C1

IC  1H21   1C1  *1C2   2C1 0.000  0.000  120.000  0.000  0.000
IC  1H21   1N1  *1C2   2C1 0.000  0.000  -120.000  0.000  0.000
IC   1C1   1N1  *1C2   2C1 0.000  0.000  120.000  0.000  0.000
IC  2H11  2H13  *2C1   1C2 0.000  0.000  -120.000  0.000  0.000
IC  2H11   2C2  *2C1   1C2 0.000  0.000  120.000  0.000  0.000
IC  2H13   2C2  *2C1   1C2 0.000  0.000  -120.000  0.000  0.000
IC   1C1   1C2   2C1   2C2 0.000  0.000  180.000  0.000  0.000
IC  1H11   1C1   1C2   2C1 0.000  0.000  60.000  0.000  0.000
IC   2C1   1C1  *1C2   1N1 0.000  0.000  120.000  0.000  0.000
IC   1C1   1C2   2C1   2C2 0.000  0.000  180.000  0.000  0.000
IC   2C2   1C2  *2C1  2H11 0.000  0.000  120.000  0.000  0.000
IC   2C2   1C2  *2C1  2H13 0.000  0.000  -120.000  0.000  0.000
IC   1C2   2C1   2C2   2N1 0.000  0.000  60.000  0.000  0.000


PRES P00197 0.000 ! linkage between VIPR and VIPR
dele atom 1H22
dele atom 2H12

ATOM 1H21   HGA1      0.090!
ATOM 1H61   HGA2      0.090!
ATOM 1H42   HGA2      0.090!
ATOM 1H41   HGA2      0.090!
ATOM 1N1    NG2R53   -0.530!
ATOM 1C3    CG2R53    0.430!
ATOM 1C2    CG311     0.120!
ATOM 1H62   HGA2      0.090!
ATOM 1C6    CG3C52    0.030!
ATOM 1O1    OG2D1    -0.490!
ATOM 1C4    CG3C52   -0.010!
ATOM 2H11   HGA2      0.090!
ATOM 2H13   HGA2      0.090!
ATOM 2C1    CG321    -0.180!

BOND 1C2 2C1

IC  1H21   1C1  *1C2   2C1 0.000  0.000  -120.000  0.000  0.000
IC  1H21   1N1  *1C2   2C1 0.000  0.000  120.000  0.000  0.000
IC   1C1   1N1  *1C2   2C1 0.000  0.000  -120.000  0.000  0.000
IC  2H11  2H13  *2C1   1C2 0.000  0.000  -120.000  0.000  0.000
IC  2H11   2C2  *2C1   1C2 0.000  0.000  120.000  0.000  0.000
IC  2H13   2C2  *2C1   1C2 0.000  0.000  -120.000  0.000  0.000
IC   1C1   1C2   2C1   2C2 0.000  0.000  180.000  0.000  0.000
IC  1H11   1C1   1C2   2C1 0.000  0.000  60.000  0.000  0.000
IC   2C1   1C1  *1C2   1N1 0.000  0.000  -120.000  0.000  0.000
IC   1C1   1C2   2C1   2C2 0.000  0.000  180.000  0.000  0.000
IC   2C2   1C2  *2C1  2H11 0.000  0.000  120.000  0.000  0.000
IC   2C2   1C2  *2C1  2H13 0.000  0.000  -120.000  0.000  0.000
IC   1C2   2C1   2C2   2N1 0.000  0.000  60.000  0.000  0.000


PRES P00198 0.000 ! linkage between VIPR and VIPS
dele atom 1H22
dele atom 2H12

ATOM 1H21   HGA1      0.090!
ATOM 1H61   HGA2      0.090!
ATOM 1H42   HGA2      0.090!
ATOM 1H41   HGA2      0.090!
ATOM 1N1    NG2R53   -0.530!
ATOM 1C3    CG2R53    0.430!
ATOM 1C2    CG311     0.120!
ATOM 1H62   HGA2      0.090!
ATOM 1C6    CG3C52    0.030!
ATOM 1O1    OG2D1    -0.490!
ATOM 1C4    CG3C52   -0.010!
ATOM 2H11   HGA2      0.090!
ATOM 2H13   HGA2      0.090!
ATOM 2C1    CG321    -0.180!

BOND 1C2 2C1

IC  1H21   1C1  *1C2   2C1 0.000  0.000  -120.000  0.000  0.000
IC  1H21   1N1  *1C2   2C1 0.000  0.000  120.000  0.000  0.000
IC   1C1   1N1  *1C2   2C1 0.000  0.000  -120.000  0.000  0.000
IC  2H11  2H13  *2C1   1C2 0.000  0.000  -120.000  0.000  0.000
IC  2H11   2C2  *2C1   1C2 0.000  0.000  120.000  0.000  0.000
IC  2H13   2C2  *2C1   1C2 0.000  0.000  -120.000  0.000  0.000
IC   1C1   1C2   2C1   2C2 0.000  0.000  -180.000  0.000  0.000
IC  1H11   1C1   1C2   2C1 0.000  0.000  60.000  0.000  0.000
IC   2C1   1C1  *1C2   1N1 0.000  0.000  -120.000  0.000  0.000
IC   1C1   1C2   2C1   2C2 0.000  0.000  -180.000  0.000  0.000
IC   2C2   1C2  *2C1  2H11 0.000  0.000  120.000  0.000  0.000
IC   2C2   1C2  *2C1  2H13 0.000  0.000  -120.000  0.000  0.000
IC   1C2   2C1   2C2   2N1 0.000  0.000  -60.000  0.000  0.000


PRES P00199 0.000 ! linkage between VIPR and KETN
dele atom 1H22
dele atom 2H12

ATOM 1H21   HGA1      0.090!
ATOM 1H61   HGA2      0.090!
ATOM 1H42   HGA2      0.090!
ATOM 1H41   HGA2      0.090!
ATOM 1N1    NG2R53   -0.530!
ATOM 1C3    CG2R53    0.430!
ATOM 1C2    CG311     0.120!
ATOM 1H62   HGA2      0.090!
ATOM 1C6    CG3C52    0.030!
ATOM 1O1    OG2D1    -0.490!
ATOM 1C4    CG3C52   -0.010!
ATOM 2H11   HGA2      0.090!
ATOM 2H13   HGA2      0.090!
ATOM 2C1    CG321    -0.180!

BOND 1C2 2C1

IC  1H21   1C1  *1C2   2C1 0.000  0.000  -120.000  0.000  0.000
IC  1H21   1N1  *1C2   2C1 0.000  0.000  120.000  0.000  0.000
IC   1C1   1N1  *1C2   2C1 0.000  0.000  -120.000  0.000  0.000
IC  2H11  2H13  *2C1   1C2 0.000  0.000  120.000  0.000  0.000
IC  2H11   2C2  *2C1   1C2 0.000  0.000  -120.000  0.000  0.000
IC  2H13   2C2  *2C1   1C2 0.000  0.000  120.000  0.000  0.000
IC   1C1   1C2   2C1   2C2 0.000  0.000  180.000  0.000  0.000
IC   1C2   2C1   2C2   2C3 0.000  0.000  180.000  0.000  0.000
IC   1N1   1C1  *1C2   2C1 0.000  0.000  120.000  0.000  0.000
IC   1C1   1C2   2C1   2C2 0.000  0.000  180.000  0.000  0.000
IC   2C2   1C2  *2C1  2H11 0.000  0.000  -120.000  0.000  0.000
IC   2C2   1C2  *2C1  2H13 0.000  0.000  120.000  0.000  0.000
IC   1C2   2C1   2C2   2C3 0.000  0.000  180.000  0.000  0.000


PRES P00200 0.000 ! linkage between VIPS and ETHOXI
dele atom 1H22
dele atom 2H12

ATOM 1H21   HGA1      0.090!
ATOM 1H61   HGA2      0.090!
ATOM 1H42   HGA2      0.090!
ATOM 1H41   HGA2      0.090!
ATOM 1N1    NG2R53   -0.530!
ATOM 1C3    CG2R53    0.430!
ATOM 1C2    CG311     0.120!
ATOM 1H62   HGA2      0.090!
ATOM 1C6    CG3C52    0.030!
ATOM 1O1    OG2D1    -0.490!
ATOM 1C4    CG3C52   -0.010!
ATOM 2H11   HGA2      0.090!
ATOM 2H13   HGA2      0.090!
ATOM 2C1    CG321    -0.180!

BOND 1C2 2C1

IC  1H21   1C1  *1C2   2C1 0.000  0.000  120.000  0.000  0.000
IC  1H21   1N1  *1C2   2C1 0.000  0.000  -120.000  0.000  0.000
IC   1C1   1N1  *1C2   2C1 0.000  0.000  120.000  0.000  0.000
IC  2H11  2H13  *2C1   1C2 0.000  0.000  -120.000  0.000  0.000
IC  2H11   2C2  *2C1   1C2 0.000  0.000  120.000  0.000  0.000
IC  2H13   2C2  *2C1   1C2 0.000  0.000  -120.000  0.000  0.000
IC   1C1   1C2   2C1   2C2 0.000  0.000  -180.000  0.000  0.000
IC   1C2   2C1   2C2   2O1 0.000  0.000  -180.000  0.000  0.000
IC   1N1   1C1  *1C2   2C1 0.000  0.000  -120.000  0.000  0.000
IC   1C1   1C2   2C1   2C2 0.000  0.000  -180.000  0.000  0.000
IC   2C2   1C2  *2C1  2H11 0.000  0.000  120.000  0.000  0.000
IC   2C2   1C2  *2C1  2H13 0.000  0.000  -120.000  0.000  0.000
IC   1C2   2C1   2C2   2O1 0.000  0.000  -180.000  0.000  0.000


PRES P00201 0.000 ! linkage between VIPR and ETHY
dele atom 1H22
dele atom 2H12

ATOM 1H21   HGA1      0.090!
ATOM 1H61   HGA2      0.090!
ATOM 1H42   HGA2      0.090!
ATOM 1H41   HGA2      0.090!
ATOM 1N1    NG2R53   -0.530!
ATOM 1C3    CG2R53    0.430!
ATOM 1C2    CG311     0.120!
ATOM 1H62   HGA2      0.090!
ATOM 1C6    CG3C52    0.030!
ATOM 1O1    OG2D1    -0.490!
ATOM 1C4    CG3C52   -0.010!
ATOM 2H11   HGA2      0.090!
ATOM 2H13   HGA2      0.090!
ATOM 2C1    CG321    -0.180!

BOND 1C2 2C1

IC  1H21   1C1  *1C2   2C1 0.000  0.000  -120.000  0.000  0.000
IC  1H21   1N1  *1C2   2C1 0.000  0.000  120.000  0.000  0.000
IC   1C1   1N1  *1C2   2C1 0.000  0.000  -120.000  0.000  0.000
IC  2H11  2H13  *2C1   1C2 0.000  0.000  -120.000  0.000  0.000
IC  2H11   2C2  *2C1   1C2 0.000  0.000  120.000  0.000  0.000
IC  2H13   2C2  *2C1   1C2 0.000  0.000  -120.000  0.000  0.000
IC   1C1   1C2   2C1   2C2 0.000  0.000  180.000  0.000  0.000
IC   1N1   1C1  *1C2   2C1 0.000  0.000  120.000  0.000  0.000
IC   1C1   1C2   2C1   2C2 0.000  0.000  180.000  0.000  0.000
IC   2C2   1C2  *2C1  2H11 0.000  0.000  120.000  0.000  0.000
IC   2C2   1C2  *2C1  2H13 0.000  0.000  -120.000  0.000  0.000
IC   1C2   2C1   2C2  2H21 0.000  0.000  60.000  0.000  0.000


PRES P00202 0.000 ! linkage between VIPS and KETN
dele atom 1H22
dele atom 2H12

ATOM 1H21   HGA1      0.090!
ATOM 1H61   HGA2      0.090!
ATOM 1H42   HGA2      0.090!
ATOM 1H41   HGA2      0.090!
ATOM 1N1    NG2R53   -0.530!
ATOM 1C3    CG2R53    0.430!
ATOM 1C2    CG311     0.120!
ATOM 1H62   HGA2      0.090!
ATOM 1C6    CG3C52    0.030!
ATOM 1O1    OG2D1    -0.490!
ATOM 1C4    CG3C52   -0.010!
ATOM 2H11   HGA2      0.090!
ATOM 2H13   HGA2      0.090!
ATOM 2C1    CG321    -0.180!

BOND 1C2 2C1

IC  1H21   1C1  *1C2   2C1 0.000  0.000  120.000  0.000  0.000
IC  1H21   1N1  *1C2   2C1 0.000  0.000  -120.000  0.000  0.000
IC   1C1   1N1  *1C2   2C1 0.000  0.000  120.000  0.000  0.000
IC  2H11  2H13  *2C1   1C2 0.000  0.000  120.000  0.000  0.000
IC  2H11   2C2  *2C1   1C2 0.000  0.000  -120.000  0.000  0.000
IC  2H13   2C2  *2C1   1C2 0.000  0.000  120.000  0.000  0.000
IC   1C1   1C2   2C1   2C2 0.000  0.000  -180.000  0.000  0.000
IC   1C2   2C1   2C2   2C3 0.000  0.000  -180.000  0.000  0.000
IC   1N1   1C1  *1C2   2C1 0.000  0.000  -120.000  0.000  0.000
IC   1C1   1C2   2C1   2C2 0.000  0.000  -180.000  0.000  0.000
IC   2C2   1C2  *2C1  2H11 0.000  0.000  -120.000  0.000  0.000
IC   2C2   1C2  *2C1  2H13 0.000  0.000  120.000  0.000  0.000
IC   1C2   2C1   2C2   2C3 0.000  0.000  -180.000  0.000  0.000


PRES P00203 0.000 ! linkage between VIPR and ETHOXI
dele atom 1H22
dele atom 2H12

ATOM 1H21   HGA1      0.090!
ATOM 1H61   HGA2      0.090!
ATOM 1H42   HGA2      0.090!
ATOM 1H41   HGA2      0.090!
ATOM 1N1    NG2R53   -0.530!
ATOM 1C3    CG2R53    0.430!
ATOM 1C2    CG311     0.120!
ATOM 1H62   HGA2      0.090!
ATOM 1C6    CG3C52    0.030!
ATOM 1O1    OG2D1    -0.490!
ATOM 1C4    CG3C52   -0.010!
ATOM 2H11   HGA2      0.090!
ATOM 2H13   HGA2      0.090!
ATOM 2C1    CG321    -0.180!

BOND 1C2 2C1

IC  1H21   1C1  *1C2   2C1 0.000  0.000  -120.000  0.000  0.000
IC  1H21   1N1  *1C2   2C1 0.000  0.000  120.000  0.000  0.000
IC   1C1   1N1  *1C2   2C1 0.000  0.000  -120.000  0.000  0.000
IC  2H11  2H13  *2C1   1C2 0.000  0.000  -120.000  0.000  0.000
IC  2H11   2C2  *2C1   1C2 0.000  0.000  120.000  0.000  0.000
IC  2H13   2C2  *2C1   1C2 0.000  0.000  -120.000  0.000  0.000
IC   1C1   1C2   2C1   2C2 0.000  0.000  180.000  0.000  0.000
IC   1C2   2C1   2C2   2O1 0.000  0.000  180.000  0.000  0.000
IC   1N1   1C1  *1C2   2C1 0.000  0.000  120.000  0.000  0.000
IC   1C1   1C2   2C1   2C2 0.000  0.000  180.000  0.000  0.000
IC   2C2   1C2  *2C1  2H11 0.000  0.000  120.000  0.000  0.000
IC   2C2   1C2  *2C1  2H13 0.000  0.000  -120.000  0.000  0.000
IC   1C2   2C1   2C2   2O1 0.000  0.000  180.000  0.000  0.000


PRES P00204 0.000 ! linkage between VIPS and ETHY
dele atom 1H22
dele atom 2H12

ATOM 1H21   HGA1      0.090!
ATOM 1H61   HGA2      0.090!
ATOM 1H42   HGA2      0.090!
ATOM 1H41   HGA2      0.090!
ATOM 1N1    NG2R53   -0.530!
ATOM 1C3    CG2R53    0.430!
ATOM 1C2    CG311     0.120!
ATOM 1H62   HGA2      0.090!
ATOM 1C6    CG3C52    0.030!
ATOM 1O1    OG2D1    -0.490!
ATOM 1C4    CG3C52   -0.010!
ATOM 2H11   HGA2      0.090!
ATOM 2H13   HGA2      0.090!
ATOM 2C1    CG321    -0.180!

BOND 1C2 2C1

IC  1H21   1C1  *1C2   2C1 0.000  0.000  120.000  0.000  0.000
IC  1H21   1N1  *1C2   2C1 0.000  0.000  -120.000  0.000  0.000
IC   1C1   1N1  *1C2   2C1 0.000  0.000  120.000  0.000  0.000
IC  2H11  2H13  *2C1   1C2 0.000  0.000  -120.000  0.000  0.000
IC  2H11   2C2  *2C1   1C2 0.000  0.000  120.000  0.000  0.000
IC  2H13   2C2  *2C1   1C2 0.000  0.000  -120.000  0.000  0.000
IC   1C1   1C2   2C1   2C2 0.000  0.000  -180.000  0.000  0.000
IC   1N1   1C1  *1C2   2C1 0.000  0.000  -120.000  0.000  0.000
IC   1C1   1C2   2C1   2C2 0.000  0.000  -180.000  0.000  0.000
IC   2C2   1C2  *2C1  2H11 0.000  0.000  120.000  0.000  0.000
IC   2C2   1C2  *2C1  2H13 0.000  0.000  -120.000  0.000  0.000
IC   1C2   2C1   2C2  2H21 0.000  0.000  60.000  0.000  0.000


PRES P00205 0.000 ! linkage between VIPR and EIMINI
dele atom 1H22
dele atom 2H12

ATOM 1H21   HGA1      0.090!
ATOM 1H61   HGA2      0.090!
ATOM 1H42   HGA2      0.090!
ATOM 1H41   HGA2      0.090!
ATOM 1N1    NG2R53   -0.530!
ATOM 1C3    CG2R53    0.430!
ATOM 1C2    CG311     0.120!
ATOM 1H62   HGA2      0.090!
ATOM 1C6    CG3C52    0.030!
ATOM 1O1    OG2D1    -0.490!
ATOM 1C4    CG3C52   -0.010!
ATOM 2H11   HGA2      0.090!
ATOM 2H13   HGA2      0.090!
ATOM 2C1    CG321    -0.180!

BOND 1C2 2C1

IC  1H21   1C1  *1C2   2C1 0.000  0.000  -120.000  0.000  0.000
IC  1H21   1N1  *1C2   2C1 0.000  0.000  120.000  0.000  0.000
IC   1C1   1N1  *1C2   2C1 0.000  0.000  -120.000  0.000  0.000
IC  2H11  2H13  *2C1   1C2 0.000  0.000  -120.000  0.000  0.000
IC  2H11   2C2  *2C1   1C2 0.000  0.000  120.000  0.000  0.000
IC  2H13   2C2  *2C1   1C2 0.000  0.000  -120.000  0.000  0.000
IC   1C1   1C2   2C1   2C2 0.000  0.000  180.000  0.000  0.000
IC   1C2   2C1   2C2   2N2 0.000  0.000  180.000  0.000  0.000
IC   1N1   1C1  *1C2   2C1 0.000  0.000  120.000  0.000  0.000
IC   1C1   1C2   2C1   2C2 0.000  0.000  180.000  0.000  0.000
IC   2C2   1C2  *2C1  2H11 0.000  0.000  120.000  0.000  0.000
IC  2H11   1C2  *2C1  2H13 0.000  0.000  120.000  0.000  0.000
IC   1C2   2C1   2C2   2N2 0.000  0.000  180.000  0.000  0.000


PRES P00206 -0.000 ! linkage between NIPAMS and 14IPT
dele atom 1H22
dele atom 2H12

ATOM 1H21   HGA1      0.090!
ATOM 1HN1   HGP1      0.310!
ATOM 1H41   HGA1      0.090!
ATOM 1N1    NG2S1    -0.310!
ATOM 1C3    CG2O1     0.510!
ATOM 1C2    CG311    -0.090!
ATOM 1O1    OG2D1    -0.510!
ATOM 1C4    CG311    -0.090!
ATOM 2H11   HGA2      0.090!
ATOM 2H13   HGA2      0.090!
ATOM 2C1    CG321    -0.180!

BOND 1C2 2C1

IC  1H21   1C1  *1C2   2C1 0.000  0.000  120.000  0.000  0.000
IC  1H21   1C3  *1C2   2C1 0.000  0.000  -120.000  0.000  0.000
IC   1C1   1C3  *1C2   2C1 0.000  0.000  120.000  0.000  0.000
IC  2H11  2H13  *2C1   1C2 0.000  0.000  -120.000  0.000  0.000
IC  2H11   2C2  *2C1   1C2 0.000  0.000  120.000  0.000  0.000
IC  2H13   2C2  *2C1   1C2 0.000  0.000  -120.000  0.000  0.000
IC   1C1   1C2   2C1   2C2 0.000  0.000  -180.000  0.000  0.000
IC   1C2   2C1   2C2   2C3 0.000  0.000  -180.000  0.000  0.000
IC   1C3   1C1  *1C2   2C1 0.000  0.000  -120.000  0.000  0.000
IC   1C1   1C2   2C1   2C2 0.000  0.000  -180.000  0.000  0.000
IC   2C2   1C2  *2C1  2H11 0.000  0.000  120.000  0.000  0.000
IC  2H11   1C2  *2C1  2H13 0.000  0.000  120.000  0.000  0.000
IC   1C2   2C1   2C2   2C3 0.000  0.000  -180.000  0.000  0.000


PRES P00207 -0.000 ! linkage between NIPAMR and PIBUT
dele atom 1H22
dele atom 2H12

ATOM 1H21   HGA1      0.090!
ATOM 1HN1   HGP1      0.310!
ATOM 1H41   HGA1      0.090!
ATOM 1N1    NG2S1    -0.310!
ATOM 1C3    CG2O1     0.510!
ATOM 1C2    CG311    -0.090!
ATOM 1O1    OG2D1    -0.510!
ATOM 1C4    CG311    -0.090!
ATOM 2H11   HGA2      0.090!
ATOM 2H13   HGA2      0.090!
ATOM 2C1    CG321    -0.180!

BOND 1C2 2C1

IC  1H21   1C1  *1C2   2C1 0.000  0.000  -120.000  0.000  0.000
IC  1H21   1C3  *1C2   2C1 0.000  0.000  120.000  0.000  0.000
IC   1C1   1C3  *1C2   2C1 0.000  0.000  -120.000  0.000  0.000
IC  2H11  2H13  *2C1   1C2 0.000  0.000  -120.000  0.000  0.000
IC  2H11   2C2  *2C1   1C2 0.000  0.000  120.000  0.000  0.000
IC  2H13   2C2  *2C1   1C2 0.000  0.000  -120.000  0.000  0.000
IC   1C1   1C2   2C1   2C2 0.000  0.000  180.000  0.000  0.000
IC   1C3   1C1  *1C2   2C1 0.000  0.000  120.000  0.000  0.000
IC   1C1   1C2   2C1   2C2 0.000  0.000  180.000  0.000  0.000
IC   2C2   1C2  *2C1  2H11 0.000  0.000  120.000  0.000  0.000
IC   2C2   1C2  *2C1  2H13 0.000  0.000  -120.000  0.000  0.000
IC   1C2   2C1   2C2   2C3 0.000  0.000  -60.000  0.000  0.000


PRES P00208 -0.000 ! linkage between NIPAMR and 13BDC
dele atom 1H22
dele atom 2H12

ATOM 1H21   HGA1      0.090!
ATOM 1HN1   HGP1      0.310!
ATOM 1H41   HGA1      0.090!
ATOM 1N1    NG2S1    -0.310!
ATOM 1C3    CG2O1     0.510!
ATOM 1C2    CG311    -0.090!
ATOM 1O1    OG2D1    -0.510!
ATOM 1C4    CG311    -0.090!
ATOM 2H11   HGA2      0.090!
ATOM 2H13   HGA2      0.090!
ATOM 2C1    CG321    -0.180!

BOND 1C2 2C1

IC  1H21   1C1  *1C2   2C1 0.000  0.000  -120.000  0.000  0.000
IC  1H21   1C3  *1C2   2C1 0.000  0.000  120.000  0.000  0.000
IC   1C1   1C3  *1C2   2C1 0.000  0.000  -120.000  0.000  0.000
IC  2H11  2H13  *2C1   1C2 0.000  0.000  -120.000  0.000  0.000
IC  2H11   2C2  *2C1   1C2 0.000  0.000  120.000  0.000  0.000
IC  2H13   2C2  *2C1   1C2 0.000  0.000  -120.000  0.000  0.000
IC   1C1   1C2   2C1   2C2 0.000  0.000  180.000  0.000  0.000
IC   1C2   2C1   2C2   2C3 0.000  0.000  180.000  0.000  0.000
IC   1C3   1C1  *1C2   2C1 0.000  0.000  120.000  0.000  0.000
IC   1C1   1C2   2C1   2C2 0.000  0.000  180.000  0.000  0.000
IC   2C2   1C2  *2C1  2H11 0.000  0.000  120.000  0.000  0.000
IC  2H11   1C2  *2C1  2H13 0.000  0.000  120.000  0.000  0.000
IC   1C2   2C1   2C2   2C3 0.000  0.000  180.000  0.000  0.000


PRES P00209 -0.000 ! linkage between NSBAS and ACNR
dele atom 1H22
dele atom 2H12

ATOM 1H21   HGA1      0.090!
ATOM 1C4    CG311    -0.090!
ATOM 1O1    OG2D1    -0.510!
ATOM 1C3    CG2O1     0.510!
ATOM 1C2    CG311    -0.090!
ATOM 1N1    NG2S1    -0.310!
ATOM 1HN1   HGP1      0.310!
ATOM 1H41   HGA1      0.090!
ATOM 2H11   HGA2      0.090!
ATOM 2H13   HGA2      0.090!
ATOM 2C1    CG321    -0.180!

BOND 1C2 2C1

IC  1H21   1C1  *1C2   2C1 0.000  0.000  120.000  0.000  0.000
IC  1H21   1C3  *1C2   2C1 0.000  0.000  -120.000  0.000  0.000
IC   1C1   1C3  *1C2   2C1 0.000  0.000  120.000  0.000  0.000
IC  2H11  2H13  *2C1   1C2 0.000  0.000  -120.000  0.000  0.000
IC  2H11   2C2  *2C1   1C2 0.000  0.000  120.000  0.000  0.000
IC  2H13   2C2  *2C1   1C2 0.000  0.000  -120.000  0.000  0.000
IC   1C1   1C2   2C1   2C2 0.000  0.000  180.000  0.000  0.000
IC   1C3   1C1  *1C2   2C1 0.000  0.000  -120.000  0.000  0.000
IC   1C1   1C2   2C1   2C2 0.000  0.000  180.000  0.000  0.000
IC   2C2   1C2  *2C1  2H11 0.000  0.000  120.000  0.000  0.000
IC   2C2   1C2  *2C1  2H13 0.000  0.000  -120.000  0.000  0.000
IC   1C2   2C1   2C2   2C3 0.000  0.000  60.000  0.000  0.000


PRES P00210 -0.000 ! linkage between NSBAS and ACNS
dele atom 1H22
dele atom 2H12

ATOM 1H21   HGA1      0.090!
ATOM 1C4    CG311    -0.090!
ATOM 1O1    OG2D1    -0.510!
ATOM 1C3    CG2O1     0.510!
ATOM 1C2    CG311    -0.090!
ATOM 1N1    NG2S1    -0.310!
ATOM 1HN1   HGP1      0.310!
ATOM 1H41   HGA1      0.090!
ATOM 2H11   HGA2      0.090!
ATOM 2H13   HGA2      0.090!
ATOM 2C1    CG321    -0.180!

BOND 1C2 2C1

IC  1H21   1C1  *1C2   2C1 0.000  0.000  120.000  0.000  0.000
IC  1H21   1C3  *1C2   2C1 0.000  0.000  -120.000  0.000  0.000
IC   1C1   1C3  *1C2   2C1 0.000  0.000  120.000  0.000  0.000
IC  2H11  2H13  *2C1   1C2 0.000  0.000  -120.000  0.000  0.000
IC  2H11   2C2  *2C1   1C2 0.000  0.000  120.000  0.000  0.000
IC  2H13   2C2  *2C1   1C2 0.000  0.000  -120.000  0.000  0.000
IC   1C1   1C2   2C1   2C2 0.000  0.000  -180.000  0.000  0.000
IC   1C3   1C1  *1C2   2C1 0.000  0.000  -120.000  0.000  0.000
IC   1C1   1C2   2C1   2C2 0.000  0.000  -180.000  0.000  0.000
IC   2C2   1C2  *2C1  2H11 0.000  0.000  120.000  0.000  0.000
IC   2C2   1C2  *2C1  2H13 0.000  0.000  -120.000  0.000  0.000
IC   1C2   2C1   2C2   2C3 0.000  0.000  -60.000  0.000  0.000


PRES P00211 -0.000 ! linkage between NIPAMR and PROR
dele atom 1H22
dele atom 2H12

ATOM 1H21   HGA1      0.090!
ATOM 1HN1   HGP1      0.310!
ATOM 1H41   HGA1      0.090!
ATOM 1N1    NG2S1    -0.310!
ATOM 1C3    CG2O1     0.510!
ATOM 1C2    CG311    -0.090!
ATOM 1O1    OG2D1    -0.510!
ATOM 1C4    CG311    -0.090!
ATOM 2H11   HGA2      0.090!
ATOM 2H13   HGA2      0.090!
ATOM 2C1    CG321    -0.180!

BOND 1C2 2C1

IC  1H21   1C1  *1C2   2C1 0.000  0.000  -120.000  0.000  0.000
IC  1H21   1C3  *1C2   2C1 0.000  0.000  120.000  0.000  0.000
IC   1C1   1C3  *1C2   2C1 0.000  0.000  -120.000  0.000  0.000
IC  2H11  2H13  *2C1   1C2 0.000  0.000  -120.000  0.000  0.000
IC  2H11   2C2  *2C1   1C2 0.000  0.000  120.000  0.000  0.000
IC  2H13   2C2  *2C1   1C2 0.000  0.000  -120.000  0.000  0.000
IC   1C1   1C2   2C1   2C2 0.000  0.000  180.000  0.000  0.000
IC   1C3   1C1  *1C2   2C1 0.000  0.000  120.000  0.000  0.000
IC   1C1   1C2   2C1   2C2 0.000  0.000  180.000  0.000  0.000
IC   2C2   1C2  *2C1  2H11 0.000  0.000  120.000  0.000  0.000
IC   2C2   1C2  *2C1  2H13 0.000  0.000  -120.000  0.000  0.000
IC   1C2   2C1   2C2   2C3 0.000  0.000  60.000  0.000  0.000


PRES P00212 -0.000 ! linkage between NSBAS and EIMINI
dele atom 1H22
dele atom 2H12

ATOM 1H21   HGA1      0.090!
ATOM 1C4    CG311    -0.090!
ATOM 1O1    OG2D1    -0.510!
ATOM 1C3    CG2O1     0.510!
ATOM 1C2    CG311    -0.090!
ATOM 1N1    NG2S1    -0.310!
ATOM 1HN1   HGP1      0.310!
ATOM 1H41   HGA1      0.090!
ATOM 2H11   HGA2      0.090!
ATOM 2H13   HGA2      0.090!
ATOM 2C1    CG321    -0.180!

BOND 1C2 2C1

IC  1H21   1C1  *1C2   2C1 0.000  0.000  120.000  0.000  0.000
IC  1H21   1C3  *1C2   2C1 0.000  0.000  -120.000  0.000  0.000
IC   1C1   1C3  *1C2   2C1 0.000  0.000  120.000  0.000  0.000
IC  2H11  2H13  *2C1   1C2 0.000  0.000  -120.000  0.000  0.000
IC  2H11   2C2  *2C1   1C2 0.000  0.000  120.000  0.000  0.000
IC  2H13   2C2  *2C1   1C2 0.000  0.000  -120.000  0.000  0.000
IC   1C1   1C2   2C1   2C2 0.000  0.000  -180.000  0.000  0.000
IC   1C2   2C1   2C2   2N2 0.000  0.000  180.000  0.000  0.000
IC   1C3   1C1  *1C2   2C1 0.000  0.000  -120.000  0.000  0.000
IC   1C1   1C2   2C1   2C2 0.000  0.000  -180.000  0.000  0.000
IC   2C2   1C2  *2C1  2H11 0.000  0.000  120.000  0.000  0.000
IC  2H11   1C2  *2C1  2H13 0.000  0.000  120.000  0.000  0.000
IC   1C2   2C1   2C2   2N2 0.000  0.000  180.000  0.000  0.000


PRES P00213 -0.000 ! linkage between NSBAR and VIPR
dele atom 1H22
dele atom 2H12

ATOM 1H21   HGA1      0.090!
ATOM 1C4    CG311    -0.090!
ATOM 1O1    OG2D1    -0.510!
ATOM 1C3    CG2O1     0.510!
ATOM 1C2    CG311    -0.090!
ATOM 1N1    NG2S1    -0.310!
ATOM 1HN1   HGP1      0.310!
ATOM 1H41   HGA1      0.090!
ATOM 2H11   HGA2      0.090!
ATOM 2H13   HGA2      0.090!
ATOM 2C1    CG321    -0.180!

BOND 1C2 2C1

IC  1H21   1C1  *1C2   2C1 0.000  0.000  -120.000  0.000  0.000
IC  1H21   1C3  *1C2   2C1 0.000  0.000  120.000  0.000  0.000
IC   1C1   1C3  *1C2   2C1 0.000  0.000  -120.000  0.000  0.000
IC  2H11  2H13  *2C1   1C2 0.000  0.000  -120.000  0.000  0.000
IC  2H11   2C2  *2C1   1C2 0.000  0.000  120.000  0.000  0.000
IC  2H13   2C2  *2C1   1C2 0.000  0.000  -120.000  0.000  0.000
IC   1C1   1C2   2C1   2C2 0.000  0.000  180.000  0.000  0.000
IC  1H11   1C1   1C2   2C1 0.000  0.000  60.000  0.000  0.000
IC   2C1   1C1  *1C2   1C3 0.000  0.000  -120.000  0.000  0.000
IC   1C1   1C2   2C1   2C2 0.000  0.000  180.000  0.000  0.000
IC   2C2   1C2  *2C1  2H11 0.000  0.000  120.000  0.000  0.000
IC   2C2   1C2  *2C1  2H13 0.000  0.000  -120.000  0.000  0.000
IC   1C2   2C1   2C2   2N1 0.000  0.000  60.000  0.000  0.000


PRES P00214 -0.000 ! linkage between NSBAR and VIPS
dele atom 1H22
dele atom 2H12

ATOM 1H21   HGA1      0.090!
ATOM 1C4    CG311    -0.090!
ATOM 1O1    OG2D1    -0.510!
ATOM 1C3    CG2O1     0.510!
ATOM 1C2    CG311    -0.090!
ATOM 1N1    NG2S1    -0.310!
ATOM 1HN1   HGP1      0.310!
ATOM 1H41   HGA1      0.090!
ATOM 2H11   HGA2      0.090!
ATOM 2H13   HGA2      0.090!
ATOM 2C1    CG321    -0.180!

BOND 1C2 2C1

IC  1H21   1C1  *1C2   2C1 0.000  0.000  -120.000  0.000  0.000
IC  1H21   1C3  *1C2   2C1 0.000  0.000  120.000  0.000  0.000
IC   1C1   1C3  *1C2   2C1 0.000  0.000  -120.000  0.000  0.000
IC  2H11  2H13  *2C1   1C2 0.000  0.000  -120.000  0.000  0.000
IC  2H11   2C2  *2C1   1C2 0.000  0.000  120.000  0.000  0.000
IC  2H13   2C2  *2C1   1C2 0.000  0.000  -120.000  0.000  0.000
IC   1C1   1C2   2C1   2C2 0.000  0.000  -180.000  0.000  0.000
IC  1H11   1C1   1C2   2C1 0.000  0.000  60.000  0.000  0.000
IC   2C1   1C1  *1C2   1C3 0.000  0.000  -120.000  0.000  0.000
IC   1C1   1C2   2C1   2C2 0.000  0.000  -180.000  0.000  0.000
IC   2C2   1C2  *2C1  2H11 0.000  0.000  120.000  0.000  0.000
IC   2C2   1C2  *2C1  2H13 0.000  0.000  -120.000  0.000  0.000
IC   1C2   2C1   2C2   2N1 0.000  0.000  -60.000  0.000  0.000


PRES P00215 -0.000 ! linkage between NIPAMR and ETHY
dele atom 1H22
dele atom 2H12

ATOM 1H21   HGA1      0.090!
ATOM 1HN1   HGP1      0.310!
ATOM 1H41   HGA1      0.090!
ATOM 1N1    NG2S1    -0.310!
ATOM 1C3    CG2O1     0.510!
ATOM 1C2    CG311    -0.090!
ATOM 1O1    OG2D1    -0.510!
ATOM 1C4    CG311    -0.090!
ATOM 2H11   HGA2      0.090!
ATOM 2H13   HGA2      0.090!
ATOM 2C1    CG321    -0.180!

BOND 1C2 2C1

IC  1H21   1C1  *1C2   2C1 0.000  0.000  -120.000  0.000  0.000
IC  1H21   1C3  *1C2   2C1 0.000  0.000  120.000  0.000  0.000
IC   1C1   1C3  *1C2   2C1 0.000  0.000  -120.000  0.000  0.000
IC  2H11  2H13  *2C1   1C2 0.000  0.000  -120.000  0.000  0.000
IC  2H11   2C2  *2C1   1C2 0.000  0.000  120.000  0.000  0.000
IC  2H13   2C2  *2C1   1C2 0.000  0.000  -120.000  0.000  0.000
IC   1C1   1C2   2C1   2C2 0.000  0.000  180.000  0.000  0.000
IC   1C3   1C1  *1C2   2C1 0.000  0.000  120.000  0.000  0.000
IC   1C1   1C2   2C1   2C2 0.000  0.000  180.000  0.000  0.000
IC   2C2   1C2  *2C1  2H11 0.000  0.000  120.000  0.000  0.000
IC   2C2   1C2  *2C1  2H13 0.000  0.000  -120.000  0.000  0.000
IC   1C2   2C1   2C2  2H21 0.000  0.000  60.000  0.000  0.000


PRES P00216 -0.000 ! linkage between NIPAMS and ETHY
dele atom 1H22
dele atom 2H12

ATOM 1H21   HGA1      0.090!
ATOM 1HN1   HGP1      0.310!
ATOM 1H41   HGA1      0.090!
ATOM 1N1    NG2S1    -0.310!
ATOM 1C3    CG2O1     0.510!
ATOM 1C2    CG311    -0.090!
ATOM 1O1    OG2D1    -0.510!
ATOM 1C4    CG311    -0.090!
ATOM 2H11   HGA2      0.090!
ATOM 2H13   HGA2      0.090!
ATOM 2C1    CG321    -0.180!

BOND 1C2 2C1

IC  1H21   1C1  *1C2   2C1 0.000  0.000  120.000  0.000  0.000
IC  1H21   1C3  *1C2   2C1 0.000  0.000  -120.000  0.000  0.000
IC   1C1   1C3  *1C2   2C1 0.000  0.000  120.000  0.000  0.000
IC  2H11  2H13  *2C1   1C2 0.000  0.000  -120.000  0.000  0.000
IC  2H11   2C2  *2C1   1C2 0.000  0.000  120.000  0.000  0.000
IC  2H13   2C2  *2C1   1C2 0.000  0.000  -120.000  0.000  0.000
IC   1C1   1C2   2C1   2C2 0.000  0.000  -180.000  0.000  0.000
IC   1C3   1C1  *1C2   2C1 0.000  0.000  -120.000  0.000  0.000
IC   1C1   1C2   2C1   2C2 0.000  0.000  -180.000  0.000  0.000
IC   2C2   1C2  *2C1  2H11 0.000  0.000  120.000  0.000  0.000
IC   2C2   1C2  *2C1  2H13 0.000  0.000  -120.000  0.000  0.000
IC   1C2   2C1   2C2  2H21 0.000  0.000  60.000  0.000  0.000


PRES P00217 -0.000 ! linkage between NSBAR and EIMINI
dele atom 1H22
dele atom 2H12

ATOM 1H21   HGA1      0.090!
ATOM 1C4    CG311    -0.090!
ATOM 1O1    OG2D1    -0.510!
ATOM 1C3    CG2O1     0.510!
ATOM 1C2    CG311    -0.090!
ATOM 1N1    NG2S1    -0.310!
ATOM 1HN1   HGP1      0.310!
ATOM 1H41   HGA1      0.090!
ATOM 2H11   HGA2      0.090!
ATOM 2H13   HGA2      0.090!
ATOM 2C1    CG321    -0.180!

BOND 1C2 2C1

IC  1H21   1C1  *1C2   2C1 0.000  0.000  -120.000  0.000  0.000
IC  1H21   1C3  *1C2   2C1 0.000  0.000  120.000  0.000  0.000
IC   1C1   1C3  *1C2   2C1 0.000  0.000  -120.000  0.000  0.000
IC  2H11  2H13  *2C1   1C2 0.000  0.000  -120.000  0.000  0.000
IC  2H11   2C2  *2C1   1C2 0.000  0.000  120.000  0.000  0.000
IC  2H13   2C2  *2C1   1C2 0.000  0.000  -120.000  0.000  0.000
IC   1C1   1C2   2C1   2C2 0.000  0.000  180.000  0.000  0.000
IC   1C2   2C1   2C2   2N2 0.000  0.000  -180.000  0.000  0.000
IC   1C3   1C1  *1C2   2C1 0.000  0.000  120.000  0.000  0.000
IC   1C1   1C2   2C1   2C2 0.000  0.000  180.000  0.000  0.000
IC   2C2   1C2  *2C1  2H11 0.000  0.000  120.000  0.000  0.000
IC  2H11   1C2  *2C1  2H13 0.000  0.000  120.000  0.000  0.000
IC   1C2   2C1   2C2   2N2 0.000  0.000  -180.000  0.000  0.000


PRES P00218 -0.000 ! linkage between NSBAS and KETN
dele atom 1H22
dele atom 2H12

ATOM 1H21   HGA1      0.090!
ATOM 1C4    CG311    -0.090!
ATOM 1O1    OG2D1    -0.510!
ATOM 1C3    CG2O1     0.510!
ATOM 1C2    CG311    -0.090!
ATOM 1N1    NG2S1    -0.310!
ATOM 1HN1   HGP1      0.310!
ATOM 1H41   HGA1      0.090!
ATOM 2H11   HGA2      0.090!
ATOM 2H13   HGA2      0.090!
ATOM 2C1    CG321    -0.180!

BOND 1C2 2C1

IC  1H21   1C1  *1C2   2C1 0.000  0.000  120.000  0.000  0.000
IC  1H21   1C3  *1C2   2C1 0.000  0.000  -120.000  0.000  0.000
IC   1C1   1C3  *1C2   2C1 0.000  0.000  120.000  0.000  0.000
IC  2H11  2H13  *2C1   1C2 0.000  0.000  120.000  0.000  0.000
IC  2H11   2C2  *2C1   1C2 0.000  0.000  -120.000  0.000  0.000
IC  2H13   2C2  *2C1   1C2 0.000  0.000  120.000  0.000  0.000
IC   1C1   1C2   2C1   2C2 0.000  0.000  -180.000  0.000  0.000
IC   1C2   2C1   2C2   2C3 0.000  0.000  -180.000  0.000  0.000
IC   1C3   1C1  *1C2   2C1 0.000  0.000  -120.000  0.000  0.000
IC   1C1   1C2   2C1   2C2 0.000  0.000  -180.000  0.000  0.000
IC   2C2   1C2  *2C1  2H11 0.000  0.000  -120.000  0.000  0.000
IC   2C2   1C2  *2C1  2H13 0.000  0.000  120.000  0.000  0.000
IC   1C2   2C1   2C2   2C3 0.000  0.000  -180.000  0.000  0.000


PRES P00219 -0.000 ! linkage between NIPAMS and VIALR
dele atom 1H22
dele atom 2H12

ATOM 1H21   HGA1      0.090!
ATOM 1HN1   HGP1      0.310!
ATOM 1H41   HGA1      0.090!
ATOM 1N1    NG2S1    -0.310!
ATOM 1C3    CG2O1     0.510!
ATOM 1C2    CG311    -0.090!
ATOM 1O1    OG2D1    -0.510!
ATOM 1C4    CG311    -0.090!
ATOM 2H11   HGA2      0.090!
ATOM 2H13   HGA2      0.090!
ATOM 2C1    CG321    -0.180!

BOND 1C2 2C1

IC  1H21   1C1  *1C2   2C1 0.000  0.000  120.000  0.000  0.000
IC  1H21   1C3  *1C2   2C1 0.000  0.000  -120.000  0.000  0.000
IC   1C1   1C3  *1C2   2C1 0.000  0.000  120.000  0.000  0.000
IC  2H11  2H13  *2C1   1C2 0.000  0.000  -120.000  0.000  0.000
IC  2H11   2C2  *2C1   1C2 0.000  0.000  120.000  0.000  0.000
IC  2H13   2C2  *2C1   1C2 0.000  0.000  -120.000  0.000  0.000
IC   1C1   1C2   2C1   2C2 0.000  0.000  -180.000  0.000  0.000
IC   1C3   1C1  *1C2   2C1 0.000  0.000  -120.000  0.000  0.000
IC   1C1   1C2   2C1   2C2 0.000  0.000  -180.000  0.000  0.000
IC   2C2   1C2  *2C1  2H11 0.000  0.000  120.000  0.000  0.000
IC   2C2   1C2  *2C1  2H13 0.000  0.000  -120.000  0.000  0.000
IC   1C2   2C1   2C2   2O1 0.000  0.000  60.000  0.000  0.000


PRES P00220 -0.000 ! linkage between NIPAMR and ETHOXI
dele atom 1H22
dele atom 2H12

ATOM 1H21   HGA1      0.090!
ATOM 1HN1   HGP1      0.310!
ATOM 1H41   HGA1      0.090!
ATOM 1N1    NG2S1    -0.310!
ATOM 1C3    CG2O1     0.510!
ATOM 1C2    CG311    -0.090!
ATOM 1O1    OG2D1    -0.510!
ATOM 1C4    CG311    -0.090!
ATOM 2H11   HGA2      0.090!
ATOM 2H13   HGA2      0.090!
ATOM 2C1    CG321    -0.180!

BOND 1C2 2C1

IC  1H21   1C1  *1C2   2C1 0.000  0.000  -120.000  0.000  0.000
IC  1H21   1C3  *1C2   2C1 0.000  0.000  120.000  0.000  0.000
IC   1C1   1C3  *1C2   2C1 0.000  0.000  -120.000  0.000  0.000
IC  2H11  2H13  *2C1   1C2 0.000  0.000  -120.000  0.000  0.000
IC  2H11   2C2  *2C1   1C2 0.000  0.000  120.000  0.000  0.000
IC  2H13   2C2  *2C1   1C2 0.000  0.000  -120.000  0.000  0.000
IC   1C1   1C2   2C1   2C2 0.000  0.000  180.000  0.000  0.000
IC   1C2   2C1   2C2   2O1 0.000  0.000  180.000  0.000  0.000
IC   1C3   1C1  *1C2   2C1 0.000  0.000  120.000  0.000  0.000
IC   1C1   1C2   2C1   2C2 0.000  0.000  180.000  0.000  0.000
IC   2C2   1C2  *2C1  2H11 0.000  0.000  120.000  0.000  0.000
IC   2C2   1C2  *2C1  2H13 0.000  0.000  -120.000  0.000  0.000
IC   1C2   2C1   2C2   2O1 0.000  0.000  180.000  0.000  0.000


PRES P00221 -0.000 ! linkage between NIPAMS and VIPS
dele atom 1H22
dele atom 2H12

ATOM 1H21   HGA1      0.090!
ATOM 1HN1   HGP1      0.310!
ATOM 1H41   HGA1      0.090!
ATOM 1N1    NG2S1    -0.310!
ATOM 1C3    CG2O1     0.510!
ATOM 1C2    CG311    -0.090!
ATOM 1O1    OG2D1    -0.510!
ATOM 1C4    CG311    -0.090!
ATOM 2H11   HGA2      0.090!
ATOM 2H13   HGA2      0.090!
ATOM 2C1    CG321    -0.180!

BOND 1C2 2C1

IC  1H21   1C1  *1C2   2C1 0.000  0.000  120.000  0.000  0.000
IC  1H21   1C3  *1C2   2C1 0.000  0.000  -120.000  0.000  0.000
IC   1C1   1C3  *1C2   2C1 0.000  0.000  120.000  0.000  0.000
IC  2H11  2H13  *2C1   1C2 0.000  0.000  -120.000  0.000  0.000
IC  2H11   2C2  *2C1   1C2 0.000  0.000  120.000  0.000  0.000
IC  2H13   2C2  *2C1   1C2 0.000  0.000  -120.000  0.000  0.000
IC   1C1   1C2   2C1   2C2 0.000  0.000  -180.000  0.000  0.000
IC  1H11   1C1   1C2   2C1 0.000  0.000  60.000  0.000  0.000
IC   2C1   1C1  *1C2   1C3 0.000  0.000  120.000  0.000  0.000
IC   1C1   1C2   2C1   2C2 0.000  0.000  -180.000  0.000  0.000
IC   2C2   1C2  *2C1  2H11 0.000  0.000  120.000  0.000  0.000
IC   2C2   1C2  *2C1  2H13 0.000  0.000  -120.000  0.000  0.000
IC   1C2   2C1   2C2   2N1 0.000  0.000  -60.000  0.000  0.000


PRES P00222 -0.000 ! linkage between NIPAMS and VIPR
dele atom 1H22
dele atom 2H12

ATOM 1H21   HGA1      0.090!
ATOM 1HN1   HGP1      0.310!
ATOM 1H41   HGA1      0.090!
ATOM 1N1    NG2S1    -0.310!
ATOM 1C3    CG2O1     0.510!
ATOM 1C2    CG311    -0.090!
ATOM 1O1    OG2D1    -0.510!
ATOM 1C4    CG311    -0.090!
ATOM 2H11   HGA2      0.090!
ATOM 2H13   HGA2      0.090!
ATOM 2C1    CG321    -0.180!

BOND 1C2 2C1

IC  1H21   1C1  *1C2   2C1 0.000  0.000  120.000  0.000  0.000
IC  1H21   1C3  *1C2   2C1 0.000  0.000  -120.000  0.000  0.000
IC   1C1   1C3  *1C2   2C1 0.000  0.000  120.000  0.000  0.000
IC  2H11  2H13  *2C1   1C2 0.000  0.000  -120.000  0.000  0.000
IC  2H11   2C2  *2C1   1C2 0.000  0.000  120.000  0.000  0.000
IC  2H13   2C2  *2C1   1C2 0.000  0.000  -120.000  0.000  0.000
IC   1C1   1C2   2C1   2C2 0.000  0.000  180.000  0.000  0.000
IC  1H11   1C1   1C2   2C1 0.000  0.000  60.000  0.000  0.000
IC   2C1   1C1  *1C2   1C3 0.000  0.000  120.000  0.000  0.000
IC   1C1   1C2   2C1   2C2 0.000  0.000  180.000  0.000  0.000
IC   2C2   1C2  *2C1  2H11 0.000  0.000  120.000  0.000  0.000
IC   2C2   1C2  *2C1  2H13 0.000  0.000  -120.000  0.000  0.000
IC   1C2   2C1   2C2   2N1 0.000  0.000  60.000  0.000  0.000


PRES P00223 -0.000 ! linkage between NIPAMS and ETHOXI
dele atom 1H22
dele atom 2H12

ATOM 1H21   HGA1      0.090!
ATOM 1HN1   HGP1      0.310!
ATOM 1H41   HGA1      0.090!
ATOM 1N1    NG2S1    -0.310!
ATOM 1C3    CG2O1     0.510!
ATOM 1C2    CG311    -0.090!
ATOM 1O1    OG2D1    -0.510!
ATOM 1C4    CG311    -0.090!
ATOM 2H11   HGA2      0.090!
ATOM 2H13   HGA2      0.090!
ATOM 2C1    CG321    -0.180!

BOND 1C2 2C1

IC  1H21   1C1  *1C2   2C1 0.000  0.000  120.000  0.000  0.000
IC  1H21   1C3  *1C2   2C1 0.000  0.000  -120.000  0.000  0.000
IC   1C1   1C3  *1C2   2C1 0.000  0.000  120.000  0.000  0.000
IC  2H11  2H13  *2C1   1C2 0.000  0.000  -120.000  0.000  0.000
IC  2H11   2C2  *2C1   1C2 0.000  0.000  120.000  0.000  0.000
IC  2H13   2C2  *2C1   1C2 0.000  0.000  -120.000  0.000  0.000
IC   1C1   1C2   2C1   2C2 0.000  0.000  -180.000  0.000  0.000
IC   1C2   2C1   2C2   2O1 0.000  0.000  -180.000  0.000  0.000
IC   1C3   1C1  *1C2   2C1 0.000  0.000  -120.000  0.000  0.000
IC   1C1   1C2   2C1   2C2 0.000  0.000  -180.000  0.000  0.000
IC   2C2   1C2  *2C1  2H11 0.000  0.000  120.000  0.000  0.000
IC   2C2   1C2  *2C1  2H13 0.000  0.000  -120.000  0.000  0.000
IC   1C2   2C1   2C2   2O1 0.000  0.000  -180.000  0.000  0.000


PRES P00224 -0.000 ! linkage between NSBAR and VIALR
dele atom 1H22
dele atom 2H12

ATOM 1H21   HGA1      0.090!
ATOM 1C4    CG311    -0.090!
ATOM 1O1    OG2D1    -0.510!
ATOM 1C3    CG2O1     0.510!
ATOM 1C2    CG311    -0.090!
ATOM 1N1    NG2S1    -0.310!
ATOM 1HN1   HGP1      0.310!
ATOM 1H41   HGA1      0.090!
ATOM 2H11   HGA2      0.090!
ATOM 2H13   HGA2      0.090!
ATOM 2C1    CG321    -0.180!

BOND 1C2 2C1

IC  1H21   1C1  *1C2   2C1 0.000  0.000  -120.000  0.000  0.000
IC  1H21   1C3  *1C2   2C1 0.000  0.000  120.000  0.000  0.000
IC   1C1   1C3  *1C2   2C1 0.000  0.000  -120.000  0.000  0.000
IC  2H11  2H13  *2C1   1C2 0.000  0.000  -120.000  0.000  0.000
IC  2H11   2C2  *2C1   1C2 0.000  0.000  120.000  0.000  0.000
IC  2H13   2C2  *2C1   1C2 0.000  0.000  -120.000  0.000  0.000
IC   1C1   1C2   2C1   2C2 0.000  0.000  180.000  0.000  0.000
IC   1C3   1C1  *1C2   2C1 0.000  0.000  120.000  0.000  0.000
IC   1C1   1C2   2C1   2C2 0.000  0.000  180.000  0.000  0.000
IC   2C2   1C2  *2C1  2H11 0.000  0.000  120.000  0.000  0.000
IC   2C2   1C2  *2C1  2H13 0.000  0.000  -120.000  0.000  0.000
IC   1C2   2C1   2C2   2O1 0.000  0.000  60.000  0.000  0.000


PRES P00225 -0.000 ! linkage between NSBAR and VIALS
dele atom 1H22
dele atom 2H12

ATOM 1H21   HGA1      0.090!
ATOM 1C4    CG311    -0.090!
ATOM 1O1    OG2D1    -0.510!
ATOM 1C3    CG2O1     0.510!
ATOM 1C2    CG311    -0.090!
ATOM 1N1    NG2S1    -0.310!
ATOM 1HN1   HGP1      0.310!
ATOM 1H41   HGA1      0.090!
ATOM 2H11   HGA2      0.090!
ATOM 2H13   HGA2      0.090!
ATOM 2C1    CG321    -0.180!

BOND 1C2 2C1

IC  1H21   1C1  *1C2   2C1 0.000  0.000  -120.000  0.000  0.000
IC  1H21   1C3  *1C2   2C1 0.000  0.000  120.000  0.000  0.000
IC   1C1   1C3  *1C2   2C1 0.000  0.000  -120.000  0.000  0.000
IC  2H11  2H13  *2C1   1C2 0.000  0.000  -120.000  0.000  0.000
IC  2H11   2C2  *2C1   1C2 0.000  0.000  120.000  0.000  0.000
IC  2H13   2C2  *2C1   1C2 0.000  0.000  -120.000  0.000  0.000
IC   1C1   1C2   2C1   2C2 0.000  0.000  180.000  0.000  0.000
IC   1C3   1C1  *1C2   2C1 0.000  0.000  120.000  0.000  0.000
IC   1C1   1C2   2C1   2C2 0.000  0.000  180.000  0.000  0.000
IC   2C2   1C2  *2C1  2H11 0.000  0.000  120.000  0.000  0.000
IC   2C2   1C2  *2C1  2H13 0.000  0.000  -120.000  0.000  0.000
IC   1C2   2C1   2C2   2O1 0.000  0.000  -60.000  0.000  0.000


PRES P00226 -0.000 ! linkage between NSBAR and KETN
dele atom 1H22
dele atom 2H12

ATOM 1H21   HGA1      0.090!
ATOM 1C4    CG311    -0.090!
ATOM 1O1    OG2D1    -0.510!
ATOM 1C3    CG2O1     0.510!
ATOM 1C2    CG311    -0.090!
ATOM 1N1    NG2S1    -0.310!
ATOM 1HN1   HGP1      0.310!
ATOM 1H41   HGA1      0.090!
ATOM 2H11   HGA2      0.090!
ATOM 2H13   HGA2      0.090!
ATOM 2C1    CG321    -0.180!

BOND 1C2 2C1

IC  1H21   1C1  *1C2   2C1 0.000  0.000  -120.000  0.000  0.000
IC  1H21   1C3  *1C2   2C1 0.000  0.000  120.000  0.000  0.000
IC   1C1   1C3  *1C2   2C1 0.000  0.000  -120.000  0.000  0.000
IC  2H11  2H13  *2C1   1C2 0.000  0.000  120.000  0.000  0.000
IC  2H11   2C2  *2C1   1C2 0.000  0.000  -120.000  0.000  0.000
IC  2H13   2C2  *2C1   1C2 0.000  0.000  120.000  0.000  0.000
IC   1C1   1C2   2C1   2C2 0.000  0.000  180.000  0.000  0.000
IC   1C2   2C1   2C2   2C3 0.000  0.000  180.000  0.000  0.000
IC   1C3   1C1  *1C2   2C1 0.000  0.000  120.000  0.000  0.000
IC   1C1   1C2   2C1   2C2 0.000  0.000  180.000  0.000  0.000
IC   2C2   1C2  *2C1  2H11 0.000  0.000  -120.000  0.000  0.000
IC   2C2   1C2  *2C1  2H13 0.000  0.000  120.000  0.000  0.000
IC   1C2   2C1   2C2   2C3 0.000  0.000  180.000  0.000  0.000


PRES P00227 -0.000 ! linkage between NIPAMS and VIALS
dele atom 1H22
dele atom 2H12

ATOM 1H21   HGA1      0.090!
ATOM 1HN1   HGP1      0.310!
ATOM 1H41   HGA1      0.090!
ATOM 1N1    NG2S1    -0.310!
ATOM 1C3    CG2O1     0.510!
ATOM 1C2    CG311    -0.090!
ATOM 1O1    OG2D1    -0.510!
ATOM 1C4    CG311    -0.090!
ATOM 2H11   HGA2      0.090!
ATOM 2H13   HGA2      0.090!
ATOM 2C1    CG321    -0.180!

BOND 1C2 2C1

IC  1H21   1C1  *1C2   2C1 0.000  0.000  120.000  0.000  0.000
IC  1H21   1C3  *1C2   2C1 0.000  0.000  -120.000  0.000  0.000
IC   1C1   1C3  *1C2   2C1 0.000  0.000  120.000  0.000  0.000
IC  2H11  2H13  *2C1   1C2 0.000  0.000  -120.000  0.000  0.000
IC  2H11   2C2  *2C1   1C2 0.000  0.000  120.000  0.000  0.000
IC  2H13   2C2  *2C1   1C2 0.000  0.000  -120.000  0.000  0.000
IC   1C1   1C2   2C1   2C2 0.000  0.000  -180.000  0.000  0.000
IC   1C3   1C1  *1C2   2C1 0.000  0.000  -120.000  0.000  0.000
IC   1C1   1C2   2C1   2C2 0.000  0.000  -180.000  0.000  0.000
IC   2C2   1C2  *2C1  2H11 0.000  0.000  120.000  0.000  0.000
IC   2C2   1C2  *2C1  2H13 0.000  0.000  -120.000  0.000  0.000
IC   1C2   2C1   2C2   2O1 0.000  0.000  -60.000  0.000  0.000


PRES P00228 0.000 ! linkage between PIBUT and NYL6
dele atom 1H21
dele atom 2H12

ATOM 1C2    CG301     0.000!
ATOM 2H11   HGP1      0.310!
ATOM 2N1    NG2S1    -0.310!
ATOM 2C1    CG2O1     0.510!
ATOM 2O1    OG2D1    -0.510!

BOND 1C2 2N1

IC   1C1   1C3  *1C2   2N1 0.000  0.000  120.000  0.000  0.000
IC   1C1   1C4  *1C2   2N1 0.000  0.000  -120.000  0.000  0.000
IC   1C3   1C4  *1C2   2N1 0.000  0.000  120.000  0.000  0.000
IC  2H11   2C1  *2N1   1C2 0.000  0.000  180.000  0.000  0.000
IC   1C1   1C2   2N1   2C1 0.000  0.000  -180.000  0.000  0.000
IC   1C2   2N1   2C1   2C2 0.000  0.000  180.000  0.000  0.000
IC  1H11   1C1   1C2   2N1 0.000  0.000  60.000  0.000  0.000
IC   2N1   1C1  *1C2   1C3 0.000  0.000  120.000  0.000  0.000
IC   1C1   1C2   2N1   2C1 0.000  0.000  -180.000  0.000  0.000
IC   2C1   1C2  *2N1  2H11 0.000  0.000  180.000  0.000  0.000
IC   1C2   2N1   2C1   2C2 0.000  0.000  180.000  0.000  0.000


PRES P00229 0.000 ! linkage between PIBUT and AMIDU
dele atom 1H21
dele atom 2H12

ATOM 1C2    CG301     0.000!
ATOM 2H11   HGP1      0.310!
ATOM 2N1    NG2S1    -0.310!
ATOM 2C1    CG2O1     0.510!
ATOM 2O1    OG2D1    -0.510!

BOND 1C2 2N1

IC   1C1   1C3  *1C2   2N1 0.000  0.000  120.000  0.000  0.000
IC   1C1   1C4  *1C2   2N1 0.000  0.000  -120.000  0.000  0.000
IC   1C3   1C4  *1C2   2N1 0.000  0.000  120.000  0.000  0.000
IC  2H11   2C1  *2N1   1C2 0.000  0.000  180.000  0.000  0.000
IC   1C1   1C2   2N1   2C1 0.000  0.000  -180.000  0.000  0.000
IC   1C2   2N1   2C1   2CE 0.000  0.000  180.000  0.000  0.000
IC  1H11   1C1   1C2   2N1 0.000  0.000  60.000  0.000  0.000
IC   2N1   1C1  *1C2   1C3 0.000  0.000  120.000  0.000  0.000
IC   1C1   1C2   2N1   2C1 0.000  0.000  -180.000  0.000  0.000
IC   2C1   1C2  *2N1  2H11 0.000  0.000  180.000  0.000  0.000
IC   1C2   2N1   2C1   2O1 0.000  0.000   0.000  0.000  0.000


PRES P00230 0.000 ! linkage between PEFA and PROXIR
dele atom 1H83
dele atom 2H12

ATOM 1C8    CG321    -0.180!
ATOM 1H82   HGA2      0.090!
ATOM 1H81   HGA2      0.090!
ATOM 2H11   HGA1      0.090!
ATOM 2C1    CG311    -0.090!

BOND 1C8 2C1

IC  1H81  1H82  *1C8   2C1 0.000  0.000  -120.000  0.000  0.000
IC  2H11   2C3  *2C1   1C8 0.000  0.000  -120.000  0.000  0.000
IC  2H11   2C2  *2C1   1C8 0.000  0.000  120.000  0.000  0.000
IC   2C3   2C2  *2C1   1C8 0.000  0.000  -120.000  0.000  0.000
IC   1O5   1C7   1C8   2C1 0.000  0.000  180.000  0.000  0.000
IC   1C7   1C8   2C1   2C2 0.000  0.000  -180.000  0.000  0.000
IC   1C8   2C1   2C2   2O1 0.000  0.000  180.000  0.000  0.000
IC   1O5   1C7   1C8   2C1 0.000  0.000  180.000  0.000  0.000
IC   2C1   1C7  *1C8  1H81 0.000  0.000  -120.000  0.000  0.000
IC   1C7   1C8   2C1   2C2 0.000  0.000  -180.000  0.000  0.000
IC   2C2   1C8  *2C1   2C3 0.000  0.000  -120.000  0.000  0.000
IC   2C2   1C8  *2C1  2H11 0.000  0.000  120.000  0.000  0.000
IC   1C8   2C1   2C3  2H31 0.000  0.000  -60.000  0.000  0.000
IC   1C8   2C1   2C2   2O1 0.000  0.000  180.000  0.000  0.000


PRES P00231 0.000 ! linkage between PEFA and PROXIS
dele atom 1H83
dele atom 2H12

ATOM 1C8    CG321    -0.180!
ATOM 1H82   HGA2      0.090!
ATOM 1H81   HGA2      0.090!
ATOM 2H11   HGA1      0.090!
ATOM 2C1    CG311    -0.090!

BOND 1C8 2C1

IC  1H81  1H82  *1C8   2C1 0.000  0.000  -120.000  0.000  0.000
IC  2H11   2C3  *2C1   1C8 0.000  0.000  120.000  0.000  0.000
IC  2H11   2C2  *2C1   1C8 0.000  0.000  -120.000  0.000  0.000
IC   2C3   2C2  *2C1   1C8 0.000  0.000  120.000  0.000  0.000
IC   1O5   1C7   1C8   2C1 0.000  0.000  180.000  0.000  0.000
IC   1C7   1C8   2C1   2C2 0.000  0.000  180.000  0.000  0.000
IC   1C8   2C1   2C2   2O1 0.000  0.000  -180.000  0.000  0.000
IC   1O5   1C7   1C8   2C1 0.000  0.000  180.000  0.000  0.000
IC   2C1   1C7  *1C8  1H81 0.000  0.000  -120.000  0.000  0.000
IC   1C7   1C8   2C1   2C2 0.000  0.000  180.000  0.000  0.000
IC   2C2   1C8  *2C1   2C3 0.000  0.000  120.000  0.000  0.000
IC   2C2   1C8  *2C1  2H11 0.000  0.000  -120.000  0.000  0.000
IC   1C8   2C1   2C3  2H31 0.000  0.000  60.000  0.000  0.000
IC   1C8   2C1   2C2   2O1 0.000  0.000  -180.000  0.000  0.000


PRES P00232 0.000 ! linkage between NTBAR and PETL
dele atom 1H22
dele atom 2H11

ATOM 1H21   HGA1      0.090!
ATOM 1HN1   HGP1      0.310!
ATOM 1N1    NG2S1    -0.470!
ATOM 1C3    CG2O1     0.510!
ATOM 1C2    CG311     0.170!
ATOM 1O1    OG2D1    -0.510!
ATOM 1C4    CG301     0.160!
ATOM 2O2    OG2D1    -0.630!
ATOM 2O1    OG302    -0.490!
ATOM 2C2    CG2R61    0.090!
ATOM 2C1    CG2O2     0.770!

BOND 1C2 2O1

IC  1H21   1C1  *1C2   2O1 0.000  0.000  -120.000  0.000  0.000
IC  1H21   1C3  *1C2   2O1 0.000  0.000  120.000  0.000  0.000
IC   1C1   1C3  *1C2   2O1 0.000  0.000  -120.000  0.000  0.000
IC   1C1   1C2   2O1   2C1 0.000  0.000  180.000  0.000  0.000
IC   1C2   2O1   2C1   2C2 0.000  0.000  180.000  0.000  0.000
IC  1H11   1C1   1C2   2O1 0.000  0.000  60.000  0.000  0.000
IC   2O1   1C1  *1C2   1C3 0.000  0.000  -120.000  0.000  0.000
IC   1C1   1C2   2O1   2C1 0.000  0.000  180.000  0.000  0.000
IC   1C2   2O1   2C1   2C2 0.000  0.000  180.000  0.000  0.000


PRES P00233 0.000 ! linkage between NTBAS and PETL
dele atom 1H22
dele atom 2H11

ATOM 1H21   HGA1      0.090!
ATOM 1HN1   HGP1      0.310!
ATOM 1N1    NG2S1    -0.470!
ATOM 1C3    CG2O1     0.510!
ATOM 1C2    CG311     0.170!
ATOM 1O1    OG2D1    -0.510!
ATOM 1C4    CG301     0.160!
ATOM 2O2    OG2D1    -0.630!
ATOM 2O1    OG302    -0.490!
ATOM 2C2    CG2R61    0.090!
ATOM 2C1    CG2O2     0.770!

BOND 1C2 2O1

IC  1H21   1C1  *1C2   2O1 0.000  0.000  120.000  0.000  0.000
IC  1H21   1C3  *1C2   2O1 0.000  0.000  -120.000  0.000  0.000
IC   1C1   1C3  *1C2   2O1 0.000  0.000  120.000  0.000  0.000
IC   1C1   1C2   2O1   2C1 0.000  0.000  -180.000  0.000  0.000
IC   1C2   2O1   2C1   2C2 0.000  0.000  -180.000  0.000  0.000
IC  1H11   1C1   1C2   2O1 0.000  0.000  60.000  0.000  0.000
IC   2O1   1C1  *1C2   1C3 0.000  0.000  120.000  0.000  0.000
IC   1C1   1C2   2O1   2C1 0.000  0.000  -180.000  0.000  0.000
IC   1C2   2O1   2C1   2C2 0.000  0.000  -180.000  0.000  0.000


PRES P00234 -0.000 ! linkage between MACR and MACR
dele atom 1H22
dele atom 2H12

ATOM 1H21   HGA1      0.090!
ATOM 1H43   HGA3      0.090!
ATOM 1H42   HGA3      0.090!
ATOM 1H41   HGA3      0.090!
ATOM 1C3    CG2O2     0.900!
ATOM 1C2    CG311    -0.130!
ATOM 1O2    OG302    -0.490!
ATOM 1O1    OG2D1    -0.630!
ATOM 1C4    CG331    -0.010!
ATOM 2H11   HGA2      0.090!
ATOM 2H13   HGA2      0.090!
ATOM 2C1    CG321    -0.180!

BOND 1C2 2C1

IC  1H21   1C1  *1C2   2C1 0.000  0.000  -120.000  0.000  0.000
IC  1H21   1C3  *1C2   2C1 0.000  0.000  120.000  0.000  0.000
IC   1C1   1C3  *1C2   2C1 0.000  0.000  -120.000  0.000  0.000
IC  2H11  2H13  *2C1   1C2 0.000  0.000  -120.000  0.000  0.000
IC  2H11   2C2  *2C1   1C2 0.000  0.000  120.000  0.000  0.000
IC  2H13   2C2  *2C1   1C2 0.000  0.000  -120.000  0.000  0.000
IC   1C1   1C2   2C1   2C2 0.000  0.000  -180.000  0.000  0.000
IC  1H11   1C1   1C2   2C1 0.000  0.000  60.000  0.000  0.000
IC   2C1   1C1  *1C2   1C3 0.000  0.000  -120.000  0.000  0.000
IC   1C1   1C2   2C1   2C2 0.000  0.000  -180.000  0.000  0.000
IC   2C2   1C2  *2C1  2H11 0.000  0.000  120.000  0.000  0.000
IC   2C2   1C2  *2C1  2H13 0.000  0.000  -120.000  0.000  0.000
IC   1C2   2C1   2C2   2C3 0.000  0.000  60.000  0.000  0.000


PRES P00235 -0.000 ! linkage between MACS and 1BUTS
dele atom 1H22
dele atom 2H12

ATOM 1H21   HGA1      0.090!
ATOM 1H43   HGA3      0.090!
ATOM 1H42   HGA3      0.090!
ATOM 1H41   HGA3      0.090!
ATOM 1C3    CG2O2     0.900!
ATOM 1C2    CG311    -0.130!
ATOM 1O2    OG302    -0.490!
ATOM 1O1    OG2D1    -0.630!
ATOM 1C4    CG331    -0.010!
ATOM 2H11   HGA2      0.090!
ATOM 2H13   HGA2      0.090!
ATOM 2C1    CG321    -0.180!

BOND 1C2 2C1

IC  1H21   1C1  *1C2   2C1 0.000  0.000  120.000  0.000  0.000
IC  1H21   1C3  *1C2   2C1 0.000  0.000  -120.000  0.000  0.000
IC   1C1   1C3  *1C2   2C1 0.000  0.000  120.000  0.000  0.000
IC  2H11  2H13  *2C1   1C2 0.000  0.000  -120.000  0.000  0.000
IC  2H11   2C2  *2C1   1C2 0.000  0.000  120.000  0.000  0.000
IC  2H13   2C2  *2C1   1C2 0.000  0.000  -120.000  0.000  0.000
IC   1C1   1C2   2C1   2C2 0.000  0.000  -180.000  0.000  0.000
IC   1C3   1C1  *1C2   2C1 0.000  0.000  -120.000  0.000  0.000
IC   1C1   1C2   2C1   2C2 0.000  0.000  -180.000  0.000  0.000
IC   2C2   1C2  *2C1  2H11 0.000  0.000  120.000  0.000  0.000
IC   2C2   1C2  *2C1  2H13 0.000  0.000  -120.000  0.000  0.000
IC   1C2   2C1   2C2   2C3 0.000  0.000  -60.000  0.000  0.000


PRES P00236 -0.000 ! linkage between MACS and 1BUTR
dele atom 1H22
dele atom 2H12

ATOM 1H21   HGA1      0.090!
ATOM 1H43   HGA3      0.090!
ATOM 1H42   HGA3      0.090!
ATOM 1H41   HGA3      0.090!
ATOM 1C3    CG2O2     0.900!
ATOM 1C2    CG311    -0.130!
ATOM 1O2    OG302    -0.490!
ATOM 1O1    OG2D1    -0.630!
ATOM 1C4    CG331    -0.010!
ATOM 2H11   HGA2      0.090!
ATOM 2H13   HGA2      0.090!
ATOM 2C1    CG321    -0.180!

BOND 1C2 2C1

IC  1H21   1C1  *1C2   2C1 0.000  0.000  120.000  0.000  0.000
IC  1H21   1C3  *1C2   2C1 0.000  0.000  -120.000  0.000  0.000
IC   1C1   1C3  *1C2   2C1 0.000  0.000  120.000  0.000  0.000
IC  2H11  2H13  *2C1   1C2 0.000  0.000  -120.000  0.000  0.000
IC  2H11   2C2  *2C1   1C2 0.000  0.000  120.000  0.000  0.000
IC  2H13   2C2  *2C1   1C2 0.000  0.000  -120.000  0.000  0.000
IC   1C1   1C2   2C1   2C2 0.000  0.000  180.000  0.000  0.000
IC   1C3   1C1  *1C2   2C1 0.000  0.000  -120.000  0.000  0.000
IC   1C1   1C2   2C1   2C2 0.000  0.000  180.000  0.000  0.000
IC   2C2   1C2  *2C1  2H11 0.000  0.000  120.000  0.000  0.000
IC   2C2   1C2  *2C1  2H13 0.000  0.000  -120.000  0.000  0.000
IC   1C2   2C1   2C2   2C3 0.000  0.000  60.000  0.000  0.000


PRES P00237 -0.000 ! linkage between MACR and MACS
dele atom 1H22
dele atom 2H12

ATOM 1H21   HGA1      0.090!
ATOM 1H43   HGA3      0.090!
ATOM 1H42   HGA3      0.090!
ATOM 1H41   HGA3      0.090!
ATOM 1C3    CG2O2     0.900!
ATOM 1C2    CG311    -0.130!
ATOM 1O2    OG302    -0.490!
ATOM 1O1    OG2D1    -0.630!
ATOM 1C4    CG331    -0.010!
ATOM 2H11   HGA2      0.090!
ATOM 2H13   HGA2      0.090!
ATOM 2C1    CG321    -0.180!

BOND 1C2 2C1

IC  1H21   1C1  *1C2   2C1 0.000  0.000  -120.000  0.000  0.000
IC  1H21   1C3  *1C2   2C1 0.000  0.000  120.000  0.000  0.000
IC   1C1   1C3  *1C2   2C1 0.000  0.000  -120.000  0.000  0.000
IC  2H11  2H13  *2C1   1C2 0.000  0.000  -120.000  0.000  0.000
IC  2H11   2C2  *2C1   1C2 0.000  0.000  120.000  0.000  0.000
IC  2H13   2C2  *2C1   1C2 0.000  0.000  -120.000  0.000  0.000
IC   1C1   1C2   2C1   2C2 0.000  0.000  -180.000  0.000  0.000
IC  1H11   1C1   1C2   2C1 0.000  0.000  60.000  0.000  0.000
IC   2C1   1C1  *1C2   1C3 0.000  0.000  -120.000  0.000  0.000
IC   1C1   1C2   2C1   2C2 0.000  0.000  -180.000  0.000  0.000
IC   2C2   1C2  *2C1  2H11 0.000  0.000  120.000  0.000  0.000
IC   2C2   1C2  *2C1  2H13 0.000  0.000  -120.000  0.000  0.000
IC   1C2   2C1   2C2   2C3 0.000  0.000  -60.000  0.000  0.000


PRES P00238 -0.000 ! linkage between MACR and ETHOXI
dele atom 1H22
dele atom 2H12

ATOM 1H21   HGA1      0.090!
ATOM 1H43   HGA3      0.090!
ATOM 1H42   HGA3      0.090!
ATOM 1H41   HGA3      0.090!
ATOM 1C3    CG2O2     0.900!
ATOM 1C2    CG311    -0.130!
ATOM 1O2    OG302    -0.490!
ATOM 1O1    OG2D1    -0.630!
ATOM 1C4    CG331    -0.010!
ATOM 2H11   HGA2      0.090!
ATOM 2H13   HGA2      0.090!
ATOM 2C1    CG321    -0.180!

BOND 1C2 2C1

IC  1H21   1C1  *1C2   2C1 0.000  0.000  -120.000  0.000  0.000
IC  1H21   1C3  *1C2   2C1 0.000  0.000  120.000  0.000  0.000
IC   1C1   1C3  *1C2   2C1 0.000  0.000  -120.000  0.000  0.000
IC  2H11  2H13  *2C1   1C2 0.000  0.000  -120.000  0.000  0.000
IC  2H11   2C2  *2C1   1C2 0.000  0.000  120.000  0.000  0.000
IC  2H13   2C2  *2C1   1C2 0.000  0.000  -120.000  0.000  0.000
IC   1C1   1C2   2C1   2C2 0.000  0.000  -180.000  0.000  0.000
IC   1C2   2C1   2C2   2O1 0.000  0.000  180.000  0.000  0.000
IC   1C3   1C1  *1C2   2C1 0.000  0.000  120.000  0.000  0.000
IC   1C1   1C2   2C1   2C2 0.000  0.000  -180.000  0.000  0.000
IC   2C2   1C2  *2C1  2H11 0.000  0.000  120.000  0.000  0.000
IC   2C2   1C2  *2C1  2H13 0.000  0.000  -120.000  0.000  0.000
IC   1C2   2C1   2C2   2O1 0.000  0.000  180.000  0.000  0.000


PRES P00239 -0.000 ! linkage between MACS and VIPS
dele atom 1H22
dele atom 2H12

ATOM 1H21   HGA1      0.090!
ATOM 1H43   HGA3      0.090!
ATOM 1H42   HGA3      0.090!
ATOM 1H41   HGA3      0.090!
ATOM 1C3    CG2O2     0.900!
ATOM 1C2    CG311    -0.130!
ATOM 1O2    OG302    -0.490!
ATOM 1O1    OG2D1    -0.630!
ATOM 1C4    CG331    -0.010!
ATOM 2H11   HGA2      0.090!
ATOM 2H13   HGA2      0.090!
ATOM 2C1    CG321    -0.180!

BOND 1C2 2C1

IC  1H21   1C1  *1C2   2C1 0.000  0.000  120.000  0.000  0.000
IC  1H21   1C3  *1C2   2C1 0.000  0.000  -120.000  0.000  0.000
IC   1C1   1C3  *1C2   2C1 0.000  0.000  120.000  0.000  0.000
IC  2H11  2H13  *2C1   1C2 0.000  0.000  -120.000  0.000  0.000
IC  2H11   2C2  *2C1   1C2 0.000  0.000  120.000  0.000  0.000
IC  2H13   2C2  *2C1   1C2 0.000  0.000  -120.000  0.000  0.000
IC   1C1   1C2   2C1   2C2 0.000  0.000  -180.000  0.000  0.000
IC  1H11   1C1   1C2   2C1 0.000  0.000  60.000  0.000  0.000
IC   2C1   1C1  *1C2   1C3 0.000  0.000  120.000  0.000  0.000
IC   1C1   1C2   2C1   2C2 0.000  0.000  -180.000  0.000  0.000
IC   2C2   1C2  *2C1  2H11 0.000  0.000  120.000  0.000  0.000
IC   2C2   1C2  *2C1  2H13 0.000  0.000  -120.000  0.000  0.000
IC   1C2   2C1   2C2   2N1 0.000  0.000  -60.000  0.000  0.000


PRES P00240 -0.000 ! linkage between MACS and VIPR
dele atom 1H22
dele atom 2H12

ATOM 1H21   HGA1      0.090!
ATOM 1H43   HGA3      0.090!
ATOM 1H42   HGA3      0.090!
ATOM 1H41   HGA3      0.090!
ATOM 1C3    CG2O2     0.900!
ATOM 1C2    CG311    -0.130!
ATOM 1O2    OG302    -0.490!
ATOM 1O1    OG2D1    -0.630!
ATOM 1C4    CG331    -0.010!
ATOM 2H11   HGA2      0.090!
ATOM 2H13   HGA2      0.090!
ATOM 2C1    CG321    -0.180!

BOND 1C2 2C1

IC  1H21   1C1  *1C2   2C1 0.000  0.000  120.000  0.000  0.000
IC  1H21   1C3  *1C2   2C1 0.000  0.000  -120.000  0.000  0.000
IC   1C1   1C3  *1C2   2C1 0.000  0.000  120.000  0.000  0.000
IC  2H11  2H13  *2C1   1C2 0.000  0.000  -120.000  0.000  0.000
IC  2H11   2C2  *2C1   1C2 0.000  0.000  120.000  0.000  0.000
IC  2H13   2C2  *2C1   1C2 0.000  0.000  -120.000  0.000  0.000
IC   1C1   1C2   2C1   2C2 0.000  0.000  180.000  0.000  0.000
IC  1H11   1C1   1C2   2C1 0.000  0.000  60.000  0.000  0.000
IC   2C1   1C1  *1C2   1C3 0.000  0.000  120.000  0.000  0.000
IC   1C1   1C2   2C1   2C2 0.000  0.000  180.000  0.000  0.000
IC   2C2   1C2  *2C1  2H11 0.000  0.000  120.000  0.000  0.000
IC   2C2   1C2  *2C1  2H13 0.000  0.000  -120.000  0.000  0.000
IC   1C2   2C1   2C2   2N1 0.000  0.000  60.000  0.000  0.000


PRES P00241 -0.000 ! linkage between MACS and VIALS
dele atom 1H22
dele atom 2H12

ATOM 1H21   HGA1      0.090!
ATOM 1H43   HGA3      0.090!
ATOM 1H42   HGA3      0.090!
ATOM 1H41   HGA3      0.090!
ATOM 1C3    CG2O2     0.900!
ATOM 1C2    CG311    -0.130!
ATOM 1O2    OG302    -0.490!
ATOM 1O1    OG2D1    -0.630!
ATOM 1C4    CG331    -0.010!
ATOM 2H11   HGA2      0.090!
ATOM 2H13   HGA2      0.090!
ATOM 2C1    CG321    -0.180!

BOND 1C2 2C1

IC  1H21   1C1  *1C2   2C1 0.000  0.000  120.000  0.000  0.000
IC  1H21   1C3  *1C2   2C1 0.000  0.000  -120.000  0.000  0.000
IC   1C1   1C3  *1C2   2C1 0.000  0.000  120.000  0.000  0.000
IC  2H11  2H13  *2C1   1C2 0.000  0.000  -120.000  0.000  0.000
IC  2H11   2C2  *2C1   1C2 0.000  0.000  120.000  0.000  0.000
IC  2H13   2C2  *2C1   1C2 0.000  0.000  -120.000  0.000  0.000
IC   1C1   1C2   2C1   2C2 0.000  0.000  -180.000  0.000  0.000
IC   1C3   1C1  *1C2   2C1 0.000  0.000  -120.000  0.000  0.000
IC   1C1   1C2   2C1   2C2 0.000  0.000  -180.000  0.000  0.000
IC   2C2   1C2  *2C1  2H11 0.000  0.000  120.000  0.000  0.000
IC   2C2   1C2  *2C1  2H13 0.000  0.000  -120.000  0.000  0.000
IC   1C2   2C1   2C2   2O1 0.000  0.000  -60.000  0.000  0.000


PRES P00242 -0.000 ! linkage between MACS and VIALR
dele atom 1H22
dele atom 2H12

ATOM 1H21   HGA1      0.090!
ATOM 1H43   HGA3      0.090!
ATOM 1H42   HGA3      0.090!
ATOM 1H41   HGA3      0.090!
ATOM 1C3    CG2O2     0.900!
ATOM 1C2    CG311    -0.130!
ATOM 1O2    OG302    -0.490!
ATOM 1O1    OG2D1    -0.630!
ATOM 1C4    CG331    -0.010!
ATOM 2H11   HGA2      0.090!
ATOM 2H13   HGA2      0.090!
ATOM 2C1    CG321    -0.180!

BOND 1C2 2C1

IC  1H21   1C1  *1C2   2C1 0.000  0.000  120.000  0.000  0.000
IC  1H21   1C3  *1C2   2C1 0.000  0.000  -120.000  0.000  0.000
IC   1C1   1C3  *1C2   2C1 0.000  0.000  120.000  0.000  0.000
IC  2H11  2H13  *2C1   1C2 0.000  0.000  -120.000  0.000  0.000
IC  2H11   2C2  *2C1   1C2 0.000  0.000  120.000  0.000  0.000
IC  2H13   2C2  *2C1   1C2 0.000  0.000  -120.000  0.000  0.000
IC   1C1   1C2   2C1   2C2 0.000  0.000  180.000  0.000  0.000
IC   1C3   1C1  *1C2   2C1 0.000  0.000  -120.000  0.000  0.000
IC   1C1   1C2   2C1   2C2 0.000  0.000  180.000  0.000  0.000
IC   2C2   1C2  *2C1  2H11 0.000  0.000  120.000  0.000  0.000
IC   2C2   1C2  *2C1  2H13 0.000  0.000  -120.000  0.000  0.000
IC   1C2   2C1   2C2   2O1 0.000  0.000  60.000  0.000  0.000


PRES P00243 -0.000 ! linkage between MACR and VIPR
dele atom 1H22
dele atom 2H12

ATOM 1H21   HGA1      0.090!
ATOM 1H43   HGA3      0.090!
ATOM 1H42   HGA3      0.090!
ATOM 1H41   HGA3      0.090!
ATOM 1C3    CG2O2     0.900!
ATOM 1C2    CG311    -0.130!
ATOM 1O2    OG302    -0.490!
ATOM 1O1    OG2D1    -0.630!
ATOM 1C4    CG331    -0.010!
ATOM 2H11   HGA2      0.090!
ATOM 2H13   HGA2      0.090!
ATOM 2C1    CG321    -0.180!

BOND 1C2 2C1

IC  1H21   1C1  *1C2   2C1 0.000  0.000  -120.000  0.000  0.000
IC  1H21   1C3  *1C2   2C1 0.000  0.000  120.000  0.000  0.000
IC   1C1   1C3  *1C2   2C1 0.000  0.000  -120.000  0.000  0.000
IC  2H11  2H13  *2C1   1C2 0.000  0.000  -120.000  0.000  0.000
IC  2H11   2C2  *2C1   1C2 0.000  0.000  120.000  0.000  0.000
IC  2H13   2C2  *2C1   1C2 0.000  0.000  -120.000  0.000  0.000
IC   1C1   1C2   2C1   2C2 0.000  0.000  180.000  0.000  0.000
IC  1H11   1C1   1C2   2C1 0.000  0.000  60.000  0.000  0.000
IC   2C1   1C1  *1C2   1C3 0.000  0.000  -120.000  0.000  0.000
IC   1C1   1C2   2C1   2C2 0.000  0.000  180.000  0.000  0.000
IC   2C2   1C2  *2C1  2H11 0.000  0.000  120.000  0.000  0.000
IC   2C2   1C2  *2C1  2H13 0.000  0.000  -120.000  0.000  0.000
IC   1C2   2C1   2C2   2N1 0.000  0.000  60.000  0.000  0.000


PRES P00244 -0.000 ! linkage between MACR and VIPS
dele atom 1H22
dele atom 2H12

ATOM 1H21   HGA1      0.090!
ATOM 1H43   HGA3      0.090!
ATOM 1H42   HGA3      0.090!
ATOM 1H41   HGA3      0.090!
ATOM 1C3    CG2O2     0.900!
ATOM 1C2    CG311    -0.130!
ATOM 1O2    OG302    -0.490!
ATOM 1O1    OG2D1    -0.630!
ATOM 1C4    CG331    -0.010!
ATOM 2H11   HGA2      0.090!
ATOM 2H13   HGA2      0.090!
ATOM 2C1    CG321    -0.180!

BOND 1C2 2C1

IC  1H21   1C1  *1C2   2C1 0.000  0.000  -120.000  0.000  0.000
IC  1H21   1C3  *1C2   2C1 0.000  0.000  120.000  0.000  0.000
IC   1C1   1C3  *1C2   2C1 0.000  0.000  -120.000  0.000  0.000
IC  2H11  2H13  *2C1   1C2 0.000  0.000  -120.000  0.000  0.000
IC  2H11   2C2  *2C1   1C2 0.000  0.000  120.000  0.000  0.000
IC  2H13   2C2  *2C1   1C2 0.000  0.000  -120.000  0.000  0.000
IC   1C1   1C2   2C1   2C2 0.000  0.000  -180.000  0.000  0.000
IC  1H11   1C1   1C2   2C1 0.000  0.000  60.000  0.000  0.000
IC   2C1   1C1  *1C2   1C3 0.000  0.000  -120.000  0.000  0.000
IC   1C1   1C2   2C1   2C2 0.000  0.000  -180.000  0.000  0.000
IC   2C2   1C2  *2C1  2H11 0.000  0.000  120.000  0.000  0.000
IC   2C2   1C2  *2C1  2H13 0.000  0.000  -120.000  0.000  0.000
IC   1C2   2C1   2C2   2N1 0.000  0.000  -60.000  0.000  0.000


PRES P00245 -0.000 ! linkage between MACS and 13BDT
dele atom 1H22
dele atom 2H12

ATOM 1H21   HGA1      0.090!
ATOM 1H43   HGA3      0.090!
ATOM 1H42   HGA3      0.090!
ATOM 1H41   HGA3      0.090!
ATOM 1C3    CG2O2     0.900!
ATOM 1C2    CG311    -0.130!
ATOM 1O2    OG302    -0.490!
ATOM 1O1    OG2D1    -0.630!
ATOM 1C4    CG331    -0.010!
ATOM 2H11   HGA2      0.090!
ATOM 2H13   HGA2      0.090!
ATOM 2C1    CG321    -0.180!

BOND 1C2 2C1

IC  1H21   1C1  *1C2   2C1 0.000  0.000  120.000  0.000  0.000
IC  1H21   1C3  *1C2   2C1 0.000  0.000  -120.000  0.000  0.000
IC   1C1   1C3  *1C2   2C1 0.000  0.000  120.000  0.000  0.000
IC  2H11  2H13  *2C1   1C2 0.000  0.000  -120.000  0.000  0.000
IC  2H11   2C2  *2C1   1C2 0.000  0.000  120.000  0.000  0.000
IC  2H13   2C2  *2C1   1C2 0.000  0.000  -120.000  0.000  0.000
IC   1C1   1C2   2C1   2C2 0.000  0.000  180.000  0.000  0.000
IC   1C2   2C1   2C2   2C3 0.000  0.000  -180.000  0.000  0.000
IC   1C3   1C1  *1C2   2C1 0.000  0.000  -120.000  0.000  0.000
IC   1C1   1C2   2C1   2C2 0.000  0.000  180.000  0.000  0.000
IC   2C2   1C2  *2C1  2H11 0.000  0.000  120.000  0.000  0.000
IC  2H11   1C2  *2C1  2H13 0.000  0.000  120.000  0.000  0.000
IC   1C2   2C1   2C2   2C3 0.000  0.000  -180.000  0.000  0.000


PRES P00246 -0.000 ! linkage between MACR and EIMINI
dele atom 1H22
dele atom 2H12

ATOM 1H21   HGA1      0.090!
ATOM 1H43   HGA3      0.090!
ATOM 1H42   HGA3      0.090!
ATOM 1H41   HGA3      0.090!
ATOM 1C3    CG2O2     0.900!
ATOM 1C2    CG311    -0.130!
ATOM 1O2    OG302    -0.490!
ATOM 1O1    OG2D1    -0.630!
ATOM 1C4    CG331    -0.010!
ATOM 2H11   HGA2      0.090!
ATOM 2H13   HGA2      0.090!
ATOM 2C1    CG321    -0.180!

BOND 1C2 2C1

IC  1H21   1C1  *1C2   2C1 0.000  0.000  -120.000  0.000  0.000
IC  1H21   1C3  *1C2   2C1 0.000  0.000  120.000  0.000  0.000
IC   1C1   1C3  *1C2   2C1 0.000  0.000  -120.000  0.000  0.000
IC  2H11  2H13  *2C1   1C2 0.000  0.000  -120.000  0.000  0.000
IC  2H11   2C2  *2C1   1C2 0.000  0.000  120.000  0.000  0.000
IC  2H13   2C2  *2C1   1C2 0.000  0.000  -120.000  0.000  0.000
IC   1C1   1C2   2C1   2C2 0.000  0.000  -180.000  0.000  0.000
IC   1C2   2C1   2C2   2N2 0.000  0.000  -180.000  0.000  0.000
IC   1C3   1C1  *1C2   2C1 0.000  0.000  120.000  0.000  0.000
IC   1C1   1C2   2C1   2C2 0.000  0.000  -180.000  0.000  0.000
IC   2C2   1C2  *2C1  2H11 0.000  0.000  120.000  0.000  0.000
IC  2H11   1C2  *2C1  2H13 0.000  0.000  120.000  0.000  0.000
IC   1C2   2C1   2C2   2N2 0.000  0.000  -180.000  0.000  0.000


PRES P00247 -0.000 ! linkage between MACS and EIMINI
dele atom 1H22
dele atom 2H12

ATOM 1H21   HGA1      0.090!
ATOM 1H43   HGA3      0.090!
ATOM 1H42   HGA3      0.090!
ATOM 1H41   HGA3      0.090!
ATOM 1C3    CG2O2     0.900!
ATOM 1C2    CG311    -0.130!
ATOM 1O2    OG302    -0.490!
ATOM 1O1    OG2D1    -0.630!
ATOM 1C4    CG331    -0.010!
ATOM 2H11   HGA2      0.090!
ATOM 2H13   HGA2      0.090!
ATOM 2C1    CG321    -0.180!

BOND 1C2 2C1

IC  1H21   1C1  *1C2   2C1 0.000  0.000  120.000  0.000  0.000
IC  1H21   1C3  *1C2   2C1 0.000  0.000  -120.000  0.000  0.000
IC   1C1   1C3  *1C2   2C1 0.000  0.000  120.000  0.000  0.000
IC  2H11  2H13  *2C1   1C2 0.000  0.000  -120.000  0.000  0.000
IC  2H11   2C2  *2C1   1C2 0.000  0.000  120.000  0.000  0.000
IC  2H13   2C2  *2C1   1C2 0.000  0.000  -120.000  0.000  0.000
IC   1C1   1C2   2C1   2C2 0.000  0.000  180.000  0.000  0.000
IC   1C2   2C1   2C2   2N2 0.000  0.000  180.000  0.000  0.000
IC   1C3   1C1  *1C2   2C1 0.000  0.000  -120.000  0.000  0.000
IC   1C1   1C2   2C1   2C2 0.000  0.000  180.000  0.000  0.000
IC   2C2   1C2  *2C1  2H11 0.000  0.000  120.000  0.000  0.000
IC  2H11   1C2  *2C1  2H13 0.000  0.000  120.000  0.000  0.000
IC   1C2   2C1   2C2   2N2 0.000  0.000  180.000  0.000  0.000


PRES P00248 -0.000 ! linkage between MACS and KETN
dele atom 1H22
dele atom 2H12

ATOM 1H21   HGA1      0.090!
ATOM 1H43   HGA3      0.090!
ATOM 1H42   HGA3      0.090!
ATOM 1H41   HGA3      0.090!
ATOM 1C3    CG2O2     0.900!
ATOM 1C2    CG311    -0.130!
ATOM 1O2    OG302    -0.490!
ATOM 1O1    OG2D1    -0.630!
ATOM 1C4    CG331    -0.010!
ATOM 2H11   HGA2      0.090!
ATOM 2H13   HGA2      0.090!
ATOM 2C1    CG321    -0.180!

BOND 1C2 2C1

IC  1H21   1C1  *1C2   2C1 0.000  0.000  120.000  0.000  0.000
IC  1H21   1C3  *1C2   2C1 0.000  0.000  -120.000  0.000  0.000
IC   1C1   1C3  *1C2   2C1 0.000  0.000  120.000  0.000  0.000
IC  2H11  2H13  *2C1   1C2 0.000  0.000  120.000  0.000  0.000
IC  2H11   2C2  *2C1   1C2 0.000  0.000  -120.000  0.000  0.000
IC  2H13   2C2  *2C1   1C2 0.000  0.000  120.000  0.000  0.000
IC   1C1   1C2   2C1   2C2 0.000  0.000  180.000  0.000  0.000
IC   1C2   2C1   2C2   2C3 0.000  0.000  -180.000  0.000  0.000
IC   1C3   1C1  *1C2   2C1 0.000  0.000  -120.000  0.000  0.000
IC   1C1   1C2   2C1   2C2 0.000  0.000  180.000  0.000  0.000
IC   2C2   1C2  *2C1  2H11 0.000  0.000  -120.000  0.000  0.000
IC   2C2   1C2  *2C1  2H13 0.000  0.000  120.000  0.000  0.000
IC   1C2   2C1   2C2   2C3 0.000  0.000  -180.000  0.000  0.000


PRES P00249 -0.000 ! linkage between MACR and VIALR
dele atom 1H22
dele atom 2H12

ATOM 1H21   HGA1      0.090!
ATOM 1H43   HGA3      0.090!
ATOM 1H42   HGA3      0.090!
ATOM 1H41   HGA3      0.090!
ATOM 1C3    CG2O2     0.900!
ATOM 1C2    CG311    -0.130!
ATOM 1O2    OG302    -0.490!
ATOM 1O1    OG2D1    -0.630!
ATOM 1C4    CG331    -0.010!
ATOM 2H11   HGA2      0.090!
ATOM 2H13   HGA2      0.090!
ATOM 2C1    CG321    -0.180!

BOND 1C2 2C1

IC  1H21   1C1  *1C2   2C1 0.000  0.000  -120.000  0.000  0.000
IC  1H21   1C3  *1C2   2C1 0.000  0.000  120.000  0.000  0.000
IC   1C1   1C3  *1C2   2C1 0.000  0.000  -120.000  0.000  0.000
IC  2H11  2H13  *2C1   1C2 0.000  0.000  -120.000  0.000  0.000
IC  2H11   2C2  *2C1   1C2 0.000  0.000  120.000  0.000  0.000
IC  2H13   2C2  *2C1   1C2 0.000  0.000  -120.000  0.000  0.000
IC   1C1   1C2   2C1   2C2 0.000  0.000  180.000  0.000  0.000
IC   1C3   1C1  *1C2   2C1 0.000  0.000  120.000  0.000  0.000
IC   1C1   1C2   2C1   2C2 0.000  0.000  180.000  0.000  0.000
IC   2C2   1C2  *2C1  2H11 0.000  0.000  120.000  0.000  0.000
IC   2C2   1C2  *2C1  2H13 0.000  0.000  -120.000  0.000  0.000
IC   1C2   2C1   2C2   2O1 0.000  0.000  60.000  0.000  0.000


PRES P00250 -0.000 ! linkage between MACR and VIALS
dele atom 1H22
dele atom 2H12

ATOM 1H21   HGA1      0.090!
ATOM 1H43   HGA3      0.090!
ATOM 1H42   HGA3      0.090!
ATOM 1H41   HGA3      0.090!
ATOM 1C3    CG2O2     0.900!
ATOM 1C2    CG311    -0.130!
ATOM 1O2    OG302    -0.490!
ATOM 1O1    OG2D1    -0.630!
ATOM 1C4    CG331    -0.010!
ATOM 2H11   HGA2      0.090!
ATOM 2H13   HGA2      0.090!
ATOM 2C1    CG321    -0.180!

BOND 1C2 2C1

IC  1H21   1C1  *1C2   2C1 0.000  0.000  -120.000  0.000  0.000
IC  1H21   1C3  *1C2   2C1 0.000  0.000  120.000  0.000  0.000
IC   1C1   1C3  *1C2   2C1 0.000  0.000  -120.000  0.000  0.000
IC  2H11  2H13  *2C1   1C2 0.000  0.000  -120.000  0.000  0.000
IC  2H11   2C2  *2C1   1C2 0.000  0.000  120.000  0.000  0.000
IC  2H13   2C2  *2C1   1C2 0.000  0.000  -120.000  0.000  0.000
IC   1C1   1C2   2C1   2C2 0.000  0.000  -180.000  0.000  0.000
IC   1C3   1C1  *1C2   2C1 0.000  0.000  120.000  0.000  0.000
IC   1C1   1C2   2C1   2C2 0.000  0.000  -180.000  0.000  0.000
IC   2C2   1C2  *2C1  2H11 0.000  0.000  120.000  0.000  0.000
IC   2C2   1C2  *2C1  2H13 0.000  0.000  -120.000  0.000  0.000
IC   1C2   2C1   2C2   2O1 0.000  0.000  -60.000  0.000  0.000


PRES P00251 -0.000 ! linkage between MACR and 13BDT
dele atom 1H22
dele atom 2H12

ATOM 1H21   HGA1      0.090!
ATOM 1H43   HGA3      0.090!
ATOM 1H42   HGA3      0.090!
ATOM 1H41   HGA3      0.090!
ATOM 1C3    CG2O2     0.900!
ATOM 1C2    CG311    -0.130!
ATOM 1O2    OG302    -0.490!
ATOM 1O1    OG2D1    -0.630!
ATOM 1C4    CG331    -0.010!
ATOM 2H11   HGA2      0.090!
ATOM 2H13   HGA2      0.090!
ATOM 2C1    CG321    -0.180!

BOND 1C2 2C1

IC  1H21   1C1  *1C2   2C1 0.000  0.000  -120.000  0.000  0.000
IC  1H21   1C3  *1C2   2C1 0.000  0.000  120.000  0.000  0.000
IC   1C1   1C3  *1C2   2C1 0.000  0.000  -120.000  0.000  0.000
IC  2H11  2H13  *2C1   1C2 0.000  0.000  -120.000  0.000  0.000
IC  2H11   2C2  *2C1   1C2 0.000  0.000  120.000  0.000  0.000
IC  2H13   2C2  *2C1   1C2 0.000  0.000  -120.000  0.000  0.000
IC   1C1   1C2   2C1   2C2 0.000  0.000  -180.000  0.000  0.000
IC   1C2   2C1   2C2   2C3 0.000  0.000  180.000  0.000  0.000
IC   1C3   1C1  *1C2   2C1 0.000  0.000  120.000  0.000  0.000
IC   1C1   1C2   2C1   2C2 0.000  0.000  -180.000  0.000  0.000
IC   2C2   1C2  *2C1  2H11 0.000  0.000  120.000  0.000  0.000
IC  2H11   1C2  *2C1  2H13 0.000  0.000  120.000  0.000  0.000
IC   1C2   2C1   2C2   2C3 0.000  0.000  180.000  0.000  0.000


PRES P00252 -0.000 ! linkage between MACS and ETHOXI
dele atom 1H22
dele atom 2H12

ATOM 1H21   HGA1      0.090!
ATOM 1H43   HGA3      0.090!
ATOM 1H42   HGA3      0.090!
ATOM 1H41   HGA3      0.090!
ATOM 1C3    CG2O2     0.900!
ATOM 1C2    CG311    -0.130!
ATOM 1O2    OG302    -0.490!
ATOM 1O1    OG2D1    -0.630!
ATOM 1C4    CG331    -0.010!
ATOM 2H11   HGA2      0.090!
ATOM 2H13   HGA2      0.090!
ATOM 2C1    CG321    -0.180!

BOND 1C2 2C1

IC  1H21   1C1  *1C2   2C1 0.000  0.000  120.000  0.000  0.000
IC  1H21   1C3  *1C2   2C1 0.000  0.000  -120.000  0.000  0.000
IC   1C1   1C3  *1C2   2C1 0.000  0.000  120.000  0.000  0.000
IC  2H11  2H13  *2C1   1C2 0.000  0.000  -120.000  0.000  0.000
IC  2H11   2C2  *2C1   1C2 0.000  0.000  120.000  0.000  0.000
IC  2H13   2C2  *2C1   1C2 0.000  0.000  -120.000  0.000  0.000
IC   1C1   1C2   2C1   2C2 0.000  0.000  180.000  0.000  0.000
IC   1C2   2C1   2C2   2O1 0.000  0.000  -180.000  0.000  0.000
IC   1C3   1C1  *1C2   2C1 0.000  0.000  -120.000  0.000  0.000
IC   1C1   1C2   2C1   2C2 0.000  0.000  180.000  0.000  0.000
IC   2C2   1C2  *2C1  2H11 0.000  0.000  120.000  0.000  0.000
IC   2C2   1C2  *2C1  2H13 0.000  0.000  -120.000  0.000  0.000
IC   1C2   2C1   2C2   2O1 0.000  0.000  -180.000  0.000  0.000


PRES P00253 -0.000 ! linkage between MACR and KETN
dele atom 1H22
dele atom 2H12

ATOM 1H21   HGA1      0.090!
ATOM 1H43   HGA3      0.090!
ATOM 1H42   HGA3      0.090!
ATOM 1H41   HGA3      0.090!
ATOM 1C3    CG2O2     0.900!
ATOM 1C2    CG311    -0.130!
ATOM 1O2    OG302    -0.490!
ATOM 1O1    OG2D1    -0.630!
ATOM 1C4    CG331    -0.010!
ATOM 2H11   HGA2      0.090!
ATOM 2H13   HGA2      0.090!
ATOM 2C1    CG321    -0.180!

BOND 1C2 2C1

IC  1H21   1C1  *1C2   2C1 0.000  0.000  -120.000  0.000  0.000
IC  1H21   1C3  *1C2   2C1 0.000  0.000  120.000  0.000  0.000
IC   1C1   1C3  *1C2   2C1 0.000  0.000  -120.000  0.000  0.000
IC  2H11  2H13  *2C1   1C2 0.000  0.000  120.000  0.000  0.000
IC  2H11   2C2  *2C1   1C2 0.000  0.000  -120.000  0.000  0.000
IC  2H13   2C2  *2C1   1C2 0.000  0.000  120.000  0.000  0.000
IC   1C1   1C2   2C1   2C2 0.000  0.000  -180.000  0.000  0.000
IC   1C2   2C1   2C2   2C3 0.000  0.000  180.000  0.000  0.000
IC   1C3   1C1  *1C2   2C1 0.000  0.000  120.000  0.000  0.000
IC   1C1   1C2   2C1   2C2 0.000  0.000  -180.000  0.000  0.000
IC   2C2   1C2  *2C1  2H11 0.000  0.000  -120.000  0.000  0.000
IC   2C2   1C2  *2C1  2H13 0.000  0.000  120.000  0.000  0.000
IC   1C2   2C1   2C2   2C3 0.000  0.000  180.000  0.000  0.000


PRES P00254 0.000 ! linkage between ACNS and PETL
dele atom 1H22
dele atom 2H11

ATOM 1H21   HGA1      0.090!
ATOM 1N1    NG1T1    -0.460!
ATOM 1C3    CG1N1     0.360!
ATOM 1C2    CG311     0.270!
ATOM 2O2    OG2D1    -0.630!
ATOM 2O1    OG302    -0.490!
ATOM 2C2    CG2R61    0.090!
ATOM 2C1    CG2O2     0.770!

BOND 1C2 2O1

IC  1H21   1C1  *1C2   2O1 0.000  0.000  120.000  0.000  0.000
IC  1H21   1C3  *1C2   2O1 0.000  0.000  -120.000  0.000  0.000
IC   1C1   1C3  *1C2   2O1 0.000  0.000  120.000  0.000  0.000
IC   1C1   1C2   2O1   2C1 0.000  0.000  -180.000  0.000  0.000
IC   1C2   2O1   2C1   2C2 0.000  0.000  -180.000  0.000  0.000
IC  1H11   1C1   1C2   2O1 0.000  0.000  60.000  0.000  0.000
IC   2O1   1C1  *1C2   1C3 0.000  0.000  120.000  0.000  0.000
IC   1C1   1C2   2O1   2C1 0.000  0.000  -180.000  0.000  0.000
IC   1C2   2O1   2C1   2C2 0.000  0.000  -180.000  0.000  0.000


PRES P00255 0.000 ! linkage between ACNR and PETL
dele atom 1H22
dele atom 2H11

ATOM 1H21   HGA1      0.090!
ATOM 1N1    NG1T1    -0.460!
ATOM 1C3    CG1N1     0.360!
ATOM 1C2    CG311     0.270!
ATOM 2O2    OG2D1    -0.630!
ATOM 2O1    OG302    -0.490!
ATOM 2C2    CG2R61    0.090!
ATOM 2C1    CG2O2     0.770!

BOND 1C2 2O1

IC   1C1  1H21  *1C2   2O1 0.000  0.000  120.000  0.000  0.000
IC   1C1   1C3  *1C2   2O1 0.000  0.000  -120.000  0.000  0.000
IC  1H21   1C3  *1C2   2O1 0.000  0.000  120.000  0.000  0.000
IC   1C1   1C2   2O1   2C1 0.000  0.000  180.000  0.000  0.000
IC   1C2   2O1   2C1   2C2 0.000  0.000  180.000  0.000  0.000
IC  1H11   1C1   1C2   2O1 0.000  0.000  60.000  0.000  0.000
IC   2O1   1C1  *1C2   1C3 0.000  0.000  -120.000  0.000  0.000
IC   1C1   1C2   2O1   2C1 0.000  0.000  180.000  0.000  0.000
IC   1C2   2O1   2C1   2C2 0.000  0.000  180.000  0.000  0.000


PRES P00256 0.000 ! linkage between AACS and DMITC
dele atom 1H22
dele atom 2H12

ATOM 1H21   HGA1      0.090!
ATOM 1H3    HGP1      0.420!
ATOM 1C3    CG2O2     0.840!
ATOM 1C2    CG311    -0.130!
ATOM 1O2    OG311    -0.590!
ATOM 1O1    OG2D1    -0.630!
ATOM 2H11   HGA2      0.090!
ATOM 2H13   HGA2      0.090!
ATOM 2C1    CG321    -0.180!

BOND 1C2 2C1

IC  1H21   1C1  *1C2   2C1 0.000  0.000  120.000  0.000  0.000
IC  1H21   1C3  *1C2   2C1 0.000  0.000  -120.000  0.000  0.000
IC   1C1   1C3  *1C2   2C1 0.000  0.000  120.000  0.000  0.000
IC  2H11  2H13  *2C1   1C2 0.000  0.000  -120.000  0.000  0.000
IC  2H11   2C2  *2C1   1C2 0.000  0.000  120.000  0.000  0.000
IC  2H13   2C2  *2C1   1C2 0.000  0.000  -120.000  0.000  0.000
IC   1C1   1C2   2C1   2C2 0.000  0.000  180.000  0.000  0.000
IC  1H11   1C1   1C2   2C1 0.000  0.000  60.000  0.000  0.000
IC   2C1   1C1  *1C2   1C3 0.000  0.000  120.000  0.000  0.000
IC   1C1   1C2   2C1   2C2 0.000  0.000  180.000  0.000  0.000
IC   2C2   1C2  *2C1  2H11 0.000  0.000  120.000  0.000  0.000
IC   2C2   1C2  *2C1  2H13 0.000  0.000  -120.000  0.000  0.000
IC   1C2   2C1   2C2   2C3 0.000  0.000  60.000  0.000  0.000


PRES P00257 0.000 ! linkage between AACR and NTBAS
dele atom 1H22
dele atom 2H12

ATOM 1H21   HGA1      0.090!
ATOM 1H3    HGP1      0.420!
ATOM 1C3    CG2O2     0.840!
ATOM 1C2    CG311    -0.130!
ATOM 1O2    OG311    -0.590!
ATOM 1O1    OG2D1    -0.630!
ATOM 2H11   HGA2      0.090!
ATOM 2H13   HGA2      0.090!
ATOM 2C1    CG321    -0.180!

BOND 1C2 2C1

IC  1H21   1C1  *1C2   2C1 0.000  0.000  -120.000  0.000  0.000
IC  1H21   1C3  *1C2   2C1 0.000  0.000  120.000  0.000  0.000
IC   1C1   1C3  *1C2   2C1 0.000  0.000  -120.000  0.000  0.000
IC  2H11  2H13  *2C1   1C2 0.000  0.000  -120.000  0.000  0.000
IC  2H11   2C2  *2C1   1C2 0.000  0.000  120.000  0.000  0.000
IC  2H13   2C2  *2C1   1C2 0.000  0.000  -120.000  0.000  0.000
IC   1C1   1C2   2C1   2C2 0.000  0.000  -180.000  0.000  0.000
IC  1H11   1C1   1C2   2C1 0.000  0.000  60.000  0.000  0.000
IC   2C1   1C1  *1C2   1C3 0.000  0.000  -120.000  0.000  0.000
IC   1C1   1C2   2C1   2C2 0.000  0.000  -180.000  0.000  0.000
IC   2C2   1C2  *2C1  2H11 0.000  0.000  120.000  0.000  0.000
IC   2C2   1C2  *2C1  2H13 0.000  0.000  -120.000  0.000  0.000
IC   1C2   2C1   2C2   2C3 0.000  0.000  -60.000  0.000  0.000


PRES P00258 0.000 ! linkage between AACR and NTBAR
dele atom 1H22
dele atom 2H12

ATOM 1H21   HGA1      0.090!
ATOM 1H3    HGP1      0.420!
ATOM 1C3    CG2O2     0.840!
ATOM 1C2    CG311    -0.130!
ATOM 1O2    OG311    -0.590!
ATOM 1O1    OG2D1    -0.630!
ATOM 2H11   HGA2      0.090!
ATOM 2H13   HGA2      0.090!
ATOM 2C1    CG321    -0.180!

BOND 1C2 2C1

IC  1H21   1C1  *1C2   2C1 0.000  0.000  -120.000  0.000  0.000
IC  1H21   1C3  *1C2   2C1 0.000  0.000  120.000  0.000  0.000
IC   1C1   1C3  *1C2   2C1 0.000  0.000  -120.000  0.000  0.000
IC  2H11  2H13  *2C1   1C2 0.000  0.000  -120.000  0.000  0.000
IC  2H11   2C2  *2C1   1C2 0.000  0.000  120.000  0.000  0.000
IC  2H13   2C2  *2C1   1C2 0.000  0.000  -120.000  0.000  0.000
IC   1C1   1C2   2C1   2C2 0.000  0.000  180.000  0.000  0.000
IC  1H11   1C1   1C2   2C1 0.000  0.000  60.000  0.000  0.000
IC   2C1   1C1  *1C2   1C3 0.000  0.000  -120.000  0.000  0.000
IC   1C1   1C2   2C1   2C2 0.000  0.000  180.000  0.000  0.000
IC   2C2   1C2  *2C1  2H11 0.000  0.000  120.000  0.000  0.000
IC   2C2   1C2  *2C1  2H13 0.000  0.000  -120.000  0.000  0.000
IC   1C2   2C1   2C2   2C3 0.000  0.000  60.000  0.000  0.000


PRES P00259 0.000 ! linkage between AACS and ACNS
dele atom 1H22
dele atom 2H12

ATOM 1H21   HGA1      0.090!
ATOM 1H3    HGP1      0.420!
ATOM 1C3    CG2O2     0.840!
ATOM 1C2    CG311    -0.130!
ATOM 1O2    OG311    -0.590!
ATOM 1O1    OG2D1    -0.630!
ATOM 2H11   HGA2      0.090!
ATOM 2H13   HGA2      0.090!
ATOM 2C1    CG321    -0.180!

BOND 1C2 2C1

IC  1H21   1C1  *1C2   2C1 0.000  0.000  120.000  0.000  0.000
IC  1H21   1C3  *1C2   2C1 0.000  0.000  -120.000  0.000  0.000
IC   1C1   1C3  *1C2   2C1 0.000  0.000  120.000  0.000  0.000
IC  2H11  2H13  *2C1   1C2 0.000  0.000  -120.000  0.000  0.000
IC  2H11   2C2  *2C1   1C2 0.000  0.000  120.000  0.000  0.000
IC  2H13   2C2  *2C1   1C2 0.000  0.000  -120.000  0.000  0.000
IC   1C1   1C2   2C1   2C2 0.000  0.000  -180.000  0.000  0.000
IC  1H11   1C1   1C2   2C1 0.000  0.000  60.000  0.000  0.000
IC   2C1   1C1  *1C2   1C3 0.000  0.000  120.000  0.000  0.000
IC   1C1   1C2   2C1   2C2 0.000  0.000  -180.000  0.000  0.000
IC   2C2   1C2  *2C1  2H11 0.000  0.000  120.000  0.000  0.000
IC   2C2   1C2  *2C1  2H13 0.000  0.000  -120.000  0.000  0.000
IC   1C2   2C1   2C2   2C3 0.000  0.000  -60.000  0.000  0.000


PRES P00260 0.000 ! linkage between AACR and ETHY
dele atom 1H22
dele atom 2H12

ATOM 1H21   HGA1      0.090!
ATOM 1H3    HGP1      0.420!
ATOM 1C3    CG2O2     0.840!
ATOM 1C2    CG311    -0.130!
ATOM 1O2    OG311    -0.590!
ATOM 1O1    OG2D1    -0.630!
ATOM 2H11   HGA2      0.090!
ATOM 2H13   HGA2      0.090!
ATOM 2C1    CG321    -0.180!

BOND 1C2 2C1

IC  1H21   1C1  *1C2   2C1 0.000  0.000  -120.000  0.000  0.000
IC  1H21   1C3  *1C2   2C1 0.000  0.000  120.000  0.000  0.000
IC   1C1   1C3  *1C2   2C1 0.000  0.000  -120.000  0.000  0.000
IC  2H11  2H13  *2C1   1C2 0.000  0.000  -120.000  0.000  0.000
IC  2H11   2C2  *2C1   1C2 0.000  0.000  120.000  0.000  0.000
IC  2H13   2C2  *2C1   1C2 0.000  0.000  -120.000  0.000  0.000
IC   1C1   1C2   2C1   2C2 0.000  0.000  -180.000  0.000  0.000
IC   1C3   1C1  *1C2   2C1 0.000  0.000  120.000  0.000  0.000
IC   1C1   1C2   2C1   2C2 0.000  0.000  -180.000  0.000  0.000
IC   2C2   1C2  *2C1  2H11 0.000  0.000  120.000  0.000  0.000
IC   2C2   1C2  *2C1  2H13 0.000  0.000  -120.000  0.000  0.000
IC   1C2   2C1   2C2  2H21 0.000  0.000  60.000  0.000  0.000


PRES P00261 0.000 ! linkage between AACS and 14IPT
dele atom 1H22
dele atom 2H12

ATOM 1H21   HGA1      0.090!
ATOM 1H3    HGP1      0.420!
ATOM 1C3    CG2O2     0.840!
ATOM 1C2    CG311    -0.130!
ATOM 1O2    OG311    -0.590!
ATOM 1O1    OG2D1    -0.630!
ATOM 2H11   HGA2      0.090!
ATOM 2H13   HGA2      0.090!
ATOM 2C1    CG321    -0.180!

BOND 1C2 2C1

IC  1H21   1C1  *1C2   2C1 0.000  0.000  120.000  0.000  0.000
IC  1H21   1C3  *1C2   2C1 0.000  0.000  -120.000  0.000  0.000
IC   1C1   1C3  *1C2   2C1 0.000  0.000  120.000  0.000  0.000
IC  2H11  2H13  *2C1   1C2 0.000  0.000  -120.000  0.000  0.000
IC  2H11   2C2  *2C1   1C2 0.000  0.000  120.000  0.000  0.000
IC  2H13   2C2  *2C1   1C2 0.000  0.000  -120.000  0.000  0.000
IC   1C1   1C2   2C1   2C2 0.000  0.000  180.000  0.000  0.000
IC   1C2   2C1   2C2   2C3 0.000  0.000  -180.000  0.000  0.000
IC  1H11   1C1   1C2   2C1 0.000  0.000  60.000  0.000  0.000
IC   2C1   1C1  *1C2   1C3 0.000  0.000  120.000  0.000  0.000
IC   1C1   1C2   2C1   2C2 0.000  0.000  180.000  0.000  0.000
IC   2C2   1C2  *2C1  2H11 0.000  0.000  120.000  0.000  0.000
IC  2H11   1C2  *2C1  2H13 0.000  0.000  120.000  0.000  0.000
IC   1C2   2C1   2C2   2C3 0.000  0.000  -180.000  0.000  0.000


PRES P00262 0.000 ! linkage between AACS and VIPS
dele atom 1H22
dele atom 2H12

ATOM 1H21   HGA1      0.090!
ATOM 1H3    HGP1      0.420!
ATOM 1C3    CG2O2     0.840!
ATOM 1C2    CG311    -0.130!
ATOM 1O2    OG311    -0.590!
ATOM 1O1    OG2D1    -0.630!
ATOM 2H11   HGA2      0.090!
ATOM 2H13   HGA2      0.090!
ATOM 2C1    CG321    -0.180!

BOND 1C2 2C1

IC  1H21   1C1  *1C2   2C1 0.000  0.000  120.000  0.000  0.000
IC  1H21   1C3  *1C2   2C1 0.000  0.000  -120.000  0.000  0.000
IC   1C1   1C3  *1C2   2C1 0.000  0.000  120.000  0.000  0.000
IC  2H11  2H13  *2C1   1C2 0.000  0.000  -120.000  0.000  0.000
IC  2H11   2C2  *2C1   1C2 0.000  0.000  120.000  0.000  0.000
IC  2H13   2C2  *2C1   1C2 0.000  0.000  -120.000  0.000  0.000
IC   1C1   1C2   2C1   2C2 0.000  0.000  -180.000  0.000  0.000
IC  1H11   1C1   1C2   2C1 0.000  0.000  60.000  0.000  0.000
IC   2C1   1C1  *1C2   1C3 0.000  0.000  120.000  0.000  0.000
IC   1C1   1C2   2C1   2C2 0.000  0.000  -180.000  0.000  0.000
IC   2C2   1C2  *2C1  2H11 0.000  0.000  120.000  0.000  0.000
IC   2C2   1C2  *2C1  2H13 0.000  0.000  -120.000  0.000  0.000
IC   1C2   2C1   2C2   2N1 0.000  0.000  -60.000  0.000  0.000


PRES P00263 0.000 ! linkage between AACS and VIPR
dele atom 1H22
dele atom 2H12

ATOM 1H21   HGA1      0.090!
ATOM 1H3    HGP1      0.420!
ATOM 1C3    CG2O2     0.840!
ATOM 1C2    CG311    -0.130!
ATOM 1O2    OG311    -0.590!
ATOM 1O1    OG2D1    -0.630!
ATOM 2H11   HGA2      0.090!
ATOM 2H13   HGA2      0.090!
ATOM 2C1    CG321    -0.180!

BOND 1C2 2C1

IC  1H21   1C1  *1C2   2C1 0.000  0.000  120.000  0.000  0.000
IC  1H21   1C3  *1C2   2C1 0.000  0.000  -120.000  0.000  0.000
IC   1C1   1C3  *1C2   2C1 0.000  0.000  120.000  0.000  0.000
IC  2H11  2H13  *2C1   1C2 0.000  0.000  -120.000  0.000  0.000
IC  2H11   2C2  *2C1   1C2 0.000  0.000  120.000  0.000  0.000
IC  2H13   2C2  *2C1   1C2 0.000  0.000  -120.000  0.000  0.000
IC   1C1   1C2   2C1   2C2 0.000  0.000  180.000  0.000  0.000
IC  1H11   1C1   1C2   2C1 0.000  0.000  60.000  0.000  0.000
IC   2C1   1C1  *1C2   1C3 0.000  0.000  120.000  0.000  0.000
IC   1C1   1C2   2C1   2C2 0.000  0.000  180.000  0.000  0.000
IC   2C2   1C2  *2C1  2H11 0.000  0.000  120.000  0.000  0.000
IC   2C2   1C2  *2C1  2H13 0.000  0.000  -120.000  0.000  0.000
IC   1C2   2C1   2C2   2N1 0.000  0.000  60.000  0.000  0.000


PRES P00264 0.000 ! linkage between AACR and VIALR
dele atom 1H22
dele atom 2H12

ATOM 1H21   HGA1      0.090!
ATOM 1H3    HGP1      0.420!
ATOM 1C3    CG2O2     0.840!
ATOM 1C2    CG311    -0.130!
ATOM 1O2    OG311    -0.590!
ATOM 1O1    OG2D1    -0.630!
ATOM 2H11   HGA2      0.090!
ATOM 2H13   HGA2      0.090!
ATOM 2C1    CG321    -0.180!

BOND 1C2 2C1

IC  1H21   1C1  *1C2   2C1 0.000  0.000  -120.000  0.000  0.000
IC  1H21   1C3  *1C2   2C1 0.000  0.000  120.000  0.000  0.000
IC   1C1   1C3  *1C2   2C1 0.000  0.000  -120.000  0.000  0.000
IC  2H11  2H13  *2C1   1C2 0.000  0.000  -120.000  0.000  0.000
IC  2H11   2C2  *2C1   1C2 0.000  0.000  120.000  0.000  0.000
IC  2H13   2C2  *2C1   1C2 0.000  0.000  -120.000  0.000  0.000
IC   1C1   1C2   2C1   2C2 0.000  0.000  180.000  0.000  0.000
IC  1H11   1C1   1C2   2C1 0.000  0.000  60.000  0.000  0.000
IC   2C1   1C1  *1C2   1C3 0.000  0.000  -120.000  0.000  0.000
IC   1C1   1C2   2C1   2C2 0.000  0.000  180.000  0.000  0.000
IC   2C2   1C2  *2C1  2H11 0.000  0.000  120.000  0.000  0.000
IC   2C2   1C2  *2C1  2H13 0.000  0.000  -120.000  0.000  0.000
IC   1C2   2C1   2C2   2O1 0.000  0.000  60.000  0.000  0.000


PRES P00265 0.000 ! linkage between AACR and VIALS
dele atom 1H22
dele atom 2H12

ATOM 1H21   HGA1      0.090!
ATOM 1H3    HGP1      0.420!
ATOM 1C3    CG2O2     0.840!
ATOM 1C2    CG311    -0.130!
ATOM 1O2    OG311    -0.590!
ATOM 1O1    OG2D1    -0.630!
ATOM 2H11   HGA2      0.090!
ATOM 2H13   HGA2      0.090!
ATOM 2C1    CG321    -0.180!

BOND 1C2 2C1

IC  1H21   1C1  *1C2   2C1 0.000  0.000  -120.000  0.000  0.000
IC  1H21   1C3  *1C2   2C1 0.000  0.000  120.000  0.000  0.000
IC   1C1   1C3  *1C2   2C1 0.000  0.000  -120.000  0.000  0.000
IC  2H11  2H13  *2C1   1C2 0.000  0.000  -120.000  0.000  0.000
IC  2H11   2C2  *2C1   1C2 0.000  0.000  120.000  0.000  0.000
IC  2H13   2C2  *2C1   1C2 0.000  0.000  -120.000  0.000  0.000
IC   1C1   1C2   2C1   2C2 0.000  0.000  -180.000  0.000  0.000
IC  1H11   1C1   1C2   2C1 0.000  0.000  60.000  0.000  0.000
IC   2C1   1C1  *1C2   1C3 0.000  0.000  -120.000  0.000  0.000
IC   1C1   1C2   2C1   2C2 0.000  0.000  -180.000  0.000  0.000
IC   2C2   1C2  *2C1  2H11 0.000  0.000  120.000  0.000  0.000
IC   2C2   1C2  *2C1  2H13 0.000  0.000  -120.000  0.000  0.000
IC   1C2   2C1   2C2   2O1 0.000  0.000  -60.000  0.000  0.000


PRES P00266 0.000 ! linkage between AACR and KETN
dele atom 1H22
dele atom 2H12

ATOM 1H21   HGA1      0.090!
ATOM 1H3    HGP1      0.420!
ATOM 1C3    CG2O2     0.840!
ATOM 1C2    CG311    -0.130!
ATOM 1O2    OG311    -0.590!
ATOM 1O1    OG2D1    -0.630!
ATOM 2H11   HGA2      0.090!
ATOM 2H13   HGA2      0.090!
ATOM 2C1    CG321    -0.180!

BOND 1C2 2C1

IC  1H21   1C1  *1C2   2C1 0.000  0.000  -120.000  0.000  0.000
IC  1H21   1C3  *1C2   2C1 0.000  0.000  120.000  0.000  0.000
IC   1C1   1C3  *1C2   2C1 0.000  0.000  -120.000  0.000  0.000
IC  2H11  2H13  *2C1   1C2 0.000  0.000  120.000  0.000  0.000
IC  2H11   2C2  *2C1   1C2 0.000  0.000  -120.000  0.000  0.000
IC  2H13   2C2  *2C1   1C2 0.000  0.000  120.000  0.000  0.000
IC   1C1   1C2   2C1   2C2 0.000  0.000  -180.000  0.000  0.000
IC   1C2   2C1   2C2   2C3 0.000  0.000  180.000  0.000  0.000
IC  1H11   1C1   1C2   2C1 0.000  0.000  60.000  0.000  0.000
IC   2C1   1C1  *1C2   1C3 0.000  0.000  -120.000  0.000  0.000
IC   1C1   1C2   2C1   2C2 0.000  0.000  -180.000  0.000  0.000
IC   2C2   1C2  *2C1  2H11 0.000  0.000  -120.000  0.000  0.000
IC   2C2   1C2  *2C1  2H13 0.000  0.000  120.000  0.000  0.000
IC   1C2   2C1   2C2   2C3 0.000  0.000  180.000  0.000  0.000


PRES P00267 0.000 ! linkage between AACS and VIALS
dele atom 1H22
dele atom 2H12

ATOM 1H21   HGA1      0.090!
ATOM 1H3    HGP1      0.420!
ATOM 1C3    CG2O2     0.840!
ATOM 1C2    CG311    -0.130!
ATOM 1O2    OG311    -0.590!
ATOM 1O1    OG2D1    -0.630!
ATOM 2H11   HGA2      0.090!
ATOM 2H13   HGA2      0.090!
ATOM 2C1    CG321    -0.180!

BOND 1C2 2C1

IC  1H21   1C1  *1C2   2C1 0.000  0.000  120.000  0.000  0.000
IC  1H21   1C3  *1C2   2C1 0.000  0.000  -120.000  0.000  0.000
IC   1C1   1C3  *1C2   2C1 0.000  0.000  120.000  0.000  0.000
IC  2H11  2H13  *2C1   1C2 0.000  0.000  -120.000  0.000  0.000
IC  2H11   2C2  *2C1   1C2 0.000  0.000  120.000  0.000  0.000
IC  2H13   2C2  *2C1   1C2 0.000  0.000  -120.000  0.000  0.000
IC   1C1   1C2   2C1   2C2 0.000  0.000  -180.000  0.000  0.000
IC  1H11   1C1   1C2   2C1 0.000  0.000  60.000  0.000  0.000
IC   2C1   1C1  *1C2   1C3 0.000  0.000  120.000  0.000  0.000
IC   1C1   1C2   2C1   2C2 0.000  0.000  -180.000  0.000  0.000
IC   2C2   1C2  *2C1  2H11 0.000  0.000  120.000  0.000  0.000
IC   2C2   1C2  *2C1  2H13 0.000  0.000  -120.000  0.000  0.000
IC   1C2   2C1   2C2   2O1 0.000  0.000  -60.000  0.000  0.000


PRES P00268 0.000 ! linkage between AACS and VIALR
dele atom 1H22
dele atom 2H12

ATOM 1H21   HGA1      0.090!
ATOM 1H3    HGP1      0.420!
ATOM 1C3    CG2O2     0.840!
ATOM 1C2    CG311    -0.130!
ATOM 1O2    OG311    -0.590!
ATOM 1O1    OG2D1    -0.630!
ATOM 2H11   HGA2      0.090!
ATOM 2H13   HGA2      0.090!
ATOM 2C1    CG321    -0.180!

BOND 1C2 2C1

IC  1H21   1C1  *1C2   2C1 0.000  0.000  120.000  0.000  0.000
IC  1H21   1C3  *1C2   2C1 0.000  0.000  -120.000  0.000  0.000
IC   1C1   1C3  *1C2   2C1 0.000  0.000  120.000  0.000  0.000
IC  2H11  2H13  *2C1   1C2 0.000  0.000  -120.000  0.000  0.000
IC  2H11   2C2  *2C1   1C2 0.000  0.000  120.000  0.000  0.000
IC  2H13   2C2  *2C1   1C2 0.000  0.000  -120.000  0.000  0.000
IC   1C1   1C2   2C1   2C2 0.000  0.000  180.000  0.000  0.000
IC  1H11   1C1   1C2   2C1 0.000  0.000  60.000  0.000  0.000
IC   2C1   1C1  *1C2   1C3 0.000  0.000  120.000  0.000  0.000
IC   1C1   1C2   2C1   2C2 0.000  0.000  180.000  0.000  0.000
IC   2C2   1C2  *2C1  2H11 0.000  0.000  120.000  0.000  0.000
IC   2C2   1C2  *2C1  2H13 0.000  0.000  -120.000  0.000  0.000
IC   1C2   2C1   2C2   2O1 0.000  0.000  60.000  0.000  0.000


PRES P00269 0.000 ! linkage between AACS and EIMINI
dele atom 1H22
dele atom 2H12

ATOM 1H21   HGA1      0.090!
ATOM 1H3    HGP1      0.420!
ATOM 1C3    CG2O2     0.840!
ATOM 1C2    CG311    -0.130!
ATOM 1O2    OG311    -0.590!
ATOM 1O1    OG2D1    -0.630!
ATOM 2H11   HGA2      0.090!
ATOM 2H13   HGA2      0.090!
ATOM 2C1    CG321    -0.180!

BOND 1C2 2C1

IC  1H21   1C1  *1C2   2C1 0.000  0.000  120.000  0.000  0.000
IC  1H21   1C3  *1C2   2C1 0.000  0.000  -120.000  0.000  0.000
IC   1C1   1C3  *1C2   2C1 0.000  0.000  120.000  0.000  0.000
IC  2H11  2H13  *2C1   1C2 0.000  0.000  -120.000  0.000  0.000
IC  2H11   2C2  *2C1   1C2 0.000  0.000  120.000  0.000  0.000
IC  2H13   2C2  *2C1   1C2 0.000  0.000  -120.000  0.000  0.000
IC   1C1   1C2   2C1   2C2 0.000  0.000  180.000  0.000  0.000
IC   1C2   2C1   2C2   2N2 0.000  0.000  -180.000  0.000  0.000
IC   1C3   1C1  *1C2   2C1 0.000  0.000  -120.000  0.000  0.000
IC   1C1   1C2   2C1   2C2 0.000  0.000  180.000  0.000  0.000
IC   2C2   1C2  *2C1  2H11 0.000  0.000  120.000  0.000  0.000
IC  2H11   1C2  *2C1  2H13 0.000  0.000  120.000  0.000  0.000
IC   1C2   2C1   2C2   2N2 0.000  0.000  -180.000  0.000  0.000


PRES P00270 0.000 ! linkage between AACS and ETHY
dele atom 1H22
dele atom 2H12

ATOM 1H21   HGA1      0.090!
ATOM 1H3    HGP1      0.420!
ATOM 1C3    CG2O2     0.840!
ATOM 1C2    CG311    -0.130!
ATOM 1O2    OG311    -0.590!
ATOM 1O1    OG2D1    -0.630!
ATOM 2H11   HGA2      0.090!
ATOM 2H13   HGA2      0.090!
ATOM 2C1    CG321    -0.180!

BOND 1C2 2C1

IC  1H21   1C1  *1C2   2C1 0.000  0.000  120.000  0.000  0.000
IC  1H21   1C3  *1C2   2C1 0.000  0.000  -120.000  0.000  0.000
IC   1C1   1C3  *1C2   2C1 0.000  0.000  120.000  0.000  0.000
IC  2H11  2H13  *2C1   1C2 0.000  0.000  -120.000  0.000  0.000
IC  2H11   2C2  *2C1   1C2 0.000  0.000  120.000  0.000  0.000
IC  2H13   2C2  *2C1   1C2 0.000  0.000  -120.000  0.000  0.000
IC   1C1   1C2   2C1   2C2 0.000  0.000  180.000  0.000  0.000
IC   1C3   1C1  *1C2   2C1 0.000  0.000  -120.000  0.000  0.000
IC   1C1   1C2   2C1   2C2 0.000  0.000  180.000  0.000  0.000
IC   2C2   1C2  *2C1  2H11 0.000  0.000  120.000  0.000  0.000
IC   2C2   1C2  *2C1  2H13 0.000  0.000  -120.000  0.000  0.000
IC   1C2   2C1   2C2  2H21 0.000  0.000  60.000  0.000  0.000


PRES P00271 0.000 ! linkage between AACR and ETHOXI
dele atom 1H22
dele atom 2H12

ATOM 1H21   HGA1      0.090!
ATOM 1H3    HGP1      0.420!
ATOM 1C3    CG2O2     0.840!
ATOM 1C2    CG311    -0.130!
ATOM 1O2    OG311    -0.590!
ATOM 1O1    OG2D1    -0.630!
ATOM 2H11   HGA2      0.090!
ATOM 2H13   HGA2      0.090!
ATOM 2C1    CG321    -0.180!

BOND 1C2 2C1

IC  1H21   1C1  *1C2   2C1 0.000  0.000  -120.000  0.000  0.000
IC  1H21   1C3  *1C2   2C1 0.000  0.000  120.000  0.000  0.000
IC   1C1   1C3  *1C2   2C1 0.000  0.000  -120.000  0.000  0.000
IC  2H11  2H13  *2C1   1C2 0.000  0.000  -120.000  0.000  0.000
IC  2H11   2C2  *2C1   1C2 0.000  0.000  120.000  0.000  0.000
IC  2H13   2C2  *2C1   1C2 0.000  0.000  -120.000  0.000  0.000
IC   1C1   1C2   2C1   2C2 0.000  0.000  -180.000  0.000  0.000
IC   1C2   2C1   2C2   2O1 0.000  0.000  180.000  0.000  0.000
IC  1H11   1C1   1C2   2C1 0.000  0.000  60.000  0.000  0.000
IC   2C1   1C1  *1C2   1C3 0.000  0.000  -120.000  0.000  0.000
IC   1C1   1C2   2C1   2C2 0.000  0.000  -180.000  0.000  0.000
IC   2C2   1C2  *2C1  2H11 0.000  0.000  120.000  0.000  0.000
IC   2C2   1C2  *2C1  2H13 0.000  0.000  -120.000  0.000  0.000
IC   1C2   2C1   2C2   2O1 0.000  0.000  180.000  0.000  0.000


PRES P00272 0.000 ! linkage between AACR and 13BDT
dele atom 1H22
dele atom 2H12

ATOM 1H21   HGA1      0.090!
ATOM 1H3    HGP1      0.420!
ATOM 1C3    CG2O2     0.840!
ATOM 1C2    CG311    -0.130!
ATOM 1O2    OG311    -0.590!
ATOM 1O1    OG2D1    -0.630!
ATOM 2H11   HGA2      0.090!
ATOM 2H13   HGA2      0.090!
ATOM 2C1    CG321    -0.180!

BOND 1C2 2C1

IC  1H21   1C1  *1C2   2C1 0.000  0.000  -120.000  0.000  0.000
IC  1H21   1C3  *1C2   2C1 0.000  0.000  120.000  0.000  0.000
IC   1C1   1C3  *1C2   2C1 0.000  0.000  -120.000  0.000  0.000
IC  2H11  2H13  *2C1   1C2 0.000  0.000  -120.000  0.000  0.000
IC  2H11   2C2  *2C1   1C2 0.000  0.000  120.000  0.000  0.000
IC  2H13   2C2  *2C1   1C2 0.000  0.000  -120.000  0.000  0.000
IC   1C1   1C2   2C1   2C2 0.000  0.000  -180.000  0.000  0.000
IC   1C2   2C1   2C2   2C3 0.000  0.000  180.000  0.000  0.000
IC  1H11   1C1   1C2   2C1 0.000  0.000  60.000  0.000  0.000
IC   2C1   1C1  *1C2   1C3 0.000  0.000  -120.000  0.000  0.000
IC   1C1   1C2   2C1   2C2 0.000  0.000  -180.000  0.000  0.000
IC   2C2   1C2  *2C1  2H11 0.000  0.000  120.000  0.000  0.000
IC  2H11   1C2  *2C1  2H13 0.000  0.000  120.000  0.000  0.000
IC   1C2   2C1   2C2   2C3 0.000  0.000  180.000  0.000  0.000


PRES P00273 0.000 ! linkage between AACR and EIMINI
dele atom 1H22
dele atom 2H12

ATOM 1H21   HGA1      0.090!
ATOM 1H3    HGP1      0.420!
ATOM 1C3    CG2O2     0.840!
ATOM 1C2    CG311    -0.130!
ATOM 1O2    OG311    -0.590!
ATOM 1O1    OG2D1    -0.630!
ATOM 2H11   HGA2      0.090!
ATOM 2H13   HGA2      0.090!
ATOM 2C1    CG321    -0.180!

BOND 1C2 2C1

IC  1H21   1C1  *1C2   2C1 0.000  0.000  -120.000  0.000  0.000
IC  1H21   1C3  *1C2   2C1 0.000  0.000  120.000  0.000  0.000
IC   1C1   1C3  *1C2   2C1 0.000  0.000  -120.000  0.000  0.000
IC  2H11  2H13  *2C1   1C2 0.000  0.000  -120.000  0.000  0.000
IC  2H11   2C2  *2C1   1C2 0.000  0.000  120.000  0.000  0.000
IC  2H13   2C2  *2C1   1C2 0.000  0.000  -120.000  0.000  0.000
IC   1C1   1C2   2C1   2C2 0.000  0.000  -180.000  0.000  0.000
IC   1C2   2C1   2C2   2N2 0.000  0.000  180.000  0.000  0.000
IC   1C3   1C1  *1C2   2C1 0.000  0.000  120.000  0.000  0.000
IC   1C1   1C2   2C1   2C2 0.000  0.000  -180.000  0.000  0.000
IC   2C2   1C2  *2C1  2H11 0.000  0.000  120.000  0.000  0.000
IC  2H11   1C2  *2C1  2H13 0.000  0.000  120.000  0.000  0.000
IC   1C2   2C1   2C2   2N2 0.000  0.000  180.000  0.000  0.000


PRES P00274 0.000 ! linkage between AACS and ETHOXI
dele atom 1H22
dele atom 2H12

ATOM 1H21   HGA1      0.090!
ATOM 1H3    HGP1      0.420!
ATOM 1C3    CG2O2     0.840!
ATOM 1C2    CG311    -0.130!
ATOM 1O2    OG311    -0.590!
ATOM 1O1    OG2D1    -0.630!
ATOM 2H11   HGA2      0.090!
ATOM 2H13   HGA2      0.090!
ATOM 2C1    CG321    -0.180!

BOND 1C2 2C1

IC  1H21   1C1  *1C2   2C1 0.000  0.000  120.000  0.000  0.000
IC  1H21   1C3  *1C2   2C1 0.000  0.000  -120.000  0.000  0.000
IC   1C1   1C3  *1C2   2C1 0.000  0.000  120.000  0.000  0.000
IC  2H11  2H13  *2C1   1C2 0.000  0.000  -120.000  0.000  0.000
IC  2H11   2C2  *2C1   1C2 0.000  0.000  120.000  0.000  0.000
IC  2H13   2C2  *2C1   1C2 0.000  0.000  -120.000  0.000  0.000
IC   1C1   1C2   2C1   2C2 0.000  0.000  180.000  0.000  0.000
IC   1C2   2C1   2C2   2O1 0.000  0.000  -180.000  0.000  0.000
IC  1H11   1C1   1C2   2C1 0.000  0.000  60.000  0.000  0.000
IC   2C1   1C1  *1C2   1C3 0.000  0.000  120.000  0.000  0.000
IC   1C1   1C2   2C1   2C2 0.000  0.000  180.000  0.000  0.000
IC   2C2   1C2  *2C1  2H11 0.000  0.000  120.000  0.000  0.000
IC   2C2   1C2  *2C1  2H13 0.000  0.000  -120.000  0.000  0.000
IC   1C2   2C1   2C2   2O1 0.000  0.000  -180.000  0.000  0.000


PRES P00275 0.000 ! linkage between AACR and VIPR
dele atom 1H22
dele atom 2H12

ATOM 1H21   HGA1      0.090!
ATOM 1H3    HGP1      0.420!
ATOM 1C3    CG2O2     0.840!
ATOM 1C2    CG311    -0.130!
ATOM 1O2    OG311    -0.590!
ATOM 1O1    OG2D1    -0.630!
ATOM 2H11   HGA2      0.090!
ATOM 2H13   HGA2      0.090!
ATOM 2C1    CG321    -0.180!

BOND 1C2 2C1

IC  1H21   1C1  *1C2   2C1 0.000  0.000  -120.000  0.000  0.000
IC  1H21   1C3  *1C2   2C1 0.000  0.000  120.000  0.000  0.000
IC   1C1   1C3  *1C2   2C1 0.000  0.000  -120.000  0.000  0.000
IC  2H11  2H13  *2C1   1C2 0.000  0.000  -120.000  0.000  0.000
IC  2H11   2C2  *2C1   1C2 0.000  0.000  120.000  0.000  0.000
IC  2H13   2C2  *2C1   1C2 0.000  0.000  -120.000  0.000  0.000
IC   1C1   1C2   2C1   2C2 0.000  0.000  180.000  0.000  0.000
IC  1H11   1C1   1C2   2C1 0.000  0.000  60.000  0.000  0.000
IC   2C1   1C1  *1C2   1C3 0.000  0.000  -120.000  0.000  0.000
IC   1C1   1C2   2C1   2C2 0.000  0.000  180.000  0.000  0.000
IC   2C2   1C2  *2C1  2H11 0.000  0.000  120.000  0.000  0.000
IC   2C2   1C2  *2C1  2H13 0.000  0.000  -120.000  0.000  0.000
IC   1C2   2C1   2C2   2N1 0.000  0.000  60.000  0.000  0.000


PRES P00276 0.000 ! linkage between AACR and VIPS
dele atom 1H22
dele atom 2H12

ATOM 1H21   HGA1      0.090!
ATOM 1H3    HGP1      0.420!
ATOM 1C3    CG2O2     0.840!
ATOM 1C2    CG311    -0.130!
ATOM 1O2    OG311    -0.590!
ATOM 1O1    OG2D1    -0.630!
ATOM 2H11   HGA2      0.090!
ATOM 2H13   HGA2      0.090!
ATOM 2C1    CG321    -0.180!

BOND 1C2 2C1

IC  1H21   1C1  *1C2   2C1 0.000  0.000  -120.000  0.000  0.000
IC  1H21   1C3  *1C2   2C1 0.000  0.000  120.000  0.000  0.000
IC   1C1   1C3  *1C2   2C1 0.000  0.000  -120.000  0.000  0.000
IC  2H11  2H13  *2C1   1C2 0.000  0.000  -120.000  0.000  0.000
IC  2H11   2C2  *2C1   1C2 0.000  0.000  120.000  0.000  0.000
IC  2H13   2C2  *2C1   1C2 0.000  0.000  -120.000  0.000  0.000
IC   1C1   1C2   2C1   2C2 0.000  0.000  -180.000  0.000  0.000
IC  1H11   1C1   1C2   2C1 0.000  0.000  60.000  0.000  0.000
IC   2C1   1C1  *1C2   1C3 0.000  0.000  -120.000  0.000  0.000
IC   1C1   1C2   2C1   2C2 0.000  0.000  -180.000  0.000  0.000
IC   2C2   1C2  *2C1  2H11 0.000  0.000  120.000  0.000  0.000
IC   2C2   1C2  *2C1  2H13 0.000  0.000  -120.000  0.000  0.000
IC   1C2   2C1   2C2   2N1 0.000  0.000  -60.000  0.000  0.000


PRES P00277 0.000 ! linkage between AACS and KETN
dele atom 1H22
dele atom 2H12

ATOM 1H21   HGA1      0.090!
ATOM 1H3    HGP1      0.420!
ATOM 1C3    CG2O2     0.840!
ATOM 1C2    CG311    -0.130!
ATOM 1O2    OG311    -0.590!
ATOM 1O1    OG2D1    -0.630!
ATOM 2H11   HGA2      0.090!
ATOM 2H13   HGA2      0.090!
ATOM 2C1    CG321    -0.180!

BOND 1C2 2C1

IC  1H21   1C1  *1C2   2C1 0.000  0.000  120.000  0.000  0.000
IC  1H21   1C3  *1C2   2C1 0.000  0.000  -120.000  0.000  0.000
IC   1C1   1C3  *1C2   2C1 0.000  0.000  120.000  0.000  0.000
IC  2H11  2H13  *2C1   1C2 0.000  0.000  120.000  0.000  0.000
IC  2H11   2C2  *2C1   1C2 0.000  0.000  -120.000  0.000  0.000
IC  2H13   2C2  *2C1   1C2 0.000  0.000  120.000  0.000  0.000
IC   1C1   1C2   2C1   2C2 0.000  0.000  180.000  0.000  0.000
IC   1C2   2C1   2C2   2C3 0.000  0.000  -180.000  0.000  0.000
IC  1H11   1C1   1C2   2C1 0.000  0.000  60.000  0.000  0.000
IC   2C1   1C1  *1C2   1C3 0.000  0.000  120.000  0.000  0.000
IC   1C1   1C2   2C1   2C2 0.000  0.000  180.000  0.000  0.000
IC   2C2   1C2  *2C1  2H11 0.000  0.000  -120.000  0.000  0.000
IC   2C2   1C2  *2C1  2H13 0.000  0.000  120.000  0.000  0.000
IC   1C2   2C1   2C2   2C3 0.000  0.000  -180.000  0.000  0.000


PRES P00278 -0.000 ! linkage between NYL6 and ETHOX
dele atom 1HE2
dele atom 2HO1

ATOM 1HE1   HGA2      0.090!
ATOM 1CE    CG321    -0.010!
ATOM 1HE3   HGA2      0.090!
ATOM 2H11   HGA2      0.090!
ATOM 2H13   HGA2      0.090!
ATOM 2C1    CG321    -0.010!
ATOM 2O1    OG301    -0.340!

BOND 1CE 2O1

IC  1HE1   1C5  *1CE   2O1 0.000  0.000  180.000  0.000  0.000
IC  1HE1  1HE3  *1CE   2O1 0.000  0.000  -120.000  0.000  0.000
IC   1C5  1HE3  *1CE   2O1 0.000  0.000  120.000  0.000  0.000
IC   1C4   1C5   1CE   2O1 0.000  0.000  180.000  0.000  0.000
IC   1C5   1CE   2O1   2C1 0.000  0.000  -180.000  0.000  0.000
IC   1CE   2O1   2C1   2C2 0.000  0.000  -180.000  0.000  0.000
IC   1C4   1C5   1CE   2O1 0.000  0.000  180.000  0.000  0.000
IC   2O1   1C5  *1CE  1HE1 0.000  0.000  -180.000  0.000  0.000
IC   1C5   1CE   2O1   2C1 0.000  0.000  -180.000  0.000  0.000
IC   1CE   2O1   2C1   2C2 0.000  0.000  -180.000  0.000  0.000


PRES P00279 -0.000 ! linkage between NYL3 and PROXR
dele atom 1HE2
dele atom 2HO1

ATOM 1HE1   HGA2      0.090!
ATOM 1HE3   HGA2      0.090!
ATOM 1CE    CG321    -0.010!
ATOM 2H11   HGA2      0.090!
ATOM 2H13   HGA2      0.090!
ATOM 2C1    CG321    -0.010!
ATOM 2O1    OG301    -0.340!

BOND 1CE 2O1

IC  1HE1   1C2  *1CE   2O1 0.000  0.000  120.000  0.000  0.000
IC  1HE1  1HE3  *1CE   2O1 0.000  0.000  -120.000  0.000  0.000
IC   1C2  1HE3  *1CE   2O1 0.000  0.000  120.000  0.000  0.000
IC   1C1   1C2   1CE   2O1 0.000  0.000  180.000  0.000  0.000
IC   1C2   1CE   2O1   2C1 0.000  0.000  180.000  0.000  0.000
IC   1CE   2O1   2C1   2C2 0.000  0.000  180.000  0.000  0.000
IC   1C1   1C2   1CE   2O1 0.000  0.000  180.000  0.000  0.000
IC   2O1   1C2  *1CE  1HE1 0.000  0.000  -120.000  0.000  0.000
IC   1C2   1CE   2O1   2C1 0.000  0.000  180.000  0.000  0.000
IC   1CE   2O1   2C1   2C2 0.000  0.000  180.000  0.000  0.000


PRES P00280 -0.000 ! linkage between AMIDU and ETHOX
dele atom 1HE2
dele atom 2HO1

ATOM 1HE1   HGA2      0.090!
ATOM 1HE3   HGA2      0.090!
ATOM 1CE    CG321    -0.010!
ATOM 2H11   HGA2      0.090!
ATOM 2H13   HGA2      0.090!
ATOM 2C1    CG321    -0.010!
ATOM 2O1    OG301    -0.340!

BOND 1CE 2O1

IC  1HE1   1C1  *1CE   2O1 0.000  0.000  120.000  0.000  0.000
IC  1HE1  1HE3  *1CE   2O1 0.000  0.000  -120.000  0.000  0.000
IC   1C1  1HE3  *1CE   2O1 0.000  0.000  120.000  0.000  0.000
IC   1N1   1C1   1CE   2O1 0.000  0.000  180.000  0.000  0.000
IC   1C1   1CE   2O1   2C1 0.000  0.000  180.000  0.000  0.000
IC   1CE   2O1   2C1   2C2 0.000  0.000  180.000  0.000  0.000
IC   1N1   1C1   1CE   2O1 0.000  0.000  180.000  0.000  0.000
IC   2O1   1C1  *1CE  1HE1 0.000  0.000  -120.000  0.000  0.000
IC   1C1   1CE   2O1   2C1 0.000  0.000  180.000  0.000  0.000
IC   1CE   2O1   2C1   2C2 0.000  0.000  180.000  0.000  0.000


PRES P00281 -0.000 ! linkage between PROXIS and AAMDR
dele atom 1HO1
dele atom 2H12

ATOM 1H21   HGA2      0.090!
ATOM 1H23   HGA2      0.090!
ATOM 1C2    CG321    -0.010!
ATOM 1O1    OG301    -0.340!
ATOM 2H11   HGA2      0.090!
ATOM 2H13   HGA2      0.090!
ATOM 2C1    CG321    -0.010!

BOND 1O1 2C1

IC  2H11  2H13  *2C1   1O1 0.000  0.000  -120.000  0.000  0.000
IC  2H11   2C2  *2C1   1O1 0.000  0.000  120.000  0.000  0.000
IC  2H13   2C2  *2C1   1O1 0.000  0.000  -120.000  0.000  0.000
IC   1C1   1C2   1O1   2C1 0.000  0.000  180.000  0.000  0.000
IC   1C2   1O1   2C1   2C2 0.000  0.000  -180.000  0.000  0.000
IC   1C1   1C2   1O1   2C1 0.000  0.000  180.000  0.000  0.000
IC   1C2   1O1   2C1   2C2 0.000  0.000  -180.000  0.000  0.000
IC   2C2   1O1  *2C1  2H11 0.000  0.000  120.000  0.000  0.000
IC   2C2   1O1  *2C1  2H13 0.000  0.000  -120.000  0.000  0.000
IC   1O1   2C1   2C2   2C3 0.000  0.000  60.000  0.000  0.000


PRES P00282 -0.000 ! linkage between PROXIR and NIPAMS
dele atom 1HO1
dele atom 2H12

ATOM 1H21   HGA2      0.090!
ATOM 1H23   HGA2      0.090!
ATOM 1C2    CG321    -0.010!
ATOM 1O1    OG301    -0.340!
ATOM 2H11   HGA2      0.090!
ATOM 2H13   HGA2      0.090!
ATOM 2C1    CG321    -0.010!

BOND 1O1 2C1

IC  2H11  2H13  *2C1   1O1 0.000  0.000  -120.000  0.000  0.000
IC  2H11   2C2  *2C1   1O1 0.000  0.000  120.000  0.000  0.000
IC  2H13   2C2  *2C1   1O1 0.000  0.000  -120.000  0.000  0.000
IC   1C1   1C2   1O1   2C1 0.000  0.000  -180.000  0.000  0.000
IC   1C2   1O1   2C1   2C2 0.000  0.000  180.000  0.000  0.000
IC   1C1   1C2   1O1   2C1 0.000  0.000  -180.000  0.000  0.000
IC   1C2   1O1   2C1   2C2 0.000  0.000  180.000  0.000  0.000
IC   2C2   1O1  *2C1  2H11 0.000  0.000  120.000  0.000  0.000
IC   2C2   1O1  *2C1  2H13 0.000  0.000  -120.000  0.000  0.000
IC   1O1   2C1   2C2   2C3 0.000  0.000  -60.000  0.000  0.000


PRES P00283 -0.000 ! linkage between ETHOXI and 14IPC
dele atom 1HO1
dele atom 2H12

ATOM 1H21   HGA2      0.090!
ATOM 1H23   HGA2      0.090!
ATOM 1C2    CG321    -0.010!
[truncated: 951,636 more chars]
