# Supplementary material for: Integrative Computational Prediction Strategy for Antibody–Antigen Binding: A Case Study on Interleukin‑1 Beta
Source: J Chem Inf Model. 2026 May 27;66(11):6659–75. doi: 10.1021/acs.jcim.6c00781 (PMC13250912; doi:10.1021/acs.jcim.6c00781)
Supplement: Supplementary file 2 [file ci6c00781_si_002.zip › charmm-gui-4g6m-AgESSA-r01/toppar.str]

* GENERATED BY CHARMM-GUI (http://www.charmm-gui.org) v3.7 on Aug, 08. 2025. JOBID=5465329178
* Stream file for topology and parameter reading
* 

! protein topology and parameter
open read card unit 10 name toppar/top_all36_prot.rtf
read  rtf card unit 10

open read card unit 20 name toppar/par_all36m_prot.prm
read para card unit 20 flex

! nucleic acids
open read card unit 10 name toppar/top_all36_na.rtf
read  rtf card unit 10 append

open read card unit 20 name toppar/par_all36_na.prm
read para card unit 20 append flex

! carbohydrates
open read card unit 10 name toppar/top_all36_carb.rtf
read  rtf card unit 10 append

open read card unit 20 name toppar/par_all36_carb.prm
read para card unit 20 append flex

! lipids
open read card unit 10 name toppar/top_all36_lipid.rtf
read  rtf card unit 10 append

open read card unit 20 name toppar/par_all36_lipid.prm
read para card unit 20 append flex

! CGENFF
open read card unit 10 name toppar/top_all36_cgenff.rtf
read  rtf card unit 10 append

open read card unit 20 name toppar/par_all36_cgenff.prm
read para card unit 20 append flex

! Phosphates and Sulfates
stream toppar/toppar_all36_moreions.str

! Interface FF
open read card unit 10 name toppar/top_interface.rtf
read  rtf card unit 10 append

open read card unit 10 name toppar/par_interface.prm
read para card unit 10 append flex

stream toppar/toppar_all36_nano_lig.str
stream toppar/toppar_all36_nano_lig_patch.str

! Additional topologies and parameters for synthetic polymer
stream toppar/toppar_all36_synthetic_polymer.str
stream toppar/toppar_all36_synthetic_polymer_patch.str
stream toppar/toppar_all36_polymer_solvent.str

! Additional topologies and parameters for water and ions
stream toppar/toppar_water_ions.str
stream toppar/toppar_dum_noble_gases.str
stream toppar/toppar_ions_won.str
stream toppar/cam.str

! Additional topologies and parameters for protein
stream toppar/toppar_all36_prot_arg0.str
stream toppar/toppar_all36_prot_c36m_d_aminoacids.str
stream toppar/toppar_all36_prot_fluoro_alkanes.str
stream toppar/toppar_all36_prot_heme.str
stream toppar/toppar_all36_prot_na_combined.str
stream toppar/toppar_all36_prot_retinol.str
stream toppar/toppar_all36_prot_model.str
stream toppar/toppar_all36_prot_modify_res.str

! Additional topologies and parameters for nucleic acids
stream toppar/toppar_all36_na_nad_ppi.str
stream toppar/toppar_all36_na_rna_modified.str

! Additional topologies and parameters for lipids
stream toppar/toppar_all36_lipid_sphingo.str
stream toppar/toppar_all36_lipid_archaeal.str
stream toppar/toppar_all36_lipid_bacterial.str
stream toppar/toppar_all36_lipid_cardiolipin.str
stream toppar/toppar_all36_lipid_cholesterol.str
stream toppar/toppar_all36_lipid_dag.str
stream toppar/toppar_all36_lipid_inositol.str
stream toppar/toppar_all36_lipid_lnp.str
stream toppar/toppar_all36_lipid_lps.str
stream toppar/toppar_all36_lipid_mycobacterial.str
stream toppar/toppar_all36_lipid_miscellaneous.str
stream toppar/toppar_all36_lipid_model.str
stream toppar/toppar_all36_lipid_prot.str
stream toppar/toppar_all36_lipid_tag.str
stream toppar/toppar_all36_lipid_yeast.str
stream toppar/toppar_all36_lipid_hmmm.str
stream toppar/toppar_all36_lipid_detergent.str
stream toppar/toppar_all36_lipid_ether.str
stream toppar/toppar_all36_lipid_oxidized.str

! Additional topologies and parameters for carbohydrates
stream toppar/toppar_all36_carb_glycolipid.str
stream toppar/toppar_all36_carb_glycopeptide.str
stream toppar/toppar_all36_carb_imlab.str

! Additional topologies and parameters for spin/fluorophore labels
stream toppar/toppar_all36_label_spin.str
stream toppar/toppar_all36_label_fluorophore.str
