# Supplementary material for: Integrative Computational Prediction Strategy for Antibody–Antigen Binding: A Case Study on Interleukin‑1 Beta
Source: J Chem Inf Model. 2026 May 27;66(11):6659–75. doi: 10.1021/acs.jcim.6c00781 (PMC13250912; doi:10.1021/acs.jcim.6c00781)
Supplement: Supplementary file 2 [file ci6c00781_si_002.zip › charmm-gui-4g6m-AgESSA-r02/openmm/run_mdsim.sh]

#!/bin/bash

# Log file
LOG="log_4g6m_cmp_agessa_r02.log" 

# Set home directory
HOME_DIR=$(pwd)

echo 'Beginning of the run' >> $LOG 2>> $LOG

# Activate the conda environment
echo "------------" >> $LOG 2>> $LOG
echo "RUNNING: Activating conda environment" >> $LOG 2>> $LOG
echo "------------" >> $LOG 2>> $LOG
eval "$(conda shell.bash hook)"
conda activate mdsim

# Check if the conda environment activation was successful
if [ $? -ne 0 ]; then
    echo "Failed to activate conda environment 'mdsim'. Exiting..." >> $LOG 2>> $LOG
    exit 1
fi

# Load CUDA (if necessary, adjust the CUDA path)
echo "------------" >> $LOG 2>> $LOG
echo "RUNNING: Loading CUDA 12.9" >> $LOG 2>> $LOG
echo "------------" >> $LOG 2>> $LOG
export PATH=/usr/local/cuda-12.4/bin${PATH:+:${PATH}}
export LD_LIBRARY_PATH=/usr/local/cuda-12.4/lib64${LD_LIBRARY_PATH:+:${LD_LIBRARY_PATH}}

# Check if CUDA was successfully loaded
nvcc --version >> $LOG 2>> $LOG
if [ $? -ne 0 ]; then
    echo "Failed to load CUDA. Exiting..." >> $LOG 2>> $LOG
    exit 1
fi

# Navigate to the home directory
cd $HOME_DIR

# Equilibration step
echo "------------" >> $LOG 2>> $LOG
echo "Running Equilibration" >> $LOG 2>> $LOG
echo "===============================================================================" >> $LOG 2>> $LOG

# Define your input parameters
init="step3_input"
equi_prefix="step4_equilibration"
prod_prefix="step5_production_r02" #run sayına göre numaralandır
input_param="-t toppar.str -p ${init}.psf -c ${init}.crd -b sysinfo.dat"

# Run the equilibration step
python -u openmm_run.py -i ${equi_prefix}.inp ${input_param} -orst ${equi_prefix}.rst -odcd ${equi_prefix}.dcd >> $LOG 2>> $LOG

# Check if equilibration was successful
if [ $? -ne 0 ]; then
    echo "Equilibration step failed. Exiting..." >> $LOG 2>> $LOG
    exit 1
fi

# Production step
echo "------------" >> $LOG 2>> $LOG
echo "Running Production" >> $LOG 2>> $LOG
echo "===============================================================================" >> $LOG 2>> $LOG

cnt=1
cntmax=30  

while [ $cnt -le $cntmax ]
do
    pcnt=$((cnt - 1))
    istep="step5_r1_${cnt}"
    pstep="step5_r1_${pcnt}"
    if [ $cnt -eq 1 ]; then
        pstep=${equi_prefix}
    fi
    input_param="-t toppar.str -p ${init}.psf -c ${init}.crd -irst ${pstep}.rst"
    python -u openmm_run.py -i ${prod_prefix}.inp ${input_param} -orst ${istep}.rst -odcd ${istep}.dcd >> $LOG 2>> $LOG
    
    # Check if the production step was successful
    if [ $? -ne 0 ]; then
        echo "Production step $cnt failed. Exiting..." >> $LOG 2>> $LOG
        exit 1
    fi
    
    cnt=$((cnt + 1))
done

echo "===============================================================================" >> $LOG 2>> $LOG
echo "done with script" >> $LOG 2>> $LOG
echo "------------" >> $LOG 2>> $LOG
echo "" >> $LOG 2>> $LOG
