# Supplementary material for: Integrative Computational Prediction Strategy for Antibody–Antigen Binding: A Case Study on Interleukin‑1 Beta
Source: J Chem Inf Model. 2026 May 27;66(11):6659–75. doi: 10.1021/acs.jcim.6c00781 (PMC13250912; doi:10.1021/acs.jcim.6c00781)
Supplement: Supplementary file 3 [file ci6c00781_si_003.zip › charmm-gui-4g6m-Blind-r01/balancedmodel9_6mblind.pdb]

ATOM      1  N   PRO A   2      24.553  34.539 -17.574  1.00  0.00      RA0  N  
ATOM      2  CA  PRO A   2      23.173  34.761 -18.026  1.00  0.00      RA0  C  
ATOM      3  C   PRO A   2      22.546  33.533 -18.688  1.00  0.00      RA0  C  
ATOM      4  O   PRO A   2      23.204  32.839 -19.466  1.00  0.00      RA0  O  
ATOM      5  CB  PRO A   2      23.340  35.949 -18.979  1.00  0.00      RA0  C  
ATOM      6  CG  PRO A   2      24.751  35.804 -19.548  1.00  0.00      RA0  C  
ATOM      7  CD  PRO A   2      25.542  35.265 -18.361  1.00  0.00      RA0  C  
ATOM      8  N   VAL A   3      21.263  33.271 -18.375  1.00  0.00      RA0  N  
ATOM      9  CA  VAL A   3      20.476  32.146 -18.902  1.00  0.00      RA0  C  
ATOM     10  C   VAL A   3      20.461  32.161 -20.451  1.00  0.00      RA0  C  
ATOM     11  O   VAL A   3      20.347  33.235 -21.047  1.00  0.00      RA0  O  
ATOM     12  CB  VAL A   3      19.060  32.137 -18.304  1.00  0.00      RA0  C  
ATOM     13  CG1 VAL A   3      18.340  33.457 -18.557  1.00  0.00      RA0  C  
ATOM     14  CG2 VAL A   3      18.240  30.936 -18.781  1.00  0.00      RA0  C  
ATOM     15  H   VAL A   3      20.789  34.003 -17.888  1.00  0.00      RA0  H  
ATOM     16  N   ARG A   4      20.651  30.982 -21.080  1.00  0.00      RA0  N  
ATOM     17  CA  ARG A   4      20.678  30.824 -22.539  1.00  0.00      RA0  C  
ATOM     18  C   ARG A   4      19.296  31.098 -23.125  1.00  0.00      RA0  C  
ATOM     19  O   ARG A   4      18.320  30.475 -22.703  1.00  0.00      RA0  O  
ATOM     20  CB  ARG A   4      21.148  29.350 -22.806  1.00  0.00      RA0  C  
ATOM     21  CG  ARG A   4      20.561  28.216 -21.897  1.00  0.00      RA0  C  
ATOM     22  CD  ARG A   4      21.000  26.721 -22.072  1.00  0.00      RA0  C  
ATOM     23  NE  ARG A   4      20.229  25.795 -21.198  1.00  0.00      RA0  N  
ATOM     24  CZ  ARG A   4      20.081  24.420 -21.403  1.00  0.00      RA0  C  
ATOM     25  NH1 ARG A   4      20.732  23.787 -22.399  1.00  0.00      RA0  N1+
ATOM     26  NH2 ARG A   4      19.263  23.668 -20.621  1.00  0.00      RA0  N  
ATOM     27  H   ARG A   4      20.646  30.176 -20.498  1.00  0.00      RA0  H  
ATOM     28  HE  ARG A   4      19.729  26.249 -20.451  1.00  0.00      RA0  H  
ATOM     29 HH11 ARG A   4      20.584  22.785 -22.506  1.00  0.00      RA0  H  
ATOM     30 HH12 ARG A   4      21.350  24.239 -23.043  1.00  0.00      RA0  H  
ATOM     31 HH21 ARG A   4      19.181  22.654 -20.759  1.00  0.00      RA0  H  
ATOM     32 HH22 ARG A   4      18.684  24.024 -19.884  1.00  0.00      RA0  H  
ATOM     33  N   SER A   5      19.208  32.057 -24.065  1.00  0.00      RA0  N  
ATOM     34  CA  SER A   5      17.945  32.430 -24.706  1.00  0.00      RA0  C  
ATOM     35  C   SER A   5      18.102  32.795 -26.186  1.00  0.00      RA0  C  
ATOM     36  O   SER A   5      19.213  33.060 -26.646  1.00  0.00      RA0  O  
ATOM     37  CB  SER A   5      17.510  33.574 -23.812  1.00  0.00      RA0  C  
ATOM     38  OG  SER A   5      18.718  34.077 -23.214  1.00  0.00      RA0  O  
ATOM     39  H   SER A   5      19.964  32.654 -24.336  1.00  0.00      RA0  H  
ATOM     40  HG  SER A   5      18.854  33.643 -22.378  1.00  0.00      RA0  H  
ATOM     41  N   LEU A   6      16.981  32.809 -26.921  1.00  0.00      RA0  N  
ATOM     42  CA  LEU A   6      16.928  33.157 -28.334  1.00  0.00      RA0  C  
ATOM     43  C   LEU A   6      15.665  33.926 -28.689  1.00  0.00      RA0  C  
ATOM     44  O   LEU A   6      14.611  33.698 -28.087  1.00  0.00      RA0  O  
ATOM     45  CB  LEU A   6      17.157  31.921 -29.219  1.00  0.00      RA0  C  
ATOM     46  CG  LEU A   6      16.271  30.695 -28.960  1.00  0.00      RA0  C  
ATOM     47  CD1 LEU A   6      14.895  30.783 -29.623  1.00  0.00      RA0  C  
ATOM     48  CD2 LEU A   6      16.987  29.415 -29.390  1.00  0.00      RA0  C  
ATOM     49  H   LEU A   6      16.112  32.534 -26.501  1.00  0.00      RA0  H  
ATOM     50  N   ASN A   7      15.781  34.842 -29.661  1.00  0.00      RA0  N  
ATOM     51  CA  ASN A   7      14.666  35.661 -30.124  1.00  0.00      RA0  C  
ATOM     52  C   ASN A   7      14.044  35.013 -31.348  1.00  0.00      RA0  C  
ATOM     53  O   ASN A   7      14.758  34.670 -32.290  1.00  0.00      RA0  O  
ATOM     54  CB  ASN A   7      15.083  37.095 -30.439  1.00  0.00      RA0  C  
ATOM     55  CG  ASN A   7      15.045  37.914 -29.167  1.00  0.00      RA0  C  
ATOM     56  ND2 ASN A   7      16.187  38.587 -28.937  1.00  0.00      RA0  N  
ATOM     57  OD1 ASN A   7      14.063  37.938 -28.433  1.00  0.00      RA0  O  
ATOM     58  H   ASN A   7      16.611  34.846 -30.217  1.00  0.00      RA0  H  
ATOM     59 HD21 ASN A   7      16.950  38.525 -29.583  1.00  0.00      RA0  H  
ATOM     60 HD22 ASN A   7      16.315  39.149 -28.119  1.00  0.00      RA0  H  
ATOM     61  N   CYS A   8      12.716  34.806 -31.317  1.00  0.00      RA0  N  
ATOM     62  CA  CYS A   8      12.023  34.113 -32.397  1.00  0.00      RA0  C  
ATOM     63  C   CYS A   8      10.566  34.517 -32.531  1.00  0.00      RA0  C  
ATOM     64  O   CYS A   8       9.976  35.055 -31.597  1.00  0.00      RA0  O  
ATOM     65  CB  CYS A   8      12.188  32.612 -32.177  1.00  0.00      RA0  C  
ATOM     66  SG  CYS A   8      11.711  32.097 -30.507  1.00  0.00      RA0  S  
ATOM     67  H   CYS A   8      12.152  35.065 -30.530  1.00  0.00      RA0  H  
ATOM     68  N   THR A   9       9.965  34.167 -33.675  1.00  0.00      RA0  N  
ATOM     69  CA  THR A   9       8.532  34.320 -33.894  1.00  0.00      RA0  C  
ATOM     70  C   THR A   9       7.967  32.896 -33.989  1.00  0.00      RA0  C  
ATOM     71  O   THR A   9       8.720  31.949 -34.232  1.00  0.00      RA0  O  
ATOM     72  CB  THR A   9       8.337  35.164 -35.144  1.00  0.00      RA0  C  
ATOM     73  CG2 THR A   9       8.438  36.656 -34.829  1.00  0.00      RA0  C  
ATOM     74  OG1 THR A   9       9.312  34.810 -36.130  1.00  0.00      RA0  O  
ATOM     75  H   THR A   9      10.471  33.746 -34.423  1.00  0.00      RA0  H  
ATOM     76  HG1 THR A   9       9.275  33.861 -36.216  1.00  0.00      RA0  H  
ATOM     77  N   LEU A  10       6.661  32.739 -33.759  1.00  0.00      RA0  N  
ATOM     78  CA  LEU A  10       5.999  31.441 -33.874  1.00  0.00      RA0  C  
ATOM     79  C   LEU A  10       4.790  31.569 -34.766  1.00  0.00      RA0  C  
ATOM     80  O   LEU A  10       4.036  32.541 -34.668  1.00  0.00      RA0  O  
ATOM     81  CB  LEU A  10       5.574  30.914 -32.501  1.00  0.00      RA0  C  
ATOM     82  CG  LEU A  10       6.738  30.554 -31.576  1.00  0.00      RA0  C  
ATOM     83  CD1 LEU A  10       6.267  30.312 -30.141  1.00  0.00      RA0  C  
ATOM     84  CD2 LEU A  10       7.548  29.375 -32.115  1.00  0.00      RA0  C  
ATOM     85  H   LEU A  10       6.051  33.512 -33.582  1.00  0.00      RA0  H  
ATOM     86  N   ARG A  11       4.609  30.597 -35.654  1.00  0.00      RA0  N  
ATOM     87  CA  ARG A  11       3.442  30.560 -36.530  1.00  0.00      RA0  C  
ATOM     88  C   ARG A  11       2.817  29.200 -36.369  1.00  0.00      RA0  C  
ATOM     89  O   ARG A  11       3.550  28.230 -36.195  1.00  0.00      RA0  O  
ATOM     90  CB  ARG A  11       3.890  30.795 -37.967  1.00  0.00      RA0  C  
ATOM     91  CG  ARG A  11       3.169  31.979 -38.600  1.00  0.00      RA0  C  
ATOM     92  CD  ARG A  11       4.037  32.644 -39.661  1.00  0.00      RA0  C  
ATOM     93  NE  ARG A  11       5.311  33.034 -39.062  1.00  0.00      RA0  N  
ATOM     94  CZ  ARG A  11       5.462  34.299 -38.574  1.00  0.00      RA0  C  
ATOM     95  NH1 ARG A  11       4.450  35.186 -38.672  1.00  0.00      RA0  N1+
ATOM     96  NH2 ARG A  11       6.622  34.664 -37.993  1.00  0.00      RA0  N  
ATOM     97  H   ARG A  11       5.196  29.783 -35.657  1.00  0.00      RA0  H  
ATOM     98  HE  ARG A  11       6.004  32.310 -38.990  1.00  0.00      RA0  H  
ATOM     99 HH11 ARG A  11       4.589  36.136 -38.362  1.00  0.00      RA0  H  
ATOM    100 HH12 ARG A  11       3.532  34.963 -39.032  1.00  0.00      RA0  H  
ATOM    101 HH21 ARG A  11       6.758  35.618 -37.691  1.00  0.00      RA0  H  
ATOM    102 HH22 ARG A  11       7.383  34.025 -37.822  1.00  0.00      RA0  H  
ATOM    103  N   ASP A  12       1.477  29.115 -36.350  1.00  0.00      RA0  N  
ATOM    104  CA  ASP A  12       0.844  27.803 -36.174  1.00  0.00      RA0  C  
ATOM    105  C   ASP A  12       0.920  26.966 -37.461  1.00  0.00      RA0  C  
ATOM    106  O   ASP A  12       1.389  27.462 -38.491  1.00  0.00      RA0  O  
ATOM    107  CB  ASP A  12      -0.562  27.886 -35.537  1.00  0.00      RA0  C  
ATOM    108  CG  ASP A  12      -1.725  28.311 -36.431  1.00  0.00      RA0  C  
ATOM    109  OD1 ASP A  12      -1.618  28.285 -37.652  1.00  0.00      RA0  O  
ATOM    110  OD2 ASP A  12      -2.780  28.645 -35.888  1.00  0.00      RA0  O1-
ATOM    111  H   ASP A  12       0.916  29.905 -36.608  1.00  0.00      RA0  H  
ATOM    112  N   SER A  13       0.461  25.703 -37.389  1.00  0.00      RA0  N  
ATOM    113  CA  SER A  13       0.424  24.732 -38.483  1.00  0.00      RA0  C  
ATOM    114  C   SER A  13      -0.227  25.296 -39.745  1.00  0.00      RA0  C  
ATOM    115  O   SER A  13       0.239  25.013 -40.849  1.00  0.00      RA0  O  
ATOM    116  CB  SER A  13      -0.280  23.499 -38.026  1.00  0.00      RA0  C  
ATOM    117  OG  SER A  13       0.540  23.058 -36.969  1.00  0.00      RA0  O  
ATOM    118  H   SER A  13       0.240  25.334 -36.483  1.00  0.00      RA0  H  
ATOM    119  HG  SER A  13       0.207  22.189 -36.733  1.00  0.00      RA0  H  
ATOM    120  N   GLN A  14      -1.293  26.102 -39.574  1.00  0.00      RA0  N  
ATOM    121  CA  GLN A  14      -2.048  26.693 -40.675  1.00  0.00      RA0  C  
ATOM    122  C   GLN A  14      -1.507  28.069 -41.118  1.00  0.00      RA0  C  
ATOM    123  O   GLN A  14      -2.145  28.747 -41.927  1.00  0.00      RA0  O  
ATOM    124  CB  GLN A  14      -3.506  26.907 -40.282  1.00  0.00      RA0  C  
ATOM    125  CG  GLN A  14      -4.423  25.712 -40.517  1.00  0.00      RA0  C  
ATOM    126  CD  GLN A  14      -5.821  26.070 -40.051  1.00  0.00      RA0  C  
ATOM    127  NE2 GLN A  14      -6.250  27.285 -40.449  1.00  0.00      RA0  N  
ATOM    128  OE1 GLN A  14      -6.469  25.299 -39.350  1.00  0.00      RA0  O  
ATOM    129  H   GLN A  14      -1.482  26.472 -38.660  1.00  0.00      RA0  H  
ATOM    130 HE21 GLN A  14      -5.710  27.875 -41.055  1.00  0.00      RA0  H  
ATOM    131 HE22 GLN A  14      -7.141  27.659 -40.177  1.00  0.00      RA0  H  
ATOM    132  N   GLN A  15      -0.295  28.430 -40.636  1.00  0.00      RA0  N  
ATOM    133  CA  GLN A  15       0.487  29.644 -40.924  1.00  0.00      RA0  C  
ATOM    134  C   GLN A  15      -0.095  30.927 -40.312  1.00  0.00      RA0  C  
ATOM    135  O   GLN A  15       0.226  32.025 -40.782  1.00  0.00      RA0  O  
ATOM    136  CB  GLN A  15       0.744  29.812 -42.422  1.00  0.00      RA0  C  
ATOM    137  CG  GLN A  15       1.810  28.847 -42.940  1.00  0.00      RA0  C  
ATOM    138  CD  GLN A  15       3.194  29.347 -42.567  1.00  0.00      RA0  C  
ATOM    139  NE2 GLN A  15       4.011  29.426 -43.632  1.00  0.00      RA0  N  
ATOM    140  OE1 GLN A  15       3.521  29.646 -41.423  1.00  0.00      RA0  O  
ATOM    141  H   GLN A  15       0.095  27.859 -39.914  1.00  0.00      RA0  H  
ATOM    142 HE21 GLN A  15       3.673  29.168 -44.537  1.00  0.00      RA0  H  
ATOM    143 HE22 GLN A  15       4.954  29.742 -43.545  1.00  0.00      RA0  H  
ATOM    144  N   LYS A  16      -0.899  30.804 -39.238  1.00  0.00      RA0  N  
ATOM    145  CA  LYS A  16      -1.432  31.994 -38.573  1.00  0.00      RA0  C  
ATOM    146  C   LYS A  16      -0.358  32.581 -37.677  1.00  0.00      RA0  C  
ATOM    147  O   LYS A  16       0.396  31.837 -37.048  1.00  0.00      RA0  O  
ATOM    148  CB  LYS A  16      -2.686  31.708 -37.749  1.00  0.00      RA0  C  
ATOM    149  CG  LYS A  16      -3.787  31.049 -38.570  1.00  0.00      RA0  C  
ATOM    150  CD  LYS A  16      -5.183  31.331 -38.015  1.00  0.00      RA0  C  
ATOM    151  CE  LYS A  16      -5.449  30.824 -36.602  1.00  0.00      RA0  C  
ATOM    152  NZ  LYS A  16      -5.330  29.364 -36.575  1.00  0.00      RA0  N1+
ATOM    153  H   LYS A  16      -1.023  29.909 -38.802  1.00  0.00      RA0  H  
ATOM    154  HZ1 LYS A  16      -5.835  29.003 -35.739  1.00  0.00      RA0  H  
ATOM    155  HZ2 LYS A  16      -5.771  28.977 -37.429  1.00  0.00      RA0  H  
ATOM    156  HZ3 LYS A  16      -4.323  29.083 -36.534  1.00  0.00      RA0  H  
ATOM    157  N   SER A  17      -0.277  33.912 -37.629  1.00  0.00      RA0  N  
ATOM    158  CA  SER A  17       0.690  34.604 -36.791  1.00  0.00      RA0  C  
ATOM    159  C   SER A  17       0.076  34.886 -35.431  1.00  0.00      RA0  C  
ATOM    160  O   SER A  17      -1.147  34.904 -35.308  1.00  0.00      RA0  O  
ATOM    161  CB  SER A  17       1.189  35.774 -37.619  1.00  0.00      RA0  C  
ATOM    162  OG  SER A  17       1.706  35.229 -38.849  1.00  0.00      RA0  O  
ATOM    163  H   SER A  17      -1.022  34.463 -38.003  1.00  0.00      RA0  H  
ATOM    164  HG  SER A  17       1.018  34.662 -39.191  1.00  0.00      RA0  H  
ATOM    165  N   LEU A  18       0.926  35.123 -34.421  1.00  0.00      RA0  N  
ATOM    166  CA  LEU A  18       0.502  35.456 -33.065  1.00  0.00      RA0  C  
ATOM    167  C   LEU A  18       0.765  36.943 -32.846  1.00  0.00      RA0  C  
ATOM    168  O   LEU A  18       1.863  37.411 -33.140  1.00  0.00      RA0  O  
ATOM    169  CB  LEU A  18       1.275  34.628 -32.035  1.00  0.00      RA0  C  
ATOM    170  CG  LEU A  18       1.293  33.124 -32.329  1.00  0.00      RA0  C  
ATOM    171  CD1 LEU A  18       2.125  32.364 -31.296  1.00  0.00      RA0  C  
ATOM    172  CD2 LEU A  18      -0.109  32.531 -32.463  1.00  0.00      RA0  C  
ATOM    173  H   LEU A  18       1.910  35.165 -34.589  1.00  0.00      RA0  H  
ATOM    174  N   VAL A  19      -0.254  37.688 -32.366  1.00  0.00      RA0  N  
ATOM    175  CA  VAL A  19      -0.182  39.138 -32.110  1.00  0.00      RA0  C  
ATOM    176  C   VAL A  19      -0.613  39.466 -30.671  1.00  0.00      RA0  C  
ATOM    177  O   VAL A  19      -1.317  38.666 -30.060  1.00  0.00      RA0  O  
ATOM    178  CB  VAL A  19      -1.045  39.931 -33.094  1.00  0.00      RA0  C  
ATOM    179  CG1 VAL A  19      -0.607  39.689 -34.537  1.00  0.00      RA0  C  
ATOM    180  CG2 VAL A  19      -2.533  39.654 -32.871  1.00  0.00      RA0  C  
ATOM    181  H   VAL A  19      -1.110  37.234 -32.104  1.00  0.00      RA0  H  
ATOM    182  N   MET A  20      -0.213  40.642 -30.149  1.00  0.00      RA0  N  
ATOM    183  CA  MET A  20      -0.608  41.110 -28.819  1.00  0.00      RA0  C  
ATOM    184  C   MET A  20      -1.905  41.907 -29.003  1.00  0.00      RA0  C  
ATOM    185  O   MET A  20      -1.874  43.061 -29.451  1.00  0.00      RA0  O  
ATOM    186  CB  MET A  20       0.442  42.061 -28.240  1.00  0.00      RA0  C  
ATOM    187  CG  MET A  20       1.600  41.378 -27.518  1.00  0.00      RA0  C  
ATOM    188  SD  MET A  20       1.099  40.656 -25.950  1.00  0.00      RA0  S  
ATOM    189  CE  MET A  20       0.923  42.184 -25.019  1.00  0.00      RA0  C  
ATOM    190  H   MET A  20       0.240  41.299 -30.751  1.00  0.00      RA0  H  
ATOM    191  N   SER A  21      -3.045  41.269 -28.708  1.00  0.00      RA0  N  
ATOM    192  CA  SER A  21      -4.383  41.854 -28.864  1.00  0.00      RA0  C  
ATOM    193  C   SER A  21      -4.817  42.717 -27.675  1.00  0.00      RA0  C  
ATOM    194  O   SER A  21      -5.728  43.538 -27.805  1.00  0.00      RA0  O  
ATOM    195  CB  SER A  21      -5.256  40.667 -29.168  1.00  0.00      RA0  C  
ATOM    196  OG  SER A  21      -4.611  39.505 -28.625  1.00  0.00      RA0  O  
ATOM    197  H   SER A  21      -2.989  40.351 -28.311  1.00  0.00      RA0  H  
ATOM    198  HG  SER A  21      -5.087  39.315 -27.816  1.00  0.00      RA0  H  
ATOM    199  N   GLY A  22      -4.196  42.475 -26.529  1.00  0.00      RA0  N  
ATOM    200  CA  GLY A  22      -4.454  43.184 -25.283  1.00  0.00      RA0  C  
ATOM    201  C   GLY A  22      -3.231  43.190 -24.391  1.00  0.00      RA0  C  
ATOM    202  O   GLY A  22      -2.239  42.531 -24.721  1.00  0.00      RA0  O  
ATOM    203  H   GLY A  22      -3.451  41.803 -26.481  1.00  0.00      RA0  H  
ATOM    204  N   PRO A  23      -3.262  43.897 -23.232  1.00  0.00      RA0  N  
ATOM    205  CA  PRO A  23      -2.071  43.919 -22.355  1.00  0.00      RA0  C  
ATOM    206  C   PRO A  23      -1.648  42.558 -21.798  1.00  0.00      RA0  C  
ATOM    207  O   PRO A  23      -0.479  42.375 -21.456  1.00  0.00      RA0  O  
ATOM    208  CB  PRO A  23      -2.490  44.925 -21.276  1.00  0.00      RA0  C  
ATOM    209  CG  PRO A  23      -4.019  44.885 -21.249  1.00  0.00      RA0  C  
ATOM    210  CD  PRO A  23      -4.385  44.666 -22.713  1.00  0.00      RA0  C  
ATOM    211  N   TYR A  24      -2.592  41.605 -21.702  1.00  0.00      RA0  N  
ATOM    212  CA  TYR A  24      -2.314  40.259 -21.194  1.00  0.00      RA0  C  
ATOM    213  C   TYR A  24      -2.964  39.226 -22.096  1.00  0.00      RA0  C  
ATOM    214  O   TYR A  24      -3.449  38.202 -21.622  1.00  0.00      RA0  O  
ATOM    215  CB  TYR A  24      -2.846  40.103 -19.771  1.00  0.00      RA0  C  
ATOM    216  CG  TYR A  24      -2.115  41.069 -18.877  1.00  0.00      RA0  C  
ATOM    217  CD1 TYR A  24      -0.738  40.963 -18.750  1.00  0.00      RA0  C  
ATOM    218  CD2 TYR A  24      -2.807  42.067 -18.203  1.00  0.00      RA0  C  
ATOM    219  CE1 TYR A  24      -0.049  41.872 -17.964  1.00  0.00      RA0  C  
ATOM    220  CE2 TYR A  24      -2.115  42.972 -17.408  1.00  0.00      RA0  C  
ATOM    221  CZ  TYR A  24      -0.734  42.873 -17.288  1.00  0.00      RA0  C  
ATOM    222  OH  TYR A  24      -0.040  43.766 -16.493  1.00  0.00      RA0  O  
ATOM    223  H   TYR A  24      -3.526  41.781 -22.006  1.00  0.00      RA0  H  
ATOM    224  HH  TYR A  24      -0.650  44.406 -16.148  1.00  0.00      RA0  H  
ATOM    225  N   GLU A  25      -2.988  39.497 -23.409  1.00  0.00      RA0  N  
ATOM    226  CA  GLU A  25      -3.634  38.574 -24.333  1.00  0.00      RA0  C  
ATOM    227  C   GLU A  25      -2.953  38.505 -25.670  1.00  0.00      RA0  C  
ATOM    228  O   GLU A  25      -2.490  39.518 -26.184  1.00  0.00      RA0  O  
ATOM    229  CB  GLU A  25      -5.094  38.973 -24.536  1.00  0.00      RA0  C  
ATOM    230  CG  GLU A  25      -5.933  37.840 -25.125  1.00  0.00      RA0  C  
ATOM    231  CD  GLU A  25      -7.029  38.428 -25.977  1.00  0.00      RA0  C  
ATOM    232  OE1 GLU A  25      -6.746  39.311 -26.779  1.00  0.00      RA0  O  
ATOM    233  OE2 GLU A  25      -8.169  37.984 -25.894  1.00  0.00      RA0  O1-
ATOM    234  H   GLU A  25      -2.513  40.276 -23.826  1.00  0.00      RA0  H  
ATOM    235  N   LEU A  26      -2.916  37.295 -26.238  1.00  0.00      RA0  N  
ATOM    236  CA  LEU A  26      -2.408  37.034 -27.577  1.00  0.00      RA0  C  
ATOM    237  C   LEU A  26      -3.549  36.452 -28.390  1.00  0.00      RA0  C  
ATOM    238  O   LEU A  26      -4.352  35.681 -27.863  1.00  0.00      RA0  O  
ATOM    239  CB  LEU A  26      -1.291  35.990 -27.550  1.00  0.00      RA0  C  
ATOM    240  CG  LEU A  26      -0.013  36.392 -26.821  1.00  0.00      RA0  C  
ATOM    241  CD1 LEU A  26       0.951  35.213 -26.686  1.00  0.00      RA0  C  
ATOM    242  CD2 LEU A  26       0.663  37.581 -27.491  1.00  0.00      RA0  C  
ATOM    243  H   LEU A  26      -3.412  36.533 -25.820  1.00  0.00      RA0  H  
ATOM    244  N   LYS A  27      -3.597  36.789 -29.676  1.00  0.00      RA0  N  
ATOM    245  CA  LYS A  27      -4.565  36.246 -30.627  1.00  0.00      RA0  C  
ATOM    246  C   LYS A  27      -3.808  35.668 -31.831  1.00  0.00      RA0  C  
ATOM    247  O   LYS A  27      -2.673  36.072 -32.088  1.00  0.00      RA0  O  
ATOM    248  CB  LYS A  27      -5.601  37.284 -31.060  1.00  0.00      RA0  C  
ATOM    249  CG  LYS A  27      -6.760  37.390 -30.064  1.00  0.00      RA0  C  
ATOM    250  CD  LYS A  27      -7.801  38.428 -30.473  1.00  0.00      RA0  C  
ATOM    251  CE  LYS A  27      -9.065  38.427 -29.614  1.00  0.00      RA0  C  
ATOM    252  NZ  LYS A  27      -8.730  38.701 -28.215  1.00  0.00      RA0  N1+
ATOM    253  H   LYS A  27      -2.898  37.412 -30.039  1.00  0.00      RA0  H  
ATOM    254  HZ1 LYS A  27      -9.540  38.870 -27.594  1.00  0.00      RA0  H  
ATOM    255  HZ2 LYS A  27      -8.221  37.922 -27.741  1.00  0.00      RA0  H  
ATOM    256  HZ3 LYS A  27      -8.059  39.483 -28.072  1.00  0.00      RA0  H  
ATOM    257  N   ALA A  28      -4.439  34.746 -32.567  1.00  0.00      RA0  N  
ATOM    258  CA  ALA A  28      -3.855  34.143 -33.764  1.00  0.00      RA0  C  
ATOM    259  C   ALA A  28      -4.716  34.455 -34.982  1.00  0.00      RA0  C  
ATOM    260  O   ALA A  28      -5.931  34.258 -34.954  1.00  0.00      RA0  O  
ATOM    261  CB  ALA A  28      -3.772  32.630 -33.619  1.00  0.00      RA0  C  
ATOM    262  H   ALA A  28      -5.376  34.479 -32.327  1.00  0.00      RA0  H  
ATOM    263  N   LEU A  29      -4.085  34.950 -36.053  1.00  0.00      RA0  N  
ATOM    264  CA  LEU A  29      -4.774  35.280 -37.301  1.00  0.00      RA0  C  
ATOM    265  C   LEU A  29      -3.763  35.316 -38.442  1.00  0.00      RA0  C  
ATOM    266  O   LEU A  29      -2.570  35.507 -38.191  1.00  0.00      RA0  O  
ATOM    267  CB  LEU A  29      -5.567  36.594 -37.232  1.00  0.00      RA0  C  
ATOM    268  CG  LEU A  29      -4.753  37.891 -37.273  1.00  0.00      RA0  C  
ATOM    269  CD1 LEU A  29      -5.634  39.075 -37.671  1.00  0.00      RA0  C  
ATOM    270  CD2 LEU A  29      -4.004  38.177 -35.972  1.00  0.00      RA0  C  
ATOM    271  H   LEU A  29      -3.092  35.109 -36.045  1.00  0.00      RA0  H  
ATOM    272  N   HIS A  30      -4.223  35.107 -39.684  1.00  0.00      RA0  N  
ATOM    273  CA  HIS A  30      -3.334  35.188 -40.844  1.00  0.00      RA0  C  
ATOM    274  C   HIS A  30      -3.009  36.660 -41.059  1.00  0.00      RA0  C  
ATOM    275  O   HIS A  30      -3.920  37.493 -41.088  1.00  0.00      RA0  O  
ATOM    276  CB  HIS A  30      -4.038  34.701 -42.111  1.00  0.00      RA0  C  
ATOM    277  CG  HIS A  30      -4.306  33.215 -42.114  1.00  0.00      RA0  C  
ATOM    278  CD2 HIS A  30      -3.545  32.229 -42.749  1.00  0.00      RA0  C  
ATOM    279  ND1 HIS A  30      -5.374  32.629 -41.542  1.00  0.00      RA0  N  
ATOM    280  CE1 HIS A  30      -5.299  31.291 -41.818  1.00  0.00      RA0  C  
ATOM    281  NE2 HIS A  30      -4.174  31.044 -42.559  1.00  0.00      RA0  N  
ATOM    282  H   HIS A  30      -5.213  35.017 -39.820  1.00  0.00      RA0  H  
ATOM    283  HD1 HIS A  30      -6.093  33.042 -40.998  1.00  0.00      RA0  H  
ATOM    284  N   LEU A  31      -1.716  36.980 -41.165  1.00  0.00      RA0  N  
ATOM    285  CA  LEU A  31      -1.276  38.349 -41.392  1.00  0.00      RA0  C  
ATOM    286  C   LEU A  31      -0.803  38.524 -42.824  1.00  0.00      RA0  C  
ATOM    287  O   LEU A  31       0.053  37.768 -43.291  1.00  0.00      RA0  O  
ATOM    288  CB  LEU A  31      -0.148  38.763 -40.448  1.00  0.00      RA0  C  
ATOM    289  CG  LEU A  31      -0.585  39.017 -39.007  1.00  0.00      RA0  C  
ATOM    290  CD1 LEU A  31       0.596  39.482 -38.152  1.00  0.00      RA0  C  
ATOM    291  CD2 LEU A  31      -1.753  40.000 -38.929  1.00  0.00      RA0  C  
ATOM    292  H   LEU A  31      -1.027  36.261 -41.241  1.00  0.00      RA0  H  
ATOM    293  N   GLN A  32      -1.385  39.510 -43.526  1.00  0.00      RA0  N  
ATOM    294  CA  GLN A  32      -1.018  39.852 -44.904  1.00  0.00      RA0  C  
ATOM    295  C   GLN A  32       0.345  40.554 -44.875  1.00  0.00      RA0  C  
ATOM    296  O   GLN A  32       0.697  41.153 -43.856  1.00  0.00      RA0  O  
ATOM    297  CB  GLN A  32      -2.110  40.692 -45.549  1.00  0.00      RA0  C  
ATOM    298  CG  GLN A  32      -3.459  39.975 -45.523  1.00  0.00      RA0  C  
ATOM    299  CD  GLN A  32      -4.498  40.860 -46.172  1.00  0.00      RA0  C  
ATOM    300  NE2 GLN A  32      -5.495  40.173 -46.757  1.00  0.00      RA0  N  
ATOM    301  OE1 GLN A  32      -4.401  42.080 -46.163  1.00  0.00      RA0  O  
ATOM    302  H   GLN A  32      -1.949  40.159 -43.015  1.00  0.00      RA0  H  
ATOM    303 HE21 GLN A  32      -5.520  39.174 -46.717  1.00  0.00      RA0  H  
ATOM    304 HE22 GLN A  32      -6.231  40.651 -47.236  1.00  0.00      RA0  H  
ATOM    305  N   GLY A  33       1.085  40.481 -45.981  1.00  0.00      RA0  N  
ATOM    306  CA  GLY A  33       2.413  41.074 -46.143  1.00  0.00      RA0  C  
ATOM    307  C   GLY A  33       2.649  42.460 -45.559  1.00  0.00      RA0  C  
ATOM    308  O   GLY A  33       3.779  42.770 -45.171  1.00  0.00      RA0  O  
ATOM    309  H   GLY A  33       0.704  39.964 -46.744  1.00  0.00      RA0  H  
ATOM    310  N   GLN A  34       1.593  43.302 -45.473  1.00  0.00      RA0  N  
ATOM    311  CA  GLN A  34       1.689  44.666 -44.940  1.00  0.00      RA0  C  
ATOM    312  C   GLN A  34       1.509  44.754 -43.401  1.00  0.00      RA0  C  
ATOM    313  O   GLN A  34       1.894  45.767 -42.811  1.00  0.00      RA0  O  
ATOM    314  CB  GLN A  34       0.728  45.631 -45.644  1.00  0.00      RA0  C  
ATOM    315  CG  GLN A  34      -0.732  45.569 -45.177  1.00  0.00      RA0  C  
ATOM    316  CD  GLN A  34      -1.399  44.295 -45.648  1.00  0.00      RA0  C  
ATOM    317  NE2 GLN A  34      -2.522  44.011 -44.978  1.00  0.00      RA0  N  
ATOM    318  OE1 GLN A  34      -0.951  43.633 -46.584  1.00  0.00      RA0  O  
ATOM    319  H   GLN A  34       0.693  42.974 -45.759  1.00  0.00      RA0  H  
ATOM    320 HE21 GLN A  34      -2.710  44.447 -44.087  1.00  0.00      RA0  H  
ATOM    321 HE22 GLN A  34      -3.213  43.350 -45.278  1.00  0.00      RA0  H  
ATOM    322  N   ASP A  35       0.932  43.711 -42.765  1.00  0.00      RA0  N  
ATOM    323  CA  ASP A  35       0.677  43.664 -41.315  1.00  0.00      RA0  C  
ATOM    324  C   ASP A  35       1.609  42.717 -40.518  1.00  0.00      RA0  C  
ATOM    325  O   ASP A  35       1.440  42.586 -39.301  1.00  0.00      RA0  O  
ATOM    326  CB  ASP A  35      -0.751  43.189 -41.056  1.00  0.00      RA0  C  
ATOM    327  CG  ASP A  35      -1.758  44.259 -41.407  1.00  0.00      RA0  C  
ATOM    328  OD1 ASP A  35      -1.625  45.377 -40.915  1.00  0.00      RA0  O  
ATOM    329  OD2 ASP A  35      -2.687  43.966 -42.153  1.00  0.00      RA0  O1-
ATOM    330  H   ASP A  35       0.655  42.913 -43.292  1.00  0.00      RA0  H  
ATOM    331  N   MET A  36       2.594  42.086 -41.197  1.00  0.00      RA0  N  
ATOM    332  CA  MET A  36       3.573  41.141 -40.631  1.00  0.00      RA0  C  
ATOM    333  C   MET A  36       4.304  41.644 -39.371  1.00  0.00      RA0  C  
ATOM    334  O   MET A  36       4.574  40.849 -38.466  1.00  0.00      RA0  O  
ATOM    335  CB  MET A  36       4.571  40.757 -41.727  1.00  0.00      RA0  C  
ATOM    336  CG  MET A  36       5.500  39.580 -41.408  1.00  0.00      RA0  C  
ATOM    337  SD  MET A  36       4.926  37.958 -41.963  1.00  0.00      RA0  S  
ATOM    338  CE  MET A  36       3.561  37.688 -40.822  1.00  0.00      RA0  C  
ATOM    339  H   MET A  36       2.688  42.327 -42.162  1.00  0.00      RA0  H  
ATOM    340  N   GLU A  37       4.615  42.956 -39.313  1.00  0.00      RA0  N  
ATOM    341  CA  GLU A  37       5.328  43.592 -38.198  1.00  0.00      RA0  C  
ATOM    342  C   GLU A  37       4.576  43.532 -36.843  1.00  0.00      RA0  C  
ATOM    343  O   GLU A  37       5.199  43.691 -35.792  1.00  0.00      RA0  O  
ATOM    344  CB  GLU A  37       5.765  45.002 -38.598  1.00  0.00      RA0  C  
ATOM    345  CG  GLU A  37       7.065  44.979 -39.418  1.00  0.00      RA0  C  
ATOM    346  CD  GLU A  37       6.959  43.977 -40.554  1.00  0.00      RA0  C  
ATOM    347  OE1 GLU A  37       7.658  42.965 -40.519  1.00  0.00      RA0  O  
ATOM    348  OE2 GLU A  37       6.129  44.177 -41.439  1.00  0.00      RA0  O1-
ATOM    349  H   GLU A  37       4.575  43.479 -40.169  1.00  0.00      RA0  H  
ATOM    350  N   GLN A  38       3.258  43.272 -36.872  1.00  0.00      RA0  N  
ATOM    351  CA  GLN A  38       2.416  43.156 -35.678  1.00  0.00      RA0  C  
ATOM    352  C   GLN A  38       2.729  41.899 -34.853  1.00  0.00      RA0  C  
ATOM    353  O   GLN A  38       2.450  41.889 -33.646  1.00  0.00      RA0  O  
ATOM    354  CB  GLN A  38       0.929  43.150 -36.035  1.00  0.00      RA0  C  
ATOM    355  CG  GLN A  38       0.427  44.384 -36.787  1.00  0.00      RA0  C  
ATOM    356  CD  GLN A  38      -1.075  44.254 -36.935  1.00  0.00      RA0  C  
ATOM    357  NE2 GLN A  38      -1.550  44.647 -38.128  1.00  0.00      RA0  N  
ATOM    358  OE1 GLN A  38      -1.763  43.814 -36.018  1.00  0.00      RA0  O  
ATOM    359  H   GLN A  38       2.834  43.098 -37.763  1.00  0.00      RA0  H  
ATOM    360 HE21 GLN A  38      -0.991  44.990 -38.892  1.00  0.00      RA0  H  
ATOM    361 HE22 GLN A  38      -2.510  44.605 -38.405  1.00  0.00      RA0  H  
ATOM    362  N   GLN A  39       3.288  40.838 -35.492  1.00  0.00      RA0  N  
ATOM    363  CA  GLN A  39       3.586  39.569 -34.813  1.00  0.00      RA0  C  
ATOM    364  C   GLN A  39       4.506  39.745 -33.596  1.00  0.00      RA0  C  
ATOM    365  O   GLN A  39       5.386  40.611 -33.600  1.00  0.00      RA0  O  
ATOM    366  CB  GLN A  39       4.229  38.607 -35.813  1.00  0.00      RA0  C  
ATOM    367  CG  GLN A  39       5.625  39.091 -36.216  1.00  0.00      RA0  C  
ATOM    368  CD  GLN A  39       6.112  38.348 -37.434  1.00  0.00      RA0  C  
ATOM    369  NE2 GLN A  39       6.808  39.118 -38.284  1.00  0.00      RA0  N  
ATOM    370  OE1 GLN A  39       5.893  37.147 -37.583  1.00  0.00      RA0  O  
ATOM    371  H   GLN A  39       3.597  40.976 -36.434  1.00  0.00      RA0  H  
ATOM    372 HE21 GLN A  39       6.772  40.110 -38.127  1.00  0.00      RA0  H  
ATOM    373 HE22 GLN A  39       7.331  38.843 -39.091  1.00  0.00      RA0  H  
ATOM    374  N   VAL A  40       4.265  38.958 -32.542  1.00  0.00      RA0  N  
ATOM    375  CA  VAL A  40       5.059  39.092 -31.324  1.00  0.00      RA0  C  
ATOM    376  C   VAL A  40       6.396  38.381 -31.463  1.00  0.00      RA0  C  
ATOM    377  O   VAL A  40       6.481  37.329 -32.094  1.00  0.00      RA0  O  
ATOM    378  CB  VAL A  40       4.289  38.524 -30.135  1.00  0.00      RA0  C  
ATOM    379  CG1 VAL A  40       4.965  38.829 -28.799  1.00  0.00      RA0  C  
ATOM    380  CG2 VAL A  40       2.863  39.043 -30.166  1.00  0.00      RA0  C  
ATOM    381  H   VAL A  40       3.601  38.216 -32.645  1.00  0.00      RA0  H  
ATOM    382  N   VAL A  41       7.444  38.975 -30.884  1.00  0.00      RA0  N  
ATOM    383  CA  VAL A  41       8.766  38.384 -30.868  1.00  0.00      RA0  C  
ATOM    384  C   VAL A  41       8.967  37.796 -29.457  1.00  0.00      RA0  C  
ATOM    385  O   VAL A  41       8.860  38.503 -28.453  1.00  0.00      RA0  O  
ATOM    386  CB  VAL A  41       9.864  39.383 -31.206  1.00  0.00      RA0  C  
ATOM    387  CG1 VAL A  41      11.218  38.670 -31.194  1.00  0.00      RA0  C  
ATOM    388  CG2 VAL A  41       9.589  40.075 -32.543  1.00  0.00      RA0  C  
ATOM    389  H   VAL A  41       7.288  39.778 -30.312  1.00  0.00      RA0  H  
ATOM    390  N   PHE A  42       9.180  36.490 -29.398  1.00  0.00      RA0  N  
ATOM    391  CA  PHE A  42       9.406  35.770 -28.150  1.00  0.00      RA0  C  
ATOM    392  C   PHE A  42      10.886  35.691 -27.865  1.00  0.00      RA0  C  
ATOM    393  O   PHE A  42      11.691  35.593 -28.791  1.00  0.00      RA0  O  
ATOM    394  CB  PHE A  42       8.812  34.363 -28.251  1.00  0.00      RA0  C  
ATOM    395  CG  PHE A  42       7.404  34.439 -28.796  1.00  0.00      RA0  C  
ATOM    396  CD1 PHE A  42       6.345  34.737 -27.948  1.00  0.00      RA0  C  
ATOM    397  CD2 PHE A  42       7.164  34.218 -30.149  1.00  0.00      RA0  C  
ATOM    398  CE1 PHE A  42       5.053  34.831 -28.452  1.00  0.00      RA0  C  
ATOM    399  CE2 PHE A  42       5.873  34.316 -30.655  1.00  0.00      RA0  C  
ATOM    400  CZ  PHE A  42       4.819  34.630 -29.807  1.00  0.00      RA0  C  
ATOM    401  H   PHE A  42       9.302  35.992 -30.249  1.00  0.00      RA0  H  
ATOM    402  N   SER A  43      11.237  35.708 -26.573  1.00  0.00      RA0  N  
ATOM    403  CA  SER A  43      12.569  35.465 -26.056  1.00  0.00      RA0  C  
ATOM    404  C   SER A  43      12.413  34.128 -25.328  1.00  0.00      RA0  C  
ATOM    405  O   SER A  43      11.802  34.068 -24.259  1.00  0.00      RA0  O  
ATOM    406  CB  SER A  43      12.965  36.639 -25.183  1.00  0.00      RA0  C  
ATOM    407  OG  SER A  43      12.758  37.818 -25.962  1.00  0.00      RA0  O  
ATOM    408  H   SER A  43      10.547  35.762 -25.864  1.00  0.00      RA0  H  
ATOM    409  HG  SER A  43      13.127  37.638 -26.829  1.00  0.00      RA0  H  
ATOM    410  N   MET A  44      12.857  33.044 -25.971  1.00  0.00      RA0  N  
ATOM    411  CA  MET A  44      12.756  31.689 -25.431  1.00  0.00      RA0  C  
ATOM    412  C   MET A  44      14.025  31.338 -24.668  1.00  0.00      RA0  C  
ATOM    413  O   MET A  44      15.098  31.289 -25.259  1.00  0.00      RA0  O  
ATOM    414  CB  MET A  44      12.549  30.680 -26.558  1.00  0.00      RA0  C  
ATOM    415  CG  MET A  44      12.607  29.234 -26.062  1.00  0.00      RA0  C  
ATOM    416  SD  MET A  44      12.501  28.032 -27.396  1.00  0.00      RA0  S  
ATOM    417  CE  MET A  44      10.940  28.585 -28.098  1.00  0.00      RA0  C  
ATOM    418  H   MET A  44      13.379  33.171 -26.814  1.00  0.00      RA0  H  
ATOM    419  N   SER A  45      13.892  31.083 -23.363  1.00  0.00      RA0  N  
ATOM    420  CA  SER A  45      14.988  30.757 -22.454  1.00  0.00      RA0  C  
ATOM    421  C   SER A  45      15.027  29.274 -22.112  1.00  0.00      RA0  C  
ATOM    422  O   SER A  45      13.985  28.632 -22.040  1.00  0.00      RA0  O  
ATOM    423  CB  SER A  45      14.805  31.708 -21.285  1.00  0.00      RA0  C  
ATOM    424  OG  SER A  45      14.428  32.976 -21.843  1.00  0.00      RA0  O  
ATOM    425  H   SER A  45      12.963  31.010 -22.997  1.00  0.00      RA0  H  
ATOM    426  HG  SER A  45      13.529  32.899 -22.142  1.00  0.00      RA0  H  
ATOM    427  N   PHE A  46      16.228  28.737 -21.859  1.00  0.00      RA0  N  
ATOM    428  CA  PHE A  46      16.413  27.331 -21.513  1.00  0.00      RA0  C  
ATOM    429  C   PHE A  46      16.535  27.213 -20.004  1.00  0.00      RA0  C  
ATOM    430  O   PHE A  46      17.534  27.621 -19.416  1.00  0.00      RA0  O  
ATOM    431  CB  PHE A  46      17.438  26.633 -22.389  1.00  0.00      RA0  C  
ATOM    432  CG  PHE A  46      17.069  26.813 -23.842  1.00  0.00      RA0  C  
ATOM    433  CD1 PHE A  46      17.584  27.881 -24.570  1.00  0.00      RA0  C  
ATOM    434  CD2 PHE A  46      16.204  25.912 -24.451  1.00  0.00      RA0  C  
ATOM    435  CE1 PHE A  46      17.216  28.059 -25.897  1.00  0.00      RA0  C  
ATOM    436  CE2 PHE A  46      15.838  26.089 -25.781  1.00  0.00      RA0  C  
ATOM    437  CZ  PHE A  46      16.337  27.168 -26.500  1.00  0.00      RA0  C  
ATOM    438  H   PHE A  46      17.035  29.329 -21.880  1.00  0.00      RA0  H  
ATOM    439  N   VAL A  47      15.474  26.710 -19.378  1.00  0.00      RA0  N  
ATOM    440  CA  VAL A  47      15.375  26.608 -17.923  1.00  0.00      RA0  C  
ATOM    441  C   VAL A  47      15.809  25.223 -17.413  1.00  0.00      RA0  C  
ATOM    442  O   VAL A  47      16.235  24.387 -18.209  1.00  0.00      RA0  O  
ATOM    443  CB  VAL A  47      13.974  26.997 -17.458  1.00  0.00      RA0  C  
ATOM    444  CG1 VAL A  47      13.663  28.401 -17.969  1.00  0.00      RA0  C  
ATOM    445  CG2 VAL A  47      12.912  25.991 -17.895  1.00  0.00      RA0  C  
ATOM    446  H   VAL A  47      14.802  26.211 -19.931  1.00  0.00      RA0  H  
ATOM    447  N   GLN A  48      15.736  24.994 -16.090  1.00  0.00      RA0  N  
ATOM    448  CA  GLN A  48      16.122  23.715 -15.488  1.00  0.00      RA0  C  
ATOM    449  C   GLN A  48      15.029  22.652 -15.678  1.00  0.00      RA0  C  
ATOM    450  O   GLN A  48      13.854  22.999 -15.835  1.00  0.00      RA0  O  
ATOM    451  CB  GLN A  48      16.450  23.903 -14.007  1.00  0.00      RA0  C  
ATOM    452  CG  GLN A  48      17.956  23.801 -13.765  1.00  0.00      RA0  C  
ATOM    453  CD  GLN A  48      18.424  22.445 -14.245  1.00  0.00      RA0  C  
ATOM    454  NE2 GLN A  48      19.579  22.481 -14.927  1.00  0.00      RA0  N  
ATOM    455  OE1 GLN A  48      17.770  21.431 -14.041  1.00  0.00      RA0  O  
ATOM    456  H   GLN A  48      15.312  25.695 -15.514  1.00  0.00      RA0  H  
ATOM    457 HE21 GLN A  48      20.086  23.333 -15.046  1.00  0.00      RA0  H  
ATOM    458 HE22 GLN A  48      19.948  21.646 -15.337  1.00  0.00      RA0  H  
ATOM    459  N   GLY A  49      15.430  21.378 -15.676  1.00  0.00      RA0  N  
ATOM    460  CA  GLY A  49      14.512  20.253 -15.827  1.00  0.00      RA0  C  
ATOM    461  C   GLY A  49      15.057  19.039 -16.555  1.00  0.00      RA0  C  
ATOM    462  O   GLY A  49      16.263  18.776 -16.529  1.00  0.00      RA0  O  
ATOM    463  H   GLY A  49      16.391  21.166 -15.484  1.00  0.00      RA0  H  
ATOM    464  N   GLU A  50      14.147  18.283 -17.201  1.00  0.00      RA0  N  
ATOM    465  CA  GLU A  50      14.420  17.046 -17.941  1.00  0.00      RA0  C  
ATOM    466  C   GLU A  50      14.990  17.313 -19.347  1.00  0.00      RA0  C  
ATOM    467  O   GLU A  50      14.259  17.735 -20.246  1.00  0.00      RA0  O  
ATOM    468  CB  GLU A  50      13.058  16.297 -18.068  1.00  0.00      RA0  C  
ATOM    469  CG  GLU A  50      11.864  17.140 -18.612  1.00  0.00      RA0  C  
ATOM    470  CD  GLU A  50      10.519  16.417 -18.689  1.00  0.00      RA0  C  
ATOM    471  OE1 GLU A  50      10.043  15.937 -17.665  1.00  0.00      RA0  O  
ATOM    472  OE2 GLU A  50       9.906  16.386 -19.762  1.00  0.00      RA0  O1-
ATOM    473  H   GLU A  50      13.221  18.656 -17.195  1.00  0.00      RA0  H  
ATOM    474  N   GLU A  51      16.299  17.048 -19.525  1.00  0.00      RA0  N  
ATOM    475  CA  GLU A  51      17.031  17.241 -20.782  1.00  0.00      RA0  C  
ATOM    476  C   GLU A  51      16.870  16.036 -21.722  1.00  0.00      RA0  C  
ATOM    477  O   GLU A  51      17.120  14.902 -21.314  1.00  0.00      RA0  O  
ATOM    478  CB  GLU A  51      18.402  17.968 -20.636  1.00  0.00      RA0  C  
ATOM    479  CG  GLU A  51      18.713  18.983 -21.781  1.00  0.00      RA0  C  
ATOM    480  CD  GLU A  51      19.071  20.424 -21.341  1.00  0.00      RA0  C  
ATOM    481  OE1 GLU A  51      18.594  20.899 -20.315  1.00  0.00      RA0  O  
ATOM    482  OE2 GLU A  51      19.806  21.124 -22.050  1.00  0.00      RA0  O1-
ATOM    483  H   GLU A  51      16.791  16.624 -18.768  1.00  0.00      RA0  H  
ATOM    484  N   SER A  52      16.446  16.299 -22.979  1.00  0.00      RA0  N  
ATOM    485  CA  SER A  52      16.241  15.313 -24.053  1.00  0.00      RA0  C  
ATOM    486  C   SER A  52      16.177  16.009 -25.413  1.00  0.00      RA0  C  
ATOM    487  O   SER A  52      15.518  17.042 -25.533  1.00  0.00      RA0  O  
ATOM    488  CB  SER A  52      14.950  14.569 -23.698  1.00  0.00      RA0  C  
ATOM    489  OG  SER A  52      14.460  15.072 -22.445  1.00  0.00      RA0  O  
ATOM    490  H   SER A  52      16.104  17.210 -23.210  1.00  0.00      RA0  H  
ATOM    491  HG  SER A  52      14.071  15.926 -22.623  1.00  0.00      RA0  H  
ATOM    492  N   ASN A  53      16.806  15.416 -26.449  1.00  0.00      RA0  N  
ATOM    493  CA  ASN A  53      16.818  15.954 -27.821  1.00  0.00      RA0  C  
ATOM    494  C   ASN A  53      15.416  16.044 -28.468  1.00  0.00      RA0  C  
ATOM    495  O   ASN A  53      15.267  16.667 -29.522  1.00  0.00      RA0  O  
ATOM    496  CB  ASN A  53      17.744  15.216 -28.789  1.00  0.00      RA0  C  
ATOM    497  CG  ASN A  53      17.065  13.988 -29.372  1.00  0.00      RA0  C  
ATOM    498  ND2 ASN A  53      16.334  14.203 -30.483  1.00  0.00      RA0  N  
ATOM    499  OD1 ASN A  53      17.268  12.885 -28.880  1.00  0.00      RA0  O  
ATOM    500  H   ASN A  53      17.159  14.492 -26.300  1.00  0.00      RA0  H  
ATOM    501 HD21 ASN A  53      16.136  15.141 -30.786  1.00  0.00      RA0  H  
ATOM    502 HD22 ASN A  53      15.929  13.450 -31.001  1.00  0.00      RA0  H  
ATOM    503  N   ASP A  54      14.398  15.449 -27.815  1.00  0.00      RA0  N  
ATOM    504  CA  ASP A  54      13.000  15.438 -28.249  1.00  0.00      RA0  C  
ATOM    505  C   ASP A  54      12.078  16.250 -27.316  1.00  0.00      RA0  C  
ATOM    506  O   ASP A  54      10.950  16.554 -27.702  1.00  0.00      RA0  O  
ATOM    507  CB  ASP A  54      12.543  13.982 -28.237  1.00  0.00      RA0  C  
ATOM    508  CG  ASP A  54      12.757  13.433 -26.833  1.00  0.00      RA0  C  
ATOM    509  OD1 ASP A  54      13.892  13.095 -26.487  1.00  0.00      RA0  O  
ATOM    510  OD2 ASP A  54      11.798  13.369 -26.073  1.00  0.00      RA0  O1-
ATOM    511  H   ASP A  54      14.558  14.903 -26.992  1.00  0.00      RA0  H  
ATOM    512  N   LYS A  55      12.554  16.586 -26.094  1.00  0.00      RA0  N  
ATOM    513  CA  LYS A  55      11.797  17.332 -25.076  1.00  0.00      RA0  C  
ATOM    514  C   LYS A  55      12.729  18.127 -24.124  1.00  0.00      RA0  C  
ATOM    515  O   LYS A  55      13.452  17.518 -23.332  1.00  0.00      RA0  O  
ATOM    516  CB  LYS A  55      10.951  16.313 -24.305  1.00  0.00      RA0  C  
ATOM    517  CG  LYS A  55       9.762  16.818 -23.483  1.00  0.00      RA0  C  
ATOM    518  CD  LYS A  55       8.941  15.609 -23.011  1.00  0.00      RA0  C  
ATOM    519  CE  LYS A  55       7.557  15.898 -22.416  1.00  0.00      RA0  C  
ATOM    520  NZ  LYS A  55       7.604  16.443 -21.051  1.00  0.00      RA0  N1+
ATOM    521  H   LYS A  55      13.469  16.292 -25.821  1.00  0.00      RA0  H  
ATOM    522  HZ1 LYS A  55       6.671  16.861 -20.814  1.00  0.00      RA0  H  
ATOM    523  HZ2 LYS A  55       7.919  15.755 -20.339  1.00  0.00      RA0  H  
ATOM    524  HZ3 LYS A  55       8.306  17.198 -20.926  1.00  0.00      RA0  H  
ATOM    525  N   ILE A  56      12.707  19.480 -24.197  1.00  0.00      RA0  N  
ATOM    526  CA  ILE A  56      13.538  20.335 -23.325  1.00  0.00      RA0  C  
ATOM    527  C   ILE A  56      12.729  21.446 -22.626  1.00  0.00      RA0  C  
ATOM    528  O   ILE A  56      11.897  22.099 -23.264  1.00  0.00      RA0  O  
ATOM    529  CB  ILE A  56      14.724  20.939 -24.088  1.00  0.00      RA0  C  
ATOM    530  CG1 ILE A  56      14.297  21.528 -25.430  1.00  0.00      RA0  C  
ATOM    531  CG2 ILE A  56      15.858  19.929 -24.240  1.00  0.00      RA0  C  
ATOM    532  CD1 ILE A  56      15.493  22.114 -26.181  1.00  0.00      RA0  C  
ATOM    533  H   ILE A  56      12.083  19.905 -24.858  1.00  0.00      RA0  H  
ATOM    534  N   PRO A  57      12.999  21.702 -21.328  1.00  0.00      RA0  N  
ATOM    535  CA  PRO A  57      12.252  22.759 -20.626  1.00  0.00      RA0  C  
ATOM    536  C   PRO A  57      12.644  24.180 -21.048  1.00  0.00      RA0  C  
ATOM    537  O   PRO A  57      13.830  24.526 -21.101  1.00  0.00      RA0  O  
ATOM    538  CB  PRO A  57      12.584  22.430 -19.168  1.00  0.00      RA0  C  
ATOM    539  CG  PRO A  57      13.993  21.839 -19.211  1.00  0.00      RA0  C  
ATOM    540  CD  PRO A  57      13.977  21.017 -20.491  1.00  0.00      RA0  C  
ATOM    541  N   VAL A  58      11.631  24.992 -21.386  1.00  0.00      RA0  N  
ATOM    542  CA  VAL A  58      11.796  26.383 -21.807  1.00  0.00      RA0  C  
ATOM    543  C   VAL A  58      10.830  27.335 -21.072  1.00  0.00      RA0  C  
ATOM    544  O   VAL A  58       9.822  26.892 -20.517  1.00  0.00      RA0  O  
ATOM    545  CB  VAL A  58      11.593  26.527 -23.322  1.00  0.00      RA0  C  
ATOM    546  CG1 VAL A  58      12.592  25.684 -24.112  1.00  0.00      RA0  C  
ATOM    547  CG2 VAL A  58      10.149  26.224 -23.726  1.00  0.00      RA0  C  
ATOM    548  H   VAL A  58      10.687  24.704 -21.251  1.00  0.00      RA0  H  
ATOM    549  N   ALA A  59      11.127  28.643 -21.121  1.00  0.00      RA0  N  
ATOM    550  CA  ALA A  59      10.231  29.707 -20.662  1.00  0.00      RA0  C  
ATOM    551  C   ALA A  59      10.034  30.630 -21.883  1.00  0.00      RA0  C  
ATOM    552  O   ALA A  59      10.975  30.857 -22.646  1.00  0.00      RA0  O  
ATOM    553  CB  ALA A  59      10.857  30.513 -19.524  1.00  0.00      RA0  C  
ATOM    554  H   ALA A  59      11.956  28.924 -21.611  1.00  0.00      RA0  H  
ATOM    555  N   LEU A  60       8.799  31.057 -22.117  1.00  0.00      RA0  N  
ATOM    556  CA  LEU A  60       8.429  31.892 -23.255  1.00  0.00      RA0  C  
ATOM    557  C   LEU A  60       8.066  33.298 -22.803  1.00  0.00      RA0  C  
ATOM    558  O   LEU A  60       6.987  33.535 -22.235  1.00  0.00      RA0  O  
ATOM    559  CB  LEU A  60       7.250  31.272 -24.003  1.00  0.00      RA0  C  
ATOM    560  CG  LEU A  60       7.583  29.895 -24.570  1.00  0.00      RA0  C  
ATOM    561  CD1 LEU A  60       6.380  29.235 -25.241  1.00  0.00      RA0  C  
ATOM    562  CD2 LEU A  60       8.775  29.970 -25.516  1.00  0.00      RA0  C  
ATOM    563  H   LEU A  60       8.088  30.877 -21.435  1.00  0.00      RA0  H  
ATOM    564  N   GLY A  61       9.009  34.207 -23.021  1.00  0.00      RA0  N  
ATOM    565  CA  GLY A  61       8.837  35.609 -22.677  1.00  0.00      RA0  C  
ATOM    566  C   GLY A  61       8.638  36.445 -23.917  1.00  0.00      RA0  C  
ATOM    567  O   GLY A  61       9.034  36.019 -25.001  1.00  0.00      RA0  O  
ATOM    568  H   GLY A  61       9.830  33.973 -23.548  1.00  0.00      RA0  H  
ATOM    569  N   LEU A  62       8.013  37.614 -23.788  1.00  0.00      RA0  N  
ATOM    570  CA  LEU A  62       7.866  38.506 -24.944  1.00  0.00      RA0  C  
ATOM    571  C   LEU A  62       9.026  39.478 -24.870  1.00  0.00      RA0  C  
ATOM    572  O   LEU A  62       9.186  40.156 -23.855  1.00  0.00      RA0  O  
ATOM    573  CB  LEU A  62       6.537  39.256 -24.915  1.00  0.00      RA0  C  
ATOM    574  CG  LEU A  62       5.308  38.386 -24.637  1.00  0.00      RA0  C  
ATOM    575  CD1 LEU A  62       4.036  39.212 -24.790  1.00  0.00      RA0  C  
ATOM    576  CD2 LEU A  62       5.239  37.113 -25.481  1.00  0.00      RA0  C  
ATOM    577  H   LEU A  62       7.773  37.947 -22.876  1.00  0.00      RA0  H  
ATOM    578  N   LYS A  63       9.884  39.473 -25.911  1.00  0.00      RA0  N  
ATOM    579  CA  LYS A  63      11.118  40.264 -26.024  1.00  0.00      RA0  C  
ATOM    580  C   LYS A  63      10.993  41.702 -25.507  1.00  0.00      RA0  C  
ATOM    581  O   LYS A  63      10.183  42.482 -26.015  1.00  0.00      RA0  O  
ATOM    582  CB  LYS A  63      11.568  40.322 -27.490  1.00  0.00      RA0  C  
ATOM    583  CG  LYS A  63      12.888  41.072 -27.689  1.00  0.00      RA0  C  
ATOM    584  CD  LYS A  63      13.295  41.260 -29.153  1.00  0.00      RA0  C  
ATOM    585  CE  LYS A  63      12.312  42.089 -29.986  1.00  0.00      RA0  C  
ATOM    586  NZ  LYS A  63      12.224  43.462 -29.483  1.00  0.00      RA0  N1+
ATOM    587  H   LYS A  63       9.639  38.882 -26.682  1.00  0.00      RA0  H  
ATOM    588  HZ1 LYS A  63      11.648  44.083 -30.075  1.00  0.00      RA0  H  
ATOM    589  HZ2 LYS A  63      11.853  43.502 -28.508  1.00  0.00      RA0  H  
ATOM    590  HZ3 LYS A  63      13.163  43.902 -29.361  1.00  0.00      RA0  H  
ATOM    591  N   GLU A  64      11.780  42.010 -24.452  1.00  0.00      RA0  N  
ATOM    592  CA  GLU A  64      11.883  43.306 -23.763  1.00  0.00      RA0  C  
ATOM    593  C   GLU A  64      10.528  43.868 -23.240  1.00  0.00      RA0  C  
ATOM    594  O   GLU A  64      10.438  45.067 -22.967  1.00  0.00      RA0  O  
ATOM    595  CB  GLU A  64      12.521  44.448 -24.559  1.00  0.00      RA0  C  
ATOM    596  CG  GLU A  64      13.505  44.111 -25.666  1.00  0.00      RA0  C  
ATOM    597  CD  GLU A  64      12.886  44.556 -26.975  1.00  0.00      RA0  C  
ATOM    598  OE1 GLU A  64      11.661  44.583 -27.097  1.00  0.00      RA0  O  
ATOM    599  OE2 GLU A  64      13.617  44.830 -27.917  1.00  0.00      RA0  O1-
ATOM    600  H   GLU A  64      12.358  41.262 -24.126  1.00  0.00      RA0  H  
ATOM    601  N   LYS A  65       9.498  42.997 -23.051  1.00  0.00      RA0  N  
ATOM    602  CA  LYS A  65       8.169  43.431 -22.604  1.00  0.00      RA0  C  
ATOM    603  C   LYS A  65       7.840  43.097 -21.143  1.00  0.00      RA0  C  
ATOM    604  O   LYS A  65       6.789  43.515 -20.640  1.00  0.00      RA0  O  
ATOM    605  CB  LYS A  65       7.071  42.998 -23.573  1.00  0.00      RA0  C  
ATOM    606  CG  LYS A  65       6.707  44.136 -24.536  1.00  0.00      RA0  C  
ATOM    607  CD  LYS A  65       7.341  44.084 -25.931  1.00  0.00      RA0  C  
ATOM    608  CE  LYS A  65       8.245  45.270 -26.303  1.00  0.00      RA0  C  
ATOM    609  NZ  LYS A  65       9.588  45.111 -25.729  1.00  0.00      RA0  N1+
ATOM    610  H   LYS A  65       9.626  42.016 -23.227  1.00  0.00      RA0  H  
ATOM    611  HZ1 LYS A  65      10.308  45.654 -26.254  1.00  0.00      RA0  H  
ATOM    612  HZ2 LYS A  65       9.633  45.355 -24.717  1.00  0.00      RA0  H  
ATOM    613  HZ3 LYS A  65       9.916  44.132 -25.877  1.00  0.00      RA0  H  
ATOM    614  N   ASN A  66       8.737  42.357 -20.466  1.00  0.00      RA0  N  
ATOM    615  CA  ASN A  66       8.586  41.895 -19.078  1.00  0.00      RA0  C  
ATOM    616  C   ASN A  66       7.262  41.136 -18.894  1.00  0.00      RA0  C  
ATOM    617  O   ASN A  66       6.531  41.321 -17.910  1.00  0.00      RA0  O  
ATOM    618  CB  ASN A  66       8.633  43.043 -18.067  1.00  0.00      RA0  C  
ATOM    619  CG  ASN A  66       9.875  43.866 -18.297  1.00  0.00      RA0  C  
ATOM    620  ND2 ASN A  66       9.663  45.189 -18.188  1.00  0.00      RA0  N  
ATOM    621  OD1 ASN A  66      10.944  43.350 -18.604  1.00  0.00      RA0  O  
ATOM    622  H   ASN A  66       9.593  42.126 -20.923  1.00  0.00      RA0  H  
ATOM    623 HD21 ASN A  66       8.756  45.528 -17.934  1.00  0.00      RA0  H  
ATOM    624 HD22 ASN A  66      10.393  45.853 -18.353  1.00  0.00      RA0  H  
ATOM    625  N   LEU A  67       6.949  40.304 -19.899  1.00  0.00      RA0  N  
ATOM    626  CA  LEU A  67       5.769  39.456 -19.933  1.00  0.00      RA0  C  
ATOM    627  C   LEU A  67       6.197  38.045 -20.254  1.00  0.00      RA0  C  
ATOM    628  O   LEU A  67       7.027  37.838 -21.147  1.00  0.00      RA0  O  
ATOM    629  CB  LEU A  67       4.810  39.938 -21.020  1.00  0.00      RA0  C  
ATOM    630  CG  LEU A  67       4.138  41.280 -20.737  1.00  0.00      RA0  C  
ATOM    631  CD1 LEU A  67       3.528  41.894 -21.996  1.00  0.00      RA0  C  
ATOM    632  CD2 LEU A  67       3.099  41.158 -19.628  1.00  0.00      RA0  C  
ATOM    633  H   LEU A  67       7.591  40.146 -20.648  1.00  0.00      RA0  H  
ATOM    634  N   TYR A  68       5.628  37.074 -19.531  1.00  0.00      RA0  N  
ATOM    635  CA  TYR A  68       5.879  35.658 -19.754  1.00  0.00      RA0  C  
ATOM    636  C   TYR A  68       4.583  34.908 -19.878  1.00  0.00      RA0  C  
ATOM    637  O   TYR A  68       3.624  35.218 -19.163  1.00  0.00      RA0  O  
ATOM    638  CB  TYR A  68       6.701  35.043 -18.618  1.00  0.00      RA0  C  
ATOM    639  CG  TYR A  68       8.162  35.411 -18.720  1.00  0.00      RA0  C  
ATOM    640  CD1 TYR A  68       9.091  34.449 -19.101  1.00  0.00      RA0  C  
ATOM    641  CD2 TYR A  68       8.585  36.701 -18.425  1.00  0.00      RA0  C  
ATOM    642  CE1 TYR A  68      10.441  34.776 -19.174  1.00  0.00      RA0  C  
ATOM    643  CE2 TYR A  68       9.930  37.031 -18.507  1.00  0.00      RA0  C  
ATOM    644  CZ  TYR A  68      10.859  36.067 -18.872  1.00  0.00      RA0  C  
ATOM    645  OH  TYR A  68      12.196  36.398 -18.930  1.00  0.00      RA0  O  
ATOM    646  H   TYR A  68       4.946  37.297 -18.827  1.00  0.00      RA0  H  
ATOM    647  HH  TYR A  68      12.290  37.341 -18.889  1.00  0.00      RA0  H  
ATOM    648  N   LEU A  69       4.575  33.855 -20.717  1.00  0.00      RA0  N  
ATOM    649  CA  LEU A  69       3.415  32.977 -20.787  1.00  0.00      RA0  C  
ATOM    650  C   LEU A  69       3.462  32.072 -19.553  1.00  0.00      RA0  C  
ATOM    651  O   LEU A  69       4.542  31.639 -19.137  1.00  0.00      RA0  O  
ATOM    652  CB  LEU A  69       3.448  32.143 -22.066  1.00  0.00      RA0  C  
ATOM    653  CG  LEU A  69       3.042  32.944 -23.302  1.00  0.00      RA0  C  
ATOM    654  CD1 LEU A  69       3.337  32.190 -24.599  1.00  0.00      RA0  C  
ATOM    655  CD2 LEU A  69       1.577  33.373 -23.221  1.00  0.00      RA0  C  
ATOM    656  H   LEU A  69       5.427  33.569 -21.153  1.00  0.00      RA0  H  
ATOM    657  N   SER A  70       2.294  31.807 -18.955  1.00  0.00      RA0  N  
ATOM    658  CA  SER A  70       2.245  30.906 -17.821  1.00  0.00      RA0  C  
ATOM    659  C   SER A  70       0.987  30.069 -17.899  1.00  0.00      RA0  C  
ATOM    660  O   SER A  70       0.041  30.439 -18.607  1.00  0.00      RA0  O  
ATOM    661  CB  SER A  70       2.307  31.789 -16.589  1.00  0.00      RA0  C  
ATOM    662  OG  SER A  70       2.112  33.145 -17.007  1.00  0.00      RA0  O  
ATOM    663  H   SER A  70       1.447  32.284 -19.191  1.00  0.00      RA0  H  
ATOM    664  HG  SER A  70       2.151  33.661 -16.201  1.00  0.00      RA0  H  
ATOM    665  N   CYS A  71       0.970  28.944 -17.177  1.00  0.00      RA0  N  
ATOM    666  CA  CYS A  71      -0.207  28.080 -17.109  1.00  0.00      RA0  C  
ATOM    667  C   CYS A  71      -0.603  27.927 -15.675  1.00  0.00      RA0  C  
ATOM    668  O   CYS A  71       0.212  27.507 -14.861  1.00  0.00      RA0  O  
ATOM    669  CB  CYS A  71       0.123  26.752 -17.762  1.00  0.00      RA0  C  
ATOM    670  SG  CYS A  71       0.441  26.918 -19.535  1.00  0.00      RA0  S  
ATOM    671  H   CYS A  71       1.773  28.662 -16.646  1.00  0.00      RA0  H  
ATOM    672  N   VAL A  72      -1.837  28.291 -15.362  1.00  0.00      RA0  N  
ATOM    673  CA  VAL A  72      -2.349  28.208 -13.995  1.00  0.00      RA0  C  
ATOM    674  C   VAL A  72      -3.710  27.542 -14.003  1.00  0.00      RA0  C  
ATOM    675  O   VAL A  72      -4.430  27.623 -15.001  1.00  0.00      RA0  O  
ATOM    676  CB  VAL A  72      -2.430  29.582 -13.315  1.00  0.00      RA0  C  
ATOM    677  CG1 VAL A  72      -1.049  30.105 -12.936  1.00  0.00      RA0  C  
ATOM    678  CG2 VAL A  72      -3.194  30.593 -14.166  1.00  0.00      RA0  C  
ATOM    679  H   VAL A  72      -2.423  28.648 -16.092  1.00  0.00      RA0  H  
ATOM    680  N   LEU A  73      -4.073  26.916 -12.884  1.00  0.00      RA0  N  
ATOM    681  CA  LEU A  73      -5.386  26.314 -12.729  1.00  0.00      RA0  C  
ATOM    682  C   LEU A  73      -6.367  27.433 -12.382  1.00  0.00      RA0  C  
ATOM    683  O   LEU A  73      -6.142  28.199 -11.427  1.00  0.00      RA0  O  
ATOM    684  CB  LEU A  73      -5.349  25.250 -11.634  1.00  0.00      RA0  C  
ATOM    685  CG  LEU A  73      -6.491  24.239 -11.698  1.00  0.00      RA0  C  
ATOM    686  CD1 LEU A  73      -6.311  23.275 -12.872  1.00  0.00      RA0  C  
ATOM    687  CD2 LEU A  73      -6.661  23.492 -10.375  1.00  0.00      RA0  C  
ATOM    688  H   LEU A  73      -3.430  26.902 -12.115  1.00  0.00      RA0  H  
ATOM    689  N   LYS A  74      -7.406  27.582 -13.208  1.00  0.00      RA0  N  
ATOM    690  CA  LYS A  74      -8.468  28.570 -13.008  1.00  0.00      RA0  C  
ATOM    691  C   LYS A  74      -9.800  27.861 -13.135  1.00  0.00      RA0  C  
ATOM    692  O   LYS A  74     -10.075  27.282 -14.186  1.00  0.00      RA0  O  
ATOM    693  CB  LYS A  74      -8.371  29.744 -13.985  1.00  0.00      RA0  C  
ATOM    694  CG  LYS A  74      -6.949  30.296 -14.063  1.00  0.00      RA0  C  
ATOM    695  CD  LYS A  74      -6.832  31.702 -14.636  1.00  0.00      RA0  C  
ATOM    696  CE  LYS A  74      -7.359  32.766 -13.675  1.00  0.00      RA0  C  
ATOM    697  NZ  LYS A  74      -6.942  34.080 -14.176  1.00  0.00      RA0  N1+
ATOM    698  H   LYS A  74      -7.489  26.973 -14.001  1.00  0.00      RA0  H  
ATOM    699  HZ1 LYS A  74      -7.308  34.836 -13.568  1.00  0.00      RA0  H  
ATOM    700  HZ2 LYS A  74      -5.899  34.117 -14.181  1.00  0.00      RA0  H  
ATOM    701  HZ3 LYS A  74      -7.262  34.210 -15.154  1.00  0.00      RA0  H  
ATOM    702  N   ASP A  75     -10.579  27.825 -12.041  1.00  0.00      RA0  N  
ATOM    703  CA  ASP A  75     -11.876  27.140 -11.969  1.00  0.00      RA0  C  
ATOM    704  C   ASP A  75     -11.748  25.677 -12.471  1.00  0.00      RA0  C  
ATOM    705  O   ASP A  75     -12.500  25.223 -13.335  1.00  0.00      RA0  O  
ATOM    706  CB  ASP A  75     -12.970  28.029 -12.571  1.00  0.00      RA0  C  
ATOM    707  CG  ASP A  75     -12.930  29.346 -11.801  1.00  0.00      RA0  C  
ATOM    708  OD1 ASP A  75     -13.428  29.400 -10.676  1.00  0.00      RA0  O  
ATOM    709  OD2 ASP A  75     -12.303  30.293 -12.273  1.00  0.00      RA0  O1-
ATOM    710  H   ASP A  75     -10.362  28.493 -11.329  1.00  0.00      RA0  H  
ATOM    711  N   ASP A  76     -10.712  24.990 -11.955  1.00  0.00      RA0  N  
ATOM    712  CA  ASP A  76     -10.321  23.599 -12.221  1.00  0.00      RA0  C  
ATOM    713  C   ASP A  76      -9.850  23.338 -13.662  1.00  0.00      RA0  C  
ATOM    714  O   ASP A  76      -9.673  22.185 -14.038  1.00  0.00      RA0  O  
ATOM    715  CB  ASP A  76     -11.422  22.594 -11.894  1.00  0.00      RA0  C  
ATOM    716  CG  ASP A  76     -11.485  22.314 -10.413  1.00  0.00      RA0  C  
ATOM    717  OD1 ASP A  76     -10.606  21.639  -9.880  1.00  0.00      RA0  O  
ATOM    718  OD2 ASP A  76     -12.490  22.640  -9.794  1.00  0.00      RA0  O1-
ATOM    719  H   ASP A  76     -10.238  25.481 -11.229  1.00  0.00      RA0  H  
ATOM    720  N   LYS A  77      -9.639  24.384 -14.460  1.00  0.00      RA0  N  
ATOM    721  CA  LYS A  77      -9.181  24.199 -15.836  1.00  0.00      RA0  C  
ATOM    722  C   LYS A  77      -7.769  24.778 -16.072  1.00  0.00      RA0  C  
ATOM    723  O   LYS A  77      -7.565  25.969 -15.823  1.00  0.00      RA0  O  
ATOM    724  CB  LYS A  77     -10.271  24.766 -16.770  1.00  0.00      RA0  C  
ATOM    725  CG  LYS A  77     -10.229  24.396 -18.262  1.00  0.00      RA0  C  
ATOM    726  CD  LYS A  77      -9.297  25.276 -19.093  1.00  0.00      RA0  C  
ATOM    727  CE  LYS A  77      -9.120  24.854 -20.558  1.00  0.00      RA0  C  
ATOM    728  NZ  LYS A  77      -7.932  25.542 -21.093  1.00  0.00      RA0  N1+
ATOM    729  H   LYS A  77      -9.884  25.304 -14.149  1.00  0.00      RA0  H  
ATOM    730  HZ1 LYS A  77      -7.590  25.154 -22.004  1.00  0.00      RA0  H  
ATOM    731  HZ2 LYS A  77      -8.153  26.550 -21.201  1.00  0.00      RA0  H  
ATOM    732  HZ3 LYS A  77      -7.173  25.443 -20.383  1.00  0.00      RA0  H  
ATOM    733  N   PRO A  78      -6.792  23.964 -16.558  1.00  0.00      RA0  N  
ATOM    734  CA  PRO A  78      -5.470  24.513 -16.900  1.00  0.00      RA0  C  
ATOM    735  C   PRO A  78      -5.654  25.667 -17.892  1.00  0.00      RA0  C  
ATOM    736  O   PRO A  78      -6.340  25.512 -18.908  1.00  0.00      RA0  O  
ATOM    737  CB  PRO A  78      -4.774  23.292 -17.506  1.00  0.00      RA0  C  
ATOM    738  CG  PRO A  78      -5.457  22.077 -16.880  1.00  0.00      RA0  C  
ATOM    739  CD  PRO A  78      -6.906  22.529 -16.780  1.00  0.00      RA0  C  
ATOM    740  N   THR A  79      -5.137  26.849 -17.541  1.00  0.00      RA0  N  
ATOM    741  CA  THR A  79      -5.362  28.059 -18.326  1.00  0.00      RA0  C  
ATOM    742  C   THR A  79      -4.074  28.782 -18.694  1.00  0.00      RA0  C  
ATOM    743  O   THR A  79      -3.242  29.066 -17.826  1.00  0.00      RA0  O  
ATOM    744  CB  THR A  79      -6.409  28.898 -17.606  1.00  0.00      RA0  C  
ATOM    745  CG2 THR A  79      -6.731  30.201 -18.341  1.00  0.00      RA0  C  
ATOM    746  OG1 THR A  79      -7.594  28.104 -17.475  1.00  0.00      RA0  O  
ATOM    747  H   THR A  79      -4.606  26.967 -16.704  1.00  0.00      RA0  H  
ATOM    748  HG1 THR A  79      -7.506  27.599 -16.669  1.00  0.00      RA0  H  
ATOM    749  N   LEU A  80      -3.969  29.173 -19.968  1.00  0.00      RA0  N  
ATOM    750  CA  LEU A  80      -2.849  29.965 -20.449  1.00  0.00      RA0  C  
ATOM    751  C   LEU A  80      -3.072  31.437 -20.033  1.00  0.00      RA0  C  
ATOM    752  O   LEU A  80      -4.197  31.947 -20.105  1.00  0.00      RA0  O  
ATOM    753  CB  LEU A  80      -2.696  29.829 -21.965  1.00  0.00      RA0  C  
ATOM    754  CG  LEU A  80      -1.377  30.387 -22.505  1.00  0.00      RA0  C  
ATOM    755  CD1 LEU A  80      -0.164  29.692 -21.885  1.00  0.00      RA0  C  
ATOM    756  CD2 LEU A  80      -1.329  30.343 -24.032  1.00  0.00      RA0  C  
ATOM    757  H   LEU A  80      -4.769  29.122 -20.558  1.00  0.00      RA0  H  
ATOM    758  N   GLN A  81      -2.004  32.099 -19.592  1.00  0.00      RA0  N  
ATOM    759  CA  GLN A  81      -2.034  33.497 -19.128  1.00  0.00      RA0  C  
ATOM    760  C   GLN A  81      -0.792  34.205 -19.661  1.00  0.00      RA0  C  
ATOM    761  O   GLN A  81       0.179  33.546 -20.012  1.00  0.00      RA0  O  
ATOM    762  CB  GLN A  81      -2.038  33.645 -17.609  1.00  0.00      RA0  C  
ATOM    763  CG  GLN A  81      -3.336  33.231 -16.923  1.00  0.00      RA0  C  
ATOM    764  CD  GLN A  81      -3.406  33.837 -15.531  1.00  0.00      RA0  C  
ATOM    765  NE2 GLN A  81      -2.217  34.034 -14.937  1.00  0.00      RA0  N  
ATOM    766  OE1 GLN A  81      -4.493  34.134 -15.031  1.00  0.00      RA0  O  
ATOM    767  H   GLN A  81      -1.098  31.667 -19.575  1.00  0.00      RA0  H  
ATOM    768 HE21 GLN A  81      -1.329  33.740 -15.295  1.00  0.00      RA0  H  
ATOM    769 HE22 GLN A  81      -2.039  34.517 -14.074  1.00  0.00      RA0  H  
ATOM    770  N   LEU A  82      -0.829  35.549 -19.709  1.00  0.00      RA0  N  
ATOM    771  CA  LEU A  82       0.316  36.405 -20.001  1.00  0.00      RA0  C  
ATOM    772  C   LEU A  82       0.456  37.210 -18.719  1.00  0.00      RA0  C  
ATOM    773  O   LEU A  82      -0.491  37.890 -18.307  1.00  0.00      RA0  O  
ATOM    774  CB  LEU A  82       0.018  37.350 -21.155  1.00  0.00      RA0  C  
ATOM    775  CG  LEU A  82       0.861  37.071 -22.391  1.00  0.00      RA0  C  
ATOM    776  CD1 LEU A  82       0.546  38.073 -23.499  1.00  0.00      RA0  C  
ATOM    777  CD2 LEU A  82       2.353  37.027 -22.057  1.00  0.00      RA0  C  
ATOM    778  H   LEU A  82      -1.623  36.053 -19.367  1.00  0.00      RA0  H  
ATOM    779  N   GLU A  83       1.601  37.082 -18.049  1.00  0.00      RA0  N  
ATOM    780  CA  GLU A  83       1.864  37.690 -16.752  1.00  0.00      RA0  C  
ATOM    781  C   GLU A  83       3.000  38.665 -16.821  1.00  0.00      RA0  C  
ATOM    782  O   GLU A  83       4.044  38.325 -17.373  1.00  0.00      RA0  O  
ATOM    783  CB  GLU A  83       2.059  36.632 -15.645  1.00  0.00      RA0  C  
ATOM    784  CG  GLU A  83       0.796  35.781 -15.437  1.00  0.00      RA0  C  
ATOM    785  CD  GLU A  83       0.879  34.876 -14.211  1.00  0.00      RA0  C  
ATOM    786  OE1 GLU A  83       0.006  34.968 -13.351  1.00  0.00      RA0  O  
ATOM    787  OE2 GLU A  83       1.780  34.047 -14.109  1.00  0.00      RA0  O1-
ATOM    788  H   GLU A  83       2.341  36.523 -18.433  1.00  0.00      RA0  H  
ATOM    789  N   SER A  84       2.840  39.834 -16.179  1.00  0.00      RA0  N  
ATOM    790  CA  SER A  84       3.892  40.835 -16.063  1.00  0.00      RA0  C  
ATOM    791  C   SER A  84       4.867  40.357 -14.996  1.00  0.00      RA0  C  
ATOM    792  O   SER A  84       4.432  39.856 -13.972  1.00  0.00      RA0  O  
ATOM    793  CB  SER A  84       3.166  42.120 -15.711  1.00  0.00      RA0  C  
ATOM    794  OG  SER A  84       1.766  41.810 -15.696  1.00  0.00      RA0  O  
ATOM    795  H   SER A  84       2.015  39.994 -15.641  1.00  0.00      RA0  H  
ATOM    796  HG  SER A  84       1.311  42.616 -15.937  1.00  0.00      RA0  H  
ATOM    797  N   VAL A  85       6.177  40.518 -15.220  1.00  0.00      RA0  N  
ATOM    798  CA  VAL A  85       7.176  40.106 -14.221  1.00  0.00      RA0  C  
ATOM    799  C   VAL A  85       8.085  41.263 -13.818  1.00  0.00      RA0  C  
ATOM    800  O   VAL A  85       8.213  42.257 -14.552  1.00  0.00      RA0  O  
ATOM    801  CB  VAL A  85       8.013  38.941 -14.752  1.00  0.00      RA0  C  
ATOM    802  CG1 VAL A  85       7.163  37.695 -15.011  1.00  0.00      RA0  C  
ATOM    803  CG2 VAL A  85       8.801  39.378 -15.986  1.00  0.00      RA0  C  
ATOM    804  H   VAL A  85       6.490  41.004 -16.037  1.00  0.00      RA0  H  
ATOM    805  N   ASP A  86       8.780  41.087 -12.680  1.00  0.00      RA0  N  
ATOM    806  CA  ASP A  86       9.732  42.051 -12.164  1.00  0.00      RA0  C  
ATOM    807  C   ASP A  86      10.929  42.145 -13.134  1.00  0.00      RA0  C  
ATOM    808  O   ASP A  86      11.630  41.150 -13.321  1.00  0.00      RA0  O  
ATOM    809  CB  ASP A  86      10.287  41.647 -10.790  1.00  0.00      RA0  C  
ATOM    810  CG  ASP A  86      11.437  42.575 -10.406  1.00  0.00      RA0  C  
ATOM    811  OD1 ASP A  86      11.431  43.737 -10.791  1.00  0.00      RA0  O  
ATOM    812  OD2 ASP A  86      12.356  42.176  -9.694  1.00  0.00      RA0  O1-
ATOM    813  H   ASP A  86       8.693  40.214 -12.206  1.00  0.00      RA0  H  
ATOM    814  N   PRO A  87      11.175  43.308 -13.782  1.00  0.00      RA0  N  
ATOM    815  CA  PRO A  87      12.311  43.384 -14.730  1.00  0.00      RA0  C  
ATOM    816  C   PRO A  87      13.688  43.111 -14.110  1.00  0.00      RA0  C  
ATOM    817  O   PRO A  87      14.611  42.728 -14.833  1.00  0.00      RA0  O  
ATOM    818  CB  PRO A  87      12.216  44.824 -15.246  1.00  0.00      RA0  C  
ATOM    819  CG  PRO A  87      10.781  45.280 -14.980  1.00  0.00      RA0  C  
ATOM    820  CD  PRO A  87      10.399  44.539 -13.708  1.00  0.00      RA0  C  
ATOM    821  N   LYS A  88      13.818  43.271 -12.776  1.00  0.00      RA0  N  
ATOM    822  CA  LYS A  88      15.088  43.090 -12.058  1.00  0.00      RA0  C  
ATOM    823  C   LYS A  88      15.389  41.633 -11.647  1.00  0.00      RA0  C  
ATOM    824  O   LYS A  88      16.498  41.351 -11.186  1.00  0.00      RA0  O  
ATOM    825  CB  LYS A  88      15.113  43.942 -10.796  1.00  0.00      RA0  C  
ATOM    826  CG  LYS A  88      14.799  45.421 -11.010  1.00  0.00      RA0  C  
ATOM    827  CD  LYS A  88      14.539  46.153  -9.688  1.00  0.00      RA0  C  
ATOM    828  CE  LYS A  88      13.110  46.015  -9.137  1.00  0.00      RA0  C  
ATOM    829  NZ  LYS A  88      12.741  44.623  -8.843  1.00  0.00      RA0  N1+
ATOM    830  H   LYS A  88      12.983  43.416 -12.241  1.00  0.00      RA0  H  
ATOM    831  HZ1 LYS A  88      13.264  44.189  -8.064  1.00  0.00      RA0  H  
ATOM    832  HZ2 LYS A  88      11.717  44.531  -8.696  1.00  0.00      RA0  H  
ATOM    833  HZ3 LYS A  88      12.848  44.009  -9.685  1.00  0.00      RA0  H  
ATOM    834  N   ASN A  89      14.416  40.716 -11.822  1.00  0.00      RA0  N  
ATOM    835  CA  ASN A  89      14.541  39.301 -11.441  1.00  0.00      RA0  C  
ATOM    836  C   ASN A  89      14.417  38.303 -12.614  1.00  0.00      RA0  C  
ATOM    837  O   ASN A  89      14.640  37.102 -12.419  1.00  0.00      RA0  O  
ATOM    838  CB  ASN A  89      13.410  38.931 -10.489  1.00  0.00      RA0  C  
ATOM    839  CG  ASN A  89      13.925  38.616  -9.110  1.00  0.00      RA0  C  
ATOM    840  ND2 ASN A  89      13.894  39.696  -8.308  1.00  0.00      RA0  N  
ATOM    841  OD1 ASN A  89      14.281  37.490  -8.774  1.00  0.00      RA0  O  
ATOM    842  H   ASN A  89      13.550  41.000 -12.239  1.00  0.00      RA0  H  
ATOM    843 HD21 ASN A  89      13.521  40.549  -8.692  1.00  0.00      RA0  H  
ATOM    844 HD22 ASN A  89      14.213  39.676  -7.362  1.00  0.00      RA0  H  
ATOM    845  N   TYR A  90      14.034  38.791 -13.812  1.00  0.00      RA0  N  
ATOM    846  CA  TYR A  90      13.830  37.954 -14.995  1.00  0.00      RA0  C  
ATOM    847  C   TYR A  90      14.636  38.436 -16.194  1.00  0.00      RA0  C  
ATOM    848  O   TYR A  90      14.791  39.647 -16.350  1.00  0.00      RA0  O  
ATOM    849  CB  TYR A  90      12.338  37.929 -15.354  1.00  0.00      RA0  C  
ATOM    850  CG  TYR A  90      11.559  37.288 -14.231  1.00  0.00      RA0  C  
ATOM    851  CD1 TYR A  90      11.331  35.920 -14.250  1.00  0.00      RA0  C  
ATOM    852  CD2 TYR A  90      11.097  38.053 -13.167  1.00  0.00      RA0  C  
ATOM    853  CE1 TYR A  90      10.740  35.305 -13.156  1.00  0.00      RA0  C  
ATOM    854  CE2 TYR A  90      10.526  37.436 -12.062  1.00  0.00      RA0  C  
ATOM    855  CZ  TYR A  90      10.405  36.054 -12.036  1.00  0.00      RA0  C  
ATOM    856  OH  TYR A  90       9.997  35.422 -10.878  1.00  0.00      RA0  O  
ATOM    857  H   TYR A  90      13.973  39.776 -13.982  1.00  0.00      RA0  H  
ATOM    858  HH  TYR A  90       9.410  34.689 -11.089  1.00  0.00      RA0  H  
ATOM    859  N   PRO A  91      15.075  37.520 -17.098  1.00  0.00      RA0  N  
ATOM    860  CA  PRO A  91      14.964  36.049 -17.026  1.00  0.00      RA0  C  
ATOM    861  C   PRO A  91      15.884  35.440 -15.958  1.00  0.00      RA0  C  
ATOM    862  O   PRO A  91      16.852  36.075 -15.537  1.00  0.00      RA0  O  
ATOM    863  CB  PRO A  91      15.312  35.619 -18.453  1.00  0.00      RA0  C  
ATOM    864  CG  PRO A  91      16.300  36.675 -18.939  1.00  0.00      RA0  C  
ATOM    865  CD  PRO A  91      15.756  37.952 -18.314  1.00  0.00      RA0  C  
ATOM    866  N   LYS A  92      15.533  34.244 -15.466  1.00  0.00      RA0  N  
ATOM    867  CA  LYS A  92      16.351  33.516 -14.491  1.00  0.00      RA0  C  
ATOM    868  C   LYS A  92      16.333  32.024 -14.837  1.00  0.00      RA0  C  
ATOM    869  O   LYS A  92      15.356  31.551 -15.421  1.00  0.00      RA0  O  
ATOM    870  CB  LYS A  92      15.902  33.823 -13.059  1.00  0.00      RA0  C  
ATOM    871  CG  LYS A  92      14.483  33.355 -12.761  1.00  0.00      RA0  C  
ATOM    872  CD  LYS A  92      13.925  33.858 -11.429  1.00  0.00      RA0  C  
ATOM    873  CE  LYS A  92      12.583  33.180 -11.175  1.00  0.00      RA0  C  
ATOM    874  NZ  LYS A  92      11.830  33.790 -10.075  1.00  0.00      RA0  N1+
ATOM    875  H   LYS A  92      14.751  33.727 -15.820  1.00  0.00      RA0  H  
ATOM    876  HZ1 LYS A  92      10.945  33.239  -9.996  1.00  0.00      RA0  H  
ATOM    877  HZ2 LYS A  92      12.307  33.713  -9.161  1.00  0.00      RA0  H  
ATOM    878  HZ3 LYS A  92      11.518  34.762 -10.274  1.00  0.00      RA0  H  
ATOM    879  N   LYS A  93      17.429  31.311 -14.530  1.00  0.00      RA0  N  
ATOM    880  CA  LYS A  93      17.609  29.881 -14.812  1.00  0.00      RA0  C  
ATOM    881  C   LYS A  93      16.534  29.022 -14.148  1.00  0.00      RA0  C  
ATOM    882  O   LYS A  93      15.988  28.118 -14.782  1.00  0.00      RA0  O  
ATOM    883  CB  LYS A  93      19.047  29.471 -14.471  1.00  0.00      RA0  C  
ATOM    884  CG  LYS A  93      19.783  28.935 -15.706  1.00  0.00      RA0  C  
ATOM    885  CD  LYS A  93      21.314  28.905 -15.588  1.00  0.00      RA0  C  
ATOM    886  CE  LYS A  93      21.946  30.303 -15.536  1.00  0.00      RA0  C  
ATOM    887  NZ  LYS A  93      23.416  30.212 -15.587  1.00  0.00      RA0  N1+
ATOM    888  H   LYS A  93      18.128  31.801 -14.013  1.00  0.00      RA0  H  
ATOM    889  HZ1 LYS A  93      23.828  31.168 -15.559  1.00  0.00      RA0  H  
ATOM    890  HZ2 LYS A  93      23.769  29.666 -14.776  1.00  0.00      RA0  H  
ATOM    891  HZ3 LYS A  93      23.714  29.749 -16.470  1.00  0.00      RA0  H  
ATOM    892  N   LYS A  94      16.237  29.314 -12.882  1.00  0.00      RA0  N  
ATOM    893  CA  LYS A  94      15.212  28.602 -12.136  1.00  0.00      RA0  C  
ATOM    894  C   LYS A  94      13.926  29.433 -12.136  1.00  0.00      RA0  C  
ATOM    895  O   LYS A  94      13.750  30.330 -11.301  1.00  0.00      RA0  O  
ATOM    896  CB  LYS A  94      15.733  28.290 -10.731  1.00  0.00      RA0  C  
ATOM    897  CG  LYS A  94      14.811  27.350  -9.961  1.00  0.00      RA0  C  
ATOM    898  CD  LYS A  94      13.820  28.056  -9.027  1.00  0.00      RA0  C  
ATOM    899  CE  LYS A  94      12.567  27.219  -8.763  1.00  0.00      RA0  C  
ATOM    900  NZ  LYS A  94      12.965  25.835  -8.507  1.00  0.00      RA0  N1+
ATOM    901  H   LYS A  94      16.615  30.128 -12.448  1.00  0.00      RA0  H  
ATOM    902  HZ1 LYS A  94      12.188  25.261  -8.138  1.00  0.00      RA0  H  
ATOM    903  HZ2 LYS A  94      13.300  25.373  -9.381  1.00  0.00      RA0  H  
ATOM    904  HZ3 LYS A  94      13.736  25.797  -7.801  1.00  0.00      RA0  H  
ATOM    905  N   MET A  95      13.033  29.134 -13.086  1.00  0.00      RA0  N  
ATOM    906  CA  MET A  95      11.753  29.833 -13.194  1.00  0.00      RA0  C  
ATOM    907  C   MET A  95      10.715  29.178 -12.288  1.00  0.00      RA0  C  
ATOM    908  O   MET A  95      10.802  27.980 -12.025  1.00  0.00      RA0  O  
ATOM    909  CB  MET A  95      11.258  29.854 -14.640  1.00  0.00      RA0  C  
ATOM    910  CG  MET A  95      12.128  30.722 -15.549  1.00  0.00      RA0  C  
ATOM    911  SD  MET A  95      12.024  32.479 -15.181  1.00  0.00      RA0  S  
ATOM    912  CE  MET A  95      10.356  32.755 -15.796  1.00  0.00      RA0  C  
ATOM    913  H   MET A  95      13.203  28.319 -13.643  1.00  0.00      RA0  H  
ATOM    914  N   GLU A  96       9.701  29.941 -11.862  1.00  0.00      RA0  N  
ATOM    915  CA  GLU A  96       8.579  29.399 -11.089  1.00  0.00      RA0  C  
ATOM    916  C   GLU A  96       7.887  28.383 -12.012  1.00  0.00      RA0  C  
ATOM    917  O   GLU A  96       7.865  28.584 -13.221  1.00  0.00      RA0  O  
ATOM    918  CB  GLU A  96       7.575  30.490 -10.707  1.00  0.00      RA0  C  
ATOM    919  CG  GLU A  96       7.971  31.397  -9.535  1.00  0.00      RA0  C  
ATOM    920  CD  GLU A  96       9.264  32.144  -9.806  1.00  0.00      RA0  C  
ATOM    921  OE1 GLU A  96       9.417  32.754 -10.864  1.00  0.00      RA0  O  
ATOM    922  OE2 GLU A  96      10.149  32.116  -8.957  1.00  0.00      RA0  O1-
ATOM    923  H   GLU A  96       9.724  30.928 -12.023  1.00  0.00      RA0  H  
ATOM    924  N   LYS A  97       7.425  27.256 -11.458  1.00  0.00      RA0  N  
ATOM    925  CA  LYS A  97       6.923  26.117 -12.244  1.00  0.00      RA0  C  
ATOM    926  C   LYS A  97       5.890  26.472 -13.321  1.00  0.00      RA0  C  
ATOM    927  O   LYS A  97       5.936  25.877 -14.397  1.00  0.00      RA0  O  
ATOM    928  CB  LYS A  97       6.543  24.924 -11.359  1.00  0.00      RA0  C  
ATOM    929  CG  LYS A  97       6.518  23.599 -12.139  1.00  0.00      RA0  C  
ATOM    930  CD  LYS A  97       7.821  23.249 -12.878  1.00  0.00      RA0  C  
ATOM    931  CE  LYS A  97       9.001  22.984 -11.941  1.00  0.00      RA0  C  
ATOM    932  NZ  LYS A  97      10.182  22.528 -12.685  1.00  0.00      RA0  N1+
ATOM    933  H   LYS A  97       7.501  27.179 -10.466  1.00  0.00      RA0  H  
ATOM    934  HZ1 LYS A  97      10.606  21.708 -12.200  1.00  0.00      RA0  H  
ATOM    935  HZ2 LYS A  97       9.963  22.116 -13.616  1.00  0.00      RA0  H  
ATOM    936  HZ3 LYS A  97      10.962  23.219 -12.747  1.00  0.00      RA0  H  
ATOM    937  N   ARG A  98       4.978  27.430 -13.051  1.00  0.00      RA0  N  
ATOM    938  CA  ARG A  98       3.921  27.794 -14.018  1.00  0.00      RA0  C  
ATOM    939  C   ARG A  98       4.439  28.351 -15.361  1.00  0.00      RA0  C  
ATOM    940  O   ARG A  98       3.712  28.294 -16.355  1.00  0.00      RA0  O  
ATOM    941  CB  ARG A  98       2.892  28.696 -13.346  1.00  0.00      RA0  C  
ATOM    942  CG  ARG A  98       3.348  30.092 -12.937  1.00  0.00      RA0  C  
ATOM    943  CD  ARG A  98       2.410  30.575 -11.839  1.00  0.00      RA0  C  
ATOM    944  NE  ARG A  98       2.062  31.985 -11.977  1.00  0.00      RA0  N  
ATOM    945  CZ  ARG A  98       1.480  32.633 -10.938  1.00  0.00      RA0  C  
ATOM    946  NH1 ARG A  98       1.315  32.009  -9.763  1.00  0.00      RA0  N1+
ATOM    947  NH2 ARG A  98       1.066  33.891 -11.100  1.00  0.00      RA0  N  
ATOM    948  H   ARG A  98       4.958  27.796 -12.124  1.00  0.00      RA0  H  
ATOM    949  HE  ARG A  98       2.163  32.443 -12.873  1.00  0.00      RA0  H  
ATOM    950 HH11 ARG A  98       0.930  32.451  -8.944  1.00  0.00      RA0  H  
ATOM    951 HH12 ARG A  98       1.572  31.043  -9.669  1.00  0.00      RA0  H  
ATOM    952 HH21 ARG A  98       0.710  34.452 -10.356  1.00  0.00      RA0  H  
ATOM    953 HH22 ARG A  98       1.083  34.310 -12.029  1.00  0.00      RA0  H  
ATOM    954  N   PHE A  99       5.681  28.890 -15.389  1.00  0.00      RA0  N  
ATOM    955  CA  PHE A  99       6.292  29.473 -16.589  1.00  0.00      RA0  C  
ATOM    956  C   PHE A  99       6.977  28.438 -17.479  1.00  0.00      RA0  C  
ATOM    957  O   PHE A  99       7.409  28.770 -18.574  1.00  0.00      RA0  O  
ATOM    958  CB  PHE A  99       7.301  30.554 -16.209  1.00  0.00      RA0  C  
ATOM    959  CG  PHE A  99       6.631  31.661 -15.430  1.00  0.00      RA0  C  
ATOM    960  CD1 PHE A  99       5.816  32.576 -16.084  1.00  0.00      RA0  C  
ATOM    961  CD2 PHE A  99       6.839  31.773 -14.061  1.00  0.00      RA0  C  
ATOM    962  CE1 PHE A  99       5.212  33.605 -15.371  1.00  0.00      RA0  C  
ATOM    963  CE2 PHE A  99       6.234  32.801 -13.348  1.00  0.00      RA0  C  
ATOM    964  CZ  PHE A  99       5.421  33.718 -14.002  1.00  0.00      RA0  C  
ATOM    965  H   PHE A  99       6.273  28.795 -14.586  1.00  0.00      RA0  H  
ATOM    966  N   VAL A 100       7.121  27.209 -17.000  1.00  0.00      RA0  N  
ATOM    967  CA  VAL A 100       7.879  26.194 -17.717  1.00  0.00      RA0  C  
ATOM    968  C   VAL A 100       7.031  25.425 -18.724  1.00  0.00      RA0  C  
ATOM    969  O   VAL A 100       5.970  24.906 -18.392  1.00  0.00      RA0  O  
ATOM    970  CB  VAL A 100       8.581  25.256 -16.720  1.00  0.00      RA0  C  
ATOM    971  CG1 VAL A 100       9.515  24.262 -17.418  1.00  0.00      RA0  C  
ATOM    972  CG2 VAL A 100       9.334  26.054 -15.649  1.00  0.00      RA0  C  
ATOM    973  H   VAL A 100       6.605  26.911 -16.195  1.00  0.00      RA0  H  
ATOM    974  N   PHE A 101       7.519  25.365 -19.955  1.00  0.00      RA0  N  
ATOM    975  CA  PHE A 101       6.922  24.573 -21.023  1.00  0.00      RA0  C  
ATOM    976  C   PHE A 101       7.941  23.536 -21.465  1.00  0.00      RA0  C  
ATOM    977  O   PHE A 101       9.144  23.813 -21.465  1.00  0.00      RA0  O  
ATOM    978  CB  PHE A 101       6.515  25.469 -22.192  1.00  0.00      RA0  C  
ATOM    979  CG  PHE A 101       5.609  26.563 -21.682  1.00  0.00      RA0  C  
ATOM    980  CD1 PHE A 101       6.077  27.870 -21.597  1.00  0.00      RA0  C  
ATOM    981  CD2 PHE A 101       4.312  26.260 -21.286  1.00  0.00      RA0  C  
ATOM    982  CE1 PHE A 101       5.251  28.872 -21.103  1.00  0.00      RA0  C  
ATOM    983  CE2 PHE A 101       3.488  27.263 -20.791  1.00  0.00      RA0  C  
ATOM    984  CZ  PHE A 101       3.958  28.567 -20.693  1.00  0.00      RA0  C  
ATOM    985  H   PHE A 101       8.400  25.793 -20.149  1.00  0.00      RA0  H  
ATOM    986  N   ASN A 102       7.470  22.339 -21.808  1.00  0.00      RA0  N  
ATOM    987  CA  ASN A 102       8.317  21.298 -22.352  1.00  0.00      RA0  C  
ATOM    988  C   ASN A 102       8.221  21.468 -23.865  1.00  0.00      RA0  C  
ATOM    989  O   ASN A 102       7.153  21.244 -24.439  1.00  0.00      RA0  O  
ATOM    990  CB  ASN A 102       7.849  19.904 -21.986  1.00  0.00      RA0  C  
ATOM    991  CG  ASN A 102       8.445  19.431 -20.677  1.00  0.00      RA0  C  
ATOM    992  ND2 ASN A 102       9.705  19.795 -20.411  1.00  0.00      RA0  N  
ATOM    993  OD1 ASN A 102       7.817  18.670 -19.961  1.00  0.00      RA0  O  
ATOM    994  H   ASN A 102       6.500  22.188 -21.917  1.00  0.00      RA0  H  
ATOM    995 HD21 ASN A 102      10.255  20.464 -20.903  1.00  0.00      RA0  H  
ATOM    996 HD22 ASN A 102      10.108  19.311 -19.631  1.00  0.00      RA0  H  
ATOM    997  N   LYS A 103       9.304  21.946 -24.500  1.00  0.00      RA0  N  
ATOM    998  CA  LYS A 103       9.343  22.146 -25.953  1.00  0.00      RA0  C  
ATOM    999  C   LYS A 103       9.616  20.791 -26.608  1.00  0.00      RA0  C  
ATOM   1000  O   LYS A 103      10.673  20.195 -26.383  1.00  0.00      RA0  O  
ATOM   1001  CB  LYS A 103      10.412  23.166 -26.334  1.00  0.00      RA0  C  
ATOM   1002  CG  LYS A 103      10.349  23.506 -27.821  1.00  0.00      RA0  C  
ATOM   1003  CD  LYS A 103      11.413  24.511 -28.262  1.00  0.00      RA0  C  
ATOM   1004  CE  LYS A 103      12.842  23.996 -28.096  1.00  0.00      RA0  C  
ATOM   1005  NZ  LYS A 103      13.005  22.719 -28.798  1.00  0.00      RA0  N1+
ATOM   1006  H   LYS A 103      10.158  22.048 -23.991  1.00  0.00      RA0  H  
ATOM   1007  HZ1 LYS A 103      13.969  22.344 -28.819  1.00  0.00      RA0  H  
ATOM   1008  HZ2 LYS A 103      12.381  21.959 -28.447  1.00  0.00      RA0  H  
ATOM   1009  HZ3 LYS A 103      12.705  22.739 -29.801  1.00  0.00      RA0  H  
ATOM   1010  N   ILE A 104       8.653  20.317 -27.410  1.00  0.00      RA0  N  
ATOM   1011  CA  ILE A 104       8.718  19.028 -28.094  1.00  0.00      RA0  C  
ATOM   1012  C   ILE A 104       8.891  19.228 -29.599  1.00  0.00      RA0  C  
ATOM   1013  O   ILE A 104       8.119  19.969 -30.215  1.00  0.00      RA0  O  
ATOM   1014  CB  ILE A 104       7.443  18.234 -27.803  1.00  0.00      RA0  C  
ATOM   1015  CG1 ILE A 104       7.184  18.167 -26.297  1.00  0.00      RA0  C  
ATOM   1016  CG2 ILE A 104       7.482  16.848 -28.451  1.00  0.00      RA0  C  
ATOM   1017  CD1 ILE A 104       5.857  17.489 -25.959  1.00  0.00      RA0  C  
ATOM   1018  H   ILE A 104       7.867  20.882 -27.639  1.00  0.00      RA0  H  
ATOM   1019  N   GLU A 105       9.910  18.573 -30.176  1.00  0.00      RA0  N  
ATOM   1020  CA  GLU A 105      10.185  18.579 -31.616  1.00  0.00      RA0  C  
ATOM   1021  C   GLU A 105       9.511  17.321 -32.176  1.00  0.00      RA0  C  
ATOM   1022  O   GLU A 105       9.895  16.199 -31.820  1.00  0.00      RA0  O  
ATOM   1023  CB  GLU A 105      11.693  18.574 -31.881  1.00  0.00      RA0  C  
ATOM   1024  CG  GLU A 105      12.561  19.140 -30.746  1.00  0.00      RA0  C  
ATOM   1025  CD  GLU A 105      12.325  20.619 -30.488  1.00  0.00      RA0  C  
ATOM   1026  OE1 GLU A 105      13.068  21.453 -31.000  1.00  0.00      RA0  O  
ATOM   1027  OE2 GLU A 105      11.473  20.970 -29.677  1.00  0.00      RA0  O1-
ATOM   1028  H   GLU A 105      10.409  17.921 -29.602  1.00  0.00      RA0  H  
ATOM   1029  N   ILE A 106       8.447  17.516 -32.976  1.00  0.00      RA0  N  
ATOM   1030  CA  ILE A 106       7.678  16.416 -33.571  1.00  0.00      RA0  C  
ATOM   1031  C   ILE A 106       7.281  16.746 -35.010  1.00  0.00      RA0  C  
ATOM   1032  O   ILE A 106       6.626  17.764 -35.259  1.00  0.00      RA0  O  
ATOM   1033  CB  ILE A 106       6.466  16.115 -32.680  1.00  0.00      RA0  C  
ATOM   1034  CG1 ILE A 106       5.557  15.056 -33.302  1.00  0.00      RA0  C  
ATOM   1035  CG2 ILE A 106       5.720  17.397 -32.303  1.00  0.00      RA0  C  
ATOM   1036  CD1 ILE A 106       4.351  14.743 -32.416  1.00  0.00      RA0  C  
ATOM   1037  H   ILE A 106       8.167  18.458 -33.191  1.00  0.00      RA0  H  
ATOM   1038  N   ASN A 107       7.710  15.875 -35.953  1.00  0.00      RA0  N  
ATOM   1039  CA  ASN A 107       7.464  15.966 -37.395  1.00  0.00      RA0  C  
ATOM   1040  C   ASN A 107       7.799  17.353 -37.963  1.00  0.00      RA0  C  
ATOM   1041  O   ASN A 107       6.938  18.016 -38.549  1.00  0.00      RA0  O  
ATOM   1042  CB  ASN A 107       5.998  15.710 -37.756  1.00  0.00      RA0  C  
ATOM   1043  CG  ASN A 107       5.529  14.375 -37.233  1.00  0.00      RA0  C  
ATOM   1044  ND2 ASN A 107       4.296  14.424 -36.695  1.00  0.00      RA0  N  
ATOM   1045  OD1 ASN A 107       6.234  13.373 -37.288  1.00  0.00      RA0  O  
ATOM   1046  H   ASN A 107       8.188  15.067 -35.610  1.00  0.00      RA0  H  
ATOM   1047 HD21 ASN A 107       3.797  15.294 -36.667  1.00  0.00      RA0  H  
ATOM   1048 HD22 ASN A 107       3.851  13.620 -36.300  1.00  0.00      RA0  H  
ATOM   1049  N   ASN A 108       9.060  17.794 -37.746  1.00  0.00      RA0  N  
ATOM   1050  CA  ASN A 108       9.634  19.079 -38.186  1.00  0.00      RA0  C  
ATOM   1051  C   ASN A 108       8.862  20.316 -37.684  1.00  0.00      RA0  C  
ATOM   1052  O   ASN A 108       9.001  21.407 -38.241  1.00  0.00      RA0  O  
ATOM   1053  CB  ASN A 108       9.783  19.132 -39.708  1.00  0.00      RA0  C  
ATOM   1054  CG  ASN A 108      10.698  20.276 -40.096  1.00  0.00      RA0  C  
ATOM   1055  ND2 ASN A 108      10.102  21.219 -40.846  1.00  0.00      RA0  N  
ATOM   1056  OD1 ASN A 108      11.885  20.274 -39.788  1.00  0.00      RA0  O  
ATOM   1057  H   ASN A 108       9.650  17.190 -37.214  1.00  0.00      RA0  H  
ATOM   1058 HD21 ASN A 108       9.114  21.182 -40.988  1.00  0.00      RA0  H  
ATOM   1059 HD22 ASN A 108      10.618  21.981 -41.234  1.00  0.00      RA0  H  
ATOM   1060  N   LYS A 109       8.070  20.135 -36.612  1.00  0.00      RA0  N  
ATOM   1061  CA  LYS A 109       7.271  21.179 -35.979  1.00  0.00      RA0  C  
ATOM   1062  C   LYS A 109       7.587  21.233 -34.487  1.00  0.00      RA0  C  
ATOM   1063  O   LYS A 109       8.347  20.402 -33.968  1.00  0.00      RA0  O  
ATOM   1064  CB  LYS A 109       5.832  20.905 -36.292  1.00  0.00      RA0  C  
ATOM   1065  CG  LYS A 109       5.502  20.864 -37.789  1.00  0.00      RA0  C  
ATOM   1066  CD  LYS A 109       5.345  22.241 -38.421  1.00  0.00      RA0  C  
ATOM   1067  CE  LYS A 109       4.173  23.002 -37.807  1.00  0.00      RA0  C  
ATOM   1068  NZ  LYS A 109       2.960  22.195 -37.937  1.00  0.00      RA0  N1+
ATOM   1069  H   LYS A 109       7.996  19.255 -36.141  1.00  0.00      RA0  H  
ATOM   1070  HZ1 LYS A 109       3.063  21.277 -37.437  1.00  0.00      RA0  H  
ATOM   1071  HZ2 LYS A 109       2.153  22.624 -37.434  1.00  0.00      RA0  H  
ATOM   1072  HZ3 LYS A 109       2.682  21.973 -38.907  1.00  0.00      RA0  H  
ATOM   1073  N   LEU A 110       6.994  22.214 -33.799  1.00  0.00      RA0  N  
ATOM   1074  CA  LEU A 110       7.178  22.417 -32.366  1.00  0.00      RA0  C  
ATOM   1075  C   LEU A 110       5.867  22.352 -31.632  1.00  0.00      RA0  C  
ATOM   1076  O   LEU A 110       4.848  22.841 -32.121  1.00  0.00      RA0  O  
ATOM   1077  CB  LEU A 110       7.855  23.759 -32.067  1.00  0.00      RA0  C  
ATOM   1078  CG  LEU A 110       9.283  23.927 -32.598  1.00  0.00      RA0  C  
ATOM   1079  CD1 LEU A 110       9.358  24.392 -34.054  1.00  0.00      RA0  C  
ATOM   1080  CD2 LEU A 110      10.072  24.873 -31.702  1.00  0.00      RA0  C  
ATOM   1081  H   LEU A 110       6.340  22.823 -34.244  1.00  0.00      RA0  H  
ATOM   1082  N   GLU A 111       5.901  21.761 -30.444  1.00  0.00      RA0  N  
ATOM   1083  CA  GLU A 111       4.768  21.696 -29.538  1.00  0.00      RA0  C  
ATOM   1084  C   GLU A 111       5.279  22.192 -28.201  1.00  0.00      RA0  C  
ATOM   1085  O   GLU A 111       6.431  21.929 -27.849  1.00  0.00      RA0  O  
ATOM   1086  CB  GLU A 111       4.295  20.263 -29.292  1.00  0.00      RA0  C  
ATOM   1087  CG  GLU A 111       3.379  19.618 -30.327  1.00  0.00      RA0  C  
ATOM   1088  CD  GLU A 111       2.888  18.312 -29.733  1.00  0.00      RA0  C  
ATOM   1089  OE1 GLU A 111       3.700  17.552 -29.211  1.00  0.00      RA0  O  
ATOM   1090  OE2 GLU A 111       1.685  18.068 -29.746  1.00  0.00      RA0  O1-
ATOM   1091  H   GLU A 111       6.748  21.338 -30.111  1.00  0.00      RA0  H  
ATOM   1092  N   PHE A 112       4.445  22.925 -27.472  1.00  0.00      RA0  N  
ATOM   1093  CA  PHE A 112       4.824  23.443 -26.151  1.00  0.00      RA0  C  
ATOM   1094  C   PHE A 112       3.844  22.922 -25.113  1.00  0.00      RA0  C  
ATOM   1095  O   PHE A 112       2.715  23.424 -25.016  1.00  0.00      RA0  O  
ATOM   1096  CB  PHE A 112       4.812  24.971 -26.138  1.00  0.00      RA0  C  
ATOM   1097  CG  PHE A 112       5.706  25.527 -27.220  1.00  0.00      RA0  C  
ATOM   1098  CD1 PHE A 112       7.070  25.661 -26.992  1.00  0.00      RA0  C  
ATOM   1099  CD2 PHE A 112       5.164  25.912 -28.442  1.00  0.00      RA0  C  
ATOM   1100  CE1 PHE A 112       7.890  26.181 -27.986  1.00  0.00      RA0  C  
ATOM   1101  CE2 PHE A 112       5.986  26.428 -29.437  1.00  0.00      RA0  C  
ATOM   1102  CZ  PHE A 112       7.349  26.563 -29.208  1.00  0.00      RA0  C  
ATOM   1103  H   PHE A 112       3.500  23.038 -27.781  1.00  0.00      RA0  H  
ATOM   1104  N   GLU A 113       4.258  21.879 -24.380  1.00  0.00      RA0  N  
ATOM   1105  CA  GLU A 113       3.440  21.247 -23.343  1.00  0.00      RA0  C  
ATOM   1106  C   GLU A 113       3.658  21.970 -22.020  1.00  0.00      RA0  C  
ATOM   1107  O   GLU A 113       4.800  22.197 -21.650  1.00  0.00      RA0  O  
ATOM   1108  CB  GLU A 113       3.874  19.778 -23.164  1.00  0.00      RA0  C  
ATOM   1109  CG  GLU A 113       3.247  19.087 -21.942  1.00  0.00      RA0  C  
ATOM   1110  CD  GLU A 113       3.858  17.718 -21.666  1.00  0.00      RA0  C  
ATOM   1111  OE1 GLU A 113       5.081  17.609 -21.530  1.00  0.00      RA0  O  
ATOM   1112  OE2 GLU A 113       3.095  16.760 -21.547  1.00  0.00      RA0  O1-
ATOM   1113  H   GLU A 113       5.206  21.564 -24.471  1.00  0.00      RA0  H  
ATOM   1114  N   SER A 114       2.584  22.292 -21.277  1.00  0.00      RA0  N  
ATOM   1115  CA  SER A 114       2.763  22.902 -19.958  1.00  0.00      RA0  C  
ATOM   1116  C   SER A 114       3.459  21.870 -19.061  1.00  0.00      RA0  C  
ATOM   1117  O   SER A 114       3.002  20.725 -19.002  1.00  0.00      RA0  O  
ATOM   1118  CB  SER A 114       1.356  23.257 -19.478  1.00  0.00      RA0  C  
ATOM   1119  OG  SER A 114       1.349  23.779 -18.145  1.00  0.00      RA0  O  
ATOM   1120  H   SER A 114       1.693  21.920 -21.537  1.00  0.00      RA0  H  
ATOM   1121  HG  SER A 114       0.464  24.084 -18.007  1.00  0.00      RA0  H  
ATOM   1122  N   ALA A 115       4.572  22.249 -18.385  1.00  0.00      RA0  N  
ATOM   1123  CA  ALA A 115       5.279  21.301 -17.501  1.00  0.00      RA0  C  
ATOM   1124  C   ALA A 115       4.408  20.739 -16.363  1.00  0.00      RA0  C  
ATOM   1125  O   ALA A 115       4.506  19.554 -16.065  1.00  0.00      RA0  O  
ATOM   1126  CB  ALA A 115       6.517  21.972 -16.914  1.00  0.00      RA0  C  
ATOM   1127  H   ALA A 115       4.909  23.189 -18.496  1.00  0.00      RA0  H  
ATOM   1128  N   GLN A 116       3.547  21.563 -15.747  1.00  0.00      RA0  N  
ATOM   1129  CA  GLN A 116       2.743  21.067 -14.628  1.00  0.00      RA0  C  
ATOM   1130  C   GLN A 116       1.409  20.469 -15.039  1.00  0.00      RA0  C  
ATOM   1131  O   GLN A 116       0.767  19.829 -14.218  1.00  0.00      RA0  O  
ATOM   1132  CB  GLN A 116       2.596  22.185 -13.591  1.00  0.00      RA0  C  
ATOM   1133  CG  GLN A 116       2.100  23.528 -14.151  1.00  0.00      RA0  C  
ATOM   1134  CD  GLN A 116       2.393  24.616 -13.138  1.00  0.00      RA0  C  
ATOM   1135  NE2 GLN A 116       1.484  25.594 -13.088  1.00  0.00      RA0  N  
ATOM   1136  OE1 GLN A 116       3.365  24.548 -12.398  1.00  0.00      RA0  O  
ATOM   1137  H   GLN A 116       3.487  22.497 -16.097  1.00  0.00      RA0  H  
ATOM   1138 HE21 GLN A 116       0.772  25.786 -13.762  1.00  0.00      RA0  H  
ATOM   1139 HE22 GLN A 116       1.517  26.225 -12.303  1.00  0.00      RA0  H  
ATOM   1140  N   PHE A 117       0.983  20.701 -16.288  1.00  0.00      RA0  N  
ATOM   1141  CA  PHE A 117      -0.246  20.123 -16.813  1.00  0.00      RA0  C  
ATOM   1142  C   PHE A 117       0.116  19.260 -18.026  1.00  0.00      RA0  C  
ATOM   1143  O   PHE A 117      -0.076  19.709 -19.161  1.00  0.00      RA0  O  
ATOM   1144  CB  PHE A 117      -1.247  21.218 -17.209  1.00  0.00      RA0  C  
ATOM   1145  CG  PHE A 117      -1.536  22.177 -16.073  1.00  0.00      RA0  C  
ATOM   1146  CD1 PHE A 117      -2.192  21.723 -14.908  1.00  0.00      RA0  C  
ATOM   1147  CD2 PHE A 117      -1.159  23.530 -16.212  1.00  0.00      RA0  C  
ATOM   1148  CE1 PHE A 117      -2.481  22.637 -13.876  1.00  0.00      RA0  C  
ATOM   1149  CE2 PHE A 117      -1.448  24.444 -15.181  1.00  0.00      RA0  C  
ATOM   1150  CZ  PHE A 117      -2.109  23.989 -14.022  1.00  0.00      RA0  C  
ATOM   1151  H   PHE A 117       1.588  21.181 -16.925  1.00  0.00      RA0  H  
ATOM   1152  N   PRO A 118       0.696  18.050 -17.837  1.00  0.00      RA0  N  
ATOM   1153  CA  PRO A 118       1.023  17.211 -19.003  1.00  0.00      RA0  C  
ATOM   1154  C   PRO A 118      -0.214  16.948 -19.846  1.00  0.00      RA0  C  
ATOM   1155  O   PRO A 118      -1.326  16.871 -19.305  1.00  0.00      RA0  O  
ATOM   1156  CB  PRO A 118       1.577  15.937 -18.360  1.00  0.00      RA0  C  
ATOM   1157  CG  PRO A 118       2.077  16.375 -16.987  1.00  0.00      RA0  C  
ATOM   1158  CD  PRO A 118       1.058  17.422 -16.576  1.00  0.00      RA0  C  
ATOM   1159  N   ASN A 119      -0.023  16.837 -21.173  1.00  0.00      RA0  N  
ATOM   1160  CA  ASN A 119      -1.092  16.599 -22.159  1.00  0.00      RA0  C  
ATOM   1161  C   ASN A 119      -1.895  17.867 -22.488  1.00  0.00      RA0  C  
ATOM   1162  O   ASN A 119      -2.883  17.788 -23.224  1.00  0.00      RA0  O  
ATOM   1163  CB  ASN A 119      -2.040  15.436 -21.845  1.00  0.00      RA0  C  
ATOM   1164  CG  ASN A 119      -1.293  14.136 -22.000  1.00  0.00      RA0  C  
ATOM   1165  ND2 ASN A 119      -0.847  13.905 -23.240  1.00  0.00      RA0  N  
ATOM   1166  OD1 ASN A 119      -1.113  13.369 -21.064  1.00  0.00      RA0  O  
ATOM   1167  H   ASN A 119       0.935  16.924 -21.472  1.00  0.00      RA0  H  
ATOM   1168 HD21 ASN A 119      -1.014  14.539 -23.994  1.00  0.00      RA0  H  
ATOM   1169 HD22 ASN A 119      -0.317  13.075 -23.398  1.00  0.00      RA0  H  
ATOM   1170  N   TRP A 120      -1.459  19.036 -21.954  1.00  0.00      RA0  N  
ATOM   1171  CA  TRP A 120      -2.042  20.343 -22.257  1.00  0.00      RA0  C  
ATOM   1172  C   TRP A 120      -0.974  21.162 -22.971  1.00  0.00      RA0  C  
ATOM   1173  O   TRP A 120       0.165  21.278 -22.490  1.00  0.00      RA0  O  
ATOM   1174  CB  TRP A 120      -2.460  21.044 -20.970  1.00  0.00      RA0  C  
ATOM   1175  CG  TRP A 120      -3.706  20.394 -20.428  1.00  0.00      RA0  C  
ATOM   1176  CD1 TRP A 120      -3.815  19.186 -19.725  1.00  0.00      RA0  C  
ATOM   1177  CD2 TRP A 120      -5.052  20.879 -20.562  1.00  0.00      RA0  C  
ATOM   1178  CE2 TRP A 120      -5.908  19.941 -19.941  1.00  0.00      RA0  C  
ATOM   1179  CE3 TRP A 120      -5.579  22.018 -21.154  1.00  0.00      RA0  C  
ATOM   1180  NE1 TRP A 120      -5.116  18.913 -19.438  1.00  0.00      RA0  N  
ATOM   1181  CZ2 TRP A 120      -7.279  20.164 -19.937  1.00  0.00      RA0  C  
ATOM   1182  CZ3 TRP A 120      -6.950  22.228 -21.141  1.00  0.00      RA0  C  
ATOM   1183  CH2 TRP A 120      -7.797  21.306 -20.537  1.00  0.00      RA0  C  
ATOM   1184  H   TRP A 120      -0.630  19.065 -21.392  1.00  0.00      RA0  H  
ATOM   1185  HE1 TRP A 120      -5.437  18.108 -18.980  1.00  0.00      RA0  H  
ATOM   1186  N   TYR A 121      -1.349  21.709 -24.142  1.00  0.00      RA0  N  
ATOM   1187  CA  TYR A 121      -0.444  22.397 -25.055  1.00  0.00      RA0  C  
ATOM   1188  C   TYR A 121      -0.886  23.788 -25.452  1.00  0.00      RA0  C  
ATOM   1189  O   TYR A 121      -2.090  24.043 -25.543  1.00  0.00      RA0  O  
ATOM   1190  CB  TYR A 121      -0.303  21.650 -26.374  1.00  0.00      RA0  C  
ATOM   1191  CG  TYR A 121       0.400  20.322 -26.284  1.00  0.00      RA0  C  
ATOM   1192  CD1 TYR A 121       1.782  20.279 -26.395  1.00  0.00      RA0  C  
ATOM   1193  CD2 TYR A 121      -0.328  19.145 -26.163  1.00  0.00      RA0  C  
ATOM   1194  CE1 TYR A 121       2.425  19.055 -26.508  1.00  0.00      RA0  C  
ATOM   1195  CE2 TYR A 121       0.317  17.919 -26.282  1.00  0.00      RA0  C  
ATOM   1196  CZ  TYR A 121       1.687  17.880 -26.516  1.00  0.00      RA0  C  
ATOM   1197  OH  TYR A 121       2.315  16.685 -26.788  1.00  0.00      RA0  O  
ATOM   1198  H   TYR A 121      -2.296  21.622 -24.453  1.00  0.00      RA0  H  
ATOM   1199  HH  TYR A 121       2.739  16.812 -27.646  1.00  0.00      RA0  H  
ATOM   1200  N   ILE A 122       0.095  24.677 -25.751  1.00  0.00      RA0  N  
ATOM   1201  CA  ILE A 122      -0.185  26.002 -26.304  1.00  0.00      RA0  C  
ATOM   1202  C   ILE A 122      -0.910  25.728 -27.623  1.00  0.00      RA0  C  
ATOM   1203  O   ILE A 122      -0.420  24.960 -28.455  1.00  0.00      RA0  O  
ATOM   1204  CB  ILE A 122       1.092  26.819 -26.463  1.00  0.00      RA0  C  
ATOM   1205  CG1 ILE A 122       1.629  27.131 -25.064  1.00  0.00      RA0  C  
ATOM   1206  CG2 ILE A 122       0.856  28.095 -27.273  1.00  0.00      RA0  C  
ATOM   1207  CD1 ILE A 122       2.793  28.119 -25.074  1.00  0.00      RA0  C  
ATOM   1208  H   ILE A 122       1.039  24.345 -25.695  1.00  0.00      RA0  H  
ATOM   1209  N   SER A 123      -2.115  26.278 -27.752  1.00  0.00      RA0  N  
ATOM   1210  CA  SER A 123      -2.989  25.996 -28.883  1.00  0.00      RA0  C  
ATOM   1211  C   SER A 123      -3.624  27.221 -29.514  1.00  0.00      RA0  C  
ATOM   1212  O   SER A 123      -3.760  28.267 -28.880  1.00  0.00      RA0  O  
ATOM   1213  CB  SER A 123      -4.082  25.007 -28.506  1.00  0.00      RA0  C  
ATOM   1214  OG  SER A 123      -3.639  24.206 -27.422  1.00  0.00      RA0  O  
ATOM   1215  H   SER A 123      -2.479  26.911 -27.078  1.00  0.00      RA0  H  
ATOM   1216  HG  SER A 123      -2.732  23.988 -27.602  1.00  0.00      RA0  H  
ATOM   1217  N   THR A 124      -4.072  27.055 -30.770  1.00  0.00      RA0  N  
ATOM   1218  CA  THR A 124      -4.783  28.079 -31.513  1.00  0.00      RA0  C  
ATOM   1219  C   THR A 124      -6.058  27.471 -32.095  1.00  0.00      RA0  C  
ATOM   1220  O   THR A 124      -6.106  26.268 -32.367  1.00  0.00      RA0  O  
ATOM   1221  CB  THR A 124      -3.792  28.590 -32.556  1.00  0.00      RA0  C  
ATOM   1222  CG2 THR A 124      -2.799  29.577 -31.942  1.00  0.00      RA0  C  
ATOM   1223  OG1 THR A 124      -3.063  27.488 -33.104  1.00  0.00      RA0  O  
ATOM   1224  H   THR A 124      -3.870  26.226 -31.300  1.00  0.00      RA0  H  
ATOM   1225  HG1 THR A 124      -2.700  27.795 -33.934  1.00  0.00      RA0  H  
ATOM   1226  N   SER A 125      -7.089  28.305 -32.279  1.00  0.00      RA0  N  
ATOM   1227  CA  SER A 125      -8.357  27.894 -32.891  1.00  0.00      RA0  C  
ATOM   1228  C   SER A 125      -8.134  27.885 -34.402  1.00  0.00      RA0  C  
ATOM   1229  O   SER A 125      -7.286  28.637 -34.868  1.00  0.00      RA0  O  
ATOM   1230  CB  SER A 125      -9.325  28.920 -32.364  1.00  0.00      RA0  C  
ATOM   1231  OG  SER A 125      -8.707  29.408 -31.169  1.00  0.00      RA0  O  
ATOM   1232  H   SER A 125      -7.019  29.272 -32.035  1.00  0.00      RA0  H  
ATOM   1233  HG  SER A 125      -8.776  28.710 -30.529  1.00  0.00      RA0  H  
ATOM   1234  N   GLN A 126      -8.890  27.065 -35.174  1.00  0.00      RA0  N  
ATOM   1235  CA  GLN A 126      -8.770  27.081 -36.643  1.00  0.00      RA0  C  
ATOM   1236  C   GLN A 126      -9.339  28.397 -37.200  1.00  0.00      RA0  C  
ATOM   1237  O   GLN A 126      -8.891  28.876 -38.240  1.00  0.00      RA0  O  
ATOM   1238  CB  GLN A 126      -9.476  25.904 -37.307  1.00  0.00      RA0  C  
ATOM   1239  CG  GLN A 126      -8.703  24.609 -37.103  1.00  0.00      RA0  C  
ATOM   1240  CD  GLN A 126      -9.273  23.529 -37.996  1.00  0.00      RA0  C  
ATOM   1241  NE2 GLN A 126      -8.422  23.181 -38.976  1.00  0.00      RA0  N  
ATOM   1242  OE1 GLN A 126     -10.391  23.048 -37.833  1.00  0.00      RA0  O  
ATOM   1243  H   GLN A 126      -9.522  26.416 -34.751  1.00  0.00      RA0  H  
ATOM   1244 HE21 GLN A 126      -7.560  23.692 -39.055  1.00  0.00      RA0  H  
ATOM   1245 HE22 GLN A 126      -8.610  22.447 -39.626  1.00  0.00      RA0  H  
ATOM   1246  N   ALA A 127     -10.295  29.000 -36.462  1.00  0.00      RA0  N  
ATOM   1247  CA  ALA A 127     -10.920  30.278 -36.812  1.00  0.00      RA0  C  
ATOM   1248  C   ALA A 127      -9.951  31.452 -36.577  1.00  0.00      RA0  C  
ATOM   1249  O   ALA A 127      -8.975  31.317 -35.834  1.00  0.00      RA0  O  
ATOM   1250  CB  ALA A 127     -12.184  30.504 -35.981  1.00  0.00      RA0  C  
ATOM   1251  H   ALA A 127     -10.533  28.600 -35.583  1.00  0.00      RA0  H  
ATOM   1252  N   GLU A 128     -10.225  32.596 -37.226  1.00  0.00      RA0  N  
ATOM   1253  CA  GLU A 128      -9.396  33.804 -37.171  1.00  0.00      RA0  C  
ATOM   1254  C   GLU A 128      -9.640  34.665 -35.948  1.00  0.00      RA0  C  
ATOM   1255  O   GLU A 128     -10.766  34.739 -35.442  1.00  0.00      RA0  O  
ATOM   1256  CB  GLU A 128      -9.599  34.657 -38.421  1.00  0.00      RA0  C  
ATOM   1257  CG  GLU A 128      -9.312  33.894 -39.710  1.00  0.00      RA0  C  
ATOM   1258  CD  GLU A 128      -7.886  33.397 -39.681  1.00  0.00      RA0  C  
ATOM   1259  OE1 GLU A 128      -6.976  34.200 -39.499  1.00  0.00      RA0  O  
ATOM   1260  OE2 GLU A 128      -7.676  32.203 -39.856  1.00  0.00      RA0  O1-
ATOM   1261  H   GLU A 128     -11.070  32.659 -37.750  1.00  0.00      RA0  H  
ATOM   1262  N   ASN A 129      -8.571  35.374 -35.524  1.00  0.00      RA0  N  
ATOM   1263  CA  ASN A 129      -8.522  36.406 -34.485  1.00  0.00      RA0  C  
ATOM   1264  C   ASN A 129      -9.107  35.974 -33.144  1.00  0.00      RA0  C  
ATOM   1265  O   ASN A 129      -9.751  36.764 -32.445  1.00  0.00      RA0  O  
ATOM   1266  CB  ASN A 129      -9.175  37.700 -34.966  1.00  0.00      RA0  C  
ATOM   1267  CG  ASN A 129      -8.815  38.813 -34.011  1.00  0.00      RA0  C  
ATOM   1268  ND2 ASN A 129      -9.851  39.610 -33.700  1.00  0.00      RA0  N  
ATOM   1269  OD1 ASN A 129      -7.667  38.970 -33.612  1.00  0.00      RA0  O  
ATOM   1270  H   ASN A 129      -7.699  35.102 -35.938  1.00  0.00      RA0  H  
ATOM   1271 HD21 ASN A 129     -10.764  39.360 -34.021  1.00  0.00      RA0  H  
ATOM   1272 HD22 ASN A 129      -9.739  40.436 -33.152  1.00  0.00      RA0  H  
ATOM   1273  N   MET A 130      -8.848  34.718 -32.774  1.00  0.00      RA0  N  
ATOM   1274  CA  MET A 130      -9.289  34.161 -31.507  1.00  0.00      RA0  C  
ATOM   1275  C   MET A 130      -8.075  34.093 -30.567  1.00  0.00      RA0  C  
ATOM   1276  O   MET A 130      -6.950  33.922 -31.055  1.00  0.00      RA0  O  
ATOM   1277  CB  MET A 130      -9.860  32.763 -31.748  1.00  0.00      RA0  C  
ATOM   1278  CG  MET A 130     -11.139  32.776 -32.584  1.00  0.00      RA0  C  
ATOM   1279  SD  MET A 130     -12.497  33.604 -31.743  1.00  0.00      RA0  S  
ATOM   1280  CE  MET A 130     -12.665  32.463 -30.361  1.00  0.00      RA0  C  
ATOM   1281  H   MET A 130      -8.215  34.177 -33.330  1.00  0.00      RA0  H  
ATOM   1282  N   PRO A 131      -8.259  34.241 -29.231  1.00  0.00      RA0  N  
ATOM   1283  CA  PRO A 131      -7.102  34.173 -28.327  1.00  0.00      RA0  C  
ATOM   1284  C   PRO A 131      -6.311  32.871 -28.410  1.00  0.00      RA0  C  
ATOM   1285  O   PRO A 131      -6.862  31.810 -28.740  1.00  0.00      RA0  O  
ATOM   1286  CB  PRO A 131      -7.739  34.361 -26.946  1.00  0.00      RA0  C  
ATOM   1287  CG  PRO A 131      -9.082  35.047 -27.194  1.00  0.00      RA0  C  
ATOM   1288  CD  PRO A 131      -9.517  34.487 -28.540  1.00  0.00      RA0  C  
ATOM   1289  N   VAL A 132      -5.005  32.966 -28.100  1.00  0.00      RA0  N  
ATOM   1290  CA  VAL A 132      -4.118  31.811 -27.976  1.00  0.00      RA0  C  
ATOM   1291  C   VAL A 132      -4.484  31.238 -26.586  1.00  0.00      RA0  C  
ATOM   1292  O   VAL A 132      -4.725  32.003 -25.644  1.00  0.00      RA0  O  
ATOM   1293  CB  VAL A 132      -2.656  32.240 -28.076  1.00  0.00      RA0  C  
ATOM   1294  CG1 VAL A 132      -1.701  31.062 -27.878  1.00  0.00      RA0  C  
ATOM   1295  CG2 VAL A 132      -2.424  32.928 -29.421  1.00  0.00      RA0  C  
ATOM   1296  H   VAL A 132      -4.700  33.835 -27.712  1.00  0.00      RA0  H  
ATOM   1297  N   PHE A 133      -4.616  29.922 -26.480  1.00  0.00      RA0  N  
ATOM   1298  CA  PHE A 133      -5.064  29.290 -25.240  1.00  0.00      RA0  C  
ATOM   1299  C   PHE A 133      -4.310  27.990 -24.938  1.00  0.00      RA0  C  
ATOM   1300  O   PHE A 133      -3.500  27.538 -25.746  1.00  0.00      RA0  O  
ATOM   1301  CB  PHE A 133      -6.578  29.054 -25.291  1.00  0.00      RA0  C  
ATOM   1302  CG  PHE A 133      -6.942  28.106 -26.414  1.00  0.00      RA0  C  
ATOM   1303  CD1 PHE A 133      -7.085  28.577 -27.715  1.00  0.00      RA0  C  
ATOM   1304  CD2 PHE A 133      -7.145  26.757 -26.144  1.00  0.00      RA0  C  
ATOM   1305  CE1 PHE A 133      -7.427  27.703 -28.739  1.00  0.00      RA0  C  
ATOM   1306  CE2 PHE A 133      -7.490  25.884 -27.168  1.00  0.00      RA0  C  
ATOM   1307  CZ  PHE A 133      -7.632  26.357 -28.467  1.00  0.00      RA0  C  
ATOM   1308  H   PHE A 133      -4.363  29.318 -27.242  1.00  0.00      RA0  H  
ATOM   1309  N   LEU A 134      -4.603  27.378 -23.786  1.00  0.00      RA0  N  
ATOM   1310  CA  LEU A 134      -4.029  26.083 -23.429  1.00  0.00      RA0  C  
ATOM   1311  C   LEU A 134      -5.087  25.035 -23.751  1.00  0.00      RA0  C  
ATOM   1312  O   LEU A 134      -6.209  25.122 -23.256  1.00  0.00      RA0  O  
ATOM   1313  CB  LEU A 134      -3.685  26.068 -21.941  1.00  0.00      RA0  C  
ATOM   1314  CG  LEU A 134      -2.705  24.966 -21.547  1.00  0.00      RA0  C  
ATOM   1315  CD1 LEU A 134      -1.354  25.141 -22.240  1.00  0.00      RA0  C  
ATOM   1316  CD2 LEU A 134      -2.538  24.885 -20.032  1.00  0.00      RA0  C  
ATOM   1317  H   LEU A 134      -5.350  27.739 -23.236  1.00  0.00      RA0  H  
ATOM   1318  N   GLY A 135      -4.755  24.128 -24.661  1.00  0.00      RA0  N  
ATOM   1319  CA  GLY A 135      -5.678  23.098 -25.124  1.00  0.00      RA0  C  
ATOM   1320  C   GLY A 135      -5.287  21.701 -24.689  1.00  0.00      RA0  C  
ATOM   1321  O   GLY A 135      -4.111  21.337 -24.727  1.00  0.00      RA0  O  
ATOM   1322  H   GLY A 135      -3.861  24.121 -25.114  1.00  0.00      RA0  H  
ATOM   1323  N   GLY A 136      -6.282  20.919 -24.291  1.00  0.00      RA0  N  
ATOM   1324  CA  GLY A 136      -6.063  19.543 -23.869  1.00  0.00      RA0  C  
ATOM   1325  C   GLY A 136      -6.695  18.497 -24.765  1.00  0.00      RA0  C  
ATOM   1326  O   GLY A 136      -6.769  17.334 -24.368  1.00  0.00      RA0  O  
ATOM   1327  H   GLY A 136      -7.226  21.219 -24.418  1.00  0.00      RA0  H  
ATOM   1328  N   THR A 137      -7.170  18.883 -25.969  1.00  0.00      RA0  N  
ATOM   1329  CA  THR A 137      -7.837  17.903 -26.849  1.00  0.00      RA0  C  
ATOM   1330  C   THR A 137      -6.808  16.963 -27.489  1.00  0.00      RA0  C  
ATOM   1331  O   THR A 137      -5.744  17.415 -27.922  1.00  0.00      RA0  O  
ATOM   1332  CB  THR A 137      -8.492  18.827 -27.859  1.00  0.00      RA0  C  
ATOM   1333  CG2 THR A 137      -9.815  18.287 -28.407  1.00  0.00      RA0  C  
ATOM   1334  OG1 THR A 137      -8.644  20.114 -27.238  1.00  0.00      RA0  O  
ATOM   1335  H   THR A 137      -7.014  19.786 -26.366  1.00  0.00      RA0  H  
ATOM   1336  HG1 THR A 137      -8.669  20.738 -27.979  1.00  0.00      RA0  H  
ATOM   1337  N   LYS A 138      -7.124  15.641 -27.492  1.00  0.00      RA0  N  
ATOM   1338  CA  LYS A 138      -6.258  14.546 -27.964  1.00  0.00      RA0  C  
ATOM   1339  C   LYS A 138      -5.812  14.648 -29.432  1.00  0.00      RA0  C  
ATOM   1340  O   LYS A 138      -4.699  14.229 -29.753  1.00  0.00      RA0  O  
ATOM   1341  CB  LYS A 138      -6.891  13.178 -27.677  1.00  0.00      RA0  C  
ATOM   1342  CG  LYS A 138      -8.184  12.899 -28.449  1.00  0.00      RA0  C  
ATOM   1343  CD  LYS A 138      -8.689  11.468 -28.251  1.00  0.00      RA0  C  
ATOM   1344  CE  LYS A 138      -9.932  11.162 -29.090  1.00  0.00      RA0  C  
ATOM   1345  NZ  LYS A 138     -10.324   9.758 -28.895  1.00  0.00      RA0  N1+
ATOM   1346  H   LYS A 138      -7.981  15.418 -27.033  1.00  0.00      RA0  H  
ATOM   1347  HZ1 LYS A 138     -11.169   9.552 -29.466  1.00  0.00      RA0  H  
ATOM   1348  HZ2 LYS A 138      -9.546   9.137 -29.196  1.00  0.00      RA0  H  
ATOM   1349  HZ3 LYS A 138     -10.535   9.588 -27.891  1.00  0.00      RA0  H  
ATOM   1350  N   GLY A 139      -6.673  15.182 -30.291  1.00  0.00      RA0  N  
ATOM   1351  CA  GLY A 139      -6.392  15.332 -31.713  1.00  0.00      RA0  C  
ATOM   1352  C   GLY A 139      -7.646  15.599 -32.511  1.00  0.00      RA0  C  
ATOM   1353  O   GLY A 139      -8.331  14.662 -32.931  1.00  0.00      RA0  O  
ATOM   1354  H   GLY A 139      -7.537  15.560 -29.968  1.00  0.00      RA0  H  
ATOM   1355  N   GLY A 140      -7.945  16.880 -32.699  1.00  0.00      RA0  N  
ATOM   1356  CA  GLY A 140      -9.127  17.317 -33.426  1.00  0.00      RA0  C  
ATOM   1357  C   GLY A 140      -9.070  18.723 -33.987  1.00  0.00      RA0  C  
ATOM   1358  O   GLY A 140      -8.163  19.066 -34.747  1.00  0.00      RA0  O  
ATOM   1359  H   GLY A 140      -7.323  17.610 -32.404  1.00  0.00      RA0  H  
ATOM   1360  N   GLN A 141     -10.076  19.527 -33.614  1.00  0.00      RA0  N  
ATOM   1361  CA  GLN A 141     -10.364  20.893 -34.060  1.00  0.00      RA0  C  
ATOM   1362  C   GLN A 141      -9.240  21.922 -33.874  1.00  0.00      RA0  C  
ATOM   1363  O   GLN A 141      -9.029  22.746 -34.765  1.00  0.00      RA0  O  
ATOM   1364  CB  GLN A 141     -11.664  21.372 -33.419  1.00  0.00      RA0  C  
ATOM   1365  CG  GLN A 141     -12.880  20.570 -33.897  1.00  0.00      RA0  C  
ATOM   1366  CD  GLN A 141     -13.323  21.045 -35.270  1.00  0.00      RA0  C  
ATOM   1367  NE2 GLN A 141     -12.592  20.566 -36.294  1.00  0.00      RA0  N  
ATOM   1368  OE1 GLN A 141     -14.282  21.798 -35.395  1.00  0.00      RA0  O  
ATOM   1369  H   GLN A 141     -10.650  19.170 -32.881  1.00  0.00      RA0  H  
ATOM   1370 HE21 GLN A 141     -11.828  19.936 -36.157  1.00  0.00      RA0  H  
ATOM   1371 HE22 GLN A 141     -12.770  20.865 -37.232  1.00  0.00      RA0  H  
ATOM   1372  N   ASP A 142      -8.553  21.909 -32.719  1.00  0.00      RA0  N  
ATOM   1373  CA  ASP A 142      -7.532  22.914 -32.398  1.00  0.00      RA0  C  
ATOM   1374  C   ASP A 142      -6.102  22.546 -32.845  1.00  0.00      RA0  C  
ATOM   1375  O   ASP A 142      -5.757  21.366 -32.931  1.00  0.00      RA0  O  
ATOM   1376  CB  ASP A 142      -7.564  23.215 -30.884  1.00  0.00      RA0  C  
ATOM   1377  CG  ASP A 142      -8.093  22.057 -30.026  1.00  0.00      RA0  C  
ATOM   1378  OD1 ASP A 142      -8.890  22.312 -29.126  1.00  0.00      RA0  O  
ATOM   1379  OD2 ASP A 142      -7.733  20.900 -30.239  1.00  0.00      RA0  O1-
ATOM   1380  H   ASP A 142      -8.606  21.155 -32.062  1.00  0.00      RA0  H  
ATOM   1381  N   ILE A 143      -5.279  23.581 -33.131  1.00  0.00      RA0  N  
ATOM   1382  CA  ILE A 143      -3.889  23.465 -33.594  1.00  0.00      RA0  C  
ATOM   1383  C   ILE A 143      -2.893  23.539 -32.415  1.00  0.00      RA0  C  
ATOM   1384  O   ILE A 143      -2.945  24.490 -31.638  1.00  0.00      RA0  O  
ATOM   1385  CB  ILE A 143      -3.627  24.600 -34.574  1.00  0.00      RA0  C  
ATOM   1386  CG1 ILE A 143      -4.694  24.619 -35.668  1.00  0.00      RA0  C  
ATOM   1387  CG2 ILE A 143      -2.203  24.546 -35.117  1.00  0.00      RA0  C  
ATOM   1388  CD1 ILE A 143      -4.642  25.897 -36.500  1.00  0.00      RA0  C  
ATOM   1389  H   ILE A 143      -5.594  24.494 -32.871  1.00  0.00      RA0  H  
ATOM   1390  N   THR A 144      -1.956  22.569 -32.328  1.00  0.00      RA0  N  
ATOM   1391  CA  THR A 144      -0.936  22.497 -31.267  1.00  0.00      RA0  C  
ATOM   1392  C   THR A 144       0.493  22.473 -31.837  1.00  0.00      RA0  C  
ATOM   1393  O   THR A 144       1.460  22.417 -31.072  1.00  0.00      RA0  O  
ATOM   1394  CB  THR A 144      -1.382  21.223 -30.592  1.00  0.00      RA0  C  
ATOM   1395  CG2 THR A 144      -2.244  21.512 -29.363  1.00  0.00      RA0  C  
ATOM   1396  OG1 THR A 144      -2.200  20.534 -31.554  1.00  0.00      RA0  O  
ATOM   1397  H   THR A 144      -2.014  21.763 -32.915  1.00  0.00      RA0  H  
ATOM   1398  HG1 THR A 144      -2.539  19.770 -31.101  1.00  0.00      RA0  H  
ATOM   1399  N   ASP A 145       0.613  22.486 -33.178  1.00  0.00      RA0  N  
ATOM   1400  CA  ASP A 145       1.878  22.444 -33.917  1.00  0.00      RA0  C  
ATOM   1401  C   ASP A 145       2.244  23.839 -34.418  1.00  0.00      RA0  C  
ATOM   1402  O   ASP A 145       1.384  24.547 -34.964  1.00  0.00      RA0  O  
ATOM   1403  CB  ASP A 145       1.235  21.290 -34.716  1.00  0.00      RA0  C  
ATOM   1404  CG  ASP A 145       1.882  20.722 -35.931  1.00  0.00      RA0  C  
ATOM   1405  OD1 ASP A 145       3.042  20.419 -35.882  1.00  0.00      RA0  O  
ATOM   1406  OD2 ASP A 145       1.242  20.598 -36.973  1.00  0.00      RA0  O1-
ATOM   1407  H   ASP A 145      -0.199  22.664 -33.726  1.00  0.00      RA0  H  
ATOM   1408  N   PHE A 146       3.524  24.220 -34.241  1.00  0.00      RA0  N  
ATOM   1409  CA  PHE A 146       4.060  25.531 -34.609  1.00  0.00      RA0  C  
ATOM   1410  C   PHE A 146       5.410  25.447 -35.326  1.00  0.00      RA0  C  
ATOM   1411  O   PHE A 146       6.172  24.511 -35.104  1.00  0.00      RA0  O  
ATOM   1412  CB  PHE A 146       4.256  26.406 -33.364  1.00  0.00      RA0  C  
ATOM   1413  CG  PHE A 146       3.004  26.459 -32.521  1.00  0.00      RA0  C  
ATOM   1414  CD1 PHE A 146       1.971  27.322 -32.862  1.00  0.00      RA0  C  
ATOM   1415  CD2 PHE A 146       2.887  25.646 -31.399  1.00  0.00      RA0  C  
ATOM   1416  CE1 PHE A 146       0.815  27.364 -32.092  1.00  0.00      RA0  C  
ATOM   1417  CE2 PHE A 146       1.732  25.689 -30.629  1.00  0.00      RA0  C  
ATOM   1418  CZ  PHE A 146       0.692  26.542 -30.979  1.00  0.00      RA0  C  
ATOM   1419  H   PHE A 146       4.131  23.591 -33.749  1.00  0.00      RA0  H  
ATOM   1420  N   THR A 147       5.723  26.464 -36.138  1.00  0.00      RA0  N  
ATOM   1421  CA  THR A 147       7.033  26.611 -36.767  1.00  0.00      RA0  C  
ATOM   1422  C   THR A 147       7.699  27.801 -36.069  1.00  0.00      RA0  C  
ATOM   1423  O   THR A 147       7.007  28.733 -35.645  1.00  0.00      RA0  O  
ATOM   1424  CB  THR A 147       6.761  26.912 -38.232  1.00  0.00      RA0  C  
ATOM   1425  CG2 THR A 147       6.628  25.656 -39.086  1.00  0.00      RA0  C  
ATOM   1426  OG1 THR A 147       5.580  27.718 -38.330  1.00  0.00      RA0  O  
ATOM   1427  H   THR A 147       5.146  27.280 -36.187  1.00  0.00      RA0  H  
ATOM   1428  HG1 THR A 147       4.825  27.188 -38.094  1.00  0.00      RA0  H  
ATOM   1429  N   MET A 148       9.027  27.758 -35.943  1.00  0.00      RA0  N  
ATOM   1430  CA  MET A 148       9.818  28.804 -35.303  1.00  0.00      RA0  C  
ATOM   1431  C   MET A 148      10.705  29.504 -36.337  1.00  0.00      RA0  C  
ATOM   1432  O   MET A 148      11.351  28.835 -37.148  1.00  0.00      RA0  O  
ATOM   1433  CB  MET A 148      10.731  28.191 -34.239  1.00  0.00      RA0  C  
ATOM   1434  CG  MET A 148      11.777  29.188 -33.734  1.00  0.00      RA0  C  
ATOM   1435  SD  MET A 148      13.165  28.432 -32.879  1.00  0.00      RA0  S  
ATOM   1436  CE  MET A 148      12.291  27.852 -31.425  1.00  0.00      RA0  C  
ATOM   1437  H   MET A 148       9.557  27.029 -36.377  1.00  0.00      RA0  H  
ATOM   1438  N   GLN A 149      10.723  30.848 -36.309  1.00  0.00      RA0  N  
ATOM   1439  CA  GLN A 149      11.538  31.674 -37.204  1.00  0.00      RA0  C  
ATOM   1440  C   GLN A 149      12.412  32.584 -36.328  1.00  0.00      RA0  C  
ATOM   1441  O   GLN A 149      11.876  33.357 -35.533  1.00  0.00      RA0  O  
ATOM   1442  CB  GLN A 149      10.693  32.512 -38.171  1.00  0.00      RA0  C  
ATOM   1443  CG  GLN A 149       9.579  31.752 -38.902  1.00  0.00      RA0  C  
ATOM   1444  CD  GLN A 149       8.388  31.612 -37.978  1.00  0.00      RA0  C  
ATOM   1445  NE2 GLN A 149       7.763  30.426 -38.053  1.00  0.00      RA0  N  
ATOM   1446  OE1 GLN A 149       8.064  32.534 -37.233  1.00  0.00      RA0  O  
ATOM   1447  H   GLN A 149      10.200  31.318 -35.591  1.00  0.00      RA0  H  
ATOM   1448 HE21 GLN A 149       8.018  29.748 -38.745  1.00  0.00      RA0  H  
ATOM   1449 HE22 GLN A 149       7.034  30.142 -37.421  1.00  0.00      RA0  H  
ATOM   1450  N   PHE A 150      13.749  32.470 -36.448  1.00  0.00      RA0  N  
ATOM   1451  CA  PHE A 150      14.693  33.264 -35.652  1.00  0.00      RA0  C  
ATOM   1452  C   PHE A 150      14.681  34.749 -35.999  1.00  0.00      RA0  C  
ATOM   1453  O   PHE A 150      14.573  35.108 -37.172  1.00  0.00      RA0  O  
ATOM   1454  CB  PHE A 150      16.110  32.708 -35.774  1.00  0.00      RA0  C  
ATOM   1455  CG  PHE A 150      16.182  31.357 -35.106  1.00  0.00      RA0  C  
ATOM   1456  CD1 PHE A 150      16.207  31.276 -33.719  1.00  0.00      RA0  C  
ATOM   1457  CD2 PHE A 150      16.228  30.200 -35.873  1.00  0.00      RA0  C  
ATOM   1458  CE1 PHE A 150      16.296  30.036 -33.100  1.00  0.00      RA0  C  
ATOM   1459  CE2 PHE A 150      16.315  28.959 -35.253  1.00  0.00      RA0  C  
ATOM   1460  CZ  PHE A 150      16.358  28.878 -33.867  1.00  0.00      RA0  C  
ATOM   1461  H   PHE A 150      14.113  31.915 -37.193  1.00  0.00      RA0  H  
ATOM   1462  N   VAL A 151      14.828  35.604 -34.970  1.00  0.00      RA0  N  
ATOM   1463  CA  VAL A 151      14.867  37.067 -35.089  1.00  0.00      RA0  C  
ATOM   1464  C   VAL A 151      16.278  37.569 -34.747  1.00  0.00      RA0  C  
ATOM   1465  O   VAL A 151      16.891  37.103 -33.787  1.00  0.00      RA0  O  
ATOM   1466  CB  VAL A 151      13.816  37.709 -34.185  1.00  0.00      RA0  C  
ATOM   1467  CG1 VAL A 151      13.939  39.233 -34.192  1.00  0.00      RA0  C  
ATOM   1468  CG2 VAL A 151      12.416  37.238 -34.583  1.00  0.00      RA0  C  
ATOM   1469  H   VAL A 151      15.032  35.227 -34.065  1.00  0.00      RA0  H  
TER   
ATOM   1470  N   GLN H   1      -2.414   3.063  -0.521  1.00  0.00      LH0  N  
ATOM   1471  CA  GLN H   1      -1.643   3.153  -1.762  1.00  0.00      LH0  C  
ATOM   1472  C   GLN H   1      -0.446   4.075  -1.627  1.00  0.00      LH0  C  
ATOM   1473  O   GLN H   1       0.686   3.746  -1.958  1.00  0.00      LH0  O  
ATOM   1474  CB  GLN H   1      -2.539   3.623  -2.907  1.00  0.00      LH0  C  
ATOM   1475  CG  GLN H   1      -3.745   2.712  -3.140  1.00  0.00      LH0  C  
ATOM   1476  CD  GLN H   1      -4.637   3.326  -4.199  1.00  0.00      LH0  C  
ATOM   1477  NE2 GLN H   1      -5.941   3.197  -3.943  1.00  0.00      LH0  N  
ATOM   1478  OE1 GLN H   1      -4.196   3.896  -5.186  1.00  0.00      LH0  O  
ATOM   1479  H   GLN H   1      -1.928   2.908   0.340  1.00  0.00      LH0  H  
ATOM   1480 HE21 GLN H   1      -6.266   2.731  -3.122  1.00  0.00      LH0  H  
ATOM   1481 HE22 GLN H   1      -6.578   3.586  -4.604  1.00  0.00      LH0  H  
ATOM   1482  N   VAL H   2      -0.773   5.261  -1.105  1.00  0.00      LH0  N  
ATOM   1483  CA  VAL H   2       0.295   6.212  -0.841  1.00  0.00      LH0  C  
ATOM   1484  C   VAL H   2       0.477   6.353   0.654  1.00  0.00      LH0  C  
ATOM   1485  O   VAL H   2      -0.457   6.634   1.393  1.00  0.00      LH0  O  
ATOM   1486  CB  VAL H   2      -0.022   7.571  -1.489  1.00  0.00      LH0  C  
ATOM   1487  CG1 VAL H   2       1.060   8.615  -1.200  1.00  0.00      LH0  C  
ATOM   1488  CG2 VAL H   2      -0.260   7.424  -2.994  1.00  0.00      LH0  C  
ATOM   1489  H   VAL H   2      -1.701   5.445  -0.785  1.00  0.00      LH0  H  
ATOM   1490  N   GLN H   3       1.725   6.145   1.065  1.00  0.00      LH0  N  
ATOM   1491  CA  GLN H   3       2.107   6.651   2.373  1.00  0.00      LH0  C  
ATOM   1492  C   GLN H   3       3.036   7.810   2.126  1.00  0.00      LH0  C  
ATOM   1493  O   GLN H   3       3.791   7.793   1.161  1.00  0.00      LH0  O  
ATOM   1494  CB  GLN H   3       2.879   5.602   3.172  1.00  0.00      LH0  C  
ATOM   1495  CG  GLN H   3       2.142   4.279   3.366  1.00  0.00      LH0  C  
ATOM   1496  CD  GLN H   3       3.029   3.151   2.879  1.00  0.00      LH0  C  
ATOM   1497  NE2 GLN H   3       4.106   2.926   3.635  1.00  0.00      LH0  N  
ATOM   1498  OE1 GLN H   3       2.767   2.507   1.871  1.00  0.00      LH0  O  
ATOM   1499  H   GLN H   3       2.429   5.838   0.422  1.00  0.00      LH0  H  
ATOM   1500 HE21 GLN H   3       4.351   3.502   4.420  1.00  0.00      LH0  H  
ATOM   1501 HE22 GLN H   3       4.708   2.169   3.397  1.00  0.00      LH0  H  
ATOM   1502  N   LEU H   4       2.984   8.780   3.038  1.00  0.00      LH0  N  
ATOM   1503  CA  LEU H   4       4.192   9.575   3.200  1.00  0.00      LH0  C  
ATOM   1504  C   LEU H   4       4.639   9.345   4.622  1.00  0.00      LH0  C  
ATOM   1505  O   LEU H   4       3.818   9.273   5.527  1.00  0.00      LH0  O  
ATOM   1506  CB  LEU H   4       3.964  11.065   2.923  1.00  0.00      LH0  C  
ATOM   1507  CG  LEU H   4       3.589  11.390   1.474  1.00  0.00      LH0  C  
ATOM   1508  CD1 LEU H   4       2.081  11.563   1.296  1.00  0.00      LH0  C  
ATOM   1509  CD2 LEU H   4       4.363  12.594   0.939  1.00  0.00      LH0  C  
ATOM   1510  H   LEU H   4       2.281   8.823   3.748  1.00  0.00      LH0  H  
ATOM   1511  N   GLN H   5       5.952   9.164   4.772  1.00  0.00      LH0  N  
ATOM   1512  CA  GLN H   5       6.443   8.843   6.106  1.00  0.00      LH0  C  
ATOM   1513  C   GLN H   5       7.805   9.447   6.354  1.00  0.00      LH0  C  
ATOM   1514  O   GLN H   5       8.743   9.296   5.577  1.00  0.00      LH0  O  
ATOM   1515  CB  GLN H   5       6.416   7.326   6.345  1.00  0.00      LH0  C  
ATOM   1516  CG  GLN H   5       7.048   6.485   5.232  1.00  0.00      LH0  C  
ATOM   1517  CD  GLN H   5       6.842   5.018   5.538  1.00  0.00      LH0  C  
ATOM   1518  NE2 GLN H   5       7.935   4.410   6.007  1.00  0.00      LH0  N  
ATOM   1519  OE1 GLN H   5       5.773   4.450   5.365  1.00  0.00      LH0  O  
ATOM   1520  H   GLN H   5       6.558   9.182   3.976  1.00  0.00      LH0  H  
ATOM   1521 HE21 GLN H   5       8.789   4.909   6.136  1.00  0.00      LH0  H  
ATOM   1522 HE22 GLN H   5       7.873   3.439   6.228  1.00  0.00      LH0  H  
ATOM   1523  N   GLU H   6       7.853  10.179   7.462  1.00  0.00      LH0  N  
ATOM   1524  CA  GLU H   6       8.992  11.054   7.674  1.00  0.00      LH0  C  
ATOM   1525  C   GLU H   6       9.958  10.532   8.708  1.00  0.00      LH0  C  
ATOM   1526  O   GLU H   6       9.596  10.030   9.767  1.00  0.00      LH0  O  
ATOM   1527  CB  GLU H   6       8.536  12.461   8.073  1.00  0.00      LH0  C  
ATOM   1528  CG  GLU H   6       7.377  13.052   7.262  1.00  0.00      LH0  C  
ATOM   1529  CD  GLU H   6       6.000  12.710   7.825  1.00  0.00      LH0  C  
ATOM   1530  OE1 GLU H   6       5.831  11.731   8.549  1.00  0.00      LH0  O  
ATOM   1531  OE2 GLU H   6       5.066  13.451   7.548  1.00  0.00      LH0  O1-
ATOM   1532  H   GLU H   6       7.059  10.254   8.070  1.00  0.00      LH0  H  
ATOM   1533  N   SER H   7      11.232  10.696   8.360  1.00  0.00      LH0  N  
ATOM   1534  CA  SER H   7      12.240  10.386   9.359  1.00  0.00      LH0  C  
ATOM   1535  C   SER H   7      13.031  11.621   9.727  1.00  0.00      LH0  C  
ATOM   1536  O   SER H   7      13.338  12.463   8.887  1.00  0.00      LH0  O  
ATOM   1537  CB  SER H   7      13.136   9.245   8.865  1.00  0.00      LH0  C  
ATOM   1538  OG  SER H   7      13.606   9.506   7.536  1.00  0.00      LH0  O  
ATOM   1539  H   SER H   7      11.475  11.104   7.482  1.00  0.00      LH0  H  
ATOM   1540  HG  SER H   7      12.832   9.587   6.985  1.00  0.00      LH0  H  
ATOM   1541  N   GLY H   8      13.347  11.683  11.020  1.00  0.00      LH0  N  
ATOM   1542  CA  GLY H   8      14.269  12.706  11.487  1.00  0.00      LH0  C  
ATOM   1543  C   GLY H   8      14.958  12.178  12.721  1.00  0.00      LH0  C  
ATOM   1544  O   GLY H   8      14.362  11.451  13.506  1.00  0.00      LH0  O  
ATOM   1545  H   GLY H   8      12.927  11.069  11.692  1.00  0.00      LH0  H  
ATOM   1546  N   PRO H   9      16.253  12.531  12.858  1.00  0.00      LH0  N  
ATOM   1547  CA  PRO H   9      17.045  11.997  13.973  1.00  0.00      LH0  C  
ATOM   1548  C   PRO H   9      16.815  12.670  15.328  1.00  0.00      LH0  C  
ATOM   1549  O   PRO H   9      17.749  13.083  16.004  1.00  0.00      LH0  O  
ATOM   1550  CB  PRO H   9      18.470  12.153  13.428  1.00  0.00      LH0  C  
ATOM   1551  CG  PRO H   9      18.425  13.392  12.531  1.00  0.00      LH0  C  
ATOM   1552  CD  PRO H   9      17.026  13.348  11.930  1.00  0.00      LH0  C  
ATOM   1553  N   GLY H  10      15.529  12.740  15.715  1.00  0.00      LH0  N  
ATOM   1554  CA  GLY H  10      15.143  13.167  17.061  1.00  0.00      LH0  C  
ATOM   1555  C   GLY H  10      15.882  14.341  17.683  1.00  0.00      LH0  C  
ATOM   1556  O   GLY H  10      15.618  15.506  17.411  1.00  0.00      LH0  O  
ATOM   1557  H   GLY H  10      14.825  12.352  15.122  1.00  0.00      LH0  H  
ATOM   1558  N   LEU H  11      16.794  13.964  18.588  1.00  0.00      LH0  N  
ATOM   1559  CA  LEU H  11      17.399  14.966  19.459  1.00  0.00      LH0  C  
ATOM   1560  C   LEU H  11      18.677  15.576  18.913  1.00  0.00      LH0  C  
ATOM   1561  O   LEU H  11      19.769  15.441  19.468  1.00  0.00      LH0  O  
ATOM   1562  CB  LEU H  11      17.598  14.362  20.850  1.00  0.00      LH0  C  
ATOM   1563  CG  LEU H  11      17.984  15.353  21.951  1.00  0.00      LH0  C  
ATOM   1564  CD1 LEU H  11      17.054  16.560  22.028  1.00  0.00      LH0  C  
ATOM   1565  CD2 LEU H  11      18.092  14.646  23.294  1.00  0.00      LH0  C  
ATOM   1566  H   LEU H  11      17.117  13.019  18.565  1.00  0.00      LH0  H  
ATOM   1567  N   VAL H  12      18.486  16.275  17.791  1.00  0.00      LH0  N  
ATOM   1568  CA  VAL H  12      19.649  16.914  17.181  1.00  0.00      LH0  C  
ATOM   1569  C   VAL H  12      20.249  18.027  18.027  1.00  0.00      LH0  C  
ATOM   1570  O   VAL H  12      19.867  18.258  19.173  1.00  0.00      LH0  O  
ATOM   1571  CB  VAL H  12      19.334  17.380  15.755  1.00  0.00      LH0  C  
ATOM   1572  CG1 VAL H  12      19.023  16.177  14.872  1.00  0.00      LH0  C  
ATOM   1573  CG2 VAL H  12      18.226  18.429  15.714  1.00  0.00      LH0  C  
ATOM   1574  H   VAL H  12      17.546  16.400  17.466  1.00  0.00      LH0  H  
ATOM   1575  N   LYS H  13      21.244  18.685  17.432  1.00  0.00      LH0  N  
ATOM   1576  CA  LYS H  13      21.925  19.749  18.152  1.00  0.00      LH0  C  
ATOM   1577  C   LYS H  13      21.896  21.007  17.313  1.00  0.00      LH0  C  
ATOM   1578  O   LYS H  13      22.005  20.954  16.092  1.00  0.00      LH0  O  
ATOM   1579  CB  LYS H  13      23.361  19.304  18.462  1.00  0.00      LH0  C  
ATOM   1580  CG  LYS H  13      23.393  18.045  19.335  1.00  0.00      LH0  C  
ATOM   1581  CD  LYS H  13      22.974  18.329  20.777  1.00  0.00      LH0  C  
ATOM   1582  CE  LYS H  13      22.403  17.111  21.507  1.00  0.00      LH0  C  
ATOM   1583  NZ  LYS H  13      20.953  17.022  21.281  1.00  0.00      LH0  N1+
ATOM   1584  H   LYS H  13      21.541  18.468  16.498  1.00  0.00      LH0  H  
ATOM   1585  HZ1 LYS H  13      20.491  16.884  22.205  1.00  0.00      LH0  H  
ATOM   1586  HZ2 LYS H  13      20.568  17.912  20.887  1.00  0.00      LH0  H  
ATOM   1587  HZ3 LYS H  13      20.695  16.252  20.630  1.00  0.00      LH0  H  
ATOM   1588  N   PRO H  14      21.726  22.162  18.001  1.00  0.00      LH0  N  
ATOM   1589  CA  PRO H  14      21.826  23.442  17.292  1.00  0.00      LH0  C  
ATOM   1590  C   PRO H  14      23.076  23.539  16.431  1.00  0.00      LH0  C  
ATOM   1591  O   PRO H  14      24.098  22.940  16.742  1.00  0.00      LH0  O  
ATOM   1592  CB  PRO H  14      21.785  24.460  18.436  1.00  0.00      LH0  C  
ATOM   1593  CG  PRO H  14      20.991  23.770  19.545  1.00  0.00      LH0  C  
ATOM   1594  CD  PRO H  14      21.443  22.320  19.424  1.00  0.00      LH0  C  
ATOM   1595  N   SER H  15      22.917  24.279  15.327  1.00  0.00      LH0  N  
ATOM   1596  CA  SER H  15      23.904  24.430  14.251  1.00  0.00      LH0  C  
ATOM   1597  C   SER H  15      24.013  23.298  13.238  1.00  0.00      LH0  C  
ATOM   1598  O   SER H  15      24.407  23.519  12.098  1.00  0.00      LH0  O  
ATOM   1599  CB  SER H  15      25.287  24.934  14.719  1.00  0.00      LH0  C  
ATOM   1600  OG  SER H  15      26.090  23.887  15.277  1.00  0.00      LH0  O  
ATOM   1601  H   SER H  15      22.006  24.676  15.205  1.00  0.00      LH0  H  
ATOM   1602  HG  SER H  15      25.634  23.555  16.044  1.00  0.00      LH0  H  
ATOM   1603  N   GLN H  16      23.610  22.086  13.658  1.00  0.00      LH0  N  
ATOM   1604  CA  GLN H  16      23.663  21.002  12.675  1.00  0.00      LH0  C  
ATOM   1605  C   GLN H  16      22.703  21.167  11.509  1.00  0.00      LH0  C  
ATOM   1606  O   GLN H  16      21.639  21.764  11.623  1.00  0.00      LH0  O  
ATOM   1607  CB  GLN H  16      23.408  19.651  13.339  1.00  0.00      LH0  C  
ATOM   1608  CG  GLN H  16      24.408  19.316  14.443  1.00  0.00      LH0  C  
ATOM   1609  CD  GLN H  16      24.031  17.983  15.052  1.00  0.00      LH0  C  
ATOM   1610  NE2 GLN H  16      25.071  17.171  15.246  1.00  0.00      LH0  N  
ATOM   1611  OE1 GLN H  16      22.877  17.683  15.329  1.00  0.00      LH0  O  
ATOM   1612  H   GLN H  16      23.275  21.929  14.589  1.00  0.00      LH0  H  
ATOM   1613 HE21 GLN H  16      26.001  17.457  15.019  1.00  0.00      LH0  H  
ATOM   1614 HE22 GLN H  16      24.895  16.265  15.624  1.00  0.00      LH0  H  
ATOM   1615  N   THR H  17      23.118  20.584  10.382  1.00  0.00      LH0  N  
ATOM   1616  CA  THR H  17      22.179  20.509   9.271  1.00  0.00      LH0  C  
ATOM   1617  C   THR H  17      21.254  19.308   9.385  1.00  0.00      LH0  C  
ATOM   1618  O   THR H  17      21.641  18.157   9.215  1.00  0.00      LH0  O  
ATOM   1619  CB  THR H  17      22.960  20.519   7.956  1.00  0.00      LH0  C  
ATOM   1620  CG2 THR H  17      22.060  20.658   6.725  1.00  0.00      LH0  C  
ATOM   1621  OG1 THR H  17      23.925  21.578   7.994  1.00  0.00      LH0  O  
ATOM   1622  H   THR H  17      24.029  20.186  10.301  1.00  0.00      LH0  H  
ATOM   1623  HG1 THR H  17      24.380  21.563   7.161  1.00  0.00      LH0  H  
ATOM   1624  N   LEU H  18      19.998  19.633   9.712  1.00  0.00      LH0  N  
ATOM   1625  CA  LEU H  18      19.002  18.590   9.941  1.00  0.00      LH0  C  
ATOM   1626  C   LEU H  18      18.767  17.687   8.744  1.00  0.00      LH0  C  
ATOM   1627  O   LEU H  18      18.280  18.102   7.699  1.00  0.00      LH0  O  
ATOM   1628  CB  LEU H  18      17.701  19.248  10.398  1.00  0.00      LH0  C  
ATOM   1629  CG  LEU H  18      16.557  18.320  10.809  1.00  0.00      LH0  C  
ATOM   1630  CD1 LEU H  18      16.986  17.271  11.833  1.00  0.00      LH0  C  
ATOM   1631  CD2 LEU H  18      15.356  19.129  11.298  1.00  0.00      LH0  C  
ATOM   1632  H   LEU H  18      19.778  20.609   9.778  1.00  0.00      LH0  H  
ATOM   1633  N   SER H  19      19.125  16.417   8.952  1.00  0.00      LH0  N  
ATOM   1634  CA  SER H  19      18.850  15.473   7.880  1.00  0.00      LH0  C  
ATOM   1635  C   SER H  19      17.505  14.788   8.024  1.00  0.00      LH0  C  
ATOM   1636  O   SER H  19      17.382  13.694   8.557  1.00  0.00      LH0  O  
ATOM   1637  CB  SER H  19      19.994  14.464   7.749  1.00  0.00      LH0  C  
ATOM   1638  OG  SER H  19      20.053  13.942   6.410  1.00  0.00      LH0  O  
ATOM   1639  H   SER H  19      19.536  16.145   9.820  1.00  0.00      LH0  H  
ATOM   1640  HG  SER H  19      20.726  13.264   6.451  1.00  0.00      LH0  H  
ATOM   1641  N   LEU H  20      16.495  15.485   7.497  1.00  0.00      LH0  N  
ATOM   1642  CA  LEU H  20      15.198  14.819   7.388  1.00  0.00      LH0  C  
ATOM   1643  C   LEU H  20      15.158  13.942   6.156  1.00  0.00      LH0  C  
ATOM   1644  O   LEU H  20      15.935  14.167   5.232  1.00  0.00      LH0  O  
ATOM   1645  CB  LEU H  20      14.100  15.866   7.282  1.00  0.00      LH0  C  
ATOM   1646  CG  LEU H  20      13.995  16.738   8.525  1.00  0.00      LH0  C  
ATOM   1647  CD1 LEU H  20      13.257  18.035   8.227  1.00  0.00      LH0  C  
ATOM   1648  CD2 LEU H  20      13.377  15.982   9.697  1.00  0.00      LH0  C  
ATOM   1649  H   LEU H  20      16.671  16.361   7.043  1.00  0.00      LH0  H  
ATOM   1650  N   THR H  21      14.220  12.981   6.177  1.00  0.00      LH0  N  
ATOM   1651  CA  THR H  21      13.919  12.173   4.993  1.00  0.00      LH0  C  
ATOM   1652  C   THR H  21      12.484  11.657   4.977  1.00  0.00      LH0  C  
ATOM   1653  O   THR H  21      12.115  10.741   5.701  1.00  0.00      LH0  O  
ATOM   1654  CB  THR H  21      14.904  11.000   4.850  1.00  0.00      LH0  C  
ATOM   1655  CG2 THR H  21      14.701  10.223   3.544  1.00  0.00      LH0  C  
ATOM   1656  OG1 THR H  21      16.256  11.474   4.929  1.00  0.00      LH0  O  
ATOM   1657  H   THR H  21      13.748  12.800   7.043  1.00  0.00      LH0  H  
ATOM   1658  HG1 THR H  21      16.452  11.507   5.860  1.00  0.00      LH0  H  
ATOM   1659  N   CYS H  22      11.682  12.274   4.107  1.00  0.00      LH0  N  
ATOM   1660  CA  CYS H  22      10.378  11.675   3.823  1.00  0.00      LH0  C  
ATOM   1661  C   CYS H  22      10.573  10.565   2.817  1.00  0.00      LH0  C  
ATOM   1662  O   CYS H  22      11.437  10.654   1.955  1.00  0.00      LH0  O  
ATOM   1663  CB  CYS H  22       9.438  12.746   3.263  1.00  0.00      LH0  C  
ATOM   1664  SG  CYS H  22       7.778  12.224   2.756  1.00  0.00      LH0  S  
ATOM   1665  H   CYS H  22      12.032  12.994   3.507  1.00  0.00      LH0  H  
ATOM   1666  N   SER H  23       9.765   9.521   2.965  1.00  0.00      LH0  N  
ATOM   1667  CA  SER H  23       9.746   8.483   1.944  1.00  0.00      LH0  C  
ATOM   1668  C   SER H  23       8.298   8.239   1.587  1.00  0.00      LH0  C  
ATOM   1669  O   SER H  23       7.437   8.365   2.452  1.00  0.00      LH0  O  
ATOM   1670  CB  SER H  23      10.408   7.215   2.487  1.00  0.00      LH0  C  
ATOM   1671  OG  SER H  23      11.690   7.539   3.054  1.00  0.00      LH0  O  
ATOM   1672  H   SER H  23       9.097   9.484   3.711  1.00  0.00      LH0  H  
ATOM   1673  HG  SER H  23      11.512   8.215   3.699  1.00  0.00      LH0  H  
ATOM   1674  N   PHE H  24       8.052   7.930   0.312  1.00  0.00      LH0  N  
ATOM   1675  CA  PHE H  24       6.647   7.770  -0.042  1.00  0.00      LH0  C  
ATOM   1676  C   PHE H  24       6.384   6.541  -0.882  1.00  0.00      LH0  C  
ATOM   1677  O   PHE H  24       7.304   5.879  -1.344  1.00  0.00      LH0  O  
ATOM   1678  CB  PHE H  24       6.092   9.052  -0.688  1.00  0.00      LH0  C  
ATOM   1679  CG  PHE H  24       6.844   9.453  -1.936  1.00  0.00      LH0  C  
ATOM   1680  CD1 PHE H  24       7.796  10.491  -1.856  1.00  0.00      LH0  C  
ATOM   1681  CD2 PHE H  24       6.569   8.805  -3.161  1.00  0.00      LH0  C  
ATOM   1682  CE1 PHE H  24       8.469  10.899  -3.022  1.00  0.00      LH0  C  
ATOM   1683  CE2 PHE H  24       7.239   9.217  -4.326  1.00  0.00      LH0  C  
ATOM   1684  CZ  PHE H  24       8.177  10.266  -4.246  1.00  0.00      LH0  C  
ATOM   1685  H   PHE H  24       8.764   7.817  -0.387  1.00  0.00      LH0  H  
ATOM   1686  N   SER H  25       5.091   6.272  -1.071  1.00  0.00      LH0  N  
ATOM   1687  CA  SER H  25       4.764   5.154  -1.946  1.00  0.00      LH0  C  
ATOM   1688  C   SER H  25       3.703   5.515  -2.968  1.00  0.00      LH0  C  
ATOM   1689  O   SER H  25       3.142   6.607  -2.961  1.00  0.00      LH0  O  
ATOM   1690  CB  SER H  25       4.380   3.938  -1.097  1.00  0.00      LH0  C  
ATOM   1691  OG  SER H  25       3.544   4.345  -0.009  1.00  0.00      LH0  O  
ATOM   1692  H   SER H  25       4.378   6.788  -0.593  1.00  0.00      LH0  H  
ATOM   1693  HG  SER H  25       3.231   3.536   0.396  1.00  0.00      LH0  H  
ATOM   1694  N   GLY H  26       3.448   4.548  -3.862  1.00  0.00      LH0  N  
ATOM   1695  CA  GLY H  26       2.385   4.764  -4.838  1.00  0.00      LH0  C  
ATOM   1696  C   GLY H  26       2.833   5.557  -6.049  1.00  0.00      LH0  C  
ATOM   1697  O   GLY H  26       3.023   5.035  -7.140  1.00  0.00      LH0  O  
ATOM   1698  H   GLY H  26       4.014   3.727  -3.896  1.00  0.00      LH0  H  
ATOM   1699  N   PHE H  27       2.979   6.862  -5.807  1.00  0.00      LH0  N  
ATOM   1700  CA  PHE H  27       3.485   7.687  -6.897  1.00  0.00      LH0  C  
ATOM   1701  C   PHE H  27       5.002   7.689  -6.933  1.00  0.00      LH0  C  
ATOM   1702  O   PHE H  27       5.652   7.208  -6.015  1.00  0.00      LH0  O  
ATOM   1703  CB  PHE H  27       2.892   9.105  -6.819  1.00  0.00      LH0  C  
ATOM   1704  CG  PHE H  27       3.431   9.907  -5.650  1.00  0.00      LH0  C  
ATOM   1705  CD1 PHE H  27       3.007   9.623  -4.333  1.00  0.00      LH0  C  
ATOM   1706  CD2 PHE H  27       4.352  10.944  -5.908  1.00  0.00      LH0  C  
ATOM   1707  CE1 PHE H  27       3.503  10.392  -3.264  1.00  0.00      LH0  C  
ATOM   1708  CE2 PHE H  27       4.843  11.720  -4.842  1.00  0.00      LH0  C  
ATOM   1709  CZ  PHE H  27       4.406  11.442  -3.531  1.00  0.00      LH0  C  
ATOM   1710  H   PHE H  27       2.960   7.167  -4.853  1.00  0.00      LH0  H  
ATOM   1711  N   SER H  28       5.531   8.266  -8.015  1.00  0.00      LH0  N  
ATOM   1712  CA  SER H  28       6.964   8.517  -8.007  1.00  0.00      LH0  C  
ATOM   1713  C   SER H  28       7.161  10.015  -8.068  1.00  0.00      LH0  C  
ATOM   1714  O   SER H  28       6.301  10.750  -8.543  1.00  0.00      LH0  O  
ATOM   1715  CB  SER H  28       7.611   7.820  -9.211  1.00  0.00      LH0  C  
ATOM   1716  OG  SER H  28       8.975   8.234  -9.369  1.00  0.00      LH0  O  
ATOM   1717  H   SER H  28       4.985   8.664  -8.755  1.00  0.00      LH0  H  
ATOM   1718  HG  SER H  28       9.206   8.115 -10.288  1.00  0.00      LH0  H  
ATOM   1719  N   LEU H  29       8.341  10.456  -7.623  1.00  0.00      LH0  N  
ATOM   1720  CA  LEU H  29       8.616  11.849  -7.938  1.00  0.00      LH0  C  
ATOM   1721  C   LEU H  29       9.383  12.078  -9.227  1.00  0.00      LH0  C  
ATOM   1722  O   LEU H  29      10.128  13.042  -9.398  1.00  0.00      LH0  O  
ATOM   1723  CB  LEU H  29       9.198  12.609  -6.749  1.00  0.00      LH0  C  
ATOM   1724  CG  LEU H  29       8.700  14.055  -6.776  1.00  0.00      LH0  C  
ATOM   1725  CD1 LEU H  29       7.177  14.123  -6.878  1.00  0.00      LH0  C  
ATOM   1726  CD2 LEU H  29       9.222  14.863  -5.599  1.00  0.00      LH0  C  
ATOM   1727  H   LEU H  29       9.016   9.811  -7.256  1.00  0.00      LH0  H  
ATOM   1728  N   SER H  30       9.115  11.145 -10.147  1.00  0.00      LH0  N  
ATOM   1729  CA  SER H  30       9.234  11.454 -11.564  1.00  0.00      LH0  C  
ATOM   1730  C   SER H  30       7.883  11.536 -12.270  1.00  0.00      LH0  C  
ATOM   1731  O   SER H  30       7.792  11.842 -13.451  1.00  0.00      LH0  O  
ATOM   1732  CB  SER H  30      10.156  10.432 -12.230  1.00  0.00      LH0  C  
ATOM   1733  OG  SER H  30       9.865   9.106 -11.755  1.00  0.00      LH0  O  
ATOM   1734  H   SER H  30       8.801  10.236  -9.874  1.00  0.00      LH0  H  
ATOM   1735  HG  SER H  30      10.476   8.541 -12.219  1.00  0.00      LH0  H  
ATOM   1736  N   THR H  31       6.810  11.245 -11.508  1.00  0.00      LH0  N  
ATOM   1737  CA  THR H  31       5.501  11.311 -12.153  1.00  0.00      LH0  C  
ATOM   1738  C   THR H  31       5.092  12.737 -12.504  1.00  0.00      LH0  C  
ATOM   1739  O   THR H  31       4.935  13.601 -11.650  1.00  0.00      LH0  O  
ATOM   1740  CB  THR H  31       4.466  10.618 -11.260  1.00  0.00      LH0  C  
ATOM   1741  CG2 THR H  31       3.120  10.430 -11.966  1.00  0.00      LH0  C  
ATOM   1742  OG1 THR H  31       4.975   9.351 -10.809  1.00  0.00      LH0  O  
ATOM   1743  H   THR H  31       6.848  11.070 -10.524  1.00  0.00      LH0  H  
ATOM   1744  HG1 THR H  31       5.145   8.840 -11.592  1.00  0.00      LH0  H  
ATOM   1745  N   SER H  32       4.957  12.959 -13.813  1.00  0.00      LH0  N  
ATOM   1746  CA  SER H  32       4.815  14.330 -14.293  1.00  0.00      LH0  C  
ATOM   1747  C   SER H  32       3.667  15.136 -13.691  1.00  0.00      LH0  C  
ATOM   1748  O   SER H  32       2.524  14.692 -13.564  1.00  0.00      LH0  O  
ATOM   1749  CB  SER H  32       4.804  14.285 -15.820  1.00  0.00      LH0  C  
ATOM   1750  OG  SER H  32       4.128  13.094 -16.252  1.00  0.00      LH0  O  
ATOM   1751  H   SER H  32       5.045  12.235 -14.497  1.00  0.00      LH0  H  
ATOM   1752  HG  SER H  32       4.214  13.078 -17.200  1.00  0.00      LH0  H  
ATOM   1753  N   GLY H  33       4.048  16.356 -13.287  1.00  0.00      LH0  N  
ATOM   1754  CA  GLY H  33       3.083  17.233 -12.625  1.00  0.00      LH0  C  
ATOM   1755  C   GLY H  33       2.962  17.066 -11.115  1.00  0.00      LH0  C  
ATOM   1756  O   GLY H  33       2.316  17.858 -10.440  1.00  0.00      LH0  O  
ATOM   1757  H   GLY H  33       4.994  16.648 -13.423  1.00  0.00      LH0  H  
ATOM   1758  N   MET H  34       3.579  15.986 -10.608  1.00  0.00      LH0  N  
ATOM   1759  CA  MET H  34       3.507  15.761  -9.165  1.00  0.00      LH0  C  
ATOM   1760  C   MET H  34       4.603  16.530  -8.445  1.00  0.00      LH0  C  
ATOM   1761  O   MET H  34       5.620  16.885  -9.037  1.00  0.00      LH0  O  
ATOM   1762  CB  MET H  34       3.633  14.258  -8.887  1.00  0.00      LH0  C  
ATOM   1763  CG  MET H  34       3.067  13.732  -7.564  1.00  0.00      LH0  C  
ATOM   1764  SD  MET H  34       1.294  13.421  -7.597  1.00  0.00      LH0  S  
ATOM   1765  CE  MET H  34       1.300  12.132  -8.852  1.00  0.00      LH0  C  
ATOM   1766  H   MET H  34       4.181  15.406 -11.157  1.00  0.00      LH0  H  
ATOM   1767  N   GLY H  35       4.364  16.738  -7.148  1.00  0.00      LH0  N  
ATOM   1768  CA  GLY H  35       5.422  17.280  -6.307  1.00  0.00      LH0  C  
ATOM   1769  C   GLY H  35       5.236  16.815  -4.877  1.00  0.00      LH0  C  
ATOM   1770  O   GLY H  35       4.228  16.205  -4.530  1.00  0.00      LH0  O  
ATOM   1771  H   GLY H  35       3.477  16.538  -6.723  1.00  0.00      LH0  H  
ATOM   1772  N   VAL H  36       6.265  17.104  -4.071  1.00  0.00      LH0  N  
ATOM   1773  CA  VAL H  36       6.183  16.853  -2.633  1.00  0.00      LH0  C  
ATOM   1774  C   VAL H  36       6.671  18.089  -1.902  1.00  0.00      LH0  C  
ATOM   1775  O   VAL H  36       7.695  18.671  -2.245  1.00  0.00      LH0  O  
ATOM   1776  CB  VAL H  36       7.014  15.615  -2.226  1.00  0.00      LH0  C  
ATOM   1777  CG1 VAL H  36       7.098  15.403  -0.709  1.00  0.00      LH0  C  
ATOM   1778  CG2 VAL H  36       6.479  14.347  -2.888  1.00  0.00      LH0  C  
ATOM   1779  H   VAL H  36       7.066  17.570  -4.450  1.00  0.00      LH0  H  
ATOM   1780  N   GLY H  37       5.893  18.469  -0.887  1.00  0.00      LH0  N  
ATOM   1781  CA  GLY H  37       6.336  19.562  -0.038  1.00  0.00      LH0  C  
ATOM   1782  C   GLY H  37       6.691  19.089   1.351  1.00  0.00      LH0  C  
ATOM   1783  O   GLY H  37       6.115  18.150   1.888  1.00  0.00      LH0  O  
ATOM   1784  H   GLY H  37       5.091  17.921  -0.650  1.00  0.00      LH0  H  
ATOM   1785  N   TRP H  38       7.668  19.799   1.914  1.00  0.00      LH0  N  
ATOM   1786  CA  TRP H  38       7.928  19.653   3.338  1.00  0.00      LH0  C  
ATOM   1787  C   TRP H  38       7.276  20.794   4.084  1.00  0.00      LH0  C  
ATOM   1788  O   TRP H  38       7.521  21.964   3.799  1.00  0.00      LH0  O  
ATOM   1789  CB  TRP H  38       9.428  19.662   3.596  1.00  0.00      LH0  C  
ATOM   1790  CG  TRP H  38       9.976  18.256   3.608  1.00  0.00      LH0  C  
ATOM   1791  CD1 TRP H  38      10.512  17.536   2.530  1.00  0.00      LH0  C  
ATOM   1792  CD2 TRP H  38      10.096  17.380   4.746  1.00  0.00      LH0  C  
ATOM   1793  CE2 TRP H  38      10.714  16.170   4.287  1.00  0.00      LH0  C  
ATOM   1794  CE3 TRP H  38       9.737  17.517   6.103  1.00  0.00      LH0  C  
ATOM   1795  NE1 TRP H  38      10.949  16.308   2.923  1.00  0.00      LH0  N  
ATOM   1796  CZ2 TRP H  38      10.964  15.125   5.199  1.00  0.00      LH0  C  
ATOM   1797  CZ3 TRP H  38       9.990  16.457   6.998  1.00  0.00      LH0  C  
ATOM   1798  CH2 TRP H  38      10.602  15.268   6.553  1.00  0.00      LH0  C  
ATOM   1799  H   TRP H  38       8.066  20.557   1.399  1.00  0.00      LH0  H  
ATOM   1800  HE1 TRP H  38      11.363  15.630   2.341  1.00  0.00      LH0  H  
ATOM   1801  N   ILE H  39       6.418  20.401   5.029  1.00  0.00      LH0  N  
ATOM   1802  CA  ILE H  39       5.700  21.399   5.815  1.00  0.00      LH0  C  
ATOM   1803  C   ILE H  39       5.822  21.021   7.275  1.00  0.00      LH0  C  
ATOM   1804  O   ILE H  39       5.536  19.898   7.664  1.00  0.00      LH0  O  
ATOM   1805  CB  ILE H  39       4.210  21.487   5.422  1.00  0.00      LH0  C  
ATOM   1806  CG1 ILE H  39       3.974  21.723   3.927  1.00  0.00      LH0  C  
ATOM   1807  CG2 ILE H  39       3.513  22.583   6.228  1.00  0.00      LH0  C  
ATOM   1808  CD1 ILE H  39       3.703  20.454   3.119  1.00  0.00      LH0  C  
ATOM   1809  H   ILE H  39       6.310  19.427   5.250  1.00  0.00      LH0  H  
ATOM   1810  N   ARG H  40       6.276  21.978   8.078  1.00  0.00      LH0  N  
ATOM   1811  CA  ARG H  40       6.344  21.616   9.485  1.00  0.00      LH0  C  
ATOM   1812  C   ARG H  40       5.338  22.362  10.327  1.00  0.00      LH0  C  
ATOM   1813  O   ARG H  40       4.781  23.376   9.929  1.00  0.00      LH0  O  
ATOM   1814  CB  ARG H  40       7.753  21.838  10.026  1.00  0.00      LH0  C  
ATOM   1815  CG  ARG H  40       8.201  23.296   9.960  1.00  0.00      LH0  C  
ATOM   1816  CD  ARG H  40       9.561  23.492  10.612  1.00  0.00      LH0  C  
ATOM   1817  NE  ARG H  40       9.968  24.887  10.576  1.00  0.00      LH0  N  
ATOM   1818  CZ  ARG H  40      11.179  25.268  11.008  1.00  0.00      LH0  C  
ATOM   1819  NH1 ARG H  40      12.086  24.381  11.399  1.00  0.00      LH0  N1+
ATOM   1820  NH2 ARG H  40      11.469  26.556  11.048  1.00  0.00      LH0  N  
ATOM   1821  H   ARG H  40       6.431  22.914   7.758  1.00  0.00      LH0  H  
ATOM   1822  HE  ARG H  40       9.344  25.620  10.276  1.00  0.00      LH0  H  
ATOM   1823 HH11 ARG H  40      12.971  24.722  11.731  1.00  0.00      LH0  H  
ATOM   1824 HH12 ARG H  40      11.942  23.386  11.384  1.00  0.00      LH0  H  
ATOM   1825 HH21 ARG H  40      12.328  26.879  11.448  1.00  0.00      LH0  H  
ATOM   1826 HH22 ARG H  40      10.794  27.209  10.655  1.00  0.00      LH0  H  
ATOM   1827  N   GLN H  41       5.182  21.838  11.541  1.00  0.00      LH0  N  
ATOM   1828  CA  GLN H  41       4.616  22.663  12.594  1.00  0.00      LH0  C  
ATOM   1829  C   GLN H  41       5.654  22.831  13.685  1.00  0.00      LH0  C  
ATOM   1830  O   GLN H  41       5.921  21.917  14.459  1.00  0.00      LH0  O  
ATOM   1831  CB  GLN H  41       3.346  22.010  13.129  1.00  0.00      LH0  C  
ATOM   1832  CG  GLN H  41       2.589  22.859  14.150  1.00  0.00      LH0  C  
ATOM   1833  CD  GLN H  41       1.308  22.139  14.495  1.00  0.00      LH0  C  
ATOM   1834  NE2 GLN H  41       0.210  22.887  14.382  1.00  0.00      LH0  N  
ATOM   1835  OE1 GLN H  41       1.296  20.949  14.778  1.00  0.00      LH0  O  
ATOM   1836  H   GLN H  41       5.548  20.931  11.746  1.00  0.00      LH0  H  
ATOM   1837 HE21 GLN H  41       0.286  23.881  14.262  1.00  0.00      LH0  H  
ATOM   1838 HE22 GLN H  41      -0.686  22.438  14.413  1.00  0.00      LH0  H  
ATOM   1839  N   PRO H  42       6.273  24.033  13.715  1.00  0.00      LH0  N  
ATOM   1840  CA  PRO H  42       7.211  24.321  14.802  1.00  0.00      LH0  C  
ATOM   1841  C   PRO H  42       6.474  24.369  16.125  1.00  0.00      LH0  C  
ATOM   1842  O   PRO H  42       5.249  24.440  16.149  1.00  0.00      LH0  O  
ATOM   1843  CB  PRO H  42       7.800  25.681  14.415  1.00  0.00      LH0  C  
ATOM   1844  CG  PRO H  42       7.422  25.911  12.954  1.00  0.00      LH0  C  
ATOM   1845  CD  PRO H  42       6.125  25.137  12.778  1.00  0.00      LH0  C  
ATOM   1846  N   SER H  43       7.260  24.347  17.214  1.00  0.00      LH0  N  
ATOM   1847  CA  SER H  43       6.699  24.369  18.570  1.00  0.00      LH0  C  
ATOM   1848  C   SER H  43       5.421  25.190  18.760  1.00  0.00      LH0  C  
ATOM   1849  O   SER H  43       5.412  26.421  18.855  1.00  0.00      LH0  O  
ATOM   1850  CB  SER H  43       7.798  24.769  19.559  1.00  0.00      LH0  C  
ATOM   1851  OG  SER H  43       7.416  24.408  20.889  1.00  0.00      LH0  O  
ATOM   1852  H   SER H  43       8.238  24.174  17.069  1.00  0.00      LH0  H  
ATOM   1853  HG  SER H  43       8.219  24.260  21.375  1.00  0.00      LH0  H  
ATOM   1854  N   GLY H  44       4.315  24.419  18.747  1.00  0.00      LH0  N  
ATOM   1855  CA  GLY H  44       2.959  24.974  18.755  1.00  0.00      LH0  C  
ATOM   1856  C   GLY H  44       2.778  26.213  17.893  1.00  0.00      LH0  C  
ATOM   1857  O   GLY H  44       2.582  27.313  18.400  1.00  0.00      LH0  O  
ATOM   1858  H   GLY H  44       4.455  23.432  18.673  1.00  0.00      LH0  H  
ATOM   1859  N   LYS H  45       2.929  26.014  16.581  1.00  0.00      LH0  N  
ATOM   1860  CA  LYS H  45       2.744  27.129  15.653  1.00  0.00      LH0  C  
ATOM   1861  C   LYS H  45       1.762  26.732  14.562  1.00  0.00      LH0  C  
ATOM   1862  O   LYS H  45       1.170  25.659  14.614  1.00  0.00      LH0  O  
ATOM   1863  CB  LYS H  45       4.085  27.551  15.029  1.00  0.00      LH0  C  
ATOM   1864  CG  LYS H  45       5.260  27.940  15.943  1.00  0.00      LH0  C  
ATOM   1865  CD  LYS H  45       5.322  29.373  16.491  1.00  0.00      LH0  C  
ATOM   1866  CE  LYS H  45       4.356  29.719  17.627  1.00  0.00      LH0  C  
ATOM   1867  NZ  LYS H  45       4.566  28.815  18.767  1.00  0.00      LH0  N1+
ATOM   1868  H   LYS H  45       3.165  25.105  16.229  1.00  0.00      LH0  H  
ATOM   1869  HZ1 LYS H  45       3.867  29.003  19.510  1.00  0.00      LH0  H  
ATOM   1870  HZ2 LYS H  45       4.390  27.828  18.474  1.00  0.00      LH0  H  
ATOM   1871  HZ3 LYS H  45       5.532  28.847  19.140  1.00  0.00      LH0  H  
ATOM   1872  N   GLY H  46       1.637  27.626  13.567  1.00  0.00      LH0  N  
ATOM   1873  CA  GLY H  46       0.929  27.200  12.363  1.00  0.00      LH0  C  
ATOM   1874  C   GLY H  46       1.814  26.334  11.488  1.00  0.00      LH0  C  
ATOM   1875  O   GLY H  46       2.913  25.952  11.878  1.00  0.00      LH0  O  
ATOM   1876  H   GLY H  46       2.152  28.478  13.563  1.00  0.00      LH0  H  
ATOM   1877  N   LEU H  47       1.295  26.042  10.290  1.00  0.00      LH0  N  
ATOM   1878  CA  LEU H  47       2.121  25.210   9.418  1.00  0.00      LH0  C  
ATOM   1879  C   LEU H  47       3.106  26.008   8.580  1.00  0.00      LH0  C  
ATOM   1880  O   LEU H  47       2.764  26.645   7.589  1.00  0.00      LH0  O  
ATOM   1881  CB  LEU H  47       1.254  24.317   8.528  1.00  0.00      LH0  C  
ATOM   1882  CG  LEU H  47       0.426  23.250   9.247  1.00  0.00      LH0  C  
ATOM   1883  CD1 LEU H  47      -0.515  22.537   8.275  1.00  0.00      LH0  C  
ATOM   1884  CD2 LEU H  47       1.296  22.246  10.002  1.00  0.00      LH0  C  
ATOM   1885  H   LEU H  47       0.452  26.482   9.978  1.00  0.00      LH0  H  
ATOM   1886  N   GLU H  48       4.363  25.944   9.028  1.00  0.00      LH0  N  
ATOM   1887  CA  GLU H  48       5.427  26.565   8.244  1.00  0.00      LH0  C  
ATOM   1888  C   GLU H  48       5.762  25.739   7.014  1.00  0.00      LH0  C  
ATOM   1889  O   GLU H  48       6.369  24.676   7.084  1.00  0.00      LH0  O  
ATOM   1890  CB  GLU H  48       6.667  26.769   9.121  1.00  0.00      LH0  C  
ATOM   1891  CG  GLU H  48       7.772  27.653   8.519  1.00  0.00      LH0  C  
ATOM   1892  CD  GLU H  48       9.011  27.645   9.406  1.00  0.00      LH0  C  
ATOM   1893  OE1 GLU H  48       8.898  27.629  10.628  1.00  0.00      LH0  O  
ATOM   1894  OE2 GLU H  48      10.120  27.596   8.889  1.00  0.00      LH0  O1-
ATOM   1895  H   GLU H  48       4.559  25.323   9.788  1.00  0.00      LH0  H  
ATOM   1896  N   TRP H  49       5.334  26.272   5.861  1.00  0.00      LH0  N  
ATOM   1897  CA  TRP H  49       5.815  25.636   4.637  1.00  0.00      LH0  C  
ATOM   1898  C   TRP H  49       7.295  25.902   4.430  1.00  0.00      LH0  C  
ATOM   1899  O   TRP H  49       7.752  27.037   4.406  1.00  0.00      LH0  O  
ATOM   1900  CB  TRP H  49       4.984  26.072   3.420  1.00  0.00      LH0  C  
ATOM   1901  CG  TRP H  49       5.566  25.478   2.153  1.00  0.00      LH0  C  
ATOM   1902  CD1 TRP H  49       5.575  24.126   1.776  1.00  0.00      LH0  C  
ATOM   1903  CD2 TRP H  49       6.295  26.164   1.114  1.00  0.00      LH0  C  
ATOM   1904  CE2 TRP H  49       6.714  25.174   0.164  1.00  0.00      LH0  C  
ATOM   1905  CE3 TRP H  49       6.638  27.517   0.914  1.00  0.00      LH0  C  
ATOM   1906  NE1 TRP H  49       6.251  23.942   0.611  1.00  0.00      LH0  N  
ATOM   1907  CZ2 TRP H  49       7.470  25.557  -0.964  1.00  0.00      LH0  C  
ATOM   1908  CZ3 TRP H  49       7.393  27.886  -0.220  1.00  0.00      LH0  C  
ATOM   1909  CH2 TRP H  49       7.809  26.911  -1.152  1.00  0.00      LH0  C  
ATOM   1910  H   TRP H  49       4.821  27.128   5.873  1.00  0.00      LH0  H  
ATOM   1911  HE1 TRP H  49       6.430  23.074   0.184  1.00  0.00      LH0  H  
ATOM   1912  N   LEU H  50       8.012  24.785   4.288  1.00  0.00      LH0  N  
ATOM   1913  CA  LEU H  50       9.445  24.919   4.072  1.00  0.00      LH0  C  
ATOM   1914  C   LEU H  50       9.800  24.933   2.599  1.00  0.00      LH0  C  
ATOM   1915  O   LEU H  50      10.317  25.895   2.039  1.00  0.00      LH0  O  
ATOM   1916  CB  LEU H  50      10.179  23.773   4.769  1.00  0.00      LH0  C  
ATOM   1917  CG  LEU H  50       9.918  23.685   6.270  1.00  0.00      LH0  C  
ATOM   1918  CD1 LEU H  50      10.350  22.332   6.832  1.00  0.00      LH0  C  
ATOM   1919  CD2 LEU H  50      10.555  24.852   7.018  1.00  0.00      LH0  C  
ATOM   1920  H   LEU H  50       7.561  23.891   4.282  1.00  0.00      LH0  H  
ATOM   1921  N   ALA H  51       9.528  23.770   1.999  1.00  0.00      LH0  N  
ATOM   1922  CA  ALA H  51      10.138  23.528   0.700  1.00  0.00      LH0  C  
ATOM   1923  C   ALA H  51       9.259  22.642  -0.143  1.00  0.00      LH0  C  
ATOM   1924  O   ALA H  51       8.276  22.083   0.330  1.00  0.00      LH0  O  
ATOM   1925  CB  ALA H  51      11.507  22.865   0.875  1.00  0.00      LH0  C  
ATOM   1926  H   ALA H  51       8.952  23.076   2.436  1.00  0.00      LH0  H  
ATOM   1927  N   HIS H  52       9.652  22.536  -1.409  1.00  0.00      LH0  N  
ATOM   1928  CA  HIS H  52       8.885  21.739  -2.353  1.00  0.00      LH0  C  
ATOM   1929  C   HIS H  52       9.857  21.177  -3.360  1.00  0.00      LH0  C  
ATOM   1930  O   HIS H  52      10.911  21.762  -3.570  1.00  0.00      LH0  O  
ATOM   1931  CB  HIS H  52       7.862  22.646  -3.036  1.00  0.00      LH0  C  
ATOM   1932  CG  HIS H  52       6.765  21.847  -3.682  1.00  0.00      LH0  C  
ATOM   1933  CD2 HIS H  52       5.623  21.355  -3.054  1.00  0.00      LH0  C  
ATOM   1934  ND1 HIS H  52       6.738  21.499  -4.979  1.00  0.00      LH0  N  
ATOM   1935  CE1 HIS H  52       5.585  20.786  -5.174  1.00  0.00      LH0  C  
ATOM   1936  NE2 HIS H  52       4.904  20.700  -3.989  1.00  0.00      LH0  N  
ATOM   1937  H   HIS H  52      10.446  23.050  -1.738  1.00  0.00      LH0  H  
ATOM   1938  HD1 HIS H  52       7.385  21.738  -5.676  1.00  0.00      LH0  H  
ATOM   1939  N   ILE H  53       9.486  20.053  -3.969  1.00  0.00      LH0  N  
ATOM   1940  CA  ILE H  53      10.282  19.573  -5.091  1.00  0.00      LH0  C  
ATOM   1941  C   ILE H  53       9.365  18.856  -6.060  1.00  0.00      LH0  C  
ATOM   1942  O   ILE H  53       8.412  18.197  -5.662  1.00  0.00      LH0  O  
ATOM   1943  CB  ILE H  53      11.478  18.726  -4.601  1.00  0.00      LH0  C  
ATOM   1944  CG1 ILE H  53      12.508  18.465  -5.704  1.00  0.00      LH0  C  
ATOM   1945  CG2 ILE H  53      11.043  17.462  -3.862  1.00  0.00      LH0  C  
ATOM   1946  CD1 ILE H  53      13.891  18.126  -5.146  1.00  0.00      LH0  C  
ATOM   1947  H   ILE H  53       8.668  19.551  -3.679  1.00  0.00      LH0  H  
ATOM   1948  N   TRP H  54       9.640  19.081  -7.342  1.00  0.00      LH0  N  
ATOM   1949  CA  TRP H  54       8.702  18.618  -8.354  1.00  0.00      LH0  C  
ATOM   1950  C   TRP H  54       9.171  17.317  -8.975  1.00  0.00      LH0  C  
ATOM   1951  O   TRP H  54      10.227  16.790  -8.634  1.00  0.00      LH0  O  
ATOM   1952  CB  TRP H  54       8.522  19.719  -9.405  1.00  0.00      LH0  C  
ATOM   1953  CG  TRP H  54       7.918  20.963  -8.787  1.00  0.00      LH0  C  
ATOM   1954  CD1 TRP H  54       8.592  21.984  -8.094  1.00  0.00      LH0  C  
ATOM   1955  CD2 TRP H  54       6.529  21.355  -8.774  1.00  0.00      LH0  C  
ATOM   1956  CE2 TRP H  54       6.445  22.603  -8.066  1.00  0.00      LH0  C  
ATOM   1957  CE3 TRP H  54       5.359  20.760  -9.295  1.00  0.00      LH0  C  
ATOM   1958  NE1 TRP H  54       7.734  22.949  -7.666  1.00  0.00      LH0  N  
ATOM   1959  CZ2 TRP H  54       5.190  23.227  -7.895  1.00  0.00      LH0  C  
ATOM   1960  CZ3 TRP H  54       4.112  21.396  -9.116  1.00  0.00      LH0  C  
ATOM   1961  CH2 TRP H  54       4.028  22.622  -8.420  1.00  0.00      LH0  C  
ATOM   1962  H   TRP H  54      10.487  19.553  -7.594  1.00  0.00      LH0  H  
ATOM   1963  HE1 TRP H  54       7.990  23.753  -7.153  1.00  0.00      LH0  H  
ATOM   1964  N   TRP H  55       8.364  16.817  -9.927  1.00  0.00      LH0  N  
ATOM   1965  CA  TRP H  55       8.808  15.649 -10.697  1.00  0.00      LH0  C  
ATOM   1966  C   TRP H  55      10.162  15.807 -11.389  1.00  0.00      LH0  C  
ATOM   1967  O   TRP H  55      10.987  14.899 -11.418  1.00  0.00      LH0  O  
ATOM   1968  CB  TRP H  55       7.729  15.169 -11.688  1.00  0.00      LH0  C  
ATOM   1969  CG  TRP H  55       7.783  15.938 -12.991  1.00  0.00      LH0  C  
ATOM   1970  CD1 TRP H  55       8.316  15.488 -14.212  1.00  0.00      LH0  C  
ATOM   1971  CD2 TRP H  55       7.396  17.305 -13.228  1.00  0.00      LH0  C  
ATOM   1972  CE2 TRP H  55       7.727  17.607 -14.588  1.00  0.00      LH0  C  
ATOM   1973  CE3 TRP H  55       6.813  18.290 -12.403  1.00  0.00      LH0  C  
ATOM   1974  NE1 TRP H  55       8.289  16.467 -15.155  1.00  0.00      LH0  N  
ATOM   1975  CZ2 TRP H  55       7.478  18.898 -15.093  1.00  0.00      LH0  C  
ATOM   1976  CZ3 TRP H  55       6.566  19.576 -12.920  1.00  0.00      LH0  C  
ATOM   1977  CH2 TRP H  55       6.901  19.877 -14.255  1.00  0.00      LH0  C  
ATOM   1978  H   TRP H  55       7.429  17.175  -9.991  1.00  0.00      LH0  H  
ATOM   1979  HE1 TRP H  55       8.661  16.400 -16.072  1.00  0.00      LH0  H  
ATOM   1980  N   ASP H  56      10.361  17.021 -11.916  1.00  0.00      LH0  N  
ATOM   1981  CA  ASP H  56      11.608  17.296 -12.615  1.00  0.00      LH0  C  
ATOM   1982  C   ASP H  56      12.740  17.599 -11.643  1.00  0.00      LH0  C  
ATOM   1983  O   ASP H  56      12.865  16.916 -10.627  1.00  0.00      LH0  O  
ATOM   1984  CB  ASP H  56      11.359  18.357 -13.704  1.00  0.00      LH0  C  
ATOM   1985  CG  ASP H  56      10.747  19.647 -13.171  1.00  0.00      LH0  C  
ATOM   1986  OD1 ASP H  56      10.902  19.975 -11.997  1.00  0.00      LH0  O  
ATOM   1987  OD2 ASP H  56      10.110  20.351 -13.943  1.00  0.00      LH0  O1-
ATOM   1988  H   ASP H  56       9.718  17.779 -11.800  1.00  0.00      LH0  H  
ATOM   1989  N   GLY H  57      13.567  18.602 -11.971  1.00  0.00      LH0  N  
ATOM   1990  CA  GLY H  57      14.653  18.898 -11.045  1.00  0.00      LH0  C  
ATOM   1991  C   GLY H  57      14.273  19.852  -9.927  1.00  0.00      LH0  C  
ATOM   1992  O   GLY H  57      14.833  19.819  -8.839  1.00  0.00      LH0  O  
ATOM   1993  H   GLY H  57      13.359  19.236 -12.714  1.00  0.00      LH0  H  
ATOM   1994  N   ASP H  58      13.308  20.723 -10.253  1.00  0.00      LH0  N  
ATOM   1995  CA  ASP H  58      13.087  21.878  -9.384  1.00  0.00      LH0  C  
ATOM   1996  C   ASP H  58      12.737  21.613  -7.944  1.00  0.00      LH0  C  
ATOM   1997  O   ASP H  58      11.776  20.931  -7.605  1.00  0.00      LH0  O  
ATOM   1998  CB  ASP H  58      11.993  22.788  -9.912  1.00  0.00      LH0  C  
ATOM   1999  CG  ASP H  58      12.475  23.609 -11.080  1.00  0.00      LH0  C  
ATOM   2000  OD1 ASP H  58      12.624  24.811 -10.922  1.00  0.00      LH0  O  
ATOM   2001  OD2 ASP H  58      12.640  23.062 -12.163  1.00  0.00      LH0  O1-
ATOM   2002  H   ASP H  58      12.824  20.672 -11.128  1.00  0.00      LH0  H  
ATOM   2003  N   GLU H  59      13.532  22.287  -7.118  1.00  0.00      LH0  N  
ATOM   2004  CA  GLU H  59      13.051  22.621  -5.785  1.00  0.00      LH0  C  
ATOM   2005  C   GLU H  59      12.029  23.749  -5.840  1.00  0.00      LH0  C  
ATOM   2006  O   GLU H  59      11.681  24.273  -6.897  1.00  0.00      LH0  O  
ATOM   2007  CB  GLU H  59      14.220  23.022  -4.870  1.00  0.00      LH0  C  
ATOM   2008  CG  GLU H  59      15.388  23.822  -5.477  1.00  0.00      LH0  C  
ATOM   2009  CD  GLU H  59      14.901  24.899  -6.427  1.00  0.00      LH0  C  
ATOM   2010  OE1 GLU H  59      15.158  24.778  -7.619  1.00  0.00      LH0  O  
ATOM   2011  OE2 GLU H  59      14.195  25.819  -6.023  1.00  0.00      LH0  O1-
ATOM   2012  H   GLU H  59      14.302  22.786  -7.520  1.00  0.00      LH0  H  
ATOM   2013  N   SER H  60      11.584  24.134  -4.646  1.00  0.00      LH0  N  
ATOM   2014  CA  SER H  60      10.982  25.439  -4.411  1.00  0.00      LH0  C  
ATOM   2015  C   SER H  60      11.222  25.742  -2.946  1.00  0.00      LH0  C  
ATOM   2016  O   SER H  60      10.986  24.888  -2.099  1.00  0.00      LH0  O  
ATOM   2017  CB  SER H  60       9.475  25.436  -4.708  1.00  0.00      LH0  C  
ATOM   2018  OG  SER H  60       9.177  24.793  -5.960  1.00  0.00      LH0  O  
ATOM   2019  H   SER H  60      11.715  23.513  -3.872  1.00  0.00      LH0  H  
ATOM   2020  HG  SER H  60       9.997  24.764  -6.445  1.00  0.00      LH0  H  
ATOM   2021  N   TYR H  61      11.729  26.946  -2.666  1.00  0.00      LH0  N  
ATOM   2022  CA  TYR H  61      11.953  27.231  -1.251  1.00  0.00      LH0  C  
ATOM   2023  C   TYR H  61      11.096  28.376  -0.779  1.00  0.00      LH0  C  
ATOM   2024  O   TYR H  61      10.674  29.209  -1.571  1.00  0.00      LH0  O  
ATOM   2025  CB  TYR H  61      13.428  27.540  -0.965  1.00  0.00      LH0  C  
ATOM   2026  CG  TYR H  61      14.301  26.333  -1.217  1.00  0.00      LH0  C  
ATOM   2027  CD1 TYR H  61      15.402  26.462  -2.087  1.00  0.00      LH0  C  
ATOM   2028  CD2 TYR H  61      14.000  25.117  -0.572  1.00  0.00      LH0  C  
ATOM   2029  CE1 TYR H  61      16.218  25.342  -2.321  1.00  0.00      LH0  C  
ATOM   2030  CE2 TYR H  61      14.812  23.999  -0.809  1.00  0.00      LH0  C  
ATOM   2031  CZ  TYR H  61      15.906  24.123  -1.686  1.00  0.00      LH0  C  
ATOM   2032  OH  TYR H  61      16.680  23.004  -1.929  1.00  0.00      LH0  O  
ATOM   2033  H   TYR H  61      11.893  27.641  -3.366  1.00  0.00      LH0  H  
ATOM   2034  HH  TYR H  61      17.199  23.160  -2.712  1.00  0.00      LH0  H  
ATOM   2035  N   ASN H  62      10.874  28.386   0.541  1.00  0.00      LH0  N  
ATOM   2036  CA  ASN H  62      10.201  29.535   1.150  1.00  0.00      LH0  C  
ATOM   2037  C   ASN H  62      11.058  30.800   1.161  1.00  0.00      LH0  C  
ATOM   2038  O   ASN H  62      12.112  30.842   1.787  1.00  0.00      LH0  O  
ATOM   2039  CB  ASN H  62       9.741  29.145   2.566  1.00  0.00      LH0  C  
ATOM   2040  CG  ASN H  62       8.931  30.252   3.216  1.00  0.00      LH0  C  
ATOM   2041  ND2 ASN H  62       8.240  29.877   4.289  1.00  0.00      LH0  N  
ATOM   2042  OD1 ASN H  62       8.943  31.393   2.782  1.00  0.00      LH0  O  
ATOM   2043  H   ASN H  62      11.148  27.601   1.102  1.00  0.00      LH0  H  
ATOM   2044 HD21 ASN H  62       8.200  28.920   4.588  1.00  0.00      LH0  H  
ATOM   2045 HD22 ASN H  62       7.769  30.596   4.800  1.00  0.00      LH0  H  
ATOM   2046  N   PRO H  63      10.559  31.845   0.449  1.00  0.00      LH0  N  
ATOM   2047  CA  PRO H  63      11.173  33.178   0.480  1.00  0.00      LH0  C  
ATOM   2048  C   PRO H  63      11.733  33.683   1.803  1.00  0.00      LH0  C  
ATOM   2049  O   PRO H  63      12.800  34.295   1.821  1.00  0.00      LH0  O  
ATOM   2050  CB  PRO H  63      10.079  34.068  -0.113  1.00  0.00      LH0  C  
ATOM   2051  CG  PRO H  63       9.404  33.162  -1.136  1.00  0.00      LH0  C  
ATOM   2052  CD  PRO H  63       9.389  31.817  -0.421  1.00  0.00      LH0  C  
ATOM   2053  N   SER H  64      11.029  33.405   2.907  1.00  0.00      LH0  N  
ATOM   2054  CA  SER H  64      11.617  33.789   4.189  1.00  0.00      LH0  C  
ATOM   2055  C   SER H  64      12.924  33.074   4.521  1.00  0.00      LH0  C  
ATOM   2056  O   SER H  64      14.009  33.645   4.397  1.00  0.00      LH0  O  
ATOM   2057  CB  SER H  64      10.583  33.634   5.302  1.00  0.00      LH0  C  
ATOM   2058  OG  SER H  64       9.917  32.383   5.130  1.00  0.00      LH0  O  
ATOM   2059  H   SER H  64      10.102  33.015   2.877  1.00  0.00      LH0  H  
ATOM   2060  HG  SER H  64       9.102  32.619   4.665  1.00  0.00      LH0  H  
ATOM   2061  N   LEU H  65      12.793  31.805   4.944  1.00  0.00      LH0  N  
ATOM   2062  CA  LEU H  65      13.989  31.142   5.471  1.00  0.00      LH0  C  
ATOM   2063  C   LEU H  65      14.966  30.534   4.474  1.00  0.00      LH0  C  
ATOM   2064  O   LEU H  65      16.098  30.216   4.819  1.00  0.00      LH0  O  
ATOM   2065  CB  LEU H  65      13.667  30.166   6.616  1.00  0.00      LH0  C  
ATOM   2066  CG  LEU H  65      13.069  28.802   6.249  1.00  0.00      LH0  C  
ATOM   2067  CD1 LEU H  65      13.374  27.767   7.334  1.00  0.00      LH0  C  
ATOM   2068  CD2 LEU H  65      11.573  28.860   5.935  1.00  0.00      LH0  C  
ATOM   2069  H   LEU H  65      11.873  31.402   4.954  1.00  0.00      LH0  H  
ATOM   2070  N   LYS H  66      14.493  30.424   3.218  1.00  0.00      LH0  N  
ATOM   2071  CA  LYS H  66      15.295  30.041   2.044  1.00  0.00      LH0  C  
ATOM   2072  C   LYS H  66      16.594  29.253   2.232  1.00  0.00      LH0  C  
ATOM   2073  O   LYS H  66      16.618  28.037   2.109  1.00  0.00      LH0  O  
ATOM   2074  CB  LYS H  66      15.459  31.250   1.102  1.00  0.00      LH0  C  
ATOM   2075  CG  LYS H  66      15.812  32.560   1.816  1.00  0.00      LH0  C  
ATOM   2076  CD  LYS H  66      15.934  33.780   0.905  1.00  0.00      LH0  C  
ATOM   2077  CE  LYS H  66      16.144  35.065   1.714  1.00  0.00      LH0  C  
ATOM   2078  NZ  LYS H  66      14.998  35.280   2.609  1.00  0.00      LH0  N1+
ATOM   2079  H   LYS H  66      13.529  30.650   3.069  1.00  0.00      LH0  H  
ATOM   2080  HZ1 LYS H  66      15.062  36.173   3.130  1.00  0.00      LH0  H  
ATOM   2081  HZ2 LYS H  66      14.114  35.264   2.059  1.00  0.00      LH0  H  
ATOM   2082  HZ3 LYS H  66      14.910  34.498   3.292  1.00  0.00      LH0  H  
ATOM   2083  N   SER H  67      17.678  29.983   2.538  1.00  0.00      LH0  N  
ATOM   2084  CA  SER H  67      19.009  29.385   2.630  1.00  0.00      LH0  C  
ATOM   2085  C   SER H  67      19.190  28.267   3.650  1.00  0.00      LH0  C  
ATOM   2086  O   SER H  67      20.155  27.510   3.638  1.00  0.00      LH0  O  
ATOM   2087  CB  SER H  67      20.014  30.509   2.876  1.00  0.00      LH0  C  
ATOM   2088  OG  SER H  67      19.523  31.723   2.280  1.00  0.00      LH0  O  
ATOM   2089  H   SER H  67      17.634  30.969   2.687  1.00  0.00      LH0  H  
ATOM   2090  HG  SER H  67      20.297  32.214   2.028  1.00  0.00      LH0  H  
ATOM   2091  N   ARG H  68      18.207  28.187   4.556  1.00  0.00      LH0  N  
ATOM   2092  CA  ARG H  68      18.277  27.051   5.460  1.00  0.00      LH0  C  
ATOM   2093  C   ARG H  68      17.579  25.791   4.987  1.00  0.00      LH0  C  
ATOM   2094  O   ARG H  68      17.286  24.904   5.776  1.00  0.00      LH0  O  
ATOM   2095  CB  ARG H  68      17.839  27.431   6.871  1.00  0.00      LH0  C  
ATOM   2096  CG  ARG H  68      18.668  28.588   7.433  1.00  0.00      LH0  C  
ATOM   2097  CD  ARG H  68      18.621  28.663   8.959  1.00  0.00      LH0  C  
ATOM   2098  NE  ARG H  68      17.248  28.707   9.454  1.00  0.00      LH0  N  
ATOM   2099  CZ  ARG H  68      16.823  27.789  10.349  1.00  0.00      LH0  C  
ATOM   2100  NH1 ARG H  68      15.598  27.887  10.846  1.00  0.00      LH0  N1+
ATOM   2101  NH2 ARG H  68      17.605  26.791  10.747  1.00  0.00      LH0  N  
ATOM   2102  H   ARG H  68      17.423  28.808   4.540  1.00  0.00      LH0  H  
ATOM   2103  HE  ARG H  68      16.657  29.447   9.131  1.00  0.00      LH0  H  
ATOM   2104 HH11 ARG H  68      15.290  27.207  11.533  1.00  0.00      LH0  H  
ATOM   2105 HH12 ARG H  68      14.957  28.601  10.578  1.00  0.00      LH0  H  
ATOM   2106 HH21 ARG H  68      17.266  26.172  11.464  1.00  0.00      LH0  H  
ATOM   2107 HH22 ARG H  68      18.528  26.627  10.375  1.00  0.00      LH0  H  
ATOM   2108  N   LEU H  69      17.308  25.741   3.678  1.00  0.00      LH0  N  
ATOM   2109  CA  LEU H  69      16.631  24.552   3.180  1.00  0.00      LH0  C  
ATOM   2110  C   LEU H  69      17.374  23.936   2.016  1.00  0.00      LH0  C  
ATOM   2111  O   LEU H  69      17.954  24.618   1.179  1.00  0.00      LH0  O  
ATOM   2112  CB  LEU H  69      15.210  24.907   2.752  1.00  0.00      LH0  C  
ATOM   2113  CG  LEU H  69      14.374  25.538   3.863  1.00  0.00      LH0  C  
ATOM   2114  CD1 LEU H  69      13.208  26.340   3.295  1.00  0.00      LH0  C  
ATOM   2115  CD2 LEU H  69      13.948  24.508   4.910  1.00  0.00      LH0  C  
ATOM   2116  H   LEU H  69      17.531  26.474   3.035  1.00  0.00      LH0  H  
ATOM   2117  N   THR H  70      17.313  22.605   1.986  1.00  0.00      LH0  N  
ATOM   2118  CA  THR H  70      17.861  21.896   0.836  1.00  0.00      LH0  C  
ATOM   2119  C   THR H  70      17.097  20.612   0.578  1.00  0.00      LH0  C  
ATOM   2120  O   THR H  70      17.376  19.544   1.119  1.00  0.00      LH0  O  
ATOM   2121  CB  THR H  70      19.361  21.636   1.010  1.00  0.00      LH0  C  
ATOM   2122  CG2 THR H  70      20.023  21.244  -0.314  1.00  0.00      LH0  C  
ATOM   2123  OG1 THR H  70      20.007  22.784   1.574  1.00  0.00      LH0  O  
ATOM   2124  H   THR H  70      16.982  22.124   2.797  1.00  0.00      LH0  H  
ATOM   2125  HG1 THR H  70      19.605  23.552   1.172  1.00  0.00      LH0  H  
ATOM   2126  N   ILE H  71      16.059  20.772  -0.244  1.00  0.00      LH0  N  
ATOM   2127  CA  ILE H  71      15.231  19.595  -0.464  1.00  0.00      LH0  C  
ATOM   2128  C   ILE H  71      15.864  18.642  -1.464  1.00  0.00      LH0  C  
ATOM   2129  O   ILE H  71      16.415  19.024  -2.486  1.00  0.00      LH0  O  
ATOM   2130  CB  ILE H  71      13.788  20.014  -0.787  1.00  0.00      LH0  C  
ATOM   2131  CG1 ILE H  71      12.805  18.860  -0.595  1.00  0.00      LH0  C  
ATOM   2132  CG2 ILE H  71      13.663  20.715  -2.135  1.00  0.00      LH0  C  
ATOM   2133  CD1 ILE H  71      11.350  19.327  -0.556  1.00  0.00      LH0  C  
ATOM   2134  H   ILE H  71      15.996  21.597  -0.808  1.00  0.00      LH0  H  
ATOM   2135  N   SER H  72      15.844  17.378  -1.056  1.00  0.00      LH0  N  
ATOM   2136  CA  SER H  72      16.755  16.429  -1.674  1.00  0.00      LH0  C  
ATOM   2137  C   SER H  72      16.056  15.132  -2.039  1.00  0.00      LH0  C  
ATOM   2138  O   SER H  72      15.961  14.200  -1.252  1.00  0.00      LH0  O  
ATOM   2139  CB  SER H  72      17.945  16.218  -0.722  1.00  0.00      LH0  C  
ATOM   2140  OG  SER H  72      17.652  16.718   0.603  1.00  0.00      LH0  O  
ATOM   2141  H   SER H  72      15.338  17.111  -0.238  1.00  0.00      LH0  H  
ATOM   2142  HG  SER H  72      17.659  17.673   0.544  1.00  0.00      LH0  H  
ATOM   2143  N   LYS H  73      15.525  15.106  -3.268  1.00  0.00      LH0  N  
ATOM   2144  CA  LYS H  73      14.808  13.872  -3.581  1.00  0.00      LH0  C  
ATOM   2145  C   LYS H  73      15.682  12.732  -4.074  1.00  0.00      LH0  C  
ATOM   2146  O   LYS H  73      16.544  12.881  -4.931  1.00  0.00      LH0  O  
ATOM   2147  CB  LYS H  73      13.625  14.115  -4.530  1.00  0.00      LH0  C  
ATOM   2148  CG  LYS H  73      14.013  14.375  -5.987  1.00  0.00      LH0  C  
ATOM   2149  CD  LYS H  73      12.809  14.541  -6.904  1.00  0.00      LH0  C  
ATOM   2150  CE  LYS H  73      13.231  14.726  -8.357  1.00  0.00      LH0  C  
ATOM   2151  NZ  LYS H  73      12.030  14.962  -9.157  1.00  0.00      LH0  N1+
ATOM   2152  H   LYS H  73      15.708  15.826  -3.936  1.00  0.00      LH0  H  
ATOM   2153  HZ1 LYS H  73      12.280  15.358 -10.091  1.00  0.00      LH0  H  
ATOM   2154  HZ2 LYS H  73      11.455  14.109  -9.332  1.00  0.00      LH0  H  
ATOM   2155  HZ3 LYS H  73      11.434  15.676  -8.693  1.00  0.00      LH0  H  
ATOM   2156  N   ASP H  74      15.369  11.574  -3.501  1.00  0.00      LH0  N  
ATOM   2157  CA  ASP H  74      15.756  10.317  -4.124  1.00  0.00      LH0  C  
ATOM   2158  C   ASP H  74      14.562   9.830  -4.916  1.00  0.00      LH0  C  
ATOM   2159  O   ASP H  74      13.440   9.823  -4.425  1.00  0.00      LH0  O  
ATOM   2160  CB  ASP H  74      16.146   9.328  -3.018  1.00  0.00      LH0  C  
ATOM   2161  CG  ASP H  74      16.245   7.896  -3.514  1.00  0.00      LH0  C  
ATOM   2162  OD1 ASP H  74      15.259   7.171  -3.467  1.00  0.00      LH0  O  
ATOM   2163  OD2 ASP H  74      17.323   7.452  -3.880  1.00  0.00      LH0  O1-
ATOM   2164  H   ASP H  74      14.723  11.571  -2.741  1.00  0.00      LH0  H  
ATOM   2165  N   THR H  75      14.842   9.417  -6.152  1.00  0.00      LH0  N  
ATOM   2166  CA  THR H  75      13.735   8.843  -6.908  1.00  0.00      LH0  C  
ATOM   2167  C   THR H  75      13.854   7.358  -7.186  1.00  0.00      LH0  C  
ATOM   2168  O   THR H  75      13.222   6.825  -8.088  1.00  0.00      LH0  O  
ATOM   2169  CB  THR H  75      13.527   9.635  -8.197  1.00  0.00      LH0  C  
ATOM   2170  CG2 THR H  75      12.571  10.803  -7.963  1.00  0.00      LH0  C  
ATOM   2171  OG1 THR H  75      14.785  10.116  -8.696  1.00  0.00      LH0  O  
ATOM   2172  H   THR H  75      15.744   9.550  -6.562  1.00  0.00      LH0  H  
ATOM   2173  HG1 THR H  75      15.073   9.485  -9.345  1.00  0.00      LH0  H  
ATOM   2174  N   SER H  76      14.701   6.699  -6.380  1.00  0.00      LH0  N  
ATOM   2175  CA  SER H  76      14.705   5.249  -6.543  1.00  0.00      LH0  C  
ATOM   2176  C   SER H  76      13.704   4.618  -5.586  1.00  0.00      LH0  C  
ATOM   2177  O   SER H  76      12.622   4.162  -5.933  1.00  0.00      LH0  O  
ATOM   2178  CB  SER H  76      16.140   4.713  -6.388  1.00  0.00      LH0  C  
ATOM   2179  OG  SER H  76      16.699   5.083  -5.114  1.00  0.00      LH0  O  
ATOM   2180  H   SER H  76      15.154   7.144  -5.605  1.00  0.00      LH0  H  
ATOM   2181  HG  SER H  76      16.968   6.004  -5.160  1.00  0.00      LH0  H  
ATOM   2182  N   LYS H  77      14.114   4.707  -4.317  1.00  0.00      LH0  N  
ATOM   2183  CA  LYS H  77      13.257   4.369  -3.186  1.00  0.00      LH0  C  
ATOM   2184  C   LYS H  77      12.207   5.437  -2.915  1.00  0.00      LH0  C  
ATOM   2185  O   LYS H  77      11.311   5.260  -2.105  1.00  0.00      LH0  O  
ATOM   2186  CB  LYS H  77      14.146   4.176  -1.961  1.00  0.00      LH0  C  
ATOM   2187  CG  LYS H  77      15.262   3.153  -2.190  1.00  0.00      LH0  C  
ATOM   2188  CD  LYS H  77      16.515   3.388  -1.338  1.00  0.00      LH0  C  
ATOM   2189  CE  LYS H  77      17.496   4.432  -1.901  1.00  0.00      LH0  C  
ATOM   2190  NZ  LYS H  77      16.944   5.791  -1.881  1.00  0.00      LH0  N1+
ATOM   2191  H   LYS H  77      14.989   5.170  -4.173  1.00  0.00      LH0  H  
ATOM   2192  HZ1 LYS H  77      17.592   6.475  -2.329  1.00  0.00      LH0  H  
ATOM   2193  HZ2 LYS H  77      16.098   5.884  -2.480  1.00  0.00      LH0  H  
ATOM   2194  HZ3 LYS H  77      16.694   6.110  -0.923  1.00  0.00      LH0  H  
ATOM   2195  N   ASN H  78      12.373   6.558  -3.645  1.00  0.00      LH0  N  
ATOM   2196  CA  ASN H  78      11.377   7.628  -3.664  1.00  0.00      LH0  C  
ATOM   2197  C   ASN H  78      11.226   8.334  -2.339  1.00  0.00      LH0  C  
ATOM   2198  O   ASN H  78      10.202   8.388  -1.666  1.00  0.00      LH0  O  
ATOM   2199  CB  ASN H  78      10.073   7.177  -4.321  1.00  0.00      LH0  C  
ATOM   2200  CG  ASN H  78      10.239   7.421  -5.805  1.00  0.00      LH0  C  
ATOM   2201  ND2 ASN H  78      10.711   6.375  -6.492  1.00  0.00      LH0  N  
ATOM   2202  OD1 ASN H  78      10.019   8.515  -6.308  1.00  0.00      LH0  O  
ATOM   2203  H   ASN H  78      13.258   6.709  -4.082  1.00  0.00      LH0  H  
ATOM   2204 HD21 ASN H  78      10.899   5.479  -6.083  1.00  0.00      LH0  H  
ATOM   2205 HD22 ASN H  78      10.915   6.491  -7.464  1.00  0.00      LH0  H  
ATOM   2206  N   GLN H  79      12.398   8.864  -1.981  1.00  0.00      LH0  N  
ATOM   2207  CA  GLN H  79      12.556   9.466  -0.670  1.00  0.00      LH0  C  
ATOM   2208  C   GLN H  79      12.859  10.940  -0.771  1.00  0.00      LH0  C  
ATOM   2209  O   GLN H  79      13.979  11.349  -1.049  1.00  0.00      LH0  O  
ATOM   2210  CB  GLN H  79      13.674   8.763   0.092  1.00  0.00      LH0  C  
ATOM   2211  CG  GLN H  79      13.469   7.254   0.168  1.00  0.00      LH0  C  
ATOM   2212  CD  GLN H  79      14.617   6.636   0.925  1.00  0.00      LH0  C  
ATOM   2213  NE2 GLN H  79      14.374   6.498   2.229  1.00  0.00      LH0  N  
ATOM   2214  OE1 GLN H  79      15.660   6.299   0.371  1.00  0.00      LH0  O  
ATOM   2215  H   GLN H  79      13.137   8.881  -2.657  1.00  0.00      LH0  H  
ATOM   2216 HE21 GLN H  79      13.481   6.786   2.593  1.00  0.00      LH0  H  
ATOM   2217 HE22 GLN H  79      15.060   6.113   2.842  1.00  0.00      LH0  H  
ATOM   2218  N   VAL H  80      11.820  11.743  -0.536  1.00  0.00      LH0  N  
ATOM   2219  CA  VAL H  80      12.111  13.171  -0.477  1.00  0.00      LH0  C  
ATOM   2220  C   VAL H  80      12.776  13.567   0.831  1.00  0.00      LH0  C  
ATOM   2221  O   VAL H  80      12.157  13.916   1.833  1.00  0.00      LH0  O  
ATOM   2222  CB  VAL H  80      10.852  13.990  -0.771  1.00  0.00      LH0  C  
ATOM   2223  CG1 VAL H  80      11.089  15.498  -0.688  1.00  0.00      LH0  C  
ATOM   2224  CG2 VAL H  80      10.339  13.619  -2.159  1.00  0.00      LH0  C  
ATOM   2225  H   VAL H  80      10.981  11.337  -0.175  1.00  0.00      LH0  H  
ATOM   2226  N   SER H  81      14.103  13.491   0.770  1.00  0.00      LH0  N  
ATOM   2227  CA  SER H  81      14.883  13.991   1.889  1.00  0.00      LH0  C  
ATOM   2228  C   SER H  81      14.779  15.509   1.967  1.00  0.00      LH0  C  
ATOM   2229  O   SER H  81      14.359  16.176   1.028  1.00  0.00      LH0  O  
ATOM   2230  CB  SER H  81      16.320  13.481   1.717  1.00  0.00      LH0  C  
ATOM   2231  OG  SER H  81      16.968  13.273   2.978  1.00  0.00      LH0  O  
ATOM   2232  H   SER H  81      14.550  13.232  -0.091  1.00  0.00      LH0  H  
ATOM   2233  HG  SER H  81      16.522  12.531   3.398  1.00  0.00      LH0  H  
ATOM   2234  N   LEU H  82      15.157  16.022   3.136  1.00  0.00      LH0  N  
ATOM   2235  CA  LEU H  82      15.270  17.466   3.297  1.00  0.00      LH0  C  
ATOM   2236  C   LEU H  82      16.481  17.701   4.161  1.00  0.00      LH0  C  
ATOM   2237  O   LEU H  82      16.789  16.898   5.041  1.00  0.00      LH0  O  
ATOM   2238  CB  LEU H  82      14.009  18.045   3.955  1.00  0.00      LH0  C  
ATOM   2239  CG  LEU H  82      14.035  19.555   4.244  1.00  0.00      LH0  C  
ATOM   2240  CD1 LEU H  82      14.120  20.410   2.982  1.00  0.00      LH0  C  
ATOM   2241  CD2 LEU H  82      12.863  19.991   5.114  1.00  0.00      LH0  C  
ATOM   2242  H   LEU H  82      15.422  15.415   3.885  1.00  0.00      LH0  H  
ATOM   2243  N   LYS H  83      17.174  18.797   3.864  1.00  0.00      LH0  N  
ATOM   2244  CA  LYS H  83      18.188  19.247   4.804  1.00  0.00      LH0  C  
ATOM   2245  C   LYS H  83      17.768  20.604   5.310  1.00  0.00      LH0  C  
ATOM   2246  O   LYS H  83      17.303  21.427   4.531  1.00  0.00      LH0  O  
ATOM   2247  CB  LYS H  83      19.570  19.310   4.137  1.00  0.00      LH0  C  
ATOM   2248  CG  LYS H  83      19.953  18.031   3.381  1.00  0.00      LH0  C  
ATOM   2249  CD  LYS H  83      19.922  16.789   4.272  1.00  0.00      LH0  C  
ATOM   2250  CE  LYS H  83      19.352  15.581   3.526  1.00  0.00      LH0  C  
ATOM   2251  NZ  LYS H  83      18.471  14.837   4.435  1.00  0.00      LH0  N1+
ATOM   2252  H   LYS H  83      16.940  19.364   3.072  1.00  0.00      LH0  H  
ATOM   2253  HZ1 LYS H  83      18.016  14.054   3.926  1.00  0.00      LH0  H  
ATOM   2254  HZ2 LYS H  83      19.012  14.444   5.229  1.00  0.00      LH0  H  
ATOM   2255  HZ3 LYS H  83      17.701  15.439   4.799  1.00  0.00      LH0  H  
ATOM   2256  N   ILE H  84      17.917  20.799   6.623  1.00  0.00      LH0  N  
ATOM   2257  CA  ILE H  84      17.729  22.164   7.106  1.00  0.00      LH0  C  
ATOM   2258  C   ILE H  84      19.033  22.687   7.656  1.00  0.00      LH0  C  
ATOM   2259  O   ILE H  84      19.562  22.171   8.634  1.00  0.00      LH0  O  
ATOM   2260  CB  ILE H  84      16.609  22.269   8.156  1.00  0.00      LH0  C  
ATOM   2261  CG1 ILE H  84      15.289  21.751   7.584  1.00  0.00      LH0  C  
ATOM   2262  CG2 ILE H  84      16.451  23.702   8.691  1.00  0.00      LH0  C  
ATOM   2263  CD1 ILE H  84      14.117  21.915   8.550  1.00  0.00      LH0  C  
ATOM   2264  H   ILE H  84      18.237  20.060   7.215  1.00  0.00      LH0  H  
ATOM   2265  N   THR H  85      19.543  23.713   6.976  1.00  0.00      LH0  N  
ATOM   2266  CA  THR H  85      20.784  24.329   7.426  1.00  0.00      LH0  C  
ATOM   2267  C   THR H  85      20.686  24.888   8.839  1.00  0.00      LH0  C  
ATOM   2268  O   THR H  85      19.773  25.638   9.180  1.00  0.00      LH0  O  
ATOM   2269  CB  THR H  85      21.190  25.415   6.426  1.00  0.00      LH0  C  
ATOM   2270  CG2 THR H  85      22.698  25.675   6.422  1.00  0.00      LH0  C  
ATOM   2271  OG1 THR H  85      20.715  25.074   5.113  1.00  0.00      LH0  O  
ATOM   2272  H   THR H  85      19.072  24.074   6.168  1.00  0.00      LH0  H  
ATOM   2273  HG1 THR H  85      20.844  25.839   4.551  1.00  0.00      LH0  H  
ATOM   2274  N   SER H  86      21.663  24.452   9.647  1.00  0.00      LH0  N  
ATOM   2275  CA  SER H  86      21.803  24.954  11.012  1.00  0.00      LH0  C  
ATOM   2276  C   SER H  86      20.535  25.195  11.813  1.00  0.00      LH0  C  
ATOM   2277  O   SER H  86      20.047  26.307  11.989  1.00  0.00      LH0  O  
ATOM   2278  CB  SER H  86      22.748  26.151  11.009  1.00  0.00      LH0  C  
ATOM   2279  OG  SER H  86      23.972  25.736  10.387  1.00  0.00      LH0  O  
ATOM   2280  H   SER H  86      22.369  23.852   9.274  1.00  0.00      LH0  H  
ATOM   2281  HG  SER H  86      24.281  24.969  10.870  1.00  0.00      LH0  H  
ATOM   2282  N   VAL H  87      20.017  24.062  12.294  1.00  0.00      LH0  N  
ATOM   2283  CA  VAL H  87      18.834  24.137  13.143  1.00  0.00      LH0  C  
ATOM   2284  C   VAL H  87      19.047  24.848  14.464  1.00  0.00      LH0  C  
ATOM   2285  O   VAL H  87      20.136  24.900  15.025  1.00  0.00      LH0  O  
ATOM   2286  CB  VAL H  87      18.221  22.754  13.359  1.00  0.00      LH0  C  
ATOM   2287  CG1 VAL H  87      17.456  22.354  12.106  1.00  0.00      LH0  C  
ATOM   2288  CG2 VAL H  87      19.246  21.700  13.793  1.00  0.00      LH0  C  
ATOM   2289  H   VAL H  87      20.476  23.198  12.080  1.00  0.00      LH0  H  
ATOM   2290  N   THR H  88      17.934  25.420  14.912  1.00  0.00      LH0  N  
ATOM   2291  CA  THR H  88      17.937  26.205  16.134  1.00  0.00      LH0  C  
ATOM   2292  C   THR H  88      16.943  25.570  17.079  1.00  0.00      LH0  C  
ATOM   2293  O   THR H  88      16.163  24.722  16.666  1.00  0.00      LH0  O  
ATOM   2294  CB  THR H  88      17.508  27.638  15.800  1.00  0.00      LH0  C  
ATOM   2295  CG2 THR H  88      18.469  28.323  14.825  1.00  0.00      LH0  C  
ATOM   2296  OG1 THR H  88      16.169  27.653  15.284  1.00  0.00      LH0  O  
ATOM   2297  H   THR H  88      17.070  25.269  14.429  1.00  0.00      LH0  H  
ATOM   2298  HG1 THR H  88      16.186  27.226  14.425  1.00  0.00      LH0  H  
ATOM   2299  N   ALA H  89      16.934  26.044  18.335  1.00  0.00      LH0  N  
ATOM   2300  CA  ALA H  89      15.868  25.566  19.222  1.00  0.00      LH0  C  
ATOM   2301  C   ALA H  89      14.458  25.782  18.675  1.00  0.00      LH0  C  
ATOM   2302  O   ALA H  89      13.562  24.961  18.830  1.00  0.00      LH0  O  
ATOM   2303  CB  ALA H  89      15.976  26.228  20.596  1.00  0.00      LH0  C  
ATOM   2304  H   ALA H  89      17.637  26.678  18.652  1.00  0.00      LH0  H  
ATOM   2305  N   ALA H  90      14.317  26.926  17.976  1.00  0.00      LH0  N  
ATOM   2306  CA  ALA H  90      13.033  27.231  17.341  1.00  0.00      LH0  C  
ATOM   2307  C   ALA H  90      12.599  26.228  16.283  1.00  0.00      LH0  C  
ATOM   2308  O   ALA H  90      11.420  25.995  16.052  1.00  0.00      LH0  O  
ATOM   2309  CB  ALA H  90      13.068  28.624  16.711  1.00  0.00      LH0  C  
ATOM   2310  H   ALA H  90      15.104  27.518  17.818  1.00  0.00      LH0  H  
ATOM   2311  N   ASP H  91      13.621  25.608  15.675  1.00  0.00      LH0  N  
ATOM   2312  CA  ASP H  91      13.332  24.580  14.679  1.00  0.00      LH0  C  
ATOM   2313  C   ASP H  91      12.835  23.246  15.230  1.00  0.00      LH0  C  
ATOM   2314  O   ASP H  91      12.613  22.299  14.481  1.00  0.00      LH0  O  
ATOM   2315  CB  ASP H  91      14.540  24.361  13.754  1.00  0.00      LH0  C  
ATOM   2316  CG  ASP H  91      14.868  25.597  12.923  1.00  0.00      LH0  C  
ATOM   2317  OD1 ASP H  91      13.992  26.150  12.268  1.00  0.00      LH0  O  
ATOM   2318  OD2 ASP H  91      16.021  26.011  12.892  1.00  0.00      LH0  O1-
ATOM   2319  H   ASP H  91      14.570  25.815  15.910  1.00  0.00      LH0  H  
ATOM   2320  N   THR H  92      12.649  23.193  16.563  1.00  0.00      LH0  N  
ATOM   2321  CA  THR H  92      11.949  22.037  17.126  1.00  0.00      LH0  C  
ATOM   2322  C   THR H  92      10.518  21.940  16.619  1.00  0.00      LH0  C  
ATOM   2323  O   THR H  92       9.696  22.833  16.816  1.00  0.00      LH0  O  
ATOM   2324  CB  THR H  92      11.994  22.108  18.657  1.00  0.00      LH0  C  
ATOM   2325  CG2 THR H  92      11.278  20.943  19.348  1.00  0.00      LH0  C  
ATOM   2326  OG1 THR H  92      13.358  22.185  19.090  1.00  0.00      LH0  O  
ATOM   2327  H   THR H  92      12.862  23.979  17.140  1.00  0.00      LH0  H  
ATOM   2328  HG1 THR H  92      13.585  23.113  19.053  1.00  0.00      LH0  H  
ATOM   2329  N   ALA H  93      10.274  20.829  15.912  1.00  0.00      LH0  N  
ATOM   2330  CA  ALA H  93       9.035  20.789  15.152  1.00  0.00      LH0  C  
ATOM   2331  C   ALA H  93       8.575  19.391  14.826  1.00  0.00      LH0  C  
ATOM   2332  O   ALA H  93       9.343  18.434  14.791  1.00  0.00      LH0  O  
ATOM   2333  CB  ALA H  93       9.194  21.538  13.828  1.00  0.00      LH0  C  
ATOM   2334  H   ALA H  93      10.950  20.090  15.860  1.00  0.00      LH0  H  
ATOM   2335  N   VAL H  94       7.267  19.346  14.555  1.00  0.00      LH0  N  
ATOM   2336  CA  VAL H  94       6.698  18.158  13.934  1.00  0.00      LH0  C  
ATOM   2337  C   VAL H  94       6.794  18.317  12.426  1.00  0.00      LH0  C  
ATOM   2338  O   VAL H  94       6.162  19.177  11.825  1.00  0.00      LH0  O  
ATOM   2339  CB  VAL H  94       5.240  17.977  14.378  1.00  0.00      LH0  C  
ATOM   2340  CG1 VAL H  94       4.713  16.600  13.978  1.00  0.00      LH0  C  
ATOM   2341  CG2 VAL H  94       5.067  18.213  15.881  1.00  0.00      LH0  C  
ATOM   2342  H   VAL H  94       6.722  20.184  14.623  1.00  0.00      LH0  H  
ATOM   2343  N   TYR H  95       7.668  17.501  11.846  1.00  0.00      LH0  N  
ATOM   2344  CA  TYR H  95       7.940  17.647  10.422  1.00  0.00      LH0  C  
ATOM   2345  C   TYR H  95       7.084  16.736   9.571  1.00  0.00      LH0  C  
ATOM   2346  O   TYR H  95       7.233  15.524   9.631  1.00  0.00      LH0  O  
ATOM   2347  CB  TYR H  95       9.415  17.353  10.166  1.00  0.00      LH0  C  
ATOM   2348  CG  TYR H  95      10.284  18.498  10.618  1.00  0.00      LH0  C  
ATOM   2349  CD1 TYR H  95      10.857  18.478  11.905  1.00  0.00      LH0  C  
ATOM   2350  CD2 TYR H  95      10.498  19.558   9.719  1.00  0.00      LH0  C  
ATOM   2351  CE1 TYR H  95      11.641  19.569  12.316  1.00  0.00      LH0  C  
ATOM   2352  CE2 TYR H  95      11.285  20.641  10.128  1.00  0.00      LH0  C  
ATOM   2353  CZ  TYR H  95      11.821  20.650  11.429  1.00  0.00      LH0  C  
ATOM   2354  OH  TYR H  95      12.522  21.768  11.837  1.00  0.00      LH0  O  
ATOM   2355  H   TYR H  95       8.067  16.761  12.385  1.00  0.00      LH0  H  
ATOM   2356  HH  TYR H  95      12.742  21.670  12.766  1.00  0.00      LH0  H  
ATOM   2357  N   PHE H  96       6.202  17.371   8.788  1.00  0.00      LH0  N  
ATOM   2358  CA  PHE H  96       5.395  16.591   7.852  1.00  0.00      LH0  C  
ATOM   2359  C   PHE H  96       5.946  16.684   6.441  1.00  0.00      LH0  C  
ATOM   2360  O   PHE H  96       6.581  17.661   6.051  1.00  0.00      LH0  O  
ATOM   2361  CB  PHE H  96       3.940  17.084   7.787  1.00  0.00      LH0  C  
ATOM   2362  CG  PHE H  96       3.226  17.067   9.118  1.00  0.00      LH0  C  
ATOM   2363  CD1 PHE H  96       2.406  15.965   9.445  1.00  0.00      LH0  C  
ATOM   2364  CD2 PHE H  96       3.363  18.163  10.000  1.00  0.00      LH0  C  
ATOM   2365  CE1 PHE H  96       1.706  15.961  10.667  1.00  0.00      LH0  C  
ATOM   2366  CE2 PHE H  96       2.664  18.161  11.221  1.00  0.00      LH0  C  
ATOM   2367  CZ  PHE H  96       1.840  17.061  11.541  1.00  0.00      LH0  C  
ATOM   2368  H   PHE H  96       6.160  18.369   8.736  1.00  0.00      LH0  H  
ATOM   2369  N   CYS H  97       5.618  15.655   5.661  1.00  0.00      LH0  N  
ATOM   2370  CA  CYS H  97       5.624  15.891   4.223  1.00  0.00      LH0  C  
ATOM   2371  C   CYS H  97       4.213  15.812   3.681  1.00  0.00      LH0  C  
ATOM   2372  O   CYS H  97       3.295  15.376   4.366  1.00  0.00      LH0  O  
ATOM   2373  CB  CYS H  97       6.582  14.942   3.492  1.00  0.00      LH0  C  
ATOM   2374  SG  CYS H  97       6.546  13.216   4.047  1.00  0.00      LH0  S  
ATOM   2375  H   CYS H  97       5.219  14.826   6.065  1.00  0.00      LH0  H  
ATOM   2376  N   ALA H  98       4.067  16.260   2.434  1.00  0.00      LH0  N  
ATOM   2377  CA  ALA H  98       2.771  16.150   1.774  1.00  0.00      LH0  C  
ATOM   2378  C   ALA H  98       3.011  16.094   0.290  1.00  0.00      LH0  C  
ATOM   2379  O   ALA H  98       4.098  16.416  -0.171  1.00  0.00      LH0  O  
ATOM   2380  CB  ALA H  98       1.896  17.368   2.062  1.00  0.00      LH0  C  
ATOM   2381  H   ALA H  98       4.827  16.690   1.941  1.00  0.00      LH0  H  
ATOM   2382  N   ARG H  99       1.983  15.681  -0.443  1.00  0.00      LH0  N  
ATOM   2383  CA  ARG H  99       2.178  15.681  -1.889  1.00  0.00      LH0  C  
ATOM   2384  C   ARG H  99       1.181  16.587  -2.568  1.00  0.00      LH0  C  
ATOM   2385  O   ARG H  99       0.156  16.936  -1.996  1.00  0.00      LH0  O  
ATOM   2386  CB  ARG H  99       2.081  14.255  -2.431  1.00  0.00      LH0  C  
ATOM   2387  CG  ARG H  99       0.765  13.594  -2.028  1.00  0.00      LH0  C  
ATOM   2388  CD  ARG H  99       0.635  12.147  -2.483  1.00  0.00      LH0  C  
ATOM   2389  NE  ARG H  99       0.504  12.032  -3.932  1.00  0.00      LH0  N  
ATOM   2390  CZ  ARG H  99      -0.518  11.310  -4.443  1.00  0.00      LH0  C  
ATOM   2391  NH1 ARG H  99      -1.480  10.814  -3.670  1.00  0.00      LH0  N1+
ATOM   2392  NH2 ARG H  99      -0.555  11.097  -5.755  1.00  0.00      LH0  N  
ATOM   2393  H   ARG H  99       1.106  15.447  -0.015  1.00  0.00      LH0  H  
ATOM   2394  HE  ARG H  99       1.222  12.451  -4.488  1.00  0.00      LH0  H  
ATOM   2395 HH11 ARG H  99      -2.208  10.210  -3.979  1.00  0.00      LH0  H  
ATOM   2396 HH12 ARG H  99      -1.553  11.054  -2.684  1.00  0.00      LH0  H  
ATOM   2397 HH21 ARG H  99      -1.293  10.563  -6.165  1.00  0.00      LH0  H  
ATOM   2398 HH22 ARG H  99       0.157  11.477  -6.345  1.00  0.00      LH0  H  
ATOM   2399  N   ASN H 100       1.504  16.927  -3.815  1.00  0.00      LH0  N  
ATOM   2400  CA  ASN H 100       0.526  17.628  -4.638  1.00  0.00      LH0  C  
ATOM   2401  C   ASN H 100       0.541  17.063  -6.040  1.00  0.00      LH0  C  
ATOM   2402  O   ASN H 100       1.454  16.345  -6.434  1.00  0.00      LH0  O  
ATOM   2403  CB  ASN H 100       0.781  19.150  -4.679  1.00  0.00      LH0  C  
ATOM   2404  CG  ASN H 100       1.994  19.479  -5.537  1.00  0.00      LH0  C  
ATOM   2405  ND2 ASN H 100       1.772  20.340  -6.533  1.00  0.00      LH0  N  
ATOM   2406  OD1 ASN H 100       3.068  18.937  -5.350  1.00  0.00      LH0  O  
ATOM   2407  H   ASN H 100       2.401  16.701  -4.204  1.00  0.00      LH0  H  
ATOM   2408 HD21 ASN H 100       0.898  20.783  -6.747  1.00  0.00      LH0  H  
ATOM   2409 HD22 ASN H 100       2.545  20.576  -7.118  1.00  0.00      LH0  H  
ATOM   2410  N   ARG H 101      -0.475  17.478  -6.794  1.00  0.00      LH0  N  
ATOM   2411  CA  ARG H 101      -0.258  17.503  -8.231  1.00  0.00      LH0  C  
ATOM   2412  C   ARG H 101      -0.797  18.830  -8.714  1.00  0.00      LH0  C  
ATOM   2413  O   ARG H 101      -1.789  19.299  -8.171  1.00  0.00      LH0  O  
ATOM   2414  CB  ARG H 101      -0.913  16.289  -8.909  1.00  0.00      LH0  C  
ATOM   2415  CG  ARG H 101      -0.323  16.010 -10.295  1.00  0.00      LH0  C  
ATOM   2416  CD  ARG H 101      -0.744  14.691 -10.947  1.00  0.00      LH0  C  
ATOM   2417  NE  ARG H 101      -0.050  14.515 -12.226  1.00  0.00      LH0  N  
ATOM   2418  CZ  ARG H 101      -0.697  14.673 -13.399  1.00  0.00      LH0  C  
ATOM   2419  NH1 ARG H 101      -2.016  14.839 -13.422  1.00  0.00      LH0  N1+
ATOM   2420  NH2 ARG H 101       0.004  14.677 -14.527  1.00  0.00      LH0  N  
ATOM   2421  H   ARG H 101      -1.261  17.970  -6.416  1.00  0.00      LH0  H  
ATOM   2422  HE  ARG H 101       0.948  14.390 -12.238  1.00  0.00      LH0  H  
ATOM   2423 HH11 ARG H 101      -2.497  15.156 -14.249  1.00  0.00      LH0  H  
ATOM   2424 HH12 ARG H 101      -2.563  14.693 -12.599  1.00  0.00      LH0  H  
ATOM   2425 HH21 ARG H 101      -0.421  14.787 -15.426  1.00  0.00      LH0  H  
ATOM   2426 HH22 ARG H 101       1.006  14.572 -14.476  1.00  0.00      LH0  H  
ATOM   2427  N   TYR H 102      -0.099  19.397  -9.712  1.00  0.00      LH0  N  
ATOM   2428  CA  TYR H 102      -0.462  20.688 -10.312  1.00  0.00      LH0  C  
ATOM   2429  C   TYR H 102      -0.184  21.894  -9.426  1.00  0.00      LH0  C  
ATOM   2430  O   TYR H 102       0.056  21.784  -8.228  1.00  0.00      LH0  O  
ATOM   2431  CB  TYR H 102      -1.918  20.731 -10.843  1.00  0.00      LH0  C  
ATOM   2432  CG  TYR H 102      -2.246  19.688 -11.903  1.00  0.00      LH0  C  
ATOM   2433  CD1 TYR H 102      -1.235  18.883 -12.468  1.00  0.00      LH0  C  
ATOM   2434  CD2 TYR H 102      -3.591  19.558 -12.312  1.00  0.00      LH0  C  
ATOM   2435  CE1 TYR H 102      -1.565  17.937 -13.448  1.00  0.00      LH0  C  
ATOM   2436  CE2 TYR H 102      -3.928  18.607 -13.293  1.00  0.00      LH0  C  
ATOM   2437  CZ  TYR H 102      -2.909  17.796 -13.837  1.00  0.00      LH0  C  
ATOM   2438  OH  TYR H 102      -3.222  16.811 -14.760  1.00  0.00      LH0  O  
ATOM   2439  H   TYR H 102       0.755  18.950  -9.983  1.00  0.00      LH0  H  
ATOM   2440  HH  TYR H 102      -3.962  17.113 -15.282  1.00  0.00      LH0  H  
ATOM   2441  N   ASP H 103      -0.214  23.050 -10.105  1.00  0.00      LH0  N  
ATOM   2442  CA  ASP H 103      -0.115  24.344  -9.434  1.00  0.00      LH0  C  
ATOM   2443  C   ASP H 103      -1.394  25.109  -9.762  1.00  0.00      LH0  C  
ATOM   2444  O   ASP H 103      -1.857  25.071 -10.903  1.00  0.00      LH0  O  
ATOM   2445  CB  ASP H 103       1.180  25.044  -9.883  1.00  0.00      LH0  C  
ATOM   2446  CG  ASP H 103       1.191  26.543  -9.624  1.00  0.00      LH0  C  
ATOM   2447  OD1 ASP H 103       1.325  26.946  -8.473  1.00  0.00      LH0  O  
ATOM   2448  OD2 ASP H 103       1.066  27.303 -10.583  1.00  0.00      LH0  O1-
ATOM   2449  H   ASP H 103      -0.418  23.071 -11.082  1.00  0.00      LH0  H  
ATOM   2450  N   PRO H 104      -2.011  25.755  -8.735  1.00  0.00      LH0  N  
ATOM   2451  CA  PRO H 104      -1.531  25.802  -7.340  1.00  0.00      LH0  C  
ATOM   2452  C   PRO H 104      -1.494  24.446  -6.646  1.00  0.00      LH0  C  
ATOM   2453  O   PRO H 104      -2.344  23.586  -6.852  1.00  0.00      LH0  O  
ATOM   2454  CB  PRO H 104      -2.521  26.779  -6.696  1.00  0.00      LH0  C  
ATOM   2455  CG  PRO H 104      -3.801  26.649  -7.511  1.00  0.00      LH0  C  
ATOM   2456  CD  PRO H 104      -3.255  26.490  -8.917  1.00  0.00      LH0  C  
ATOM   2457  N   PRO H 105      -0.434  24.271  -5.824  1.00  0.00      LH0  N  
ATOM   2458  CA  PRO H 105      -0.193  22.970  -5.201  1.00  0.00      LH0  C  
ATOM   2459  C   PRO H 105      -1.231  22.575  -4.167  1.00  0.00      LH0  C  
ATOM   2460  O   PRO H 105      -1.124  22.847  -2.976  1.00  0.00      LH0  O  
ATOM   2461  CB  PRO H 105       1.214  23.134  -4.616  1.00  0.00      LH0  C  
ATOM   2462  CG  PRO H 105       1.330  24.621  -4.315  1.00  0.00      LH0  C  
ATOM   2463  CD  PRO H 105       0.590  25.254  -5.483  1.00  0.00      LH0  C  
ATOM   2464  N   TRP H 106      -2.233  21.845  -4.669  1.00  0.00      LH0  N  
ATOM   2465  CA  TRP H 106      -3.131  21.217  -3.705  1.00  0.00      LH0  C  
ATOM   2466  C   TRP H 106      -2.456  20.090  -2.948  1.00  0.00      LH0  C  
ATOM   2467  O   TRP H 106      -2.372  18.964  -3.423  1.00  0.00      LH0  O  
ATOM   2468  CB  TRP H 106      -4.407  20.703  -4.378  1.00  0.00      LH0  C  
ATOM   2469  CG  TRP H 106      -5.159  21.796  -5.110  1.00  0.00      LH0  C  
ATOM   2470  CD1 TRP H 106      -5.756  21.666  -6.373  1.00  0.00      LH0  C  
ATOM   2471  CD2 TRP H 106      -5.453  23.149  -4.692  1.00  0.00      LH0  C  
ATOM   2472  CE2 TRP H 106      -6.222  23.757  -5.743  1.00  0.00      LH0  C  
ATOM   2473  CE3 TRP H 106      -5.141  23.895  -3.533  1.00  0.00      LH0  C  
ATOM   2474  NE1 TRP H 106      -6.382  22.812  -6.750  1.00  0.00      LH0  N  
ATOM   2475  CZ2 TRP H 106      -6.661  25.091  -5.613  1.00  0.00      LH0  C  
ATOM   2476  CZ3 TRP H 106      -5.586  25.228  -3.416  1.00  0.00      LH0  C  
ATOM   2477  CH2 TRP H 106      -6.342  25.821  -4.450  1.00  0.00      LH0  C  
ATOM   2478  H   TRP H 106      -2.332  21.757  -5.664  1.00  0.00      LH0  H  
ATOM   2479  HE1 TRP H 106      -6.864  22.947  -7.594  1.00  0.00      LH0  H  
ATOM   2480  N   PHE H 107      -1.975  20.445  -1.746  1.00  0.00      LH0  N  
ATOM   2481  CA  PHE H 107      -1.441  19.394  -0.881  1.00  0.00      LH0  C  
ATOM   2482  C   PHE H 107      -2.530  18.452  -0.417  1.00  0.00      LH0  C  
ATOM   2483  O   PHE H 107      -3.370  18.799   0.406  1.00  0.00      LH0  O  
ATOM   2484  CB  PHE H 107      -0.691  19.978   0.319  1.00  0.00      LH0  C  
ATOM   2485  CG  PHE H 107       0.586  20.655  -0.121  1.00  0.00      LH0  C  
ATOM   2486  CD1 PHE H 107       1.617  19.891  -0.714  1.00  0.00      LH0  C  
ATOM   2487  CD2 PHE H 107       0.732  22.044   0.081  1.00  0.00      LH0  C  
ATOM   2488  CE1 PHE H 107       2.810  20.527  -1.105  1.00  0.00      LH0  C  
ATOM   2489  CE2 PHE H 107       1.925  22.682  -0.309  1.00  0.00      LH0  C  
ATOM   2490  CZ  PHE H 107       2.953  21.915  -0.895  1.00  0.00      LH0  C  
ATOM   2491  H   PHE H 107      -1.980  21.413  -1.489  1.00  0.00      LH0  H  
ATOM   2492  N   VAL H 108      -2.492  17.273  -1.037  1.00  0.00      LH0  N  
ATOM   2493  CA  VAL H 108      -3.580  16.317  -0.878  1.00  0.00      LH0  C  
ATOM   2494  C   VAL H 108      -3.386  15.330   0.272  1.00  0.00      LH0  C  
ATOM   2495  O   VAL H 108      -3.997  15.462   1.330  1.00  0.00      LH0  O  
ATOM   2496  CB  VAL H 108      -3.906  15.661  -2.243  1.00  0.00      LH0  C  
ATOM   2497  CG1 VAL H 108      -4.778  16.602  -3.072  1.00  0.00      LH0  C  
ATOM   2498  CG2 VAL H 108      -2.676  15.284  -3.083  1.00  0.00      LH0  C  
ATOM   2499  H   VAL H 108      -1.695  17.097  -1.616  1.00  0.00      LH0  H  
ATOM   2500  N   ASP H 109      -2.495  14.361   0.033  1.00  0.00      LH0  N  
ATOM   2501  CA  ASP H 109      -2.149  13.384   1.060  1.00  0.00      LH0  C  
ATOM   2502  C   ASP H 109      -0.972  13.922   1.846  1.00  0.00      LH0  C  
ATOM   2503  O   ASP H 109      -0.124  14.634   1.311  1.00  0.00      LH0  O  
ATOM   2504  CB  ASP H 109      -1.724  12.002   0.508  1.00  0.00      LH0  C  
ATOM   2505  CG  ASP H 109      -2.307  11.545  -0.833  1.00  0.00      LH0  C  
ATOM   2506  OD1 ASP H 109      -2.346  10.345  -1.079  1.00  0.00      LH0  O  
ATOM   2507  OD2 ASP H 109      -2.602  12.350  -1.712  1.00  0.00      LH0  O1-
ATOM   2508  H   ASP H 109      -2.078  14.232  -0.864  1.00  0.00      LH0  H  
ATOM   2509  N   TRP H 110      -0.962  13.573   3.136  1.00  0.00      LH0  N  
ATOM   2510  CA  TRP H 110       0.122  14.054   3.988  1.00  0.00      LH0  C  
ATOM   2511  C   TRP H 110       0.788  12.883   4.675  1.00  0.00      LH0  C  
ATOM   2512  O   TRP H 110       0.325  11.751   4.585  1.00  0.00      LH0  O  
ATOM   2513  CB  TRP H 110      -0.386  15.028   5.057  1.00  0.00      LH0  C  
ATOM   2514  CG  TRP H 110      -0.823  16.362   4.492  1.00  0.00      LH0  C  
ATOM   2515  CD1 TRP H 110      -1.821  16.620   3.538  1.00  0.00      LH0  C  
ATOM   2516  CD2 TRP H 110      -0.304  17.659   4.845  1.00  0.00      LH0  C  
ATOM   2517  CE2 TRP H 110      -1.024  18.634   4.075  1.00  0.00      LH0  C  
ATOM   2518  CE3 TRP H 110       0.702  18.072   5.746  1.00  0.00      LH0  C  
ATOM   2519  NE1 TRP H 110      -1.944  17.949   3.284  1.00  0.00      LH0  N  
ATOM   2520  CZ2 TRP H 110      -0.721  20.003   4.224  1.00  0.00      LH0  C  
ATOM   2521  CZ3 TRP H 110       0.993  19.444   5.886  1.00  0.00      LH0  C  
ATOM   2522  CH2 TRP H 110       0.285  20.402   5.129  1.00  0.00      LH0  C  
ATOM   2523  H   TRP H 110      -1.629  12.929   3.507  1.00  0.00      LH0  H  
ATOM   2524  HE1 TRP H 110      -2.565  18.337   2.628  1.00  0.00      LH0  H  
ATOM   2525  N   GLY H 111       1.880  13.211   5.369  1.00  0.00      LH0  N  
ATOM   2526  CA  GLY H 111       2.485  12.214   6.238  1.00  0.00      LH0  C  
ATOM   2527  C   GLY H 111       2.041  12.383   7.675  1.00  0.00      LH0  C  
ATOM   2528  O   GLY H 111       1.030  13.014   7.973  1.00  0.00      LH0  O  
ATOM   2529  H   GLY H 111       2.216  14.153   5.376  1.00  0.00      LH0  H  
ATOM   2530  N   GLN H 112       2.829  11.757   8.554  1.00  0.00      LH0  N  
ATOM   2531  CA  GLN H 112       2.392  11.672   9.943  1.00  0.00      LH0  C  
ATOM   2532  C   GLN H 112       3.084  12.606  10.915  1.00  0.00      LH0  C  
ATOM   2533  O   GLN H 112       2.651  12.752  12.053  1.00  0.00      LH0  O  
ATOM   2534  CB  GLN H 112       2.498  10.235  10.454  1.00  0.00      LH0  C  
ATOM   2535  CG  GLN H 112       1.155   9.501  10.595  1.00  0.00      LH0  C  
ATOM   2536  CD  GLN H 112       0.257  10.036  11.713  1.00  0.00      LH0  C  
ATOM   2537  NE2 GLN H 112       0.857  10.692  12.716  1.00  0.00      LH0  N  
ATOM   2538  OE1 GLN H 112      -0.949   9.824  11.709  1.00  0.00      LH0  O  
ATOM   2539  H   GLN H 112       3.758  11.512   8.259  1.00  0.00      LH0  H  
ATOM   2540 HE21 GLN H 112       1.805  11.021  12.703  1.00  0.00      LH0  H  
ATOM   2541 HE22 GLN H 112       0.319  10.905  13.526  1.00  0.00      LH0  H  
ATOM   2542  N   GLY H 113       4.170  13.215  10.436  1.00  0.00      LH0  N  
ATOM   2543  CA  GLY H 113       4.918  14.078  11.336  1.00  0.00      LH0  C  
ATOM   2544  C   GLY H 113       5.982  13.363  12.143  1.00  0.00      LH0  C  
ATOM   2545  O   GLY H 113       5.745  12.799  13.205  1.00  0.00      LH0  O  
ATOM   2546  H   GLY H 113       4.519  13.006   9.518  1.00  0.00      LH0  H  
ATOM   2547  N   THR H 114       7.202  13.446  11.604  1.00  0.00      LH0  N  
ATOM   2548  CA  THR H 114       8.329  13.040  12.438  1.00  0.00      LH0  C  
ATOM   2549  C   THR H 114       8.594  14.076  13.532  1.00  0.00      LH0  C  
ATOM   2550  O   THR H 114       8.192  15.228  13.413  1.00  0.00      LH0  O  
ATOM   2551  CB  THR H 114       9.546  12.772  11.532  1.00  0.00      LH0  C  
ATOM   2552  CG2 THR H 114      10.475  13.969  11.315  1.00  0.00      LH0  C  
ATOM   2553  OG1 THR H 114      10.266  11.607  11.952  1.00  0.00      LH0  O  
ATOM   2554  H   THR H 114       7.296  13.916  10.724  1.00  0.00      LH0  H  
ATOM   2555  HG1 THR H 114       9.837  10.879  11.499  1.00  0.00      LH0  H  
ATOM   2556  N   LEU H 115       9.264  13.642  14.606  1.00  0.00      LH0  N  
ATOM   2557  CA  LEU H 115       9.492  14.640  15.649  1.00  0.00      LH0  C  
ATOM   2558  C   LEU H 115      10.957  14.974  15.829  1.00  0.00      LH0  C  
ATOM   2559  O   LEU H 115      11.776  14.127  16.163  1.00  0.00      LH0  O  
ATOM   2560  CB  LEU H 115       8.850  14.204  16.972  1.00  0.00      LH0  C  
ATOM   2561  CG  LEU H 115       8.898  15.270  18.076  1.00  0.00      LH0  C  
ATOM   2562  CD1 LEU H 115       8.227  16.582  17.660  1.00  0.00      LH0  C  
ATOM   2563  CD2 LEU H 115       8.338  14.741  19.395  1.00  0.00      LH0  C  
ATOM   2564  H   LEU H 115       9.647  12.721  14.642  1.00  0.00      LH0  H  
ATOM   2565  N   VAL H 116      11.258  16.256  15.591  1.00  0.00      LH0  N  
ATOM   2566  CA  VAL H 116      12.633  16.663  15.855  1.00  0.00      LH0  C  
ATOM   2567  C   VAL H 116      12.711  17.670  16.985  1.00  0.00      LH0  C  
ATOM   2568  O   VAL H 116      12.137  18.752  16.934  1.00  0.00      LH0  O  
ATOM   2569  CB  VAL H 116      13.300  17.189  14.577  1.00  0.00      LH0  C  
ATOM   2570  CG1 VAL H 116      14.717  17.701  14.833  1.00  0.00      LH0  C  
ATOM   2571  CG2 VAL H 116      13.306  16.110  13.494  1.00  0.00      LH0  C  
ATOM   2572  H   VAL H 116      10.555  16.921  15.323  1.00  0.00      LH0  H  
ATOM   2573  N   THR H 117      13.456  17.245  18.011  1.00  0.00      LH0  N  
ATOM   2574  CA  THR H 117      13.715  18.154  19.119  1.00  0.00      LH0  C  
ATOM   2575  C   THR H 117      15.121  18.724  19.039  1.00  0.00      LH0  C  
ATOM   2576  O   THR H 117      16.115  18.040  19.261  1.00  0.00      LH0  O  
ATOM   2577  CB  THR H 117      13.488  17.429  20.449  1.00  0.00      LH0  C  
ATOM   2578  CG2 THR H 117      13.527  18.388  21.644  1.00  0.00      LH0  C  
ATOM   2579  OG1 THR H 117      12.244  16.717  20.427  1.00  0.00      LH0  O  
ATOM   2580  H   THR H 117      13.980  16.399  17.914  1.00  0.00      LH0  H  
ATOM   2581  HG1 THR H 117      12.299  16.068  19.737  1.00  0.00      LH0  H  
ATOM   2582  N   VAL H 118      15.177  20.017  18.704  1.00  0.00      LH0  N  
ATOM   2583  CA  VAL H 118      16.504  20.615  18.614  1.00  0.00      LH0  C  
ATOM   2584  C   VAL H 118      16.983  21.159  19.949  1.00  0.00      LH0  C  
ATOM   2585  O   VAL H 118      16.989  22.353  20.224  1.00  0.00      LH0  O  
ATOM   2586  CB  VAL H 118      16.567  21.693  17.527  1.00  0.00      LH0  C  
ATOM   2587  CG1 VAL H 118      18.023  22.068  17.236  1.00  0.00      LH0  C  
ATOM   2588  CG2 VAL H 118      15.828  21.275  16.253  1.00  0.00      LH0  C  
ATOM   2589  H   VAL H 118      14.351  20.581  18.643  1.00  0.00      LH0  H  
ATOM   2590  N   SER H 119      17.387  20.205  20.788  1.00  0.00      LH0  N  
ATOM   2591  CA  SER H 119      17.921  20.664  22.060  1.00  0.00      LH0  C  
ATOM   2592  C   SER H 119      19.376  20.298  22.199  1.00  0.00      LH0  C  
ATOM   2593  O   SER H 119      19.834  19.247  21.762  1.00  0.00      LH0  O  
ATOM   2594  CB  SER H 119      17.085  20.118  23.224  1.00  0.00      LH0  C  
ATOM   2595  OG  SER H 119      17.644  20.503  24.489  1.00  0.00      LH0  O  
ATOM   2596  H   SER H 119      17.408  19.248  20.493  1.00  0.00      LH0  H  
ATOM   2597  HG  SER H 119      16.933  20.447  25.120  1.00  0.00      LH0  H  
ATOM   2598  N   SER H 120      20.085  21.212  22.867  1.00  0.00      LH0  N  
ATOM   2599  CA  SER H 120      21.467  20.928  23.235  1.00  0.00      LH0  C  
ATOM   2600  C   SER H 120      21.642  19.745  24.177  1.00  0.00      LH0  C  
ATOM   2601  O   SER H 120      22.684  19.105  24.218  1.00  0.00      LH0  O  
ATOM   2602  CB  SER H 120      22.083  22.197  23.818  1.00  0.00      LH0  C  
ATOM   2603  OG  SER H 120      21.548  23.328  23.114  1.00  0.00      LH0  O  
ATOM   2604  H   SER H 120      19.692  22.097  23.117  1.00  0.00      LH0  H  
ATOM   2605  HG  SER H 120      22.042  24.086  23.407  1.00  0.00      LH0  H  
ATOM   2606  N   ALA H 121      20.562  19.472  24.929  1.00  0.00      LH0  N  
ATOM   2607  CA  ALA H 121      20.641  18.331  25.836  1.00  0.00      LH0  C  
ATOM   2608  C   ALA H 121      20.614  16.991  25.119  1.00  0.00      LH0  C  
ATOM   2609  O   ALA H 121      20.353  16.898  23.918  1.00  0.00      LH0  O  
ATOM   2610  CB  ALA H 121      19.505  18.393  26.861  1.00  0.00      LH0  C  
ATOM   2611  H   ALA H 121      19.701  19.968  24.799  1.00  0.00      LH0  H  
ATOM   2612  N   SER H 122      20.899  15.963  25.926  1.00  0.00      LH0  N  
ATOM   2613  CA  SER H 122      20.966  14.616  25.378  1.00  0.00      LH0  C  
ATOM   2614  C   SER H 122      20.060  13.658  26.129  1.00  0.00      LH0  C  
ATOM   2615  O   SER H 122      19.542  13.970  27.193  1.00  0.00      LH0  O  
ATOM   2616  CB  SER H 122      22.422  14.155  25.345  1.00  0.00      LH0  C  
ATOM   2617  OG  SER H 122      23.176  15.088  24.560  1.00  0.00      LH0  O  
ATOM   2618  H   SER H 122      21.043  16.095  26.905  1.00  0.00      LH0  H  
ATOM   2619  HG  SER H 122      24.086  14.977  24.806  1.00  0.00      LH0  H  
ATOM   2620  N   THR H 123      19.869  12.498  25.494  1.00  0.00      LH0  N  
ATOM   2621  CA  THR H 123      18.842  11.556  25.925  1.00  0.00      LH0  C  
ATOM   2622  C   THR H 123      18.934  11.013  27.346  1.00  0.00      LH0  C  
ATOM   2623  O   THR H 123      19.838  10.260  27.688  1.00  0.00      LH0  O  
ATOM   2624  CB  THR H 123      18.823  10.421  24.903  1.00  0.00      LH0  C  
ATOM   2625  CG2 THR H 123      17.506   9.644  24.903  1.00  0.00      LH0  C  
ATOM   2626  OG1 THR H 123      19.117  10.943  23.595  1.00  0.00      LH0  O  
ATOM   2627  H   THR H 123      20.287  12.299  24.608  1.00  0.00      LH0  H  
ATOM   2628  HG1 THR H 123      19.054  10.205  23.002  1.00  0.00      LH0  H  
ATOM   2629  N   LYS H 124      17.935  11.393  28.154  1.00  0.00      LH0  N  
ATOM   2630  CA  LYS H 124      17.793  10.642  29.395  1.00  0.00      LH0  C  
ATOM   2631  C   LYS H 124      16.697   9.601  29.278  1.00  0.00      LH0  C  
ATOM   2632  O   LYS H 124      15.525   9.911  29.092  1.00  0.00      LH0  O  
ATOM   2633  CB  LYS H 124      17.533  11.540  30.615  1.00  0.00      LH0  C  
ATOM   2634  CG  LYS H 124      17.513  10.709  31.909  1.00  0.00      LH0  C  
ATOM   2635  CD  LYS H 124      17.051  11.431  33.175  1.00  0.00      LH0  C  
ATOM   2636  CE  LYS H 124      16.760  10.466  34.337  1.00  0.00      LH0  C  
ATOM   2637  NZ  LYS H 124      15.619   9.596  34.009  1.00  0.00      LH0  N1+
ATOM   2638  H   LYS H 124      17.210  11.978  27.790  1.00  0.00      LH0  H  
ATOM   2639  HZ1 LYS H 124      15.234   9.101  34.843  1.00  0.00      LH0  H  
ATOM   2640  HZ2 LYS H 124      14.854  10.163  33.596  1.00  0.00      LH0  H  
ATOM   2641  HZ3 LYS H 124      15.877   8.894  33.288  1.00  0.00      LH0  H  
ATOM   2642  N   GLY H 125      17.139   8.345  29.452  1.00  0.00      LH0  N  
ATOM   2643  CA  GLY H 125      16.162   7.272  29.641  1.00  0.00      LH0  C  
ATOM   2644  C   GLY H 125      15.251   7.524  30.838  1.00  0.00      LH0  C  
ATOM   2645  O   GLY H 125      15.634   8.151  31.825  1.00  0.00      LH0  O  
ATOM   2646  H   GLY H 125      18.123   8.186  29.505  1.00  0.00      LH0  H  
ATOM   2647  N   PRO H 126      14.004   7.030  30.700  1.00  0.00      LH0  N  
ATOM   2648  CA  PRO H 126      12.958   7.394  31.653  1.00  0.00      LH0  C  
ATOM   2649  C   PRO H 126      13.165   6.789  33.026  1.00  0.00      LH0  C  
ATOM   2650  O   PRO H 126      14.129   6.093  33.325  1.00  0.00      LH0  O  
ATOM   2651  CB  PRO H 126      11.693   6.894  30.947  1.00  0.00      LH0  C  
ATOM   2652  CG  PRO H 126      12.150   5.702  30.113  1.00  0.00      LH0  C  
ATOM   2653  CD  PRO H 126      13.530   6.145  29.648  1.00  0.00      LH0  C  
ATOM   2654  N   SER H 127      12.188   7.103  33.867  1.00  0.00      LH0  N  
ATOM   2655  CA  SER H 127      12.204   6.619  35.235  1.00  0.00      LH0  C  
ATOM   2656  C   SER H 127      10.763   6.387  35.651  1.00  0.00      LH0  C  
ATOM   2657  O   SER H 127      10.050   7.261  36.123  1.00  0.00      LH0  O  
ATOM   2658  CB  SER H 127      12.998   7.626  36.080  1.00  0.00      LH0  C  
ATOM   2659  OG  SER H 127      14.285   7.828  35.449  1.00  0.00      LH0  O  
ATOM   2660  H   SER H 127      11.509   7.790  33.603  1.00  0.00      LH0  H  
ATOM   2661  HG  SER H 127      14.506   6.963  35.094  1.00  0.00      LH0  H  
ATOM   2662  N   VAL H 128      10.335   5.162  35.319  1.00  0.00      LH0  N  
ATOM   2663  CA  VAL H 128       8.894   4.921  35.290  1.00  0.00      LH0  C  
ATOM   2664  C   VAL H 128       8.366   4.294  36.563  1.00  0.00      LH0  C  
ATOM   2665  O   VAL H 128       8.531   3.104  36.816  1.00  0.00      LH0  O  
ATOM   2666  CB  VAL H 128       8.530   4.076  34.064  1.00  0.00      LH0  C  
ATOM   2667  CG1 VAL H 128       7.020   3.882  33.927  1.00  0.00      LH0  C  
ATOM   2668  CG2 VAL H 128       9.123   4.683  32.794  1.00  0.00      LH0  C  
ATOM   2669  H   VAL H 128      10.985   4.440  35.089  1.00  0.00      LH0  H  
ATOM   2670  N   PHE H 129       7.722   5.155  37.348  1.00  0.00      LH0  N  
ATOM   2671  CA  PHE H 129       7.210   4.692  38.633  1.00  0.00      LH0  C  
ATOM   2672  C   PHE H 129       5.784   4.173  38.540  1.00  0.00      LH0  C  
ATOM   2673  O   PHE H 129       4.883   4.866  38.081  1.00  0.00      LH0  O  
ATOM   2674  CB  PHE H 129       7.342   5.819  39.665  1.00  0.00      LH0  C  
ATOM   2675  CG  PHE H 129       8.771   6.316  39.705  1.00  0.00      LH0  C  
ATOM   2676  CD1 PHE H 129       9.796   5.465  40.173  1.00  0.00      LH0  C  
ATOM   2677  CD2 PHE H 129       9.056   7.625  39.259  1.00  0.00      LH0  C  
ATOM   2678  CE1 PHE H 129      11.128   5.924  40.184  1.00  0.00      LH0  C  
ATOM   2679  CE2 PHE H 129      10.387   8.086  39.271  1.00  0.00      LH0  C  
ATOM   2680  CZ  PHE H 129      11.410   7.229  39.728  1.00  0.00      LH0  C  
ATOM   2681  H   PHE H 129       7.560   6.089  37.020  1.00  0.00      LH0  H  
ATOM   2682  N   PRO H 130       5.603   2.901  38.966  1.00  0.00      LH0  N  
ATOM   2683  CA  PRO H 130       4.258   2.315  38.965  1.00  0.00      LH0  C  
ATOM   2684  C   PRO H 130       3.345   2.960  40.000  1.00  0.00      LH0  C  
ATOM   2685  O   PRO H 130       3.412   2.704  41.198  1.00  0.00      LH0  O  
ATOM   2686  CB  PRO H 130       4.551   0.835  39.234  1.00  0.00      LH0  C  
ATOM   2687  CG  PRO H 130       5.850   0.813  40.039  1.00  0.00      LH0  C  
ATOM   2688  CD  PRO H 130       6.630   1.983  39.451  1.00  0.00      LH0  C  
ATOM   2689  N   LEU H 131       2.490   3.841  39.481  1.00  0.00      LH0  N  
ATOM   2690  CA  LEU H 131       1.519   4.512  40.339  1.00  0.00      LH0  C  
ATOM   2691  C   LEU H 131       0.512   3.547  40.925  1.00  0.00      LH0  C  
ATOM   2692  O   LEU H 131      -0.288   2.938  40.220  1.00  0.00      LH0  O  
ATOM   2693  CB  LEU H 131       0.794   5.599  39.555  1.00  0.00      LH0  C  
ATOM   2694  CG  LEU H 131       1.714   6.686  39.010  1.00  0.00      LH0  C  
ATOM   2695  CD1 LEU H 131       0.950   7.627  38.079  1.00  0.00      LH0  C  
ATOM   2696  CD2 LEU H 131       2.463   7.423  40.124  1.00  0.00      LH0  C  
ATOM   2697  H   LEU H 131       2.439   3.902  38.485  1.00  0.00      LH0  H  
ATOM   2698  N   ALA H 132       0.617   3.424  42.254  1.00  0.00      LH0  N  
ATOM   2699  CA  ALA H 132      -0.191   2.417  42.930  1.00  0.00      LH0  C  
ATOM   2700  C   ALA H 132      -1.681   2.705  42.825  1.00  0.00      LH0  C  
ATOM   2701  O   ALA H 132      -2.110   3.853  42.866  1.00  0.00      LH0  O  
ATOM   2702  CB  ALA H 132       0.237   2.318  44.397  1.00  0.00      LH0  C  
ATOM   2703  H   ALA H 132       1.205   4.046  42.775  1.00  0.00      LH0  H  
ATOM   2704  N   PRO H 133      -2.462   1.611  42.655  1.00  0.00      LH0  N  
ATOM   2705  CA  PRO H 133      -3.907   1.773  42.484  1.00  0.00      LH0  C  
ATOM   2706  C   PRO H 133      -4.589   2.502  43.624  1.00  0.00      LH0  C  
ATOM   2707  O   PRO H 133      -4.250   2.368  44.795  1.00  0.00      LH0  O  
ATOM   2708  CB  PRO H 133      -4.398   0.332  42.301  1.00  0.00      LH0  C  
ATOM   2709  CG  PRO H 133      -3.317  -0.553  42.917  1.00  0.00      LH0  C  
ATOM   2710  CD  PRO H 133      -2.042   0.214  42.605  1.00  0.00      LH0  C  
ATOM   2711  N   SER H 134      -5.593   3.284  43.216  1.00  0.00      LH0  N  
ATOM   2712  CA  SER H 134      -6.364   4.002  44.223  1.00  0.00      LH0  C  
ATOM   2713  C   SER H 134      -7.184   3.130  45.158  1.00  0.00      LH0  C  
ATOM   2714  O   SER H 134      -8.325   2.790  44.870  1.00  0.00      LH0  O  
ATOM   2715  CB  SER H 134      -7.274   5.012  43.536  1.00  0.00      LH0  C  
ATOM   2716  OG  SER H 134      -6.504   5.795  42.619  1.00  0.00      LH0  O  
ATOM   2717  H   SER H 134      -5.795   3.358  42.236  1.00  0.00      LH0  H  
ATOM   2718  HG  SER H 134      -5.618   5.829  42.986  1.00  0.00      LH0  H  
ATOM   2719  N   SER H 135      -6.573   2.835  46.316  1.00  0.00      LH0  N  
ATOM   2720  CA  SER H 135      -7.273   2.137  47.399  1.00  0.00      LH0  C  
ATOM   2721  C   SER H 135      -8.673   2.681  47.667  1.00  0.00      LH0  C  
ATOM   2722  O   SER H 135      -9.685   1.991  47.697  1.00  0.00      LH0  O  
ATOM   2723  CB  SER H 135      -6.406   2.241  48.656  1.00  0.00      LH0  C  
ATOM   2724  OG  SER H 135      -5.999   3.610  48.818  1.00  0.00      LH0  O  
ATOM   2725  H   SER H 135      -5.598   3.048  46.413  1.00  0.00      LH0  H  
ATOM   2726  HG  SER H 135      -5.525   3.657  49.653  1.00  0.00      LH0  H  
ATOM   2727  N   LYS H 136      -8.674   4.010  47.829  1.00  0.00      LH0  N  
ATOM   2728  CA  LYS H 136      -9.947   4.704  47.972  1.00  0.00      LH0  C  
ATOM   2729  C   LYS H 136     -10.644   4.971  46.648  1.00  0.00      LH0  C  
ATOM   2730  O   LYS H 136     -10.667   6.088  46.125  1.00  0.00      LH0  O  
ATOM   2731  CB  LYS H 136      -9.737   5.977  48.789  1.00  0.00      LH0  C  
ATOM   2732  CG  LYS H 136      -9.276   5.638  50.207  1.00  0.00      LH0  C  
ATOM   2733  CD  LYS H 136      -8.841   6.867  51.003  1.00  0.00      LH0  C  
ATOM   2734  CE  LYS H 136      -8.420   6.543  52.440  1.00  0.00      LH0  C  
ATOM   2735  NZ  LYS H 136      -7.373   5.519  52.441  1.00  0.00      LH0  N1+
ATOM   2736  H   LYS H 136      -7.781   4.463  47.834  1.00  0.00      LH0  H  
ATOM   2737  HZ1 LYS H 136      -6.994   5.267  53.379  1.00  0.00      LH0  H  
ATOM   2738  HZ2 LYS H 136      -7.662   4.602  52.053  1.00  0.00      LH0  H  
ATOM   2739  HZ3 LYS H 136      -6.523   5.752  51.884  1.00  0.00      LH0  H  
ATOM   2740  N   SER H 137     -11.230   3.884  46.142  1.00  0.00      LH0  N  
ATOM   2741  CA  SER H 137     -12.032   3.999  44.933  1.00  0.00      LH0  C  
ATOM   2742  C   SER H 137     -13.218   3.056  44.972  1.00  0.00      LH0  C  
ATOM   2743  O   SER H 137     -13.469   2.376  45.961  1.00  0.00      LH0  O  
ATOM   2744  CB  SER H 137     -11.175   3.780  43.680  1.00  0.00      LH0  C  
ATOM   2745  OG  SER H 137     -11.777   4.472  42.578  1.00  0.00      LH0  O  
ATOM   2746  H   SER H 137     -11.119   2.991  46.589  1.00  0.00      LH0  H  
ATOM   2747  HG  SER H 137     -11.940   3.825  41.892  1.00  0.00      LH0  H  
ATOM   2748  N   THR H 138     -13.939   3.049  43.848  1.00  0.00      LH0  N  
ATOM   2749  CA  THR H 138     -15.088   2.163  43.703  1.00  0.00      LH0  C  
ATOM   2750  C   THR H 138     -14.743   0.684  43.726  1.00  0.00      LH0  C  
ATOM   2751  O   THR H 138     -14.503   0.071  42.693  1.00  0.00      LH0  O  
ATOM   2752  CB  THR H 138     -15.815   2.500  42.400  1.00  0.00      LH0  C  
ATOM   2753  CG2 THR H 138     -17.334   2.405  42.554  1.00  0.00      LH0  C  
ATOM   2754  OG1 THR H 138     -15.409   3.787  41.912  1.00  0.00      LH0  O  
ATOM   2755  H   THR H 138     -13.727   3.677  43.099  1.00  0.00      LH0  H  
ATOM   2756  HG1 THR H 138     -14.657   3.620  41.349  1.00  0.00      LH0  H  
ATOM   2757  N   SER H 139     -14.753   0.122  44.945  1.00  0.00      LH0  N  
ATOM   2758  CA  SER H 139     -14.562  -1.326  45.022  1.00  0.00      LH0  C  
ATOM   2759  C   SER H 139     -15.553  -2.092  44.157  1.00  0.00      LH0  C  
ATOM   2760  O   SER H 139     -16.663  -1.643  43.891  1.00  0.00      LH0  O  
ATOM   2761  CB  SER H 139     -14.584  -1.801  46.475  1.00  0.00      LH0  C  
ATOM   2762  OG  SER H 139     -14.006  -3.108  46.560  1.00  0.00      LH0  O  
ATOM   2763  H   SER H 139     -14.783   0.716  45.749  1.00  0.00      LH0  H  
ATOM   2764  HG  SER H 139     -13.892  -3.292  47.485  1.00  0.00      LH0  H  
ATOM   2765  N   GLY H 140     -15.063  -3.231  43.654  1.00  0.00      LH0  N  
ATOM   2766  CA  GLY H 140     -15.762  -3.838  42.524  1.00  0.00      LH0  C  
ATOM   2767  C   GLY H 140     -15.515  -3.098  41.215  1.00  0.00      LH0  C  
ATOM   2768  O   GLY H 140     -14.739  -3.527  40.364  1.00  0.00      LH0  O  
ATOM   2769  H   GLY H 140     -14.198  -3.577  44.015  1.00  0.00      LH0  H  
ATOM   2770  N   GLY H 141     -16.231  -1.969  41.106  1.00  0.00      LH0  N  
ATOM   2771  CA  GLY H 141     -16.161  -1.150  39.899  1.00  0.00      LH0  C  
ATOM   2772  C   GLY H 141     -14.894  -0.323  39.776  1.00  0.00      LH0  C  
ATOM   2773  O   GLY H 141     -13.805  -0.737  40.147  1.00  0.00      LH0  O  
ATOM   2774  H   GLY H 141     -16.719  -1.653  41.922  1.00  0.00      LH0  H  
ATOM   2775  N   THR H 142     -15.080   0.868  39.201  1.00  0.00      LH0  N  
ATOM   2776  CA  THR H 142     -13.925   1.629  38.735  1.00  0.00      LH0  C  
ATOM   2777  C   THR H 142     -12.866   2.033  39.755  1.00  0.00      LH0  C  
ATOM   2778  O   THR H 142     -13.074   2.843  40.658  1.00  0.00      LH0  O  
ATOM   2779  CB  THR H 142     -14.433   2.835  37.948  1.00  0.00      LH0  C  
ATOM   2780  CG2 THR H 142     -13.432   3.285  36.880  1.00  0.00      LH0  C  
ATOM   2781  OG1 THR H 142     -15.703   2.516  37.356  1.00  0.00      LH0  O  
ATOM   2782  H   THR H 142     -15.982   1.187  38.909  1.00  0.00      LH0  H  
ATOM   2783  HG1 THR H 142     -15.955   3.274  36.841  1.00  0.00      LH0  H  
ATOM   2784  N   ALA H 143     -11.691   1.441  39.527  1.00  0.00      LH0  N  
ATOM   2785  CA  ALA H 143     -10.493   1.961  40.164  1.00  0.00      LH0  C  
ATOM   2786  C   ALA H 143      -9.572   2.428  39.055  1.00  0.00      LH0  C  
ATOM   2787  O   ALA H 143      -9.987   2.521  37.903  1.00  0.00      LH0  O  
ATOM   2788  CB  ALA H 143      -9.819   0.880  41.012  1.00  0.00      LH0  C  
ATOM   2789  H   ALA H 143     -11.572   0.792  38.777  1.00  0.00      LH0  H  
ATOM   2790  N   ALA H 144      -8.325   2.716  39.441  1.00  0.00      LH0  N  
ATOM   2791  CA  ALA H 144      -7.328   3.029  38.427  1.00  0.00      LH0  C  
ATOM   2792  C   ALA H 144      -5.957   2.819  39.013  1.00  0.00      LH0  C  
ATOM   2793  O   ALA H 144      -5.792   2.813  40.230  1.00  0.00      LH0  O  
ATOM   2794  CB  ALA H 144      -7.439   4.485  37.965  1.00  0.00      LH0  C  
ATOM   2795  H   ALA H 144      -8.021   2.669  40.392  1.00  0.00      LH0  H  
ATOM   2796  N   LEU H 145      -5.002   2.665  38.091  1.00  0.00      LH0  N  
ATOM   2797  CA  LEU H 145      -3.584   2.665  38.445  1.00  0.00      LH0  C  
ATOM   2798  C   LEU H 145      -2.824   3.272  37.289  1.00  0.00      LH0  C  
ATOM   2799  O   LEU H 145      -3.439   3.678  36.308  1.00  0.00      LH0  O  
ATOM   2800  CB  LEU H 145      -3.089   1.258  38.827  1.00  0.00      LH0  C  
ATOM   2801  CG  LEU H 145      -3.516   0.066  37.960  1.00  0.00      LH0  C  
ATOM   2802  CD1 LEU H 145      -2.820   0.008  36.602  1.00  0.00      LH0  C  
ATOM   2803  CD2 LEU H 145      -3.315  -1.245  38.719  1.00  0.00      LH0  C  
ATOM   2804  H   LEU H 145      -5.249   2.660  37.118  1.00  0.00      LH0  H  
ATOM   2805  N   GLY H 146      -1.494   3.319  37.405  1.00  0.00      LH0  N  
ATOM   2806  CA  GLY H 146      -0.816   3.822  36.218  1.00  0.00      LH0  C  
ATOM   2807  C   GLY H 146       0.683   3.820  36.332  1.00  0.00      LH0  C  
ATOM   2808  O   GLY H 146       1.269   3.151  37.169  1.00  0.00      LH0  O  
ATOM   2809  H   GLY H 146      -0.986   3.006  38.214  1.00  0.00      LH0  H  
ATOM   2810  N   CYS H 147       1.279   4.637  35.469  1.00  0.00      LH0  N  
ATOM   2811  CA  CYS H 147       2.721   4.805  35.525  1.00  0.00      LH0  C  
ATOM   2812  C   CYS H 147       3.084   6.245  35.284  1.00  0.00      LH0  C  
ATOM   2813  O   CYS H 147       2.700   6.846  34.287  1.00  0.00      LH0  O  
ATOM   2814  CB  CYS H 147       3.410   3.938  34.478  1.00  0.00      LH0  C  
ATOM   2815  SG  CYS H 147       3.200   2.169  34.767  1.00  0.00      LH0  S  
ATOM   2816  H   CYS H 147       0.744   5.091  34.757  1.00  0.00      LH0  H  
ATOM   2817  N   LEU H 148       3.850   6.780  36.237  1.00  0.00      LH0  N  
ATOM   2818  CA  LEU H 148       4.473   8.054  35.922  1.00  0.00      LH0  C  
ATOM   2819  C   LEU H 148       5.761   7.799  35.180  1.00  0.00      LH0  C  
ATOM   2820  O   LEU H 148       6.740   7.293  35.716  1.00  0.00      LH0  O  
ATOM   2821  CB  LEU H 148       4.728   8.884  37.180  1.00  0.00      LH0  C  
ATOM   2822  CG  LEU H 148       5.184  10.314  36.870  1.00  0.00      LH0  C  
ATOM   2823  CD1 LEU H 148       4.104  11.127  36.153  1.00  0.00      LH0  C  
ATOM   2824  CD2 LEU H 148       5.691  11.026  38.120  1.00  0.00      LH0  C  
ATOM   2825  H   LEU H 148       4.137   6.241  37.030  1.00  0.00      LH0  H  
ATOM   2826  N   VAL H 149       5.709   8.159  33.901  1.00  0.00      LH0  N  
ATOM   2827  CA  VAL H 149       6.954   8.160  33.150  1.00  0.00      LH0  C  
ATOM   2828  C   VAL H 149       7.716   9.429  33.479  1.00  0.00      LH0  C  
ATOM   2829  O   VAL H 149       7.551  10.482  32.870  1.00  0.00      LH0  O  
ATOM   2830  CB  VAL H 149       6.665   8.018  31.651  1.00  0.00      LH0  C  
ATOM   2831  CG1 VAL H 149       7.948   7.886  30.829  1.00  0.00      LH0  C  
ATOM   2832  CG2 VAL H 149       5.729   6.834  31.402  1.00  0.00      LH0  C  
ATOM   2833  H   VAL H 149       4.883   8.604  33.548  1.00  0.00      LH0  H  
ATOM   2834  N   LYS H 150       8.527   9.290  34.531  1.00  0.00      LH0  N  
ATOM   2835  CA  LYS H 150       9.252  10.478  34.949  1.00  0.00      LH0  C  
ATOM   2836  C   LYS H 150      10.567  10.625  34.215  1.00  0.00      LH0  C  
ATOM   2837  O   LYS H 150      11.157   9.650  33.759  1.00  0.00      LH0  O  
ATOM   2838  CB  LYS H 150       9.412  10.482  36.472  1.00  0.00      LH0  C  
ATOM   2839  CG  LYS H 150       9.544  11.882  37.076  1.00  0.00      LH0  C  
ATOM   2840  CD  LYS H 150       9.867  11.851  38.569  1.00  0.00      LH0  C  
ATOM   2841  CE  LYS H 150      10.241  13.224  39.134  1.00  0.00      LH0  C  
ATOM   2842  NZ  LYS H 150      11.387  13.781  38.402  1.00  0.00      LH0  N1+
ATOM   2843  H   LYS H 150       8.650   8.416  35.007  1.00  0.00      LH0  H  
ATOM   2844  HZ1 LYS H 150      11.943  14.448  38.959  1.00  0.00      LH0  H  
ATOM   2845  HZ2 LYS H 150      12.030  13.043  38.040  1.00  0.00      LH0  H  
ATOM   2846  HZ3 LYS H 150      11.080  14.278  37.539  1.00  0.00      LH0  H  
ATOM   2847  N   ASP H 151      10.992  11.892  34.120  1.00  0.00      LH0  N  
ATOM   2848  CA  ASP H 151      12.366  12.214  33.730  1.00  0.00      LH0  C  
ATOM   2849  C   ASP H 151      12.868  11.550  32.463  1.00  0.00      LH0  C  
ATOM   2850  O   ASP H 151      13.867  10.835  32.469  1.00  0.00      LH0  O  
ATOM   2851  CB  ASP H 151      13.367  11.934  34.862  1.00  0.00      LH0  C  
ATOM   2852  CG  ASP H 151      12.982  12.579  36.174  1.00  0.00      LH0  C  
ATOM   2853  OD1 ASP H 151      12.685  13.767  36.211  1.00  0.00      LH0  O  
ATOM   2854  OD2 ASP H 151      12.961  11.887  37.184  1.00  0.00      LH0  O1-
ATOM   2855  H   ASP H 151      10.375  12.621  34.410  1.00  0.00      LH0  H  
ATOM   2856  N   TYR H 152      12.142  11.812  31.378  1.00  0.00      LH0  N  
ATOM   2857  CA  TYR H 152      12.703  11.360  30.110  1.00  0.00      LH0  C  
ATOM   2858  C   TYR H 152      13.014  12.539  29.224  1.00  0.00      LH0  C  
ATOM   2859  O   TYR H 152      12.458  13.615  29.408  1.00  0.00      LH0  O  
ATOM   2860  CB  TYR H 152      11.797  10.330  29.416  1.00  0.00      LH0  C  
ATOM   2861  CG  TYR H 152      10.474  10.907  28.962  1.00  0.00      LH0  C  
ATOM   2862  CD1 TYR H 152      10.339  11.295  27.614  1.00  0.00      LH0  C  
ATOM   2863  CD2 TYR H 152       9.412  11.025  29.881  1.00  0.00      LH0  C  
ATOM   2864  CE1 TYR H 152       9.106  11.794  27.166  1.00  0.00      LH0  C  
ATOM   2865  CE2 TYR H 152       8.177  11.517  29.432  1.00  0.00      LH0  C  
ATOM   2866  CZ  TYR H 152       8.038  11.887  28.079  1.00  0.00      LH0  C  
ATOM   2867  OH  TYR H 152       6.809  12.339  27.656  1.00  0.00      LH0  O  
ATOM   2868  H   TYR H 152      11.353  12.430  31.423  1.00  0.00      LH0  H  
ATOM   2869  HH  TYR H 152       6.864  12.891  26.868  1.00  0.00      LH0  H  
ATOM   2870  N   PHE H 153      13.920  12.305  28.274  1.00  0.00      LH0  N  
ATOM   2871  CA  PHE H 153      14.243  13.375  27.337  1.00  0.00      LH0  C  
ATOM   2872  C   PHE H 153      14.932  12.764  26.139  1.00  0.00      LH0  C  
ATOM   2873  O   PHE H 153      15.863  11.995  26.330  1.00  0.00      LH0  O  
ATOM   2874  CB  PHE H 153      15.164  14.410  28.005  1.00  0.00      LH0  C  
ATOM   2875  CG  PHE H 153      15.195  15.691  27.207  1.00  0.00      LH0  C  
ATOM   2876  CD1 PHE H 153      16.314  15.975  26.395  1.00  0.00      LH0  C  
ATOM   2877  CD2 PHE H 153      14.100  16.579  27.282  1.00  0.00      LH0  C  
ATOM   2878  CE1 PHE H 153      16.331  17.161  25.637  1.00  0.00      LH0  C  
ATOM   2879  CE2 PHE H 153      14.117  17.766  26.526  1.00  0.00      LH0  C  
ATOM   2880  CZ  PHE H 153      15.232  18.042  25.708  1.00  0.00      LH0  C  
ATOM   2881  H   PHE H 153      14.382  11.415  28.205  1.00  0.00      LH0  H  
ATOM   2882  N   PRO H 154      14.496  13.118  24.907  1.00  0.00      LH0  N  
ATOM   2883  CA  PRO H 154      13.427  14.089  24.641  1.00  0.00      LH0  C  
ATOM   2884  C   PRO H 154      12.074  13.395  24.573  1.00  0.00      LH0  C  
ATOM   2885  O   PRO H 154      11.846  12.373  25.204  1.00  0.00      LH0  O  
ATOM   2886  CB  PRO H 154      13.902  14.624  23.288  1.00  0.00      LH0  C  
ATOM   2887  CG  PRO H 154      14.420  13.380  22.563  1.00  0.00      LH0  C  
ATOM   2888  CD  PRO H 154      15.088  12.591  23.683  1.00  0.00      LH0  C  
ATOM   2889  N   GLU H 155      11.201  13.957  23.733  1.00  0.00      LH0  N  
ATOM   2890  CA  GLU H 155      10.107  13.121  23.258  1.00  0.00      LH0  C  
ATOM   2891  C   GLU H 155      10.456  12.640  21.853  1.00  0.00      LH0  C  
ATOM   2892  O   GLU H 155      11.382  13.173  21.253  1.00  0.00      LH0  O  
ATOM   2893  CB  GLU H 155       8.815  13.934  23.342  1.00  0.00      LH0  C  
ATOM   2894  CG  GLU H 155       8.510  14.253  24.800  1.00  0.00      LH0  C  
ATOM   2895  CD  GLU H 155       7.090  14.728  24.943  1.00  0.00      LH0  C  
ATOM   2896  OE1 GLU H 155       6.251  13.911  25.317  1.00  0.00      LH0  O  
ATOM   2897  OE2 GLU H 155       6.833  15.902  24.694  1.00  0.00      LH0  O1-
ATOM   2898  H   GLU H 155      11.367  14.826  23.270  1.00  0.00      LH0  H  
ATOM   2899  N   PRO H 156       9.732  11.626  21.313  1.00  0.00      LH0  N  
ATOM   2900  CA  PRO H 156       8.633  10.920  21.976  1.00  0.00      LH0  C  
ATOM   2901  C   PRO H 156       9.067   9.682  22.750  1.00  0.00      LH0  C  
ATOM   2902  O   PRO H 156       9.827   8.831  22.296  1.00  0.00      LH0  O  
ATOM   2903  CB  PRO H 156       7.745  10.595  20.774  1.00  0.00      LH0  C  
ATOM   2904  CG  PRO H 156       8.731  10.275  19.645  1.00  0.00      LH0  C  
ATOM   2905  CD  PRO H 156       9.931  11.173  19.940  1.00  0.00      LH0  C  
ATOM   2906  N   VAL H 157       8.471   9.580  23.944  1.00  0.00      LH0  N  
ATOM   2907  CA  VAL H 157       8.467   8.270  24.591  1.00  0.00      LH0  C  
ATOM   2908  C   VAL H 157       7.504   7.320  23.855  1.00  0.00      LH0  C  
ATOM   2909  O   VAL H 157       7.037   7.634  22.759  1.00  0.00      LH0  O  
ATOM   2910  CB  VAL H 157       8.171   8.486  26.095  1.00  0.00      LH0  C  
ATOM   2911  CG1 VAL H 157       6.691   8.754  26.396  1.00  0.00      LH0  C  
ATOM   2912  CG2 VAL H 157       8.813   7.421  26.986  1.00  0.00      LH0  C  
ATOM   2913  H   VAL H 157       7.908  10.330  24.292  1.00  0.00      LH0  H  
ATOM   2914  N   THR H 158       7.216   6.167  24.466  1.00  0.00      LH0  N  
ATOM   2915  CA  THR H 158       6.079   5.371  24.018  1.00  0.00      LH0  C  
ATOM   2916  C   THR H 158       5.536   4.680  25.239  1.00  0.00      LH0  C  
ATOM   2917  O   THR H 158       6.325   4.196  26.038  1.00  0.00      LH0  O  
ATOM   2918  CB  THR H 158       6.510   4.309  23.003  1.00  0.00      LH0  C  
ATOM   2919  CG2 THR H 158       5.356   3.882  22.094  1.00  0.00      LH0  C  
ATOM   2920  OG1 THR H 158       7.626   4.778  22.232  1.00  0.00      LH0  O  
ATOM   2921  H   THR H 158       7.718   5.841  25.268  1.00  0.00      LH0  H  
ATOM   2922  HG1 THR H 158       8.374   4.644  22.819  1.00  0.00      LH0  H  
ATOM   2923  N   VAL H 159       4.207   4.660  25.360  1.00  0.00      LH0  N  
ATOM   2924  CA  VAL H 159       3.644   3.771  26.368  1.00  0.00      LH0  C  
ATOM   2925  C   VAL H 159       2.475   3.054  25.739  1.00  0.00      LH0  C  
ATOM   2926  O   VAL H 159       1.497   3.681  25.350  1.00  0.00      LH0  O  
ATOM   2927  CB  VAL H 159       3.162   4.516  27.626  1.00  0.00      LH0  C  
ATOM   2928  CG1 VAL H 159       2.826   3.505  28.726  1.00  0.00      LH0  C  
ATOM   2929  CG2 VAL H 159       4.140   5.578  28.135  1.00  0.00      LH0  C  
ATOM   2930  H   VAL H 159       3.579   5.135  24.745  1.00  0.00      LH0  H  
ATOM   2931  N   SER H 160       2.617   1.736  25.639  1.00  0.00      LH0  N  
ATOM   2932  CA  SER H 160       1.394   0.972  25.435  1.00  0.00      LH0  C  
ATOM   2933  C   SER H 160       1.085   0.266  26.736  1.00  0.00      LH0  C  
ATOM   2934  O   SER H 160       1.873   0.345  27.672  1.00  0.00      LH0  O  
ATOM   2935  CB  SER H 160       1.572   0.014  24.254  1.00  0.00      LH0  C  
ATOM   2936  OG  SER H 160       2.919  -0.475  24.200  1.00  0.00      LH0  O  
ATOM   2937  H   SER H 160       3.456   1.259  25.907  1.00  0.00      LH0  H  
ATOM   2938  HG  SER H 160       2.965  -1.050  23.447  1.00  0.00      LH0  H  
ATOM   2939  N   TRP H 161      -0.061  -0.417  26.788  1.00  0.00      LH0  N  
ATOM   2940  CA  TRP H 161      -0.240  -1.238  27.979  1.00  0.00      LH0  C  
ATOM   2941  C   TRP H 161      -0.512  -2.670  27.590  1.00  0.00      LH0  C  
ATOM   2942  O   TRP H 161      -1.001  -2.954  26.501  1.00  0.00      LH0  O  
ATOM   2943  CB  TRP H 161      -1.377  -0.716  28.853  1.00  0.00      LH0  C  
ATOM   2944  CG  TRP H 161      -0.968   0.473  29.686  1.00  0.00      LH0  C  
ATOM   2945  CD1 TRP H 161      -0.672   1.770  29.244  1.00  0.00      LH0  C  
ATOM   2946  CD2 TRP H 161      -0.838   0.525  31.120  1.00  0.00      LH0  C  
ATOM   2947  CE2 TRP H 161      -0.473   1.870  31.466  1.00  0.00      LH0  C  
ATOM   2948  CE3 TRP H 161      -1.000  -0.446  32.130  1.00  0.00      LH0  C  
ATOM   2949  NE1 TRP H 161      -0.381   2.596  30.283  1.00  0.00      LH0  N  
ATOM   2950  CZ2 TRP H 161      -0.280   2.216  32.819  1.00  0.00      LH0  C  
ATOM   2951  CZ3 TRP H 161      -0.800  -0.086  33.478  1.00  0.00      LH0  C  
ATOM   2952  CH2 TRP H 161      -0.445   1.237  33.820  1.00  0.00      LH0  C  
ATOM   2953  H   TRP H 161      -0.758  -0.427  26.070  1.00  0.00      LH0  H  
ATOM   2954  HE1 TRP H 161      -0.159   3.553  30.198  1.00  0.00      LH0  H  
ATOM   2955  N   ASN H 162      -0.176  -3.566  28.532  1.00  0.00      LH0  N  
ATOM   2956  CA  ASN H 162      -0.449  -5.003  28.393  1.00  0.00      LH0  C  
ATOM   2957  C   ASN H 162      -0.150  -5.572  27.023  1.00  0.00      LH0  C  
ATOM   2958  O   ASN H 162      -1.018  -6.044  26.296  1.00  0.00      LH0  O  
ATOM   2959  CB  ASN H 162      -1.881  -5.365  28.802  1.00  0.00      LH0  C  
ATOM   2960  CG  ASN H 162      -2.068  -5.212  30.295  1.00  0.00      LH0  C  
ATOM   2961  ND2 ASN H 162      -2.957  -6.060  30.810  1.00  0.00      LH0  N  
ATOM   2962  OD1 ASN H 162      -1.435  -4.406  30.963  1.00  0.00      LH0  O  
ATOM   2963  H   ASN H 162       0.235  -3.197  29.368  1.00  0.00      LH0  H  
ATOM   2964 HD21 ASN H 162      -3.511  -6.668  30.245  1.00  0.00      LH0  H  
ATOM   2965 HD22 ASN H 162      -3.034  -6.076  31.809  1.00  0.00      LH0  H  
ATOM   2966  N   SER H 163       1.142  -5.456  26.695  1.00  0.00      LH0  N  
ATOM   2967  CA  SER H 163       1.654  -5.924  25.408  1.00  0.00      LH0  C  
ATOM   2968  C   SER H 163       0.976  -5.316  24.190  1.00  0.00      LH0  C  
ATOM   2969  O   SER H 163       0.829  -5.930  23.142  1.00  0.00      LH0  O  
ATOM   2970  CB  SER H 163       1.657  -7.455  25.367  1.00  0.00      LH0  C  
ATOM   2971  OG  SER H 163       2.222  -7.952  26.590  1.00  0.00      LH0  O  
ATOM   2972  H   SER H 163       1.752  -4.984  27.331  1.00  0.00      LH0  H  
ATOM   2973  HG  SER H 163       2.201  -8.897  26.519  1.00  0.00      LH0  H  
ATOM   2974  N   GLY H 164       0.558  -4.056  24.381  1.00  0.00      LH0  N  
ATOM   2975  CA  GLY H 164      -0.134  -3.394  23.281  1.00  0.00      LH0  C  
ATOM   2976  C   GLY H 164      -1.650  -3.477  23.346  1.00  0.00      LH0  C  
ATOM   2977  O   GLY H 164      -2.353  -2.615  22.838  1.00  0.00      LH0  O  
ATOM   2978  H   GLY H 164       0.601  -3.639  25.290  1.00  0.00      LH0  H  
ATOM   2979  N   ALA H 165      -2.135  -4.555  23.982  1.00  0.00      LH0  N  
ATOM   2980  CA  ALA H 165      -3.579  -4.774  23.938  1.00  0.00      LH0  C  
ATOM   2981  C   ALA H 165      -4.393  -3.768  24.733  1.00  0.00      LH0  C  
ATOM   2982  O   ALA H 165      -5.448  -3.295  24.318  1.00  0.00      LH0  O  
ATOM   2983  CB  ALA H 165      -3.921  -6.183  24.427  1.00  0.00      LH0  C  
ATOM   2984  H   ALA H 165      -1.533  -5.174  24.487  1.00  0.00      LH0  H  
ATOM   2985  N   LEU H 166      -3.863  -3.462  25.926  1.00  0.00      LH0  N  
ATOM   2986  CA  LEU H 166      -4.641  -2.532  26.737  1.00  0.00      LH0  C  
ATOM   2987  C   LEU H 166      -4.509  -1.111  26.233  1.00  0.00      LH0  C  
ATOM   2988  O   LEU H 166      -3.458  -0.483  26.252  1.00  0.00      LH0  O  
ATOM   2989  CB  LEU H 166      -4.305  -2.690  28.219  1.00  0.00      LH0  C  
ATOM   2990  CG  LEU H 166      -5.182  -1.897  29.191  1.00  0.00      LH0  C  
ATOM   2991  CD1 LEU H 166      -6.668  -2.238  29.062  1.00  0.00      LH0  C  
ATOM   2992  CD2 LEU H 166      -4.683  -2.061  30.626  1.00  0.00      LH0  C  
ATOM   2993  H   LEU H 166      -2.909  -3.689  26.126  1.00  0.00      LH0  H  
ATOM   2994  N   THR H 167      -5.661  -0.678  25.726  1.00  0.00      LH0  N  
ATOM   2995  CA  THR H 167      -5.727   0.565  24.971  1.00  0.00      LH0  C  
ATOM   2996  C   THR H 167      -6.857   1.436  25.489  1.00  0.00      LH0  C  
ATOM   2997  O   THR H 167      -6.692   2.578  25.902  1.00  0.00      LH0  O  
ATOM   2998  CB  THR H 167      -5.943   0.188  23.507  1.00  0.00      LH0  C  
ATOM   2999  CG2 THR H 167      -4.630  -0.101  22.777  1.00  0.00      LH0  C  
ATOM   3000  OG1 THR H 167      -6.815  -0.956  23.445  1.00  0.00      LH0  O  
ATOM   3001  H   THR H 167      -6.444  -1.297  25.727  1.00  0.00      LH0  H  
ATOM   3002  HG1 THR H 167      -6.253  -1.731  23.516  1.00  0.00      LH0  H  
ATOM   3003  N   SER H 168      -8.046   0.815  25.485  1.00  0.00      LH0  N  
ATOM   3004  CA  SER H 168      -9.173   1.514  26.096  1.00  0.00      LH0  C  
ATOM   3005  C   SER H 168      -8.941   1.793  27.573  1.00  0.00      LH0  C  
ATOM   3006  O   SER H 168      -8.384   0.980  28.300  1.00  0.00      LH0  O  
ATOM   3007  CB  SER H 168     -10.466   0.729  25.866  1.00  0.00      LH0  C  
ATOM   3008  OG  SER H 168     -11.596   1.591  26.037  1.00  0.00      LH0  O  
ATOM   3009  H   SER H 168      -8.123  -0.085  25.057  1.00  0.00      LH0  H  
ATOM   3010  HG  SER H 168     -12.364   1.089  25.792  1.00  0.00      LH0  H  
ATOM   3011  N   GLY H 169      -9.355   3.006  27.963  1.00  0.00      LH0  N  
ATOM   3012  CA  GLY H 169      -9.126   3.407  29.349  1.00  0.00      LH0  C  
ATOM   3013  C   GLY H 169      -7.725   3.909  29.669  1.00  0.00      LH0  C  
ATOM   3014  O   GLY H 169      -7.451   4.337  30.785  1.00  0.00      LH0  O  
ATOM   3015  H   GLY H 169      -9.790   3.612  27.298  1.00  0.00      LH0  H  
ATOM   3016  N   VAL H 170      -6.843   3.845  28.655  1.00  0.00      LH0  N  
ATOM   3017  CA  VAL H 170      -5.508   4.381  28.902  1.00  0.00      LH0  C  
ATOM   3018  C   VAL H 170      -5.438   5.877  28.658  1.00  0.00      LH0  C  
ATOM   3019  O   VAL H 170      -5.244   6.378  27.555  1.00  0.00      LH0  O  
ATOM   3020  CB  VAL H 170      -4.437   3.625  28.103  1.00  0.00      LH0  C  
ATOM   3021  CG1 VAL H 170      -3.035   4.183  28.365  1.00  0.00      LH0  C  
ATOM   3022  CG2 VAL H 170      -4.492   2.126  28.407  1.00  0.00      LH0  C  
ATOM   3023  H   VAL H 170      -7.081   3.519  27.739  1.00  0.00      LH0  H  
ATOM   3024  N   HIS H 171      -5.608   6.586  29.772  1.00  0.00      LH0  N  
ATOM   3025  CA  HIS H 171      -5.401   8.022  29.680  1.00  0.00      LH0  C  
ATOM   3026  C   HIS H 171      -3.931   8.372  29.794  1.00  0.00      LH0  C  
ATOM   3027  O   HIS H 171      -3.371   8.555  30.869  1.00  0.00      LH0  O  
ATOM   3028  CB  HIS H 171      -6.258   8.770  30.707  1.00  0.00      LH0  C  
ATOM   3029  CG  HIS H 171      -7.724   8.600  30.375  1.00  0.00      LH0  C  
ATOM   3030  CD2 HIS H 171      -8.550   7.515  30.683  1.00  0.00      LH0  C  
ATOM   3031  ND1 HIS H 171      -8.451   9.514  29.703  1.00  0.00      LH0  N  
ATOM   3032  CE1 HIS H 171      -9.722   9.018  29.581  1.00  0.00      LH0  C  
ATOM   3033  NE2 HIS H 171      -9.781   7.789  30.185  1.00  0.00      LH0  N  
ATOM   3034  H   HIS H 171      -5.677   6.086  30.639  1.00  0.00      LH0  H  
ATOM   3035  HD1 HIS H 171      -8.149  10.383  29.367  1.00  0.00      LH0  H  
ATOM   3036  N   THR H 172      -3.325   8.456  28.610  1.00  0.00      LH0  N  
ATOM   3037  CA  THR H 172      -1.987   9.034  28.575  1.00  0.00      LH0  C  
ATOM   3038  C   THR H 172      -2.053  10.543  28.384  1.00  0.00      LH0  C  
ATOM   3039  O   THR H 172      -2.854  11.070  27.620  1.00  0.00      LH0  O  
ATOM   3040  CB  THR H 172      -1.165   8.322  27.494  1.00  0.00      LH0  C  
ATOM   3041  CG2 THR H 172       0.286   8.806  27.393  1.00  0.00      LH0  C  
ATOM   3042  OG1 THR H 172      -1.185   6.909  27.746  1.00  0.00      LH0  O  
ATOM   3043  H   THR H 172      -3.825   8.198  27.782  1.00  0.00      LH0  H  
ATOM   3044  HG1 THR H 172      -1.100   6.480  26.900  1.00  0.00      LH0  H  
ATOM   3045  N   PHE H 173      -1.203  11.214  29.161  1.00  0.00      LH0  N  
ATOM   3046  CA  PHE H 173      -1.215  12.671  29.191  1.00  0.00      LH0  C  
ATOM   3047  C   PHE H 173      -0.037  13.215  28.416  1.00  0.00      LH0  C  
ATOM   3048  O   PHE H 173       1.010  12.585  28.369  1.00  0.00      LH0  O  
ATOM   3049  CB  PHE H 173      -1.144  13.144  30.649  1.00  0.00      LH0  C  
ATOM   3050  CG  PHE H 173      -2.372  12.684  31.393  1.00  0.00      LH0  C  
ATOM   3051  CD1 PHE H 173      -3.504  13.523  31.426  1.00  0.00      LH0  C  
ATOM   3052  CD2 PHE H 173      -2.374  11.425  32.031  1.00  0.00      LH0  C  
ATOM   3053  CE1 PHE H 173      -4.664  13.077  32.082  1.00  0.00      LH0  C  
ATOM   3054  CE2 PHE H 173      -3.535  10.984  32.692  1.00  0.00      LH0  C  
ATOM   3055  CZ  PHE H 173      -4.675  11.811  32.698  1.00  0.00      LH0  C  
ATOM   3056  H   PHE H 173      -0.520  10.711  29.692  1.00  0.00      LH0  H  
ATOM   3057  N   PRO H 174      -0.225  14.412  27.810  1.00  0.00      LH0  N  
ATOM   3058  CA  PRO H 174       0.935  15.141  27.282  1.00  0.00      LH0  C  
ATOM   3059  C   PRO H 174       1.962  15.397  28.375  1.00  0.00      LH0  C  
ATOM   3060  O   PRO H 174       1.610  15.560  29.541  1.00  0.00      LH0  O  
ATOM   3061  CB  PRO H 174       0.309  16.441  26.763  1.00  0.00      LH0  C  
ATOM   3062  CG  PRO H 174      -1.164  16.119  26.510  1.00  0.00      LH0  C  
ATOM   3063  CD  PRO H 174      -1.483  15.124  27.617  1.00  0.00      LH0  C  
ATOM   3064  N   ALA H 175       3.235  15.404  27.968  1.00  0.00      LH0  N  
ATOM   3065  CA  ALA H 175       4.233  15.575  29.016  1.00  0.00      LH0  C  
ATOM   3066  C   ALA H 175       4.330  16.984  29.559  1.00  0.00      LH0  C  
ATOM   3067  O   ALA H 175       4.239  17.976  28.846  1.00  0.00      LH0  O  
ATOM   3068  CB  ALA H 175       5.607  15.148  28.519  1.00  0.00      LH0  C  
ATOM   3069  H   ALA H 175       3.515  15.325  27.011  1.00  0.00      LH0  H  
ATOM   3070  N   VAL H 176       4.541  17.025  30.877  1.00  0.00      LH0  N  
ATOM   3071  CA  VAL H 176       5.017  18.279  31.443  1.00  0.00      LH0  C  
ATOM   3072  C   VAL H 176       6.524  18.369  31.301  1.00  0.00      LH0  C  
ATOM   3073  O   VAL H 176       7.236  17.368  31.320  1.00  0.00      LH0  O  
ATOM   3074  CB  VAL H 176       4.589  18.425  32.913  1.00  0.00      LH0  C  
ATOM   3075  CG1 VAL H 176       3.073  18.586  33.016  1.00  0.00      LH0  C  
ATOM   3076  CG2 VAL H 176       5.099  17.282  33.798  1.00  0.00      LH0  C  
ATOM   3077  H   VAL H 176       4.590  16.166  31.383  1.00  0.00      LH0  H  
ATOM   3078  N   LEU H 177       6.985  19.613  31.152  1.00  0.00      LH0  N  
ATOM   3079  CA  LEU H 177       8.429  19.771  31.216  1.00  0.00      LH0  C  
ATOM   3080  C   LEU H 177       8.833  20.198  32.609  1.00  0.00      LH0  C  
ATOM   3081  O   LEU H 177       8.521  21.290  33.063  1.00  0.00      LH0  O  
ATOM   3082  CB  LEU H 177       8.916  20.770  30.163  1.00  0.00      LH0  C  
ATOM   3083  CG  LEU H 177      10.440  20.789  30.001  1.00  0.00      LH0  C  
ATOM   3084  CD1 LEU H 177      10.976  19.457  29.475  1.00  0.00      LH0  C  
ATOM   3085  CD2 LEU H 177      10.907  21.964  29.143  1.00  0.00      LH0  C  
ATOM   3086  H   LEU H 177       6.371  20.400  31.163  1.00  0.00      LH0  H  
ATOM   3087  N   GLN H 178       9.526  19.273  33.276  1.00  0.00      LH0  N  
ATOM   3088  CA  GLN H 178      10.039  19.621  34.597  1.00  0.00      LH0  C  
ATOM   3089  C   GLN H 178      11.201  20.583  34.474  1.00  0.00      LH0  C  
ATOM   3090  O   GLN H 178      11.923  20.579  33.482  1.00  0.00      LH0  O  
ATOM   3091  CB  GLN H 178      10.506  18.366  35.331  1.00  0.00      LH0  C  
ATOM   3092  CG  GLN H 178       9.471  17.241  35.351  1.00  0.00      LH0  C  
ATOM   3093  CD  GLN H 178      10.151  15.969  35.794  1.00  0.00      LH0  C  
ATOM   3094  NE2 GLN H 178      10.722  15.305  34.790  1.00  0.00      LH0  N  
ATOM   3095  OE1 GLN H 178      10.206  15.613  36.968  1.00  0.00      LH0  O  
ATOM   3096  H   GLN H 178       9.795  18.429  32.814  1.00  0.00      LH0  H  
ATOM   3097 HE21 GLN H 178      10.590  15.597  33.840  1.00  0.00      LH0  H  
ATOM   3098 HE22 GLN H 178      11.329  14.532  34.980  1.00  0.00      LH0  H  
ATOM   3099  N   SER H 179      11.379  21.378  35.537  1.00  0.00      LH0  N  
ATOM   3100  CA  SER H 179      12.442  22.387  35.571  1.00  0.00      LH0  C  
ATOM   3101  C   SER H 179      13.862  21.927  35.254  1.00  0.00      LH0  C  
ATOM   3102  O   SER H 179      14.725  22.699  34.861  1.00  0.00      LH0  O  
ATOM   3103  CB  SER H 179      12.394  23.099  36.922  1.00  0.00      LH0  C  
ATOM   3104  OG  SER H 179      11.036  23.115  37.390  1.00  0.00      LH0  O  
ATOM   3105  H   SER H 179      10.694  21.415  36.265  1.00  0.00      LH0  H  
ATOM   3106  HG  SER H 179      10.960  23.852  37.985  1.00  0.00      LH0  H  
ATOM   3107  N   SER H 180      14.064  20.615  35.421  1.00  0.00      LH0  N  
ATOM   3108  CA  SER H 180      15.337  19.999  35.057  1.00  0.00      LH0  C  
ATOM   3109  C   SER H 180      15.607  19.850  33.561  1.00  0.00      LH0  C  
ATOM   3110  O   SER H 180      16.614  19.290  33.147  1.00  0.00      LH0  O  
ATOM   3111  CB  SER H 180      15.392  18.639  35.750  1.00  0.00      LH0  C  
ATOM   3112  OG  SER H 180      14.059  18.102  35.838  1.00  0.00      LH0  O  
ATOM   3113  H   SER H 180      13.338  20.003  35.734  1.00  0.00      LH0  H  
ATOM   3114  HG  SER H 180      14.158  17.173  36.022  1.00  0.00      LH0  H  
ATOM   3115  N   GLY H 181      14.646  20.336  32.758  1.00  0.00      LH0  N  
ATOM   3116  CA  GLY H 181      14.735  20.076  31.325  1.00  0.00      LH0  C  
ATOM   3117  C   GLY H 181      14.304  18.667  30.952  1.00  0.00      LH0  C  
ATOM   3118  O   GLY H 181      14.616  18.154  29.886  1.00  0.00      LH0  O  
ATOM   3119  H   GLY H 181      13.826  20.759  33.140  1.00  0.00      LH0  H  
ATOM   3120  N   LEU H 182      13.573  18.051  31.893  1.00  0.00      LH0  N  
ATOM   3121  CA  LEU H 182      13.202  16.660  31.655  1.00  0.00      LH0  C  
ATOM   3122  C   LEU H 182      11.704  16.519  31.571  1.00  0.00      LH0  C  
ATOM   3123  O   LEU H 182      10.975  16.996  32.431  1.00  0.00      LH0  O  
ATOM   3124  CB  LEU H 182      13.736  15.764  32.774  1.00  0.00      LH0  C  
ATOM   3125  CG  LEU H 182      15.260  15.766  32.912  1.00  0.00      LH0  C  
ATOM   3126  CD1 LEU H 182      15.708  15.064  34.193  1.00  0.00      LH0  C  
ATOM   3127  CD2 LEU H 182      15.953  15.191  31.677  1.00  0.00      LH0  C  
ATOM   3128  H   LEU H 182      13.239  18.550  32.692  1.00  0.00      LH0  H  
ATOM   3129  N   TYR H 183      11.259  15.848  30.511  1.00  0.00      LH0  N  
ATOM   3130  CA  TYR H 183       9.824  15.601  30.418  1.00  0.00      LH0  C  
ATOM   3131  C   TYR H 183       9.336  14.614  31.460  1.00  0.00      LH0  C  
ATOM   3132  O   TYR H 183      10.109  13.863  32.051  1.00  0.00      LH0  O  
ATOM   3133  CB  TYR H 183       9.466  15.051  29.043  1.00  0.00      LH0  C  
ATOM   3134  CG  TYR H 183       9.524  16.100  27.964  1.00  0.00      LH0  C  
ATOM   3135  CD1 TYR H 183      10.616  16.105  27.073  1.00  0.00      LH0  C  
ATOM   3136  CD2 TYR H 183       8.457  17.013  27.847  1.00  0.00      LH0  C  
ATOM   3137  CE1 TYR H 183      10.589  16.982  25.976  1.00  0.00      LH0  C  
ATOM   3138  CE2 TYR H 183       8.426  17.884  26.749  1.00  0.00      LH0  C  
ATOM   3139  CZ  TYR H 183       9.472  17.825  25.807  1.00  0.00      LH0  C  
ATOM   3140  OH  TYR H 183       9.388  18.603  24.673  1.00  0.00      LH0  O  
ATOM   3141  H   TYR H 183      11.903  15.382  29.903  1.00  0.00      LH0  H  
ATOM   3142  HH  TYR H 183       8.554  18.388  24.262  1.00  0.00      LH0  H  
ATOM   3143  N   SER H 184       8.012  14.632  31.631  1.00  0.00      LH0  N  
ATOM   3144  CA  SER H 184       7.363  13.588  32.411  1.00  0.00      LH0  C  
ATOM   3145  C   SER H 184       5.913  13.489  32.003  1.00  0.00      LH0  C  
ATOM   3146  O   SER H 184       5.221  14.495  31.929  1.00  0.00      LH0  O  
ATOM   3147  CB  SER H 184       7.471  13.884  33.909  1.00  0.00      LH0  C  
ATOM   3148  OG  SER H 184       7.259  12.693  34.673  1.00  0.00      LH0  O  
ATOM   3149  H   SER H 184       7.466  15.384  31.252  1.00  0.00      LH0  H  
ATOM   3150  HG  SER H 184       7.205  11.971  34.050  1.00  0.00      LH0  H  
ATOM   3151  N   LEU H 185       5.474  12.256  31.738  1.00  0.00      LH0  N  
ATOM   3152  CA  LEU H 185       4.038  12.144  31.509  1.00  0.00      LH0  C  
ATOM   3153  C   LEU H 185       3.408  11.062  32.342  1.00  0.00      LH0  C  
ATOM   3154  O   LEU H 185       4.075  10.155  32.826  1.00  0.00      LH0  O  
ATOM   3155  CB  LEU H 185       3.681  12.014  30.016  1.00  0.00      LH0  C  
ATOM   3156  CG  LEU H 185       4.202  10.846  29.162  1.00  0.00      LH0  C  
ATOM   3157  CD1 LEU H 185       3.633   9.473  29.525  1.00  0.00      LH0  C  
ATOM   3158  CD2 LEU H 185       3.916  11.125  27.686  1.00  0.00      LH0  C  
ATOM   3159  H   LEU H 185       6.063  11.449  31.806  1.00  0.00      LH0  H  
ATOM   3160  N   SER H 186       2.089  11.181  32.466  1.00  0.00      LH0  N  
ATOM   3161  CA  SER H 186       1.401  10.074  33.109  1.00  0.00      LH0  C  
ATOM   3162  C   SER H 186       0.750   9.187  32.073  1.00  0.00      LH0  C  
ATOM   3163  O   SER H 186       0.222   9.655  31.073  1.00  0.00      LH0  O  
ATOM   3164  CB  SER H 186       0.360  10.613  34.085  1.00  0.00      LH0  C  
ATOM   3165  OG  SER H 186       0.847  11.818  34.685  1.00  0.00      LH0  O  
ATOM   3166  H   SER H 186       1.586  11.945  32.069  1.00  0.00      LH0  H  
ATOM   3167  HG  SER H 186       0.173  12.481  34.547  1.00  0.00      LH0  H  
ATOM   3168  N   SER H 187       0.798   7.889  32.352  1.00  0.00      LH0  N  
ATOM   3169  CA  SER H 187      -0.029   6.999  31.554  1.00  0.00      LH0  C  
ATOM   3170  C   SER H 187      -0.816   6.150  32.517  1.00  0.00      LH0  C  
ATOM   3171  O   SER H 187      -0.273   5.305  33.217  1.00  0.00      LH0  O  
ATOM   3172  CB  SER H 187       0.850   6.164  30.623  1.00  0.00      LH0  C  
ATOM   3173  OG  SER H 187       0.054   5.387  29.720  1.00  0.00      LH0  O  
ATOM   3174  H   SER H 187       1.344   7.535  33.114  1.00  0.00      LH0  H  
ATOM   3175  HG  SER H 187      -0.398   6.004  29.142  1.00  0.00      LH0  H  
ATOM   3176  N   VAL H 188      -2.107   6.465  32.591  1.00  0.00      LH0  N  
ATOM   3177  CA  VAL H 188      -2.895   5.727  33.570  1.00  0.00      LH0  C  
ATOM   3178  C   VAL H 188      -3.966   4.916  32.882  1.00  0.00      LH0  C  
ATOM   3179  O   VAL H 188      -4.299   5.166  31.731  1.00  0.00      LH0  O  
ATOM   3180  CB  VAL H 188      -3.496   6.681  34.611  1.00  0.00      LH0  C  
ATOM   3181  CG1 VAL H 188      -2.402   7.348  35.448  1.00  0.00      LH0  C  
ATOM   3182  CG2 VAL H 188      -4.413   7.714  33.957  1.00  0.00      LH0  C  
ATOM   3183  H   VAL H 188      -2.537   7.114  31.959  1.00  0.00      LH0  H  
ATOM   3184  N   VAL H 189      -4.498   3.951  33.634  1.00  0.00      LH0  N  
ATOM   3185  CA  VAL H 189      -5.641   3.230  33.098  1.00  0.00      LH0  C  
ATOM   3186  C   VAL H 189      -6.692   3.026  34.172  1.00  0.00      LH0  C  
ATOM   3187  O   VAL H 189      -6.409   2.624  35.298  1.00  0.00      LH0  O  
ATOM   3188  CB  VAL H 189      -5.193   1.921  32.418  1.00  0.00      LH0  C  
ATOM   3189  CG1 VAL H 189      -4.439   0.986  33.365  1.00  0.00      LH0  C  
ATOM   3190  CG2 VAL H 189      -6.351   1.229  31.697  1.00  0.00      LH0  C  
ATOM   3191  H   VAL H 189      -4.160   3.759  34.557  1.00  0.00      LH0  H  
ATOM   3192  N   THR H 190      -7.928   3.355  33.783  1.00  0.00      LH0  N  
ATOM   3193  CA  THR H 190      -9.020   3.231  34.745  1.00  0.00      LH0  C  
ATOM   3194  C   THR H 190      -9.578   1.823  34.844  1.00  0.00      LH0  C  
ATOM   3195  O   THR H 190     -10.686   1.529  34.408  1.00  0.00      LH0  O  
ATOM   3196  CB  THR H 190     -10.106   4.233  34.377  1.00  0.00      LH0  C  
ATOM   3197  CG2 THR H 190      -9.630   5.665  34.618  1.00  0.00      LH0  C  
ATOM   3198  OG1 THR H 190     -10.477   4.058  33.004  1.00  0.00      LH0  O  
ATOM   3199  H   THR H 190      -8.112   3.674  32.849  1.00  0.00      LH0  H  
ATOM   3200  HG1 THR H 190     -10.905   3.206  32.974  1.00  0.00      LH0  H  
ATOM   3201  N   VAL H 191      -8.732   0.952  35.398  1.00  0.00      LH0  N  
ATOM   3202  CA  VAL H 191      -9.171  -0.433  35.520  1.00  0.00      LH0  C  
ATOM   3203  C   VAL H 191      -9.903  -0.719  36.818  1.00  0.00      LH0  C  
ATOM   3204  O   VAL H 191      -9.481  -0.347  37.908  1.00  0.00      LH0  O  
ATOM   3205  CB  VAL H 191      -8.005  -1.402  35.296  1.00  0.00      LH0  C  
ATOM   3206  CG1 VAL H 191      -7.737  -1.551  33.799  1.00  0.00      LH0  C  
ATOM   3207  CG2 VAL H 191      -6.748  -0.997  36.070  1.00  0.00      LH0  C  
ATOM   3208  H   VAL H 191      -7.890   1.302  35.811  1.00  0.00      LH0  H  
ATOM   3209  N   PRO H 192     -11.068  -1.386  36.656  1.00  0.00      LH0  N  
ATOM   3210  CA  PRO H 192     -11.866  -1.774  37.820  1.00  0.00      LH0  C  
ATOM   3211  C   PRO H 192     -11.111  -2.541  38.891  1.00  0.00      LH0  C  
ATOM   3212  O   PRO H 192     -10.252  -3.374  38.630  1.00  0.00      LH0  O  
ATOM   3213  CB  PRO H 192     -12.997  -2.600  37.200  1.00  0.00      LH0  C  
ATOM   3214  CG  PRO H 192     -13.135  -2.068  35.776  1.00  0.00      LH0  C  
ATOM   3215  CD  PRO H 192     -11.691  -1.772  35.394  1.00  0.00      LH0  C  
ATOM   3216  N   SER H 193     -11.524  -2.258  40.126  1.00  0.00      LH0  N  
ATOM   3217  CA  SER H 193     -11.052  -2.996  41.290  1.00  0.00      LH0  C  
ATOM   3218  C   SER H 193     -11.011  -4.510  41.125  1.00  0.00      LH0  C  
ATOM   3219  O   SER H 193     -10.034  -5.175  41.441  1.00  0.00      LH0  O  
ATOM   3220  CB  SER H 193     -11.883  -2.558  42.493  1.00  0.00      LH0  C  
ATOM   3221  OG  SER H 193     -12.076  -1.135  42.444  1.00  0.00      LH0  O  
ATOM   3222  H   SER H 193     -12.123  -1.475  40.281  1.00  0.00      LH0  H  
ATOM   3223  HG  SER H 193     -12.946  -0.957  42.080  1.00  0.00      LH0  H  
ATOM   3224  N   SER H 194     -12.105  -5.025  40.542  1.00  0.00      LH0  N  
ATOM   3225  CA  SER H 194     -12.121  -6.460  40.249  1.00  0.00      LH0  C  
ATOM   3226  C   SER H 194     -11.013  -6.955  39.320  1.00  0.00      LH0  C  
ATOM   3227  O   SER H 194     -10.472  -8.049  39.452  1.00  0.00      LH0  O  
ATOM   3228  CB  SER H 194     -13.494  -6.851  39.704  1.00  0.00      LH0  C  
ATOM   3229  OG  SER H 194     -14.514  -6.221  40.490  1.00  0.00      LH0  O  
ATOM   3230  H   SER H 194     -12.901  -4.446  40.360  1.00  0.00      LH0  H  
ATOM   3231  HG  SER H 194     -14.692  -5.377  40.087  1.00  0.00      LH0  H  
ATOM   3232  N   SER H 195     -10.688  -6.091  38.351  1.00  0.00      LH0  N  
ATOM   3233  CA  SER H 195      -9.638  -6.529  37.449  1.00  0.00      LH0  C  
ATOM   3234  C   SER H 195      -8.221  -6.214  37.905  1.00  0.00      LH0  C  
ATOM   3235  O   SER H 195      -7.260  -6.742  37.354  1.00  0.00      LH0  O  
ATOM   3236  CB  SER H 195      -9.945  -6.064  36.022  1.00  0.00      LH0  C  
ATOM   3237  OG  SER H 195      -9.919  -4.636  35.936  1.00  0.00      LH0  O  
ATOM   3238  H   SER H 195     -11.027  -5.153  38.281  1.00  0.00      LH0  H  
ATOM   3239  HG  SER H 195      -9.043  -4.421  35.612  1.00  0.00      LH0  H  
ATOM   3240  N   LEU H 196      -8.120  -5.363  38.947  1.00  0.00      LH0  N  
ATOM   3241  CA  LEU H 196      -6.809  -4.921  39.450  1.00  0.00      LH0  C  
ATOM   3242  C   LEU H 196      -5.627  -5.892  39.544  1.00  0.00      LH0  C  
ATOM   3243  O   LEU H 196      -4.565  -5.572  39.033  1.00  0.00      LH0  O  
ATOM   3244  CB  LEU H 196      -6.911  -4.146  40.772  1.00  0.00      LH0  C  
ATOM   3245  CG  LEU H 196      -7.565  -2.767  40.717  1.00  0.00      LH0  C  
ATOM   3246  CD1 LEU H 196      -7.560  -2.116  42.101  1.00  0.00      LH0  C  
ATOM   3247  CD2 LEU H 196      -6.935  -1.851  39.673  1.00  0.00      LH0  C  
ATOM   3248  H   LEU H 196      -8.952  -4.921  39.285  1.00  0.00      LH0  H  
ATOM   3249  N   GLY H 197      -5.750  -7.061  40.207  1.00  0.00      LH0  N  
ATOM   3250  CA  GLY H 197      -6.938  -7.666  40.812  1.00  0.00      LH0  C  
ATOM   3251  C   GLY H 197      -7.088  -9.076  40.283  1.00  0.00      LH0  C  
ATOM   3252  O   GLY H 197      -7.276 -10.044  41.004  1.00  0.00      LH0  O  
ATOM   3253  H   GLY H 197      -4.892  -7.571  40.241  1.00  0.00      LH0  H  
ATOM   3254  N   THR H 198      -6.935  -9.127  38.959  1.00  0.00      LH0  N  
ATOM   3255  CA  THR H 198      -6.925 -10.398  38.244  1.00  0.00      LH0  C  
ATOM   3256  C   THR H 198      -5.948 -10.335  37.081  1.00  0.00      LH0  C  
ATOM   3257  O   THR H 198      -5.085 -11.182  36.893  1.00  0.00      LH0  O  
ATOM   3258  CB  THR H 198      -8.339 -10.730  37.753  1.00  0.00      LH0  C  
ATOM   3259  CG2 THR H 198      -9.100 -11.642  38.717  1.00  0.00      LH0  C  
ATOM   3260  OG1 THR H 198      -9.076  -9.520  37.525  1.00  0.00      LH0  O  
ATOM   3261  H   THR H 198      -6.836  -8.275  38.450  1.00  0.00      LH0  H  
ATOM   3262  HG1 THR H 198      -9.487  -9.291  38.359  1.00  0.00      LH0  H  
ATOM   3263  N   GLN H 199      -6.112  -9.255  36.308  1.00  0.00      LH0  N  
ATOM   3264  CA  GLN H 199      -5.227  -9.081  35.164  1.00  0.00      LH0  C  
ATOM   3265  C   GLN H 199      -4.011  -8.236  35.495  1.00  0.00      LH0  C  
ATOM   3266  O   GLN H 199      -4.123  -7.060  35.804  1.00  0.00      LH0  O  
ATOM   3267  CB  GLN H 199      -6.038  -8.475  34.007  1.00  0.00      LH0  C  
ATOM   3268  CG  GLN H 199      -5.265  -8.112  32.731  1.00  0.00      LH0  C  
ATOM   3269  CD  GLN H 199      -4.606  -9.336  32.129  1.00  0.00      LH0  C  
ATOM   3270  NE2 GLN H 199      -3.277  -9.248  32.045  1.00  0.00      LH0  N  
ATOM   3271  OE1 GLN H 199      -5.243 -10.307  31.753  1.00  0.00      LH0  O  
ATOM   3272  H   GLN H 199      -6.788  -8.556  36.546  1.00  0.00      LH0  H  
ATOM   3273 HE21 GLN H 199      -2.785  -8.436  32.362  1.00  0.00      LH0  H  
ATOM   3274 HE22 GLN H 199      -2.789 -10.027  31.658  1.00  0.00      LH0  H  
ATOM   3275  N   THR H 200      -2.836  -8.872  35.354  1.00  0.00      LH0  N  
ATOM   3276  CA  THR H 200      -1.577  -8.119  35.334  1.00  0.00      LH0  C  
ATOM   3277  C   THR H 200      -1.630  -6.866  34.464  1.00  0.00      LH0  C  
ATOM   3278  O   THR H 200      -2.054  -6.924  33.313  1.00  0.00      LH0  O  
ATOM   3279  CB  THR H 200      -0.488  -9.066  34.817  1.00  0.00      LH0  C  
ATOM   3280  CG2 THR H 200       0.891  -8.420  34.647  1.00  0.00      LH0  C  
ATOM   3281  OG1 THR H 200      -0.417 -10.226  35.653  1.00  0.00      LH0  O  
ATOM   3282  H   THR H 200      -2.811  -9.869  35.283  1.00  0.00      LH0  H  
ATOM   3283  HG1 THR H 200      -0.127  -9.914  36.514  1.00  0.00      LH0  H  
ATOM   3284  N   TYR H 201      -1.174  -5.751  35.049  1.00  0.00      LH0  N  
ATOM   3285  CA  TYR H 201      -1.031  -4.570  34.204  1.00  0.00      LH0  C  
ATOM   3286  C   TYR H 201       0.419  -4.223  34.002  1.00  0.00      LH0  C  
ATOM   3287  O   TYR H 201       1.224  -4.305  34.922  1.00  0.00      LH0  O  
ATOM   3288  CB  TYR H 201      -1.789  -3.373  34.779  1.00  0.00      LH0  C  
ATOM   3289  CG  TYR H 201      -3.251  -3.722  34.890  1.00  0.00      LH0  C  
ATOM   3290  CD1 TYR H 201      -4.000  -3.937  33.715  1.00  0.00      LH0  C  
ATOM   3291  CD2 TYR H 201      -3.815  -3.846  36.174  1.00  0.00      LH0  C  
ATOM   3292  CE1 TYR H 201      -5.337  -4.345  33.828  1.00  0.00      LH0  C  
ATOM   3293  CE2 TYR H 201      -5.152  -4.248  36.286  1.00  0.00      LH0  C  
ATOM   3294  CZ  TYR H 201      -5.883  -4.517  35.114  1.00  0.00      LH0  C  
ATOM   3295  OH  TYR H 201      -7.172  -4.983  35.238  1.00  0.00      LH0  O  
ATOM   3296  H   TYR H 201      -0.862  -5.752  35.998  1.00  0.00      LH0  H  
ATOM   3297  HH  TYR H 201      -7.095  -5.752  35.799  1.00  0.00      LH0  H  
ATOM   3298  N   ILE H 202       0.718  -3.861  32.753  1.00  0.00      LH0  N  
ATOM   3299  CA  ILE H 202       2.084  -3.487  32.409  1.00  0.00      LH0  C  
ATOM   3300  C   ILE H 202       2.048  -2.226  31.575  1.00  0.00      LH0  C  
ATOM   3301  O   ILE H 202       1.465  -2.209  30.498  1.00  0.00      LH0  O  
ATOM   3302  CB  ILE H 202       2.786  -4.598  31.604  1.00  0.00      LH0  C  
ATOM   3303  CG1 ILE H 202       2.662  -5.980  32.248  1.00  0.00      LH0  C  
ATOM   3304  CG2 ILE H 202       4.252  -4.240  31.348  1.00  0.00      LH0  C  
ATOM   3305  CD1 ILE H 202       3.202  -7.106  31.363  1.00  0.00      LH0  C  
ATOM   3306  H   ILE H 202      -0.003  -3.832  32.058  1.00  0.00      LH0  H  
ATOM   3307  N   CYS H 203       2.703  -1.181  32.087  1.00  0.00      LH0  N  
ATOM   3308  CA  CYS H 203       2.987  -0.093  31.162  1.00  0.00      LH0  C  
ATOM   3309  C   CYS H 203       4.222  -0.390  30.340  1.00  0.00      LH0  C  
ATOM   3310  O   CYS H 203       5.355  -0.357  30.804  1.00  0.00      LH0  O  
ATOM   3311  CB  CYS H 203       3.091   1.242  31.897  1.00  0.00      LH0  C  
ATOM   3312  SG  CYS H 203       4.262   1.276  33.276  1.00  0.00      LH0  S  
ATOM   3313  H   CYS H 203       3.162  -1.238  32.974  1.00  0.00      LH0  H  
ATOM   3314  N   ASN H 204       3.940  -0.722  29.080  1.00  0.00      LH0  N  
ATOM   3315  CA  ASN H 204       5.015  -0.997  28.130  1.00  0.00      LH0  C  
ATOM   3316  C   ASN H 204       5.672   0.276  27.642  1.00  0.00      LH0  C  
ATOM   3317  O   ASN H 204       5.388   0.796  26.567  1.00  0.00      LH0  O  
ATOM   3318  CB  ASN H 204       4.512  -1.794  26.922  1.00  0.00      LH0  C  
ATOM   3319  CG  ASN H 204       3.848  -3.083  27.351  1.00  0.00      LH0  C  
ATOM   3320  ND2 ASN H 204       4.694  -4.021  27.785  1.00  0.00      LH0  N  
ATOM   3321  OD1 ASN H 204       2.636  -3.245  27.282  1.00  0.00      LH0  O  
ATOM   3322  H   ASN H 204       2.984  -0.686  28.785  1.00  0.00      LH0  H  
ATOM   3323 HD21 ASN H 204       5.678  -3.827  27.831  1.00  0.00      LH0  H  
ATOM   3324 HD22 ASN H 204       4.366  -4.916  28.075  1.00  0.00      LH0  H  
ATOM   3325  N   VAL H 205       6.565   0.778  28.500  1.00  0.00      LH0  N  
ATOM   3326  CA  VAL H 205       7.261   1.994  28.102  1.00  0.00      LH0  C  
ATOM   3327  C   VAL H 205       8.461   1.687  27.226  1.00  0.00      LH0  C  
ATOM   3328  O   VAL H 205       9.280   0.835  27.538  1.00  0.00      LH0  O  
ATOM   3329  CB  VAL H 205       7.663   2.798  29.348  1.00  0.00      LH0  C  
ATOM   3330  CG1 VAL H 205       8.355   4.122  29.009  1.00  0.00      LH0  C  
ATOM   3331  CG2 VAL H 205       6.447   3.022  30.248  1.00  0.00      LH0  C  
ATOM   3332  H   VAL H 205       6.766   0.305  29.362  1.00  0.00      LH0  H  
ATOM   3333  N   ASN H 206       8.542   2.430  26.119  1.00  0.00      LH0  N  
ATOM   3334  CA  ASN H 206       9.789   2.442  25.361  1.00  0.00      LH0  C  
ATOM   3335  C   ASN H 206      10.175   3.863  25.015  1.00  0.00      LH0  C  
ATOM   3336  O   ASN H 206       9.522   4.544  24.227  1.00  0.00      LH0  O  
ATOM   3337  CB  ASN H 206       9.705   1.581  24.091  1.00  0.00      LH0  C  
ATOM   3338  CG  ASN H 206      11.069   1.487  23.415  1.00  0.00      LH0  C  
ATOM   3339  ND2 ASN H 206      11.188   0.464  22.568  1.00  0.00      LH0  N  
ATOM   3340  OD1 ASN H 206      11.970   2.282  23.644  1.00  0.00      LH0  O  
ATOM   3341  H   ASN H 206       7.771   3.025  25.900  1.00  0.00      LH0  H  
ATOM   3342 HD21 ASN H 206      10.445  -0.165  22.352  1.00  0.00      LH0  H  
ATOM   3343 HD22 ASN H 206      12.080   0.314  22.130  1.00  0.00      LH0  H  
ATOM   3344  N   HIS H 207      11.278   4.293  25.626  1.00  0.00      LH0  N  
ATOM   3345  CA  HIS H 207      11.822   5.556  25.147  1.00  0.00      LH0  C  
ATOM   3346  C   HIS H 207      12.651   5.401  23.889  1.00  0.00      LH0  C  
ATOM   3347  O   HIS H 207      13.853   5.172  23.932  1.00  0.00      LH0  O  
ATOM   3348  CB  HIS H 207      12.617   6.243  26.247  1.00  0.00      LH0  C  
ATOM   3349  CG  HIS H 207      12.937   7.673  25.883  1.00  0.00      LH0  C  
ATOM   3350  CD2 HIS H 207      14.040   8.413  26.314  1.00  0.00      LH0  C  
ATOM   3351  ND1 HIS H 207      12.175   8.447  25.086  1.00  0.00      LH0  N  
ATOM   3352  CE1 HIS H 207      12.789   9.666  25.015  1.00  0.00      LH0  C  
ATOM   3353  NE2 HIS H 207      13.930   9.645  25.766  1.00  0.00      LH0  N  
ATOM   3354  H   HIS H 207      11.772   3.671  26.236  1.00  0.00      LH0  H  
ATOM   3355  HD1 HIS H 207      11.338   8.224  24.633  1.00  0.00      LH0  H  
ATOM   3356  N   LYS H 208      11.928   5.560  22.767  1.00  0.00      LH0  N  
ATOM   3357  CA  LYS H 208      12.503   5.339  21.432  1.00  0.00      LH0  C  
ATOM   3358  C   LYS H 208      13.992   5.630  21.194  1.00  0.00      LH0  C  
ATOM   3359  O   LYS H 208      14.719   4.718  20.814  1.00  0.00      LH0  O  
ATOM   3360  CB  LYS H 208      11.643   5.974  20.326  1.00  0.00      LH0  C  
ATOM   3361  CG  LYS H 208      10.146   5.673  20.352  1.00  0.00      LH0  C  
ATOM   3362  CD  LYS H 208       9.443   6.516  19.284  1.00  0.00      LH0  C  
ATOM   3363  CE  LYS H 208       7.926   6.329  19.172  1.00  0.00      LH0  C  
ATOM   3364  NZ  LYS H 208       7.249   6.673  20.429  1.00  0.00      LH0  N1+
ATOM   3365  H   LYS H 208      10.945   5.673  22.904  1.00  0.00      LH0  H  
ATOM   3366  HZ1 LYS H 208       6.233   6.809  20.279  1.00  0.00      LH0  H  
ATOM   3367  HZ2 LYS H 208       7.366   5.892  21.103  1.00  0.00      LH0  H  
ATOM   3368  HZ3 LYS H 208       7.629   7.518  20.907  1.00  0.00      LH0  H  
ATOM   3369  N   PRO H 209      14.458   6.902  21.414  1.00  0.00      LH0  N  
ATOM   3370  CA  PRO H 209      15.871   7.191  21.126  1.00  0.00      LH0  C  
ATOM   3371  C   PRO H 209      16.875   6.288  21.829  1.00  0.00      LH0  C  
ATOM   3372  O   PRO H 209      17.809   5.772  21.233  1.00  0.00      LH0  O  
ATOM   3373  CB  PRO H 209      16.023   8.667  21.515  1.00  0.00      LH0  C  
ATOM   3374  CG  PRO H 209      14.622   9.255  21.397  1.00  0.00      LH0  C  
ATOM   3375  CD  PRO H 209      13.755   8.101  21.874  1.00  0.00      LH0  C  
ATOM   3376  N   SER H 210      16.636   6.100  23.131  1.00  0.00      LH0  N  
ATOM   3377  CA  SER H 210      17.531   5.201  23.850  1.00  0.00      LH0  C  
ATOM   3378  C   SER H 210      16.966   3.798  24.014  1.00  0.00      LH0  C  
ATOM   3379  O   SER H 210      17.300   3.075  24.947  1.00  0.00      LH0  O  
ATOM   3380  CB  SER H 210      17.857   5.845  25.197  1.00  0.00      LH0  C  
ATOM   3381  OG  SER H 210      16.666   6.439  25.737  1.00  0.00      LH0  O  
ATOM   3382  H   SER H 210      15.860   6.491  23.629  1.00  0.00      LH0  H  
ATOM   3383  HG  SER H 210      16.272   5.772  26.298  1.00  0.00      LH0  H  
ATOM   3384  N   ASN H 211      16.038   3.481  23.089  1.00  0.00      LH0  N  
ATOM   3385  CA  ASN H 211      15.178   2.292  23.128  1.00  0.00      LH0  C  
ATOM   3386  C   ASN H 211      14.838   1.699  24.481  1.00  0.00      LH0  C  
ATOM   3387  O   ASN H 211      14.877   0.497  24.724  1.00  0.00      LH0  O  
ATOM   3388  CB  ASN H 211      15.664   1.229  22.151  1.00  0.00      LH0  C  
ATOM   3389  CG  ASN H 211      14.540   0.955  21.177  1.00  0.00      LH0  C  
ATOM   3390  ND2 ASN H 211      14.483   1.832  20.170  1.00  0.00      LH0  N  
ATOM   3391  OD1 ASN H 211      13.771   0.010  21.291  1.00  0.00      LH0  O  
ATOM   3392  H   ASN H 211      15.914   4.115  22.327  1.00  0.00      LH0  H  
ATOM   3393 HD21 ASN H 211      15.041   2.666  20.170  1.00  0.00      LH0  H  
ATOM   3394 HD22 ASN H 211      13.864   1.652  19.410  1.00  0.00      LH0  H  
ATOM   3395  N   THR H 212      14.535   2.627  25.392  1.00  0.00      LH0  N  
ATOM   3396  CA  THR H 212      14.493   2.171  26.770  1.00  0.00      LH0  C  
ATOM   3397  C   THR H 212      13.171   1.555  27.166  1.00  0.00      LH0  C  
ATOM   3398  O   THR H 212      12.225   2.230  27.560  1.00  0.00      LH0  O  
ATOM   3399  CB  THR H 212      14.907   3.309  27.695  1.00  0.00      LH0  C  
ATOM   3400  CG2 THR H 212      15.438   2.787  29.033  1.00  0.00      LH0  C  
ATOM   3401  OG1 THR H 212      15.891   4.124  27.043  1.00  0.00      LH0  O  
ATOM   3402  H   THR H 212      14.434   3.586  25.125  1.00  0.00      LH0  H  
ATOM   3403  HG1 THR H 212      16.501   3.508  26.631  1.00  0.00      LH0  H  
ATOM   3404  N   LYS H 213      13.165   0.226  27.023  1.00  0.00      LH0  N  
ATOM   3405  CA  LYS H 213      11.990  -0.525  27.441  1.00  0.00      LH0  C  
ATOM   3406  C   LYS H 213      11.861  -0.696  28.941  1.00  0.00      LH0  C  
ATOM   3407  O   LYS H 213      12.396  -1.615  29.547  1.00  0.00      LH0  O  
ATOM   3408  CB  LYS H 213      11.928  -1.877  26.739  1.00  0.00      LH0  C  
ATOM   3409  CG  LYS H 213      11.797  -1.755  25.221  1.00  0.00      LH0  C  
ATOM   3410  CD  LYS H 213      11.399  -3.054  24.510  1.00  0.00      LH0  C  
ATOM   3411  CE  LYS H 213       9.911  -3.430  24.615  1.00  0.00      LH0  C  
ATOM   3412  NZ  LYS H 213       9.530  -3.804  25.980  1.00  0.00      LH0  N1+
ATOM   3413  H   LYS H 213      13.967  -0.214  26.614  1.00  0.00      LH0  H  
ATOM   3414  HZ1 LYS H 213       8.520  -4.024  26.108  1.00  0.00      LH0  H  
ATOM   3415  HZ2 LYS H 213      10.079  -4.578  26.395  1.00  0.00      LH0  H  
ATOM   3416  HZ3 LYS H 213       9.636  -3.028  26.672  1.00  0.00      LH0  H  
ATOM   3417  N   VAL H 214      11.116   0.248  29.518  1.00  0.00      LH0  N  
ATOM   3418  CA  VAL H 214      10.747   0.055  30.913  1.00  0.00      LH0  C  
ATOM   3419  C   VAL H 214       9.315  -0.440  31.012  1.00  0.00      LH0  C  
ATOM   3420  O   VAL H 214       8.390   0.294  31.339  1.00  0.00      LH0  O  
ATOM   3421  CB  VAL H 214      10.962   1.335  31.737  1.00  0.00      LH0  C  
ATOM   3422  CG1 VAL H 214      10.842   1.053  33.240  1.00  0.00      LH0  C  
ATOM   3423  CG2 VAL H 214      12.305   1.994  31.417  1.00  0.00      LH0  C  
ATOM   3424  H   VAL H 214      10.693   0.939  28.929  1.00  0.00      LH0  H  
ATOM   3425  N   ASP H 215       9.176  -1.734  30.704  1.00  0.00      LH0  N  
ATOM   3426  CA  ASP H 215       7.853  -2.357  30.782  1.00  0.00      LH0  C  
ATOM   3427  C   ASP H 215       7.442  -2.634  32.218  1.00  0.00      LH0  C  
ATOM   3428  O   ASP H 215       7.585  -3.729  32.752  1.00  0.00      LH0  O  
ATOM   3429  CB  ASP H 215       7.791  -3.656  29.962  1.00  0.00      LH0  C  
ATOM   3430  CG  ASP H 215       8.357  -3.477  28.565  1.00  0.00      LH0  C  
ATOM   3431  OD1 ASP H 215       7.604  -3.435  27.592  1.00  0.00      LH0  O  
ATOM   3432  OD2 ASP H 215       9.575  -3.420  28.426  1.00  0.00      LH0  O1-
ATOM   3433  H   ASP H 215       9.949  -2.268  30.356  1.00  0.00      LH0  H  
ATOM   3434  N   LYS H 216       6.959  -1.567  32.856  1.00  0.00      LH0  N  
ATOM   3435  CA  LYS H 216       6.741  -1.701  34.290  1.00  0.00      LH0  C  
ATOM   3436  C   LYS H 216       5.422  -2.367  34.650  1.00  0.00      LH0  C  
ATOM   3437  O   LYS H 216       4.350  -1.965  34.219  1.00  0.00      LH0  O  
ATOM   3438  CB  LYS H 216       6.912  -0.334  34.961  1.00  0.00      LH0  C  
ATOM   3439  CG  LYS H 216       7.028  -0.410  36.485  1.00  0.00      LH0  C  
ATOM   3440  CD  LYS H 216       8.283  -1.135  36.985  1.00  0.00      LH0  C  
ATOM   3441  CE  LYS H 216       9.576  -0.323  36.848  1.00  0.00      LH0  C  
ATOM   3442  NZ  LYS H 216       9.503   0.848  37.724  1.00  0.00      LH0  N1+
ATOM   3443  H   LYS H 216       6.737  -0.744  32.325  1.00  0.00      LH0  H  
ATOM   3444  HZ1 LYS H 216       8.875   1.595  37.376  1.00  0.00      LH0  H  
ATOM   3445  HZ2 LYS H 216       9.199   0.590  38.686  1.00  0.00      LH0  H  
ATOM   3446  HZ3 LYS H 216      10.426   1.292  37.918  1.00  0.00      LH0  H  
ATOM   3447  N   ARG H 217       5.549  -3.412  35.478  1.00  0.00      LH0  N  
ATOM   3448  CA  ARG H 217       4.325  -3.960  36.063  1.00  0.00      LH0  C  
ATOM   3449  C   ARG H 217       3.767  -3.044  37.136  1.00  0.00      LH0  C  
ATOM   3450  O   ARG H 217       4.507  -2.452  37.913  1.00  0.00      LH0  O  
ATOM   3451  CB  ARG H 217       4.587  -5.343  36.657  1.00  0.00      LH0  C  
ATOM   3452  CG  ARG H 217       4.826  -6.441  35.620  1.00  0.00      LH0  C  
ATOM   3453  CD  ARG H 217       5.178  -7.767  36.297  1.00  0.00      LH0  C  
ATOM   3454  NE  ARG H 217       5.159  -8.886  35.354  1.00  0.00      LH0  N  
ATOM   3455  CZ  ARG H 217       4.253  -9.879  35.514  1.00  0.00      LH0  C  
ATOM   3456  NH1 ARG H 217       3.386  -9.854  36.518  1.00  0.00      LH0  N1+
ATOM   3457  NH2 ARG H 217       4.222 -10.889  34.650  1.00  0.00      LH0  N  
ATOM   3458  H   ARG H 217       6.454  -3.685  35.795  1.00  0.00      LH0  H  
ATOM   3459  HE  ARG H 217       5.826  -8.858  34.608  1.00  0.00      LH0  H  
ATOM   3460 HH11 ARG H 217       2.658 -10.520  36.684  1.00  0.00      LH0  H  
ATOM   3461 HH12 ARG H 217       3.373  -9.105  37.197  1.00  0.00      LH0  H  
ATOM   3462 HH21 ARG H 217       3.546 -11.620  34.752  1.00  0.00      LH0  H  
ATOM   3463 HH22 ARG H 217       4.868 -10.934  33.888  1.00  0.00      LH0  H  
ATOM   3464  N   VAL H 218       2.432  -2.952  37.136  1.00  0.00      LH0  N  
ATOM   3465  CA  VAL H 218       1.761  -2.102  38.122  1.00  0.00      LH0  C  
ATOM   3466  C   VAL H 218       0.801  -2.913  38.983  1.00  0.00      LH0  C  
ATOM   3467  O   VAL H 218      -0.300  -2.511  39.336  1.00  0.00      LH0  O  
ATOM   3468  CB  VAL H 218       1.029  -0.929  37.443  1.00  0.00      LH0  C  
ATOM   3469  CG1 VAL H 218       0.768   0.209  38.436  1.00  0.00      LH0  C  
ATOM   3470  CG2 VAL H 218       1.775  -0.413  36.213  1.00  0.00      LH0  C  
ATOM   3471  H   VAL H 218       1.915  -3.462  36.449  1.00  0.00      LH0  H  
ATOM   3472  N   GLU H 219       1.262  -4.133  39.277  1.00  0.00      LH0  N  
ATOM   3473  CA  GLU H 219       0.378  -5.011  40.038  1.00  0.00      LH0  C  
ATOM   3474  C   GLU H 219       0.267  -4.597  41.494  1.00  0.00      LH0  C  
ATOM   3475  O   GLU H 219       1.255  -4.303  42.157  1.00  0.00      LH0  O  
ATOM   3476  CB  GLU H 219       0.862  -6.450  39.896  1.00  0.00      LH0  C  
ATOM   3477  CG  GLU H 219       0.771  -6.911  38.442  1.00  0.00      LH0  C  
ATOM   3478  CD  GLU H 219       1.606  -8.157  38.259  1.00  0.00      LH0  C  
ATOM   3479  OE1 GLU H 219       1.080  -9.178  37.823  1.00  0.00      LH0  O  
ATOM   3480  OE2 GLU H 219       2.806  -8.100  38.510  1.00  0.00      LH0  O1-
ATOM   3481  H   GLU H 219       2.206  -4.390  39.081  1.00  0.00      LH0  H  
ATOM   3482  N   PRO H 220      -0.994  -4.565  41.987  1.00  0.00      LH0  N  
ATOM   3483  CA  PRO H 220      -1.236  -4.177  43.383  1.00  0.00      LH0  C  
ATOM   3484  C   PRO H 220      -0.329  -4.846  44.409  1.00  0.00      LH0  C  
ATOM   3485  O   PRO H 220      -0.771  -5.528  45.327  1.00  0.00      LH0  O  
ATOM   3486  CB  PRO H 220      -2.720  -4.514  43.564  1.00  0.00      LH0  C  
ATOM   3487  CG  PRO H 220      -3.328  -4.348  42.174  1.00  0.00      LH0  C  
ATOM   3488  CD  PRO H 220      -2.224  -4.860  41.259  1.00  0.00      LH0  C  
TER   
ATOM   3489  N   ASP L   1       6.293  36.956   1.982  1.00  0.00      LL0  N  
ATOM   3490  CA  ASP L   1       5.562  36.026   2.838  1.00  0.00      LL0  C  
ATOM   3491  C   ASP L   1       4.112  36.396   3.093  1.00  0.00      LL0  C  
ATOM   3492  O   ASP L   1       3.746  37.222   3.922  1.00  0.00      LL0  O  
ATOM   3493  CB  ASP L   1       6.356  35.751   4.121  1.00  0.00      LL0  C  
ATOM   3494  CG  ASP L   1       7.551  34.858   3.808  1.00  0.00      LL0  C  
ATOM   3495  OD1 ASP L   1       8.495  35.310   3.157  1.00  0.00      LL0  O  
ATOM   3496  OD2 ASP L   1       7.539  33.701   4.221  1.00  0.00      LL0  O1-
ATOM   3497  H   ASP L   1       7.282  36.778   1.995  1.00  0.00      LL0  H  
ATOM   3498  N   ILE L   2       3.276  35.727   2.283  1.00  0.00      LL0  N  
ATOM   3499  CA  ILE L   2       1.836  35.984   2.346  1.00  0.00      LL0  C  
ATOM   3500  C   ILE L   2       1.225  35.525   3.660  1.00  0.00      LL0  C  
ATOM   3501  O   ILE L   2       1.280  34.353   4.015  1.00  0.00      LL0  O  
ATOM   3502  CB  ILE L   2       1.145  35.315   1.143  1.00  0.00      LL0  C  
ATOM   3503  CG1 ILE L   2       1.686  35.916  -0.159  1.00  0.00      LL0  C  
ATOM   3504  CG2 ILE L   2      -0.388  35.367   1.215  1.00  0.00      LL0  C  
ATOM   3505  CD1 ILE L   2       1.065  35.315  -1.421  1.00  0.00      LL0  C  
ATOM   3506  H   ILE L   2       3.668  35.019   1.699  1.00  0.00      LL0  H  
ATOM   3507  N   GLN L   3       0.626  36.493   4.362  1.00  0.00      LL0  N  
ATOM   3508  CA  GLN L   3      -0.075  36.086   5.572  1.00  0.00      LL0  C  
ATOM   3509  C   GLN L   3      -1.404  35.436   5.248  1.00  0.00      LL0  C  
ATOM   3510  O   GLN L   3      -2.277  36.029   4.626  1.00  0.00      LL0  O  
ATOM   3511  CB  GLN L   3      -0.290  37.274   6.514  1.00  0.00      LL0  C  
ATOM   3512  CG  GLN L   3      -0.758  36.845   7.912  1.00  0.00      LL0  C  
ATOM   3513  CD  GLN L   3      -1.160  38.045   8.750  1.00  0.00      LL0  C  
ATOM   3514  NE2 GLN L   3      -0.214  38.982   8.868  1.00  0.00      LL0  N  
ATOM   3515  OE1 GLN L   3      -2.261  38.129   9.279  1.00  0.00      LL0  O  
ATOM   3516  H   GLN L   3       0.495  37.395   3.947  1.00  0.00      LL0  H  
ATOM   3517 HE21 GLN L   3       0.682  38.892   8.438  1.00  0.00      LL0  H  
ATOM   3518 HE22 GLN L   3      -0.434  39.791   9.410  1.00  0.00      LL0  H  
ATOM   3519  N   MET L   4      -1.519  34.195   5.727  1.00  0.00      LL0  N  
ATOM   3520  CA  MET L   4      -2.870  33.664   5.837  1.00  0.00      LL0  C  
ATOM   3521  C   MET L   4      -3.350  33.904   7.246  1.00  0.00      LL0  C  
ATOM   3522  O   MET L   4      -2.581  33.777   8.192  1.00  0.00      LL0  O  
ATOM   3523  CB  MET L   4      -2.895  32.176   5.501  1.00  0.00      LL0  C  
ATOM   3524  CG  MET L   4      -2.337  31.891   4.109  1.00  0.00      LL0  C  
ATOM   3525  SD  MET L   4      -3.239  32.792   2.845  1.00  0.00      LL0  S  
ATOM   3526  CE  MET L   4      -4.814  31.952   3.031  1.00  0.00      LL0  C  
ATOM   3527  H   MET L   4      -0.756  33.750   6.193  1.00  0.00      LL0  H  
ATOM   3528  N   THR L   5      -4.620  34.295   7.345  1.00  0.00      LL0  N  
ATOM   3529  CA  THR L   5      -5.055  34.712   8.666  1.00  0.00      LL0  C  
ATOM   3530  C   THR L   5      -6.445  34.212   9.025  1.00  0.00      LL0  C  
ATOM   3531  O   THR L   5      -7.452  34.513   8.394  1.00  0.00      LL0  O  
ATOM   3532  CB  THR L   5      -4.821  36.234   8.811  1.00  0.00      LL0  C  
ATOM   3533  CG2 THR L   5      -5.941  37.155   8.319  1.00  0.00      LL0  C  
ATOM   3534  OG1 THR L   5      -4.402  36.564  10.139  1.00  0.00      LL0  O  
ATOM   3535  H   THR L   5      -5.188  34.442   6.535  1.00  0.00      LL0  H  
ATOM   3536  HG1 THR L   5      -3.809  37.308  10.023  1.00  0.00      LL0  H  
ATOM   3537  N   GLN L   6      -6.442  33.353  10.047  1.00  0.00      LL0  N  
ATOM   3538  CA  GLN L   6      -7.695  32.715  10.429  1.00  0.00      LL0  C  
ATOM   3539  C   GLN L   6      -8.406  33.483  11.521  1.00  0.00      LL0  C  
ATOM   3540  O   GLN L   6      -7.826  33.828  12.541  1.00  0.00      LL0  O  
ATOM   3541  CB  GLN L   6      -7.423  31.261  10.827  1.00  0.00      LL0  C  
ATOM   3542  CG  GLN L   6      -6.988  30.454   9.600  1.00  0.00      LL0  C  
ATOM   3543  CD  GLN L   6      -6.446  29.086   9.968  1.00  0.00      LL0  C  
ATOM   3544  NE2 GLN L   6      -7.270  28.320  10.677  1.00  0.00      LL0  N  
ATOM   3545  OE1 GLN L   6      -5.336  28.715   9.611  1.00  0.00      LL0  O  
ATOM   3546  H   GLN L   6      -5.603  33.206  10.572  1.00  0.00      LL0  H  
ATOM   3547 HE21 GLN L   6      -8.154  28.616  11.046  1.00  0.00      LL0  H  
ATOM   3548 HE22 GLN L   6      -6.982  27.389  10.899  1.00  0.00      LL0  H  
ATOM   3549  N   SER L   7      -9.697  33.743  11.265  1.00  0.00      LL0  N  
ATOM   3550  CA  SER L   7     -10.473  34.504  12.246  1.00  0.00      LL0  C  
ATOM   3551  C   SER L   7     -10.597  33.788  13.577  1.00  0.00      LL0  C  
ATOM   3552  O   SER L   7     -10.445  34.307  14.676  1.00  0.00      LL0  O  
ATOM   3553  CB  SER L   7     -11.873  34.788  11.683  1.00  0.00      LL0  C  
ATOM   3554  OG  SER L   7     -12.524  33.565  11.274  1.00  0.00      LL0  O  
ATOM   3555  H   SER L   7     -10.112  33.393  10.425  1.00  0.00      LL0  H  
ATOM   3556  HG  SER L   7     -12.822  33.127  12.077  1.00  0.00      LL0  H  
ATOM   3557  N   THR L   8     -10.941  32.518  13.393  1.00  0.00      LL0  N  
ATOM   3558  CA  THR L   8     -11.390  31.779  14.551  1.00  0.00      LL0  C  
ATOM   3559  C   THR L   8     -10.250  31.010  15.173  1.00  0.00      LL0  C  
ATOM   3560  O   THR L   8     -10.000  29.862  14.838  1.00  0.00      LL0  O  
ATOM   3561  CB  THR L   8     -12.544  30.886  14.098  1.00  0.00      LL0  C  
ATOM   3562  CG2 THR L   8     -13.464  30.525  15.265  1.00  0.00      LL0  C  
ATOM   3563  OG1 THR L   8     -13.280  31.538  13.042  1.00  0.00      LL0  O  
ATOM   3564  H   THR L   8     -10.980  32.114  12.481  1.00  0.00      LL0  H  
ATOM   3565  HG1 THR L   8     -14.065  31.000  12.917  1.00  0.00      LL0  H  
ATOM   3566  N   SER L   9      -9.544  31.696  16.082  1.00  0.00      LL0  N  
ATOM   3567  CA  SER L   9      -8.401  31.024  16.708  1.00  0.00      LL0  C  
ATOM   3568  C   SER L   9      -8.756  29.706  17.395  1.00  0.00      LL0  C  
ATOM   3569  O   SER L   9      -8.094  28.684  17.251  1.00  0.00      LL0  O  
ATOM   3570  CB  SER L   9      -7.683  31.999  17.648  1.00  0.00      LL0  C  
ATOM   3571  OG  SER L   9      -6.318  31.614  17.837  1.00  0.00      LL0  O  
ATOM   3572  H   SER L   9      -9.745  32.669  16.211  1.00  0.00      LL0  H  
ATOM   3573  HG  SER L   9      -5.981  31.369  16.983  1.00  0.00      LL0  H  
ATOM   3574  N   SER L  10      -9.890  29.764  18.098  1.00  0.00      LL0  N  
ATOM   3575  CA  SER L  10     -10.416  28.540  18.684  1.00  0.00      LL0  C  
ATOM   3576  C   SER L  10     -11.918  28.659  18.796  1.00  0.00      LL0  C  
ATOM   3577  O   SER L  10     -12.451  29.764  18.781  1.00  0.00      LL0  O  
ATOM   3578  CB  SER L  10      -9.752  28.304  20.046  1.00  0.00      LL0  C  
ATOM   3579  OG  SER L  10      -9.467  29.563  20.671  1.00  0.00      LL0  O  
ATOM   3580  H   SER L  10     -10.371  30.614  18.307  1.00  0.00      LL0  H  
ATOM   3581  HG  SER L  10      -8.921  29.376  21.424  1.00  0.00      LL0  H  
ATOM   3582  N   LEU L  11     -12.575  27.493  18.897  1.00  0.00      LL0  N  
ATOM   3583  CA  LEU L  11     -14.006  27.513  19.187  1.00  0.00      LL0  C  
ATOM   3584  C   LEU L  11     -14.507  26.208  19.763  1.00  0.00      LL0  C  
ATOM   3585  O   LEU L  11     -14.339  25.140  19.189  1.00  0.00      LL0  O  
ATOM   3586  CB  LEU L  11     -14.882  27.954  17.991  1.00  0.00      LL0  C  
ATOM   3587  CG  LEU L  11     -15.098  26.990  16.811  1.00  0.00      LL0  C  
ATOM   3588  CD1 LEU L  11     -16.256  27.463  15.931  1.00  0.00      LL0  C  
ATOM   3589  CD2 LEU L  11     -13.839  26.731  15.982  1.00  0.00      LL0  C  
ATOM   3590  H   LEU L  11     -12.086  26.622  18.800  1.00  0.00      LL0  H  
ATOM   3591  N   SER L  12     -15.156  26.354  20.919  1.00  0.00      LL0  N  
ATOM   3592  CA  SER L  12     -15.887  25.212  21.450  1.00  0.00      LL0  C  
ATOM   3593  C   SER L  12     -17.224  25.029  20.760  1.00  0.00      LL0  C  
ATOM   3594  O   SER L  12     -18.256  25.560  21.167  1.00  0.00      LL0  O  
ATOM   3595  CB  SER L  12     -16.055  25.385  22.955  1.00  0.00      LL0  C  
ATOM   3596  OG  SER L  12     -14.763  25.565  23.540  1.00  0.00      LL0  O  
ATOM   3597  H   SER L  12     -15.167  27.221  21.413  1.00  0.00      LL0  H  
ATOM   3598  HG  SER L  12     -14.489  24.676  23.785  1.00  0.00      LL0  H  
ATOM   3599  N   ALA L  13     -17.177  24.277  19.661  1.00  0.00      LL0  N  
ATOM   3600  CA  ALA L  13     -18.443  24.036  18.985  1.00  0.00      LL0  C  
ATOM   3601  C   ALA L  13     -19.074  22.747  19.461  1.00  0.00      LL0  C  
ATOM   3602  O   ALA L  13     -18.401  21.780  19.788  1.00  0.00      LL0  O  
ATOM   3603  CB  ALA L  13     -18.253  24.020  17.474  1.00  0.00      LL0  C  
ATOM   3604  H   ALA L  13     -16.341  23.759  19.457  1.00  0.00      LL0  H  
ATOM   3605  N   SER L  14     -20.400  22.803  19.569  1.00  0.00      LL0  N  
ATOM   3606  CA  SER L  14     -21.090  21.623  20.072  1.00  0.00      LL0  C  
ATOM   3607  C   SER L  14     -21.329  20.634  18.962  1.00  0.00      LL0  C  
ATOM   3608  O   SER L  14     -21.168  20.948  17.788  1.00  0.00      LL0  O  
ATOM   3609  CB  SER L  14     -22.428  22.011  20.710  1.00  0.00      LL0  C  
ATOM   3610  OG  SER L  14     -22.485  23.432  20.907  1.00  0.00      LL0  O  
ATOM   3611  H   SER L  14     -20.920  23.533  19.129  1.00  0.00      LL0  H  
ATOM   3612  HG  SER L  14     -22.980  23.754  20.143  1.00  0.00      LL0  H  
ATOM   3613  N   VAL L  15     -21.778  19.443  19.377  1.00  0.00      LL0  N  
ATOM   3614  CA  VAL L  15     -22.354  18.565  18.361  1.00  0.00      LL0  C  
ATOM   3615  C   VAL L  15     -23.619  19.189  17.783  1.00  0.00      LL0  C  
ATOM   3616  O   VAL L  15     -24.671  19.196  18.409  1.00  0.00      LL0  O  
ATOM   3617  CB  VAL L  15     -22.617  17.171  18.949  1.00  0.00      LL0  C  
ATOM   3618  CG1 VAL L  15     -23.109  16.185  17.887  1.00  0.00      LL0  C  
ATOM   3619  CG2 VAL L  15     -21.370  16.635  19.656  1.00  0.00      LL0  C  
ATOM   3620  H   VAL L  15     -21.862  19.247  20.352  1.00  0.00      LL0  H  
ATOM   3621  N   GLY L  16     -23.434  19.770  16.593  1.00  0.00      LL0  N  
ATOM   3622  CA  GLY L  16     -24.528  20.537  16.009  1.00  0.00      LL0  C  
ATOM   3623  C   GLY L  16     -24.134  21.902  15.465  1.00  0.00      LL0  C  
ATOM   3624  O   GLY L  16     -24.734  22.408  14.527  1.00  0.00      LL0  O  
ATOM   3625  H   GLY L  16     -22.547  19.651  16.144  1.00  0.00      LL0  H  
ATOM   3626  N   ASP L  17     -23.097  22.495  16.083  1.00  0.00      LL0  N  
ATOM   3627  CA  ASP L  17     -22.791  23.870  15.668  1.00  0.00      LL0  C  
ATOM   3628  C   ASP L  17     -22.251  23.960  14.250  1.00  0.00      LL0  C  
ATOM   3629  O   ASP L  17     -21.525  23.090  13.773  1.00  0.00      LL0  O  
ATOM   3630  CB  ASP L  17     -21.780  24.575  16.594  1.00  0.00      LL0  C  
ATOM   3631  CG  ASP L  17     -22.252  24.825  18.025  1.00  0.00      LL0  C  
ATOM   3632  OD1 ASP L  17     -23.312  24.361  18.420  1.00  0.00      LL0  O  
ATOM   3633  OD2 ASP L  17     -21.511  25.439  18.794  1.00  0.00      LL0  O1-
ATOM   3634  H   ASP L  17     -22.587  22.047  16.816  1.00  0.00      LL0  H  
ATOM   3635  N   ARG L  18     -22.612  25.083  13.608  1.00  0.00      LL0  N  
ATOM   3636  CA  ARG L  18     -21.968  25.373  12.329  1.00  0.00      LL0  C  
ATOM   3637  C   ARG L  18     -20.602  26.006  12.520  1.00  0.00      LL0  C  
ATOM   3638  O   ARG L  18     -20.438  27.210  12.702  1.00  0.00      LL0  O  
ATOM   3639  CB  ARG L  18     -22.893  26.192  11.411  1.00  0.00      LL0  C  
ATOM   3640  CG  ARG L  18     -22.317  26.508  10.019  1.00  0.00      LL0  C  
ATOM   3641  CD  ARG L  18     -23.398  26.890   8.998  1.00  0.00      LL0  C  
ATOM   3642  NE  ARG L  18     -22.844  27.363   7.722  1.00  0.00      LL0  N  
ATOM   3643  CZ  ARG L  18     -22.428  26.525   6.743  1.00  0.00      LL0  C  
ATOM   3644  NH1 ARG L  18     -22.448  25.209   6.905  1.00  0.00      LL0  N1+
ATOM   3645  NH2 ARG L  18     -21.962  27.010   5.599  1.00  0.00      LL0  N  
ATOM   3646  H   ARG L  18     -23.216  25.730  14.068  1.00  0.00      LL0  H  
ATOM   3647  HE  ARG L  18     -22.748  28.356   7.623  1.00  0.00      LL0  H  
ATOM   3648 HH11 ARG L  18     -22.064  24.616   6.184  1.00  0.00      LL0  H  
ATOM   3649 HH12 ARG L  18     -22.820  24.806   7.740  1.00  0.00      LL0  H  
ATOM   3650 HH21 ARG L  18     -21.556  26.372   4.933  1.00  0.00      LL0  H  
ATOM   3651 HH22 ARG L  18     -21.952  27.985   5.383  1.00  0.00      LL0  H  
ATOM   3652  N   VAL L  19     -19.608  25.112  12.495  1.00  0.00      LL0  N  
ATOM   3653  CA  VAL L  19     -18.233  25.556  12.731  1.00  0.00      LL0  C  
ATOM   3654  C   VAL L  19     -17.759  26.537  11.674  1.00  0.00      LL0  C  
ATOM   3655  O   VAL L  19     -17.558  26.188  10.518  1.00  0.00      LL0  O  
ATOM   3656  CB  VAL L  19     -17.287  24.353  12.821  1.00  0.00      LL0  C  
ATOM   3657  CG1 VAL L  19     -15.844  24.751  13.140  1.00  0.00      LL0  C  
ATOM   3658  CG2 VAL L  19     -17.810  23.343  13.836  1.00  0.00      LL0  C  
ATOM   3659  H   VAL L  19     -19.865  24.169  12.272  1.00  0.00      LL0  H  
ATOM   3660  N   THR L  20     -17.618  27.782  12.136  1.00  0.00      LL0  N  
ATOM   3661  CA  THR L  20     -17.279  28.836  11.191  1.00  0.00      LL0  C  
ATOM   3662  C   THR L  20     -15.844  29.320  11.336  1.00  0.00      LL0  C  
ATOM   3663  O   THR L  20     -15.430  29.887  12.342  1.00  0.00      LL0  O  
ATOM   3664  CB  THR L  20     -18.316  29.955  11.335  1.00  0.00      LL0  C  
ATOM   3665  CG2 THR L  20     -18.073  31.132  10.384  1.00  0.00      LL0  C  
ATOM   3666  OG1 THR L  20     -19.630  29.412  11.126  1.00  0.00      LL0  O  
ATOM   3667  H   THR L  20     -17.773  27.983  13.101  1.00  0.00      LL0  H  
ATOM   3668  HG1 THR L  20     -19.795  28.772  11.817  1.00  0.00      LL0  H  
ATOM   3669  N   ILE L  21     -15.093  29.029  10.271  1.00  0.00      LL0  N  
ATOM   3670  CA  ILE L  21     -13.672  29.359  10.228  1.00  0.00      LL0  C  
ATOM   3671  C   ILE L  21     -13.383  30.211   9.009  1.00  0.00      LL0  C  
ATOM   3672  O   ILE L  21     -13.466  29.747   7.878  1.00  0.00      LL0  O  
ATOM   3673  CB  ILE L  21     -12.831  28.075  10.164  1.00  0.00      LL0  C  
ATOM   3674  CG1 ILE L  21     -13.287  27.040  11.194  1.00  0.00      LL0  C  
ATOM   3675  CG2 ILE L  21     -11.332  28.379  10.267  1.00  0.00      LL0  C  
ATOM   3676  CD1 ILE L  21     -12.774  25.635  10.881  1.00  0.00      LL0  C  
ATOM   3677  H   ILE L  21     -15.509  28.572   9.484  1.00  0.00      LL0  H  
ATOM   3678  N   THR L  22     -13.041  31.470   9.274  1.00  0.00      LL0  N  
ATOM   3679  CA  THR L  22     -12.667  32.277   8.118  1.00  0.00      LL0  C  
ATOM   3680  C   THR L  22     -11.157  32.351   8.000  1.00  0.00      LL0  C  
ATOM   3681  O   THR L  22     -10.443  32.166   8.981  1.00  0.00      LL0  O  
ATOM   3682  CB  THR L  22     -13.280  33.678   8.231  1.00  0.00      LL0  C  
ATOM   3683  CG2 THR L  22     -13.694  34.255   6.875  1.00  0.00      LL0  C  
ATOM   3684  OG1 THR L  22     -14.381  33.668   9.150  1.00  0.00      LL0  O  
ATOM   3685  H   THR L  22     -12.931  31.828  10.200  1.00  0.00      LL0  H  
ATOM   3686  HG1 THR L  22     -13.975  33.667  10.013  1.00  0.00      LL0  H  
ATOM   3687  N   CYS L  23     -10.704  32.638   6.780  1.00  0.00      LL0  N  
ATOM   3688  CA  CYS L  23      -9.289  32.884   6.545  1.00  0.00      LL0  C  
ATOM   3689  C   CYS L  23      -9.153  33.876   5.419  1.00  0.00      LL0  C  
ATOM   3690  O   CYS L  23      -9.660  33.673   4.324  1.00  0.00      LL0  O  
ATOM   3691  CB  CYS L  23      -8.560  31.575   6.232  1.00  0.00      LL0  C  
ATOM   3692  SG  CYS L  23      -6.803  31.718   5.811  1.00  0.00      LL0  S  
ATOM   3693  H   CYS L  23     -11.334  32.659   6.003  1.00  0.00      LL0  H  
ATOM   3694  N   ARG L  24      -8.480  34.976   5.758  1.00  0.00      LL0  N  
ATOM   3695  CA  ARG L  24      -8.182  35.962   4.732  1.00  0.00      LL0  C  
ATOM   3696  C   ARG L  24      -6.707  35.887   4.400  1.00  0.00      LL0  C  
ATOM   3697  O   ARG L  24      -5.874  35.720   5.283  1.00  0.00      LL0  O  
ATOM   3698  CB  ARG L  24      -8.604  37.354   5.231  1.00  0.00      LL0  C  
ATOM   3699  CG  ARG L  24      -8.116  38.527   4.373  1.00  0.00      LL0  C  
ATOM   3700  CD  ARG L  24      -8.636  39.894   4.810  1.00  0.00      LL0  C  
ATOM   3701  NE  ARG L  24     -10.060  39.990   4.520  1.00  0.00      LL0  N  
ATOM   3702  CZ  ARG L  24     -10.756  41.137   4.533  1.00  0.00      LL0  C  
ATOM   3703  NH1 ARG L  24     -10.160  42.286   4.843  1.00  0.00      LL0  N1+
ATOM   3704  NH2 ARG L  24     -12.044  41.089   4.225  1.00  0.00      LL0  N  
ATOM   3705  H   ARG L  24      -8.073  35.050   6.669  1.00  0.00      LL0  H  
ATOM   3706  HE  ARG L  24     -10.576  39.158   4.269  1.00  0.00      LL0  H  
ATOM   3707 HH11 ARG L  24     -10.661  43.149   4.856  1.00  0.00      LL0  H  
ATOM   3708 HH12 ARG L  24      -9.185  42.284   5.064  1.00  0.00      LL0  H  
ATOM   3709 HH21 ARG L  24     -12.673  41.860   4.221  1.00  0.00      LL0  H  
ATOM   3710 HH22 ARG L  24     -12.395  40.171   3.963  1.00  0.00      LL0  H  
ATOM   3711  N   ALA L  25      -6.416  36.008   3.103  1.00  0.00      LL0  N  
ATOM   3712  CA  ALA L  25      -5.014  36.220   2.766  1.00  0.00      LL0  C  
ATOM   3713  C   ALA L  25      -4.700  37.698   2.690  1.00  0.00      LL0  C  
ATOM   3714  O   ALA L  25      -5.581  38.523   2.482  1.00  0.00      LL0  O  
ATOM   3715  CB  ALA L  25      -4.685  35.597   1.417  1.00  0.00      LL0  C  
ATOM   3716  H   ALA L  25      -7.162  36.139   2.447  1.00  0.00      LL0  H  
ATOM   3717  N   SER L  26      -3.405  38.008   2.837  1.00  0.00      LL0  N  
ATOM   3718  CA  SER L  26      -3.010  39.415   2.750  1.00  0.00      LL0  C  
ATOM   3719  C   SER L  26      -3.345  40.143   1.449  1.00  0.00      LL0  C  
ATOM   3720  O   SER L  26      -3.473  41.360   1.403  1.00  0.00      LL0  O  
ATOM   3721  CB  SER L  26      -1.525  39.549   3.105  1.00  0.00      LL0  C  
ATOM   3722  OG  SER L  26      -0.822  38.336   2.792  1.00  0.00      LL0  O  
ATOM   3723  H   SER L  26      -2.745  37.309   3.124  1.00  0.00      LL0  H  
ATOM   3724  HG  SER L  26      -0.907  38.216   1.847  1.00  0.00      LL0  H  
ATOM   3725  N   GLN L  27      -3.481  39.339   0.387  1.00  0.00      LL0  N  
ATOM   3726  CA  GLN L  27      -3.857  39.888  -0.908  1.00  0.00      LL0  C  
ATOM   3727  C   GLN L  27      -4.711  38.885  -1.652  1.00  0.00      LL0  C  
ATOM   3728  O   GLN L  27      -4.887  37.758  -1.206  1.00  0.00      LL0  O  
ATOM   3729  CB  GLN L  27      -2.625  40.295  -1.742  1.00  0.00      LL0  C  
ATOM   3730  CG  GLN L  27      -1.613  39.192  -2.097  1.00  0.00      LL0  C  
ATOM   3731  CD  GLN L  27      -0.675  38.917  -0.936  1.00  0.00      LL0  C  
ATOM   3732  NE2 GLN L  27       0.536  39.460  -1.080  1.00  0.00      LL0  N  
ATOM   3733  OE1 GLN L  27      -1.003  38.254   0.036  1.00  0.00      LL0  O  
ATOM   3734  H   GLN L  27      -3.338  38.352   0.469  1.00  0.00      LL0  H  
ATOM   3735 HE21 GLN L  27       0.774  40.004  -1.881  1.00  0.00      LL0  H  
ATOM   3736 HE22 GLN L  27       1.214  39.307  -0.363  1.00  0.00      LL0  H  
ATOM   3737  N   ASP L  28      -5.212  39.335  -2.815  1.00  0.00      LL0  N  
ATOM   3738  CA  ASP L  28      -5.974  38.439  -3.690  1.00  0.00      LL0  C  
ATOM   3739  C   ASP L  28      -5.285  37.107  -3.957  1.00  0.00      LL0  C  
ATOM   3740  O   ASP L  28      -4.217  37.032  -4.565  1.00  0.00      LL0  O  
ATOM   3741  CB  ASP L  28      -6.302  39.182  -5.003  1.00  0.00      LL0  C  
ATOM   3742  CG  ASP L  28      -6.764  38.242  -6.110  1.00  0.00      LL0  C  
ATOM   3743  OD1 ASP L  28      -7.672  37.450  -5.886  1.00  0.00      LL0  O  
ATOM   3744  OD2 ASP L  28      -6.153  38.238  -7.173  1.00  0.00      LL0  O1-
ATOM   3745  H   ASP L  28      -5.065  40.285  -3.080  1.00  0.00      LL0  H  
ATOM   3746  N   ILE L  29      -5.970  36.051  -3.515  1.00  0.00      LL0  N  
ATOM   3747  CA  ILE L  29      -5.467  34.740  -3.904  1.00  0.00      LL0  C  
ATOM   3748  C   ILE L  29      -6.339  33.974  -4.879  1.00  0.00      LL0  C  
ATOM   3749  O   ILE L  29      -6.053  32.831  -5.200  1.00  0.00      LL0  O  
ATOM   3750  CB  ILE L  29      -5.119  33.877  -2.690  1.00  0.00      LL0  C  
ATOM   3751  CG1 ILE L  29      -6.333  33.679  -1.785  1.00  0.00      LL0  C  
ATOM   3752  CG2 ILE L  29      -3.899  34.446  -1.961  1.00  0.00      LL0  C  
ATOM   3753  CD1 ILE L  29      -6.106  32.636  -0.697  1.00  0.00      LL0  C  
ATOM   3754  H   ILE L  29      -6.808  36.187  -2.981  1.00  0.00      LL0  H  
ATOM   3755  N   SER L  30      -7.402  34.643  -5.353  1.00  0.00      LL0  N  
ATOM   3756  CA  SER L  30      -8.158  34.123  -6.500  1.00  0.00      LL0  C  
ATOM   3757  C   SER L  30      -8.554  32.652  -6.468  1.00  0.00      LL0  C  
ATOM   3758  O   SER L  30      -8.195  31.870  -7.337  1.00  0.00      LL0  O  
ATOM   3759  CB  SER L  30      -7.411  34.429  -7.803  1.00  0.00      LL0  C  
ATOM   3760  OG  SER L  30      -6.549  35.565  -7.621  1.00  0.00      LL0  O  
ATOM   3761  H   SER L  30      -7.552  35.594  -5.076  1.00  0.00      LL0  H  
ATOM   3762  HG  SER L  30      -7.117  36.312  -7.379  1.00  0.00      LL0  H  
ATOM   3763  N   ASN L  31      -9.293  32.314  -5.397  1.00  0.00      LL0  N  
ATOM   3764  CA  ASN L  31      -9.773  30.944  -5.164  1.00  0.00      LL0  C  
ATOM   3765  C   ASN L  31      -8.717  29.884  -4.905  1.00  0.00      LL0  C  
ATOM   3766  O   ASN L  31      -9.011  28.705  -4.739  1.00  0.00      LL0  O  
ATOM   3767  CB  ASN L  31     -10.706  30.435  -6.266  1.00  0.00      LL0  C  
ATOM   3768  CG  ASN L  31     -12.068  31.083  -6.214  1.00  0.00      LL0  C  
ATOM   3769  ND2 ASN L  31     -12.721  31.035  -7.379  1.00  0.00      LL0  N  
ATOM   3770  OD1 ASN L  31     -12.520  31.587  -5.191  1.00  0.00      LL0  O  
ATOM   3771  H   ASN L  31      -9.513  33.016  -4.721  1.00  0.00      LL0  H  
ATOM   3772 HD21 ASN L  31     -12.316  30.620  -8.199  1.00  0.00      LL0  H  
ATOM   3773 HD22 ASN L  31     -13.645  31.400  -7.465  1.00  0.00      LL0  H  
ATOM   3774  N   TYR L  32      -7.456  30.332  -4.858  1.00  0.00      LL0  N  
ATOM   3775  CA  TYR L  32      -6.394  29.354  -4.654  1.00  0.00      LL0  C  
ATOM   3776  C   TYR L  32      -6.137  29.082  -3.191  1.00  0.00      LL0  C  
ATOM   3777  O   TYR L  32      -5.088  29.401  -2.645  1.00  0.00      LL0  O  
ATOM   3778  CB  TYR L  32      -5.101  29.774  -5.368  1.00  0.00      LL0  C  
ATOM   3779  CG  TYR L  32      -5.334  30.085  -6.834  1.00  0.00      LL0  C  
ATOM   3780  CD1 TYR L  32      -6.226  29.298  -7.592  1.00  0.00      LL0  C  
ATOM   3781  CD2 TYR L  32      -4.635  31.167  -7.407  1.00  0.00      LL0  C  
ATOM   3782  CE1 TYR L  32      -6.419  29.599  -8.946  1.00  0.00      LL0  C  
ATOM   3783  CE2 TYR L  32      -4.821  31.464  -8.768  1.00  0.00      LL0  C  
ATOM   3784  CZ  TYR L  32      -5.700  30.664  -9.524  1.00  0.00      LL0  C  
ATOM   3785  OH  TYR L  32      -5.852  30.910 -10.876  1.00  0.00      LL0  O  
ATOM   3786  H   TYR L  32      -7.230  31.298  -4.976  1.00  0.00      LL0  H  
ATOM   3787  HH  TYR L  32      -6.133  30.079 -11.256  1.00  0.00      LL0  H  
ATOM   3788  N   LEU L  33      -7.169  28.487  -2.588  1.00  0.00      LL0  N  
ATOM   3789  CA  LEU L  33      -7.102  28.207  -1.165  1.00  0.00      LL0  C  
ATOM   3790  C   LEU L  33      -7.533  26.783  -0.885  1.00  0.00      LL0  C  
ATOM   3791  O   LEU L  33      -8.438  26.252  -1.525  1.00  0.00      LL0  O  
ATOM   3792  CB  LEU L  33      -7.948  29.246  -0.412  1.00  0.00      LL0  C  
ATOM   3793  CG  LEU L  33      -8.033  29.060   1.107  1.00  0.00      LL0  C  
ATOM   3794  CD1 LEU L  33      -7.863  30.363   1.877  1.00  0.00      LL0  C  
ATOM   3795  CD2 LEU L  33      -9.321  28.350   1.505  1.00  0.00      LL0  C  
ATOM   3796  H   LEU L  33      -7.978  28.230  -3.120  1.00  0.00      LL0  H  
ATOM   3797  N   SER L  34      -6.859  26.202   0.109  1.00  0.00      LL0  N  
ATOM   3798  CA  SER L  34      -7.340  24.931   0.625  1.00  0.00      LL0  C  
ATOM   3799  C   SER L  34      -7.485  24.942   2.140  1.00  0.00      LL0  C  
ATOM   3800  O   SER L  34      -7.029  25.856   2.822  1.00  0.00      LL0  O  
ATOM   3801  CB  SER L  34      -6.451  23.800   0.103  1.00  0.00      LL0  C  
ATOM   3802  OG  SER L  34      -5.073  24.176   0.150  1.00  0.00      LL0  O  
ATOM   3803  H   SER L  34      -6.054  26.643   0.510  1.00  0.00      LL0  H  
ATOM   3804  HG  SER L  34      -4.568  23.364   0.210  1.00  0.00      LL0  H  
ATOM   3805  N   TRP L  35      -8.169  23.898   2.629  1.00  0.00      LL0  N  
ATOM   3806  CA  TRP L  35      -8.453  23.745   4.052  1.00  0.00      LL0  C  
ATOM   3807  C   TRP L  35      -7.939  22.410   4.534  1.00  0.00      LL0  C  
ATOM   3808  O   TRP L  35      -8.070  21.395   3.855  1.00  0.00      LL0  O  
ATOM   3809  CB  TRP L  35      -9.957  23.789   4.318  1.00  0.00      LL0  C  
ATOM   3810  CG  TRP L  35     -10.515  25.178   4.131  1.00  0.00      LL0  C  
ATOM   3811  CD1 TRP L  35     -11.309  25.628   3.066  1.00  0.00      LL0  C  
ATOM   3812  CD2 TRP L  35     -10.387  26.309   5.017  1.00  0.00      LL0  C  
ATOM   3813  CE2 TRP L  35     -11.123  27.392   4.428  1.00  0.00      LL0  C  
ATOM   3814  CE3 TRP L  35      -9.731  26.492   6.254  1.00  0.00      LL0  C  
ATOM   3815  NE1 TRP L  35     -11.670  26.928   3.235  1.00  0.00      LL0  N  
ATOM   3816  CZ2 TRP L  35     -11.187  28.637   5.089  1.00  0.00      LL0  C  
ATOM   3817  CZ3 TRP L  35      -9.807  27.740   6.906  1.00  0.00      LL0  C  
ATOM   3818  CH2 TRP L  35     -10.532  28.804   6.327  1.00  0.00      LL0  C  
ATOM   3819  H   TRP L  35      -8.467  23.182   2.000  1.00  0.00      LL0  H  
ATOM   3820  HE1 TRP L  35     -12.221  27.449   2.611  1.00  0.00      LL0  H  
ATOM   3821  N   TYR L  36      -7.344  22.454   5.727  1.00  0.00      LL0  N  
ATOM   3822  CA  TYR L  36      -6.669  21.266   6.232  1.00  0.00      LL0  C  
ATOM   3823  C   TYR L  36      -7.147  20.868   7.603  1.00  0.00      LL0  C  
ATOM   3824  O   TYR L  36      -7.323  21.698   8.487  1.00  0.00      LL0  O  
ATOM   3825  CB  TYR L  36      -5.154  21.486   6.247  1.00  0.00      LL0  C  
ATOM   3826  CG  TYR L  36      -4.668  21.532   4.822  1.00  0.00      LL0  C  
ATOM   3827  CD1 TYR L  36      -4.524  22.779   4.181  1.00  0.00      LL0  C  
ATOM   3828  CD2 TYR L  36      -4.415  20.314   4.164  1.00  0.00      LL0  C  
ATOM   3829  CE1 TYR L  36      -4.207  22.799   2.815  1.00  0.00      LL0  C  
ATOM   3830  CE2 TYR L  36      -4.090  20.342   2.801  1.00  0.00      LL0  C  
ATOM   3831  CZ  TYR L  36      -4.030  21.580   2.132  1.00  0.00      LL0  C  
ATOM   3832  OH  TYR L  36      -3.819  21.593   0.766  1.00  0.00      LL0  O  
ATOM   3833  H   TYR L  36      -7.321  23.316   6.234  1.00  0.00      LL0  H  
ATOM   3834  HH  TYR L  36      -3.719  20.683   0.485  1.00  0.00      LL0  H  
ATOM   3835  N   GLN L  37      -7.339  19.551   7.726  1.00  0.00      LL0  N  
ATOM   3836  CA  GLN L  37      -7.662  18.996   9.032  1.00  0.00      LL0  C  
ATOM   3837  C   GLN L  37      -6.433  18.364   9.650  1.00  0.00      LL0  C  
ATOM   3838  O   GLN L  37      -6.029  17.270   9.280  1.00  0.00      LL0  O  
ATOM   3839  CB  GLN L  37      -8.795  17.972   8.893  1.00  0.00      LL0  C  
ATOM   3840  CG  GLN L  37      -9.587  17.747  10.180  1.00  0.00      LL0  C  
ATOM   3841  CD  GLN L  37     -10.754  16.797   9.960  1.00  0.00      LL0  C  
ATOM   3842  NE2 GLN L  37     -11.951  17.378  10.018  1.00  0.00      LL0  N  
ATOM   3843  OE1 GLN L  37     -10.607  15.584   9.845  1.00  0.00      LL0  O  
ATOM   3844  H   GLN L  37      -7.180  18.947   6.943  1.00  0.00      LL0  H  
ATOM   3845 HE21 GLN L  37     -12.071  18.356  10.210  1.00  0.00      LL0  H  
ATOM   3846 HE22 GLN L  37     -12.814  16.871   9.921  1.00  0.00      LL0  H  
ATOM   3847  N   GLN L  38      -5.847  19.099  10.597  1.00  0.00      LL0  N  
ATOM   3848  CA  GLN L  38      -4.811  18.460  11.401  1.00  0.00      LL0  C  
ATOM   3849  C   GLN L  38      -5.434  17.822  12.624  1.00  0.00      LL0  C  
ATOM   3850  O   GLN L  38      -5.913  18.498  13.526  1.00  0.00      LL0  O  
ATOM   3851  CB  GLN L  38      -3.741  19.473  11.820  1.00  0.00      LL0  C  
ATOM   3852  CG  GLN L  38      -2.636  18.849  12.679  1.00  0.00      LL0  C  
ATOM   3853  CD  GLN L  38      -1.666  19.903  13.165  1.00  0.00      LL0  C  
ATOM   3854  NE2 GLN L  38      -0.394  19.570  12.944  1.00  0.00      LL0  N  
ATOM   3855  OE1 GLN L  38      -2.020  20.924  13.745  1.00  0.00      LL0  O  
ATOM   3856  H   GLN L  38      -6.211  19.996  10.857  1.00  0.00      LL0  H  
ATOM   3857 HE21 GLN L  38      -0.133  18.769  12.411  1.00  0.00      LL0  H  
ATOM   3858 HE22 GLN L  38       0.321  20.129  13.366  1.00  0.00      LL0  H  
ATOM   3859  N   LYS L  39      -5.425  16.489  12.632  1.00  0.00      LL0  N  
ATOM   3860  CA  LYS L  39      -5.927  15.909  13.871  1.00  0.00      LL0  C  
ATOM   3861  C   LYS L  39      -4.832  15.654  14.885  1.00  0.00      LL0  C  
ATOM   3862  O   LYS L  39      -3.769  15.149  14.550  1.00  0.00      LL0  O  
ATOM   3863  CB  LYS L  39      -6.814  14.704  13.560  1.00  0.00      LL0  C  
ATOM   3864  CG  LYS L  39      -8.206  15.299  13.385  1.00  0.00      LL0  C  
ATOM   3865  CD  LYS L  39      -9.336  14.401  12.905  1.00  0.00      LL0  C  
ATOM   3866  CE  LYS L  39     -10.599  15.256  12.960  1.00  0.00      LL0  C  
ATOM   3867  NZ  LYS L  39     -11.654  14.719  12.093  1.00  0.00      LL0  N1+
ATOM   3868  H   LYS L  39      -4.979  15.954  11.910  1.00  0.00      LL0  H  
ATOM   3869  HZ1 LYS L  39     -12.403  15.430  11.955  1.00  0.00      LL0  H  
ATOM   3870  HZ2 LYS L  39     -11.292  14.503  11.139  1.00  0.00      LL0  H  
ATOM   3871  HZ3 LYS L  39     -12.137  13.916  12.546  1.00  0.00      LL0  H  
ATOM   3872  N   PRO L  40      -5.104  16.061  16.153  1.00  0.00      LL0  N  
ATOM   3873  CA  PRO L  40      -4.094  15.959  17.216  1.00  0.00      LL0  C  
ATOM   3874  C   PRO L  40      -3.296  14.664  17.252  1.00  0.00      LL0  C  
ATOM   3875  O   PRO L  40      -3.774  13.590  17.619  1.00  0.00      LL0  O  
ATOM   3876  CB  PRO L  40      -4.915  16.230  18.481  1.00  0.00      LL0  C  
ATOM   3877  CG  PRO L  40      -5.993  17.205  18.013  1.00  0.00      LL0  C  
ATOM   3878  CD  PRO L  40      -6.343  16.673  16.629  1.00  0.00      LL0  C  
ATOM   3879  N   GLY L  41      -2.035  14.817  16.820  1.00  0.00      LL0  N  
ATOM   3880  CA  GLY L  41      -1.162  13.649  16.717  1.00  0.00      LL0  C  
ATOM   3881  C   GLY L  41      -1.693  12.585  15.772  1.00  0.00      LL0  C  
ATOM   3882  O   GLY L  41      -1.866  11.426  16.141  1.00  0.00      LL0  O  
ATOM   3883  H   GLY L  41      -1.752  15.709  16.471  1.00  0.00      LL0  H  
ATOM   3884  N   LYS L  42      -1.985  13.055  14.556  1.00  0.00      LL0  N  
ATOM   3885  CA  LYS L  42      -2.344  12.224  13.409  1.00  0.00      LL0  C  
ATOM   3886  C   LYS L  42      -1.921  12.993  12.179  1.00  0.00      LL0  C  
ATOM   3887  O   LYS L  42      -1.531  14.152  12.277  1.00  0.00      LL0  O  
ATOM   3888  CB  LYS L  42      -3.853  11.936  13.305  1.00  0.00      LL0  C  
ATOM   3889  CG  LYS L  42      -4.392  10.944  14.335  1.00  0.00      LL0  C  
ATOM   3890  CD  LYS L  42      -5.314  11.597  15.366  1.00  0.00      LL0  C  
ATOM   3891  CE  LYS L  42      -5.374  10.804  16.672  1.00  0.00      LL0  C  
ATOM   3892  NZ  LYS L  42      -4.092  10.953  17.374  1.00  0.00      LL0  N1+
ATOM   3893  H   LYS L  42      -1.950  14.041  14.365  1.00  0.00      LL0  H  
ATOM   3894  HZ1 LYS L  42      -4.045  10.347  18.212  1.00  0.00      LL0  H  
ATOM   3895  HZ2 LYS L  42      -3.293  10.737  16.738  1.00  0.00      LL0  H  
ATOM   3896  HZ3 LYS L  42      -3.983  11.948  17.663  1.00  0.00      LL0  H  
ATOM   3897  N   ALA L  43      -2.038  12.313  11.033  1.00  0.00      LL0  N  
ATOM   3898  CA  ALA L  43      -1.798  13.000   9.768  1.00  0.00      LL0  C  
ATOM   3899  C   ALA L  43      -2.698  14.207   9.564  1.00  0.00      LL0  C  
ATOM   3900  O   ALA L  43      -3.785  14.321  10.125  1.00  0.00      LL0  O  
ATOM   3901  CB  ALA L  43      -2.005  12.033   8.600  1.00  0.00      LL0  C  
ATOM   3902  H   ALA L  43      -2.210  11.327  11.065  1.00  0.00      LL0  H  
ATOM   3903  N   VAL L  44      -2.182  15.106   8.722  1.00  0.00      LL0  N  
ATOM   3904  CA  VAL L  44      -3.052  16.184   8.263  1.00  0.00      LL0  C  
ATOM   3905  C   VAL L  44      -3.751  15.687   7.009  1.00  0.00      LL0  C  
ATOM   3906  O   VAL L  44      -3.197  14.871   6.285  1.00  0.00      LL0  O  
ATOM   3907  CB  VAL L  44      -2.209  17.441   7.983  1.00  0.00      LL0  C  
ATOM   3908  CG1 VAL L  44      -3.059  18.668   7.647  1.00  0.00      LL0  C  
ATOM   3909  CG2 VAL L  44      -1.259  17.742   9.145  1.00  0.00      LL0  C  
ATOM   3910  H   VAL L  44      -1.324  14.888   8.257  1.00  0.00      LL0  H  
ATOM   3911  N   LYS L  45      -4.970  16.176   6.763  1.00  0.00      LL0  N  
ATOM   3912  CA  LYS L  45      -5.561  15.764   5.495  1.00  0.00      LL0  C  
ATOM   3913  C   LYS L  45      -6.330  16.887   4.834  1.00  0.00      LL0  C  
ATOM   3914  O   LYS L  45      -6.983  17.690   5.494  1.00  0.00      LL0  O  
ATOM   3915  CB  LYS L  45      -6.403  14.496   5.710  1.00  0.00      LL0  C  
ATOM   3916  CG  LYS L  45      -6.286  13.456   4.585  1.00  0.00      LL0  C  
ATOM   3917  CD  LYS L  45      -7.245  13.687   3.417  1.00  0.00      LL0  C  
ATOM   3918  CE  LYS L  45      -8.695  13.462   3.844  1.00  0.00      LL0  C  
ATOM   3919  NZ  LYS L  45      -9.611  13.918   2.797  1.00  0.00      LL0  N1+
ATOM   3920  H   LYS L  45      -5.454  16.727   7.446  1.00  0.00      LL0  H  
ATOM   3921  HZ1 LYS L  45     -10.587  13.732   3.107  1.00  0.00      LL0  H  
ATOM   3922  HZ2 LYS L  45      -9.488  14.940   2.633  1.00  0.00      LL0  H  
ATOM   3923  HZ3 LYS L  45      -9.478  13.402   1.900  1.00  0.00      LL0  H  
ATOM   3924  N   LEU L  46      -6.228  16.916   3.496  1.00  0.00      LL0  N  
ATOM   3925  CA  LEU L  46      -7.022  17.901   2.763  1.00  0.00      LL0  C  
ATOM   3926  C   LEU L  46      -8.525  17.681   2.892  1.00  0.00      LL0  C  
ATOM   3927  O   LEU L  46      -9.039  16.567   2.774  1.00  0.00      LL0  O  
ATOM   3928  CB  LEU L  46      -6.564  17.925   1.298  1.00  0.00      LL0  C  
ATOM   3929  CG  LEU L  46      -7.244  18.958   0.390  1.00  0.00      LL0  C  
ATOM   3930  CD1 LEU L  46      -7.149  20.373   0.939  1.00  0.00      LL0  C  
ATOM   3931  CD2 LEU L  46      -6.706  18.908  -1.035  1.00  0.00      LL0  C  
ATOM   3932  H   LEU L  46      -5.624  16.276   3.015  1.00  0.00      LL0  H  
ATOM   3933  N   LEU L  47      -9.195  18.812   3.147  1.00  0.00      LL0  N  
ATOM   3934  CA  LEU L  47     -10.653  18.815   3.172  1.00  0.00      LL0  C  
ATOM   3935  C   LEU L  47     -11.256  19.404   1.915  1.00  0.00      LL0  C  
ATOM   3936  O   LEU L  47     -11.946  18.756   1.139  1.00  0.00      LL0  O  
ATOM   3937  CB  LEU L  47     -11.169  19.607   4.368  1.00  0.00      LL0  C  
ATOM   3938  CG  LEU L  47     -10.659  19.111   5.710  1.00  0.00      LL0  C  
ATOM   3939  CD1 LEU L  47     -10.843  20.196   6.764  1.00  0.00      LL0  C  
ATOM   3940  CD2 LEU L  47     -11.281  17.770   6.103  1.00  0.00      LL0  C  
ATOM   3941  H   LEU L  47      -8.671  19.656   3.277  1.00  0.00      LL0  H  
ATOM   3942  N   ILE L  48     -10.970  20.702   1.776  1.00  0.00      LL0  N  
ATOM   3943  CA  ILE L  48     -11.578  21.470   0.698  1.00  0.00      LL0  C  
ATOM   3944  C   ILE L  48     -10.443  22.139  -0.039  1.00  0.00      LL0  C  
ATOM   3945  O   ILE L  48      -9.501  22.609   0.583  1.00  0.00      LL0  O  
ATOM   3946  CB  ILE L  48     -12.540  22.514   1.301  1.00  0.00      LL0  C  
ATOM   3947  CG1 ILE L  48     -13.709  21.855   2.042  1.00  0.00      LL0  C  
ATOM   3948  CG2 ILE L  48     -13.048  23.531   0.278  1.00  0.00      LL0  C  
ATOM   3949  CD1 ILE L  48     -14.706  21.158   1.115  1.00  0.00      LL0  C  
ATOM   3950  H   ILE L  48     -10.309  21.154   2.375  1.00  0.00      LL0  H  
ATOM   3951  N   TYR L  49     -10.547  22.160  -1.362  1.00  0.00      LL0  N  
ATOM   3952  CA  TYR L  49      -9.605  22.968  -2.123  1.00  0.00      LL0  C  
ATOM   3953  C   TYR L  49     -10.411  23.858  -3.034  1.00  0.00      LL0  C  
ATOM   3954  O   TYR L  49     -11.611  23.656  -3.186  1.00  0.00      LL0  O  
ATOM   3955  CB  TYR L  49      -8.593  22.094  -2.888  1.00  0.00      LL0  C  
ATOM   3956  CG  TYR L  49      -9.285  21.029  -3.709  1.00  0.00      LL0  C  
ATOM   3957  CD1 TYR L  49      -9.570  21.275  -5.068  1.00  0.00      LL0  C  
ATOM   3958  CD2 TYR L  49      -9.643  19.821  -3.080  1.00  0.00      LL0  C  
ATOM   3959  CE1 TYR L  49     -10.301  20.317  -5.790  1.00  0.00      LL0  C  
ATOM   3960  CE2 TYR L  49     -10.383  18.875  -3.799  1.00  0.00      LL0  C  
ATOM   3961  CZ  TYR L  49     -10.741  19.151  -5.130  1.00  0.00      LL0  C  
ATOM   3962  OH  TYR L  49     -11.567  18.261  -5.788  1.00  0.00      LL0  O  
ATOM   3963  H   TYR L  49     -11.346  21.761  -1.817  1.00  0.00      LL0  H  
ATOM   3964  HH  TYR L  49     -12.116  17.828  -5.131  1.00  0.00      LL0  H  
ATOM   3965  N   TYR L  50      -9.717  24.850  -3.613  1.00  0.00      LL0  N  
ATOM   3966  CA  TYR L  50     -10.370  25.774  -4.543  1.00  0.00      LL0  C  
ATOM   3967  C   TYR L  50     -11.672  26.355  -4.007  1.00  0.00      LL0  C  
ATOM   3968  O   TYR L  50     -12.731  26.279  -4.619  1.00  0.00      LL0  O  
ATOM   3969  CB  TYR L  50     -10.531  25.130  -5.934  1.00  0.00      LL0  C  
ATOM   3970  CG  TYR L  50     -10.593  26.202  -6.999  1.00  0.00      LL0  C  
ATOM   3971  CD1 TYR L  50     -11.848  26.622  -7.488  1.00  0.00      LL0  C  
ATOM   3972  CD2 TYR L  50      -9.387  26.766  -7.461  1.00  0.00      LL0  C  
ATOM   3973  CE1 TYR L  50     -11.901  27.678  -8.411  1.00  0.00      LL0  C  
ATOM   3974  CE2 TYR L  50      -9.440  27.817  -8.388  1.00  0.00      LL0  C  
ATOM   3975  CZ  TYR L  50     -10.696  28.282  -8.825  1.00  0.00      LL0  C  
ATOM   3976  OH  TYR L  50     -10.723  29.377  -9.667  1.00  0.00      LL0  O  
ATOM   3977  H   TYR L  50      -8.779  25.018  -3.307  1.00  0.00      LL0  H  
ATOM   3978  HH  TYR L  50     -11.596  29.485 -10.066  1.00  0.00      LL0  H  
ATOM   3979  N   THR L  51     -11.533  26.895  -2.782  1.00  0.00      LL0  N  
ATOM   3980  CA  THR L  51     -12.655  27.543  -2.095  1.00  0.00      LL0  C  
ATOM   3981  C   THR L  51     -13.772  26.639  -1.559  1.00  0.00      LL0  C  
ATOM   3982  O   THR L  51     -14.045  26.616  -0.362  1.00  0.00      LL0  O  
ATOM   3983  CB  THR L  51     -13.185  28.703  -2.955  1.00  0.00      LL0  C  
ATOM   3984  CG2 THR L  51     -14.294  29.500  -2.282  1.00  0.00      LL0  C  
ATOM   3985  OG1 THR L  51     -12.094  29.561  -3.310  1.00  0.00      LL0  O  
ATOM   3986  H   THR L  51     -10.617  26.908  -2.382  1.00  0.00      LL0  H  
ATOM   3987  HG1 THR L  51     -12.475  30.284  -3.808  1.00  0.00      LL0  H  
ATOM   3988  N   SER L  52     -14.402  25.888  -2.471  1.00  0.00      LL0  N  
ATOM   3989  CA  SER L  52     -15.582  25.141  -2.046  1.00  0.00      LL0  C  
ATOM   3990  C   SER L  52     -15.594  23.670  -2.423  1.00  0.00      LL0  C  
ATOM   3991  O   SER L  52     -16.578  22.967  -2.229  1.00  0.00      LL0  O  
ATOM   3992  CB  SER L  52     -16.835  25.832  -2.587  1.00  0.00      LL0  C  
ATOM   3993  OG  SER L  52     -16.852  27.201  -2.161  1.00  0.00      LL0  O  
ATOM   3994  H   SER L  52     -14.150  25.952  -3.436  1.00  0.00      LL0  H  
ATOM   3995  HG  SER L  52     -17.464  27.226  -1.430  1.00  0.00      LL0  H  
ATOM   3996  N   LYS L  53     -14.478  23.224  -3.009  1.00  0.00      LL0  N  
ATOM   3997  CA  LYS L  53     -14.565  21.897  -3.598  1.00  0.00      LL0  C  
ATOM   3998  C   LYS L  53     -14.054  20.777  -2.713  1.00  0.00      LL0  C  
ATOM   3999  O   LYS L  53     -12.956  20.812  -2.169  1.00  0.00      LL0  O  
ATOM   4000  CB  LYS L  53     -13.877  21.931  -4.955  1.00  0.00      LL0  C  
ATOM   4001  CG  LYS L  53     -14.120  20.709  -5.830  1.00  0.00      LL0  C  
ATOM   4002  CD  LYS L  53     -13.430  20.943  -7.162  1.00  0.00      LL0  C  
ATOM   4003  CE  LYS L  53     -13.361  19.716  -8.061  1.00  0.00      LL0  C  
ATOM   4004  NZ  LYS L  53     -12.585  20.101  -9.238  1.00  0.00      LL0  N1+
ATOM   4005  H   LYS L  53     -13.614  23.732  -3.022  1.00  0.00      LL0  H  
ATOM   4006  HZ1 LYS L  53     -13.010  20.942  -9.690  1.00  0.00      LL0  H  
ATOM   4007  HZ2 LYS L  53     -11.652  20.490  -8.968  1.00  0.00      LL0  H  
ATOM   4008  HZ3 LYS L  53     -12.436  19.361  -9.942  1.00  0.00      LL0  H  
ATOM   4009  N   LEU L  54     -14.927  19.766  -2.605  1.00  0.00      LL0  N  
ATOM   4010  CA  LEU L  54     -14.597  18.596  -1.793  1.00  0.00      LL0  C  
ATOM   4011  C   LEU L  54     -13.387  17.819  -2.291  1.00  0.00      LL0  C  
ATOM   4012  O   LEU L  54     -13.180  17.625  -3.488  1.00  0.00      LL0  O  
ATOM   4013  CB  LEU L  54     -15.815  17.671  -1.714  1.00  0.00      LL0  C  
ATOM   4014  CG  LEU L  54     -15.939  16.903  -0.396  1.00  0.00      LL0  C  
ATOM   4015  CD1 LEU L  54     -16.522  17.783   0.710  1.00  0.00      LL0  C  
ATOM   4016  CD2 LEU L  54     -16.731  15.605  -0.557  1.00  0.00      LL0  C  
ATOM   4017  H   LEU L  54     -15.806  19.847  -3.069  1.00  0.00      LL0  H  
ATOM   4018  N   HIS L  55     -12.599  17.374  -1.309  1.00  0.00      LL0  N  
ATOM   4019  CA  HIS L  55     -11.533  16.432  -1.625  1.00  0.00      LL0  C  
ATOM   4020  C   HIS L  55     -11.975  15.006  -1.328  1.00  0.00      LL0  C  
ATOM   4021  O   HIS L  55     -12.921  14.759  -0.590  1.00  0.00      LL0  O  
ATOM   4022  CB  HIS L  55     -10.275  16.864  -0.849  1.00  0.00      LL0  C  
ATOM   4023  CG  HIS L  55      -9.127  15.893  -0.991  1.00  0.00      LL0  C  
ATOM   4024  CD2 HIS L  55      -8.584  15.106   0.023  1.00  0.00      LL0  C  
ATOM   4025  ND1 HIS L  55      -8.483  15.620  -2.140  1.00  0.00      LL0  N  
ATOM   4026  CE1 HIS L  55      -7.543  14.662  -1.855  1.00  0.00      LL0  C  
ATOM   4027  NE2 HIS L  55      -7.610  14.348  -0.522  1.00  0.00      LL0  N  
ATOM   4028  H   HIS L  55     -12.794  17.630  -0.360  1.00  0.00      LL0  H  
ATOM   4029  HD1 HIS L  55      -8.629  16.031  -3.017  1.00  0.00      LL0  H  
ATOM   4030  N   SER L  56     -11.231  14.063  -1.918  1.00  0.00      LL0  N  
ATOM   4031  CA  SER L  56     -11.391  12.652  -1.581  1.00  0.00      LL0  C  
ATOM   4032  C   SER L  56     -11.447  12.362  -0.086  1.00  0.00      LL0  C  
ATOM   4033  O   SER L  56     -10.593  12.772   0.701  1.00  0.00      LL0  O  
ATOM   4034  CB  SER L  56     -10.253  11.882  -2.249  1.00  0.00      LL0  C  
ATOM   4035  OG  SER L  56      -9.914  12.536  -3.481  1.00  0.00      LL0  O  
ATOM   4036  H   SER L  56     -10.530  14.284  -2.596  1.00  0.00      LL0  H  
ATOM   4037  HG  SER L  56      -9.307  11.961  -3.933  1.00  0.00      LL0  H  
ATOM   4038  N   GLY L  57     -12.521  11.642   0.275  1.00  0.00      LL0  N  
ATOM   4039  CA  GLY L  57     -12.694  11.282   1.681  1.00  0.00      LL0  C  
ATOM   4040  C   GLY L  57     -12.762  12.483   2.606  1.00  0.00      LL0  C  
ATOM   4041  O   GLY L  57     -11.895  12.716   3.444  1.00  0.00      LL0  O  
ATOM   4042  H   GLY L  57     -13.206  11.413  -0.415  1.00  0.00      LL0  H  
ATOM   4043  N   VAL L  58     -13.820  13.265   2.387  1.00  0.00      LL0  N  
ATOM   4044  CA  VAL L  58     -14.108  14.364   3.302  1.00  0.00      LL0  C  
ATOM   4045  C   VAL L  58     -15.580  14.275   3.633  1.00  0.00      LL0  C  
ATOM   4046  O   VAL L  58     -16.411  14.162   2.740  1.00  0.00      LL0  O  
ATOM   4047  CB  VAL L  58     -13.764  15.718   2.656  1.00  0.00      LL0  C  
ATOM   4048  CG1 VAL L  58     -14.167  16.923   3.510  1.00  0.00      LL0  C  
ATOM   4049  CG2 VAL L  58     -12.277  15.785   2.334  1.00  0.00      LL0  C  
ATOM   4050  H   VAL L  58     -14.459  13.101   1.634  1.00  0.00      LL0  H  
ATOM   4051  N   PRO L  59     -15.887  14.285   4.949  1.00  0.00      LL0  N  
ATOM   4052  CA  PRO L  59     -17.296  14.298   5.345  1.00  0.00      LL0  C  
ATOM   4053  C   PRO L  59     -18.060  15.458   4.725  1.00  0.00      LL0  C  
ATOM   4054  O   PRO L  59     -17.687  16.617   4.862  1.00  0.00      LL0  O  
ATOM   4055  CB  PRO L  59     -17.214  14.392   6.873  1.00  0.00      LL0  C  
ATOM   4056  CG  PRO L  59     -15.842  13.837   7.252  1.00  0.00      LL0  C  
ATOM   4057  CD  PRO L  59     -14.969  14.275   6.083  1.00  0.00      LL0  C  
ATOM   4058  N   SER L  60     -19.170  15.098   4.067  1.00  0.00      LL0  N  
ATOM   4059  CA  SER L  60     -19.981  16.081   3.340  1.00  0.00      LL0  C  
ATOM   4060  C   SER L  60     -20.424  17.331   4.098  1.00  0.00      LL0  C  
ATOM   4061  O   SER L  60     -20.820  18.339   3.531  1.00  0.00      LL0  O  
ATOM   4062  CB  SER L  60     -21.185  15.360   2.735  1.00  0.00      LL0  C  
ATOM   4063  OG  SER L  60     -20.854  13.974   2.548  1.00  0.00      LL0  O  
ATOM   4064  H   SER L  60     -19.376  14.135   3.888  1.00  0.00      LL0  H  
ATOM   4065  HG  SER L  60     -21.401  13.662   1.836  1.00  0.00      LL0  H  
ATOM   4066  N   ARG L  61     -20.322  17.225   5.432  1.00  0.00      LL0  N  
ATOM   4067  CA  ARG L  61     -20.591  18.382   6.278  1.00  0.00      LL0  C  
ATOM   4068  C   ARG L  61     -19.756  19.638   6.017  1.00  0.00      LL0  C  
ATOM   4069  O   ARG L  61     -20.165  20.746   6.351  1.00  0.00      LL0  O  
ATOM   4070  CB  ARG L  61     -20.576  17.947   7.753  1.00  0.00      LL0  C  
ATOM   4071  CG  ARG L  61     -19.269  17.315   8.247  1.00  0.00      LL0  C  
ATOM   4072  CD  ARG L  61     -19.420  16.665   9.627  1.00  0.00      LL0  C  
ATOM   4073  NE  ARG L  61     -18.150  16.111  10.099  1.00  0.00      LL0  N  
ATOM   4074  CZ  ARG L  61     -18.089  15.018  10.890  1.00  0.00      LL0  C  
ATOM   4075  NH1 ARG L  61     -19.173  14.312  11.173  1.00  0.00      LL0  N1+
ATOM   4076  NH2 ARG L  61     -16.937  14.630  11.409  1.00  0.00      LL0  N  
ATOM   4077  H   ARG L  61     -19.986  16.370   5.815  1.00  0.00      LL0  H  
ATOM   4078  HE  ARG L  61     -17.294  16.618   9.943  1.00  0.00      LL0  H  
ATOM   4079 HH11 ARG L  61     -19.081  13.545  11.825  1.00  0.00      LL0  H  
ATOM   4080 HH12 ARG L  61     -20.063  14.527  10.778  1.00  0.00      LL0  H  
ATOM   4081 HH21 ARG L  61     -16.911  13.862  12.059  1.00  0.00      LL0  H  
ATOM   4082 HH22 ARG L  61     -16.080  15.114  11.175  1.00  0.00      LL0  H  
ATOM   4083  N   PHE L  62     -18.579  19.440   5.408  1.00  0.00      LL0  N  
ATOM   4084  CA  PHE L  62     -17.744  20.603   5.104  1.00  0.00      LL0  C  
ATOM   4085  C   PHE L  62     -18.231  21.477   3.955  1.00  0.00      LL0  C  
ATOM   4086  O   PHE L  62     -17.896  21.258   2.799  1.00  0.00      LL0  O  
ATOM   4087  CB  PHE L  62     -16.306  20.164   4.812  1.00  0.00      LL0  C  
ATOM   4088  CG  PHE L  62     -15.605  19.692   6.062  1.00  0.00      LL0  C  
ATOM   4089  CD1 PHE L  62     -14.835  20.614   6.800  1.00  0.00      LL0  C  
ATOM   4090  CD2 PHE L  62     -15.714  18.343   6.464  1.00  0.00      LL0  C  
ATOM   4091  CE1 PHE L  62     -14.154  20.181   7.953  1.00  0.00      LL0  C  
ATOM   4092  CE2 PHE L  62     -15.034  17.908   7.615  1.00  0.00      LL0  C  
ATOM   4093  CZ  PHE L  62     -14.259  18.832   8.346  1.00  0.00      LL0  C  
ATOM   4094  H   PHE L  62     -18.304  18.525   5.105  1.00  0.00      LL0  H  
ATOM   4095  N   SER L  63     -18.998  22.517   4.311  1.00  0.00      LL0  N  
ATOM   4096  CA  SER L  63     -19.223  23.505   3.255  1.00  0.00      LL0  C  
ATOM   4097  C   SER L  63     -18.092  24.522   3.170  1.00  0.00      LL0  C  
ATOM   4098  O   SER L  63     -17.673  25.073   4.181  1.00  0.00      LL0  O  
ATOM   4099  CB  SER L  63     -20.601  24.171   3.416  1.00  0.00      LL0  C  
ATOM   4100  OG  SER L  63     -20.842  24.626   4.764  1.00  0.00      LL0  O  
ATOM   4101  H   SER L  63     -19.260  22.657   5.267  1.00  0.00      LL0  H  
ATOM   4102  HG  SER L  63     -19.968  24.715   5.163  1.00  0.00      LL0  H  
ATOM   4103  N   GLY L  64     -17.608  24.749   1.943  1.00  0.00      LL0  N  
ATOM   4104  CA  GLY L  64     -16.586  25.786   1.800  1.00  0.00      LL0  C  
ATOM   4105  C   GLY L  64     -17.155  26.979   1.060  1.00  0.00      LL0  C  
ATOM   4106  O   GLY L  64     -18.113  26.840   0.306  1.00  0.00      LL0  O  
ATOM   4107  H   GLY L  64     -17.995  24.305   1.135  1.00  0.00      LL0  H  
ATOM   4108  N   SER L  65     -16.560  28.151   1.309  1.00  0.00      LL0  N  
ATOM   4109  CA  SER L  65     -17.100  29.358   0.683  1.00  0.00      LL0  C  
ATOM   4110  C   SER L  65     -16.047  30.447   0.567  1.00  0.00      LL0  C  
ATOM   4111  O   SER L  65     -14.942  30.284   1.070  1.00  0.00      LL0  O  
ATOM   4112  CB  SER L  65     -18.341  29.824   1.463  1.00  0.00      LL0  C  
ATOM   4113  OG  SER L  65     -18.099  29.818   2.879  1.00  0.00      LL0  O  
ATOM   4114  H   SER L  65     -15.762  28.215   1.910  1.00  0.00      LL0  H  
ATOM   4115  HG  SER L  65     -17.448  29.145   3.063  1.00  0.00      LL0  H  
ATOM   4116  N   GLY L  66     -16.428  31.559  -0.080  1.00  0.00      LL0  N  
ATOM   4117  CA  GLY L  66     -15.523  32.709  -0.078  1.00  0.00      LL0  C  
ATOM   4118  C   GLY L  66     -15.067  33.101  -1.470  1.00  0.00      LL0  C  
ATOM   4119  O   GLY L  66     -15.376  32.426  -2.444  1.00  0.00      LL0  O  
ATOM   4120  H   GLY L  66     -17.267  31.592  -0.621  1.00  0.00      LL0  H  
ATOM   4121  N   SER L  67     -14.340  34.226  -1.528  1.00  0.00      LL0  N  
ATOM   4122  CA  SER L  67     -13.803  34.728  -2.792  1.00  0.00      LL0  C  
ATOM   4123  C   SER L  67     -12.670  35.715  -2.552  1.00  0.00      LL0  C  
ATOM   4124  O   SER L  67     -12.656  36.441  -1.565  1.00  0.00      LL0  O  
ATOM   4125  CB  SER L  67     -14.884  35.434  -3.624  1.00  0.00      LL0  C  
ATOM   4126  OG  SER L  67     -16.062  34.628  -3.749  1.00  0.00      LL0  O  
ATOM   4127  H   SER L  67     -14.109  34.711  -0.681  1.00  0.00      LL0  H  
ATOM   4128  HG  SER L  67     -15.782  33.715  -3.715  1.00  0.00      LL0  H  
ATOM   4129  N   GLY L  68     -11.734  35.744  -3.516  1.00  0.00      LL0  N  
ATOM   4130  CA  GLY L  68     -10.740  36.822  -3.513  1.00  0.00      LL0  C  
ATOM   4131  C   GLY L  68      -9.744  36.763  -2.367  1.00  0.00      LL0  C  
ATOM   4132  O   GLY L  68      -8.722  36.084  -2.426  1.00  0.00      LL0  O  
ATOM   4133  H   GLY L  68     -11.674  34.986  -4.164  1.00  0.00      LL0  H  
ATOM   4134  N   THR L  69     -10.103  37.506  -1.319  1.00  0.00      LL0  N  
ATOM   4135  CA  THR L  69      -9.288  37.505  -0.111  1.00  0.00      LL0  C  
ATOM   4136  C   THR L  69      -9.806  36.595   0.988  1.00  0.00      LL0  C  
ATOM   4137  O   THR L  69      -9.036  36.027   1.754  1.00  0.00      LL0  O  
ATOM   4138  CB  THR L  69      -9.170  38.943   0.390  1.00  0.00      LL0  C  
ATOM   4139  CG2 THR L  69      -8.030  39.680  -0.311  1.00  0.00      LL0  C  
ATOM   4140  OG1 THR L  69     -10.409  39.637   0.171  1.00  0.00      LL0  O  
ATOM   4141  H   THR L  69     -10.955  38.032  -1.324  1.00  0.00      LL0  H  
ATOM   4142  HG1 THR L  69     -10.985  39.398   0.900  1.00  0.00      LL0  H  
ATOM   4143  N   ASP L  70     -11.142  36.504   1.042  1.00  0.00      LL0  N  
ATOM   4144  CA  ASP L  70     -11.766  35.914   2.225  1.00  0.00      LL0  C  
ATOM   4145  C   ASP L  70     -12.365  34.572   1.901  1.00  0.00      LL0  C  
ATOM   4146  O   ASP L  70     -13.055  34.418   0.900  1.00  0.00      LL0  O  
ATOM   4147  CB  ASP L  70     -12.890  36.808   2.758  1.00  0.00      LL0  C  
ATOM   4148  CG  ASP L  70     -12.364  38.128   3.279  1.00  0.00      LL0  C  
ATOM   4149  OD1 ASP L  70     -12.414  38.359   4.481  1.00  0.00      LL0  O  
ATOM   4150  OD2 ASP L  70     -11.916  38.961   2.497  1.00  0.00      LL0  O1-
ATOM   4151  H   ASP L  70     -11.727  36.843   0.304  1.00  0.00      LL0  H  
ATOM   4152  N   TYR L  71     -12.075  33.597   2.768  1.00  0.00      LL0  N  
ATOM   4153  CA  TYR L  71     -12.632  32.269   2.523  1.00  0.00      LL0  C  
ATOM   4154  C   TYR L  71     -13.112  31.640   3.807  1.00  0.00      LL0  C  
ATOM   4155  O   TYR L  71     -12.488  31.767   4.853  1.00  0.00      LL0  O  
ATOM   4156  CB  TYR L  71     -11.614  31.339   1.851  1.00  0.00      LL0  C  
ATOM   4157  CG  TYR L  71     -11.104  31.927   0.555  1.00  0.00      LL0  C  
ATOM   4158  CD1 TYR L  71     -11.738  31.587  -0.657  1.00  0.00      LL0  C  
ATOM   4159  CD2 TYR L  71     -10.011  32.816   0.600  1.00  0.00      LL0  C  
ATOM   4160  CE1 TYR L  71     -11.277  32.166  -1.852  1.00  0.00      LL0  C  
ATOM   4161  CE2 TYR L  71      -9.566  33.405  -0.589  1.00  0.00      LL0  C  
ATOM   4162  CZ  TYR L  71     -10.199  33.070  -1.799  1.00  0.00      LL0  C  
ATOM   4163  OH  TYR L  71      -9.739  33.652  -2.965  1.00  0.00      LL0  O  
ATOM   4164  H   TYR L  71     -11.433  33.758   3.520  1.00  0.00      LL0  H  
ATOM   4165  HH  TYR L  71      -9.099  34.319  -2.724  1.00  0.00      LL0  H  
ATOM   4166  N   THR L  72     -14.244  30.953   3.689  1.00  0.00      LL0  N  
ATOM   4167  CA  THR L  72     -14.850  30.456   4.911  1.00  0.00      LL0  C  
ATOM   4168  C   THR L  72     -15.152  28.970   4.872  1.00  0.00      LL0  C  
ATOM   4169  O   THR L  72     -16.036  28.494   4.160  1.00  0.00      LL0  O  
ATOM   4170  CB  THR L  72     -16.101  31.283   5.217  1.00  0.00      LL0  C  
ATOM   4171  CG2 THR L  72     -16.500  31.188   6.691  1.00  0.00      LL0  C  
ATOM   4172  OG1 THR L  72     -15.889  32.651   4.836  1.00  0.00      LL0  O  
ATOM   4173  H   THR L  72     -14.713  30.907   2.811  1.00  0.00      LL0  H  
ATOM   4174  HG1 THR L  72     -16.641  33.140   5.145  1.00  0.00      LL0  H  
ATOM   4175  N   LEU L  73     -14.373  28.245   5.684  1.00  0.00      LL0  N  
ATOM   4176  CA  LEU L  73     -14.758  26.864   5.949  1.00  0.00      LL0  C  
ATOM   4177  C   LEU L  73     -15.871  26.854   6.964  1.00  0.00      LL0  C  
ATOM   4178  O   LEU L  73     -15.833  27.555   7.965  1.00  0.00      LL0  O  
ATOM   4179  CB  LEU L  73     -13.580  26.046   6.480  1.00  0.00      LL0  C  
ATOM   4180  CG  LEU L  73     -13.851  24.543   6.602  1.00  0.00      LL0  C  
ATOM   4181  CD1 LEU L  73     -14.236  23.917   5.260  1.00  0.00      LL0  C  
ATOM   4182  CD2 LEU L  73     -12.685  23.811   7.266  1.00  0.00      LL0  C  
ATOM   4183  H   LEU L  73     -13.720  28.725   6.274  1.00  0.00      LL0  H  
ATOM   4184  N   THR L  74     -16.878  26.050   6.648  1.00  0.00      LL0  N  
ATOM   4185  CA  THR L  74     -18.014  25.989   7.548  1.00  0.00      LL0  C  
ATOM   4186  C   THR L  74     -18.546  24.579   7.654  1.00  0.00      LL0  C  
ATOM   4187  O   THR L  74     -19.219  24.072   6.762  1.00  0.00      LL0  O  
ATOM   4188  CB  THR L  74     -19.107  26.953   7.083  1.00  0.00      LL0  C  
ATOM   4189  CG2 THR L  74     -18.906  28.390   7.561  1.00  0.00      LL0  C  
ATOM   4190  OG1 THR L  74     -19.248  26.907   5.652  1.00  0.00      LL0  O  
ATOM   4191  H   THR L  74     -16.862  25.514   5.804  1.00  0.00      LL0  H  
ATOM   4192  HG1 THR L  74     -18.381  27.071   5.287  1.00  0.00      LL0  H  
ATOM   4193  N   ILE L  75     -18.221  23.947   8.786  1.00  0.00      LL0  N  
ATOM   4194  CA  ILE L  75     -18.860  22.651   9.013  1.00  0.00      LL0  C  
ATOM   4195  C   ILE L  75     -20.334  22.884   9.304  1.00  0.00      LL0  C  
ATOM   4196  O   ILE L  75     -20.674  23.739  10.105  1.00  0.00      LL0  O  
ATOM   4197  CB  ILE L  75     -18.164  21.908  10.162  1.00  0.00      LL0  C  
ATOM   4198  CG1 ILE L  75     -16.657  21.814   9.908  1.00  0.00      LL0  C  
ATOM   4199  CG2 ILE L  75     -18.779  20.529  10.416  1.00  0.00      LL0  C  
ATOM   4200  CD1 ILE L  75     -15.883  21.151  11.051  1.00  0.00      LL0  C  
ATOM   4201  H   ILE L  75     -17.762  24.467   9.510  1.00  0.00      LL0  H  
ATOM   4202  N   SER L  76     -21.188  22.154   8.578  1.00  0.00      LL0  N  
ATOM   4203  CA  SER L  76     -22.621  22.420   8.691  1.00  0.00      LL0  C  
ATOM   4204  C   SER L  76     -23.209  22.053  10.035  1.00  0.00      LL0  C  
ATOM   4205  O   SER L  76     -23.786  22.878  10.726  1.00  0.00      LL0  O  
ATOM   4206  CB  SER L  76     -23.363  21.733   7.546  1.00  0.00      LL0  C  
ATOM   4207  OG  SER L  76     -22.706  20.500   7.245  1.00  0.00      LL0  O  
ATOM   4208  H   SER L  76     -20.846  21.422   7.990  1.00  0.00      LL0  H  
ATOM   4209  HG  SER L  76     -22.075  20.696   6.556  1.00  0.00      LL0  H  
ATOM   4210  N   SER L  77     -22.995  20.778  10.360  1.00  0.00      LL0  N  
ATOM   4211  CA  SER L  77     -23.277  20.340  11.715  1.00  0.00      LL0  C  
ATOM   4212  C   SER L  77     -22.026  19.662  12.206  1.00  0.00      LL0  C  
ATOM   4213  O   SER L  77     -21.519  18.727  11.589  1.00  0.00      LL0  O  
ATOM   4214  CB  SER L  77     -24.482  19.393  11.721  1.00  0.00      LL0  C  
ATOM   4215  OG  SER L  77     -24.850  19.026  13.054  1.00  0.00      LL0  O  
ATOM   4216  H   SER L  77     -22.580  20.144   9.708  1.00  0.00      LL0  H  
ATOM   4217  HG  SER L  77     -24.391  18.211  13.254  1.00  0.00      LL0  H  
ATOM   4218  N   LEU L  78     -21.516  20.187  13.322  1.00  0.00      LL0  N  
ATOM   4219  CA  LEU L  78     -20.371  19.490  13.886  1.00  0.00      LL0  C  
ATOM   4220  C   LEU L  78     -20.741  18.163  14.508  1.00  0.00      LL0  C  
ATOM   4221  O   LEU L  78     -21.422  18.097  15.521  1.00  0.00      LL0  O  
ATOM   4222  CB  LEU L  78     -19.659  20.357  14.921  1.00  0.00      LL0  C  
ATOM   4223  CG  LEU L  78     -18.418  19.676  15.506  1.00  0.00      LL0  C  
ATOM   4224  CD1 LEU L  78     -17.368  19.378  14.438  1.00  0.00      LL0  C  
ATOM   4225  CD2 LEU L  78     -17.856  20.445  16.693  1.00  0.00      LL0  C  
ATOM   4226  H   LEU L  78     -21.905  21.018  13.727  1.00  0.00      LL0  H  
ATOM   4227  N   GLN L  79     -20.211  17.103  13.895  1.00  0.00      LL0  N  
ATOM   4228  CA  GLN L  79     -20.158  15.933  14.755  1.00  0.00      LL0  C  
ATOM   4229  C   GLN L  79     -18.759  15.780  15.316  1.00  0.00      LL0  C  
ATOM   4230  O   GLN L  79     -17.756  16.027  14.654  1.00  0.00      LL0  O  
ATOM   4231  CB  GLN L  79     -20.688  14.669  14.072  1.00  0.00      LL0  C  
ATOM   4232  CG  GLN L  79     -21.899  14.865  13.143  1.00  0.00      LL0  C  
ATOM   4233  CD  GLN L  79     -23.062  15.550  13.837  1.00  0.00      LL0  C  
ATOM   4234  NE2 GLN L  79     -23.657  14.813  14.778  1.00  0.00      LL0  N  
ATOM   4235  OE1 GLN L  79     -23.425  16.676  13.527  1.00  0.00      LL0  O  
ATOM   4236  H   GLN L  79     -19.689  17.205  13.050  1.00  0.00      LL0  H  
ATOM   4237 HE21 GLN L  79     -23.356  13.890  15.011  1.00  0.00      LL0  H  
ATOM   4238 HE22 GLN L  79     -24.429  15.227  15.258  1.00  0.00      LL0  H  
ATOM   4239  N   GLN L  80     -18.757  15.433  16.606  1.00  0.00      LL0  N  
ATOM   4240  CA  GLN L  80     -17.571  15.576  17.457  1.00  0.00      LL0  C  
ATOM   4241  C   GLN L  80     -16.216  15.090  16.946  1.00  0.00      LL0  C  
ATOM   4242  O   GLN L  80     -15.169  15.620  17.294  1.00  0.00      LL0  O  
ATOM   4243  CB  GLN L  80     -17.908  15.004  18.831  1.00  0.00      LL0  C  
ATOM   4244  CG  GLN L  80     -18.429  13.574  18.728  1.00  0.00      LL0  C  
ATOM   4245  CD  GLN L  80     -19.343  13.269  19.889  1.00  0.00      LL0  C  
ATOM   4246  NE2 GLN L  80     -18.729  13.165  21.064  1.00  0.00      LL0  N  
ATOM   4247  OE1 GLN L  80     -20.539  13.092  19.712  1.00  0.00      LL0  O  
ATOM   4248  H   GLN L  80     -19.647  15.230  17.013  1.00  0.00      LL0  H  
ATOM   4249 HE21 GLN L  80     -17.769  13.409  21.218  1.00  0.00      LL0  H  
ATOM   4250 HE22 GLN L  80     -19.241  12.780  21.835  1.00  0.00      LL0  H  
ATOM   4251  N   GLU L  81     -16.253  14.069  16.081  1.00  0.00      LL0  N  
ATOM   4252  CA  GLU L  81     -14.976  13.572  15.566  1.00  0.00      LL0  C  
ATOM   4253  C   GLU L  81     -14.224  14.465  14.593  1.00  0.00      LL0  C  
ATOM   4254  O   GLU L  81     -13.197  14.068  14.046  1.00  0.00      LL0  O  
ATOM   4255  CB  GLU L  81     -15.087  12.146  15.006  1.00  0.00      LL0  C  
ATOM   4256  CG  GLU L  81     -15.961  11.930  13.762  1.00  0.00      LL0  C  
ATOM   4257  CD  GLU L  81     -17.420  12.222  14.055  1.00  0.00      LL0  C  
ATOM   4258  OE1 GLU L  81     -17.895  11.880  15.138  1.00  0.00      LL0  O  
ATOM   4259  OE2 GLU L  81     -18.066  12.832  13.212  1.00  0.00      LL0  O1-
ATOM   4260  H   GLU L  81     -17.128  13.748  15.711  1.00  0.00      LL0  H  
ATOM   4261  N   ASP L  82     -14.738  15.692  14.421  1.00  0.00      LL0  N  
ATOM   4262  CA  ASP L  82     -13.875  16.661  13.759  1.00  0.00      LL0  C  
ATOM   4263  C   ASP L  82     -13.092  17.605  14.646  1.00  0.00      LL0  C  
ATOM   4264  O   ASP L  82     -12.539  18.597  14.186  1.00  0.00      LL0  O  
ATOM   4265  CB  ASP L  82     -14.596  17.394  12.629  1.00  0.00      LL0  C  
ATOM   4266  CG  ASP L  82     -14.673  16.513  11.392  1.00  0.00      LL0  C  
ATOM   4267  OD1 ASP L  82     -14.025  15.473  11.318  1.00  0.00      LL0  O  
ATOM   4268  OD2 ASP L  82     -15.437  16.826  10.496  1.00  0.00      LL0  O1-
ATOM   4269  H   ASP L  82     -15.649  15.941  14.756  1.00  0.00      LL0  H  
ATOM   4270  N   PHE L  83     -13.001  17.217  15.931  1.00  0.00      LL0  N  
ATOM   4271  CA  PHE L  83     -11.984  17.797  16.817  1.00  0.00      LL0  C  
ATOM   4272  C   PHE L  83     -10.601  17.835  16.168  1.00  0.00      LL0  C  
ATOM   4273  O   PHE L  83     -10.020  16.797  15.863  1.00  0.00      LL0  O  
ATOM   4274  CB  PHE L  83     -11.980  16.973  18.113  1.00  0.00      LL0  C  
ATOM   4275  CG  PHE L  83     -10.981  17.482  19.127  1.00  0.00      LL0  C  
ATOM   4276  CD1 PHE L  83     -11.256  18.662  19.850  1.00  0.00      LL0  C  
ATOM   4277  CD2 PHE L  83      -9.789  16.755  19.338  1.00  0.00      LL0  C  
ATOM   4278  CE1 PHE L  83     -10.324  19.123  20.799  1.00  0.00      LL0  C  
ATOM   4279  CE2 PHE L  83      -8.856  17.215  20.285  1.00  0.00      LL0  C  
ATOM   4280  CZ  PHE L  83      -9.133  18.395  21.005  1.00  0.00      LL0  C  
ATOM   4281  H   PHE L  83     -13.616  16.513  16.289  1.00  0.00      LL0  H  
ATOM   4282  N   ALA L  84     -10.132  19.071  15.928  1.00  0.00      LL0  N  
ATOM   4283  CA  ALA L  84      -8.928  19.231  15.114  1.00  0.00      LL0  C  
ATOM   4284  C   ALA L  84      -8.433  20.657  15.110  1.00  0.00      LL0  C  
ATOM   4285  O   ALA L  84      -9.157  21.583  15.454  1.00  0.00      LL0  O  
ATOM   4286  CB  ALA L  84      -9.200  18.885  13.649  1.00  0.00      LL0  C  
ATOM   4287  H   ALA L  84     -10.636  19.885  16.217  1.00  0.00      LL0  H  
ATOM   4288  N   THR L  85      -7.186  20.783  14.654  1.00  0.00      LL0  N  
ATOM   4289  CA  THR L  85      -6.693  22.098  14.276  1.00  0.00      LL0  C  
ATOM   4290  C   THR L  85      -6.857  22.308  12.779  1.00  0.00      LL0  C  
ATOM   4291  O   THR L  85      -6.386  21.527  11.963  1.00  0.00      LL0  O  
ATOM   4292  CB  THR L  85      -5.225  22.227  14.684  1.00  0.00      LL0  C  
ATOM   4293  CG2 THR L  85      -4.766  23.687  14.703  1.00  0.00      LL0  C  
ATOM   4294  OG1 THR L  85      -5.003  21.612  15.959  1.00  0.00      LL0  O  
ATOM   4295  H   THR L  85      -6.624  19.981  14.455  1.00  0.00      LL0  H  
ATOM   4296  HG1 THR L  85      -4.062  21.492  16.019  1.00  0.00      LL0  H  
ATOM   4297  N   TYR L  86      -7.571  23.381  12.441  1.00  0.00      LL0  N  
ATOM   4298  CA  TYR L  86      -7.767  23.662  11.025  1.00  0.00      LL0  C  
ATOM   4299  C   TYR L  86      -6.784  24.680  10.512  1.00  0.00      LL0  C  
ATOM   4300  O   TYR L  86      -6.390  25.588  11.236  1.00  0.00      LL0  O  
ATOM   4301  CB  TYR L  86      -9.198  24.138  10.778  1.00  0.00      LL0  C  
ATOM   4302  CG  TYR L  86     -10.139  22.985  11.017  1.00  0.00      LL0  C  
ATOM   4303  CD1 TYR L  86     -10.440  22.144   9.930  1.00  0.00      LL0  C  
ATOM   4304  CD2 TYR L  86     -10.667  22.766  12.307  1.00  0.00      LL0  C  
ATOM   4305  CE1 TYR L  86     -11.251  21.023  10.148  1.00  0.00      LL0  C  
ATOM   4306  CE2 TYR L  86     -11.473  21.638  12.525  1.00  0.00      LL0  C  
ATOM   4307  CZ  TYR L  86     -11.731  20.771  11.445  1.00  0.00      LL0  C  
ATOM   4308  OH  TYR L  86     -12.461  19.621  11.645  1.00  0.00      LL0  O  
ATOM   4309  H   TYR L  86      -7.939  23.972  13.155  1.00  0.00      LL0  H  
ATOM   4310  HH  TYR L  86     -12.628  19.510  12.581  1.00  0.00      LL0  H  
ATOM   4311  N   PHE L  87      -6.420  24.497   9.239  1.00  0.00      LL0  N  
ATOM   4312  CA  PHE L  87      -5.538  25.470   8.595  1.00  0.00      LL0  C  
ATOM   4313  C   PHE L  87      -6.087  25.855   7.240  1.00  0.00      LL0  C  
ATOM   4314  O   PHE L  87      -6.791  25.076   6.610  1.00  0.00      LL0  O  
ATOM   4315  CB  PHE L  87      -4.130  24.900   8.390  1.00  0.00      LL0  C  
ATOM   4316  CG  PHE L  87      -3.447  24.598   9.702  1.00  0.00      LL0  C  
ATOM   4317  CD1 PHE L  87      -2.688  25.608  10.330  1.00  0.00      LL0  C  
ATOM   4318  CD2 PHE L  87      -3.565  23.311  10.271  1.00  0.00      LL0  C  
ATOM   4319  CE1 PHE L  87      -2.026  25.324  11.539  1.00  0.00      LL0  C  
ATOM   4320  CE2 PHE L  87      -2.904  23.028  11.480  1.00  0.00      LL0  C  
ATOM   4321  CZ  PHE L  87      -2.135  24.035  12.100  1.00  0.00      LL0  C  
ATOM   4322  H   PHE L  87      -6.763  23.696   8.743  1.00  0.00      LL0  H  
ATOM   4323  N   CYS L  88      -5.717  27.063   6.805  1.00  0.00      LL0  N  
ATOM   4324  CA  CYS L  88      -5.872  27.334   5.375  1.00  0.00      LL0  C  
ATOM   4325  C   CYS L  88      -4.543  27.182   4.658  1.00  0.00      LL0  C  
ATOM   4326  O   CYS L  88      -3.520  27.004   5.307  1.00  0.00      LL0  O  
ATOM   4327  CB  CYS L  88      -6.477  28.724   5.152  1.00  0.00      LL0  C  
ATOM   4328  SG  CYS L  88      -5.986  29.940   6.405  1.00  0.00      LL0  S  
ATOM   4329  H   CYS L  88      -5.211  27.685   7.404  1.00  0.00      LL0  H  
ATOM   4330  N   LEU L  89      -4.595  27.276   3.322  1.00  0.00      LL0  N  
ATOM   4331  CA  LEU L  89      -3.384  27.342   2.499  1.00  0.00      LL0  C  
ATOM   4332  C   LEU L  89      -3.688  28.226   1.309  1.00  0.00      LL0  C  
ATOM   4333  O   LEU L  89      -4.816  28.215   0.829  1.00  0.00      LL0  O  
ATOM   4334  CB  LEU L  89      -3.000  25.933   2.018  1.00  0.00      LL0  C  
ATOM   4335  CG  LEU L  89      -1.934  25.821   0.912  1.00  0.00      LL0  C  
ATOM   4336  CD1 LEU L  89      -0.548  26.265   1.369  1.00  0.00      LL0  C  
ATOM   4337  CD2 LEU L  89      -1.887  24.428   0.290  1.00  0.00      LL0  C  
ATOM   4338  H   LEU L  89      -5.484  27.254   2.859  1.00  0.00      LL0  H  
ATOM   4339  N   GLN L  90      -2.668  28.963   0.851  1.00  0.00      LL0  N  
ATOM   4340  CA  GLN L  90      -2.832  29.606  -0.448  1.00  0.00      LL0  C  
ATOM   4341  C   GLN L  90      -1.821  29.126  -1.469  1.00  0.00      LL0  C  
ATOM   4342  O   GLN L  90      -0.728  28.694  -1.125  1.00  0.00      LL0  O  
ATOM   4343  CB  GLN L  90      -2.831  31.131  -0.308  1.00  0.00      LL0  C  
ATOM   4344  CG  GLN L  90      -1.533  31.805   0.151  1.00  0.00      LL0  C  
ATOM   4345  CD  GLN L  90      -0.559  31.960  -0.995  1.00  0.00      LL0  C  
ATOM   4346  NE2 GLN L  90       0.702  32.013  -0.590  1.00  0.00      LL0  N  
ATOM   4347  OE1 GLN L  90      -0.910  32.010  -2.169  1.00  0.00      LL0  O  
ATOM   4348  H   GLN L  90      -1.787  28.963   1.331  1.00  0.00      LL0  H  
ATOM   4349 HE21 GLN L  90       0.954  32.044   0.380  1.00  0.00      LL0  H  
ATOM   4350 HE22 GLN L  90       1.472  32.005  -1.235  1.00  0.00      LL0  H  
ATOM   4351  N   GLY L  91      -2.234  29.234  -2.738  1.00  0.00      LL0  N  
ATOM   4352  CA  GLY L  91      -1.322  28.797  -3.792  1.00  0.00      LL0  C  
ATOM   4353  C   GLY L  91      -0.946  29.842  -4.834  1.00  0.00      LL0  C  
ATOM   4354  O   GLY L  91      -0.197  29.581  -5.766  1.00  0.00      LL0  O  
ATOM   4355  H   GLY L  91      -3.169  29.547  -2.912  1.00  0.00      LL0  H  
ATOM   4356  N   LYS L  92      -1.507  31.048  -4.656  1.00  0.00      LL0  N  
ATOM   4357  CA  LYS L  92      -1.351  32.114  -5.654  1.00  0.00      LL0  C  
ATOM   4358  C   LYS L  92       0.095  32.447  -6.011  1.00  0.00      LL0  C  
ATOM   4359  O   LYS L  92       0.453  32.682  -7.168  1.00  0.00      LL0  O  
ATOM   4360  CB  LYS L  92      -2.092  33.352  -5.133  1.00  0.00      LL0  C  
ATOM   4361  CG  LYS L  92      -2.145  34.624  -5.993  1.00  0.00      LL0  C  
ATOM   4362  CD  LYS L  92      -2.939  34.489  -7.295  1.00  0.00      LL0  C  
ATOM   4363  CE  LYS L  92      -3.260  35.843  -7.945  1.00  0.00      LL0  C  
ATOM   4364  NZ  LYS L  92      -4.231  36.569  -7.119  1.00  0.00      LL0  N1+
ATOM   4365  H   LYS L  92      -1.905  31.243  -3.758  1.00  0.00      LL0  H  
ATOM   4366  HZ1 LYS L  92      -4.588  37.451  -7.548  1.00  0.00      LL0  H  
ATOM   4367  HZ2 LYS L  92      -5.097  36.005  -7.005  1.00  0.00      LL0  H  
ATOM   4368  HZ3 LYS L  92      -3.877  36.799  -6.171  1.00  0.00      LL0  H  
ATOM   4369  N   MET L  93       0.898  32.480  -4.937  1.00  0.00      LL0  N  
ATOM   4370  CA  MET L  93       2.292  32.881  -5.086  1.00  0.00      LL0  C  
ATOM   4371  C   MET L  93       3.120  32.265  -3.975  1.00  0.00      LL0  C  
ATOM   4372  O   MET L  93       2.603  31.937  -2.914  1.00  0.00      LL0  O  
ATOM   4373  CB  MET L  93       2.382  34.414  -5.061  1.00  0.00      LL0  C  
ATOM   4374  CG  MET L  93       3.667  35.009  -5.646  1.00  0.00      LL0  C  
ATOM   4375  SD  MET L  93       3.720  36.804  -5.522  1.00  0.00      LL0  S  
ATOM   4376  CE  MET L  93       3.877  36.931  -3.733  1.00  0.00      LL0  C  
ATOM   4377  H   MET L  93       0.548  32.246  -4.025  1.00  0.00      LL0  H  
ATOM   4378  N   LEU L  94       4.425  32.133  -4.259  1.00  0.00      LL0  N  
ATOM   4379  CA  LEU L  94       5.362  31.809  -3.183  1.00  0.00      LL0  C  
ATOM   4380  C   LEU L  94       5.398  32.915  -2.135  1.00  0.00      LL0  C  
ATOM   4381  O   LEU L  94       5.299  34.083  -2.490  1.00  0.00      LL0  O  
ATOM   4382  CB  LEU L  94       6.764  31.623  -3.770  1.00  0.00      LL0  C  
ATOM   4383  CG  LEU L  94       6.925  30.374  -4.636  1.00  0.00      LL0  C  
ATOM   4384  CD1 LEU L  94       8.242  30.386  -5.413  1.00  0.00      LL0  C  
ATOM   4385  CD2 LEU L  94       6.781  29.102  -3.806  1.00  0.00      LL0  C  
ATOM   4386  H   LEU L  94       4.765  32.434  -5.146  1.00  0.00      LL0  H  
ATOM   4387  N   PRO L  95       5.553  32.528  -0.845  1.00  0.00      LL0  N  
ATOM   4388  CA  PRO L  95       5.532  31.130  -0.393  1.00  0.00      LL0  C  
ATOM   4389  C   PRO L  95       4.118  30.600  -0.322  1.00  0.00      LL0  C  
ATOM   4390  O   PRO L  95       3.177  31.341  -0.088  1.00  0.00      LL0  O  
ATOM   4391  CB  PRO L  95       6.142  31.233   1.002  1.00  0.00      LL0  C  
ATOM   4392  CG  PRO L  95       5.720  32.609   1.506  1.00  0.00      LL0  C  
ATOM   4393  CD  PRO L  95       5.755  33.468   0.249  1.00  0.00      LL0  C  
ATOM   4394  N   TRP L  96       4.015  29.281  -0.514  1.00  0.00      LL0  N  
ATOM   4395  CA  TRP L  96       2.697  28.675  -0.336  1.00  0.00      LL0  C  
ATOM   4396  C   TRP L  96       2.339  28.536   1.134  1.00  0.00      LL0  C  
ATOM   4397  O   TRP L  96       2.560  27.517   1.775  1.00  0.00      LL0  O  
ATOM   4398  CB  TRP L  96       2.647  27.332  -1.064  1.00  0.00      LL0  C  
ATOM   4399  CG  TRP L  96       2.851  27.546  -2.548  1.00  0.00      LL0  C  
ATOM   4400  CD1 TRP L  96       2.121  28.407  -3.381  1.00  0.00      LL0  C  
ATOM   4401  CD2 TRP L  96       3.799  26.895  -3.420  1.00  0.00      LL0  C  
ATOM   4402  CE2 TRP L  96       3.578  27.405  -4.745  1.00  0.00      LL0  C  
ATOM   4403  CE3 TRP L  96       4.797  25.922  -3.198  1.00  0.00      LL0  C  
ATOM   4404  NE1 TRP L  96       2.538  28.327  -4.673  1.00  0.00      LL0  N  
ATOM   4405  CZ2 TRP L  96       4.361  26.930  -5.819  1.00  0.00      LL0  C  
ATOM   4406  CZ3 TRP L  96       5.572  25.455  -4.281  1.00  0.00      LL0  C  
ATOM   4407  CH2 TRP L  96       5.355  25.956  -5.584  1.00  0.00      LL0  C  
ATOM   4408  H   TRP L  96       4.823  28.714  -0.650  1.00  0.00      LL0  H  
ATOM   4409  HE1 TRP L  96       2.122  28.788  -5.438  1.00  0.00      LL0  H  
ATOM   4410  N   THR L  97       1.829  29.650   1.655  1.00  0.00      LL0  N  
ATOM   4411  CA  THR L  97       1.623  29.725   3.092  1.00  0.00      LL0  C  
ATOM   4412  C   THR L  97       0.367  29.053   3.600  1.00  0.00      LL0  C  
ATOM   4413  O   THR L  97      -0.699  29.092   2.994  1.00  0.00      LL0  O  
ATOM   4414  CB  THR L  97       1.672  31.186   3.521  1.00  0.00      LL0  C  
ATOM   4415  CG2 THR L  97       3.074  31.562   3.997  1.00  0.00      LL0  C  
ATOM   4416  OG1 THR L  97       1.259  32.047   2.446  1.00  0.00      LL0  O  
ATOM   4417  H   THR L  97       1.665  30.460   1.092  1.00  0.00      LL0  H  
ATOM   4418  HG1 THR L  97       1.229  32.913   2.851  1.00  0.00      LL0  H  
ATOM   4419  N   PHE L  98       0.561  28.434   4.769  1.00  0.00      LL0  N  
ATOM   4420  CA  PHE L  98      -0.603  27.944   5.492  1.00  0.00      LL0  C  
ATOM   4421  C   PHE L  98      -1.073  28.985   6.486  1.00  0.00      LL0  C  
ATOM   4422  O   PHE L  98      -0.438  30.018   6.671  1.00  0.00      LL0  O  
ATOM   4423  CB  PHE L  98      -0.284  26.635   6.214  1.00  0.00      LL0  C  
ATOM   4424  CG  PHE L  98      -0.047  25.505   5.240  1.00  0.00      LL0  C  
ATOM   4425  CD1 PHE L  98       1.217  25.357   4.627  1.00  0.00      LL0  C  
ATOM   4426  CD2 PHE L  98      -1.101  24.606   4.969  1.00  0.00      LL0  C  
ATOM   4427  CE1 PHE L  98       1.428  24.299   3.723  1.00  0.00      LL0  C  
ATOM   4428  CE2 PHE L  98      -0.889  23.545   4.068  1.00  0.00      LL0  C  
ATOM   4429  CZ  PHE L  98       0.373  23.403   3.453  1.00  0.00      LL0  C  
ATOM   4430  H   PHE L  98       1.452  28.454   5.218  1.00  0.00      LL0  H  
ATOM   4431  N   GLY L  99      -2.210  28.667   7.112  1.00  0.00      LL0  N  
ATOM   4432  CA  GLY L  99      -2.696  29.556   8.159  1.00  0.00      LL0  C  
ATOM   4433  C   GLY L  99      -2.100  29.252   9.518  1.00  0.00      LL0  C  
ATOM   4434  O   GLY L  99      -1.286  28.349   9.694  1.00  0.00      LL0  O  
ATOM   4435  H   GLY L  99      -2.652  27.799   6.887  1.00  0.00      LL0  H  
ATOM   4436  N   GLN L 100      -2.549  30.070  10.479  1.00  0.00      LL0  N  
ATOM   4437  CA  GLN L 100      -2.020  29.913  11.831  1.00  0.00      LL0  C  
ATOM   4438  C   GLN L 100      -2.664  28.802  12.635  1.00  0.00      LL0  C  
ATOM   4439  O   GLN L 100      -2.049  28.213  13.514  1.00  0.00      LL0  O  
ATOM   4440  CB  GLN L 100      -2.084  31.212  12.643  1.00  0.00      LL0  C  
ATOM   4441  CG  GLN L 100      -1.672  32.488  11.902  1.00  0.00      LL0  C  
ATOM   4442  CD  GLN L 100      -2.900  33.158  11.319  1.00  0.00      LL0  C  
ATOM   4443  NE2 GLN L 100      -2.846  34.490  11.373  1.00  0.00      LL0  N  
ATOM   4444  OE1 GLN L 100      -3.853  32.524  10.880  1.00  0.00      LL0  O  
ATOM   4445  H   GLN L 100      -3.261  30.742  10.265  1.00  0.00      LL0  H  
ATOM   4446 HE21 GLN L 100      -2.052  34.967  11.738  1.00  0.00      LL0  H  
ATOM   4447 HE22 GLN L 100      -3.604  35.047  11.027  1.00  0.00      LL0  H  
ATOM   4448  N   GLY L 101      -3.934  28.545  12.300  1.00  0.00      LL0  N  
ATOM   4449  CA  GLY L 101      -4.596  27.497  13.064  1.00  0.00      LL0  C  
ATOM   4450  C   GLY L 101      -5.904  27.906  13.707  1.00  0.00      LL0  C  
ATOM   4451  O   GLY L 101      -6.111  29.031  14.148  1.00  0.00      LL0  O  
ATOM   4452  H   GLY L 101      -4.390  29.018  11.547  1.00  0.00      LL0  H  
ATOM   4453  N   THR L 102      -6.771  26.893  13.746  1.00  0.00      LL0  N  
ATOM   4454  CA  THR L 102      -8.027  26.985  14.479  1.00  0.00      LL0  C  
ATOM   4455  C   THR L 102      -8.192  25.743  15.332  1.00  0.00      LL0  C  
ATOM   4456  O   THR L 102      -8.409  24.662  14.802  1.00  0.00      LL0  O  
ATOM   4457  CB  THR L 102      -9.174  27.104  13.465  1.00  0.00      LL0  C  
ATOM   4458  CG2 THR L 102     -10.573  26.948  14.074  1.00  0.00      LL0  C  
ATOM   4459  OG1 THR L 102      -9.063  28.346  12.760  1.00  0.00      LL0  O  
ATOM   4460  H   THR L 102      -6.552  26.077  13.211  1.00  0.00      LL0  H  
ATOM   4461  HG1 THR L 102      -9.105  29.009  13.448  1.00  0.00      LL0  H  
ATOM   4462  N   LYS L 103      -8.087  25.905  16.655  1.00  0.00      LL0  N  
ATOM   4463  CA  LYS L 103      -8.462  24.723  17.425  1.00  0.00      LL0  C  
ATOM   4464  C   LYS L 103      -9.958  24.635  17.658  1.00  0.00      LL0  C  
ATOM   4465  O   LYS L 103     -10.571  25.436  18.355  1.00  0.00      LL0  O  
ATOM   4466  CB  LYS L 103      -7.674  24.583  18.737  1.00  0.00      LL0  C  
ATOM   4467  CG  LYS L 103      -8.035  23.265  19.438  1.00  0.00      LL0  C  
ATOM   4468  CD  LYS L 103      -7.242  22.905  20.694  1.00  0.00      LL0  C  
ATOM   4469  CE  LYS L 103      -7.842  21.654  21.346  1.00  0.00      LL0  C  
ATOM   4470  NZ  LYS L 103      -6.933  21.112  22.361  1.00  0.00      LL0  N1+
ATOM   4471  H   LYS L 103      -7.945  26.811  17.056  1.00  0.00      LL0  H  
ATOM   4472  HZ1 LYS L 103      -7.258  20.200  22.753  1.00  0.00      LL0  H  
ATOM   4473  HZ2 LYS L 103      -6.039  20.796  21.924  1.00  0.00      LL0  H  
ATOM   4474  HZ3 LYS L 103      -6.730  21.747  23.149  1.00  0.00      LL0  H  
ATOM   4475  N   LEU L 104     -10.507  23.597  17.031  1.00  0.00      LL0  N  
ATOM   4476  CA  LEU L 104     -11.859  23.191  17.382  1.00  0.00      LL0  C  
ATOM   4477  C   LEU L 104     -11.837  22.410  18.686  1.00  0.00      LL0  C  
ATOM   4478  O   LEU L 104     -10.943  21.606  18.921  1.00  0.00      LL0  O  
ATOM   4479  CB  LEU L 104     -12.409  22.375  16.211  1.00  0.00      LL0  C  
ATOM   4480  CG  LEU L 104     -13.856  21.900  16.318  1.00  0.00      LL0  C  
ATOM   4481  CD1 LEU L 104     -14.827  23.035  16.629  1.00  0.00      LL0  C  
ATOM   4482  CD2 LEU L 104     -14.264  21.168  15.046  1.00  0.00      LL0  C  
ATOM   4483  H   LEU L 104      -9.922  23.004  16.474  1.00  0.00      LL0  H  
ATOM   4484  N   GLU L 105     -12.837  22.713  19.516  1.00  0.00      LL0  N  
ATOM   4485  CA  GLU L 105     -12.994  22.052  20.807  1.00  0.00      LL0  C  
ATOM   4486  C   GLU L 105     -14.453  21.643  20.893  1.00  0.00      LL0  C  
ATOM   4487  O   GLU L 105     -15.308  22.306  20.310  1.00  0.00      LL0  O  
ATOM   4488  CB  GLU L 105     -12.574  23.050  21.896  1.00  0.00      LL0  C  
ATOM   4489  CG  GLU L 105     -12.325  22.508  23.311  1.00  0.00      LL0  C  
ATOM   4490  CD  GLU L 105     -13.603  22.018  23.965  1.00  0.00      LL0  C  
ATOM   4491  OE1 GLU L 105     -13.600  20.921  24.509  1.00  0.00      LL0  O  
ATOM   4492  OE2 GLU L 105     -14.607  22.719  23.919  1.00  0.00      LL0  O1-
ATOM   4493  H   GLU L 105     -13.533  23.384  19.254  1.00  0.00      LL0  H  
ATOM   4494  N   ILE L 106     -14.710  20.511  21.554  1.00  0.00      LL0  N  
ATOM   4495  CA  ILE L 106     -16.095  20.055  21.527  1.00  0.00      LL0  C  
ATOM   4496  C   ILE L 106     -16.883  20.481  22.750  1.00  0.00      LL0  C  
ATOM   4497  O   ILE L 106     -16.815  19.882  23.818  1.00  0.00      LL0  O  
ATOM   4498  CB  ILE L 106     -16.207  18.535  21.311  1.00  0.00      LL0  C  
ATOM   4499  CG1 ILE L 106     -15.269  18.024  20.209  1.00  0.00      LL0  C  
ATOM   4500  CG2 ILE L 106     -17.664  18.127  21.058  1.00  0.00      LL0  C  
ATOM   4501  CD1 ILE L 106     -15.523  18.628  18.827  1.00  0.00      LL0  C  
ATOM   4502  H   ILE L 106     -14.018  20.104  22.157  1.00  0.00      LL0  H  
ATOM   4503  N   LYS L 107     -17.691  21.524  22.508  1.00  0.00      LL0  N  
ATOM   4504  CA  LYS L 107     -18.661  21.955  23.514  1.00  0.00      LL0  C  
ATOM   4505  C   LYS L 107     -19.665  20.863  23.849  1.00  0.00      LL0  C  
ATOM   4506  O   LYS L 107     -20.577  20.567  23.083  1.00  0.00      LL0  O  
ATOM   4507  CB  LYS L 107     -19.413  23.202  23.041  1.00  0.00      LL0  C  
ATOM   4508  CG  LYS L 107     -20.145  23.990  24.133  1.00  0.00      LL0  C  
ATOM   4509  CD  LYS L 107     -21.351  24.835  23.674  1.00  0.00      LL0  C  
ATOM   4510  CE  LYS L 107     -21.141  25.957  22.639  1.00  0.00      LL0  C  
ATOM   4511  NZ  LYS L 107     -20.911  25.410  21.297  1.00  0.00      LL0  N1+
ATOM   4512  H   LYS L 107     -17.650  21.885  21.577  1.00  0.00      LL0  H  
ATOM   4513  HZ1 LYS L 107     -19.904  25.453  21.050  1.00  0.00      LL0  H  
ATOM   4514  HZ2 LYS L 107     -21.227  24.420  21.264  1.00  0.00      LL0  H  
ATOM   4515  HZ3 LYS L 107     -21.444  25.888  20.536  1.00  0.00      LL0  H  
ATOM   4516  N   ARG L 108     -19.456  20.283  25.029  1.00  0.00      LL0  N  
ATOM   4517  CA  ARG L 108     -20.358  19.216  25.450  1.00  0.00      LL0  C  
ATOM   4518  C   ARG L 108     -20.782  19.348  26.903  1.00  0.00      LL0  C  
ATOM   4519  O   ARG L 108     -20.530  20.347  27.562  1.00  0.00      LL0  O  
ATOM   4520  CB  ARG L 108     -19.744  17.841  25.160  1.00  0.00      LL0  C  
ATOM   4521  CG  ARG L 108     -18.340  17.663  25.733  1.00  0.00      LL0  C  
ATOM   4522  CD  ARG L 108     -18.142  16.278  26.335  1.00  0.00      LL0  C  
ATOM   4523  NE  ARG L 108     -18.884  16.138  27.586  1.00  0.00      LL0  N  
ATOM   4524  CZ  ARG L 108     -19.206  14.919  28.058  1.00  0.00      LL0  C  
ATOM   4525  NH1 ARG L 108     -19.013  13.845  27.319  1.00  0.00      LL0  N1+
ATOM   4526  NH2 ARG L 108     -19.704  14.803  29.281  1.00  0.00      LL0  N  
ATOM   4527  H   ARG L 108     -18.646  20.563  25.547  1.00  0.00      LL0  H  
ATOM   4528  HE  ARG L 108     -19.026  16.941  28.170  1.00  0.00      LL0  H  
ATOM   4529 HH11 ARG L 108     -19.108  12.896  27.661  1.00  0.00      LL0  H  
ATOM   4530 HH12 ARG L 108     -18.719  13.905  26.362  1.00  0.00      LL0  H  
ATOM   4531 HH21 ARG L 108     -19.904  13.901  29.664  1.00  0.00      LL0  H  
ATOM   4532 HH22 ARG L 108     -19.879  15.636  29.816  1.00  0.00      LL0  H  
ATOM   4533  N   THR L 109     -21.447  18.293  27.392  1.00  0.00      LL0  N  
ATOM   4534  CA  THR L 109     -21.912  18.335  28.774  1.00  0.00      LL0  C  
ATOM   4535  C   THR L 109     -20.794  18.332  29.804  1.00  0.00      LL0  C  
ATOM   4536  O   THR L 109     -19.907  17.482  29.802  1.00  0.00      LL0  O  
ATOM   4537  CB  THR L 109     -22.857  17.153  28.978  1.00  0.00      LL0  C  
ATOM   4538  CG2 THR L 109     -24.275  17.498  28.517  1.00  0.00      LL0  C  
ATOM   4539  OG1 THR L 109     -22.370  16.018  28.243  1.00  0.00      LL0  O  
ATOM   4540  H   THR L 109     -21.599  17.445  26.884  1.00  0.00      LL0  H  
ATOM   4541  HG1 THR L 109     -23.036  15.342  28.319  1.00  0.00      LL0  H  
ATOM   4542  N   VAL L 110     -20.898  19.321  30.702  1.00  0.00      LL0  N  
ATOM   4543  CA  VAL L 110     -20.007  19.356  31.864  1.00  0.00      LL0  C  
ATOM   4544  C   VAL L 110     -20.119  18.060  32.666  1.00  0.00      LL0  C  
ATOM   4545  O   VAL L 110     -21.189  17.467  32.743  1.00  0.00      LL0  O  
ATOM   4546  CB  VAL L 110     -20.343  20.606  32.698  1.00  0.00      LL0  C  
ATOM   4547  CG1 VAL L 110     -19.525  20.740  33.983  1.00  0.00      LL0  C  
ATOM   4548  CG2 VAL L 110     -20.192  21.862  31.835  1.00  0.00      LL0  C  
ATOM   4549  H   VAL L 110     -21.624  19.996  30.589  1.00  0.00      LL0  H  
ATOM   4550  N   ALA L 111     -18.973  17.613  33.193  1.00  0.00      LL0  N  
ATOM   4551  CA  ALA L 111     -18.986  16.292  33.810  1.00  0.00      LL0  C  
ATOM   4552  C   ALA L 111     -18.290  16.274  35.153  1.00  0.00      LL0  C  
ATOM   4553  O   ALA L 111     -17.466  17.128  35.461  1.00  0.00      LL0  O  
ATOM   4554  CB  ALA L 111     -18.330  15.264  32.884  1.00  0.00      LL0  C  
ATOM   4555  H   ALA L 111     -18.151  18.184  33.169  1.00  0.00      LL0  H  
ATOM   4556  N   ALA L 112     -18.676  15.264  35.941  1.00  0.00      LL0  N  
ATOM   4557  CA  ALA L 112     -18.038  15.118  37.245  1.00  0.00      LL0  C  
ATOM   4558  C   ALA L 112     -16.817  14.227  37.154  1.00  0.00      LL0  C  
ATOM   4559  O   ALA L 112     -16.887  13.097  36.686  1.00  0.00      LL0  O  
ATOM   4560  CB  ALA L 112     -19.020  14.522  38.257  1.00  0.00      LL0  C  
ATOM   4561  H   ALA L 112     -19.266  14.541  35.586  1.00  0.00      LL0  H  
ATOM   4562  N   PRO L 113     -15.670  14.780  37.602  1.00  0.00      LL0  N  
ATOM   4563  CA  PRO L 113     -14.430  14.012  37.509  1.00  0.00      LL0  C  
ATOM   4564  C   PRO L 113     -14.427  12.783  38.398  1.00  0.00      LL0  C  
ATOM   4565  O   PRO L 113     -14.606  12.836  39.610  1.00  0.00      LL0  O  
ATOM   4566  CB  PRO L 113     -13.368  15.052  37.888  1.00  0.00      LL0  C  
ATOM   4567  CG  PRO L 113     -14.089  16.059  38.782  1.00  0.00      LL0  C  
ATOM   4568  CD  PRO L 113     -15.490  16.103  38.187  1.00  0.00      LL0  C  
ATOM   4569  N   SER L 114     -14.170  11.655  37.735  1.00  0.00      LL0  N  
ATOM   4570  CA  SER L 114     -13.864  10.466  38.519  1.00  0.00      LL0  C  
ATOM   4571  C   SER L 114     -12.479  10.562  39.138  1.00  0.00      LL0  C  
ATOM   4572  O   SER L 114     -11.467  10.271  38.513  1.00  0.00      LL0  O  
ATOM   4573  CB  SER L 114     -14.015   9.233  37.634  1.00  0.00      LL0  C  
ATOM   4574  OG  SER L 114     -15.351   9.190  37.117  1.00  0.00      LL0  O  
ATOM   4575  H   SER L 114     -14.038  11.695  36.744  1.00  0.00      LL0  H  
ATOM   4576  HG  SER L 114     -15.534  10.041  36.733  1.00  0.00      LL0  H  
ATOM   4577  N   VAL L 115     -12.487  11.038  40.391  1.00  0.00      LL0  N  
ATOM   4578  CA  VAL L 115     -11.195  11.301  41.021  1.00  0.00      LL0  C  
ATOM   4579  C   VAL L 115     -10.548  10.100  41.690  1.00  0.00      LL0  C  
ATOM   4580  O   VAL L 115     -10.941   9.624  42.757  1.00  0.00      LL0  O  
ATOM   4581  CB  VAL L 115     -11.261  12.495  41.980  1.00  0.00      LL0  C  
ATOM   4582  CG1 VAL L 115      -9.858  12.894  42.447  1.00  0.00      LL0  C  
ATOM   4583  CG2 VAL L 115     -11.970  13.689  41.342  1.00  0.00      LL0  C  
ATOM   4584  H   VAL L 115     -13.359  11.314  40.797  1.00  0.00      LL0  H  
ATOM   4585  N   PHE L 116      -9.504   9.645  41.007  1.00  0.00      LL0  N  
ATOM   4586  CA  PHE L 116      -8.599   8.672  41.602  1.00  0.00      LL0  C  
ATOM   4587  C   PHE L 116      -7.411   9.399  42.206  1.00  0.00      LL0  C  
ATOM   4588  O   PHE L 116      -7.234  10.591  41.994  1.00  0.00      LL0  O  
ATOM   4589  CB  PHE L 116      -8.151   7.669  40.534  1.00  0.00      LL0  C  
ATOM   4590  CG  PHE L 116      -9.349   7.075  39.828  1.00  0.00      LL0  C  
ATOM   4591  CD1 PHE L 116     -10.069   6.024  40.434  1.00  0.00      LL0  C  
ATOM   4592  CD2 PHE L 116      -9.731   7.589  38.569  1.00  0.00      LL0  C  
ATOM   4593  CE1 PHE L 116     -11.189   5.484  39.773  1.00  0.00      LL0  C  
ATOM   4594  CE2 PHE L 116     -10.849   7.049  37.907  1.00  0.00      LL0  C  
ATOM   4595  CZ  PHE L 116     -11.568   6.002  38.518  1.00  0.00      LL0  C  
ATOM   4596  H   PHE L 116      -9.272  10.118  40.155  1.00  0.00      LL0  H  
ATOM   4597  N   ILE L 117      -6.610   8.647  42.966  1.00  0.00      LL0  N  
ATOM   4598  CA  ILE L 117      -5.354   9.215  43.443  1.00  0.00      LL0  C  
ATOM   4599  C   ILE L 117      -4.351   8.097  43.643  1.00  0.00      LL0  C  
ATOM   4600  O   ILE L 117      -4.692   7.007  44.088  1.00  0.00      LL0  O  
ATOM   4601  CB  ILE L 117      -5.546  10.072  44.714  1.00  0.00      LL0  C  
ATOM   4602  CG1 ILE L 117      -4.280  10.889  45.001  1.00  0.00      LL0  C  
ATOM   4603  CG2 ILE L 117      -6.045   9.258  45.917  1.00  0.00      LL0  C  
ATOM   4604  CD1 ILE L 117      -4.391  11.837  46.192  1.00  0.00      LL0  C  
ATOM   4605  H   ILE L 117      -6.770   7.666  43.086  1.00  0.00      LL0  H  
ATOM   4606  N   PHE L 118      -3.119   8.393  43.244  1.00  0.00      LL0  N  
ATOM   4607  CA  PHE L 118      -2.112   7.346  43.251  1.00  0.00      LL0  C  
ATOM   4608  C   PHE L 118      -0.972   7.694  44.171  1.00  0.00      LL0  C  
ATOM   4609  O   PHE L 118      -0.239   8.655  43.948  1.00  0.00      LL0  O  
ATOM   4610  CB  PHE L 118      -1.551   7.114  41.848  1.00  0.00      LL0  C  
ATOM   4611  CG  PHE L 118      -2.647   6.952  40.823  1.00  0.00      LL0  C  
ATOM   4612  CD1 PHE L 118      -2.726   7.884  39.767  1.00  0.00      LL0  C  
ATOM   4613  CD2 PHE L 118      -3.568   5.887  40.932  1.00  0.00      LL0  C  
ATOM   4614  CE1 PHE L 118      -3.746   7.756  38.807  1.00  0.00      LL0  C  
ATOM   4615  CE2 PHE L 118      -4.590   5.763  39.974  1.00  0.00      LL0  C  
ATOM   4616  CZ  PHE L 118      -4.668   6.697  38.921  1.00  0.00      LL0  C  
ATOM   4617  H   PHE L 118      -2.895   9.309  42.916  1.00  0.00      LL0  H  
ATOM   4618  N   PRO L 119      -0.833   6.860  45.223  1.00  0.00      LL0  N  
ATOM   4619  CA  PRO L 119       0.394   6.925  46.014  1.00  0.00      LL0  C  
ATOM   4620  C   PRO L 119       1.605   6.568  45.160  1.00  0.00      LL0  C  
ATOM   4621  O   PRO L 119       1.587   5.644  44.349  1.00  0.00      LL0  O  
ATOM   4622  CB  PRO L 119       0.100   5.945  47.160  1.00  0.00      LL0  C  
ATOM   4623  CG  PRO L 119      -0.962   4.980  46.637  1.00  0.00      LL0  C  
ATOM   4624  CD  PRO L 119      -1.768   5.828  45.664  1.00  0.00      LL0  C  
ATOM   4625  N   PRO L 120       2.669   7.380  45.352  1.00  0.00      LL0  N  
ATOM   4626  CA  PRO L 120       3.903   7.128  44.611  1.00  0.00      LL0  C  
ATOM   4627  C   PRO L 120       4.524   5.802  45.004  1.00  0.00      LL0  C  
ATOM   4628  O   PRO L 120       4.350   5.284  46.101  1.00  0.00      LL0  O  
ATOM   4629  CB  PRO L 120       4.759   8.347  44.961  1.00  0.00      LL0  C  
ATOM   4630  CG  PRO L 120       4.242   8.842  46.309  1.00  0.00      LL0  C  
ATOM   4631  CD  PRO L 120       2.755   8.527  46.247  1.00  0.00      LL0  C  
ATOM   4632  N   SER L 121       5.239   5.252  44.026  1.00  0.00      LL0  N  
ATOM   4633  CA  SER L 121       5.766   3.910  44.221  1.00  0.00      LL0  C  
ATOM   4634  C   SER L 121       6.865   3.831  45.260  1.00  0.00      LL0  C  
ATOM   4635  O   SER L 121       7.719   4.703  45.332  1.00  0.00      LL0  O  
ATOM   4636  CB  SER L 121       6.313   3.431  42.886  1.00  0.00      LL0  C  
ATOM   4637  OG  SER L 121       5.605   4.097  41.835  1.00  0.00      LL0  O  
ATOM   4638  H   SER L 121       5.382   5.711  43.149  1.00  0.00      LL0  H  
ATOM   4639  HG  SER L 121       4.719   3.742  41.873  1.00  0.00      LL0  H  
ATOM   4640  N   ASP L 122       6.863   2.708  45.998  1.00  0.00      LL0  N  
ATOM   4641  CA  ASP L 122       7.997   2.356  46.867  1.00  0.00      LL0  C  
ATOM   4642  C   ASP L 122       9.381   2.573  46.230  1.00  0.00      LL0  C  
ATOM   4643  O   ASP L 122      10.350   3.018  46.845  1.00  0.00      LL0  O  
ATOM   4644  CB  ASP L 122       7.773   0.911  47.356  1.00  0.00      LL0  C  
ATOM   4645  CG  ASP L 122       9.049   0.293  47.892  1.00  0.00      LL0  C  
ATOM   4646  OD1 ASP L 122       9.702  -0.433  47.148  1.00  0.00      LL0  O  
ATOM   4647  OD2 ASP L 122       9.476   0.632  48.991  1.00  0.00      LL0  O1-
ATOM   4648  H   ASP L 122       6.048   2.130  45.985  1.00  0.00      LL0  H  
ATOM   4649  N   GLU L 123       9.415   2.255  44.927  1.00  0.00      LL0  N  
ATOM   4650  CA  GLU L 123      10.563   2.580  44.079  1.00  0.00      LL0  C  
ATOM   4651  C   GLU L 123      11.064   4.014  44.244  1.00  0.00      LL0  C  
ATOM   4652  O   GLU L 123      12.187   4.280  44.664  1.00  0.00      LL0  O  
ATOM   4653  CB  GLU L 123      10.147   2.272  42.641  1.00  0.00      LL0  C  
ATOM   4654  CG  GLU L 123      11.249   2.229  41.581  1.00  0.00      LL0  C  
ATOM   4655  CD  GLU L 123      10.633   1.783  40.266  1.00  0.00      LL0  C  
ATOM   4656  OE1 GLU L 123       9.837   0.846  40.263  1.00  0.00      LL0  O  
ATOM   4657  OE2 GLU L 123      10.933   2.366  39.226  1.00  0.00      LL0  O1-
ATOM   4658  H   GLU L 123       8.653   1.719  44.569  1.00  0.00      LL0  H  
ATOM   4659  N   GLN L 124      10.143   4.939  43.938  1.00  0.00      LL0  N  
ATOM   4660  CA  GLN L 124      10.461   6.361  44.058  1.00  0.00      LL0  C  
ATOM   4661  C   GLN L 124      10.735   6.800  45.489  1.00  0.00      LL0  C  
ATOM   4662  O   GLN L 124      11.668   7.533  45.797  1.00  0.00      LL0  O  
ATOM   4663  CB  GLN L 124       9.321   7.173  43.456  1.00  0.00      LL0  C  
ATOM   4664  CG  GLN L 124       9.777   8.557  43.016  1.00  0.00      LL0  C  
ATOM   4665  CD  GLN L 124       8.573   9.399  42.671  1.00  0.00      LL0  C  
ATOM   4666  NE2 GLN L 124       8.785  10.228  41.649  1.00  0.00      LL0  N  
ATOM   4667  OE1 GLN L 124       7.529   9.343  43.305  1.00  0.00      LL0  O  
ATOM   4668  H   GLN L 124       9.209   4.650  43.734  1.00  0.00      LL0  H  
ATOM   4669 HE21 GLN L 124       9.625  10.189  41.113  1.00  0.00      LL0  H  
ATOM   4670 HE22 GLN L 124       8.078  10.903  41.424  1.00  0.00      LL0  H  
ATOM   4671  N   LEU L 125       9.888   6.238  46.364  1.00  0.00      LL0  N  
ATOM   4672  CA  LEU L 125       9.974   6.518  47.794  1.00  0.00      LL0  C  
ATOM   4673  C   LEU L 125      11.190   5.969  48.512  1.00  0.00      LL0  C  
ATOM   4674  O   LEU L 125      11.368   6.185  49.707  1.00  0.00      LL0  O  
ATOM   4675  CB  LEU L 125       8.706   6.057  48.510  1.00  0.00      LL0  C  
ATOM   4676  CG  LEU L 125       7.448   6.758  48.003  1.00  0.00      LL0  C  
ATOM   4677  CD1 LEU L 125       6.197   6.223  48.698  1.00  0.00      LL0  C  
ATOM   4678  CD2 LEU L 125       7.566   8.280  48.099  1.00  0.00      LL0  C  
ATOM   4679  H   LEU L 125       9.154   5.662  46.011  1.00  0.00      LL0  H  
ATOM   4680  N   LYS L 126      12.037   5.273  47.745  1.00  0.00      LL0  N  
ATOM   4681  CA  LYS L 126      13.422   5.190  48.192  1.00  0.00      LL0  C  
ATOM   4682  C   LYS L 126      14.326   6.099  47.384  1.00  0.00      LL0  C  
ATOM   4683  O   LYS L 126      15.187   6.789  47.913  1.00  0.00      LL0  O  
ATOM   4684  CB  LYS L 126      13.914   3.747  48.168  1.00  0.00      LL0  C  
ATOM   4685  CG  LYS L 126      13.252   2.924  49.274  1.00  0.00      LL0  C  
ATOM   4686  CD  LYS L 126      13.632   1.443  49.234  1.00  0.00      LL0  C  
ATOM   4687  CE  LYS L 126      13.186   0.749  47.945  1.00  0.00      LL0  C  
ATOM   4688  NZ  LYS L 126      11.742   0.915  47.786  1.00  0.00      LL0  N1+
ATOM   4689  H   LYS L 126      11.748   4.959  46.841  1.00  0.00      LL0  H  
ATOM   4690  HZ1 LYS L 126      11.331   0.287  47.063  1.00  0.00      LL0  H  
ATOM   4691  HZ2 LYS L 126      11.197   0.629  48.631  1.00  0.00      LL0  H  
ATOM   4692  HZ3 LYS L 126      11.438   1.885  47.568  1.00  0.00      LL0  H  
ATOM   4693  N   SER L 127      14.068   6.083  46.072  1.00  0.00      LL0  N  
ATOM   4694  CA  SER L 127      14.860   6.883  45.141  1.00  0.00      LL0  C  
ATOM   4695  C   SER L 127      14.546   8.377  45.104  1.00  0.00      LL0  C  
ATOM   4696  O   SER L 127      14.066   8.932  44.120  1.00  0.00      LL0  O  
ATOM   4697  CB  SER L 127      14.755   6.256  43.751  1.00  0.00      LL0  C  
ATOM   4698  OG  SER L 127      14.812   4.827  43.878  1.00  0.00      LL0  O  
ATOM   4699  H   SER L 127      13.321   5.531  45.707  1.00  0.00      LL0  H  
ATOM   4700  HG  SER L 127      13.911   4.524  43.934  1.00  0.00      LL0  H  
ATOM   4701  N   GLY L 128      14.867   9.021  46.236  1.00  0.00      LL0  N  
ATOM   4702  CA  GLY L 128      14.957  10.481  46.263  1.00  0.00      LL0  C  
ATOM   4703  C   GLY L 128      13.681  11.308  46.177  1.00  0.00      LL0  C  
ATOM   4704  O   GLY L 128      13.671  12.475  46.555  1.00  0.00      LL0  O  
ATOM   4705  H   GLY L 128      15.167   8.476  47.019  1.00  0.00      LL0  H  
ATOM   4706  N   THR L 129      12.610  10.694  45.667  1.00  0.00      LL0  N  
ATOM   4707  CA  THR L 129      11.566  11.580  45.167  1.00  0.00      LL0  C  
ATOM   4708  C   THR L 129      10.181  11.127  45.591  1.00  0.00      LL0  C  
ATOM   4709  O   THR L 129       9.972   9.971  45.935  1.00  0.00      LL0  O  
ATOM   4710  CB  THR L 129      11.690  11.659  43.635  1.00  0.00      LL0  C  
ATOM   4711  CG2 THR L 129      11.127  12.963  43.060  1.00  0.00      LL0  C  
ATOM   4712  OG1 THR L 129      13.054  11.487  43.222  1.00  0.00      LL0  O  
ATOM   4713  H   THR L 129      12.562   9.709  45.496  1.00  0.00      LL0  H  
ATOM   4714  HG1 THR L 129      13.317  10.597  43.458  1.00  0.00      LL0  H  
ATOM   4715  N   ALA L 130       9.240  12.074  45.533  1.00  0.00      LL0  N  
ATOM   4716  CA  ALA L 130       7.849  11.666  45.648  1.00  0.00      LL0  C  
ATOM   4717  C   ALA L 130       7.033  12.351  44.579  1.00  0.00      LL0  C  
ATOM   4718  O   ALA L 130       7.241  13.518  44.260  1.00  0.00      LL0  O  
ATOM   4719  CB  ALA L 130       7.287  12.046  47.013  1.00  0.00      LL0  C  
ATOM   4720  H   ALA L 130       9.449  13.036  45.344  1.00  0.00      LL0  H  
ATOM   4721  N   SER L 131       6.092  11.586  44.030  1.00  0.00      LL0  N  
ATOM   4722  CA  SER L 131       5.166  12.199  43.088  1.00  0.00      LL0  C  
ATOM   4723  C   SER L 131       3.779  11.605  43.194  1.00  0.00      LL0  C  
ATOM   4724  O   SER L 131       3.468  10.556  42.646  1.00  0.00      LL0  O  
ATOM   4725  CB  SER L 131       5.720  12.118  41.665  1.00  0.00      LL0  C  
ATOM   4726  OG  SER L 131       7.088  12.568  41.654  1.00  0.00      LL0  O  
ATOM   4727  H   SER L 131       6.138  10.591  44.137  1.00  0.00      LL0  H  
ATOM   4728  HG  SER L 131       7.130  13.255  42.318  1.00  0.00      LL0  H  
ATOM   4729  N   VAL L 132       2.960  12.319  43.973  1.00  0.00      LL0  N  
ATOM   4730  CA  VAL L 132       1.589  11.844  44.143  1.00  0.00      LL0  C  
ATOM   4731  C   VAL L 132       0.748  12.273  42.958  1.00  0.00      LL0  C  
ATOM   4732  O   VAL L 132       0.698  13.453  42.631  1.00  0.00      LL0  O  
ATOM   4733  CB  VAL L 132       0.999  12.395  45.448  1.00  0.00      LL0  C  
ATOM   4734  CG1 VAL L 132      -0.383  11.806  45.725  1.00  0.00      LL0  C  
ATOM   4735  CG2 VAL L 132       1.949  12.199  46.632  1.00  0.00      LL0  C  
ATOM   4736  H   VAL L 132       3.248  13.233  44.263  1.00  0.00      LL0  H  
ATOM   4737  N   VAL L 133       0.118  11.284  42.315  1.00  0.00      LL0  N  
ATOM   4738  CA  VAL L 133      -0.625  11.679  41.120  1.00  0.00      LL0  C  
ATOM   4739  C   VAL L 133      -2.127  11.580  41.303  1.00  0.00      LL0  C  
ATOM   4740  O   VAL L 133      -2.693  10.522  41.537  1.00  0.00      LL0  O  
ATOM   4741  CB  VAL L 133      -0.141  10.892  39.891  1.00  0.00      LL0  C  
ATOM   4742  CG1 VAL L 133      -0.891  11.274  38.610  1.00  0.00      LL0  C  
ATOM   4743  CG2 VAL L 133       1.367  11.077  39.702  1.00  0.00      LL0  C  
ATOM   4744  H   VAL L 133       0.143  10.341  42.655  1.00  0.00      LL0  H  
ATOM   4745  N   CYS L 134      -2.760  12.746  41.199  1.00  0.00      LL0  N  
ATOM   4746  CA  CYS L 134      -4.218  12.755  41.190  1.00  0.00      LL0  C  
ATOM   4747  C   CYS L 134      -4.738  12.493  39.796  1.00  0.00      LL0  C  
ATOM   4748  O   CYS L 134      -4.151  12.925  38.809  1.00  0.00      LL0  O  
ATOM   4749  CB  CYS L 134      -4.710  14.106  41.698  1.00  0.00      LL0  C  
ATOM   4750  SG  CYS L 134      -6.456  14.201  42.146  1.00  0.00      LL0  S  
ATOM   4751  H   CYS L 134      -2.219  13.548  40.949  1.00  0.00      LL0  H  
ATOM   4752  N   LEU L 135      -5.856  11.768  39.753  1.00  0.00      LL0  N  
ATOM   4753  CA  LEU L 135      -6.472  11.554  38.454  1.00  0.00      LL0  C  
ATOM   4754  C   LEU L 135      -7.884  12.083  38.436  1.00  0.00      LL0  C  
ATOM   4755  O   LEU L 135      -8.770  11.624  39.142  1.00  0.00      LL0  O  
ATOM   4756  CB  LEU L 135      -6.435  10.076  38.058  1.00  0.00      LL0  C  
ATOM   4757  CG  LEU L 135      -7.051   9.784  36.683  1.00  0.00      LL0  C  
ATOM   4758  CD1 LEU L 135      -6.381  10.579  35.562  1.00  0.00      LL0  C  
ATOM   4759  CD2 LEU L 135      -7.091   8.287  36.386  1.00  0.00      LL0  C  
ATOM   4760  H   LEU L 135      -6.312  11.471  40.594  1.00  0.00      LL0  H  
ATOM   4761  N   LEU L 136      -8.048  13.075  37.574  1.00  0.00      LL0  N  
ATOM   4762  CA  LEU L 136      -9.380  13.597  37.324  1.00  0.00      LL0  C  
ATOM   4763  C   LEU L 136      -9.854  13.001  36.020  1.00  0.00      LL0  C  
ATOM   4764  O   LEU L 136      -9.586  13.535  34.952  1.00  0.00      LL0  O  
ATOM   4765  CB  LEU L 136      -9.352  15.126  37.207  1.00  0.00      LL0  C  
ATOM   4766  CG  LEU L 136      -8.925  15.949  38.430  1.00  0.00      LL0  C  
ATOM   4767  CD1 LEU L 136      -7.432  15.877  38.770  1.00  0.00      LL0  C  
ATOM   4768  CD2 LEU L 136      -9.329  17.405  38.228  1.00  0.00      LL0  C  
ATOM   4769  H   LEU L 136      -7.261  13.386  37.043  1.00  0.00      LL0  H  
ATOM   4770  N   ASN L 137     -10.516  11.847  36.127  1.00  0.00      LL0  N  
ATOM   4771  CA  ASN L 137     -10.873  11.233  34.849  1.00  0.00      LL0  C  
ATOM   4772  C   ASN L 137     -12.226  11.671  34.327  1.00  0.00      LL0  C  
ATOM   4773  O   ASN L 137     -13.137  11.913  35.109  1.00  0.00      LL0  O  
ATOM   4774  CB  ASN L 137     -10.798   9.710  34.944  1.00  0.00      LL0  C  
ATOM   4775  CG  ASN L 137     -10.203   9.174  33.660  1.00  0.00      LL0  C  
ATOM   4776  ND2 ASN L 137     -11.015   8.400  32.945  1.00  0.00      LL0  N  
ATOM   4777  OD1 ASN L 137      -9.058   9.444  33.324  1.00  0.00      LL0  O  
ATOM   4778  H   ASN L 137     -10.750  11.442  37.015  1.00  0.00      LL0  H  
ATOM   4779 HD21 ASN L 137     -11.978   8.222  33.160  1.00  0.00      LL0  H  
ATOM   4780 HD22 ASN L 137     -10.673   7.958  32.114  1.00  0.00      LL0  H  
ATOM   4781  N   ASN L 138     -12.325  11.740  32.987  1.00  0.00      LL0  N  
ATOM   4782  CA  ASN L 138     -13.627  11.920  32.321  1.00  0.00      LL0  C  
ATOM   4783  C   ASN L 138     -14.437  13.139  32.721  1.00  0.00      LL0  C  
ATOM   4784  O   ASN L 138     -15.628  13.077  33.004  1.00  0.00      LL0  O  
ATOM   4785  CB  ASN L 138     -14.543  10.691  32.417  1.00  0.00      LL0  C  
ATOM   4786  CG  ASN L 138     -13.996   9.528  31.624  1.00  0.00      LL0  C  
ATOM   4787  ND2 ASN L 138     -13.953   9.719  30.303  1.00  0.00      LL0  N  
ATOM   4788  OD1 ASN L 138     -13.630   8.500  32.176  1.00  0.00      LL0  O  
ATOM   4789  H   ASN L 138     -11.483  11.710  32.440  1.00  0.00      LL0  H  
ATOM   4790 HD21 ASN L 138     -14.257  10.572  29.870  1.00  0.00      LL0  H  
ATOM   4791 HD22 ASN L 138     -13.617   8.984  29.718  1.00  0.00      LL0  H  
ATOM   4792  N   PHE L 139     -13.745  14.275  32.716  1.00  0.00      LL0  N  
ATOM   4793  CA  PHE L 139     -14.490  15.490  33.014  1.00  0.00      LL0  C  
ATOM   4794  C   PHE L 139     -14.511  16.450  31.840  1.00  0.00      LL0  C  
ATOM   4795  O   PHE L 139     -13.832  16.256  30.839  1.00  0.00      LL0  O  
ATOM   4796  CB  PHE L 139     -13.981  16.134  34.311  1.00  0.00      LL0  C  
ATOM   4797  CG  PHE L 139     -12.594  16.704  34.139  1.00  0.00      LL0  C  
ATOM   4798  CD1 PHE L 139     -11.478  15.845  34.045  1.00  0.00      LL0  C  
ATOM   4799  CD2 PHE L 139     -12.449  18.103  34.059  1.00  0.00      LL0  C  
ATOM   4800  CE1 PHE L 139     -10.204  16.396  33.825  1.00  0.00      LL0  C  
ATOM   4801  CE2 PHE L 139     -11.174  18.650  33.842  1.00  0.00      LL0  C  
ATOM   4802  CZ  PHE L 139     -10.065  17.792  33.713  1.00  0.00      LL0  C  
ATOM   4803  H   PHE L 139     -12.792  14.291  32.410  1.00  0.00      LL0  H  
ATOM   4804  N   TYR L 140     -15.342  17.482  32.002  1.00  0.00      LL0  N  
ATOM   4805  CA  TYR L 140     -15.446  18.534  30.995  1.00  0.00      LL0  C  
ATOM   4806  C   TYR L 140     -15.989  19.738  31.737  1.00  0.00      LL0  C  
ATOM   4807  O   TYR L 140     -16.906  19.531  32.526  1.00  0.00      LL0  O  
ATOM   4808  CB  TYR L 140     -16.398  18.086  29.873  1.00  0.00      LL0  C  
ATOM   4809  CG  TYR L 140     -16.453  19.120  28.774  1.00  0.00      LL0  C  
ATOM   4810  CD1 TYR L 140     -15.457  19.115  27.776  1.00  0.00      LL0  C  
ATOM   4811  CD2 TYR L 140     -17.491  20.073  28.790  1.00  0.00      LL0  C  
ATOM   4812  CE1 TYR L 140     -15.488  20.106  26.782  1.00  0.00      LL0  C  
ATOM   4813  CE2 TYR L 140     -17.516  21.066  27.799  1.00  0.00      LL0  C  
ATOM   4814  CZ  TYR L 140     -16.516  21.069  26.806  1.00  0.00      LL0  C  
ATOM   4815  OH  TYR L 140     -16.571  22.047  25.837  1.00  0.00      LL0  O  
ATOM   4816  H   TYR L 140     -15.871  17.579  32.845  1.00  0.00      LL0  H  
ATOM   4817  HH  TYR L 140     -15.806  21.964  25.253  1.00  0.00      LL0  H  
ATOM   4818  N   PRO L 141     -15.457  20.971  31.519  1.00  0.00      LL0  N  
ATOM   4819  CA  PRO L 141     -14.414  21.309  30.534  1.00  0.00      LL0  C  
ATOM   4820  C   PRO L 141     -13.003  20.849  30.900  1.00  0.00      LL0  C  
ATOM   4821  O   PRO L 141     -12.822  19.864  31.597  1.00  0.00      LL0  O  
ATOM   4822  CB  PRO L 141     -14.586  22.831  30.429  1.00  0.00      LL0  C  
ATOM   4823  CG  PRO L 141     -15.001  23.268  31.830  1.00  0.00      LL0  C  
ATOM   4824  CD  PRO L 141     -15.934  22.142  32.248  1.00  0.00      LL0  C  
ATOM   4825  N   ARG L 142     -12.015  21.579  30.354  1.00  0.00      LL0  N  
ATOM   4826  CA  ARG L 142     -10.654  21.051  30.382  1.00  0.00      LL0  C  
ATOM   4827  C   ARG L 142      -9.837  21.402  31.623  1.00  0.00      LL0  C  
ATOM   4828  O   ARG L 142      -9.457  20.552  32.418  1.00  0.00      LL0  O  
ATOM   4829  CB  ARG L 142      -9.972  21.477  29.082  1.00  0.00      LL0  C  
ATOM   4830  CG  ARG L 142      -8.757  20.641  28.701  1.00  0.00      LL0  C  
ATOM   4831  CD  ARG L 142      -8.085  21.147  27.426  1.00  0.00      LL0  C  
ATOM   4832  NE  ARG L 142      -7.044  20.220  26.984  1.00  0.00      LL0  N  
ATOM   4833  CZ  ARG L 142      -5.756  20.383  27.338  1.00  0.00      LL0  C  
ATOM   4834  NH1 ARG L 142      -5.379  21.390  28.120  1.00  0.00      LL0  N1+
ATOM   4835  NH2 ARG L 142      -4.872  19.499  26.897  1.00  0.00      LL0  N  
ATOM   4836  H   ARG L 142     -12.185  22.444  29.887  1.00  0.00      LL0  H  
ATOM   4837  HE  ARG L 142      -7.299  19.399  26.465  1.00  0.00      LL0  H  
ATOM   4838 HH11 ARG L 142      -4.433  21.571  28.373  1.00  0.00      LL0  H  
ATOM   4839 HH12 ARG L 142      -6.063  22.015  28.533  1.00  0.00      LL0  H  
ATOM   4840 HH21 ARG L 142      -3.905  19.506  27.142  1.00  0.00      LL0  H  
ATOM   4841 HH22 ARG L 142      -5.208  18.755  26.308  1.00  0.00      LL0  H  
ATOM   4842  N   GLU L 143      -9.594  22.707  31.774  1.00  0.00      LL0  N  
ATOM   4843  CA  GLU L 143      -8.795  23.134  32.921  1.00  0.00      LL0  C  
ATOM   4844  C   GLU L 143      -9.548  23.146  34.243  1.00  0.00      LL0  C  
ATOM   4845  O   GLU L 143     -10.099  24.150  34.682  1.00  0.00      LL0  O  
ATOM   4846  CB  GLU L 143      -8.165  24.499  32.622  1.00  0.00      LL0  C  
ATOM   4847  CG  GLU L 143      -6.910  24.469  31.731  1.00  0.00      LL0  C  
ATOM   4848  CD  GLU L 143      -7.145  23.788  30.390  1.00  0.00      LL0  C  
ATOM   4849  OE1 GLU L 143      -8.084  24.141  29.681  1.00  0.00      LL0  O  
ATOM   4850  OE2 GLU L 143      -6.383  22.888  30.056  1.00  0.00      LL0  O1-
ATOM   4851  H   GLU L 143      -9.724  23.348  31.015  1.00  0.00      LL0  H  
ATOM   4852  N   ALA L 144      -9.547  21.967  34.880  1.00  0.00      LL0  N  
ATOM   4853  CA  ALA L 144     -10.134  21.926  36.218  1.00  0.00      LL0  C  
ATOM   4854  C   ALA L 144      -9.232  22.503  37.289  1.00  0.00      LL0  C  
ATOM   4855  O   ALA L 144      -8.010  22.467  37.215  1.00  0.00      LL0  O  
ATOM   4856  CB  ALA L 144     -10.482  20.500  36.629  1.00  0.00      LL0  C  
ATOM   4857  H   ALA L 144      -9.113  21.186  34.428  1.00  0.00      LL0  H  
ATOM   4858  N   LYS L 145      -9.897  23.035  38.320  1.00  0.00      LL0  N  
ATOM   4859  CA  LYS L 145      -9.102  23.619  39.391  1.00  0.00      LL0  C  
ATOM   4860  C   LYS L 145      -8.710  22.594  40.443  1.00  0.00      LL0  C  
ATOM   4861  O   LYS L 145      -9.325  22.463  41.500  1.00  0.00      LL0  O  
ATOM   4862  CB  LYS L 145      -9.847  24.806  40.006  1.00  0.00      LL0  C  
ATOM   4863  CG  LYS L 145      -9.043  25.520  41.094  1.00  0.00      LL0  C  
ATOM   4864  CD  LYS L 145      -9.903  25.740  42.335  1.00  0.00      LL0  C  
ATOM   4865  CE  LYS L 145      -9.195  25.341  43.631  1.00  0.00      LL0  C  
ATOM   4866  NZ  LYS L 145      -8.951  23.889  43.713  1.00  0.00      LL0  N1+
ATOM   4867  H   LYS L 145     -10.883  22.904  38.422  1.00  0.00      LL0  H  
ATOM   4868  HZ1 LYS L 145      -8.513  23.672  44.634  1.00  0.00      LL0  H  
ATOM   4869  HZ2 LYS L 145      -9.839  23.350  43.646  1.00  0.00      LL0  H  
ATOM   4870  HZ3 LYS L 145      -8.315  23.548  42.960  1.00  0.00      LL0  H  
ATOM   4871  N   VAL L 146      -7.624  21.886  40.126  1.00  0.00      LL0  N  
ATOM   4872  CA  VAL L 146      -7.079  20.991  41.153  1.00  0.00      LL0  C  
ATOM   4873  C   VAL L 146      -6.488  21.775  42.333  1.00  0.00      LL0  C  
ATOM   4874  O   VAL L 146      -6.760  22.971  42.466  1.00  0.00      LL0  O  
ATOM   4875  CB  VAL L 146      -6.085  19.968  40.561  1.00  0.00      LL0  C  
ATOM   4876  CG1 VAL L 146      -6.320  18.593  41.191  1.00  0.00      LL0  C  
ATOM   4877  CG2 VAL L 146      -6.141  19.860  39.034  1.00  0.00      LL0  C  
ATOM   4878  H   VAL L 146      -7.174  22.091  39.253  1.00  0.00      LL0  H  
ATOM   4879  N   GLN L 147      -5.704  21.077  43.174  1.00  0.00      LL0  N  
ATOM   4880  CA  GLN L 147      -4.941  21.670  44.272  1.00  0.00      LL0  C  
ATOM   4881  C   GLN L 147      -4.259  20.549  45.013  1.00  0.00      LL0  C  
ATOM   4882  O   GLN L 147      -4.737  19.420  44.999  1.00  0.00      LL0  O  
ATOM   4883  CB  GLN L 147      -5.827  22.422  45.261  1.00  0.00      LL0  C  
ATOM   4884  CG  GLN L 147      -5.323  23.839  45.527  1.00  0.00      LL0  C  
ATOM   4885  CD  GLN L 147      -6.464  24.633  46.115  1.00  0.00      LL0  C  
ATOM   4886  NE2 GLN L 147      -6.095  25.734  46.770  1.00  0.00      LL0  N  
ATOM   4887  OE1 GLN L 147      -7.630  24.291  45.962  1.00  0.00      LL0  O  
ATOM   4888  H   GLN L 147      -5.572  20.092  43.059  1.00  0.00      LL0  H  
ATOM   4889 HE21 GLN L 147      -5.130  25.979  46.850  1.00  0.00      LL0  H  
ATOM   4890 HE22 GLN L 147      -6.797  26.306  47.190  1.00  0.00      LL0  H  
ATOM   4891  N   TRP L 148      -3.146  20.898  45.658  1.00  0.00      LL0  N  
ATOM   4892  CA  TRP L 148      -2.508  19.851  46.438  1.00  0.00      LL0  C  
ATOM   4893  C   TRP L 148      -2.466  20.193  47.898  1.00  0.00      LL0  C  
ATOM   4894  O   TRP L 148      -2.486  21.356  48.283  1.00  0.00      LL0  O  
ATOM   4895  CB  TRP L 148      -1.105  19.582  45.921  1.00  0.00      LL0  C  
ATOM   4896  CG  TRP L 148      -1.195  18.717  44.698  1.00  0.00      LL0  C  
ATOM   4897  CD1 TRP L 148      -0.984  19.108  43.370  1.00  0.00      LL0  C  
ATOM   4898  CD2 TRP L 148      -1.513  17.313  44.647  1.00  0.00      LL0  C  
ATOM   4899  CE2 TRP L 148      -1.473  16.925  43.270  1.00  0.00      LL0  C  
ATOM   4900  CE3 TRP L 148      -1.822  16.362  45.642  1.00  0.00      LL0  C  
ATOM   4901  NE1 TRP L 148      -1.148  18.058  42.527  1.00  0.00      LL0  N  
ATOM   4902  CZ2 TRP L 148      -1.737  15.586  42.916  1.00  0.00      LL0  C  
ATOM   4903  CZ3 TRP L 148      -2.086  15.027  45.276  1.00  0.00      LL0  C  
ATOM   4904  CH2 TRP L 148      -2.042  14.642  43.920  1.00  0.00      LL0  C  
ATOM   4905  H   TRP L 148      -2.784  21.831  45.674  1.00  0.00      LL0  H  
ATOM   4906  HE1 TRP L 148      -1.136  18.122  41.543  1.00  0.00      LL0  H  
ATOM   4907  N   LYS L 149      -2.404  19.120  48.688  1.00  0.00      LL0  N  
ATOM   4908  CA  LYS L 149      -2.327  19.284  50.130  1.00  0.00      LL0  C  
ATOM   4909  C   LYS L 149      -1.430  18.253  50.763  1.00  0.00      LL0  C  
ATOM   4910  O   LYS L 149      -1.389  17.091  50.377  1.00  0.00      LL0  O  
ATOM   4911  CB  LYS L 149      -3.707  19.195  50.771  1.00  0.00      LL0  C  
ATOM   4912  CG  LYS L 149      -4.513  20.480  50.633  1.00  0.00      LL0  C  
ATOM   4913  CD  LYS L 149      -5.910  20.325  51.209  1.00  0.00      LL0  C  
ATOM   4914  CE  LYS L 149      -6.648  21.656  51.250  1.00  0.00      LL0  C  
ATOM   4915  NZ  LYS L 149      -7.999  21.397  51.749  1.00  0.00      LL0  N1+
ATOM   4916  H   LYS L 149      -2.473  18.198  48.299  1.00  0.00      LL0  H  
ATOM   4917  HZ1 LYS L 149      -8.678  22.065  51.321  1.00  0.00      LL0  H  
ATOM   4918  HZ2 LYS L 149      -8.330  20.492  51.355  1.00  0.00      LL0  H  
ATOM   4919  HZ3 LYS L 149      -8.041  21.356  52.788  1.00  0.00      LL0  H  
ATOM   4920  N   VAL L 150      -0.732  18.755  51.777  1.00  0.00      LL0  N  
ATOM   4921  CA  VAL L 150       0.055  17.911  52.663  1.00  0.00      LL0  C  
ATOM   4922  C   VAL L 150      -0.484  18.185  54.056  1.00  0.00      LL0  C  
ATOM   4923  O   VAL L 150      -0.498  19.322  54.505  1.00  0.00      LL0  O  
ATOM   4924  CB  VAL L 150       1.530  18.298  52.487  1.00  0.00      LL0  C  
ATOM   4925  CG1 VAL L 150       2.420  17.882  53.647  1.00  0.00      LL0  C  
ATOM   4926  CG2 VAL L 150       2.066  17.732  51.171  1.00  0.00      LL0  C  
ATOM   4927  H   VAL L 150      -0.818  19.730  51.993  1.00  0.00      LL0  H  
ATOM   4928  N   ASP L 151      -1.032  17.120  54.668  1.00  0.00      LL0  N  
ATOM   4929  CA  ASP L 151      -1.838  17.252  55.894  1.00  0.00      LL0  C  
ATOM   4930  C   ASP L 151      -2.751  18.474  55.959  1.00  0.00      LL0  C  
ATOM   4931  O   ASP L 151      -2.777  19.251  56.904  1.00  0.00      LL0  O  
ATOM   4932  CB  ASP L 151      -0.984  17.112  57.164  1.00  0.00      LL0  C  
ATOM   4933  CG  ASP L 151      -0.630  15.653  57.404  1.00  0.00      LL0  C  
ATOM   4934  OD1 ASP L 151      -1.461  14.898  57.902  1.00  0.00      LL0  O  
ATOM   4935  OD2 ASP L 151       0.480  15.247  57.088  1.00  0.00      LL0  O1-
ATOM   4936  H   ASP L 151      -0.796  16.219  54.304  1.00  0.00      LL0  H  
ATOM   4937  N   ASN L 152      -3.496  18.619  54.844  1.00  0.00      LL0  N  
ATOM   4938  CA  ASN L 152      -4.401  19.758  54.617  1.00  0.00      LL0  C
[truncated: 47,802 more chars]
