# Supplementary material for: Integrative Computational Prediction Strategy for Antibody–Antigen Binding: A Case Study on Interleukin‑1 Beta
Source: J Chem Inf Model. 2026 May 27;66(11):6659–75. doi: 10.1021/acs.jcim.6c00781 (PMC13250912; doi:10.1021/acs.jcim.6c00781)
Supplement: Supplementary file 3 [file ci6c00781_si_003.zip › charmm-gui-4g6m-Blind-r01/balancedmodel9_6mblind_proa.pdb]

ATOM      1  N   PRO     2      24.553  34.539 -17.574  0.00  0.00      PROA
ATOM      2  CA  PRO     2      23.173  34.761 -18.026  0.00  0.00      PROA
ATOM      3  C   PRO     2      22.546  33.533 -18.688  0.00  0.00      PROA
ATOM      4  O   PRO     2      23.204  32.839 -19.466  0.00  0.00      PROA
ATOM      5  CB  PRO     2      23.340  35.949 -18.979  0.00  0.00      PROA
ATOM      6  CG  PRO     2      24.751  35.804 -19.548  0.00  0.00      PROA
ATOM      7  CD  PRO     2      25.542  35.265 -18.361  0.00  0.00      PROA
ATOM      8  N   VAL     3      21.263  33.271 -18.375  0.00  0.00      PROA
ATOM      9  CA  VAL     3      20.476  32.146 -18.902  0.00  0.00      PROA
ATOM     10  C   VAL     3      20.461  32.161 -20.451  0.00  0.00      PROA
ATOM     11  O   VAL     3      20.347  33.235 -21.047  0.00  0.00      PROA
ATOM     12  CB  VAL     3      19.060  32.137 -18.304  0.00  0.00      PROA
ATOM     13  CG1 VAL     3      18.340  33.457 -18.557  0.00  0.00      PROA
ATOM     14  CG2 VAL     3      18.240  30.936 -18.781  0.00  0.00      PROA
ATOM     15  H   VAL     3      20.789  34.003 -17.888  0.00  0.00      PROA
ATOM     16  N   ARG     4      20.651  30.982 -21.080  0.00  0.00      PROA
ATOM     17  CA  ARG     4      20.678  30.824 -22.539  0.00  0.00      PROA
ATOM     18  C   ARG     4      19.296  31.098 -23.125  0.00  0.00      PROA
ATOM     19  O   ARG     4      18.320  30.475 -22.703  0.00  0.00      PROA
ATOM     20  CB  ARG     4      21.148  29.350 -22.806  0.00  0.00      PROA
ATOM     21  CG  ARG     4      20.561  28.216 -21.897  0.00  0.00      PROA
ATOM     22  CD  ARG     4      21.000  26.721 -22.072  0.00  0.00      PROA
ATOM     23  NE  ARG     4      20.229  25.795 -21.198  0.00  0.00      PROA
ATOM     24  CZ  ARG     4      20.081  24.420 -21.403  0.00  0.00      PROA
ATOM     25  NH1 ARG     4      20.732  23.787 -22.399  0.00  0.00      PROA
ATOM     26  NH2 ARG     4      19.263  23.668 -20.621  0.00  0.00      PROA
ATOM     27  H   ARG     4      20.646  30.176 -20.498  0.00  0.00      PROA
ATOM     28  HE  ARG     4      19.729  26.249 -20.451  0.00  0.00      PROA
ATOM     29 HH11 ARG     4      20.584  22.785 -22.506  0.00  0.00      PROA
ATOM     30 HH12 ARG     4      21.350  24.239 -23.043  0.00  0.00      PROA
ATOM     31 HH21 ARG     4      19.181  22.654 -20.759  0.00  0.00      PROA
ATOM     32 HH22 ARG     4      18.684  24.024 -19.884  0.00  0.00      PROA
ATOM     33  N   SER     5      19.208  32.057 -24.065  0.00  0.00      PROA
ATOM     34  CA  SER     5      17.945  32.430 -24.706  0.00  0.00      PROA
ATOM     35  C   SER     5      18.102  32.795 -26.186  0.00  0.00      PROA
ATOM     36  O   SER     5      19.213  33.060 -26.646  0.00  0.00      PROA
ATOM     37  CB  SER     5      17.510  33.574 -23.812  0.00  0.00      PROA
ATOM     38  OG  SER     5      18.718  34.077 -23.214  0.00  0.00      PROA
ATOM     39  H   SER     5      19.964  32.654 -24.336  0.00  0.00      PROA
ATOM     40  HG  SER     5      18.854  33.643 -22.378  0.00  0.00      PROA
ATOM     41  N   LEU     6      16.981  32.809 -26.921  0.00  0.00      PROA
ATOM     42  CA  LEU     6      16.928  33.157 -28.334  0.00  0.00      PROA
ATOM     43  C   LEU     6      15.665  33.926 -28.689  0.00  0.00      PROA
ATOM     44  O   LEU     6      14.611  33.698 -28.087  0.00  0.00      PROA
ATOM     45  CB  LEU     6      17.157  31.921 -29.219  0.00  0.00      PROA
ATOM     46  CG  LEU     6      16.271  30.695 -28.960  0.00  0.00      PROA
ATOM     47  CD1 LEU     6      14.895  30.783 -29.623  0.00  0.00      PROA
ATOM     48  CD2 LEU     6      16.987  29.415 -29.390  0.00  0.00      PROA
ATOM     49  H   LEU     6      16.112  32.534 -26.501  0.00  0.00      PROA
ATOM     50  N   ASN     7      15.781  34.842 -29.661  0.00  0.00      PROA
ATOM     51  CA  ASN     7      14.666  35.661 -30.124  0.00  0.00      PROA
ATOM     52  C   ASN     7      14.044  35.013 -31.348  0.00  0.00      PROA
ATOM     53  O   ASN     7      14.758  34.670 -32.290  0.00  0.00      PROA
ATOM     54  CB  ASN     7      15.083  37.095 -30.439  0.00  0.00      PROA
ATOM     55  CG  ASN     7      15.045  37.914 -29.167  0.00  0.00      PROA
ATOM     56  ND2 ASN     7      16.187  38.587 -28.937  0.00  0.00      PROA
ATOM     57  OD1 ASN     7      14.063  37.938 -28.433  0.00  0.00      PROA
ATOM     58  H   ASN     7      16.611  34.846 -30.217  0.00  0.00      PROA
ATOM     59 HD21 ASN     7      16.950  38.525 -29.583  0.00  0.00      PROA
ATOM     60 HD22 ASN     7      16.315  39.149 -28.119  0.00  0.00      PROA
ATOM     61  N   CYS     8      12.716  34.806 -31.317  0.00  0.00      PROA
ATOM     62  CA  CYS     8      12.023  34.113 -32.397  0.00  0.00      PROA
ATOM     63  C   CYS     8      10.566  34.517 -32.531  0.00  0.00      PROA
ATOM     64  O   CYS     8       9.976  35.055 -31.597  0.00  0.00      PROA
ATOM     65  CB  CYS     8      12.188  32.612 -32.177  0.00  0.00      PROA
ATOM     66  SG  CYS     8      11.711  32.097 -30.507  0.00  0.00      PROA
ATOM     67  H   CYS     8      12.152  35.065 -30.530  0.00  0.00      PROA
ATOM     68  N   THR     9       9.965  34.167 -33.675  0.00  0.00      PROA
ATOM     69  CA  THR     9       8.532  34.320 -33.894  0.00  0.00      PROA
ATOM     70  C   THR     9       7.967  32.896 -33.989  0.00  0.00      PROA
ATOM     71  O   THR     9       8.720  31.949 -34.232  0.00  0.00      PROA
ATOM     72  CB  THR     9       8.337  35.164 -35.144  0.00  0.00      PROA
ATOM     73  CG2 THR     9       8.438  36.656 -34.829  0.00  0.00      PROA
ATOM     74  OG1 THR     9       9.312  34.810 -36.130  0.00  0.00      PROA
ATOM     75  H   THR     9      10.471  33.746 -34.423  0.00  0.00      PROA
ATOM     76  HG1 THR     9       9.275  33.861 -36.216  0.00  0.00      PROA
ATOM     77  N   LEU    10       6.661  32.739 -33.759  0.00  0.00      PROA
ATOM     78  CA  LEU    10       5.999  31.441 -33.874  0.00  0.00      PROA
ATOM     79  C   LEU    10       4.790  31.569 -34.766  0.00  0.00      PROA
ATOM     80  O   LEU    10       4.036  32.541 -34.668  0.00  0.00      PROA
ATOM     81  CB  LEU    10       5.574  30.914 -32.501  0.00  0.00      PROA
ATOM     82  CG  LEU    10       6.738  30.554 -31.576  0.00  0.00      PROA
ATOM     83  CD1 LEU    10       6.267  30.312 -30.141  0.00  0.00      PROA
ATOM     84  CD2 LEU    10       7.548  29.375 -32.115  0.00  0.00      PROA
ATOM     85  H   LEU    10       6.051  33.512 -33.582  0.00  0.00      PROA
ATOM     86  N   ARG    11       4.609  30.597 -35.654  0.00  0.00      PROA
ATOM     87  CA  ARG    11       3.442  30.560 -36.530  0.00  0.00      PROA
ATOM     88  C   ARG    11       2.817  29.200 -36.369  0.00  0.00      PROA
ATOM     89  O   ARG    11       3.550  28.230 -36.195  0.00  0.00      PROA
ATOM     90  CB  ARG    11       3.890  30.795 -37.967  0.00  0.00      PROA
ATOM     91  CG  ARG    11       3.169  31.979 -38.600  0.00  0.00      PROA
ATOM     92  CD  ARG    11       4.037  32.644 -39.661  0.00  0.00      PROA
ATOM     93  NE  ARG    11       5.311  33.034 -39.062  0.00  0.00      PROA
ATOM     94  CZ  ARG    11       5.462  34.299 -38.574  0.00  0.00      PROA
ATOM     95  NH1 ARG    11       4.450  35.186 -38.672  0.00  0.00      PROA
ATOM     96  NH2 ARG    11       6.622  34.664 -37.993  0.00  0.00      PROA
ATOM     97  H   ARG    11       5.196  29.783 -35.657  0.00  0.00      PROA
ATOM     98  HE  ARG    11       6.004  32.310 -38.990  0.00  0.00      PROA
ATOM     99 HH11 ARG    11       4.589  36.136 -38.362  0.00  0.00      PROA
ATOM    100 HH12 ARG    11       3.532  34.963 -39.032  0.00  0.00      PROA
ATOM    101 HH21 ARG    11       6.758  35.618 -37.691  0.00  0.00      PROA
ATOM    102 HH22 ARG    11       7.383  34.025 -37.822  0.00  0.00      PROA
ATOM    103  N   ASP    12       1.477  29.115 -36.350  0.00  0.00      PROA
ATOM    104  CA  ASP    12       0.844  27.803 -36.174  0.00  0.00      PROA
ATOM    105  C   ASP    12       0.920  26.966 -37.461  0.00  0.00      PROA
ATOM    106  O   ASP    12       1.389  27.462 -38.491  0.00  0.00      PROA
ATOM    107  CB  ASP    12      -0.562  27.886 -35.537  0.00  0.00      PROA
ATOM    108  CG  ASP    12      -1.725  28.311 -36.431  0.00  0.00      PROA
ATOM    109  OD1 ASP    12      -1.618  28.285 -37.652  0.00  0.00      PROA
ATOM    110  OD2 ASP    12      -2.780  28.645 -35.888  0.00  0.00      PROA
ATOM    111  H   ASP    12       0.916  29.905 -36.608  0.00  0.00      PROA
ATOM    112  N   SER    13       0.461  25.703 -37.389  0.00  0.00      PROA
ATOM    113  CA  SER    13       0.424  24.732 -38.483  0.00  0.00      PROA
ATOM    114  C   SER    13      -0.227  25.296 -39.745  0.00  0.00      PROA
ATOM    115  O   SER    13       0.239  25.013 -40.849  0.00  0.00      PROA
ATOM    116  CB  SER    13      -0.280  23.499 -38.026  0.00  0.00      PROA
ATOM    117  OG  SER    13       0.540  23.058 -36.969  0.00  0.00      PROA
ATOM    118  H   SER    13       0.240  25.334 -36.483  0.00  0.00      PROA
ATOM    119  HG  SER    13       0.207  22.189 -36.733  0.00  0.00      PROA
ATOM    120  N   GLN    14      -1.293  26.102 -39.574  0.00  0.00      PROA
ATOM    121  CA  GLN    14      -2.048  26.693 -40.675  0.00  0.00      PROA
ATOM    122  C   GLN    14      -1.507  28.069 -41.118  0.00  0.00      PROA
ATOM    123  O   GLN    14      -2.145  28.747 -41.927  0.00  0.00      PROA
ATOM    124  CB  GLN    14      -3.506  26.907 -40.282  0.00  0.00      PROA
ATOM    125  CG  GLN    14      -4.423  25.712 -40.517  0.00  0.00      PROA
ATOM    126  CD  GLN    14      -5.821  26.070 -40.051  0.00  0.00      PROA
ATOM    127  NE2 GLN    14      -6.250  27.285 -40.449  0.00  0.00      PROA
ATOM    128  OE1 GLN    14      -6.469  25.299 -39.350  0.00  0.00      PROA
ATOM    129  H   GLN    14      -1.482  26.472 -38.660  0.00  0.00      PROA
ATOM    130 HE21 GLN    14      -5.710  27.875 -41.055  0.00  0.00      PROA
ATOM    131 HE22 GLN    14      -7.141  27.659 -40.177  0.00  0.00      PROA
ATOM    132  N   GLN    15      -0.295  28.430 -40.636  0.00  0.00      PROA
ATOM    133  CA  GLN    15       0.487  29.644 -40.924  0.00  0.00      PROA
ATOM    134  C   GLN    15      -0.095  30.927 -40.312  0.00  0.00      PROA
ATOM    135  O   GLN    15       0.226  32.025 -40.782  0.00  0.00      PROA
ATOM    136  CB  GLN    15       0.744  29.812 -42.422  0.00  0.00      PROA
ATOM    137  CG  GLN    15       1.810  28.847 -42.940  0.00  0.00      PROA
ATOM    138  CD  GLN    15       3.194  29.347 -42.567  0.00  0.00      PROA
ATOM    139  NE2 GLN    15       4.011  29.426 -43.632  0.00  0.00      PROA
ATOM    140  OE1 GLN    15       3.521  29.646 -41.423  0.00  0.00      PROA
ATOM    141  H   GLN    15       0.095  27.859 -39.914  0.00  0.00      PROA
ATOM    142 HE21 GLN    15       3.673  29.168 -44.537  0.00  0.00      PROA
ATOM    143 HE22 GLN    15       4.954  29.742 -43.545  0.00  0.00      PROA
ATOM    144  N   LYS    16      -0.899  30.804 -39.238  0.00  0.00      PROA
ATOM    145  CA  LYS    16      -1.432  31.994 -38.573  0.00  0.00      PROA
ATOM    146  C   LYS    16      -0.358  32.581 -37.677  0.00  0.00      PROA
ATOM    147  O   LYS    16       0.396  31.837 -37.048  0.00  0.00      PROA
ATOM    148  CB  LYS    16      -2.686  31.708 -37.749  0.00  0.00      PROA
ATOM    149  CG  LYS    16      -3.787  31.049 -38.570  0.00  0.00      PROA
ATOM    150  CD  LYS    16      -5.183  31.331 -38.015  0.00  0.00      PROA
ATOM    151  CE  LYS    16      -5.449  30.824 -36.602  0.00  0.00      PROA
ATOM    152  NZ  LYS    16      -5.330  29.364 -36.575  0.00  0.00      PROA
ATOM    153  H   LYS    16      -1.023  29.909 -38.802  0.00  0.00      PROA
ATOM    154  HZ1 LYS    16      -5.835  29.003 -35.739  0.00  0.00      PROA
ATOM    155  HZ2 LYS    16      -5.771  28.977 -37.429  0.00  0.00      PROA
ATOM    156  HZ3 LYS    16      -4.323  29.083 -36.534  0.00  0.00      PROA
ATOM    157  N   SER    17      -0.277  33.912 -37.629  0.00  0.00      PROA
ATOM    158  CA  SER    17       0.690  34.604 -36.791  0.00  0.00      PROA
ATOM    159  C   SER    17       0.076  34.886 -35.431  0.00  0.00      PROA
ATOM    160  O   SER    17      -1.147  34.904 -35.308  0.00  0.00      PROA
ATOM    161  CB  SER    17       1.189  35.774 -37.619  0.00  0.00      PROA
ATOM    162  OG  SER    17       1.706  35.229 -38.849  0.00  0.00      PROA
ATOM    163  H   SER    17      -1.022  34.463 -38.003  0.00  0.00      PROA
ATOM    164  HG  SER    17       1.018  34.662 -39.191  0.00  0.00      PROA
ATOM    165  N   LEU    18       0.926  35.123 -34.421  0.00  0.00      PROA
ATOM    166  CA  LEU    18       0.502  35.456 -33.065  0.00  0.00      PROA
ATOM    167  C   LEU    18       0.765  36.943 -32.846  0.00  0.00      PROA
ATOM    168  O   LEU    18       1.863  37.411 -33.140  0.00  0.00      PROA
ATOM    169  CB  LEU    18       1.275  34.628 -32.035  0.00  0.00      PROA
ATOM    170  CG  LEU    18       1.293  33.124 -32.329  0.00  0.00      PROA
ATOM    171  CD1 LEU    18       2.125  32.364 -31.296  0.00  0.00      PROA
ATOM    172  CD2 LEU    18      -0.109  32.531 -32.463  0.00  0.00      PROA
ATOM    173  H   LEU    18       1.910  35.165 -34.589  0.00  0.00      PROA
ATOM    174  N   VAL    19      -0.254  37.688 -32.366  0.00  0.00      PROA
ATOM    175  CA  VAL    19      -0.182  39.138 -32.110  0.00  0.00      PROA
ATOM    176  C   VAL    19      -0.613  39.466 -30.671  0.00  0.00      PROA
ATOM    177  O   VAL    19      -1.317  38.666 -30.060  0.00  0.00      PROA
ATOM    178  CB  VAL    19      -1.045  39.931 -33.094  0.00  0.00      PROA
ATOM    179  CG1 VAL    19      -0.607  39.689 -34.537  0.00  0.00      PROA
ATOM    180  CG2 VAL    19      -2.533  39.654 -32.871  0.00  0.00      PROA
ATOM    181  H   VAL    19      -1.110  37.234 -32.104  0.00  0.00      PROA
ATOM    182  N   MET    20      -0.213  40.642 -30.149  0.00  0.00      PROA
ATOM    183  CA  MET    20      -0.608  41.110 -28.819  0.00  0.00      PROA
ATOM    184  C   MET    20      -1.905  41.907 -29.003  0.00  0.00      PROA
ATOM    185  O   MET    20      -1.874  43.061 -29.451  0.00  0.00      PROA
ATOM    186  CB  MET    20       0.442  42.061 -28.240  0.00  0.00      PROA
ATOM    187  CG  MET    20       1.600  41.378 -27.518  0.00  0.00      PROA
ATOM    188  SD  MET    20       1.099  40.656 -25.950  0.00  0.00      PROA
ATOM    189  CE  MET    20       0.923  42.184 -25.019  0.00  0.00      PROA
ATOM    190  H   MET    20       0.240  41.299 -30.751  0.00  0.00      PROA
ATOM    191  N   SER    21      -3.045  41.269 -28.708  0.00  0.00      PROA
ATOM    192  CA  SER    21      -4.383  41.854 -28.864  0.00  0.00      PROA
ATOM    193  C   SER    21      -4.817  42.717 -27.675  0.00  0.00      PROA
ATOM    194  O   SER    21      -5.728  43.538 -27.805  0.00  0.00      PROA
ATOM    195  CB  SER    21      -5.256  40.667 -29.168  0.00  0.00      PROA
ATOM    196  OG  SER    21      -4.611  39.505 -28.625  0.00  0.00      PROA
ATOM    197  H   SER    21      -2.989  40.351 -28.311  0.00  0.00      PROA
ATOM    198  HG  SER    21      -5.087  39.315 -27.816  0.00  0.00      PROA
ATOM    199  N   GLY    22      -4.196  42.475 -26.529  0.00  0.00      PROA
ATOM    200  CA  GLY    22      -4.454  43.184 -25.283  0.00  0.00      PROA
ATOM    201  C   GLY    22      -3.231  43.190 -24.391  0.00  0.00      PROA
ATOM    202  O   GLY    22      -2.239  42.531 -24.721  0.00  0.00      PROA
ATOM    203  H   GLY    22      -3.451  41.803 -26.481  0.00  0.00      PROA
ATOM    204  N   PRO    23      -3.262  43.897 -23.232  0.00  0.00      PROA
ATOM    205  CA  PRO    23      -2.071  43.919 -22.355  0.00  0.00      PROA
ATOM    206  C   PRO    23      -1.648  42.558 -21.798  0.00  0.00      PROA
ATOM    207  O   PRO    23      -0.479  42.375 -21.456  0.00  0.00      PROA
ATOM    208  CB  PRO    23      -2.490  44.925 -21.276  0.00  0.00      PROA
ATOM    209  CG  PRO    23      -4.019  44.885 -21.249  0.00  0.00      PROA
ATOM    210  CD  PRO    23      -4.385  44.666 -22.713  0.00  0.00      PROA
ATOM    211  N   TYR    24      -2.592  41.605 -21.702  0.00  0.00      PROA
ATOM    212  CA  TYR    24      -2.314  40.259 -21.194  0.00  0.00      PROA
ATOM    213  C   TYR    24      -2.964  39.226 -22.096  0.00  0.00      PROA
ATOM    214  O   TYR    24      -3.449  38.202 -21.622  0.00  0.00      PROA
ATOM    215  CB  TYR    24      -2.846  40.103 -19.771  0.00  0.00      PROA
ATOM    216  CG  TYR    24      -2.115  41.069 -18.877  0.00  0.00      PROA
ATOM    217  CD1 TYR    24      -0.738  40.963 -18.750  0.00  0.00      PROA
ATOM    218  CD2 TYR    24      -2.807  42.067 -18.203  0.00  0.00      PROA
ATOM    219  CE1 TYR    24      -0.049  41.872 -17.964  0.00  0.00      PROA
ATOM    220  CE2 TYR    24      -2.115  42.972 -17.408  0.00  0.00      PROA
ATOM    221  CZ  TYR    24      -0.734  42.873 -17.288  0.00  0.00      PROA
ATOM    222  OH  TYR    24      -0.040  43.766 -16.493  0.00  0.00      PROA
ATOM    223  H   TYR    24      -3.526  41.781 -22.006  0.00  0.00      PROA
ATOM    224  HH  TYR    24      -0.650  44.406 -16.148  0.00  0.00      PROA
ATOM    225  N   GLU    25      -2.988  39.497 -23.409  0.00  0.00      PROA
ATOM    226  CA  GLU    25      -3.634  38.574 -24.333  0.00  0.00      PROA
ATOM    227  C   GLU    25      -2.953  38.505 -25.670  0.00  0.00      PROA
ATOM    228  O   GLU    25      -2.490  39.518 -26.184  0.00  0.00      PROA
ATOM    229  CB  GLU    25      -5.094  38.973 -24.536  0.00  0.00      PROA
ATOM    230  CG  GLU    25      -5.933  37.840 -25.125  0.00  0.00      PROA
ATOM    231  CD  GLU    25      -7.029  38.428 -25.977  0.00  0.00      PROA
ATOM    232  OE1 GLU    25      -6.746  39.311 -26.779  0.00  0.00      PROA
ATOM    233  OE2 GLU    25      -8.169  37.984 -25.894  0.00  0.00      PROA
ATOM    234  H   GLU    25      -2.513  40.276 -23.826  0.00  0.00      PROA
ATOM    235  N   LEU    26      -2.916  37.295 -26.238  0.00  0.00      PROA
ATOM    236  CA  LEU    26      -2.408  37.034 -27.577  0.00  0.00      PROA
ATOM    237  C   LEU    26      -3.549  36.452 -28.390  0.00  0.00      PROA
ATOM    238  O   LEU    26      -4.352  35.681 -27.863  0.00  0.00      PROA
ATOM    239  CB  LEU    26      -1.291  35.990 -27.550  0.00  0.00      PROA
ATOM    240  CG  LEU    26      -0.013  36.392 -26.821  0.00  0.00      PROA
ATOM    241  CD1 LEU    26       0.951  35.213 -26.686  0.00  0.00      PROA
ATOM    242  CD2 LEU    26       0.663  37.581 -27.491  0.00  0.00      PROA
ATOM    243  H   LEU    26      -3.412  36.533 -25.820  0.00  0.00      PROA
ATOM    244  N   LYS    27      -3.597  36.789 -29.676  0.00  0.00      PROA
ATOM    245  CA  LYS    27      -4.565  36.246 -30.627  0.00  0.00      PROA
ATOM    246  C   LYS    27      -3.808  35.668 -31.831  0.00  0.00      PROA
ATOM    247  O   LYS    27      -2.673  36.072 -32.088  0.00  0.00      PROA
ATOM    248  CB  LYS    27      -5.601  37.284 -31.060  0.00  0.00      PROA
ATOM    249  CG  LYS    27      -6.760  37.390 -30.064  0.00  0.00      PROA
ATOM    250  CD  LYS    27      -7.801  38.428 -30.473  0.00  0.00      PROA
ATOM    251  CE  LYS    27      -9.065  38.427 -29.614  0.00  0.00      PROA
ATOM    252  NZ  LYS    27      -8.730  38.701 -28.215  0.00  0.00      PROA
ATOM    253  H   LYS    27      -2.898  37.412 -30.039  0.00  0.00      PROA
ATOM    254  HZ1 LYS    27      -9.540  38.870 -27.594  0.00  0.00      PROA
ATOM    255  HZ2 LYS    27      -8.221  37.922 -27.741  0.00  0.00      PROA
ATOM    256  HZ3 LYS    27      -8.059  39.483 -28.072  0.00  0.00      PROA
ATOM    257  N   ALA    28      -4.439  34.746 -32.567  0.00  0.00      PROA
ATOM    258  CA  ALA    28      -3.855  34.143 -33.764  0.00  0.00      PROA
ATOM    259  C   ALA    28      -4.716  34.455 -34.982  0.00  0.00      PROA
ATOM    260  O   ALA    28      -5.931  34.258 -34.954  0.00  0.00      PROA
ATOM    261  CB  ALA    28      -3.772  32.630 -33.619  0.00  0.00      PROA
ATOM    262  H   ALA    28      -5.376  34.479 -32.327  0.00  0.00      PROA
ATOM    263  N   LEU    29      -4.085  34.950 -36.053  0.00  0.00      PROA
ATOM    264  CA  LEU    29      -4.774  35.280 -37.301  0.00  0.00      PROA
ATOM    265  C   LEU    29      -3.763  35.316 -38.442  0.00  0.00      PROA
ATOM    266  O   LEU    29      -2.570  35.507 -38.191  0.00  0.00      PROA
ATOM    267  CB  LEU    29      -5.567  36.594 -37.232  0.00  0.00      PROA
ATOM    268  CG  LEU    29      -4.753  37.891 -37.273  0.00  0.00      PROA
ATOM    269  CD1 LEU    29      -5.634  39.075 -37.671  0.00  0.00      PROA
ATOM    270  CD2 LEU    29      -4.004  38.177 -35.972  0.00  0.00      PROA
ATOM    271  H   LEU    29      -3.092  35.109 -36.045  0.00  0.00      PROA
ATOM    272  N   HSD    30      -4.223  35.107 -39.684  0.00  0.00      PROA
ATOM    273  CA  HSD    30      -3.334  35.188 -40.844  0.00  0.00      PROA
ATOM    274  C   HSD    30      -3.009  36.660 -41.059  0.00  0.00      PROA
ATOM    275  O   HSD    30      -3.920  37.493 -41.088  0.00  0.00      PROA
ATOM    276  CB  HSD    30      -4.038  34.701 -42.111  0.00  0.00      PROA
ATOM    277  CG  HSD    30      -4.306  33.215 -42.114  0.00  0.00      PROA
ATOM    278  CD2 HSD    30      -3.545  32.229 -42.749  0.00  0.00      PROA
ATOM    279  ND1 HSD    30      -5.374  32.629 -41.542  0.00  0.00      PROA
ATOM    280  CE1 HSD    30      -5.299  31.291 -41.818  0.00  0.00      PROA
ATOM    281  NE2 HSD    30      -4.174  31.044 -42.559  0.00  0.00      PROA
ATOM    282  H   HSD    30      -5.213  35.017 -39.820  0.00  0.00      PROA
ATOM    283  HD1 HSD    30      -6.093  33.042 -40.998  0.00  0.00      PROA
ATOM    284  N   LEU    31      -1.716  36.980 -41.165  0.00  0.00      PROA
ATOM    285  CA  LEU    31      -1.276  38.349 -41.392  0.00  0.00      PROA
ATOM    286  C   LEU    31      -0.803  38.524 -42.824  0.00  0.00      PROA
ATOM    287  O   LEU    31       0.053  37.768 -43.291  0.00  0.00      PROA
ATOM    288  CB  LEU    31      -0.148  38.763 -40.448  0.00  0.00      PROA
ATOM    289  CG  LEU    31      -0.585  39.017 -39.007  0.00  0.00      PROA
ATOM    290  CD1 LEU    31       0.596  39.482 -38.152  0.00  0.00      PROA
ATOM    291  CD2 LEU    31      -1.753  40.000 -38.929  0.00  0.00      PROA
ATOM    292  H   LEU    31      -1.027  36.261 -41.241  0.00  0.00      PROA
ATOM    293  N   GLN    32      -1.385  39.510 -43.526  0.00  0.00      PROA
ATOM    294  CA  GLN    32      -1.018  39.852 -44.904  0.00  0.00      PROA
ATOM    295  C   GLN    32       0.345  40.554 -44.875  0.00  0.00      PROA
ATOM    296  O   GLN    32       0.697  41.153 -43.856  0.00  0.00      PROA
ATOM    297  CB  GLN    32      -2.110  40.692 -45.549  0.00  0.00      PROA
ATOM    298  CG  GLN    32      -3.459  39.975 -45.523  0.00  0.00      PROA
ATOM    299  CD  GLN    32      -4.498  40.860 -46.172  0.00  0.00      PROA
ATOM    300  NE2 GLN    32      -5.495  40.173 -46.757  0.00  0.00      PROA
ATOM    301  OE1 GLN    32      -4.401  42.080 -46.163  0.00  0.00      PROA
ATOM    302  H   GLN    32      -1.949  40.159 -43.015  0.00  0.00      PROA
ATOM    303 HE21 GLN    32      -5.520  39.174 -46.717  0.00  0.00      PROA
ATOM    304 HE22 GLN    32      -6.231  40.651 -47.236  0.00  0.00      PROA
ATOM    305  N   GLY    33       1.085  40.481 -45.981  0.00  0.00      PROA
ATOM    306  CA  GLY    33       2.413  41.074 -46.143  0.00  0.00      PROA
ATOM    307  C   GLY    33       2.649  42.460 -45.559  0.00  0.00      PROA
ATOM    308  O   GLY    33       3.779  42.770 -45.171  0.00  0.00      PROA
ATOM    309  H   GLY    33       0.704  39.964 -46.744  0.00  0.00      PROA
ATOM    310  N   GLN    34       1.593  43.302 -45.473  0.00  0.00      PROA
ATOM    311  CA  GLN    34       1.689  44.666 -44.940  0.00  0.00      PROA
ATOM    312  C   GLN    34       1.509  44.754 -43.401  0.00  0.00      PROA
ATOM    313  O   GLN    34       1.894  45.767 -42.811  0.00  0.00      PROA
ATOM    314  CB  GLN    34       0.728  45.631 -45.644  0.00  0.00      PROA
ATOM    315  CG  GLN    34      -0.732  45.569 -45.177  0.00  0.00      PROA
ATOM    316  CD  GLN    34      -1.399  44.295 -45.648  0.00  0.00      PROA
ATOM    317  NE2 GLN    34      -2.522  44.011 -44.978  0.00  0.00      PROA
ATOM    318  OE1 GLN    34      -0.951  43.633 -46.584  0.00  0.00      PROA
ATOM    319  H   GLN    34       0.693  42.974 -45.759  0.00  0.00      PROA
ATOM    320 HE21 GLN    34      -2.710  44.447 -44.087  0.00  0.00      PROA
ATOM    321 HE22 GLN    34      -3.213  43.350 -45.278  0.00  0.00      PROA
ATOM    322  N   ASP    35       0.932  43.711 -42.765  0.00  0.00      PROA
ATOM    323  CA  ASP    35       0.677  43.664 -41.315  0.00  0.00      PROA
ATOM    324  C   ASP    35       1.609  42.717 -40.518  0.00  0.00      PROA
ATOM    325  O   ASP    35       1.440  42.586 -39.301  0.00  0.00      PROA
ATOM    326  CB  ASP    35      -0.751  43.189 -41.056  0.00  0.00      PROA
ATOM    327  CG  ASP    35      -1.758  44.259 -41.407  0.00  0.00      PROA
ATOM    328  OD1 ASP    35      -1.625  45.377 -40.915  0.00  0.00      PROA
ATOM    329  OD2 ASP    35      -2.687  43.966 -42.153  0.00  0.00      PROA
ATOM    330  H   ASP    35       0.655  42.913 -43.292  0.00  0.00      PROA
ATOM    331  N   MET    36       2.594  42.086 -41.197  0.00  0.00      PROA
ATOM    332  CA  MET    36       3.573  41.141 -40.631  0.00  0.00      PROA
ATOM    333  C   MET    36       4.304  41.644 -39.371  0.00  0.00      PROA
ATOM    334  O   MET    36       4.574  40.849 -38.466  0.00  0.00      PROA
ATOM    335  CB  MET    36       4.571  40.757 -41.727  0.00  0.00      PROA
ATOM    336  CG  MET    36       5.500  39.580 -41.408  0.00  0.00      PROA
ATOM    337  SD  MET    36       4.926  37.958 -41.963  0.00  0.00      PROA
ATOM    338  CE  MET    36       3.561  37.688 -40.822  0.00  0.00      PROA
ATOM    339  H   MET    36       2.688  42.327 -42.162  0.00  0.00      PROA
ATOM    340  N   GLU    37       4.615  42.956 -39.313  0.00  0.00      PROA
ATOM    341  CA  GLU    37       5.328  43.592 -38.198  0.00  0.00      PROA
ATOM    342  C   GLU    37       4.576  43.532 -36.843  0.00  0.00      PROA
ATOM    343  O   GLU    37       5.199  43.691 -35.792  0.00  0.00      PROA
ATOM    344  CB  GLU    37       5.765  45.002 -38.598  0.00  0.00      PROA
ATOM    345  CG  GLU    37       7.065  44.979 -39.418  0.00  0.00      PROA
ATOM    346  CD  GLU    37       6.959  43.977 -40.554  0.00  0.00      PROA
ATOM    347  OE1 GLU    37       7.658  42.965 -40.519  0.00  0.00      PROA
ATOM    348  OE2 GLU    37       6.129  44.177 -41.439  0.00  0.00      PROA
ATOM    349  H   GLU    37       4.575  43.479 -40.169  0.00  0.00      PROA
ATOM    350  N   GLN    38       3.258  43.272 -36.872  0.00  0.00      PROA
ATOM    351  CA  GLN    38       2.416  43.156 -35.678  0.00  0.00      PROA
ATOM    352  C   GLN    38       2.729  41.899 -34.853  0.00  0.00      PROA
ATOM    353  O   GLN    38       2.450  41.889 -33.646  0.00  0.00      PROA
ATOM    354  CB  GLN    38       0.929  43.150 -36.035  0.00  0.00      PROA
ATOM    355  CG  GLN    38       0.427  44.384 -36.787  0.00  0.00      PROA
ATOM    356  CD  GLN    38      -1.075  44.254 -36.935  0.00  0.00      PROA
ATOM    357  NE2 GLN    38      -1.550  44.647 -38.128  0.00  0.00      PROA
ATOM    358  OE1 GLN    38      -1.763  43.814 -36.018  0.00  0.00      PROA
ATOM    359  H   GLN    38       2.834  43.098 -37.763  0.00  0.00      PROA
ATOM    360 HE21 GLN    38      -0.991  44.990 -38.892  0.00  0.00      PROA
ATOM    361 HE22 GLN    38      -2.510  44.605 -38.405  0.00  0.00      PROA
ATOM    362  N   GLN    39       3.288  40.838 -35.492  0.00  0.00      PROA
ATOM    363  CA  GLN    39       3.586  39.569 -34.813  0.00  0.00      PROA
ATOM    364  C   GLN    39       4.506  39.745 -33.596  0.00  0.00      PROA
ATOM    365  O   GLN    39       5.386  40.611 -33.600  0.00  0.00      PROA
ATOM    366  CB  GLN    39       4.229  38.607 -35.813  0.00  0.00      PROA
ATOM    367  CG  GLN    39       5.625  39.091 -36.216  0.00  0.00      PROA
ATOM    368  CD  GLN    39       6.112  38.348 -37.434  0.00  0.00      PROA
ATOM    369  NE2 GLN    39       6.808  39.118 -38.284  0.00  0.00      PROA
ATOM    370  OE1 GLN    39       5.893  37.147 -37.583  0.00  0.00      PROA
ATOM    371  H   GLN    39       3.597  40.976 -36.434  0.00  0.00      PROA
ATOM    372 HE21 GLN    39       6.772  40.110 -38.127  0.00  0.00      PROA
ATOM    373 HE22 GLN    39       7.331  38.843 -39.091  0.00  0.00      PROA
ATOM    374  N   VAL    40       4.265  38.958 -32.542  0.00  0.00      PROA
ATOM    375  CA  VAL    40       5.059  39.092 -31.324  0.00  0.00      PROA
ATOM    376  C   VAL    40       6.396  38.381 -31.463  0.00  0.00      PROA
ATOM    377  O   VAL    40       6.481  37.329 -32.094  0.00  0.00      PROA
ATOM    378  CB  VAL    40       4.289  38.524 -30.135  0.00  0.00      PROA
ATOM    379  CG1 VAL    40       4.965  38.829 -28.799  0.00  0.00      PROA
ATOM    380  CG2 VAL    40       2.863  39.043 -30.166  0.00  0.00      PROA
ATOM    381  H   VAL    40       3.601  38.216 -32.645  0.00  0.00      PROA
ATOM    382  N   VAL    41       7.444  38.975 -30.884  0.00  0.00      PROA
ATOM    383  CA  VAL    41       8.766  38.384 -30.868  0.00  0.00      PROA
ATOM    384  C   VAL    41       8.967  37.796 -29.457  0.00  0.00      PROA
ATOM    385  O   VAL    41       8.860  38.503 -28.453  0.00  0.00      PROA
ATOM    386  CB  VAL    41       9.864  39.383 -31.206  0.00  0.00      PROA
ATOM    387  CG1 VAL    41      11.218  38.670 -31.194  0.00  0.00      PROA
ATOM    388  CG2 VAL    41       9.589  40.075 -32.543  0.00  0.00      PROA
ATOM    389  H   VAL    41       7.288  39.778 -30.312  0.00  0.00      PROA
ATOM    390  N   PHE    42       9.180  36.490 -29.398  0.00  0.00      PROA
ATOM    391  CA  PHE    42       9.406  35.770 -28.150  0.00  0.00      PROA
ATOM    392  C   PHE    42      10.886  35.691 -27.865  0.00  0.00      PROA
ATOM    393  O   PHE    42      11.691  35.593 -28.791  0.00  0.00      PROA
ATOM    394  CB  PHE    42       8.812  34.363 -28.251  0.00  0.00      PROA
ATOM    395  CG  PHE    42       7.404  34.439 -28.796  0.00  0.00      PROA
ATOM    396  CD1 PHE    42       6.345  34.737 -27.948  0.00  0.00      PROA
ATOM    397  CD2 PHE    42       7.164  34.218 -30.149  0.00  0.00      PROA
ATOM    398  CE1 PHE    42       5.053  34.831 -28.452  0.00  0.00      PROA
ATOM    399  CE2 PHE    42       5.873  34.316 -30.655  0.00  0.00      PROA
ATOM    400  CZ  PHE    42       4.819  34.630 -29.807  0.00  0.00      PROA
ATOM    401  H   PHE    42       9.302  35.992 -30.249  0.00  0.00      PROA
ATOM    402  N   SER    43      11.237  35.708 -26.573  0.00  0.00      PROA
ATOM    403  CA  SER    43      12.569  35.465 -26.056  0.00  0.00      PROA
ATOM    404  C   SER    43      12.413  34.128 -25.328  0.00  0.00      PROA
ATOM    405  O   SER    43      11.802  34.068 -24.259  0.00  0.00      PROA
ATOM    406  CB  SER    43      12.965  36.639 -25.183  0.00  0.00      PROA
ATOM    407  OG  SER    43      12.758  37.818 -25.962  0.00  0.00      PROA
ATOM    408  H   SER    43      10.547  35.762 -25.864  0.00  0.00      PROA
ATOM    409  HG  SER    43      13.127  37.638 -26.829  0.00  0.00      PROA
ATOM    410  N   MET    44      12.857  33.044 -25.971  0.00  0.00      PROA
ATOM    411  CA  MET    44      12.756  31.689 -25.431  0.00  0.00      PROA
ATOM    412  C   MET    44      14.025  31.338 -24.668  0.00  0.00      PROA
ATOM    413  O   MET    44      15.098  31.289 -25.259  0.00  0.00      PROA
ATOM    414  CB  MET    44      12.549  30.680 -26.558  0.00  0.00      PROA
ATOM    415  CG  MET    44      12.607  29.234 -26.062  0.00  0.00      PROA
ATOM    416  SD  MET    44      12.501  28.032 -27.396  0.00  0.00      PROA
ATOM    417  CE  MET    44      10.940  28.585 -28.098  0.00  0.00      PROA
ATOM    418  H   MET    44      13.379  33.171 -26.814  0.00  0.00      PROA
ATOM    419  N   SER    45      13.892  31.083 -23.363  0.00  0.00      PROA
ATOM    420  CA  SER    45      14.988  30.757 -22.454  0.00  0.00      PROA
ATOM    421  C   SER    45      15.027  29.274 -22.112  0.00  0.00      PROA
ATOM    422  O   SER    45      13.985  28.632 -22.040  0.00  0.00      PROA
ATOM    423  CB  SER    45      14.805  31.708 -21.285  0.00  0.00      PROA
ATOM    424  OG  SER    45      14.428  32.976 -21.843  0.00  0.00      PROA
ATOM    425  H   SER    45      12.963  31.010 -22.997  0.00  0.00      PROA
ATOM    426  HG  SER    45      13.529  32.899 -22.142  0.00  0.00      PROA
ATOM    427  N   PHE    46      16.228  28.737 -21.859  0.00  0.00      PROA
ATOM    428  CA  PHE    46      16.413  27.331 -21.513  0.00  0.00      PROA
ATOM    429  C   PHE    46      16.535  27.213 -20.004  0.00  0.00      PROA
ATOM    430  O   PHE    46      17.534  27.621 -19.416  0.00  0.00      PROA
ATOM    431  CB  PHE    46      17.438  26.633 -22.389  0.00  0.00      PROA
ATOM    432  CG  PHE    46      17.069  26.813 -23.842  0.00  0.00      PROA
ATOM    433  CD1 PHE    46      17.584  27.881 -24.570  0.00  0.00      PROA
ATOM    434  CD2 PHE    46      16.204  25.912 -24.451  0.00  0.00      PROA
ATOM    435  CE1 PHE    46      17.216  28.059 -25.897  0.00  0.00      PROA
ATOM    436  CE2 PHE    46      15.838  26.089 -25.781  0.00  0.00      PROA
ATOM    437  CZ  PHE    46      16.337  27.168 -26.500  0.00  0.00      PROA
ATOM    438  H   PHE    46      17.035  29.329 -21.880  0.00  0.00      PROA
ATOM    439  N   VAL    47      15.474  26.710 -19.378  0.00  0.00      PROA
ATOM    440  CA  VAL    47      15.375  26.608 -17.923  0.00  0.00      PROA
ATOM    441  C   VAL    47      15.809  25.223 -17.413  0.00  0.00      PROA
ATOM    442  O   VAL    47      16.235  24.387 -18.209  0.00  0.00      PROA
ATOM    443  CB  VAL    47      13.974  26.997 -17.458  0.00  0.00      PROA
ATOM    444  CG1 VAL    47      13.663  28.401 -17.969  0.00  0.00      PROA
ATOM    445  CG2 VAL    47      12.912  25.991 -17.895  0.00  0.00      PROA
ATOM    446  H   VAL    47      14.802  26.211 -19.931  0.00  0.00      PROA
ATOM    447  N   GLN    48      15.736  24.994 -16.090  0.00  0.00      PROA
ATOM    448  CA  GLN    48      16.122  23.715 -15.488  0.00  0.00      PROA
ATOM    449  C   GLN    48      15.029  22.652 -15.678  0.00  0.00      PROA
ATOM    450  O   GLN    48      13.854  22.999 -15.835  0.00  0.00      PROA
ATOM    451  CB  GLN    48      16.450  23.903 -14.007  0.00  0.00      PROA
ATOM    452  CG  GLN    48      17.956  23.801 -13.765  0.00  0.00      PROA
ATOM    453  CD  GLN    48      18.424  22.445 -14.245  0.00  0.00      PROA
ATOM    454  NE2 GLN    48      19.579  22.481 -14.927  0.00  0.00      PROA
ATOM    455  OE1 GLN    48      17.770  21.431 -14.041  0.00  0.00      PROA
ATOM    456  H   GLN    48      15.312  25.695 -15.514  0.00  0.00      PROA
ATOM    457 HE21 GLN    48      20.086  23.333 -15.046  0.00  0.00      PROA
ATOM    458 HE22 GLN    48      19.948  21.646 -15.337  0.00  0.00      PROA
ATOM    459  N   GLY    49      15.430  21.378 -15.676  0.00  0.00      PROA
ATOM    460  CA  GLY    49      14.512  20.253 -15.827  0.00  0.00      PROA
ATOM    461  C   GLY    49      15.057  19.039 -16.555  0.00  0.00      PROA
ATOM    462  O   GLY    49      16.263  18.776 -16.529  0.00  0.00      PROA
ATOM    463  H   GLY    49      16.391  21.166 -15.484  0.00  0.00      PROA
ATOM    464  N   GLU    50      14.147  18.283 -17.201  0.00  0.00      PROA
ATOM    465  CA  GLU    50      14.420  17.046 -17.941  0.00  0.00      PROA
ATOM    466  C   GLU    50      14.990  17.313 -19.347  0.00  0.00      PROA
ATOM    467  O   GLU    50      14.259  17.735 -20.246  0.00  0.00      PROA
ATOM    468  CB  GLU    50      13.058  16.297 -18.068  0.00  0.00      PROA
ATOM    469  CG  GLU    50      11.864  17.140 -18.612  0.00  0.00      PROA
ATOM    470  CD  GLU    50      10.519  16.417 -18.689  0.00  0.00      PROA
ATOM    471  OE1 GLU    50      10.043  15.937 -17.665  0.00  0.00      PROA
ATOM    472  OE2 GLU    50       9.906  16.386 -19.762  0.00  0.00      PROA
ATOM    473  H   GLU    50      13.221  18.656 -17.195  0.00  0.00      PROA
ATOM    474  N   GLU    51      16.299  17.048 -19.525  0.00  0.00      PROA
ATOM    475  CA  GLU    51      17.031  17.241 -20.782  0.00  0.00      PROA
ATOM    476  C   GLU    51      16.870  16.036 -21.722  0.00  0.00      PROA
ATOM    477  O   GLU    51      17.120  14.902 -21.314  0.00  0.00      PROA
ATOM    478  CB  GLU    51      18.402  17.968 -20.636  0.00  0.00      PROA
ATOM    479  CG  GLU    51      18.713  18.983 -21.781  0.00  0.00      PROA
ATOM    480  CD  GLU    51      19.071  20.424 -21.341  0.00  0.00      PROA
ATOM    481  OE1 GLU    51      18.594  20.899 -20.315  0.00  0.00      PROA
ATOM    482  OE2 GLU    51      19.806  21.124 -22.050  0.00  0.00      PROA
ATOM    483  H   GLU    51      16.791  16.624 -18.768  0.00  0.00      PROA
ATOM    484  N   SER    52      16.446  16.299 -22.979  0.00  0.00      PROA
ATOM    485  CA  SER    52      16.241  15.313 -24.053  0.00  0.00      PROA
ATOM    486  C   SER    52      16.177  16.009 -25.413  0.00  0.00      PROA
ATOM    487  O   SER    52      15.518  17.042 -25.533  0.00  0.00      PROA
ATOM    488  CB  SER    52      14.950  14.569 -23.698  0.00  0.00      PROA
ATOM    489  OG  SER    52      14.460  15.072 -22.445  0.00  0.00      PROA
ATOM    490  H   SER    52      16.104  17.210 -23.210  0.00  0.00      PROA
ATOM    491  HG  SER    52      14.071  15.926 -22.623  0.00  0.00      PROA
ATOM    492  N   ASN    53      16.806  15.416 -26.449  0.00  0.00      PROA
ATOM    493  CA  ASN    53      16.818  15.954 -27.821  0.00  0.00      PROA
ATOM    494  C   ASN    53      15.416  16.044 -28.468  0.00  0.00      PROA
ATOM    495  O   ASN    53      15.267  16.667 -29.522  0.00  0.00      PROA
ATOM    496  CB  ASN    53      17.744  15.216 -28.789  0.00  0.00      PROA
ATOM    497  CG  ASN    53      17.065  13.988 -29.372  0.00  0.00      PROA
ATOM    498  ND2 ASN    53      16.334  14.203 -30.483  0.00  0.00      PROA
ATOM    499  OD1 ASN    53      17.268  12.885 -28.880  0.00  0.00      PROA
ATOM    500  H   ASN    53      17.159  14.492 -26.300  0.00  0.00      PROA
ATOM    501 HD21 ASN    53      16.136  15.141 -30.786  0.00  0.00      PROA
ATOM    502 HD22 ASN    53      15.929  13.450 -31.001  0.00  0.00      PROA
ATOM    503  N   ASP    54      14.398  15.449 -27.815  0.00  0.00      PROA
ATOM    504  CA  ASP    54      13.000  15.438 -28.249  0.00  0.00      PROA
ATOM    505  C   ASP    54      12.078  16.250 -27.316  0.00  0.00      PROA
ATOM    506  O   ASP    54      10.950  16.554 -27.702  0.00  0.00      PROA
ATOM    507  CB  ASP    54      12.543  13.982 -28.237  0.00  0.00      PROA
ATOM    508  CG  ASP    54      12.757  13.433 -26.833  0.00  0.00      PROA
ATOM    509  OD1 ASP    54      13.892  13.095 -26.487  0.00  0.00      PROA
ATOM    510  OD2 ASP    54      11.798  13.369 -26.073  0.00  0.00      PROA
ATOM    511  H   ASP    54      14.558  14.903 -26.992  0.00  0.00      PROA
ATOM    512  N   LYS    55      12.554  16.586 -26.094  0.00  0.00      PROA
ATOM    513  CA  LYS    55      11.797  17.332 -25.076  0.00  0.00      PROA
ATOM    514  C   LYS    55      12.729  18.127 -24.124  0.00  0.00      PROA
ATOM    515  O   LYS    55      13.452  17.518 -23.332  0.00  0.00      PROA
ATOM    516  CB  LYS    55      10.951  16.313 -24.305  0.00  0.00      PROA
ATOM    517  CG  LYS    55       9.762  16.818 -23.483  0.00  0.00      PROA
ATOM    518  CD  LYS    55       8.941  15.609 -23.011  0.00  0.00      PROA
ATOM    519  CE  LYS    55       7.557  15.898 -22.416  0.00  0.00      PROA
ATOM    520  NZ  LYS    55       7.604  16.443 -21.051  0.00  0.00      PROA
ATOM    521  H   LYS    55      13.469  16.292 -25.821  0.00  0.00      PROA
ATOM    522  HZ1 LYS    55       6.671  16.861 -20.814  0.00  0.00      PROA
ATOM    523  HZ2 LYS    55       7.919  15.755 -20.339  0.00  0.00      PROA
ATOM    524  HZ3 LYS    55       8.306  17.198 -20.926  0.00  0.00      PROA
ATOM    525  N   ILE    56      12.707  19.480 -24.197  0.00  0.00      PROA
ATOM    526  CA  ILE    56      13.538  20.335 -23.325  0.00  0.00      PROA
ATOM    527  C   ILE    56      12.729  21.446 -22.626  0.00  0.00      PROA
ATOM    528  O   ILE    56      11.897  22.099 -23.264  0.00  0.00      PROA
ATOM    529  CB  ILE    56      14.724  20.939 -24.088  0.00  0.00      PROA
ATOM    530  CG1 ILE    56      14.297  21.528 -25.430  0.00  0.00      PROA
ATOM    531  CG2 ILE    56      15.858  19.929 -24.240  0.00  0.00      PROA
ATOM    532  CD  ILE    56      15.493  22.114 -26.181  0.00  0.00      PROA
ATOM    533  H   ILE    56      12.083  19.905 -24.858  0.00  0.00      PROA
ATOM    534  N   PRO    57      12.999  21.702 -21.328  0.00  0.00      PROA
ATOM    535  CA  PRO    57      12.252  22.759 -20.626  0.00  0.00      PROA
ATOM    536  C   PRO    57      12.644  24.180 -21.048  0.00  0.00      PROA
ATOM    537  O   PRO    57      13.830  24.526 -21.101  0.00  0.00      PROA
ATOM    538  CB  PRO    57      12.584  22.430 -19.168  0.00  0.00      PROA
ATOM    539  CG  PRO    57      13.993  21.839 -19.211  0.00  0.00      PROA
ATOM    540  CD  PRO    57      13.977  21.017 -20.491  0.00  0.00      PROA
ATOM    541  N   VAL    58      11.631  24.992 -21.386  0.00  0.00      PROA
ATOM    542  CA  VAL    58      11.796  26.383 -21.807  0.00  0.00      PROA
ATOM    543  C   VAL    58      10.830  27.335 -21.072  0.00  0.00      PROA
ATOM    544  O   VAL    58       9.822  26.892 -20.517  0.00  0.00      PROA
ATOM    545  CB  VAL    58      11.593  26.527 -23.322  0.00  0.00      PROA
ATOM    546  CG1 VAL    58      12.592  25.684 -24.112  0.00  0.00      PROA
ATOM    547  CG2 VAL    58      10.149  26.224 -23.726  0.00  0.00      PROA
ATOM    548  H   VAL    58      10.687  24.704 -21.251  0.00  0.00      PROA
ATOM    549  N   ALA    59      11.127  28.643 -21.121  0.00  0.00      PROA
ATOM    550  CA  ALA    59      10.231  29.707 -20.662  0.00  0.00      PROA
ATOM    551  C   ALA    59      10.034  30.630 -21.883  0.00  0.00      PROA
ATOM    552  O   ALA    59      10.975  30.857 -22.646  0.00  0.00      PROA
ATOM    553  CB  ALA    59      10.857  30.513 -19.524  0.00  0.00      PROA
ATOM    554  H   ALA    59      11.956  28.924 -21.611  0.00  0.00      PROA
ATOM    555  N   LEU    60       8.799  31.057 -22.117  0.00  0.00      PROA
ATOM    556  CA  LEU    60       8.429  31.892 -23.255  0.00  0.00      PROA
ATOM    557  C   LEU    60       8.066  33.298 -22.803  0.00  0.00      PROA
ATOM    558  O   LEU    60       6.987  33.535 -22.235  0.00  0.00      PROA
ATOM    559  CB  LEU    60       7.250  31.272 -24.003  0.00  0.00      PROA
ATOM    560  CG  LEU    60       7.583  29.895 -24.570  0.00  0.00      PROA
ATOM    561  CD1 LEU    60       6.380  29.235 -25.241  0.00  0.00      PROA
ATOM    562  CD2 LEU    60       8.775  29.970 -25.516  0.00  0.00      PROA
ATOM    563  H   LEU    60       8.088  30.877 -21.435  0.00  0.00      PROA
ATOM    564  N   GLY    61       9.009  34.207 -23.021  0.00  0.00      PROA
ATOM    565  CA  GLY    61       8.837  35.609 -22.677  0.00  0.00      PROA
ATOM    566  C   GLY    61       8.638  36.445 -23.917  0.00  0.00      PROA
ATOM    567  O   GLY    61       9.034  36.019 -25.001  0.00  0.00      PROA
ATOM    568  H   GLY    61       9.830  33.973 -23.548  0.00  0.00      PROA
ATOM    569  N   LEU    62       8.013  37.614 -23.788  0.00  0.00      PROA
ATOM    570  CA  LEU    62       7.866  38.506 -24.944  0.00  0.00      PROA
ATOM    571  C   LEU    62       9.026  39.478 -24.870  0.00  0.00      PROA
ATOM    572  O   LEU    62       9.186  40.156 -23.855  0.00  0.00      PROA
ATOM    573  CB  LEU    62       6.537  39.256 -24.915  0.00  0.00      PROA
ATOM    574  CG  LEU    62       5.308  38.386 -24.637  0.00  0.00      PROA
ATOM    575  CD1 LEU    62       4.036  39.212 -24.790  0.00  0.00      PROA
ATOM    576  CD2 LEU    62       5.239  37.113 -25.481  0.00  0.00      PROA
ATOM    577  H   LEU    62       7.773  37.947 -22.876  0.00  0.00      PROA
ATOM    578  N   LYS    63       9.884  39.473 -25.911  0.00  0.00      PROA
ATOM    579  CA  LYS    63      11.118  40.264 -26.024  0.00  0.00      PROA
ATOM    580  C   LYS    63      10.993  41.702 -25.507  0.00  0.00      PROA
ATOM    581  O   LYS    63      10.183  42.482 -26.015  0.00  0.00      PROA
ATOM    582  CB  LYS    63      11.568  40.322 -27.490  0.00  0.00      PROA
ATOM    583  CG  LYS    63      12.888  41.072 -27.689  0.00  0.00      PROA
ATOM    584  CD  LYS    63      13.295  41.260 -29.153  0.00  0.00      PROA
ATOM    585  CE  LYS    63      12.312  42.089 -29.986  0.00  0.00      PROA
ATOM    586  NZ  LYS    63      12.224  43.462 -29.483  0.00  0.00      PROA
ATOM    587  H   LYS    63       9.639  38.882 -26.682  0.00  0.00      PROA
ATOM    588  HZ1 LYS    63      11.648  44.083 -30.075  0.00  0.00      PROA
ATOM    589  HZ2 LYS    63      11.853  43.502 -28.508  0.00  0.00      PROA
ATOM    590  HZ3 LYS    63      13.163  43.902 -29.361  0.00  0.00      PROA
ATOM    591  N   GLU    64      11.780  42.010 -24.452  0.00  0.00      PROA
ATOM    592  CA  GLU    64      11.883  43.306 -23.763  0.00  0.00      PROA
ATOM    593  C   GLU    64      10.528  43.868 -23.240  0.00  0.00      PROA
ATOM    594  O   GLU    64      10.438  45.067 -22.967  0.00  0.00      PROA
ATOM    595  CB  GLU    64      12.521  44.448 -24.559  0.00  0.00      PROA
ATOM    596  CG  GLU    64      13.505  44.111 -25.666  0.00  0.00      PROA
ATOM    597  CD  GLU    64      12.886  44.556 -26.975  0.00  0.00      PROA
ATOM    598  OE1 GLU    64      11.661  44.583 -27.097  0.00  0.00      PROA
ATOM    599  OE2 GLU    64      13.617  44.830 -27.917  0.00  0.00      PROA
ATOM    600  H   GLU    64      12.358  41.262 -24.126  0.00  0.00      PROA
ATOM    601  N   LYS    65       9.498  42.997 -23.051  0.00  0.00      PROA
ATOM    602  CA  LYS    65       8.169  43.431 -22.604  0.00  0.00      PROA
ATOM    603  C   LYS    65       7.840  43.097 -21.143  0.00  0.00      PROA
ATOM    604  O   LYS    65       6.789  43.515 -20.640  0.00  0.00      PROA
ATOM    605  CB  LYS    65       7.071  42.998 -23.573  0.00  0.00      PROA
ATOM    606  CG  LYS    65       6.707  44.136 -24.536  0.00  0.00      PROA
ATOM    607  CD  LYS    65       7.341  44.084 -25.931  0.00  0.00      PROA
ATOM    608  CE  LYS    65       8.245  45.270 -26.303  0.00  0.00      PROA
ATOM    609  NZ  LYS    65       9.588  45.111 -25.729  0.00  0.00      PROA
ATOM    610  H   LYS    65       9.626  42.016 -23.227  0.00  0.00      PROA
ATOM    611  HZ1 LYS    65      10.308  45.654 -26.254  0.00  0.00      PROA
ATOM    612  HZ2 LYS    65       9.633  45.355 -24.717  0.00  0.00      PROA
ATOM    613  HZ3 LYS    65       9.916  44.132 -25.877  0.00  0.00      PROA
ATOM    614  N   ASN    66       8.737  42.357 -20.466  0.00  0.00      PROA
ATOM    615  CA  ASN    66       8.586  41.895 -19.078  0.00  0.00      PROA
ATOM    616  C   ASN    66       7.262  41.136 -18.894  0.00  0.00      PROA
ATOM    617  O   ASN    66       6.531  41.321 -17.910  0.00  0.00      PROA
ATOM    618  CB  ASN    66       8.633  43.043 -18.067  0.00  0.00      PROA
ATOM    619  CG  ASN    66       9.875  43.866 -18.297  0.00  0.00      PROA
ATOM    620  ND2 ASN    66       9.663  45.189 -18.188  0.00  0.00      PROA
ATOM    621  OD1 ASN    66      10.944  43.350 -18.604  0.00  0.00      PROA
ATOM    622  H   ASN    66       9.593  42.126 -20.923  0.00  0.00      PROA
ATOM    623 HD21 ASN    66       8.756  45.528 -17.934  0.00  0.00      PROA
ATOM    624 HD22 ASN    66      10.393  45.853 -18.353  0.00  0.00      PROA
ATOM    625  N   LEU    67       6.949  40.304 -19.899  0.00  0.00      PROA
ATOM    626  CA  LEU    67       5.769  39.456 -19.933  0.00  0.00      PROA
ATOM    627  C   LEU    67       6.197  38.045 -20.254  0.00  0.00      PROA
ATOM    628  O   LEU    67       7.027  37.838 -21.147  0.00  0.00      PROA
ATOM    629  CB  LEU    67       4.810  39.938 -21.020  0.00  0.00      PROA
ATOM    630  CG  LEU    67       4.138  41.280 -20.737  0.00  0.00      PROA
ATOM    631  CD1 LEU    67       3.528  41.894 -21.996  0.00  0.00      PROA
ATOM    632  CD2 LEU    67       3.099  41.158 -19.628  0.00  0.00      PROA
ATOM    633  H   LEU    67       7.591  40.146 -20.648  0.00  0.00      PROA
ATOM    634  N   TYR    68       5.628  37.074 -19.531  0.00  0.00      PROA
ATOM    635  CA  TYR    68       5.879  35.658 -19.754  0.00  0.00      PROA
ATOM    636  C   TYR    68       4.583  34.908 -19.878  0.00  0.00      PROA
ATOM    637  O   TYR    68       3.624  35.218 -19.163  0.00  0.00      PROA
ATOM    638  CB  TYR    68       6.701  35.043 -18.618  0.00  0.00      PROA
ATOM    639  CG  TYR    68       8.162  35.411 -18.720  0.00  0.00      PROA
ATOM    640  CD1 TYR    68       9.091  34.449 -19.101  0.00  0.00      PROA
ATOM    641  CD2 TYR    68       8.585  36.701 -18.425  0.00  0.00      PROA
ATOM    642  CE1 TYR    68      10.441  34.776 -19.174  0.00  0.00      PROA
ATOM    643  CE2 TYR    68       9.930  37.031 -18.507  0.00  0.00      PROA
ATOM    644  CZ  TYR    68      10.859  36.067 -18.872  0.00  0.00      PROA
ATOM    645  OH  TYR    68      12.196  36.398 -18.930  0.00  0.00      PROA
ATOM    646  H   TYR    68       4.946  37.297 -18.827  0.00  0.00      PROA
ATOM    647  HH  TYR    68      12.290  37.341 -18.889  0.00  0.00      PROA
ATOM    648  N   LEU    69       4.575  33.855 -20.717  0.00  0.00      PROA
ATOM    649  CA  LEU    69       3.415  32.977 -20.787  0.00  0.00      PROA
ATOM    650  C   LEU    69       3.462  32.072 -19.553  0.00  0.00      PROA
ATOM    651  O   LEU    69       4.542  31.639 -19.137  0.00  0.00      PROA
ATOM    652  CB  LEU    69       3.448  32.143 -22.066  0.00  0.00      PROA
ATOM    653  CG  LEU    69       3.042  32.944 -23.302  0.00  0.00      PROA
ATOM    654  CD1 LEU    69       3.337  32.190 -24.599  0.00  0.00      PROA
ATOM    655  CD2 LEU    69       1.577  33.373 -23.221  0.00  0.00      PROA
ATOM    656  H   LEU    69       5.427  33.569 -21.153  0.00  0.00      PROA
ATOM    657  N   SER    70       2.294  31.807 -18.955  0.00  0.00      PROA
ATOM    658  CA  SER    70       2.245  30.906 -17.821  0.00  0.00      PROA
ATOM    659  C   SER    70       0.987  30.069 -17.899  0.00  0.00      PROA
ATOM    660  O   SER    70       0.041  30.439 -18.607  0.00  0.00      PROA
ATOM    661  CB  SER    70       2.307  31.789 -16.589  0.00  0.00      PROA
ATOM    662  OG  SER    70       2.112  33.145 -17.007  0.00  0.00      PROA
ATOM    663  H   SER    70       1.447  32.284 -19.191  0.00  0.00      PROA
ATOM    664  HG  SER    70       2.151  33.661 -16.201  0.00  0.00      PROA
ATOM    665  N   CYS    71       0.970  28.944 -17.177  0.00  0.00      PROA
ATOM    666  CA  CYS    71      -0.207  28.080 -17.109  0.00  0.00      PROA
ATOM    667  C   CYS    71      -0.603  27.927 -15.675  0.00  0.00      PROA
ATOM    668  O   CYS    71       0.212  27.507 -14.861  0.00  0.00      PROA
ATOM    669  CB  CYS    71       0.123  26.752 -17.762  0.00  0.00      PROA
ATOM    670  SG  CYS    71       0.441  26.918 -19.535  0.00  0.00      PROA
ATOM    671  H   CYS    71       1.773  28.662 -16.646  0.00  0.00      PROA
ATOM    672  N   VAL    72      -1.837  28.291 -15.362  0.00  0.00      PROA
ATOM    673  CA  VAL    72      -2.349  28.208 -13.995  0.00  0.00      PROA
ATOM    674  C   VAL    72      -3.710  27.542 -14.003  0.00  0.00      PROA
ATOM    675  O   VAL    72      -4.430  27.623 -15.001  0.00  0.00      PROA
ATOM    676  CB  VAL    72      -2.430  29.582 -13.315  0.00  0.00      PROA
ATOM    677  CG1 VAL    72      -1.049  30.105 -12.936  0.00  0.00      PROA
ATOM    678  CG2 VAL    72      -3.194  30.593 -14.166  0.00  0.00      PROA
ATOM    679  H   VAL    72      -2.423  28.648 -16.092  0.00  0.00      PROA
ATOM    680  N   LEU    73      -4.073  26.916 -12.884  0.00  0.00      PROA
ATOM    681  CA  LEU    73      -5.386  26.314 -12.729  0.00  0.00      PROA
ATOM    682  C   LEU    73      -6.367  27.433 -12.382  0.00  0.00      PROA
ATOM    683  O   LEU    73      -6.142  28.199 -11.427  0.00  0.00      PROA
ATOM    684  CB  LEU    73      -5.349  25.250 -11.634  0.00  0.00      PROA
ATOM    685  CG  LEU    73      -6.491  24.239 -11.698  0.00  0.00      PROA
ATOM    686  CD1 LEU    73      -6.311  23.275 -12.872  0.00  0.00      PROA
ATOM    687  CD2 LEU    73      -6.661  23.492 -10.375  0.00  0.00      PROA
ATOM    688  H   LEU    73      -3.430  26.902 -12.115  0.00  0.00      PROA
ATOM    689  N   LYS    74      -7.406  27.582 -13.208  0.00  0.00      PROA
ATOM    690  CA  LYS    74      -8.468  28.570 -13.008  0.00  0.00      PROA
ATOM    691  C   LYS    74      -9.800  27.861 -13.135  0.00  0.00      PROA
ATOM    692  O   LYS    74     -10.075  27.282 -14.186  0.00  0.00      PROA
ATOM    693  CB  LYS    74      -8.371  29.744 -13.985  0.00  0.00      PROA
ATOM    694  CG  LYS    74      -6.949  30.296 -14.063  0.00  0.00      PROA
ATOM    695  CD  LYS    74      -6.832  31.702 -14.636  0.00  0.00      PROA
ATOM    696  CE  LYS    74      -7.359  32.766 -13.675  0.00  0.00      PROA
ATOM    697  NZ  LYS    74      -6.942  34.080 -14.176  0.00  0.00      PROA
ATOM    698  H   LYS    74      -7.489  26.973 -14.001  0.00  0.00      PROA
ATOM    699  HZ1 LYS    74      -7.308  34.836 -13.568  0.00  0.00      PROA
ATOM    700  HZ2 LYS    74      -5.899  34.117 -14.181  0.00  0.00      PROA
ATOM    701  HZ3 LYS    74      -7.262  34.210 -15.154  0.00  0.00      PROA
ATOM    702  N   ASP    75     -10.579  27.825 -12.041  0.00  0.00      PROA
ATOM    703  CA  ASP    75     -11.876  27.140 -11.969  0.00  0.00      PROA
ATOM    704  C   ASP    75     -11.748  25.677 -12.471  0.00  0.00      PROA
ATOM    705  O   ASP    75     -12.500  25.223 -13.335  0.00  0.00      PROA
ATOM    706  CB  ASP    75     -12.970  28.029 -12.571  0.00  0.00      PROA
ATOM    707  CG  ASP    75     -12.930  29.346 -11.801  0.00  0.00      PROA
ATOM    708  OD1 ASP    75     -13.428  29.400 -10.676  0.00  0.00      PROA
ATOM    709  OD2 ASP    75     -12.303  30.293 -12.273  0.00  0.00      PROA
ATOM    710  H   ASP    75     -10.362  28.493 -11.329  0.00  0.00      PROA
ATOM    711  N   ASP    76     -10.712  24.990 -11.955  0.00  0.00      PROA
ATOM    712  CA  ASP    76     -10.321  23.599 -12.221  0.00  0.00      PROA
ATOM    713  C   ASP    76      -9.850  23.338 -13.662  0.00  0.00      PROA
ATOM    714  O   ASP    76      -9.673  22.185 -14.038  0.00  0.00      PROA
ATOM    715  CB  ASP    76     -11.422  22.594 -11.894  0.00  0.00      PROA
ATOM    716  CG  ASP    76     -11.485  22.314 -10.413  0.00  0.00      PROA
ATOM    717  OD1 ASP    76     -10.606  21.639  -9.880  0.00  0.00      PROA
ATOM    718  OD2 ASP    76     -12.490  22.640  -9.794  0.00  0.00      PROA
ATOM    719  H   ASP    76     -10.238  25.481 -11.229  0.00  0.00      PROA
ATOM    720  N   LYS    77      -9.639  24.384 -14.460  0.00  0.00      PROA
ATOM    721  CA  LYS    77      -9.181  24.199 -15.836  0.00  0.00      PROA
ATOM    722  C   LYS    77      -7.769  24.778 -16.072  0.00  0.00      PROA
ATOM    723  O   LYS    77      -7.565  25.969 -15.823  0.00  0.00      PROA
ATOM    724  CB  LYS    77     -10.271  24.766 -16.770  0.00  0.00      PROA
ATOM    725  CG  LYS    77     -10.229  24.396 -18.262  0.00  0.00      PROA
ATOM    726  CD  LYS    77      -9.297  25.276 -19.093  0.00  0.00      PROA
ATOM    727  CE  LYS    77      -9.120  24.854 -20.558  0.00  0.00      PROA
ATOM    728  NZ  LYS    77      -7.932  25.542 -21.093  0.00  0.00      PROA
ATOM    729  H   LYS    77      -9.884  25.304 -14.149  0.00  0.00      PROA
ATOM    730  HZ1 LYS    77      -7.590  25.154 -22.004  0.00  0.00      PROA
ATOM    731  HZ2 LYS    77      -8.153  26.550 -21.201  0.00  0.00      PROA
ATOM    732  HZ3 LYS    77      -7.173  25.443 -20.383  0.00  0.00      PROA
ATOM    733  N   PRO    78      -6.792  23.964 -16.558  0.00  0.00      PROA
ATOM    734  CA  PRO    78      -5.470  24.513 -16.900  0.00  0.00      PROA
ATOM    735  C   PRO    78      -5.654  25.667 -17.892  0.00  0.00      PROA
ATOM    736  O   PRO    78      -6.340  25.512 -18.908  0.00  0.00      PROA
ATOM    737  CB  PRO    78      -4.774  23.292 -17.506  0.00  0.00      PROA
ATOM    738  CG  PRO    78      -5.457  22.077 -16.880  0.00  0.00      PROA
ATOM    739  CD  PRO    78      -6.906  22.529 -16.780  0.00  0.00      PROA
ATOM    740  N   THR    79      -5.137  26.849 -17.541  0.00  0.00      PROA
ATOM    741  CA  THR    79      -5.362  28.059 -18.326  0.00  0.00      PROA
ATOM    742  C   THR    79      -4.074  28.782 -18.694  0.00  0.00      PROA
ATOM    743  O   THR    79      -3.242  29.066 -17.826  0.00  0.00      PROA
ATOM    744  CB  THR    79      -6.409  28.898 -17.606  0.00  0.00      PROA
ATOM    745  CG2 THR    79      -6.731  30.201 -18.341  0.00  0.00      PROA
ATOM    746  OG1 THR    79      -7.594  28.104 -17.475  0.00  0.00      PROA
ATOM    747  H   THR    79      -4.606  26.967 -16.704  0.00  0.00      PROA
ATOM    748  HG1 THR    79      -7.506  27.599 -16.669  0.00  0.00      PROA
ATOM    749  N   LEU    80      -3.969  29.173 -19.968  0.00  0.00      PROA
ATOM    750  CA  LEU    80      -2.849  29.965 -20.449  0.00  0.00      PROA
ATOM    751  C   LEU    80      -3.072  31.437 -20.033  0.00  0.00      PROA
ATOM    752  O   LEU    80      -4.197  31.947 -20.105  0.00  0.00      PROA
ATOM    753  CB  LEU    80      -2.696  29.829 -21.965  0.00  0.00      PROA
ATOM    754  CG  LEU    80      -1.377  30.387 -22.505  0.00  0.00      PROA
ATOM    755  CD1 LEU    80      -0.164  29.692 -21.885  0.00  0.00      PROA
ATOM    756  CD2 LEU    80      -1.329  30.343 -24.032  0.00  0.00      PROA
ATOM    757  H   LEU    80      -4.769  29.122 -20.558  0.00  0.00      PROA
ATOM    758  N   GLN    81      -2.004  32.099 -19.592  0.00  0.00      PROA
ATOM    759  CA  GLN    81      -2.034  33.497 -19.128  0.00  0.00      PROA
ATOM    760  C   GLN    81      -0.792  34.205 -19.661  0.00  0.00      PROA
ATOM    761  O   GLN    81       0.179  33.546 -20.012  0.00  0.00      PROA
ATOM    762  CB  GLN    81      -2.038  33.645 -17.609  0.00  0.00      PROA
ATOM    763  CG  GLN    81      -3.336  33.231 -16.923  0.00  0.00      PROA
ATOM    764  CD  GLN    81      -3.406  33.837 -15.531  0.00  0.00      PROA
ATOM    765  NE2 GLN    81      -2.217  34.034 -14.937  0.00  0.00      PROA
ATOM    766  OE1 GLN    81      -4.493  34.134 -15.031  0.00  0.00      PROA
ATOM    767  H   GLN    81      -1.098  31.667 -19.575  0.00  0.00      PROA
ATOM    768 HE21 GLN    81      -1.329  33.740 -15.295  0.00  0.00      PROA
ATOM    769 HE22 GLN    81      -2.039  34.517 -14.074  0.00  0.00      PROA
ATOM    770  N   LEU    82      -0.829  35.549 -19.709  0.00  0.00      PROA
ATOM    771  CA  LEU    82       0.316  36.405 -20.001  0.00  0.00      PROA
ATOM    772  C   LEU    82       0.456  37.210 -18.719  0.00  0.00      PROA
ATOM    773  O   LEU    82      -0.491  37.890 -18.307  0.00  0.00      PROA
ATOM    774  CB  LEU    82       0.018  37.350 -21.155  0.00  0.00      PROA
ATOM    775  CG  LEU    82       0.861  37.071 -22.391  0.00  0.00      PROA
ATOM    776  CD1 LEU    82       0.546  38.073 -23.499  0.00  0.00      PROA
ATOM    777  CD2 LEU    82       2.353  37.027 -22.057  0.00  0.00      PROA
ATOM    778  H   LEU    82      -1.623  36.053 -19.367  0.00  0.00      PROA
ATOM    779  N   GLU    83       1.601  37.082 -18.049  0.00  0.00      PROA
ATOM    780  CA  GLU    83       1.864  37.690 -16.752  0.00  0.00      PROA
ATOM    781  C   GLU    83       3.000  38.665 -16.821  0.00  0.00      PROA
ATOM    782  O   GLU    83       4.044  38.325 -17.373  0.00  0.00      PROA
ATOM    783  CB  GLU    83       2.059  36.632 -15.645  0.00  0.00      PROA
ATOM    784  CG  GLU    83       0.796  35.781 -15.437  0.00  0.00      PROA
ATOM    785  CD  GLU    83       0.879  34.876 -14.211  0.00  0.00      PROA
ATOM    786  OE1 GLU    83       0.006  34.968 -13.351  0.00  0.00      PROA
ATOM    787  OE2 GLU    83       1.780  34.047 -14.109  0.00  0.00      PROA
ATOM    788  H   GLU    83       2.341  36.523 -18.433  0.00  0.00      PROA
ATOM    789  N   SER    84       2.840  39.834 -16.179  0.00  0.00      PROA
ATOM    790  CA  SER    84       3.892  40.835 -16.063  0.00  0.00      PROA
ATOM    791  C   SER    84       4.867  40.357 -14.996  0.00  0.00      PROA
ATOM    792  O   SER    84       4.432  39.856 -13.972  0.00  0.00      PROA
ATOM    793  CB  SER    84       3.166  42.120 -15.711  0.00  0.00      PROA
ATOM    794  OG  SER    84       1.766  41.810 -15.696  0.00  0.00      PROA
ATOM    795  H   SER    84       2.015  39.994 -15.641  0.00  0.00      PROA
ATOM    796  HG  SER    84       1.311  42.616 -15.937  0.00  0.00      PROA
ATOM    797  N   VAL    85       6.177  40.518 -15.220  0.00  0.00      PROA
ATOM    798  CA  VAL    85       7.176  40.106 -14.221  0.00  0.00      PROA
ATOM    799  C   VAL    85       8.085  41.263 -13.818  0.00  0.00      PROA
ATOM    800  O   VAL    85       8.213  42.257 -14.552  0.00  0.00      PROA
ATOM    801  CB  VAL    85       8.013  38.941 -14.752  0.00  0.00      PROA
ATOM    802  CG1 VAL    85       7.163  37.695 -15.011  0.00  0.00      PROA
ATOM    803  CG2 VAL    85       8.801  39.378 -15.986  0.00  0.00      PROA
ATOM    804  H   VAL    85       6.490  41.004 -16.037  0.00  0.00      PROA
ATOM    805  N   ASP    86       8.780  41.087 -12.680  0.00  0.00      PROA
ATOM    806  CA  ASP    86       9.732  42.051 -12.164  0.00  0.00      PROA
ATOM    807  C   ASP    86      10.929  42.145 -13.134  0.00  0.00      PROA
ATOM    808  O   ASP    86      11.630  41.150 -13.321  0.00  0.00      PROA
ATOM    809  CB  ASP    86      10.287  41.647 -10.790  0.00  0.00      PROA
ATOM    810  CG  ASP    86      11.437  42.575 -10.406  0.00  0.00      PROA
ATOM    811  OD1 ASP    86      11.431  43.737 -10.791  0.00  0.00      PROA
ATOM    812  OD2 ASP    86      12.356  42.176  -9.694  0.00  0.00      PROA
ATOM    813  H   ASP    86       8.693  40.214 -12.206  0.00  0.00      PROA
ATOM    814  N   PRO    87      11.175  43.308 -13.782  0.00  0.00      PROA
ATOM    815  CA  PRO    87      12.311  43.384 -14.730  0.00  0.00      PROA
ATOM    816  C   PRO    87      13.688  43.111 -14.110  0.00  0.00      PROA
ATOM    817  O   PRO    87      14.611  42.728 -14.833  0.00  0.00      PROA
ATOM    818  CB  PRO    87      12.216  44.824 -15.246  0.00  0.00      PROA
ATOM    819  CG  PRO    87      10.781  45.280 -14.980  0.00  0.00      PROA
ATOM    820  CD  PRO    87      10.399  44.539 -13.708  0.00  0.00      PROA
ATOM    821  N   LYS    88      13.818  43.271 -12.776  0.00  0.00      PROA
ATOM    822  CA  LYS    88      15.088  43.090 -12.058  0.00  0.00      PROA
ATOM    823  C   LYS    88      15.389  41.633 -11.647  0.00  0.00      PROA
ATOM    824  O   LYS    88      16.498  41.351 -11.186  0.00  0.00      PROA
ATOM    825  CB  LYS    88      15.113  43.942 -10.796  0.00  0.00      PROA
ATOM    826  CG  LYS    88      14.799  45.421 -11.010  0.00  0.00      PROA
ATOM    827  CD  LYS    88      14.539  46.153  -9.688  0.00  0.00      PROA
ATOM    828  CE  LYS    88      13.110  46.015  -9.137  0.00  0.00      PROA
ATOM    829  NZ  LYS    88      12.741  44.623  -8.843  0.00  0.00      PROA
ATOM    830  H   LYS    88      12.983  43.416 -12.241  0.00  0.00      PROA
ATOM    831  HZ1 LYS    88      13.264  44.189  -8.064  0.00  0.00      PROA
ATOM    832  HZ2 LYS    88      11.717  44.531  -8.696  0.00  0.00      PROA
ATOM    833  HZ3 LYS    88      12.848  44.009  -9.685  0.00  0.00      PROA
ATOM    834  N   ASN    89      14.416  40.716 -11.822  0.00  0.00      PROA
ATOM    835  CA  ASN    89      14.541  39.301 -11.441  0.00  0.00      PROA
ATOM    836  C   ASN    89      14.417  38.303 -12.614  0.00  0.00      PROA
ATOM    837  O   ASN    89      14.640  37.102 -12.419  0.00  0.00      PROA
ATOM    838  CB  ASN    89      13.410  38.931 -10.489  0.00  0.00      PROA
ATOM    839  CG  ASN    89      13.925  38.616  -9.110  0.00  0.00      PROA
ATOM    840  ND2 ASN    89      13.894  39.696  -8.308  0.00  0.00      PROA
ATOM    841  OD1 ASN    89      14.281  37.490  -8.774  0.00  0.00      PROA
ATOM    842  H   ASN    89      13.550  41.000 -12.239  0.00  0.00      PROA
ATOM    843 HD21 ASN    89      13.521  40.549  -8.692  0.00  0.00      PROA
ATOM    844 HD22 ASN    89      14.213  39.676  -7.362  0.00  0.00      PROA
ATOM    845  N   TYR    90      14.034  38.791 -13.812  0.00  0.00      PROA
ATOM    846  CA  TYR    90      13.830  37.954 -14.995  0.00  0.00      PROA
ATOM    847  C   TYR    90      14.636  38.436 -16.194  0.00  0.00      PROA
ATOM    848  O   TYR    90      14.791  39.647 -16.350  0.00  0.00      PROA
ATOM    849  CB  TYR    90      12.338  37.929 -15.354  0.00  0.00      PROA
ATOM    850  CG  TYR    90      11.559  37.288 -14.231  0.00  0.00      PROA
ATOM    851  CD1 TYR    90      11.331  35.920 -14.250  0.00  0.00      PROA
ATOM    852  CD2 TYR    90      11.097  38.053 -13.167  0.00  0.00      PROA
ATOM    853  CE1 TYR    90      10.740  35.305 -13.156  0.00  0.00      PROA
ATOM    854  CE2 TYR    90      10.526  37.436 -12.062  0.00  0.00      PROA
ATOM    855  CZ  TYR    90      10.405  36.054 -12.036  0.00  0.00      PROA
ATOM    856  OH  TYR    90       9.997  35.422 -10.878  0.00  0.00      PROA
ATOM    857  H   TYR    90      13.973  39.776 -13.982  0.00  0.00      PROA
ATOM    858  HH  TYR    90       9.410  34.689 -11.089  0.00  0.00      PROA
ATOM    859  N   PRO    91      15.075  37.520 -17.098  0.00  0.00      PROA
ATOM    860  CA  PRO    91      14.964  36.049 -17.026  0.00  0.00      PROA
ATOM    861  C   PRO    91      15.884  35.440 -15.958  0.00  0.00      PROA
ATOM    862  O   PRO    91      16.852  36.075 -15.537  0.00  0.00      PROA
ATOM    863  CB  PRO    91      15.312  35.619 -18.453  0.00  0.00      PROA
ATOM    864  CG  PRO    91      16.300  36.675 -18.939  0.00  0.00      PROA
ATOM    865  CD  PRO    91      15.756  37.952 -18.314  0.00  0.00      PROA
ATOM    866  N   LYS    92      15.533  34.244 -15.466  0.00  0.00      PROA
ATOM    867  CA  LYS    92      16.351  33.516 -14.491  0.00  0.00      PROA
ATOM    868  C   LYS    92      16.333  32.024 -14.837  0.00  0.00      PROA
ATOM    869  O   LYS    92      15.356  31.551 -15.421  0.00  0.00      PROA
ATOM    870  CB  LYS    92      15.902  33.823 -13.059  0.00  0.00      PROA
ATOM    871  CG  LYS    92      14.483  33.355 -12.761  0.00  0.00      PROA
ATOM    872  CD  LYS    92      13.925  33.858 -11.429  0.00  0.00      PROA
ATOM    873  CE  LYS    92      12.583  33.180 -11.175  0.00  0.00      PROA
ATOM    874  NZ  LYS    92      11.830  33.790 -10.075  0.00  0.00      PROA
ATOM    875  H   LYS    92      14.751  33.727 -15.820  0.00  0.00      PROA
ATOM    876  HZ1 LYS    92      10.945  33.239  -9.996  0.00  0.00      PROA
ATOM    877  HZ2 LYS    92      12.307  33.713  -9.161  0.00  0.00      PROA
ATOM    878  HZ3 LYS    92      11.518  34.762 -10.274  0.00  0.00      PROA
ATOM    879  N   LYS    93      17.429  31.311 -14.530  0.00  0.00      PROA
ATOM    880  CA  LYS    93      17.609  29.881 -14.812  0.00  0.00      PROA
ATOM    881  C   LYS    93      16.534  29.022 -14.148  0.00  0.00      PROA
ATOM    882  O   LYS    93      15.988  28.118 -14.782  0.00  0.00      PROA
ATOM    883  CB  LYS    93      19.047  29.471 -14.471  0.00  0.00      PROA
ATOM    884  CG  LYS    93      19.783  28.935 -15.706  0.00  0.00      PROA
ATOM    885  CD  LYS    93      21.314  28.905 -15.588  0.00  0.00      PROA
ATOM    886  CE  LYS    93      21.946  30.303 -15.536  0.00  0.00      PROA
ATOM    887  NZ  LYS    93      23.416  30.212 -15.587  0.00  0.00      PROA
ATOM    888  H   LYS    93      18.128  31.801 -14.013  0.00  0.00      PROA
ATOM    889  HZ1 LYS    93      23.828  31.168 -15.559  0.00  0.00      PROA
ATOM    890  HZ2 LYS    93      23.769  29.666 -14.776  0.00  0.00      PROA
ATOM    891  HZ3 LYS    93      23.714  29.749 -16.470  0.00  0.00      PROA
ATOM    892  N   LYS    94      16.237  29.314 -12.882  0.00  0.00      PROA
ATOM    893  CA  LYS    94      15.212  28.602 -12.136  0.00  0.00      PROA
ATOM    894  C   LYS    94      13.926  29.433 -12.136  0.00  0.00      PROA
ATOM    895  O   LYS    94      13.750  30.330 -11.301  0.00  0.00      PROA
ATOM    896  CB  LYS    94      15.733  28.290 -10.731  0.00  0.00      PROA
ATOM    897  CG  LYS    94      14.811  27.350  -9.961  0.00  0.00      PROA
ATOM    898  CD  LYS    94      13.820  28.056  -9.027  0.00  0.00      PROA
ATOM    899  CE  LYS    94      12.567  27.219  -8.763  0.00  0.00      PROA
ATOM    900  NZ  LYS    94      12.965  25.835  -8.507  0.00  0.00      PROA
ATOM    901  H   LYS    94      16.615  30.128 -12.448  0.00  0.00      PROA
ATOM    902  HZ1 LYS    94      12.188  25.261  -8.138  0.00  0.00      PROA
ATOM    903  HZ2 LYS    94      13.300  25.373  -9.381  0.00  0.00      PROA
ATOM    904  HZ3 LYS    94      13.736  25.797  -7.801  0.00  0.00      PROA
ATOM    905  N   MET    95      13.033  29.134 -13.086  0.00  0.00      PROA
ATOM    906  CA  MET    95      11.753  29.833 -13.194  0.00  0.00      PROA
ATOM    907  C   MET    95      10.715  29.178 -12.288  0.00  0.00      PROA
ATOM    908  O   MET    95      10.802  27.980 -12.025  0.00  0.00      PROA
ATOM    909  CB  MET    95      11.258  29.854 -14.640  0.00  0.00      PROA
ATOM    910  CG  MET    95      12.128  30.722 -15.549  0.00  0.00      PROA
ATOM    911  SD  MET    95      12.024  32.479 -15.181  0.00  0.00      PROA
ATOM    912  CE  MET    95      10.356  32.755 -15.796  0.00  0.00      PROA
ATOM    913  H   MET    95      13.203  28.319 -13.643  0.00  0.00      PROA
ATOM    914  N   GLU    96       9.701  29.941 -11.862  0.00  0.00      PROA
ATOM    915  CA  GLU    96       8.579  29.399 -11.089  0.00  0.00      PROA
ATOM    916  C   GLU    96       7.887  28.383 -12.012  0.00  0.00      PROA
ATOM    917  O   GLU    96       7.865  28.584 -13.221  0.00  0.00      PROA
ATOM    918  CB  GLU    96       7.575  30.490 -10.707  0.00  0.00      PROA
ATOM    919  CG  GLU    96       7.971  31.397  -9.535  0.00  0.00      PROA
ATOM    920  CD  GLU    96       9.264  32.144  -9.806  0.00  0.00      PROA
ATOM    921  OE1 GLU    96       9.417  32.754 -10.864  0.00  0.00      PROA
ATOM    922  OE2 GLU    96      10.149  32.116  -8.957  0.00  0.00      PROA
ATOM    923  H   GLU    96       9.724  30.928 -12.023  0.00  0.00      PROA
ATOM    924  N   LYS    97       7.425  27.256 -11.458  0.00  0.00      PROA
ATOM    925  CA  LYS    97       6.923  26.117 -12.244  0.00  0.00      PROA
ATOM    926  C   LYS    97       5.890  26.472 -13.321  0.00  0.00      PROA
ATOM    927  O   LYS    97       5.936  25.877 -14.397  0.00  0.00      PROA
ATOM    928  CB  LYS    97       6.543  24.924 -11.359  0.00  0.00      PROA
ATOM    929  CG  LYS    97       6.518  23.599 -12.139  0.00  0.00      PROA
ATOM    930  CD  LYS    97       7.821  23.249 -12.878  0.00  0.00      PROA
ATOM    931  CE  LYS    97       9.001  22.984 -11.941  0.00  0.00      PROA
ATOM    932  NZ  LYS    97      10.182  22.528 -12.685  0.00  0.00      PROA
ATOM    933  H   LYS    97       7.501  27.179 -10.466  0.00  0.00      PROA
ATOM    934  HZ1 LYS    97      10.606  21.708 -12.200  0.00  0.00      PROA
ATOM    935  HZ2 LYS    97       9.963  22.116 -13.616  0.00  0.00      PROA
ATOM    936  HZ3 LYS    97      10.962  23.219 -12.747  0.00  0.00      PROA
ATOM    937  N   ARG    98       4.978  27.430 -13.051  0.00  0.00      PROA
ATOM    938  CA  ARG    98       3.921  27.794 -14.018  0.00  0.00      PROA
ATOM    939  C   ARG    98       4.439  28.351 -15.361  0.00  0.00      PROA
ATOM    940  O   ARG    98       3.712  28.294 -16.355  0.00  0.00      PROA
ATOM    941  CB  ARG    98       2.892  28.696 -13.346  0.00  0.00      PROA
ATOM    942  CG  ARG    98       3.348  30.092 -12.937  0.00  0.00      PROA
ATOM    943  CD  ARG    98       2.410  30.575 -11.839  0.00  0.00      PROA
ATOM    944  NE  ARG    98       2.062  31.985 -11.977  0.00  0.00      PROA
ATOM    945  CZ  ARG    98       1.480  32.633 -10.938  0.00  0.00      PROA
ATOM    946  NH1 ARG    98       1.315  32.009  -9.763  0.00  0.00      PROA
ATOM    947  NH2 ARG    98       1.066  33.891 -11.100  0.00  0.00      PROA
ATOM    948  H   ARG    98       4.958  27.796 -12.124  0.00  0.00      PROA
ATOM    949  HE  ARG    98       2.163  32.443 -12.873  0.00  0.00      PROA
ATOM    950 HH11 ARG    98       0.930  32.451  -8.944  0.00  0.00      PROA
ATOM    951 HH12 ARG    98       1.572  31.043  -9.669  0.00  0.00      PROA
ATOM    952 HH21 ARG    98       0.710  34.452 -10.356  0.00  0.00      PROA
ATOM    953 HH22 ARG    98       1.083  34.310 -12.029  0.00  0.00      PROA
ATOM    954  N   PHE    99       5.681  28.890 -15.389  0.00  0.00      PROA
ATOM    955  CA  PHE    99       6.292  29.473 -16.589  0.00  0.00      PROA
ATOM    956  C   PHE    99       6.977  28.438 -17.479  0.00  0.00      PROA
ATOM    957  O   PHE    99       7.409  28.770 -18.574  0.00  0.00      PROA
ATOM    958  CB  PHE    99       7.301  30.554 -16.209  0.00  0.00      PROA
ATOM    959  CG  PHE    99       6.631  31.661 -15.430  0.00  0.00      PROA
ATOM    960  CD1 PHE    99       5.816  32.576 -16.084  0.00  0.00      PROA
ATOM    961  CD2 PHE    99       6.839  31.773 -14.061  0.00  0.00      PROA
ATOM    962  CE1 PHE    99       5.212  33.605 -15.371  0.00  0.00      PROA
ATOM    963  CE2 PHE    99       6.234  32.801 -13.348  0.00  0.00      PROA
ATOM    964  CZ  PHE    99       5.421  33.718 -14.002  0.00  0.00      PROA
ATOM    965  H   PHE    99       6.273  28.795 -14.586  0.00  0.00      PROA
ATOM    966  N   VAL   100       7.121  27.209 -17.000  0.00  0.00      PROA
ATOM    967  CA  VAL   100       7.879  26.194 -17.717  0.00  0.00      PROA
ATOM    968  C   VAL   100       7.031  25.425 -18.724  0.00  0.00      PROA
ATOM    969  O   VAL   100       5.970  24.906 -18.392  0.00  0.00      PROA
ATOM    970  CB  VAL   100       8.581  25.256 -16.720  0.00  0.00      PROA
ATOM    971  CG1 VAL   100       9.515  24.262 -17.418  0.00  0.00      PROA
ATOM    972  CG2 VAL   100       9.334  26.054 -15.649  0.00  0.00      PROA
ATOM    973  H   VAL   100       6.605  26.911 -16.195  0.00  0.00      PROA
ATOM    974  N   PHE   101       7.519  25.365 -19.955  0.00  0.00      PROA
ATOM    975  CA  PHE   101       6.922  24.573 -21.023  0.00  0.00      PROA
ATOM    976  C   PHE   101       7.941  23.536 -21.465  0.00  0.00      PROA
ATOM    977  O   PHE   101       9.144  23.813 -21.465  0.00  0.00      PROA
ATOM    978  CB  PHE   101       6.515  25.469 -22.192  0.00  0.00      PROA
ATOM    979  CG  PHE   101       5.609  26.563 -21.682  0.00  0.00      PROA
ATOM    980  CD1 PHE   101       6.077  27.870 -21.597  0.00  0.00      PROA
ATOM    981  CD2 PHE   101       4.312  26.260 -21.286  0.00  0.00      PROA
ATOM    982  CE1 PHE   101       5.251  28.872 -21.103  0.00  0.00      PROA
ATOM    983  CE2 PHE   101       3.488  27.263 -20.791  0.00  0.00      PROA
ATOM    984  CZ  PHE   101       3.958  28.567 -20.693  0.00  0.00      PROA
ATOM    985  H   PHE   101       8.400  25.793 -20.149  0.00  0.00      PROA
ATOM    986  N   ASN   102       7.470  22.339 -21.808  0.00  0.00      PROA
ATOM    987  CA  ASN   102       8.317  21.298 -22.352  0.00  0.00      PROA
ATOM    988  C   ASN   102       8.221  21.468 -23.865  0.00  0.00      PROA
ATOM    989  O   ASN   102       7.153  21.244 -24.439  0.00  0.00      PROA
ATOM    990  CB  ASN   102       7.849  19.904 -21.986  0.00  0.00      PROA
ATOM    991  CG  ASN   102       8.445  19.431 -20.677  0.00  0.00      PROA
ATOM    992  ND2 ASN   102       9.705  19.795 -20.411  0.00  0.00      PROA
ATOM    993  OD1 ASN   102       7.817  18.670 -19.961  0.00  0.00      PROA
ATOM    994  H   ASN   102       6.500  22.188 -21.917  0.00  0.00      PROA
ATOM    995 HD21 ASN   102      10.255  20.464 -20.903  0.00  0.00      PROA
ATOM    996 HD22 ASN   102      10.108  19.311 -19.631  0.00  0.00      PROA
ATOM    997  N   LYS   103       9.304  21.946 -24.500  0.00  0.00      PROA
ATOM    998  CA  LYS   103       9.343  22.146 -25.953  0.00  0.00      PROA
ATOM    999  C   LYS   103       9.616  20.791 -26.608  0.00  0.00      PROA
ATOM   1000  O   LYS   103      10.673  20.195 -26.383  0.00  0.00      PROA
ATOM   1001  CB  LYS   103      10.412  23.166 -26.334  0.00  0.00      PROA
ATOM   1002  CG  LYS   103      10.349  23.506 -27.821  0.00  0.00      PROA
ATOM   1003  CD  LYS   103      11.413  24.511 -28.262  0.00  0.00      PROA
ATOM   1004  CE  LYS   103      12.842  23.996 -28.096  0.00  0.00      PROA
ATOM   1005  NZ  LYS   103      13.005  22.719 -28.798  0.00  0.00      PROA
ATOM   1006  H   LYS   103      10.158  22.048 -23.991  0.00  0.00      PROA
ATOM   1007  HZ1 LYS   103      13.969  22.344 -28.819  0.00  0.00      PROA
ATOM   1008  HZ2 LYS   103      12.381  21.959 -28.447  0.00  0.00      PROA
ATOM   1009  HZ3 LYS   103      12.705  22.739 -29.801  0.00  0.00      PROA
ATOM   1010  N   ILE   104       8.653  20.317 -27.410  0.00  0.00      PROA
ATOM   1011  CA  ILE   104       8.718  19.028 -28.094  0.00  0.00      PROA
ATOM   1012  C   ILE   104       8.891  19.228 -29.599  0.00  0.00      PROA
ATOM   1013  O   ILE   104       8.119  19.969 -30.215  0.00  0.00      PROA
ATOM   1014  CB  ILE   104       7.443  18.234 -27.803  0.00  0.00      PROA
ATOM   1015  CG1 ILE   104       7.184  18.167 -26.297  0.00  0.00      PROA
ATOM   1016  CG2 ILE   104       7.482  16.848 -28.451  0.00  0.00      PROA
ATOM   1017  CD  ILE   104       5.857  17.489 -25.959  0.00  0.00      PROA
ATOM   1018  H   ILE   104       7.867  20.882 -27.639  0.00  0.00      PROA
ATOM   1019  N   GLU   105       9.910  18.573 -30.176  0.00  0.00      PROA
ATOM   1020  CA  GLU   105      10.185  18.579 -31.616  0.00  0.00      PROA
ATOM   1021  C   GLU   105       9.511  17.321 -32.176  0.00  0.00      PROA
ATOM   1022  O   GLU   105       9.895  16.199 -31.820  0.00  0.00      PROA
ATOM   1023  CB  GLU   105      11.693  18.574 -31.881  0.00  0.00      PROA
ATOM   1024  CG  GLU   105      12.561  19.140 -30.746  0.00  0.00      PROA
ATOM   1025  CD  GLU   105      12.325  20.619 -30.488  0.00  0.00      PROA
ATOM   1026  OE1 GLU   105      13.068  21.453 -31.000  0.00  0.00      PROA
ATOM   1027  OE2 GLU   105      11.473  20.970 -29.677  0.00  0.00      PROA
ATOM   1028  H   GLU   105      10.409  17.921 -29.602  0.00  0.00      PROA
ATOM   1029  N   ILE   106       8.447  17.516 -32.976  0.00  0.00      PROA
ATOM   1030  CA  ILE   106       7.678  16.416 -33.571  0.00  0.00      PROA
ATOM   1031  C   ILE   106       7.281  16.746 -35.010  0.00  0.00      PROA
ATOM   1032  O   ILE   106       6.626  17.764 -35.259  0.00  0.00      PROA
ATOM   1033  CB  ILE   106       6.466  16.115 -32.680  0.00  0.00      PROA
ATOM   1034  CG1 ILE   106       5.557  15.056 -33.302  0.00  0.00      PROA
ATOM   1035  CG2 ILE   106       5.720  17.397 -32.303  0.00  0.00      PROA
ATOM   1036  CD  ILE   106       4.351  14.743 -32.416  0.00  0.00      PROA
ATOM   1037  H   ILE   106       8.167  18.458 -33.191  0.00  0.00      PROA
ATOM   1038  N   ASN   107       7.710  15.875 -35.953  0.00  0.00      PROA
ATOM   1039  CA  ASN   107       7.464  15.966 -37.395  0.00  0.00      PROA
ATOM   1040  C   ASN   107       7.799  17.353 -37.963  0.00  0.00      PROA
ATOM   1041  O   ASN   107       6.938  18.016 -38.549  0.00  0.00      PROA
ATOM   1042  CB  ASN   107       5.998  15.710 -37.756  0.00  0.00      PROA
ATOM   1043  CG  ASN   107       5.529  14.375 -37.233  0.00  0.00      PROA
ATOM   1044  ND2 ASN   107       4.296  14.424 -36.695  0.00  0.00      PROA
ATOM   1045  OD1 ASN   107       6.234  13.373 -37.288  0.00  0.00      PROA
ATOM   1046  H   ASN   107       8.188  15.067 -35.610  0.00  0.00      PROA
ATOM   1047 HD21 ASN   107       3.797  15.294 -36.667  0.00  0.00      PROA
ATOM   1048 HD22 ASN   107       3.851  13.620 -36.300  0.00  0.00      PROA
ATOM   1049  N   ASN   108       9.060  17.794 -37.746  0.00  0.00      PROA
ATOM   1050  CA  ASN   108       9.634  19.079 -38.186  0.00  0.00      PROA
ATOM   1051  C   ASN   108       8.862  20.316 -37.684  0.00  0.00      PROA
ATOM   1052  O   ASN   108       9.001  21.407 -38.241  0.00  0.00      PROA
ATOM   1053  CB  ASN   108       9.783  19.132 -39.708  0.00  0.00      PROA
ATOM   1054  CG  ASN   108      10.698  20.276 -40.096  0.00  0.00      PROA
ATOM   1055  ND2 ASN   108      10.102  21.219 -40.846  0.00  0.00      PROA
ATOM   1056  OD1 ASN   108      11.885  20.274 -39.788  0.00  0.00      PROA
ATOM   1057  H   ASN   108       9.650  17.190 -37.214  0.00  0.00      PROA
ATOM   1058 HD21 ASN   108       9.114  21.182 -40.988  0.00  0.00      PROA
ATOM   1059 HD22 ASN   108      10.618  21.981 -41.234  0.00  0.00      PROA
ATOM   1060  N   LYS   109       8.070  20.135 -36.612  0.00  0.00      PROA
ATOM   1061  CA  LYS   109       7.271  21.179 -35.979  0.00  0.00      PROA
ATOM   1062  C   LYS   109       7.587  21.233 -34.487  0.00  0.00      PROA
ATOM   1063  O   LYS   109       8.347  20.402 -33.968  0.00  0.00      PROA
ATOM   1064  CB  LYS   109       5.832  20.905 -36.292  0.00  0.00      PROA
ATOM   1065  CG  LYS   109       5.502  20.864 -37.789  0.00  0.00      PROA
ATOM   1066  CD  LYS   109       5.345  22.241 -38.421  0.00  0.00      PROA
ATOM   1067  CE  LYS   109       4.173  23.002 -37.807  0.00  0.00      PROA
ATOM   1068  NZ  LYS   109       2.960  22.195 -37.937  0.00  0.00      PROA
ATOM   1069  H   LYS   109       7.996  19.255 -36.141  0.00  0.00      PROA
ATOM   1070  HZ1 LYS   109       3.063  21.277 -37.437  0.00  0.00      PROA
ATOM   1071  HZ2 LYS   109       2.153  22.624 -37.434  0.00  0.00      PROA
ATOM   1072  HZ3 LYS   109       2.682  21.973 -38.907  0.00  0.00      PROA
ATOM   1073  N   LEU   110       6.994  22.214 -33.799  0.00  0.00      PROA
ATOM   1074  CA  LEU   110       7.178  22.417 -32.366  0.00  0.00      PROA
ATOM   1075  C   LEU   110       5.867  22.352 -31.632  0.00  0.00      PROA
ATOM   1076  O   LEU   110       4.848  22.841 -32.121  0.00  0.00      PROA
ATOM   1077  CB  LEU   110       7.855  23.759 -32.067  0.00  0.00      PROA
ATOM   1078  CG  LEU   110       9.283  23.927 -32.598  0.00  0.00      PROA
ATOM   1079  CD1 LEU   110       9.358  24.392 -34.054  0.00  0.00      PROA
ATOM   1080  CD2 LEU   110      10.072  24.873 -31.702  0.00  0.00      PROA
ATOM   1081  H   LEU   110       6.340  22.823 -34.244  0.00  0.00      PROA
ATOM   1082  N   GLU   111       5.901  21.761 -30.444  0.00  0.00      PROA
ATOM   1083  CA  GLU   111       4.768  21.696 -29.538  0.00  0.00      PROA
ATOM   1084  C   GLU   111       5.279  22.192 -28.201  0.00  0.00      PROA
ATOM   1085  O   GLU   111       6.431  21.929 -27.849  0.00  0.00      PROA
ATOM   1086  CB  GLU   111       4.295  20.263 -29.292  0.00  0.00      PROA
ATOM   1087  CG  GLU   111       3.379  19.618 -30.327  0.00  0.00      PROA
ATOM   1088  CD  GLU   111       2.888  18.312 -29.733  0.00  0.00      PROA
ATOM   1089  OE1 GLU   111       3.700  17.552 -29.211  0.00  0.00      PROA
ATOM   1090  OE2 GLU   111       1.685  18.068 -29.746  0.00  0.00      PROA
ATOM   1091  H   GLU   111       6.748  21.338 -30.111  0.00  0.00      PROA
ATOM   1092  N   PHE   112       4.445  22.925 -27.472  0.00  0.00      PROA
ATOM   1093  CA  PHE   112       4.824  23.443 -26.151  0.00  0.00      PROA
ATOM   1094  C   PHE   112       3.844  22.922 -25.113  0.00  0.00      PROA
ATOM   1095  O   PHE   112       2.715  23.424 -25.016  0.00  0.00      PROA
ATOM   1096  CB  PHE   112       4.812  24.971 -26.138  0.00  0.00      PROA
ATOM   1097  CG  PHE   112       5.706  25.527 -27.220  0.00  0.00      PROA
ATOM   1098  CD1 PHE   112       7.070  25.661 -26.992  0.00  0.00      PROA
ATOM   1099  CD2 PHE   112       5.164  25.912 -28.442  0.00  0.00      PROA
ATOM   1100  CE1 PHE   112       7.890  26.181 -27.986  0.00  0.00      PROA
ATOM   1101  CE2 PHE   112       5.986  26.428 -29.437  0.00  0.00      PROA
ATOM   1102  CZ  PHE   112       7.349  26.563 -29.208  0.00  0.00      PROA
ATOM   1103  H   PHE   112       3.500  23.038 -27.781  0.00  0.00      PROA
ATOM   1104  N   GLU   113       4.258  21.879 -24.380  0.00  0.00      PROA
ATOM   1105  CA  GLU   113       3.440  21.247 -23.343  0.00  0.00      PROA
ATOM   1106  C   GLU   113       3.658  21.970 -22.020  0.00  0.00      PROA
ATOM   1107  O   GLU   113       4.800  22.197 -21.650  0.00  0.00      PROA
ATOM   1108  CB  GLU   113       3.874  19.778 -23.164  0.00  0.00      PROA
ATOM   1109  CG  GLU   113       3.247  19.087 -21.942  0.00  0.00      PROA
ATOM   1110  CD  GLU   113       3.858  17.718 -21.666  0.00  0.00      PROA
ATOM   1111  OE1 GLU   113       5.081  17.609 -21.530  0.00  0.00      PROA
ATOM   1112  OE2 GLU   113       3.095  16.760 -21.547  0.00  0.00      PROA
ATOM   1113  H   GLU   113       5.206  21.564 -24.471  0.00  0.00      PROA
ATOM   1114  N   SER   114       2.584  22.292 -21.277  0.00  0.00      PROA
ATOM   1115  CA  SER   114       2.763  22.902 -19.958  0.00  0.00      PROA
ATOM   1116  C   SER   114       3.459  21.870 -19.061  0.00  0.00      PROA
ATOM   1117  O   SER   114       3.002  20.725 -19.002  0.00  0.00      PROA
ATOM   1118  CB  SER   114       1.356  23.257 -19.478  0.00  0.00      PROA
ATOM   1119  OG  SER   114       1.349  23.779 -18.145  0.00  0.00      PROA
ATOM   1120  H   SER   114       1.693  21.920 -21.537  0.00  0.00      PROA
ATOM   1121  HG  SER   114       0.464  24.084 -18.007  0.00  0.00      PROA
ATOM   1122  N   ALA   115       4.572  22.249 -18.385  0.00  0.00      PROA
ATOM   1123  CA  ALA   115       5.279  21.301 -17.501  0.00  0.00      PROA
ATOM   1124  C   ALA   115       4.408  20.739 -16.363  0.00  0.00      PROA
ATOM   1125  O   ALA   115       4.506  19.554 -16.065  0.00  0.00      PROA
ATOM   1126  CB  ALA   115       6.517  21.972 -16.914  0.00  0.00      PROA
ATOM   1127  H   ALA   115       4.909  23.189 -18.496  0.00  0.00      PROA
ATOM   1128  N   GLN   116       3.547  21.563 -15.747  0.00  0.00      PROA
ATOM   1129  CA  GLN   116       2.743  21.067 -14.628  0.00  0.00      PROA
ATOM   1130  C   GLN   116       1.409  20.469 -15.039  0.00  0.00      PROA
ATOM   1131  O   GLN   116       0.767  19.829 -14.218  0.00  0.00      PROA
ATOM   1132  CB  GLN   116       2.596  22.185 -13.591  0.00  0.00      PROA
ATOM   1133  CG  GLN   116       2.100  23.528 -14.151  0.00  0.00      PROA
ATOM   1134  CD  GLN   116       2.393  24.616 -13.138  0.00  0.00      PROA
ATOM   1135  NE2 GLN   116       1.484  25.594 -13.088  0.00  0.00      PROA
ATOM   1136  OE1 GLN   116       3.365  24.548 -12.398  0.00  0.00      PROA
ATOM   1137  H   GLN   116       3.487  22.497 -16.097  0.00  0.00      PROA
ATOM   1138 HE21 GLN   116       0.772  25.786 -13.762  0.00  0.00      PROA
ATOM   1139 HE22 GLN   116       1.517  26.225 -12.303  0.00  0.00      PROA
ATOM   1140  N   PHE   117       0.983  20.701 -16.288  0.00  0.00      PROA
ATOM   1141  CA  PHE   117      -0.246  20.123 -16.813  0.00  0.00      PROA
ATOM   1142  C   PHE   117       0.116  19.260 -18.026  0.00  0.00      PROA
ATOM   1143  O   PHE   117      -0.076  19.709 -19.161  0.00  0.00      PROA
ATOM   1144  CB  PHE   117      -1.247  21.218 -17.209  0.00  0.00      PROA
ATOM   1145  CG  PHE   117      -1.536  22.177 -16.073  0.00  0.00      PROA
ATOM   1146  CD1 PHE   117      -2.192  21.723 -14.908  0.00  0.00      PROA
ATOM   1147  CD2 PHE   117      -1.159  23.530 -16.212  0.00  0.00      PROA
ATOM   1148  CE1 PHE   117      -2.481  22.637 -13.876  0.00  0.00      PROA
ATOM   1149  CE2 PHE   117      -1.448  24.444 -15.181  0.00  0.00      PROA
ATOM   1150  CZ  PHE   117      -2.109  23.989 -14.022  0.00  0.00      PROA
ATOM   1151  H   PHE   117       1.588  21.181 -16.925  0.00  0.00      PROA
ATOM   1152  N   PRO   118       0.696  18.050 -17.837  0.00  0.00      PROA
ATOM   1153  CA  PRO   118       1.023  17.211 -19.003  0.00  0.00      PROA
ATOM   1154  C   PRO   118      -0.214  16.948 -19.846  0.00  0.00      PROA
ATOM   1155  O   PRO   118      -1.326  16.871 -19.305  0.00  0.00      PROA
ATOM   1156  CB  PRO   118       1.577  15.937 -18.360  0.00  0.00      PROA
ATOM   1157  CG  PRO   118       2.077  16.375 -16.987  0.00  0.00      PROA
ATOM   1158  CD  PRO   118       1.058  17.422 -16.576  0.00  0.00      PROA
ATOM   1159  N   ASN   119      -0.023  16.837 -21.173  0.00  0.00      PROA
ATOM   1160  CA  ASN   119      -1.092  16.599 -22.159  0.00  0.00      PROA
ATOM   1161  C   ASN   119      -1.895  17.867 -22.488  0.00  0.00      PROA
ATOM   1162  O   ASN   119      -2.883  17.788 -23.224  0.00  0.00      PROA
ATOM   1163  CB  ASN   119      -2.040  15.436 -21.845  0.00  0.00      PROA
ATOM   1164  CG  ASN   119      -1.293  14.136 -22.000  0.00  0.00      PROA
ATOM   1165  ND2 ASN   119      -0.847  13.905 -23.240  0.00  0.00      PROA
ATOM   1166  OD1 ASN   119      -1.113  13.369 -21.064  0.00  0.00      PROA
ATOM   1167  H   ASN   119       0.935  16.924 -21.472  0.00  0.00      PROA
ATOM   1168 HD21 ASN   119      -1.014  14.539 -23.994  0.00  0.00      PROA
ATOM   1169 HD22 ASN   119      -0.317  13.075 -23.398  0.00  0.00      PROA
ATOM   1170  N   TRP   120      -1.459  19.036 -21.954  0.00  0.00      PROA
ATOM   1171  CA  TRP   120      -2.042  20.343 -22.257  0.00  0.00      PROA
ATOM   1172  C   TRP   120      -0.974  21.162 -22.971  0.00  0.00      PROA
ATOM   1173  O   TRP   120       0.165  21.278 -22.490  0.00  0.00      PROA
ATOM   1174  CB  TRP   120      -2.460  21.044 -20.970  0.00  0.00      PROA
ATOM   1175  CG  TRP   120      -3.706  20.394 -20.428  0.00  0.00      PROA
ATOM   1176  CD1 TRP   120      -3.815  19.186 -19.725  0.00  0.00      PROA
ATOM   1177  CD2 TRP   120      -5.052  20.879 -20.562  0.00  0.00      PROA
ATOM   1178  CE2 TRP   120      -5.908  19.941 -19.941  0.00  0.00      PROA
ATOM   1179  CE3 TRP   120      -5.579  22.018 -21.154  0.00  0.00      PROA
ATOM   1180  NE1 TRP   120      -5.116  18.913 -19.438  0.00  0.00      PROA
ATOM   1181  CZ2 TRP   120      -7.279  20.164 -19.937  0.00  0.00      PROA
ATOM   1182  CZ3 TRP   120      -6.950  22.228 -21.141  0.00  0.00      PROA
ATOM   1183  CH2 TRP   120      -7.797  21.306 -20.537  0.00  0.00      PROA
ATOM   1184  H   TRP   120      -0.630  19.065 -21.392  0.00  0.00      PROA
ATOM   1185  HE1 TRP   120      -5.437  18.108 -18.980  0.00  0.00      PROA
ATOM   1186  N   TYR   121      -1.349  21.709 -24.142  0.00  0.00      PROA
ATOM   1187  CA  TYR   121      -0.444  22.397 -25.055  0.00  0.00      PROA
ATOM   1188  C   TYR   121      -0.886  23.788 -25.452  0.00  0.00      PROA
ATOM   1189  O   TYR   121      -2.090  24.043 -25.543  0.00  0.00      PROA
ATOM   1190  CB  TYR   121      -0.303  21.650 -26.374  0.00  0.00      PROA
ATOM   1191  CG  TYR   121       0.400  20.322 -26.284  0.00  0.00      PROA
ATOM   1192  CD1 TYR   121       1.782  20.279 -26.395  0.00  0.00      PROA
ATOM   1193  CD2 TYR   121      -0.328  19.145 -26.163  0.00  0.00      PROA
ATOM   1194  CE1 TYR   121       2.425  19.055 -26.508  0.00  0.00      PROA
ATOM   1195  CE2 TYR   121       0.317  17.919 -26.282  0.00  0.00      PROA
ATOM   1196  CZ  TYR   121       1.687  17.880 -26.516  0.00  0.00      PROA
ATOM   1197  OH  TYR   121       2.315  16.685 -26.788  0.00  0.00      PROA
ATOM   1198  H   TYR   121      -2.296  21.622 -24.453  0.00  0.00      PROA
ATOM   1199  HH  TYR   121       2.739  16.812 -27.646  0.00  0.00      PROA
ATOM   1200  N   ILE   122       0.095  24.677 -25.751  0.00  0.00      PROA
ATOM   1201  CA  ILE   122      -0.185  26.002 -26.304  0.00  0.00      PROA
ATOM   1202  C   ILE   122      -0.910  25.728 -27.623  0.00  0.00      PROA
ATOM   1203  O   ILE   122      -0.420  24.960 -28.455  0.00  0.00      PROA
ATOM   1204  CB  ILE   122       1.092  26.819 -26.463  0.00  0.00      PROA
ATOM   1205  CG1 ILE   122       1.629  27.131 -25.064  0.00  0.00      PROA
ATOM   1206  CG2 ILE   122       0.856  28.095 -27.273  0.00  0.00      PROA
ATOM   1207  CD  ILE   122       2.793  28.119 -25.074  0.00  0.00      PROA
ATOM   1208  H   ILE   122       1.039  24.345 -25.695  0.00  0.00      PROA
ATOM   1209  N   SER   123      -2.115  26.278 -27.752  0.00  0.00      PROA
ATOM   1210  CA  SER   123      -2.989  25.996 -28.883  0.00  0.00      PROA
ATOM   1211  C   SER   123      -3.624  27.221 -29.514  0.00  0.00      PROA
ATOM   1212  O   SER   123      -3.760  28.267 -28.880  0.00  0.00      PROA
ATOM   1213  CB  SER   123      -4.082  25.007 -28.506  0.00  0.00      PROA
ATOM   1214  OG  SER   123      -3.639  24.206 -27.422  0.00  0.00      PROA
ATOM   1215  H   SER   123      -2.479  26.911 -27.078  0.00  0.00      PROA
ATOM   1216  HG  SER   123      -2.732  23.988 -27.602  0.00  0.00      PROA
ATOM   1217  N   THR   124      -4.072  27.055 -30.770  0.00  0.00      PROA
ATOM   1218  CA  THR   124      -4.783  28.079 -31.513  0.00  0.00      PROA
ATOM   1219  C   THR   124      -6.058  27.471 -32.095  0.00  0.00      PROA
ATOM   1220  O   THR   124      -6.106  26.268 -32.367  0.00  0.00      PROA
ATOM   1221  CB  THR   124      -3.792  28.590 -32.556  0.00  0.00      PROA
ATOM   1222  CG2 THR   124      -2.799  29.577 -31.942  0.00  0.00      PROA
ATOM   1223  OG1 THR   124      -3.063  27.488 -33.104  0.00  0.00      PROA
ATOM   1224  H   THR   124      -3.870  26.226 -31.300  0.00  0.00      PROA
ATOM   1225  HG1 THR   124      -2.700  27.795 -33.934  0.00  0.00      PROA
ATOM   1226  N   SER   125      -7.089  28.305 -32.279  0.00  0.00      PROA
ATOM   1227  CA  SER   125      -8.357  27.894 -32.891  0.00  0.00      PROA
ATOM   1228  C   SER   125      -8.134  27.885 -34.402  0.00  0.00      PROA
ATOM   1229  O   SER   125      -7.286  28.637 -34.868  0.00  0.00      PROA
ATOM   1230  CB  SER   125      -9.325  28.920 -32.364  0.00  0.00      PROA
ATOM   1231  OG  SER   125      -8.707  29.408 -31.169  0.00  0.00      PROA
ATOM   1232  H   SER   125      -7.019  29.272 -32.035  0.00  0.00      PROA
ATOM   1233  HG  SER   125      -8.776  28.710 -30.529  0.00  0.00      PROA
ATOM   1234  N   GLN   126      -8.890  27.065 -35.174  0.00  0.00      PROA
ATOM   1235  CA  GLN   126      -8.770  27.081 -36.643  0.00  0.00      PROA
ATOM   1236  C   GLN   126      -9.339  28.397 -37.200  0.00  0.00      PROA
ATOM   1237  O   GLN   126      -8.891  28.876 -38.240  0.00  0.00      PROA
ATOM   1238  CB  GLN   126      -9.476  25.904 -37.307  0.00  0.00      PROA
ATOM   1239  CG  GLN   126      -8.703  24.609 -37.103  0.00  0.00      PROA
ATOM   1240  CD  GLN   126      -9.273  23.529 -37.996  0.00  0.00      PROA
ATOM   1241  NE2 GLN   126      -8.422  23.181 -38.976  0.00  0.00      PROA
ATOM   1242  OE1 GLN   126     -10.391  23.048 -37.833  0.00  0.00      PROA
ATOM   1243  H   GLN   126      -9.522  26.416 -34.751  0.00  0.00      PROA
ATOM   1244 HE21 GLN   126      -7.560  23.692 -39.055  0.00  0.00      PROA
ATOM   1245 HE22 GLN   126      -8.610  22.447 -39.626  0.00  0.00      PROA
ATOM   1246  N   ALA   127     -10.295  29.000 -36.462  0.00  0.00      PROA
ATOM   1247  CA  ALA   127     -10.920  30.278 -36.812  0.00  0.00      PROA
ATOM   1248  C   ALA   127      -9.951  31.452 -36.577  0.00  0.00      PROA
ATOM   1249  O   ALA   127      -8.975  31.317 -35.834  0.00  0.00      PROA
ATOM   1250  CB  ALA   127     -12.184  30.504 -35.981  0.00  0.00      PROA
ATOM   1251  H   ALA   127     -10.533  28.600 -35.583  0.00  0.00      PROA
ATOM   1252  N   GLU   128     -10.225  32.596 -37.226  0.00  0.00      PROA
ATOM   1253  CA  GLU   128      -9.396  33.804 -37.171  0.00  0.00      PROA
ATOM   1254  C   GLU   128      -9.640  34.665 -35.948  0.00  0.00      PROA
ATOM   1255  O   GLU   128     -10.766  34.739 -35.442  0.00  0.00      PROA
ATOM   1256  CB  GLU   128      -9.599  34.657 -38.421  0.00  0.00      PROA
ATOM   1257  CG  GLU   128      -9.312  33.894 -39.710  0.00  0.00      PROA
ATOM   1258  CD  GLU   128      -7.886  33.397 -39.681  0.00  0.00      PROA
ATOM   1259  OE1 GLU   128      -6.976  34.200 -39.499  0.00  0.00      PROA
ATOM   1260  OE2 GLU   128      -7.676  32.203 -39.856  0.00  0.00      PROA
ATOM   1261  H   GLU   128     -11.070  32.659 -37.750  0.00  0.00      PROA
ATOM   1262  N   ASN   129      -8.571  35.374 -35.524  0.00  0.00      PROA
ATOM   1263  CA  ASN   129      -8.522  36.406 -34.485  0.00  0.00      PROA
ATOM   1264  C   ASN   129      -9.107  35.974 -33.144  0.00  0.00      PROA
ATOM   1265  O   ASN   129      -9.751  36.764 -32.445  0.00  0.00      PROA
ATOM   1266  CB  ASN   129      -9.175  37.700 -34.966  0.00  0.00      PROA
ATOM   1267  CG  ASN   129      -8.815  38.813 -34.011  0.00  0.00      PROA
ATOM   1268  ND2 ASN   129      -9.851  39.610 -33.700  0.00  0.00      PROA
ATOM   1269  OD1 ASN   129      -7.667  38.970 -33.612  0.00  0.00      PROA
ATOM   1270  H   ASN   129      -7.699  35.102 -35.938  0.00  0.00      PROA
ATOM   1271 HD21 ASN   129     -10.764  39.360 -34.021  0.00  0.00      PROA
ATOM   1272 HD22 ASN   129      -9.739  40.436 -33.152  0.00  0.00      PROA
ATOM   1273  N   MET   130      -8.848  34.718 -32.774  0.00  0.00      PROA
ATOM   1274  CA  MET   130      -9.289  34.161 -31.507  0.00  0.00      PROA
ATOM   1275  C   MET   130      -8.075  34.093 -30.567  0.00  0.00      PROA
ATOM   1276  O   MET   130      -6.950  33.922 -31.055  0.00  0.00      PROA
ATOM   1277  CB  MET   130      -9.860  32.763 -31.748  0.00  0.00      PROA
ATOM   1278  CG  MET   130     -11.139  32.776 -32.584  0.00  0.00      PROA
ATOM   1279  SD  MET   130     -12.497  33.604 -31.743  0.00  0.00      PROA
ATOM   1280  CE  MET   130     -12.665  32.463 -30.361  0.00  0.00      PROA
ATOM   1281  H   MET   130      -8.215  34.177 -33.330  0.00  0.00      PROA
ATOM   1282  N   PRO   131      -8.259  34.241 -29.231  0.00  0.00      PROA
ATOM   1283  CA  PRO   131      -7.102  34.173 -28.327  0.00  0.00      PROA
ATOM   1284  C   PRO   131      -6.311  32.871 -28.410  0.00  0.00      PROA
ATOM   1285  O   PRO   131      -6.862  31.810 -28.740  0.00  0.00      PROA
ATOM   1286  CB  PRO   131      -7.739  34.361 -26.946  0.00  0.00      PROA
ATOM   1287  CG  PRO   131      -9.082  35.047 -27.194  0.00  0.00      PROA
ATOM   1288  CD  PRO   131      -9.517  34.487 -28.540  0.00  0.00      PROA
ATOM   1289  N   VAL   132      -5.005  32.966 -28.100  0.00  0.00      PROA
ATOM   1290  CA  VAL   132      -4.118  31.811 -27.976  0.00  0.00      PROA
ATOM   1291  C   VAL   132      -4.484  31.238 -26.586  0.00  0.00      PROA
ATOM   1292  O   VAL   132      -4.725  32.003 -25.644  0.00  0.00      PROA
ATOM   1293  CB  VAL   132      -2.656  32.240 -28.076  0.00  0.00      PROA
ATOM   1294  CG1 VAL   132      -1.701  31.062 -27.878  0.00  0.00      PROA
ATOM   1295  CG2 VAL   132      -2.424  32.928 -29.421  0.00  0.00      PROA
ATOM   1296  H   VAL   132      -4.700  33.835 -27.712  0.00  0.00      PROA
ATOM   1297  N   PHE   133      -4.616  29.922 -26.480  0.00  0.00      PROA
ATOM   1298  CA  PHE   133      -5.064  29.290 -25.240  0.00  0.00      PROA
ATOM   1299  C   PHE   133      -4.310  27.990 -24.938  0.00  0.00      PROA
ATOM   1300  O   PHE   133      -3.500  27.538 -25.746  0.00  0.00      PROA
ATOM   1301  CB  PHE   133      -6.578  29.054 -25.291  0.00  0.00      PROA
ATOM   1302  CG  PHE   133      -6.942  28.106 -26.414  0.00  0.00      PROA
ATOM   1303  CD1 PHE   133      -7.085  28.577 -27.715  0.00  0.00      PROA
ATOM   1304  CD2 PHE   133      -7.145  26.757 -26.144  0.00  0.00      PROA
ATOM   1305  CE1 PHE   133      -7.427  27.703 -28.739  0.00  0.00      PROA
ATOM   1306  CE2 PHE   133      -7.490  25.884 -27.168  0.00  0.00      PROA
ATOM   1307  CZ  PHE   133      -7.632  26.357 -28.467  0.00  0.00      PROA
ATOM   1308  H   PHE   133      -4.363  29.318 -27.242  0.00  0.00      PROA
ATOM   1309  N   LEU   134      -4.603  27.378 -23.786  0.00  0.00      PROA
ATOM   1310  CA  LEU   134      -4.029  26.083 -23.429  0.00  0.00      PROA
ATOM   1311  C   LEU   134      -5.087  25.035 -23.751  0.00  0.00      PROA
ATOM   1312  O   LEU   134      -6.209  25.122 -23.256  0.00  0.00      PROA
ATOM   1313  CB  LEU   134      -3.685  26.068 -21.941  0.00  0.00      PROA
ATOM   1314  CG  LEU   134      -2.705  24.966 -21.547  0.00  0.00      PROA
ATOM   1315  CD1 LEU   134      -1.354  25.141 -22.240  0.00  0.00      PROA
ATOM   1316  CD2 LEU   134      -2.538  24.885 -20.032  0.00  0.00      PROA
ATOM   1317  H   LEU   134      -5.350  27.739 -23.236  0.00  0.00      PROA
ATOM   1318  N   GLY   135      -4.755  24.128 -24.661  0.00  0.00      PROA
ATOM   1319  CA  GLY   135      -5.678  23.098 -25.124  0.00  0.00      PROA
ATOM   1320  C   GLY   135      -5.287  21.701 -24.689  0.00  0.00      PROA
ATOM   1321  O   GLY   135      -4.111  21.337 -24.727  0.00  0.00      PROA
ATOM   1322  H   GLY   135      -3.861  24.121 -25.114  0.00  0.00      PROA
ATOM   1323  N   GLY   136      -6.282  20.919 -24.291  0.00  0.00      PROA
ATOM   1324  CA  GLY   136      -6.063  19.543 -23.869  0.00  0.00      PROA
ATOM   1325  C   GLY   136      -6.695  18.497 -24.765  0.00  0.00      PROA
ATOM   1326  O   GLY   136      -6.769  17.334 -24.368  0.00  0.00      PROA
ATOM   1327  H   GLY   136      -7.226  21.219 -24.418  0.00  0.00      PROA
ATOM   1328  N   THR   137      -7.170  18.883 -25.969  0.00  0.00      PROA
ATOM   1329  CA  THR   137      -7.837  17.903 -26.849  0.00  0.00      PROA
ATOM   1330  C   THR   137      -6.808  16.963 -27.489  0.00  0.00      PROA
ATOM   1331  O   THR   137      -5.744  17.415 -27.922  0.00  0.00      PROA
ATOM   1332  CB  THR   137      -8.492  18.827 -27.859  0.00  0.00      PROA
ATOM   1333  CG2 THR   137      -9.815  18.287 -28.407  0.00  0.00      PROA
ATOM   1334  OG1 THR   137      -8.644  20.114 -27.238  0.00  0.00      PROA
ATOM   1335  H   THR   137      -7.014  19.786 -26.366  0.00  0.00      PROA
ATOM   1336  HG1 THR   137      -8.669  20.738 -27.979  0.00  0.00      PROA
ATOM   1337  N   LYS   138      -7.124  15.641 -27.492  0.00  0.00      PROA
ATOM   1338  CA  LYS   138      -6.258  14.546 -27.964  0.00  0.00      PROA
ATOM   1339  C   LYS   138      -5.812  14.648 -29.432  0.00  0.00      PROA
ATOM   1340  O   LYS   138      -4.699  14.229 -29.753  0.00  0.00      PROA
ATOM   1341  CB  LYS   138      -6.891  13.178 -27.677  0.00  0.00      PROA
ATOM   1342  CG  LYS   138      -8.184  12.899 -28.449  0.00  0.00      PROA
ATOM   1343  CD  LYS   138      -8.689  11.468 -28.251  0.00  0.00      PROA
ATOM   1344  CE  LYS   138      -9.932  11.162 -29.090  0.00  0.00      PROA
ATOM   1345  NZ  LYS   138     -10.324   9.758 -28.895  0.00  0.00      PROA
ATOM   1346  H   LYS   138      -7.981  15.418 -27.033  0.00  0.00      PROA
ATOM   1347  HZ1 LYS   138     -11.169   9.552 -29.466  0.00  0.00      PROA
ATOM   1348  HZ2 LYS   138      -9.546   9.137 -29.196  0.00  0.00      PROA
ATOM   1349  HZ3 LYS   138     -10.535   9.588 -27.891  0.00  0.00      PROA
ATOM   1350  N   GLY   139      -6.673  15.182 -30.291  0.00  0.00      PROA
ATOM   1351  CA  GLY   139      -6.392  15.332 -31.713  0.00  0.00      PROA
ATOM   1352  C   GLY   139      -7.646  15.599 -32.511  0.00  0.00      PROA
ATOM   1353  O   GLY   139      -8.331  14.662 -32.931  0.00  0.00      PROA
ATOM   1354  H   GLY   139      -7.537  15.560 -29.968  0.00  0.00      PROA
ATOM   1355  N   GLY   140      -7.945  16.880 -32.699  0.00  0.00      PROA
ATOM   1356  CA  GLY   140      -9.127  17.317 -33.426  0.00  0.00      PROA
ATOM   1357  C   GLY   140      -9.070  18.723 -33.987  0.00  0.00      PROA
ATOM   1358  O   GLY   140      -8.163  19.066 -34.747  0.00  0.00      PROA
ATOM   1359  H   GLY   140      -7.323  17.610 -32.404  0.00  0.00      PROA
ATOM   1360  N   GLN   141     -10.076  19.527 -33.614  0.00  0.00      PROA
ATOM   1361  CA  GLN   141     -10.364  20.893 -34.060  0.00  0.00      PROA
ATOM   1362  C   GLN   141      -9.240  21.922 -33.874  0.00  0.00      PROA
ATOM   1363  O   GLN   141      -9.029  22.746 -34.765  0.00  0.00      PROA
ATOM   1364  CB  GLN   141     -11.664  21.372 -33.419  0.00  0.00      PROA
ATOM   1365  CG  GLN   141     -12.880  20.570 -33.897  0.00  0.00      PROA
ATOM   1366  CD  GLN   141     -13.323  21.045 -35.270  0.00  0.00      PROA
ATOM   1367  NE2 GLN   141     -12.592  20.566 -36.294  0.00  0.00      PROA
ATOM   1368  OE1 GLN   141     -14.282  21.798 -35.395  0.00  0.00      PROA
ATOM   1369  H   GLN   141     -10.650  19.170 -32.881  0.00  0.00      PROA
ATOM   1370 HE21 GLN   141     -11.828  19.936 -36.157  0.00  0.00      PROA
ATOM   1371 HE22 GLN   141     -12.770  20.865 -37.232  0.00  0.00      PROA
ATOM   1372  N   ASP   142      -8.553  21.909 -32.719  0.00  0.00      PROA
ATOM   1373  CA  ASP   142      -7.532  22.914 -32.398  0.00  0.00      PROA
ATOM   1374  C   ASP   142      -6.102  22.546 -32.845  0.00  0.00      PROA
ATOM   1375  O   ASP   142      -5.757  21.366 -32.931  0.00  0.00      PROA
ATOM   1376  CB  ASP   142      -7.564  23.215 -30.884  0.00  0.00      PROA
ATOM   1377  CG  ASP   142      -8.093  22.057 -30.026  0.00  0.00      PROA
ATOM   1378  OD1 ASP   142      -8.890  22.312 -29.126  0.00  0.00      PROA
ATOM   1379  OD2 ASP   142      -7.733  20.900 -30.239  0.00  0.00      PROA
ATOM   1380  H   ASP   142      -8.606  21.155 -32.062  0.00  0.00      PROA
ATOM   1381  N   ILE   143      -5.279  23.581 -33.131  0.00  0.00      PROA
ATOM   1382  CA  ILE   143      -3.889  23.465 -33.594  0.00  0.00      PROA
ATOM   1383  C   ILE   143      -2.893  23.539 -32.415  0.00  0.00      PROA
ATOM   1384  O   ILE   143      -2.945  24.490 -31.638  0.00  0.00      PROA
ATOM   1385  CB  ILE   143      -3.627  24.600 -34.574  0.00  0.00      PROA
ATOM   1386  CG1 ILE   143      -4.694  24.619 -35.668  0.00  0.00      PROA
ATOM   1387  CG2 ILE   143      -2.203  24.546 -35.117  0.00  0.00      PROA
ATOM   1388  CD  ILE   143      -4.642  25.897 -36.500  0.00  0.00      PROA
ATOM   1389  H   ILE   143      -5.594  24.494 -32.871  0.00  0.00      PROA
ATOM   1390  N   THR   144      -1.956  22.569 -32.328  0.00  0.00      PROA
ATOM   1391  CA  THR   144      -0.936  22.497 -31.267  0.00  0.00      PROA
ATOM   1392  C   THR   144       0.493  22.473 -31.837  0.00  0.00      PROA
ATOM   1393  O   THR   144       1.460  22.417 -31.072  0.00  0.00      PROA
ATOM   1394  CB  THR   144      -1.382  21.223 -30.592  0.00  0.00      PROA
ATOM   1395  CG2 THR   144      -2.244  21.512 -29.363  0.00  0.00      PROA
ATOM   1396  OG1 THR   144      -2.200  20.534 -31.554  0.00  0.00      PROA
ATOM   1397  H   THR   144      -2.014  21.763 -32.915  0.00  0.00      PROA
ATOM   1398  HG1 THR   144      -2.539  19.770 -31.101  0.00  0.00      PROA
ATOM   1399  N   ASP   145       0.613  22.486 -33.178  0.00  0.00      PROA
ATOM   1400  CA  ASP   145       1.878  22.444 -33.917  0.00  0.00      PROA
ATOM   1401  C   ASP   145       2.244  23.839 -34.418  0.00  0.00      PROA
ATOM   1402  O   ASP   145       1.384  24.547 -34.964  0.00  0.00      PROA
ATOM   1403  CB  ASP   145       1.235  21.290 -34.716  0.00  0.00      PROA
ATOM   1404  CG  ASP   145       1.882  20.722 -35.931  0.00  0.00      PROA
ATOM   1405  OD1 ASP   145       3.042  20.419 -35.882  0.00  0.00      PROA
ATOM   1406  OD2 ASP   145       1.242  20.598 -36.973  0.00  0.00      PROA
ATOM   1407  H   ASP   145      -0.199  22.664 -33.726  0.00  0.00      PROA
ATOM   1408  N   PHE   146       3.524  24.220 -34.241  0.00  0.00      PROA
ATOM   1409  CA  PHE   146       4.060  25.531 -34.609  0.00  0.00      PROA
ATOM   1410  C   PHE   146       5.410  25.447 -35.326  0.00  0.00      PROA
ATOM   1411  O   PHE   146       6.172  24.511 -35.104  0.00  0.00      PROA
ATOM   1412  CB  PHE   146       4.256  26.406 -33.364  0.00  0.00      PROA
ATOM   1413  CG  PHE   146       3.004  26.459 -32.521  0.00  0.00      PROA
ATOM   1414  CD1 PHE   146       1.971  27.322 -32.862  0.00  0.00      PROA
ATOM   1415  CD2 PHE   146       2.887  25.646 -31.399  0.00  0.00      PROA
ATOM   1416  CE1 PHE   146       0.815  27.364 -32.092  0.00  0.00      PROA
ATOM   1417  CE2 PHE   146       1.732  25.689 -30.629  0.00  0.00      PROA
ATOM   1418  CZ  PHE   146       0.692  26.542 -30.979  0.00  0.00      PROA
ATOM   1419  H   PHE   146       4.131  23.591 -33.749  0.00  0.00      PROA
ATOM   1420  N   THR   147       5.723  26.464 -36.138  0.00  0.00      PROA
ATOM   1421  CA  THR   147       7.033  26.611 -36.767  0.00  0.00      PROA
ATOM   1422  C   THR   147       7.699  27.801 -36.069  0.00  0.00      PROA
ATOM   1423  O   THR   147       7.007  28.733 -35.645  0.00  0.00      PROA
ATOM   1424  CB  THR   147       6.761  26.912 -38.232  0.00  0.00      PROA
ATOM   1425  CG2 THR   147       6.628  25.656 -39.086  0.00  0.00      PROA
ATOM   1426  OG1 THR   147       5.580  27.718 -38.330  0.00  0.00      PROA
ATOM   1427  H   THR   147       5.146  27.280 -36.187  0.00  0.00      PROA
ATOM   1428  HG1 THR   147       4.825  27.188 -38.094  0.00  0.00      PROA
ATOM   1429  N   MET   148       9.027  27.758 -35.943  0.00  0.00      PROA
ATOM   1430  CA  MET   148       9.818  28.804 -35.303  0.00  0.00      PROA
ATOM   1431  C   MET   148      10.705  29.504 -36.337  0.00  0.00      PROA
ATOM   1432  O   MET   148      11.351  28.835 -37.148  0.00  0.00      PROA
ATOM   1433  CB  MET   148      10.731  28.191 -34.239  0.00  0.00      PROA
ATOM   1434  CG  MET   148      11.777  29.188 -33.734  0.00  0.00      PROA
ATOM   1435  SD  MET   148      13.165  28.432 -32.879  0.00  0.00      PROA
ATOM   1436  CE  MET   148      12.291  27.852 -31.425  0.00  0.00      PROA
ATOM   1437  H   MET   148       9.557  27.029 -36.377  0.00  0.00      PROA
ATOM   1438  N   GLN   149      10.723  30.848 -36.309  0.00  0.00      PROA
ATOM   1439  CA  GLN   149      11.538  31.674 -37.204  0.00  0.00      PROA
ATOM   1440  C   GLN   149      12.412  32.584 -36.328  0.00  0.00      PROA
ATOM   1441  O   GLN   149      11.876  33.357 -35.533  0.00  0.00      PROA
ATOM   1442  CB  GLN   149      10.693  32.512 -38.171  0.00  0.00      PROA
ATOM   1443  CG  GLN   149       9.579  31.752 -38.902  0.00  0.00      PROA
ATOM   1444  CD  GLN   149       8.388  31.612 -37.978  0.00  0.00      PROA
ATOM   1445  NE2 GLN   149       7.763  30.426 -38.053  0.00  0.00      PROA
ATOM   1446  OE1 GLN   149       8.064  32.534 -37.233  0.00  0.00      PROA
ATOM   1447  H   GLN   149      10.200  31.318 -35.591  0.00  0.00      PROA
ATOM   1448 HE21 GLN   149       8.018  29.748 -38.745  0.00  0.00      PROA
ATOM   1449 HE22 GLN   149       7.034  30.142 -37.421  0.00  0.00      PROA
ATOM   1450  N   PHE   150      13.749  32.470 -36.448  0.00  0.00      PROA
ATOM   1451  CA  PHE   150      14.693  33.264 -35.652  0.00  0.00      PROA
ATOM   1452  C   PHE   150      14.681  34.749 -35.999  0.00  0.00      PROA
ATOM   1453  O   PHE   150      14.573  35.108 -37.172  0.00  0.00      PROA
ATOM   1454  CB  PHE   150      16.110  32.708 -35.774  0.00  0.00      PROA
ATOM   1455  CG  PHE   150      16.182  31.357 -35.106  0.00  0.00      PROA
ATOM   1456  CD1 PHE   150      16.207  31.276 -33.719  0.00  0.00      PROA
ATOM   1457  CD2 PHE   150      16.228  30.200 -35.873  0.00  0.00      PROA
ATOM   1458  CE1 PHE   150      16.296  30.036 -33.100  0.00  0.00      PROA
ATOM   1459  CE2 PHE   150      16.315  28.959 -35.253  0.00  0.00      PROA
ATOM   1460  CZ  PHE   150      16.358  28.878 -33.867  0.00  0.00      PROA
ATOM   1461  H   PHE   150      14.113  31.915 -37.193  0.00  0.00      PROA
ATOM   1462  N   VAL   151      14.828  35.604 -34.970  0.00  0.00      PROA
ATOM   1463  CA  VAL   151      14.867  37.067 -35.089  0.00  0.00      PROA
ATOM   1464  C   VAL   151      16.278  37.569 -34.747  0.00  0.00      PROA
ATOM   1465  O   VAL   151      16.891  37.103 -33.787  0.00  0.00      PROA
ATOM   1466  CB  VAL   151      13.816  37.709 -34.185  0.00  0.00      PROA
ATOM   1467  CG1 VAL   151      13.939  39.233 -34.192  0.00  0.00      PROA
ATOM   1468  CG2 VAL   151      12.416  37.238 -34.583  0.00  0.00      PROA
ATOM   1469  H   VAL   151      15.032  35.227 -34.065  0.00  0.00      PROA
TER
