# Supplementary material for: Integrative Computational Prediction Strategy for Antibody–Antigen Binding: A Case Study on Interleukin‑1 Beta
Source: J Chem Inf Model. 2026 May 27;66(11):6659–75. doi: 10.1021/acs.jcim.6c00781 (PMC13250912; doi:10.1021/acs.jcim.6c00781)
Supplement: Supplementary file 3 [file ci6c00781_si_003.zip › charmm-gui-4g6m-Blind-r01/balancedmodel9_6mblind_prob.crd]

      2019  EXT
         1         1  GLN       N              -2.4140000000        3.0630000000       -0.5210000000  PROB      1               0.0000000000
         2         1  GLN       CA             -1.6430000000        3.1530000000       -1.7620000000  PROB      1               0.0000000000
         3         1  GLN       C              -0.4460000000        4.0750000000       -1.6270000000  PROB      1               0.0000000000
         4         1  GLN       O               0.6860000000        3.7460000000       -1.9580000000  PROB      1               0.0000000000
         5         1  GLN       CB             -2.5390000000        3.6230000000       -2.9070000000  PROB      1               0.0000000000
         6         1  GLN       CG             -3.7450000000        2.7120000000       -3.1400000000  PROB      1               0.0000000000
         7         1  GLN       CD             -4.6370000000        3.3260000000       -4.1990000000  PROB      1               0.0000000000
         8         1  GLN       NE2            -5.9410000000        3.1970000000       -3.9430000000  PROB      1               0.0000000000
         9         1  GLN       OE1            -4.1960000000        3.8960000000       -5.1860000000  PROB      1               0.0000000000
        10         1  GLN       H              -1.9280000000        2.9080000000        0.3400000000  PROB      1               0.0000000000
        11         1  GLN       HE21           -6.2660000000        2.7310000000       -3.1220000000  PROB      1               0.0000000000
        12         1  GLN       HE22           -6.5780000000        3.5860000000       -4.6040000000  PROB      1               0.0000000000
        13         2  VAL       N              -0.7730000000        5.2610000000       -1.1050000000  PROB      2               0.0000000000
        14         2  VAL       CA              0.2950000000        6.2120000000       -0.8410000000  PROB      2               0.0000000000
        15         2  VAL       C               0.4770000000        6.3530000000        0.6540000000  PROB      2               0.0000000000
        16         2  VAL       O              -0.4570000000        6.6340000000        1.3930000000  PROB      2               0.0000000000
        17         2  VAL       CB             -0.0220000000        7.5710000000       -1.4890000000  PROB      2               0.0000000000
        18         2  VAL       CG1             1.0600000000        8.6150000000       -1.2000000000  PROB      2               0.0000000000
        19         2  VAL       CG2            -0.2600000000        7.4240000000       -2.9940000000  PROB      2               0.0000000000
        20         2  VAL       H              -1.7010000000        5.4450000000       -0.7850000000  PROB      2               0.0000000000
        21         3  GLN       N               1.7250000000        6.1450000000        1.0650000000  PROB      3               0.0000000000
        22         3  GLN       CA              2.1070000000        6.6510000000        2.3730000000  PROB      3               0.0000000000
        23         3  GLN       C               3.0360000000        7.8100000000        2.1260000000  PROB      3               0.0000000000
        24         3  GLN       O               3.7910000000        7.7930000000        1.1610000000  PROB      3               0.0000000000
        25         3  GLN       CB              2.8790000000        5.6020000000        3.1720000000  PROB      3               0.0000000000
        26         3  GLN       CG              2.1420000000        4.2790000000        3.3660000000  PROB      3               0.0000000000
        27         3  GLN       CD              3.0290000000        3.1510000000        2.8790000000  PROB      3               0.0000000000
        28         3  GLN       NE2             4.1060000000        2.9260000000        3.6350000000  PROB      3               0.0000000000
        29         3  GLN       OE1             2.7670000000        2.5070000000        1.8710000000  PROB      3               0.0000000000
        30         3  GLN       H               2.4290000000        5.8380000000        0.4220000000  PROB      3               0.0000000000
        31         3  GLN       HE21            4.3510000000        3.5020000000        4.4200000000  PROB      3               0.0000000000
        32         3  GLN       HE22            4.7080000000        2.1690000000        3.3970000000  PROB      3               0.0000000000
        33         4  LEU       N               2.9840000000        8.7800000000        3.0380000000  PROB      4               0.0000000000
        34         4  LEU       CA              4.1920000000        9.5750000000        3.2000000000  PROB      4               0.0000000000
        35         4  LEU       C               4.6390000000        9.3450000000        4.6220000000  PROB      4               0.0000000000
        36         4  LEU       O               3.8180000000        9.2730000000        5.5270000000  PROB      4               0.0000000000
        37         4  LEU       CB              3.9640000000       11.0650000000        2.9230000000  PROB      4               0.0000000000
        38         4  LEU       CG              3.5890000000       11.3900000000        1.4740000000  PROB      4               0.0000000000
        39         4  LEU       CD1             2.0810000000       11.5630000000        1.2960000000  PROB      4               0.0000000000
        40         4  LEU       CD2             4.3630000000       12.5940000000        0.9390000000  PROB      4               0.0000000000
        41         4  LEU       H               2.2810000000        8.8230000000        3.7480000000  PROB      4               0.0000000000
        42         5  GLN       N               5.9520000000        9.1640000000        4.7720000000  PROB      5               0.0000000000
        43         5  GLN       CA              6.4430000000        8.8430000000        6.1060000000  PROB      5               0.0000000000
        44         5  GLN       C               7.8050000000        9.4470000000        6.3540000000  PROB      5               0.0000000000
        45         5  GLN       O               8.7430000000        9.2960000000        5.5770000000  PROB      5               0.0000000000
        46         5  GLN       CB              6.4160000000        7.3260000000        6.3450000000  PROB      5               0.0000000000
        47         5  GLN       CG              7.0480000000        6.4850000000        5.2320000000  PROB      5               0.0000000000
        48         5  GLN       CD              6.8420000000        5.0180000000        5.5380000000  PROB      5               0.0000000000
        49         5  GLN       NE2             7.9350000000        4.4100000000        6.0070000000  PROB      5               0.0000000000
        50         5  GLN       OE1             5.7730000000        4.4500000000        5.3650000000  PROB      5               0.0000000000
        51         5  GLN       H               6.5580000000        9.1820000000        3.9760000000  PROB      5               0.0000000000
        52         5  GLN       HE21            8.7890000000        4.9090000000        6.1360000000  PROB      5               0.0000000000
        53         5  GLN       HE22            7.8730000000        3.4390000000        6.2280000000  PROB      5               0.0000000000
        54         6  GLU       N               7.8530000000       10.1790000000        7.4620000000  PROB      6               0.0000000000
        55         6  GLU       CA              8.9920000000       11.0540000000        7.6740000000  PROB      6               0.0000000000
        56         6  GLU       C               9.9580000000       10.5320000000        8.7080000000  PROB      6               0.0000000000
        57         6  GLU       O               9.5960000000       10.0300000000        9.7670000000  PROB      6               0.0000000000
        58         6  GLU       CB              8.5360000000       12.4610000000        8.0730000000  PROB      6               0.0000000000
        59         6  GLU       CG              7.3770000000       13.0520000000        7.2620000000  PROB      6               0.0000000000
        60         6  GLU       CD              6.0000000000       12.7100000000        7.8250000000  PROB      6               0.0000000000
        61         6  GLU       OE1             5.8310000000       11.7310000000        8.5490000000  PROB      6               0.0000000000
        62         6  GLU       OE2             5.0660000000       13.4510000000        7.5480000000  PROB      6               0.0000000000
        63         6  GLU       H               7.0590000000       10.2540000000        8.0700000000  PROB      6               0.0000000000
        64         7  SER       N              11.2320000000       10.6960000000        8.3600000000  PROB      7               0.0000000000
        65         7  SER       CA             12.2400000000       10.3860000000        9.3590000000  PROB      7               0.0000000000
        66         7  SER       C              13.0310000000       11.6210000000        9.7270000000  PROB      7               0.0000000000
        67         7  SER       O              13.3380000000       12.4630000000        8.8870000000  PROB      7               0.0000000000
        68         7  SER       CB             13.1360000000        9.2450000000        8.8650000000  PROB      7               0.0000000000
        69         7  SER       OG             13.6060000000        9.5060000000        7.5360000000  PROB      7               0.0000000000
        70         7  SER       H              11.4750000000       11.1040000000        7.4820000000  PROB      7               0.0000000000
        71         7  SER       HG             12.8320000000        9.5870000000        6.9850000000  PROB      7               0.0000000000
        72         8  GLY       N              13.3470000000       11.6830000000       11.0200000000  PROB      8               0.0000000000
        73         8  GLY       CA             14.2690000000       12.7060000000       11.4870000000  PROB      8               0.0000000000
        74         8  GLY       C              14.9580000000       12.1780000000       12.7210000000  PROB      8               0.0000000000
        75         8  GLY       O              14.3620000000       11.4510000000       13.5060000000  PROB      8               0.0000000000
        76         8  GLY       H              12.9270000000       11.0690000000       11.6920000000  PROB      8               0.0000000000
        77         9  PRO       N              16.2530000000       12.5310000000       12.8580000000  PROB      9               0.0000000000
        78         9  PRO       CA             17.0450000000       11.9970000000       13.9730000000  PROB      9               0.0000000000
        79         9  PRO       C              16.8150000000       12.6700000000       15.3280000000  PROB      9               0.0000000000
        80         9  PRO       O              17.7490000000       13.0830000000       16.0040000000  PROB      9               0.0000000000
        81         9  PRO       CB             18.4700000000       12.1530000000       13.4280000000  PROB      9               0.0000000000
        82         9  PRO       CG             18.4250000000       13.3920000000       12.5310000000  PROB      9               0.0000000000
        83         9  PRO       CD             17.0260000000       13.3480000000       11.9300000000  PROB      9               0.0000000000
        84        10  GLY       N              15.5290000000       12.7400000000       15.7150000000  PROB      10              0.0000000000
        85        10  GLY       CA             15.1430000000       13.1670000000       17.0610000000  PROB      10              0.0000000000
        86        10  GLY       C              15.8820000000       14.3410000000       17.6830000000  PROB      10              0.0000000000
        87        10  GLY       O              15.6180000000       15.5060000000       17.4110000000  PROB      10              0.0000000000
        88        10  GLY       H              14.8250000000       12.3520000000       15.1220000000  PROB      10              0.0000000000
        89        11  LEU       N              16.7940000000       13.9640000000       18.5880000000  PROB      11              0.0000000000
        90        11  LEU       CA             17.3990000000       14.9660000000       19.4590000000  PROB      11              0.0000000000
        91        11  LEU       C              18.6770000000       15.5760000000       18.9130000000  PROB      11              0.0000000000
        92        11  LEU       O              19.7690000000       15.4410000000       19.4680000000  PROB      11              0.0000000000
        93        11  LEU       CB             17.5980000000       14.3620000000       20.8500000000  PROB      11              0.0000000000
        94        11  LEU       CG             17.9840000000       15.3530000000       21.9510000000  PROB      11              0.0000000000
        95        11  LEU       CD1            17.0540000000       16.5600000000       22.0280000000  PROB      11              0.0000000000
        96        11  LEU       CD2            18.0920000000       14.6460000000       23.2940000000  PROB      11              0.0000000000
        97        11  LEU       H              17.1170000000       13.0190000000       18.5650000000  PROB      11              0.0000000000
        98        12  VAL       N              18.4860000000       16.2750000000       17.7910000000  PROB      12              0.0000000000
        99        12  VAL       CA             19.6490000000       16.9140000000       17.1810000000  PROB      12              0.0000000000
       100        12  VAL       C              20.2490000000       18.0270000000       18.0270000000  PROB      12              0.0000000000
       101        12  VAL       O              19.8670000000       18.2580000000       19.1730000000  PROB      12              0.0000000000
       102        12  VAL       CB             19.3340000000       17.3800000000       15.7550000000  PROB      12              0.0000000000
       103        12  VAL       CG1            19.0230000000       16.1770000000       14.8720000000  PROB      12              0.0000000000
       104        12  VAL       CG2            18.2260000000       18.4290000000       15.7140000000  PROB      12              0.0000000000
       105        12  VAL       H              17.5460000000       16.4000000000       17.4660000000  PROB      12              0.0000000000
       106        13  LYS       N              21.2440000000       18.6850000000       17.4320000000  PROB      13              0.0000000000
       107        13  LYS       CA             21.9250000000       19.7490000000       18.1520000000  PROB      13              0.0000000000
       108        13  LYS       C              21.8960000000       21.0070000000       17.3130000000  PROB      13              0.0000000000
       109        13  LYS       O              22.0050000000       20.9540000000       16.0920000000  PROB      13              0.0000000000
       110        13  LYS       CB             23.3610000000       19.3040000000       18.4620000000  PROB      13              0.0000000000
       111        13  LYS       CG             23.3930000000       18.0450000000       19.3350000000  PROB      13              0.0000000000
       112        13  LYS       CD             22.9740000000       18.3290000000       20.7770000000  PROB      13              0.0000000000
       113        13  LYS       CE             22.4030000000       17.1110000000       21.5070000000  PROB      13              0.0000000000
       114        13  LYS       NZ             20.9530000000       17.0220000000       21.2810000000  PROB      13              0.0000000000
       115        13  LYS       H              21.5410000000       18.4680000000       16.4980000000  PROB      13              0.0000000000
       116        13  LYS       HZ1            20.4910000000       16.8840000000       22.2050000000  PROB      13              0.0000000000
       117        13  LYS       HZ2            20.5680000000       17.9120000000       20.8870000000  PROB      13              0.0000000000
       118        13  LYS       HZ3            20.6950000000       16.2520000000       20.6300000000  PROB      13              0.0000000000
       119        14  PRO       N              21.7260000000       22.1620000000       18.0010000000  PROB      14              0.0000000000
       120        14  PRO       CA             21.8260000000       23.4420000000       17.2920000000  PROB      14              0.0000000000
       121        14  PRO       C              23.0760000000       23.5390000000       16.4310000000  PROB      14              0.0000000000
       122        14  PRO       O              24.0980000000       22.9400000000       16.7420000000  PROB      14              0.0000000000
       123        14  PRO       CB             21.7850000000       24.4600000000       18.4360000000  PROB      14              0.0000000000
       124        14  PRO       CG             20.9910000000       23.7700000000       19.5450000000  PROB      14              0.0000000000
       125        14  PRO       CD             21.4430000000       22.3200000000       19.4240000000  PROB      14              0.0000000000
       126        15  SER       N              22.9170000000       24.2790000000       15.3270000000  PROB      15              0.0000000000
       127        15  SER       CA             23.9040000000       24.4300000000       14.2510000000  PROB      15              0.0000000000
       128        15  SER       C              24.0130000000       23.2980000000       13.2380000000  PROB      15              0.0000000000
       129        15  SER       O              24.4070000000       23.5190000000       12.0980000000  PROB      15              0.0000000000
       130        15  SER       CB             25.2870000000       24.9340000000       14.7190000000  PROB      15              0.0000000000
       131        15  SER       OG             26.0900000000       23.8870000000       15.2770000000  PROB      15              0.0000000000
       132        15  SER       H              22.0060000000       24.6760000000       15.2050000000  PROB      15              0.0000000000
       133        15  SER       HG             25.6340000000       23.5550000000       16.0440000000  PROB      15              0.0000000000
       134        16  GLN       N              23.6100000000       22.0860000000       13.6580000000  PROB      16              0.0000000000
       135        16  GLN       CA             23.6630000000       21.0020000000       12.6750000000  PROB      16              0.0000000000
       136        16  GLN       C              22.7030000000       21.1670000000       11.5090000000  PROB      16              0.0000000000
       137        16  GLN       O              21.6390000000       21.7640000000       11.6230000000  PROB      16              0.0000000000
       138        16  GLN       CB             23.4080000000       19.6510000000       13.3390000000  PROB      16              0.0000000000
       139        16  GLN       CG             24.4080000000       19.3160000000       14.4430000000  PROB      16              0.0000000000
       140        16  GLN       CD             24.0310000000       17.9830000000       15.0520000000  PROB      16              0.0000000000
       141        16  GLN       NE2            25.0710000000       17.1710000000       15.2460000000  PROB      16              0.0000000000
       142        16  GLN       OE1            22.8770000000       17.6830000000       15.3290000000  PROB      16              0.0000000000
       143        16  GLN       H              23.2750000000       21.9290000000       14.5890000000  PROB      16              0.0000000000
       144        16  GLN       HE21           26.0010000000       17.4570000000       15.0190000000  PROB      16              0.0000000000
       145        16  GLN       HE22           24.8950000000       16.2650000000       15.6240000000  PROB      16              0.0000000000
       146        17  THR       N              23.1180000000       20.5840000000       10.3820000000  PROB      17              0.0000000000
       147        17  THR       CA             22.1790000000       20.5090000000        9.2710000000  PROB      17              0.0000000000
       148        17  THR       C              21.2540000000       19.3080000000        9.3850000000  PROB      17              0.0000000000
       149        17  THR       O              21.6410000000       18.1570000000        9.2150000000  PROB      17              0.0000000000
       150        17  THR       CB             22.9600000000       20.5190000000        7.9560000000  PROB      17              0.0000000000
       151        17  THR       CG2            22.0600000000       20.6580000000        6.7250000000  PROB      17              0.0000000000
       152        17  THR       OG1            23.9250000000       21.5780000000        7.9940000000  PROB      17              0.0000000000
       153        17  THR       H              24.0290000000       20.1860000000       10.3010000000  PROB      17              0.0000000000
       154        17  THR       HG1            24.3800000000       21.5630000000        7.1610000000  PROB      17              0.0000000000
       155        18  LEU       N              19.9980000000       19.6330000000        9.7120000000  PROB      18              0.0000000000
       156        18  LEU       CA             19.0020000000       18.5900000000        9.9410000000  PROB      18              0.0000000000
       157        18  LEU       C              18.7670000000       17.6870000000        8.7440000000  PROB      18              0.0000000000
       158        18  LEU       O              18.2800000000       18.1020000000        7.6990000000  PROB      18              0.0000000000
       159        18  LEU       CB             17.7010000000       19.2480000000       10.3980000000  PROB      18              0.0000000000
       160        18  LEU       CG             16.5570000000       18.3200000000       10.8090000000  PROB      18              0.0000000000
       161        18  LEU       CD1            16.9860000000       17.2710000000       11.8330000000  PROB      18              0.0000000000
       162        18  LEU       CD2            15.3560000000       19.1290000000       11.2980000000  PROB      18              0.0000000000
       163        18  LEU       H              19.7780000000       20.6090000000        9.7780000000  PROB      18              0.0000000000
       164        19  SER       N              19.1250000000       16.4170000000        8.9520000000  PROB      19              0.0000000000
       165        19  SER       CA             18.8500000000       15.4730000000        7.8800000000  PROB      19              0.0000000000
       166        19  SER       C              17.5050000000       14.7880000000        8.0240000000  PROB      19              0.0000000000
       167        19  SER       O              17.3820000000       13.6940000000        8.5570000000  PROB      19              0.0000000000
       168        19  SER       CB             19.9940000000       14.4640000000        7.7490000000  PROB      19              0.0000000000
       169        19  SER       OG             20.0530000000       13.9420000000        6.4100000000  PROB      19              0.0000000000
       170        19  SER       H              19.5360000000       16.1450000000        9.8200000000  PROB      19              0.0000000000
       171        19  SER       HG             20.7260000000       13.2640000000        6.4510000000  PROB      19              0.0000000000
       172        20  LEU       N              16.4950000000       15.4850000000        7.4970000000  PROB      20              0.0000000000
       173        20  LEU       CA             15.1980000000       14.8190000000        7.3880000000  PROB      20              0.0000000000
       174        20  LEU       C              15.1580000000       13.9420000000        6.1560000000  PROB      20              0.0000000000
       175        20  LEU       O              15.9350000000       14.1670000000        5.2320000000  PROB      20              0.0000000000
       176        20  LEU       CB             14.1000000000       15.8660000000        7.2820000000  PROB      20              0.0000000000
       177        20  LEU       CG             13.9950000000       16.7380000000        8.5250000000  PROB      20              0.0000000000
       178        20  LEU       CD1            13.2570000000       18.0350000000        8.2270000000  PROB      20              0.0000000000
       179        20  LEU       CD2            13.3770000000       15.9820000000        9.6970000000  PROB      20              0.0000000000
       180        20  LEU       H              16.6710000000       16.3610000000        7.0430000000  PROB      20              0.0000000000
       181        21  THR       N              14.2200000000       12.9810000000        6.1770000000  PROB      21              0.0000000000
       182        21  THR       CA             13.9190000000       12.1730000000        4.9930000000  PROB      21              0.0000000000
       183        21  THR       C              12.4840000000       11.6570000000        4.9770000000  PROB      21              0.0000000000
       184        21  THR       O              12.1150000000       10.7410000000        5.7010000000  PROB      21              0.0000000000
       185        21  THR       CB             14.9040000000       11.0000000000        4.8500000000  PROB      21              0.0000000000
       186        21  THR       CG2            14.7010000000       10.2230000000        3.5440000000  PROB      21              0.0000000000
       187        21  THR       OG1            16.2560000000       11.4740000000        4.9290000000  PROB      21              0.0000000000
       188        21  THR       H              13.7480000000       12.8000000000        7.0430000000  PROB      21              0.0000000000
       189        21  THR       HG1            16.4520000000       11.5070000000        5.8600000000  PROB      21              0.0000000000
       190        22  CYS       N              11.6820000000       12.2740000000        4.1070000000  PROB      22              0.0000000000
       191        22  CYS       CA             10.3780000000       11.6750000000        3.8230000000  PROB      22              0.0000000000
       192        22  CYS       C              10.5730000000       10.5650000000        2.8170000000  PROB      22              0.0000000000
       193        22  CYS       O              11.4370000000       10.6540000000        1.9550000000  PROB      22              0.0000000000
       194        22  CYS       CB              9.4380000000       12.7460000000        3.2630000000  PROB      22              0.0000000000
       195        22  CYS       SG              7.7780000000       12.2240000000        2.7560000000  PROB      22              0.0000000000
       196        22  CYS       H              12.0320000000       12.9940000000        3.5070000000  PROB      22              0.0000000000
       197        23  SER       N               9.7650000000        9.5210000000        2.9650000000  PROB      23              0.0000000000
       198        23  SER       CA              9.7460000000        8.4830000000        1.9440000000  PROB      23              0.0000000000
       199        23  SER       C               8.2980000000        8.2390000000        1.5870000000  PROB      23              0.0000000000
       200        23  SER       O               7.4370000000        8.3650000000        2.4520000000  PROB      23              0.0000000000
       201        23  SER       CB             10.4080000000        7.2150000000        2.4870000000  PROB      23              0.0000000000
       202        23  SER       OG             11.6900000000        7.5390000000        3.0540000000  PROB      23              0.0000000000
       203        23  SER       H               9.0970000000        9.4840000000        3.7110000000  PROB      23              0.0000000000
       204        23  SER       HG             11.5120000000        8.2150000000        3.6990000000  PROB      23              0.0000000000
       205        24  PHE       N               8.0520000000        7.9300000000        0.3120000000  PROB      24              0.0000000000
       206        24  PHE       CA              6.6470000000        7.7700000000       -0.0420000000  PROB      24              0.0000000000
       207        24  PHE       C               6.3840000000        6.5410000000       -0.8820000000  PROB      24              0.0000000000
       208        24  PHE       O               7.3040000000        5.8790000000       -1.3440000000  PROB      24              0.0000000000
       209        24  PHE       CB              6.0920000000        9.0520000000       -0.6880000000  PROB      24              0.0000000000
       210        24  PHE       CG              6.8440000000        9.4530000000       -1.9360000000  PROB      24              0.0000000000
       211        24  PHE       CD1             7.7960000000       10.4910000000       -1.8560000000  PROB      24              0.0000000000
       212        24  PHE       CD2             6.5690000000        8.8050000000       -3.1610000000  PROB      24              0.0000000000
       213        24  PHE       CE1             8.4690000000       10.8990000000       -3.0220000000  PROB      24              0.0000000000
       214        24  PHE       CE2             7.2390000000        9.2170000000       -4.3260000000  PROB      24              0.0000000000
       215        24  PHE       CZ              8.1770000000       10.2660000000       -4.2460000000  PROB      24              0.0000000000
       216        24  PHE       H               8.7640000000        7.8170000000       -0.3870000000  PROB      24              0.0000000000
       217        25  SER       N               5.0910000000        6.2720000000       -1.0710000000  PROB      25              0.0000000000
       218        25  SER       CA              4.7640000000        5.1540000000       -1.9460000000  PROB      25              0.0000000000
       219        25  SER       C               3.7030000000        5.5150000000       -2.9680000000  PROB      25              0.0000000000
       220        25  SER       O               3.1420000000        6.6070000000       -2.9610000000  PROB      25              0.0000000000
       221        25  SER       CB              4.3800000000        3.9380000000       -1.0970000000  PROB      25              0.0000000000
       222        25  SER       OG              3.5440000000        4.3450000000       -0.0090000000  PROB      25              0.0000000000
       223        25  SER       H               4.3780000000        6.7880000000       -0.5930000000  PROB      25              0.0000000000
       224        25  SER       HG              3.2310000000        3.5360000000        0.3960000000  PROB      25              0.0000000000
       225        26  GLY       N               3.4480000000        4.5480000000       -3.8620000000  PROB      26              0.0000000000
       226        26  GLY       CA              2.3850000000        4.7640000000       -4.8380000000  PROB      26              0.0000000000
       227        26  GLY       C               2.8330000000        5.5570000000       -6.0490000000  PROB      26              0.0000000000
       228        26  GLY       O               3.0230000000        5.0350000000       -7.1400000000  PROB      26              0.0000000000
       229        26  GLY       H               4.0140000000        3.7270000000       -3.8960000000  PROB      26              0.0000000000
       230        27  PHE       N               2.9790000000        6.8620000000       -5.8070000000  PROB      27              0.0000000000
       231        27  PHE       CA              3.4850000000        7.6870000000       -6.8970000000  PROB      27              0.0000000000
       232        27  PHE       C               5.0020000000        7.6890000000       -6.9330000000  PROB      27              0.0000000000
       233        27  PHE       O               5.6520000000        7.2080000000       -6.0150000000  PROB      27              0.0000000000
       234        27  PHE       CB              2.8920000000        9.1050000000       -6.8190000000  PROB      27              0.0000000000
       235        27  PHE       CG              3.4310000000        9.9070000000       -5.6500000000  PROB      27              0.0000000000
       236        27  PHE       CD1             3.0070000000        9.6230000000       -4.3330000000  PROB      27              0.0000000000
       237        27  PHE       CD2             4.3520000000       10.9440000000       -5.9080000000  PROB      27              0.0000000000
       238        27  PHE       CE1             3.5030000000       10.3920000000       -3.2640000000  PROB      27              0.0000000000
       239        27  PHE       CE2             4.8430000000       11.7200000000       -4.8420000000  PROB      27              0.0000000000
       240        27  PHE       CZ              4.4060000000       11.4420000000       -3.5310000000  PROB      27              0.0000000000
       241        27  PHE       H               2.9600000000        7.1670000000       -4.8530000000  PROB      27              0.0000000000
       242        28  SER       N               5.5310000000        8.2660000000       -8.0150000000  PROB      28              0.0000000000
       243        28  SER       CA              6.9640000000        8.5170000000       -8.0070000000  PROB      28              0.0000000000
       244        28  SER       C               7.1610000000       10.0150000000       -8.0680000000  PROB      28              0.0000000000
       245        28  SER       O               6.3010000000       10.7500000000       -8.5430000000  PROB      28              0.0000000000
       246        28  SER       CB              7.6110000000        7.8200000000       -9.2110000000  PROB      28              0.0000000000
       247        28  SER       OG              8.9750000000        8.2340000000       -9.3690000000  PROB      28              0.0000000000
       248        28  SER       H               4.9850000000        8.6640000000       -8.7550000000  PROB      28              0.0000000000
       249        28  SER       HG              9.2060000000        8.1150000000      -10.2880000000  PROB      28              0.0000000000
       250        29  LEU       N               8.3410000000       10.4560000000       -7.6230000000  PROB      29              0.0000000000
       251        29  LEU       CA              8.6160000000       11.8490000000       -7.9380000000  PROB      29              0.0000000000
       252        29  LEU       C               9.3830000000       12.0780000000       -9.2270000000  PROB      29              0.0000000000
       253        29  LEU       O              10.1280000000       13.0420000000       -9.3980000000  PROB      29              0.0000000000
       254        29  LEU       CB              9.1980000000       12.6090000000       -6.7490000000  PROB      29              0.0000000000
       255        29  LEU       CG              8.7000000000       14.0550000000       -6.7760000000  PROB      29              0.0000000000
       256        29  LEU       CD1             7.1770000000       14.1230000000       -6.8780000000  PROB      29              0.0000000000
       257        29  LEU       CD2             9.2220000000       14.8630000000       -5.5990000000  PROB      29              0.0000000000
       258        29  LEU       H               9.0160000000        9.8110000000       -7.2560000000  PROB      29              0.0000000000
       259        30  SER       N               9.1150000000       11.1450000000      -10.1470000000  PROB      30              0.0000000000
       260        30  SER       CA              9.2340000000       11.4540000000      -11.5640000000  PROB      30              0.0000000000
       261        30  SER       C               7.8830000000       11.5360000000      -12.2700000000  PROB      30              0.0000000000
       262        30  SER       O               7.7920000000       11.8420000000      -13.4510000000  PROB      30              0.0000000000
       263        30  SER       CB             10.1560000000       10.4320000000      -12.2300000000  PROB      30              0.0000000000
       264        30  SER       OG              9.8650000000        9.1060000000      -11.7550000000  PROB      30              0.0000000000
       265        30  SER       H               8.8010000000       10.2360000000       -9.8740000000  PROB      30              0.0000000000
       266        30  SER       HG             10.4760000000        8.5410000000      -12.2190000000  PROB      30              0.0000000000
       267        31  THR       N               6.8100000000       11.2450000000      -11.5080000000  PROB      31              0.0000000000
       268        31  THR       CA              5.5010000000       11.3110000000      -12.1530000000  PROB      31              0.0000000000
       269        31  THR       C               5.0920000000       12.7370000000      -12.5040000000  PROB      31              0.0000000000
       270        31  THR       O               4.9350000000       13.6010000000      -11.6500000000  PROB      31              0.0000000000
       271        31  THR       CB              4.4660000000       10.6180000000      -11.2600000000  PROB      31              0.0000000000
       272        31  THR       CG2             3.1200000000       10.4300000000      -11.9660000000  PROB      31              0.0000000000
       273        31  THR       OG1             4.9750000000        9.3510000000      -10.8090000000  PROB      31              0.0000000000
       274        31  THR       H               6.8480000000       11.0700000000      -10.5240000000  PROB      31              0.0000000000
       275        31  THR       HG1             5.1450000000        8.8400000000      -11.5920000000  PROB      31              0.0000000000
       276        32  SER       N               4.9570000000       12.9590000000      -13.8130000000  PROB      32              0.0000000000
       277        32  SER       CA              4.8150000000       14.3300000000      -14.2930000000  PROB      32              0.0000000000
       278        32  SER       C               3.6670000000       15.1360000000      -13.6910000000  PROB      32              0.0000000000
       279        32  SER       O               2.5240000000       14.6920000000      -13.5640000000  PROB      32              0.0000000000
       280        32  SER       CB              4.8040000000       14.2850000000      -15.8200000000  PROB      32              0.0000000000
       281        32  SER       OG              4.1280000000       13.0940000000      -16.2520000000  PROB      32              0.0000000000
       282        32  SER       H               5.0450000000       12.2350000000      -14.4970000000  PROB      32              0.0000000000
       283        32  SER       HG              4.2140000000       13.0780000000      -17.2000000000  PROB      32              0.0000000000
       284        33  GLY       N               4.0480000000       16.3560000000      -13.2870000000  PROB      33              0.0000000000
       285        33  GLY       CA              3.0830000000       17.2330000000      -12.6250000000  PROB      33              0.0000000000
       286        33  GLY       C               2.9620000000       17.0660000000      -11.1150000000  PROB      33              0.0000000000
       287        33  GLY       O               2.3160000000       17.8580000000      -10.4400000000  PROB      33              0.0000000000
       288        33  GLY       H               4.9940000000       16.6480000000      -13.4230000000  PROB      33              0.0000000000
       289        34  MET       N               3.5790000000       15.9860000000      -10.6080000000  PROB      34              0.0000000000
       290        34  MET       CA              3.5070000000       15.7610000000       -9.1650000000  PROB      34              0.0000000000
       291        34  MET       C               4.6030000000       16.5300000000       -8.4450000000  PROB      34              0.0000000000
       292        34  MET       O               5.6200000000       16.8850000000       -9.0370000000  PROB      34              0.0000000000
       293        34  MET       CB              3.6330000000       14.2580000000       -8.8870000000  PROB      34              0.0000000000
       294        34  MET       CG              3.0670000000       13.7320000000       -7.5640000000  PROB      34              0.0000000000
       295        34  MET       SD              1.2940000000       13.4210000000       -7.5970000000  PROB      34              0.0000000000
       296        34  MET       CE              1.3000000000       12.1320000000       -8.8520000000  PROB      34              0.0000000000
       297        34  MET       H               4.1810000000       15.4060000000      -11.1570000000  PROB      34              0.0000000000
       298        35  GLY       N               4.3640000000       16.7380000000       -7.1480000000  PROB      35              0.0000000000
       299        35  GLY       CA              5.4220000000       17.2800000000       -6.3070000000  PROB      35              0.0000000000
       300        35  GLY       C               5.2360000000       16.8150000000       -4.8770000000  PROB      35              0.0000000000
       301        35  GLY       O               4.2280000000       16.2050000000       -4.5300000000  PROB      35              0.0000000000
       302        35  GLY       H               3.4770000000       16.5380000000       -6.7230000000  PROB      35              0.0000000000
       303        36  VAL       N               6.2650000000       17.1040000000       -4.0710000000  PROB      36              0.0000000000
       304        36  VAL       CA              6.1830000000       16.8530000000       -2.6330000000  PROB      36              0.0000000000
       305        36  VAL       C               6.6710000000       18.0890000000       -1.9020000000  PROB      36              0.0000000000
       306        36  VAL       O               7.6950000000       18.6710000000       -2.2450000000  PROB      36              0.0000000000
       307        36  VAL       CB              7.0140000000       15.6150000000       -2.2260000000  PROB      36              0.0000000000
       308        36  VAL       CG1             7.0980000000       15.4030000000       -0.7090000000  PROB      36              0.0000000000
       309        36  VAL       CG2             6.4790000000       14.3470000000       -2.8880000000  PROB      36              0.0000000000
       310        36  VAL       H               7.0660000000       17.5700000000       -4.4500000000  PROB      36              0.0000000000
       311        37  GLY       N               5.8930000000       18.4690000000       -0.8870000000  PROB      37              0.0000000000
       312        37  GLY       CA              6.3360000000       19.5620000000       -0.0380000000  PROB      37              0.0000000000
       313        37  GLY       C               6.6910000000       19.0890000000        1.3510000000  PROB      37              0.0000000000
       314        37  GLY       O               6.1150000000       18.1500000000        1.8880000000  PROB      37              0.0000000000
       315        37  GLY       H               5.0910000000       17.9210000000       -0.6500000000  PROB      37              0.0000000000
       316        38  TRP       N               7.6680000000       19.7990000000        1.9140000000  PROB      38              0.0000000000
       317        38  TRP       CA              7.9280000000       19.6530000000        3.3380000000  PROB      38              0.0000000000
       318        38  TRP       C               7.2760000000       20.7940000000        4.0840000000  PROB      38              0.0000000000
       319        38  TRP       O               7.5210000000       21.9640000000        3.7990000000  PROB      38              0.0000000000
       320        38  TRP       CB              9.4280000000       19.6620000000        3.5960000000  PROB      38              0.0000000000
       321        38  TRP       CG              9.9760000000       18.2560000000        3.6080000000  PROB      38              0.0000000000
       322        38  TRP       CD1            10.5120000000       17.5360000000        2.5300000000  PROB      38              0.0000000000
       323        38  TRP       CD2            10.0960000000       17.3800000000        4.7460000000  PROB      38              0.0000000000
       324        38  TRP       CE2            10.7140000000       16.1700000000        4.2870000000  PROB      38              0.0000000000
       325        38  TRP       CE3             9.7370000000       17.5170000000        6.1030000000  PROB      38              0.0000000000
       326        38  TRP       NE1            10.9490000000       16.3080000000        2.9230000000  PROB      38              0.0000000000
       327        38  TRP       CZ2            10.9640000000       15.1250000000        5.1990000000  PROB      38              0.0000000000
       328        38  TRP       CZ3             9.9900000000       16.4570000000        6.9980000000  PROB      38              0.0000000000
       329        38  TRP       CH2            10.6020000000       15.2680000000        6.5530000000  PROB      38              0.0000000000
       330        38  TRP       H               8.0660000000       20.5570000000        1.3990000000  PROB      38              0.0000000000
       331        38  TRP       HE1            11.3630000000       15.6300000000        2.3410000000  PROB      38              0.0000000000
       332        39  ILE       N               6.4180000000       20.4010000000        5.0290000000  PROB      39              0.0000000000
       333        39  ILE       CA              5.7000000000       21.3990000000        5.8150000000  PROB      39              0.0000000000
       334        39  ILE       C               5.8220000000       21.0210000000        7.2750000000  PROB      39              0.0000000000
       335        39  ILE       O               5.5360000000       19.8980000000        7.6640000000  PROB      39              0.0000000000
       336        39  ILE       CB              4.2100000000       21.4870000000        5.4220000000  PROB      39              0.0000000000
       337        39  ILE       CG1             3.9740000000       21.7230000000        3.9270000000  PROB      39              0.0000000000
       338        39  ILE       CG2             3.5130000000       22.5830000000        6.2280000000  PROB      39              0.0000000000
       339        39  ILE       CD              3.7030000000       20.4540000000        3.1190000000  PROB      39              0.0000000000
       340        39  ILE       H               6.3100000000       19.4270000000        5.2500000000  PROB      39              0.0000000000
       341        40  ARG       N               6.2760000000       21.9780000000        8.0780000000  PROB      40              0.0000000000
       342        40  ARG       CA              6.3440000000       21.6160000000        9.4850000000  PROB      40              0.0000000000
       343        40  ARG       C               5.3380000000       22.3620000000       10.3270000000  PROB      40              0.0000000000
       344        40  ARG       O               4.7810000000       23.3760000000        9.9290000000  PROB      40              0.0000000000
       345        40  ARG       CB              7.7530000000       21.8380000000       10.0260000000  PROB      40              0.0000000000
       346        40  ARG       CG              8.2010000000       23.2960000000        9.9600000000  PROB      40              0.0000000000
       347        40  ARG       CD              9.5610000000       23.4920000000       10.6120000000  PROB      40              0.0000000000
       348        40  ARG       NE              9.9680000000       24.8870000000       10.5760000000  PROB      40              0.0000000000
       349        40  ARG       CZ             11.1790000000       25.2680000000       11.0080000000  PROB      40              0.0000000000
       350        40  ARG       NH1            12.0860000000       24.3810000000       11.3990000000  PROB      40              0.0000000000
       351        40  ARG       NH2            11.4690000000       26.5560000000       11.0480000000  PROB      40              0.0000000000
       352        40  ARG       H               6.4310000000       22.9140000000        7.7580000000  PROB      40              0.0000000000
       353        40  ARG       HE              9.3440000000       25.6200000000       10.2760000000  PROB      40              0.0000000000
       354        40  ARG       HH11           12.9710000000       24.7220000000       11.7310000000  PROB      40              0.0000000000
       355        40  ARG       HH12           11.9420000000       23.3860000000       11.3840000000  PROB      40              0.0000000000
       356        40  ARG       HH21           12.3280000000       26.8790000000       11.4480000000  PROB      40              0.0000000000
       357        40  ARG       HH22           10.7940000000       27.2090000000       10.6550000000  PROB      40              0.0000000000
       358        41  GLN       N               5.1820000000       21.8380000000       11.5410000000  PROB      41              0.0000000000
       359        41  GLN       CA              4.6160000000       22.6630000000       12.5940000000  PROB      41              0.0000000000
       360        41  GLN       C               5.6540000000       22.8310000000       13.6850000000  PROB      41              0.0000000000
       361        41  GLN       O               5.9210000000       21.9170000000       14.4590000000  PROB      41              0.0000000000
       362        41  GLN       CB              3.3460000000       22.0100000000       13.1290000000  PROB      41              0.0000000000
       363        41  GLN       CG              2.5890000000       22.8590000000       14.1500000000  PROB      41              0.0000000000
       364        41  GLN       CD              1.3080000000       22.1390000000       14.4950000000  PROB      41              0.0000000000
       365        41  GLN       NE2             0.2100000000       22.8870000000       14.3820000000  PROB      41              0.0000000000
       366        41  GLN       OE1             1.2960000000       20.9490000000       14.7780000000  PROB      41              0.0000000000
       367        41  GLN       H               5.5480000000       20.9310000000       11.7460000000  PROB      41              0.0000000000
       368        41  GLN       HE21            0.2860000000       23.8810000000       14.2620000000  PROB      41              0.0000000000
       369        41  GLN       HE22           -0.6860000000       22.4380000000       14.4130000000  PROB      41              0.0000000000
       370        42  PRO       N               6.2730000000       24.0330000000       13.7150000000  PROB      42              0.0000000000
       371        42  PRO       CA              7.2110000000       24.3210000000       14.8020000000  PROB      42              0.0000000000
       372        42  PRO       C               6.4740000000       24.3690000000       16.1250000000  PROB      42              0.0000000000
       373        42  PRO       O               5.2490000000       24.4400000000       16.1490000000  PROB      42              0.0000000000
       374        42  PRO       CB              7.8000000000       25.6810000000       14.4150000000  PROB      42              0.0000000000
       375        42  PRO       CG              7.4220000000       25.9110000000       12.9540000000  PROB      42              0.0000000000
       376        42  PRO       CD              6.1250000000       25.1370000000       12.7780000000  PROB      42              0.0000000000
       377        43  SER       N               7.2600000000       24.3470000000       17.2140000000  PROB      43              0.0000000000
       378        43  SER       CA              6.6990000000       24.3690000000       18.5700000000  PROB      43              0.0000000000
       379        43  SER       C               5.4210000000       25.1900000000       18.7600000000  PROB      43              0.0000000000
       380        43  SER       O               5.4120000000       26.4210000000       18.8550000000  PROB      43              0.0000000000
       381        43  SER       CB              7.7980000000       24.7690000000       19.5590000000  PROB      43              0.0000000000
       382        43  SER       OG              7.4160000000       24.4080000000       20.8890000000  PROB      43              0.0000000000
       383        43  SER       H               8.2380000000       24.1740000000       17.0690000000  PROB      43              0.0000000000
       384        43  SER       HG              8.2190000000       24.2600000000       21.3750000000  PROB      43              0.0000000000
       385        44  GLY       N               4.3150000000       24.4190000000       18.7470000000  PROB      44              0.0000000000
       386        44  GLY       CA              2.9590000000       24.9740000000       18.7550000000  PROB      44              0.0000000000
       387        44  GLY       C               2.7780000000       26.2130000000       17.8930000000  PROB      44              0.0000000000
       388        44  GLY       O               2.5820000000       27.3130000000       18.4000000000  PROB      44              0.0000000000
       389        44  GLY       H               4.4550000000       23.4320000000       18.6730000000  PROB      44              0.0000000000
       390        45  LYS       N               2.9290000000       26.0140000000       16.5810000000  PROB      45              0.0000000000
       391        45  LYS       CA              2.7440000000       27.1290000000       15.6530000000  PROB      45              0.0000000000
       392        45  LYS       C               1.7620000000       26.7320000000       14.5620000000  PROB      45              0.0000000000
       393        45  LYS       O               1.1700000000       25.6590000000       14.6140000000  PROB      45              0.0000000000
       394        45  LYS       CB              4.0850000000       27.5510000000       15.0290000000  PROB      45              0.0000000000
       395        45  LYS       CG              5.2600000000       27.9400000000       15.9430000000  PROB      45              0.0000000000
       396        45  LYS       CD              5.3220000000       29.3730000000       16.4910000000  PROB      45              0.0000000000
       397        45  LYS       CE              4.3560000000       29.7190000000       17.6270000000  PROB      45              0.0000000000
       398        45  LYS       NZ              4.5660000000       28.8150000000       18.7670000000  PROB      45              0.0000000000
       399        45  LYS       H               3.1650000000       25.1050000000       16.2290000000  PROB      45              0.0000000000
       400        45  LYS       HZ1             3.8670000000       29.0030000000       19.5100000000  PROB      45              0.0000000000
       401        45  LYS       HZ2             4.3900000000       27.8280000000       18.4740000000  PROB      45              0.0000000000
       402        45  LYS       HZ3             5.5320000000       28.8470000000       19.1400000000  PROB      45              0.0000000000
       403        46  GLY       N               1.6370000000       27.6260000000       13.5670000000  PROB      46              0.0000000000
       404        46  GLY       CA              0.9290000000       27.2000000000       12.3630000000  PROB      46              0.0000000000
       405        46  GLY       C               1.8140000000       26.3340000000       11.4880000000  PROB      46              0.0000000000
       406        46  GLY       O               2.9130000000       25.9520000000       11.8780000000  PROB      46              0.0000000000
       407        46  GLY       H               2.1520000000       28.4780000000       13.5630000000  PROB      46              0.0000000000
       408        47  LEU       N               1.2950000000       26.0420000000       10.2900000000  PROB      47              0.0000000000
       409        47  LEU       CA              2.1210000000       25.2100000000        9.4180000000  PROB      47              0.0000000000
       410        47  LEU       C               3.1060000000       26.0080000000        8.5800000000  PROB      47              0.0000000000
       411        47  LEU       O               2.7640000000       26.6450000000        7.5890000000  PROB      47              0.0000000000
       412        47  LEU       CB              1.2540000000       24.3170000000        8.5280000000  PROB      47              0.0000000000
       413        47  LEU       CG              0.4260000000       23.2500000000        9.2470000000  PROB      47              0.0000000000
       414        47  LEU       CD1            -0.5150000000       22.5370000000        8.2750000000  PROB      47              0.0000000000
       415        47  LEU       CD2             1.2960000000       22.2460000000       10.0020000000  PROB      47              0.0000000000
       416        47  LEU       H               0.4520000000       26.4820000000        9.9780000000  PROB      47              0.0000000000
       417        48  GLU       N               4.3630000000       25.9440000000        9.0280000000  PROB      48              0.0000000000
       418        48  GLU       CA              5.4270000000       26.5650000000        8.2440000000  PROB      48              0.0000000000
       419        48  GLU       C               5.7620000000       25.7390000000        7.0140000000  PROB      48              0.0000000000
       420        48  GLU       O               6.3690000000       24.6760000000        7.0840000000  PROB      48              0.0000000000
       421        48  GLU       CB              6.6670000000       26.7690000000        9.1210000000  PROB      48              0.0000000000
       422        48  GLU       CG              7.7720000000       27.6530000000        8.5190000000  PROB      48              0.0000000000
       423        48  GLU       CD              9.0110000000       27.6450000000        9.4060000000  PROB      48              0.0000000000
       424        48  GLU       OE1             8.8980000000       27.6290000000       10.6280000000  PROB      48              0.0000000000
       425        48  GLU       OE2            10.1200000000       27.5960000000        8.8890000000  PROB      48              0.0000000000
       426        48  GLU       H               4.5590000000       25.3230000000        9.7880000000  PROB      48              0.0000000000
       427        49  TRP       N               5.3340000000       26.2720000000        5.8610000000  PROB      49              0.0000000000
       428        49  TRP       CA              5.8150000000       25.6360000000        4.6370000000  PROB      49              0.0000000000
       429        49  TRP       C               7.2950000000       25.9020000000        4.4300000000  PROB      49              0.0000000000
       430        49  TRP       O               7.7520000000       27.0370000000        4.4060000000  PROB      49              0.0000000000
       431        49  TRP       CB              4.9840000000       26.0720000000        3.4200000000  PROB      49              0.0000000000
       432        49  TRP       CG              5.5660000000       25.4780000000        2.1530000000  PROB      49              0.0000000000
       433        49  TRP       CD1             5.5750000000       24.1260000000        1.7760000000  PROB      49              0.0000000000
       434        49  TRP       CD2             6.2950000000       26.1640000000        1.1140000000  PROB      49              0.0000000000
       435        49  TRP       CE2             6.7140000000       25.1740000000        0.1640000000  PROB      49              0.0000000000
       436        49  TRP       CE3             6.6380000000       27.5170000000        0.9140000000  PROB      49              0.0000000000
       437        49  TRP       NE1             6.2510000000       23.9420000000        0.6110000000  PROB      49              0.0000000000
       438        49  TRP       CZ2             7.4700000000       25.5570000000       -0.9640000000  PROB      49              0.0000000000
       439        49  TRP       CZ3             7.3930000000       27.8860000000       -0.2200000000  PROB      49              0.0000000000
       440        49  TRP       CH2             7.8090000000       26.9110000000       -1.1520000000  PROB      49              0.0000000000
       441        49  TRP       H               4.8210000000       27.1280000000        5.8730000000  PROB      49              0.0000000000
       442        49  TRP       HE1             6.4300000000       23.0740000000        0.1840000000  PROB      49              0.0000000000
       443        50  LEU       N               8.0120000000       24.7850000000        4.2880000000  PROB      50              0.0000000000
       444        50  LEU       CA              9.4450000000       24.9190000000        4.0720000000  PROB      50              0.0000000000
       445        50  LEU       C               9.8000000000       24.9330000000        2.5990000000  PROB      50              0.0000000000
       446        50  LEU       O              10.3170000000       25.8950000000        2.0390000000  PROB      50              0.0000000000
       447        50  LEU       CB             10.1790000000       23.7730000000        4.7690000000  PROB      50              0.0000000000
       448        50  LEU       CG              9.9180000000       23.6850000000        6.2700000000  PROB      50              0.0000000000
       449        50  LEU       CD1            10.3500000000       22.3320000000        6.8320000000  PROB      50              0.0000000000
       450        50  LEU       CD2            10.5550000000       24.8520000000        7.0180000000  PROB      50              0.0000000000
       451        50  LEU       H               7.5610000000       23.8910000000        4.2820000000  PROB      50              0.0000000000
       452        51  ALA       N               9.5280000000       23.7700000000        1.9990000000  PROB      51              0.0000000000
       453        51  ALA       CA             10.1380000000       23.5280000000        0.7000000000  PROB      51              0.0000000000
       454        51  ALA       C               9.2590000000       22.6420000000       -0.1430000000  PROB      51              0.0000000000
       455        51  ALA       O               8.2760000000       22.0830000000        0.3300000000  PROB      51              0.0000000000
       456        51  ALA       CB             11.5070000000       22.8650000000        0.8750000000  PROB      51              0.0000000000
       457        51  ALA       H               8.9520000000       23.0760000000        2.4360000000  PROB      51              0.0000000000
       458        52  HSD       N               9.6520000000       22.5360000000       -1.4090000000  PROB      52              0.0000000000
       459        52  HSD       CA              8.8850000000       21.7390000000       -2.3530000000  PROB      52              0.0000000000
       460        52  HSD       C               9.8570000000       21.1770000000       -3.3600000000  PROB      52              0.0000000000
       461        52  HSD       O              10.9110000000       21.7620000000       -3.5700000000  PROB      52              0.0000000000
       462        52  HSD       CB              7.8620000000       22.6460000000       -3.0360000000  PROB      52              0.0000000000
       463        52  HSD       CG              6.7650000000       21.8470000000       -3.6820000000  PROB      52              0.0000000000
       464        52  HSD       CD2             5.6230000000       21.3550000000       -3.0540000000  PROB      52              0.0000000000
       465        52  HSD       ND1             6.7380000000       21.4990000000       -4.9790000000  PROB      52              0.0000000000
       466        52  HSD       CE1             5.5850000000       20.7860000000       -5.1740000000  PROB      52              0.0000000000
       467        52  HSD       NE2             4.9040000000       20.7000000000       -3.9890000000  PROB      52              0.0000000000
       468        52  HSD       H              10.4460000000       23.0500000000       -1.7380000000  PROB      52              0.0000000000
       469        52  HSD       HD1             7.3850000000       21.7380000000       -5.6760000000  PROB      52              0.0000000000
       470        53  ILE       N               9.4860000000       20.0530000000       -3.9690000000  PROB      53              0.0000000000
       471        53  ILE       CA             10.2820000000       19.5730000000       -5.0910000000  PROB      53              0.0000000000
       472        53  ILE       C               9.3650000000       18.8560000000       -6.0600000000  PROB      53              0.0000000000
       473        53  ILE       O               8.4120000000       18.1970000000       -5.6620000000  PROB      53              0.0000000000
       474        53  ILE       CB             11.4780000000       18.7260000000       -4.6010000000  PROB      53              0.0000000000
       475        53  ILE       CG1            12.5080000000       18.4650000000       -5.7040000000  PROB      53              0.0000000000
       476        53  ILE       CG2            11.0430000000       17.4620000000       -3.8620000000  PROB      53              0.0000000000
       477        53  ILE       CD             13.8910000000       18.1260000000       -5.1460000000  PROB      53              0.0000000000
       478        53  ILE       H               8.6680000000       19.5510000000       -3.6790000000  PROB      53              0.0000000000
       479        54  TRP       N               9.6400000000       19.0810000000       -7.3420000000  PROB      54              0.0000000000
       480        54  TRP       CA              8.7020000000       18.6180000000       -8.3540000000  PROB      54              0.0000000000
       481        54  TRP       C               9.1710000000       17.3170000000       -8.9750000000  PROB      54              0.0000000000
       482        54  TRP       O              10.2270000000       16.7900000000       -8.6340000000  PROB      54              0.0000000000
       483        54  TRP       CB              8.5220000000       19.7190000000       -9.4050000000  PROB      54              0.0000000000
       484        54  TRP       CG              7.9180000000       20.9630000000       -8.7870000000  PROB      54              0.0000000000
       485        54  TRP       CD1             8.5920000000       21.9840000000       -8.0940000000  PROB      54              0.0000000000
       486        54  TRP       CD2             6.5290000000       21.3550000000       -8.7740000000  PROB      54              0.0000000000
       487        54  TRP       CE2             6.4450000000       22.6030000000       -8.0660000000  PROB      54              0.0000000000
       488        54  TRP       CE3             5.3590000000       20.7600000000       -9.2950000000  PROB      54              0.0000000000
       489        54  TRP       NE1             7.7340000000       22.9490000000       -7.6660000000  PROB      54              0.0000000000
       490        54  TRP       CZ2             5.1900000000       23.2270000000       -7.8950000000  PROB      54              0.0000000000
       491        54  TRP       CZ3             4.1120000000       21.3960000000       -9.1160000000  PROB      54              0.0000000000
       492        54  TRP       CH2             4.0280000000       22.6220000000       -8.4200000000  PROB      54              0.0000000000
       493        54  TRP       H              10.4870000000       19.5530000000       -7.5940000000  PROB      54              0.0000000000
       494        54  TRP       HE1             7.9900000000       23.7530000000       -7.1530000000  PROB      54              0.0000000000
       495        55  TRP       N               8.3640000000       16.8170000000       -9.9270000000  PROB      55              0.0000000000
       496        55  TRP       CA              8.8080000000       15.6490000000      -10.6970000000  PROB      55              0.0000000000
       497        55  TRP       C              10.1620000000       15.8070000000      -11.3890000000  PROB      55              0.0000000000
       498        55  TRP       O              10.9870000000       14.8990000000      -11.4180000000  PROB      55              0.0000000000
       499        55  TRP       CB              7.7290000000       15.1690000000      -11.6880000000  PROB      55              0.0000000000
       500        55  TRP       CG              7.7830000000       15.9380000000      -12.9910000000  PROB      55              0.0000000000
       501        55  TRP       CD1             8.3160000000       15.4880000000      -14.2120000000  PROB      55              0.0000000000
       502        55  TRP       CD2             7.3960000000       17.3050000000      -13.2280000000  PROB      55              0.0000000000
       503        55  TRP       CE2             7.7270000000       17.6070000000      -14.5880000000  PROB      55              0.0000000000
       504        55  TRP       CE3             6.8130000000       18.2900000000      -12.4030000000  PROB      55              0.0000000000
       505        55  TRP       NE1             8.2890000000       16.4670000000      -15.1550000000  PROB      55              0.0000000000
       506        55  TRP       CZ2             7.4780000000       18.8980000000      -15.0930000000  PROB      55              0.0000000000
       507        55  TRP       CZ3             6.5660000000       19.5760000000      -12.9200000000  PROB      55              0.0000000000
       508        55  TRP       CH2             6.9010000000       19.8770000000      -14.2550000000  PROB      55              0.0000000000
       509        55  TRP       H               7.4290000000       17.1750000000       -9.9910000000  PROB      55              0.0000000000
       510        55  TRP       HE1             8.6610000000       16.4000000000      -16.0720000000  PROB      55              0.0000000000
       511        56  ASP       N              10.3610000000       17.0210000000      -11.9160000000  PROB      56              0.0000000000
       512        56  ASP       CA             11.6080000000       17.2960000000      -12.6150000000  PROB      56              0.0000000000
       513        56  ASP       C              12.7400000000       17.5990000000      -11.6430000000  PROB      56              0.0000000000
       514        56  ASP       O              12.8650000000       16.9160000000      -10.6270000000  PROB      56              0.0000000000
       515        56  ASP       CB             11.3590000000       18.3570000000      -13.7040000000  PROB      56              0.0000000000
       516        56  ASP       CG             10.7470000000       19.6470000000      -13.1710000000  PROB      56              0.0000000000
       517        56  ASP       OD1            10.9020000000       19.9750000000      -11.9970000000  PROB      56              0.0000000000
       518        56  ASP       OD2            10.1100000000       20.3510000000      -13.9430000000  PROB      56              0.0000000000
       519        56  ASP       H               9.7180000000       17.7790000000      -11.8000000000  PROB      56              0.0000000000
       520        57  GLY       N              13.5670000000       18.6020000000      -11.9710000000  PROB      57              0.0000000000
       521        57  GLY       CA             14.6530000000       18.8980000000      -11.0450000000  PROB      57              0.0000000000
       522        57  GLY       C              14.2730000000       19.8520000000       -9.9270000000  PROB      57              0.0000000000
       523        57  GLY       O              14.8330000000       19.8190000000       -8.8390000000  PROB      57              0.0000000000
       524        57  GLY       H              13.3590000000       19.2360000000      -12.7140000000  PROB      57              0.0000000000
       525        58  ASP       N              13.3080000000       20.7230000000      -10.2530000000  PROB      58              0.0000000000
       526        58  ASP       CA             13.0870000000       21.8780000000       -9.3840000000  PROB      58              0.0000000000
       527        58  ASP       C              12.7370000000       21.6130000000       -7.9440000000  PROB      58              0.0000000000
       528        58  ASP       O              11.7760000000       20.9310000000       -7.6050000000  PROB      58              0.0000000000
       529        58  ASP       CB             11.9930000000       22.7880000000       -9.9120000000  PROB      58              0.0000000000
       530        58  ASP       CG             12.4750000000       23.6090000000      -11.0800000000  PROB      58              0.0000000000
       531        58  ASP       OD1            12.6240000000       24.8110000000      -10.9220000000  PROB      58              0.0000000000
       532        58  ASP       OD2            12.6400000000       23.0620000000      -12.1630000000  PROB      58              0.0000000000
       533        58  ASP       H              12.8240000000       20.6720000000      -11.1280000000  PROB      58              0.0000000000
       534        59  GLU       N              13.5320000000       22.2870000000       -7.1180000000  PROB      59              0.0000000000
       535        59  GLU       CA             13.0510000000       22.6210000000       -5.7850000000  PROB      59              0.0000000000
       536        59  GLU       C              12.0290000000       23.7490000000       -5.8400000000  PROB      59              0.0000000000
       537        59  GLU       O              11.6810000000       24.2730000000       -6.8970000000  PROB      59              0.0000000000
       538        59  GLU       CB             14.2200000000       23.0220000000       -4.8700000000  PROB      59              0.0000000000
       539        59  GLU       CG             15.3880000000       23.8220000000       -5.4770000000  PROB      59              0.0000000000
       540        59  GLU       CD             14.9010000000       24.8990000000       -6.4270000000  PROB      59              0.0000000000
       541        59  GLU       OE1            15.1580000000       24.7780000000       -7.6190000000  PROB      59              0.0000000000
       542        59  GLU       OE2            14.1950000000       25.8190000000       -6.0230000000  PROB      59              0.0000000000
       543        59  GLU       H              14.3020000000       22.7860000000       -7.5200000000  PROB      59              0.0000000000
       544        60  SER       N              11.5840000000       24.1340000000       -4.6460000000  PROB      60              0.0000000000
       545        60  SER       CA             10.9820000000       25.4390000000       -4.4110000000  PROB      60              0.0000000000
       546        60  SER       C              11.2220000000       25.7420000000       -2.9460000000  PROB      60              0.0000000000
       547        60  SER       O              10.9860000000       24.8880000000       -2.0990000000  PROB      60              0.0000000000
       548        60  SER       CB              9.4750000000       25.4360000000       -4.7080000000  PROB      60              0.0000000000
       549        60  SER       OG              9.1770000000       24.7930000000       -5.9600000000  PROB      60              0.0000000000
       550        60  SER       H              11.7150000000       23.5130000000       -3.8720000000  PROB      60              0.0000000000
       551        60  SER       HG              9.9970000000       24.7640000000       -6.4450000000  PROB      60              0.0000000000
       552        61  TYR       N              11.7290000000       26.9460000000       -2.6660000000  PROB      61              0.0000000000
       553        61  TYR       CA             11.9530000000       27.2310000000       -1.2510000000  PROB      61              0.0000000000
       554        61  TYR       C              11.0960000000       28.3760000000       -0.7790000000  PROB      61              0.0000000000
       555        61  TYR       O              10.6740000000       29.2090000000       -1.5710000000  PROB      61              0.0000000000
       556        61  TYR       CB             13.4280000000       27.5400000000       -0.9650000000  PROB      61              0.0000000000
       557        61  TYR       CG             14.3010000000       26.3330000000       -1.2170000000  PROB      61              0.0000000000
       558        61  TYR       CD1            15.4020000000       26.4620000000       -2.0870000000  PROB      61              0.0000000000
       559        61  TYR       CD2            14.0000000000       25.1170000000       -0.5720000000  PROB      61              0.0000000000
       560        61  TYR       CE1            16.2180000000       25.3420000000       -2.3210000000  PROB      61              0.0000000000
       561        61  TYR       CE2            14.8120000000       23.9990000000       -0.8090000000  PROB      61              0.0000000000
       562        61  TYR       CZ             15.9060000000       24.1230000000       -1.6860000000  PROB      61              0.0000000000
       563        61  TYR       OH             16.6800000000       23.0040000000       -1.9290000000  PROB      61              0.0000000000
       564        61  TYR       H              11.8930000000       27.6410000000       -3.3660000000  PROB      61              0.0000000000
       565        61  TYR       HH             17.1990000000       23.1600000000       -2.7120000000  PROB      61              0.0000000000
       566        62  ASN       N              10.8740000000       28.3860000000        0.5410000000  PROB      62              0.0000000000
       567        62  ASN       CA             10.2010000000       29.5350000000        1.1500000000  PROB      62              0.0000000000
       568        62  ASN       C              11.0580000000       30.8000000000        1.1610000000  PROB      62              0.0000000000
       569        62  ASN       O              12.1120000000       30.8420000000        1.7870000000  PROB      62              0.0000000000
       570        62  ASN       CB              9.7410000000       29.1450000000        2.5660000000  PROB      62              0.0000000000
       571        62  ASN       CG              8.9310000000       30.2520000000        3.2160000000  PROB      62              0.0000000000
       572        62  ASN       ND2             8.2400000000       29.8770000000        4.2890000000  PROB      62              0.0000000000
       573        62  ASN       OD1             8.9430000000       31.3930000000        2.7820000000  PROB      62              0.0000000000
       574        62  ASN       H              11.1480000000       27.6010000000        1.1020000000  PROB      62              0.0000000000
       575        62  ASN       HD21            8.2000000000       28.9200000000        4.5880000000  PROB      62              0.0000000000
       576        62  ASN       HD22            7.7690000000       30.5960000000        4.8000000000  PROB      62              0.0000000000
       577        63  PRO       N              10.5590000000       31.8450000000        0.4490000000  PROB      63              0.0000000000
       578        63  PRO       CA             11.1730000000       33.1780000000        0.4800000000  PROB      63              0.0000000000
       579        63  PRO       C              11.7330000000       33.6830000000        1.8030000000  PROB      63              0.0000000000
       580        63  PRO       O              12.8000000000       34.2950000000        1.8210000000  PROB      63              0.0000000000
       581        63  PRO       CB             10.0790000000       34.0680000000       -0.1130000000  PROB      63              0.0000000000
       582        63  PRO       CG              9.4040000000       33.1620000000       -1.1360000000  PROB      63              0.0000000000
       583        63  PRO       CD              9.3890000000       31.8170000000       -0.4210000000  PROB      63              0.0000000000
       584        64  SER       N              11.0290000000       33.4050000000        2.9070000000  PROB      64              0.0000000000
       585        64  SER       CA             11.6170000000       33.7890000000        4.1890000000  PROB      64              0.0000000000
       586        64  SER       C              12.9240000000       33.0740000000        4.5210000000  PROB      64              0.0000000000
       587        64  SER       O              14.0090000000       33.6450000000        4.3970000000  PROB      64              0.0000000000
       588        64  SER       CB             10.5830000000       33.6340000000        5.3020000000  PROB      64              0.0000000000
       589        64  SER       OG              9.9170000000       32.3830000000        5.1300000000  PROB      64              0.0000000000
       590        64  SER       H              10.1020000000       33.0150000000        2.8770000000  PROB      64              0.0000000000
       591        64  SER       HG              9.1020000000       32.6190000000        4.6650000000  PROB      64              0.0000000000
       592        65  LEU       N              12.7930000000       31.8050000000        4.9440000000  PROB      65              0.0000000000
       593        65  LEU       CA             13.9890000000       31.1420000000        5.4710000000  PROB      65              0.0000000000
       594        65  LEU       C              14.9660000000       30.5340000000        4.4740000000  PROB      65              0.0000000000
       595        65  LEU       O              16.0980000000       30.2160000000        4.8190000000  PROB      65              0.0000000000
       596        65  LEU       CB             13.6670000000       30.1660000000        6.6160000000  PROB      65              0.0000000000
       597        65  LEU       CG             13.0690000000       28.8020000000        6.2490000000  PROB      65              0.0000000000
       598        65  LEU       CD1            13.3740000000       27.7670000000        7.3340000000  PROB      65              0.0000000000
       599        65  LEU       CD2            11.5730000000       28.8600000000        5.9350000000  PROB      65              0.0000000000
       600        65  LEU       H              11.8730000000       31.4020000000        4.9540000000  PROB      65              0.0000000000
       601        66  LYS       N              14.4930000000       30.4240000000        3.2180000000  PROB      66              0.0000000000
       602        66  LYS       CA             15.2950000000       30.0410000000        2.0440000000  PROB      66              0.0000000000
       603        66  LYS       C              16.5940000000       29.2530000000        2.2320000000  PROB      66              0.0000000000
       604        66  LYS       O              16.6180000000       28.0370000000        2.1090000000  PROB      66              0.0000000000
       605        66  LYS       CB             15.4590000000       31.2500000000        1.1020000000  PROB      66              0.0000000000
       606        66  LYS       CG             15.8120000000       32.5600000000        1.8160000000  PROB      66              0.0000000000
       607        66  LYS       CD             15.9340000000       33.7800000000        0.9050000000  PROB      66              0.0000000000
       608        66  LYS       CE             16.1440000000       35.0650000000        1.7140000000  PROB      66              0.0000000000
       609        66  LYS       NZ             14.9980000000       35.2800000000        2.6090000000  PROB      66              0.0000000000
       610        66  LYS       H              13.5290000000       30.6500000000        3.0690000000  PROB      66              0.0000000000
       611        66  LYS       HZ1            15.0620000000       36.1730000000        3.1300000000  PROB      66              0.0000000000
       612        66  LYS       HZ2            14.1140000000       35.2640000000        2.0590000000  PROB      66              0.0000000000
       613        66  LYS       HZ3            14.9100000000       34.4980000000        3.2920000000  PROB      66              0.0000000000
       614        67  SER       N              17.6780000000       29.9830000000        2.5380000000  PROB      67              0.0000000000
       615        67  SER       CA             19.0090000000       29.3850000000        2.6300000000  PROB      67              0.0000000000
       616        67  SER       C              19.1900000000       28.2670000000        3.6500000000  PROB      67              0.0000000000
       617        67  SER       O              20.1550000000       27.5100000000        3.6380000000  PROB      67              0.0000000000
       618        67  SER       CB             20.0140000000       30.5090000000        2.8760000000  PROB      67              0.0000000000
       619        67  SER       OG             19.5230000000       31.7230000000        2.2800000000  PROB      67              0.0000000000
       620        67  SER       H              17.6340000000       30.9690000000        2.6870000000  PROB      67              0.0000000000
       621        67  SER       HG             20.2970000000       32.2140000000        2.0280000000  PROB      67              0.0000000000
       622        68  ARG       N              18.2070000000       28.1870000000        4.5560000000  PROB      68              0.0000000000
       623        68  ARG       CA             18.2770000000       27.0510000000        5.4600000000  PROB      68              0.0000000000
       624        68  ARG       C              17.5790000000       25.7910000000        4.9870000000  PROB      68              0.0000000000
       625        68  ARG       O              17.2860000000       24.9040000000        5.7760000000  PROB      68              0.0000000000
       626        68  ARG       CB             17.8390000000       27.4310000000        6.8710000000  PROB      68              0.0000000000
       627        68  ARG       CG             18.6680000000       28.5880000000        7.4330000000  PROB      68              0.0000000000
       628        68  ARG       CD             18.6210000000       28.6630000000        8.9590000000  PROB      68              0.0000000000
       629        68  ARG       NE             17.2480000000       28.7070000000        9.4540000000  PROB      68              0.0000000000
       630        68  ARG       CZ             16.8230000000       27.7890000000       10.3490000000  PROB      68              0.0000000000
       631        68  ARG       NH1            15.5980000000       27.8870000000       10.8460000000  PROB      68              0.0000000000
       632        68  ARG       NH2            17.6050000000       26.7910000000       10.7470000000  PROB      68              0.0000000000
       633        68  ARG       H              17.4230000000       28.8080000000        4.5400000000  PROB      68              0.0000000000
       634        68  ARG       HE             16.6570000000       29.4470000000        9.1310000000  PROB      68              0.0000000000
       635        68  ARG       HH11           15.2900000000       27.2070000000       11.5330000000  PROB      68              0.0000000000
       636        68  ARG       HH12           14.9570000000       28.6010000000       10.5780000000  PROB      68              0.0000000000
       637        68  ARG       HH21           17.2660000000       26.1720000000       11.4640000000  PROB      68              0.0000000000
       638        68  ARG       HH22           18.5280000000       26.6270000000       10.3750000000  PROB      68              0.0000000000
       639        69  LEU       N              17.3080000000       25.7410000000        3.6780000000  PROB      69              0.0000000000
       640        69  LEU       CA             16.6310000000       24.5520000000        3.1800000000  PROB      69              0.0000000000
       641        69  LEU       C              17.3740000000       23.9360000000        2.0160000000  PROB      69              0.0000000000
       642        69  LEU       O              17.9540000000       24.6180000000        1.1790000000  PROB      69              0.0000000000
       643        69  LEU       CB             15.2100000000       24.9070000000        2.7520000000  PROB      69              0.0000000000
       644        69  LEU       CG             14.3740000000       25.5380000000        3.8630000000  PROB      69              0.0000000000
       645        69  LEU       CD1            13.2080000000       26.3400000000        3.2950000000  PROB      69              0.0000000000
       646        69  LEU       CD2            13.9480000000       24.5080000000        4.9100000000  PROB      69              0.0000000000
       647        69  LEU       H              17.5310000000       26.4740000000        3.0350000000  PROB      69              0.0000000000
       648        70  THR       N              17.3130000000       22.6050000000        1.9860000000  PROB      70              0.0000000000
       649        70  THR       CA             17.8610000000       21.8960000000        0.8360000000  PROB      70              0.0000000000
       650        70  THR       C              17.0970000000       20.6120000000        0.5780000000  PROB      70              0.0000000000
       651        70  THR       O              17.3760000000       19.5440000000        1.1190000000  PROB      70              0.0000000000
       652        70  THR       CB             19.3610000000       21.6360000000        1.0100000000  PROB      70              0.0000000000
       653        70  THR       CG2            20.0230000000       21.2440000000       -0.3140000000  PROB      70              0.0000000000
       654        70  THR       OG1            20.0070000000       22.7840000000        1.5740000000  PROB      70              0.0000000000
       655        70  THR       H              16.9820000000       22.1240000000        2.7970000000  PROB      70              0.0000000000
       656        70  THR       HG1            19.6050000000       23.5520000000        1.1720000000  PROB      70              0.0000000000
       657        71  ILE       N              16.0590000000       20.7720000000       -0.2440000000  PROB      71              0.0000000000
       658        71  ILE       CA             15.2310000000       19.5950000000       -0.4640000000  PROB      71              0.0000000000
       659        71  ILE       C              15.8640000000       18.6420000000       -1.4640000000  PROB      71              0.0000000000
       660        71  ILE       O              16.4150000000       19.0240000000       -2.4860000000  PROB      71              0.0000000000
       661        71  ILE       CB             13.7880000000       20.0140000000       -0.7870000000  PROB      71              0.0000000000
       662        71  ILE       CG1            12.8050000000       18.8600000000       -0.5950000000  PROB      71              0.0000000000
       663        71  ILE       CG2            13.6630000000       20.7150000000       -2.1350000000  PROB      71              0.0000000000
       664        71  ILE       CD             11.3500000000       19.3270000000       -0.5560000000  PROB      71              0.0000000000
       665        71  ILE       H              15.9960000000       21.5970000000       -0.8080000000  PROB      71              0.0000000000
       666        72  SER       N              15.8440000000       17.3780000000       -1.0560000000  PROB      72              0.0000000000
       667        72  SER       CA             16.7550000000       16.4290000000       -1.6740000000  PROB      72              0.0000000000
       668        72  SER       C              16.0560000000       15.1320000000       -2.0390000000  PROB      72              0.0000000000
       669        72  SER       O              15.9610000000       14.2000000000       -1.2520000000  PROB      72              0.0000000000
       670        72  SER       CB             17.9450000000       16.2180000000       -0.7220000000  PROB      72              0.0000000000
       671        72  SER       OG             17.6520000000       16.7180000000        0.6030000000  PROB      72              0.0000000000
       672        72  SER       H              15.3380000000       17.1110000000       -0.2380000000  PROB      72              0.0000000000
       673        72  SER       HG             17.6590000000       17.6730000000        0.5440000000  PROB      72              0.0000000000
       674        73  LYS       N              15.5250000000       15.1060000000       -3.2680000000  PROB      73              0.0000000000
       675        73  LYS       CA             14.8080000000       13.8720000000       -3.5810000000  PROB      73              0.0000000000
       676        73  LYS       C              15.6820000000       12.7320000000       -4.0740000000  PROB      73              0.0000000000
       677        73  LYS       O              16.5440000000       12.8810000000       -4.9310000000  PROB      73              0.0000000000
       678        73  LYS       CB             13.6250000000       14.1150000000       -4.5300000000  PROB      73              0.0000000000
       679        73  LYS       CG             14.0130000000       14.3750000000       -5.9870000000  PROB      73              0.0000000000
       680        73  LYS       CD             12.8090000000       14.5410000000       -6.9040000000  PROB      73              0.0000000000
       681        73  LYS       CE             13.2310000000       14.7260000000       -8.3570000000  PROB      73              0.0000000000
       682        73  LYS       NZ             12.0300000000       14.9620000000       -9.1570000000  PROB      73              0.0000000000
       683        73  LYS       H              15.7080000000       15.8260000000       -3.9360000000  PROB      73              0.0000000000
       684        73  LYS       HZ1            12.2800000000       15.3580000000      -10.0910000000  PROB      73              0.0000000000
       685        73  LYS       HZ2            11.4550000000       14.1090000000       -9.3320000000  PROB      73              0.0000000000
       686        73  LYS       HZ3            11.4340000000       15.6760000000       -8.6930000000  PROB      73              0.0000000000
       687        74  ASP       N              15.3690000000       11.5740000000       -3.5010000000  PROB      74              0.0000000000
       688        74  ASP       CA             15.7560000000       10.3170000000       -4.1240000000  PROB      74              0.0000000000
       689        74  ASP       C              14.5620000000        9.8300000000       -4.9160000000  PROB      74              0.0000000000
       690        74  ASP       O              13.4400000000        9.8230000000       -4.4250000000  PROB      74              0.0000000000
       691        74  ASP       CB             16.1460000000        9.3280000000       -3.0180000000  PROB      74              0.0000000000
       692        74  ASP       CG             16.2450000000        7.8960000000       -3.5140000000  PROB      74              0.0000000000
       693        74  ASP       OD1            15.2590000000        7.1710000000       -3.4670000000  PROB      74              0.0000000000
       694        74  ASP       OD2            17.3230000000        7.4520000000       -3.8800000000  PROB      74              0.0000000000
       695        74  ASP       H              14.7230000000       11.5710000000       -2.7410000000  PROB      74              0.0000000000
       696        75  THR       N              14.8420000000        9.4170000000       -6.1520000000  PROB      75              0.0000000000
       697        75  THR       CA             13.7350000000        8.8430000000       -6.9080000000  PROB      75              0.0000000000
       698        75  THR       C              13.8540000000        7.3580000000       -7.1860000000  PROB      75              0.0000000000
       699        75  THR       O              13.2220000000        6.8250000000       -8.0880000000  PROB      75              0.0000000000
       700        75  THR       CB             13.5270000000        9.6350000000       -8.1970000000  PROB      75              0.0000000000
       701        75  THR       CG2            12.5710000000       10.8030000000       -7.9630000000  PROB      75              0.0000000000
       702        75  THR       OG1            14.7850000000       10.1160000000       -8.6960000000  PROB      75              0.0000000000
       703        75  THR       H              15.7440000000        9.5500000000       -6.5620000000  PROB      75              0.0000000000
       704        75  THR       HG1            15.0730000000        9.4850000000       -9.3450000000  PROB      75              0.0000000000
       705        76  SER       N              14.7010000000        6.6990000000       -6.3800000000  PROB      76              0.0000000000
       706        76  SER       CA             14.7050000000        5.2490000000       -6.5430000000  PROB      76              0.0000000000
       707        76  SER       C              13.7040000000        4.6180000000       -5.5860000000  PROB      76              0.0000000000
       708        76  SER       O              12.6220000000        4.1620000000       -5.9330000000  PROB      76              0.0000000000
       709        76  SER       CB             16.1400000000        4.7130000000       -6.3880000000  PROB      76              0.0000000000
       710        76  SER       OG             16.6990000000        5.0830000000       -5.1140000000  PROB      76              0.0000000000
       711        76  SER       H              15.1540000000        7.1440000000       -5.6050000000  PROB      76              0.0000000000
       712        76  SER       HG             16.9680000000        6.0040000000       -5.1600000000  PROB      76              0.0000000000
       713        77  LYS       N              14.1140000000        4.7070000000       -4.3170000000  PROB      77              0.0000000000
       714        77  LYS       CA             13.2570000000        4.3690000000       -3.1860000000  PROB      77              0.0000000000
       715        77  LYS       C              12.2070000000        5.4370000000       -2.9150000000  PROB      77              0.0000000000
       716        77  LYS       O              11.3110000000        5.2600000000       -2.1050000000  PROB      77              0.0000000000
       717        77  LYS       CB             14.1460000000        4.1760000000       -1.9610000000  PROB      77              0.0000000000
       718        77  LYS       CG             15.2620000000        3.1530000000       -2.1900000000  PROB      77              0.0000000000
       719        77  LYS       CD             16.5150000000        3.3880000000       -1.3380000000  PROB      77              0.0000000000
       720        77  LYS       CE             17.4960000000        4.4320000000       -1.9010000000  PROB      77              0.0000000000
       721        77  LYS       NZ             16.9440000000        5.7910000000       -1.8810000000  PROB      77              0.0000000000
       722        77  LYS       H              14.9890000000        5.1700000000       -4.1730000000  PROB      77              0.0000000000
       723        77  LYS       HZ1            17.5920000000        6.4750000000       -2.3290000000  PROB      77              0.0000000000
       724        77  LYS       HZ2            16.0980000000        5.8840000000       -2.4800000000  PROB      77              0.0000000000
       725        77  LYS       HZ3            16.6940000000        6.1100000000       -0.9230000000  PROB      77              0.0000000000
       726        78  ASN       N              12.3730000000        6.5580000000       -3.6450000000  PROB      78              0.0000000000
       727        78  ASN       CA             11.3770000000        7.6280000000       -3.6640000000  PROB      78              0.0000000000
       728        78  ASN       C              11.2260000000        8.3340000000       -2.3390000000  PROB      78              0.0000000000
       729        78  ASN       O              10.2020000000        8.3880000000       -1.6660000000  PROB      78              0.0000000000
       730        78  ASN       CB             10.0730000000        7.1770000000       -4.3210000000  PROB      78              0.0000000000
       731        78  ASN       CG             10.2390000000        7.4210000000       -5.8050000000  PROB      78              0.0000000000
       732        78  ASN       ND2            10.7110000000        6.3750000000       -6.4920000000  PROB      78              0.0000000000
       733        78  ASN       OD1            10.0190000000        8.5150000000       -6.3080000000  PROB      78              0.0000000000
       734        78  ASN       H              13.2580000000        6.7090000000       -4.0820000000  PROB      78              0.0000000000
       735        78  ASN       HD21           10.8990000000        5.4790000000       -6.0830000000  PROB      78              0.0000000000
       736        78  ASN       HD22           10.9150000000        6.4910000000       -7.4640000000  PROB      78              0.0000000000
       737        79  GLN       N              12.3980000000        8.8640000000       -1.9810000000  PROB      79              0.0000000000
       738        79  GLN       CA             12.5560000000        9.4660000000       -0.6700000000  PROB      79              0.0000000000
       739        79  GLN       C              12.8590000000       10.9400000000       -0.7710000000  PROB      79              0.0000000000
       740        79  GLN       O              13.9790000000       11.3490000000       -1.0490000000  PROB      79              0.0000000000
       741        79  GLN       CB             13.6740000000        8.7630000000        0.0920000000  PROB      79              0.0000000000
       742        79  GLN       CG             13.4690000000        7.2540000000        0.1680000000  PROB      79              0.0000000000
       743        79  GLN       CD             14.6170000000        6.6360000000        0.9250000000  PROB      79              0.0000000000
       744        79  GLN       NE2            14.3740000000        6.4980000000        2.2290000000  PROB      79              0.0000000000
       745        79  GLN       OE1            15.6600000000        6.2990000000        0.3710000000  PROB      79              0.0000000000
       746        79  GLN       H              13.1370000000        8.8810000000       -2.6570000000  PROB      79              0.0000000000
       747        79  GLN       HE21           13.4810000000        6.7860000000        2.5930000000  PROB      79              0.0000000000
       748        79  GLN       HE22           15.0600000000        6.1130000000        2.8420000000  PROB      79              0.0000000000
       749        80  VAL       N              11.8200000000       11.7430000000       -0.5360000000  PROB      80              0.0000000000
       750        80  VAL       CA             12.1110000000       13.1710000000       -0.4770000000  PROB      80              0.0000000000
       751        80  VAL       C              12.7760000000       13.5670000000        0.8310000000  PROB      80              0.0000000000
       752        80  VAL       O              12.1570000000       13.9160000000        1.8330000000  PROB      80              0.0000000000
       753        80  VAL       CB             10.8520000000       13.9900000000       -0.7710000000  PROB      80              0.0000000000
       754        80  VAL       CG1            11.0890000000       15.4980000000       -0.6880000000  PROB      80              0.0000000000
       755        80  VAL       CG2            10.3390000000       13.6190000000       -2.1590000000  PROB      80              0.0000000000
       756        80  VAL       H              10.9810000000       11.3370000000       -0.1750000000  PROB      80              0.0000000000
       757        81  SER       N              14.1030000000       13.4910000000        0.7700000000  PROB      81              0.0000000000
       758        81  SER       CA             14.8830000000       13.9910000000        1.8890000000  PROB      81              0.0000000000
       759        81  SER       C              14.7790000000       15.5090000000        1.9670000000  PROB      81              0.0000000000
       760        81  SER       O              14.3590000000       16.1760000000        1.0280000000  PROB      81              0.0000000000
       761        81  SER       CB             16.3200000000       13.4810000000        1.7170000000  PROB      81              0.0000000000
       762        81  SER       OG             16.9680000000       13.2730000000        2.9780000000  PROB      81              0.0000000000
       763        81  SER       H              14.5500000000       13.2320000000       -0.0910000000  PROB      81              0.0000000000
       764        81  SER       HG             16.5220000000       12.5310000000        3.3980000000  PROB      81              0.0000000000
       765        82  LEU       N              15.1570000000       16.0220000000        3.1360000000  PROB      82              0.0000000000
       766        82  LEU       CA             15.2700000000       17.4660000000        3.2970000000  PROB      82              0.0000000000
       767        82  LEU       C              16.4810000000       17.7010000000        4.1610000000  PROB      82              0.0000000000
       768        82  LEU       O              16.7890000000       16.8980000000        5.0410000000  PROB      82              0.0000000000
       769        82  LEU       CB             14.0090000000       18.0450000000        3.9550000000  PROB      82              0.0000000000
       770        82  LEU       CG             14.0350000000       19.5550000000        4.2440000000  PROB      82              0.0000000000
       771        82  LEU       CD1            14.1200000000       20.4100000000        2.9820000000  PROB      82              0.0000000000
       772        82  LEU       CD2            12.8630000000       19.9910000000        5.1140000000  PROB      82              0.0000000000
       773        82  LEU       H              15.4220000000       15.4150000000        3.8850000000  PROB      82              0.0000000000
       774        83  LYS       N              17.1740000000       18.7970000000        3.8640000000  PROB      83              0.0000000000
       775        83  LYS       CA             18.1880000000       19.2470000000        4.8040000000  PROB      83              0.0000000000
       776        83  LYS       C              17.7680000000       20.6040000000        5.3100000000  PROB      83              0.0000000000
       777        83  LYS       O              17.3030000000       21.4270000000        4.5310000000  PROB      83              0.0000000000
       778        83  LYS       CB             19.5700000000       19.3100000000        4.1370000000  PROB      83              0.0000000000
       779        83  LYS       CG             19.9530000000       18.0310000000        3.3810000000  PROB      83              0.0000000000
       780        83  LYS       CD             19.9220000000       16.7890000000        4.2720000000  PROB      83              0.0000000000
       781        83  LYS       CE             19.3520000000       15.5810000000        3.5260000000  PROB      83              0.0000000000
       782        83  LYS       NZ             18.4710000000       14.8370000000        4.4350000000  PROB      83              0.0000000000
       783        83  LYS       H              16.9400000000       19.3640000000        3.0720000000  PROB      83              0.0000000000
       784        83  LYS       HZ1            18.0160000000       14.0540000000        3.9260000000  PROB      83              0.0000000000
       785        83  LYS       HZ2            19.0120000000       14.4440000000        5.2290000000  PROB      83              0.0000000000
       786        83  LYS       HZ3            17.7010000000       15.4390000000        4.7990000000  PROB      83              0.0000000000
       787        84  ILE       N              17.9170000000       20.7990000000        6.6230000000  PROB      84              0.0000000000
       788        84  ILE       CA             17.7290000000       22.1640000000        7.1060000000  PROB      84              0.0000000000
       789        84  ILE       C              19.0330000000       22.6870000000        7.6560000000  PROB      84              0.0000000000
       790        84  ILE       O              19.5620000000       22.1710000000        8.6340000000  PROB      84              0.0000000000
       791        84  ILE       CB             16.6090000000       22.2690000000        8.1560000000  PROB      84              0.0000000000
       792        84  ILE       CG1            15.2890000000       21.7510000000        7.5840000000  PROB      84              0.0000000000
       793        84  ILE       CG2            16.4510000000       23.7020000000        8.6910000000  PROB      84              0.0000000000
       794        84  ILE       CD             14.1170000000       21.9150000000        8.5500000000  PROB      84              0.0000000000
       795        84  ILE       H              18.2370000000       20.0600000000        7.2150000000  PROB      84              0.0000000000
       796        85  THR       N              19.5430000000       23.7130000000        6.9760000000  PROB      85              0.0000000000
       797        85  THR       CA             20.7840000000       24.3290000000        7.4260000000  PROB      85              0.0000000000
       798        85  THR       C              20.6860000000       24.8880000000        8.8390000000  PROB      85              0.0000000000
       799        85  THR       O              19.7730000000       25.6380000000        9.1800000000  PROB      85              0.0000000000
       800        85  THR       CB             21.1900000000       25.4150000000        6.4260000000  PROB      85              0.0000000000
       801        85  THR       CG2            22.6980000000       25.6750000000        6.4220000000  PROB      85              0.0000000000
       802        85  THR       OG1            20.7150000000       25.0740000000        5.1130000000  PROB      85              0.0000000000
       803        85  THR       H              19.0720000000       24.0740000000        6.1680000000  PROB      85              0.0000000000
       804        85  THR       HG1            20.8440000000       25.8390000000        4.5510000000  PROB      85              0.0000000000
       805        86  SER       N              21.6630000000       24.4520000000        9.6470000000  PROB      86              0.0000000000
       806        86  SER       CA             21.8030000000       24.9540000000       11.0120000000  PROB      86              0.0000000000
       807        86  SER       C              20.5350000000       25.1950000000       11.8130000000  PROB      86              0.0000000000
       808        86  SER       O              20.0470000000       26.3070000000       11.9890000000  PROB      86              0.0000000000
       809        86  SER       CB             22.7480000000       26.1510000000       11.0090000000  PROB      86              0.0000000000
       810        86  SER       OG             23.9720000000       25.7360000000       10.3870000000  PROB      86              0.0000000000
       811        86  SER       H              22.3690000000       23.8520000000        9.2740000000  PROB      86              0.0000000000
       812        86  SER       HG             24.2810000000       24.9690000000       10.8700000000  PROB      86              0.0000000000
       813        87  VAL       N              20.0170000000       24.0620000000       12.2940000000  PROB      87              0.0000000000
       814        87  VAL       CA             18.8340000000       24.1370000000       13.1430000000  PROB      87              0.0000000000
       815        87  VAL       C              19.0470000000       24.8480000000       14.4640000000  PROB      87              0.0000000000
       816        87  VAL       O              20.1360000000       24.9000000000       15.0250000000  PROB      87              0.0000000000
       817        87  VAL       CB             18.2210000000       22.7540000000       13.3590000000  PROB      87              0.0000000000
       818        87  VAL       CG1            17.4560000000       22.3540000000       12.1060000000  PROB      87              0.0000000000
       819        87  VAL       CG2            19.2460000000       21.7000000000       13.7930000000  PROB      87              0.0000000000
       820        87  VAL       H              20.4760000000       23.1980000000       12.0800000000  PROB      87              0.0000000000
       821        88  THR       N              17.9340000000       25.4200000000       14.9120000000  PROB      88              0.0000000000
       822        88  THR       CA             17.9370000000       26.2050000000       16.1340000000  PROB      88              0.0000000000
       823        88  THR       C              16.9430000000       25.5700000000       17.0790000000  PROB      88              0.0000000000
       824        88  THR       O              16.1630000000       24.7220000000       16.6660000000  PROB      88              0.0000000000
       825        88  THR       CB             17.5080000000       27.6380000000       15.8000000000  PROB      88              0.0000000000
       826        88  THR       CG2            18.4690000000       28.3230000000       14.8250000000  PROB      88              0.0000000000
       827        88  THR       OG1            16.1690000000       27.6530000000       15.2840000000  PROB      88              0.0000000000
       828        88  THR       H              17.0700000000       25.2690000000       14.4290000000  PROB      88              0.0000000000
       829        88  THR       HG1            16.1860000000       27.2260000000       14.4250000000  PROB      88              0.0000000000
       830        89  ALA       N              16.9340000000       26.0440000000       18.3350000000  PROB      89              0.0000000000
       831        89  ALA       CA             15.8680000000       25.5660000000       19.2220000000  PROB      89              0.0000000000
       832        89  ALA       C              14.4580000000       25.7820000000       18.6750000000  PROB      89              0.0000000000
       833        89  ALA       O              13.5620000000       24.9610000000       18.8300000000  PROB      89              0.0000000000
       834        89  ALA       CB             15.9760000000       26.2280000000       20.5960000000  PROB      89              0.0000000000
       835        89  ALA       H              17.6370000000       26.6780000000       18.6520000000  PROB      89              0.0000000000
       836        90  ALA       N              14.3170000000       26.9260000000       17.9760000000  PROB      90              0.0000000000
       837        90  ALA       CA             13.0330000000       27.2310000000       17.3410000000  PROB      90              0.0000000000
       838        90  ALA       C              12.5990000000       26.2280000000       16.2830000000  PROB      90              0.0000000000
       839        90  ALA       O              11.4200000000       25.9950000000       16.0520000000  PROB      90              0.0000000000
       840        90  ALA       CB             13.0680000000       28.6240000000       16.7110000000  PROB      90              0.0000000000
       841        90  ALA       H              15.1040000000       27.5180000000       17.8180000000  PROB      90              0.0000000000
       842        91  ASP       N              13.6210000000       25.6080000000       15.6750000000  PROB      91              0.0000000000
       843        91  ASP       CA             13.3320000000       24.5800000000       14.6790000000  PROB      91              0.0000000000
       844        91  ASP       C              12.8350000000       23.2460000000       15.2300000000  PROB      91              0.0000000000
       845        91  ASP       O              12.6130000000       22.2990000000       14.4810000000  PROB      91              0.0000000000
       846        91  ASP       CB             14.5400000000       24.3610000000       13.7540000000  PROB      91              0.0000000000
       847        91  ASP       CG             14.8680000000       25.5970000000       12.9230000000  PROB      91              0.0000000000
       848        91  ASP       OD1            13.9920000000       26.1500000000       12.2680000000  PROB      91              0.0000000000
       849        91  ASP       OD2            16.0210000000       26.0110000000       12.8920000000  PROB      91              0.0000000000
       850        91  ASP       H              14.5700000000       25.8150000000       15.9100000000  PROB      91              0.0000000000
       851        92  THR       N              12.6490000000       23.1930000000       16.5630000000  PROB      92              0.0000000000
       852        92  THR       CA             11.9490000000       22.0370000000       17.1260000000  PROB      92              0.0000000000
       853        92  THR       C              10.5180000000       21.9400000000       16.6190000000  PROB      92              0.0000000000
       854        92  THR       O               9.6960000000       22.8330000000       16.8160000000  PROB      92              0.0000000000
       855        92  THR       CB             11.9940000000       22.1080000000       18.6570000000  PROB      92              0.0000000000
       856        92  THR       CG2            11.2780000000       20.9430000000       19.3480000000  PROB      92              0.0000000000
       857        92  THR       OG1            13.3580000000       22.1850000000       19.0900000000  PROB      92              0.0000000000
       858        92  THR       H              12.8620000000       23.9790000000       17.1400000000  PROB      92              0.0000000000
       859        92  THR       HG1            13.5850000000       23.1130000000       19.0530000000  PROB      92              0.0000000000
       860        93  ALA       N              10.2740000000       20.8290000000       15.9120000000  PROB      93              0.0000000000
       861        93  ALA       CA              9.0350000000       20.7890000000       15.1520000000  PROB      93              0.0000000000
       862        93  ALA       C               8.5750000000       19.3910000000       14.8260000000  PROB      93              0.0000000000
       863        93  ALA       O               9.3430000000       18.4340000000       14.7910000000  PROB      93              0.0000000000
       864        93  ALA       CB              9.1940000000       21.5380000000       13.8280000000  PROB      93              0.0000000000
       865        93  ALA       H              10.9500000000       20.0900000000       15.8600000000  PROB      93              0.0000000000
       866        94  VAL       N               7.2670000000       19.3460000000       14.5550000000  PROB      94              0.0000000000
       867        94  VAL       CA              6.6980000000       18.1580000000       13.9340000000  PROB      94              0.0000000000
       868        94  VAL       C               6.7940000000       18.3170000000       12.4260000000  PROB      94              0.0000000000
       869        94  VAL       O               6.1620000000       19.1770000000       11.8250000000  PROB      94              0.0000000000
       870        94  VAL       CB              5.2400000000       17.9770000000       14.3780000000  PROB      94              0.0000000000
       871        94  VAL       CG1             4.7130000000       16.6000000000       13.9780000000  PROB      94              0.0000000000
       872        94  VAL       CG2             5.0670000000       18.2130000000       15.8810000000  PROB      94              0.0000000000
       873        94  VAL       H               6.7220000000       20.1840000000       14.6230000000  PROB      94              0.0000000000
       874        95  TYR       N               7.6680000000       17.5010000000       11.8460000000  PROB      95              0.0000000000
       875        95  TYR       CA              7.9400000000       17.6470000000       10.4220000000  PROB      95              0.0000000000
       876        95  TYR       C               7.0840000000       16.7360000000        9.5710000000  PROB      95              0.0000000000
       877        95  TYR       O               7.2330000000       15.5240000000        9.6310000000  PROB      95              0.0000000000
       878        95  TYR       CB              9.4150000000       17.3530000000       10.1660000000  PROB      95              0.0000000000
       879        95  TYR       CG             10.2840000000       18.4980000000       10.6180000000  PROB      95              0.0000000000
       880        95  TYR       CD1            10.8570000000       18.4780000000       11.9050000000  PROB      95              0.0000000000
       881        95  TYR       CD2            10.4980000000       19.5580000000        9.7190000000  PROB      95              0.0000000000
       882        95  TYR       CE1            11.6410000000       19.5690000000       12.3160000000  PROB      95              0.0000000000
       883        95  TYR       CE2            11.2850000000       20.6410000000       10.1280000000  PROB      95              0.0000000000
       884        95  TYR       CZ             11.8210000000       20.6500000000       11.4290000000  PROB      95              0.0000000000
       885        95  TYR       OH             12.5220000000       21.7680000000       11.8370000000  PROB      95              0.0000000000
       886        95  TYR       H               8.0670000000       16.7610000000       12.3850000000  PROB      95              0.0000000000
       887        95  TYR       HH             12.7420000000       21.6700000000       12.7660000000  PROB      95              0.0000000000
       888        96  PHE       N               6.2020000000       17.3710000000        8.7880000000  PROB      96              0.0000000000
       889        96  PHE       CA              5.3950000000       16.5910000000        7.8520000000  PROB      96              0.0000000000
       890        96  PHE       C               5.9460000000       16.6840000000        6.4410000000  PROB      96              0.0000000000
       891        96  PHE       O               6.5810000000       17.6610000000        6.0510000000  PROB      96              0.0000000000
       892        96  PHE       CB              3.9400000000       17.0840000000        7.7870000000  PROB      96              0.0000000000
       893        96  PHE       CG              3.2260000000       17.0670000000        9.1180000000  PROB      96              0.0000000000
       894        96  PHE       CD1             2.4060000000       15.9650000000        9.4450000000  PROB      96              0.0000000000
       895        96  PHE       CD2             3.3630000000       18.1630000000       10.0000000000  PROB      96              0.0000000000
       896        96  PHE       CE1             1.7060000000       15.9610000000       10.6670000000  PROB      96              0.0000000000
       897        96  PHE       CE2             2.6640000000       18.1610000000       11.2210000000  PROB      96              0.0000000000
       898        96  PHE       CZ              1.8400000000       17.0610000000       11.5410000000  PROB      96              0.0000000000
       899        96  PHE       H               6.1600000000       18.3690000000        8.7360000000  PROB      96              0.0000000000
       900        97  CYS       N               5.6180000000       15.6550000000        5.6610000000  PROB      97              0.0000000000
       901        97  CYS       CA              5.6240000000       15.8910000000        4.2230000000  PROB      97              0.0000000000
       902        97  CYS       C               4.2130000000       15.8120000000        3.6810000000  PROB      97              0.0000000000
       903        97  CYS       O               3.2950000000       15.3760000000        4.3660000000  PROB      97              0.0000000000
       904        97  CYS       CB              6.5820000000       14.9420000000        3.4920000000  PROB      97              0.0000000000
       905        97  CYS       SG              6.5460000000       13.2160000000        4.0470000000  PROB      97              0.0000000000
       906        97  CYS       H               5.2190000000       14.8260000000        6.0650000000  PROB      97              0.0000000000
       907        98  ALA       N               4.0670000000       16.2600000000        2.4340000000  PROB      98              0.0000000000
       908        98  ALA       CA              2.7710000000       16.1500000000        1.7740000000  PROB      98              0.0000000000
       909        98  ALA       C               3.0110000000       16.0940000000        0.2900000000  PROB      98              0.0000000000
       910        98  ALA       O               4.0980000000       16.4160000000       -0.1710000000  PROB      98              0.0000000000
       911        98  ALA       CB              1.8960000000       17.3680000000        2.0620000000  PROB      98              0.0000000000
       912        98  ALA       H               4.8270000000       16.6900000000        1.9410000000  PROB      98              0.0000000000
       913        99  ARG       N               1.9830000000       15.6810000000       -0.4430000000  PROB      99              0.0000000000
       914        99  ARG       CA              2.1780000000       15.6810000000       -1.8890000000  PROB      99              0.0000000000
       915        99  ARG       C               1.1810000000       16.5870000000       -2.5680000000  PROB      99              0.0000000000
       916        99  ARG       O               0.1560000000       16.9360000000       -1.9960000000  PROB      99              0.0000000000
       917        99  ARG       CB              2.0810000000       14.2550000000       -2.4310000000  PROB      99              0.0000000000
       918        99  ARG       CG              0.7650000000       13.5940000000       -2.0280000000  PROB      99              0.0000000000
       919        99  ARG       CD              0.6350000000       12.1470000000       -2.4830000000  PROB      99              0.0000000000
       920        99  ARG       NE              0.5040000000       12.0320000000       -3.9320000000  PROB      99              0.0000000000
       921        99  ARG       CZ             -0.5180000000       11.3100000000       -4.4430000000  PROB      99              0.0000000000
       922        99  ARG       NH1            -1.4800000000       10.8140000000       -3.6700000000  PROB      99              0.0000000000
       923        99  ARG       NH2            -0.5550000000       11.0970000000       -5.7550000000  PROB      99              0.0000000000
       924        99  ARG       H               1.1060000000       15.4470000000       -0.0150000000  PROB      99              0.0000000000
       925        99  ARG       HE              1.2220000000       12.4510000000       -4.4880000000  PROB      99              0.0000000000
       926        99  ARG       HH11           -2.2080000000       10.2100000000       -3.9790000000  PROB      99              0.0000000000
       927        99  ARG       HH12           -1.5530000000       11.0540000000       -2.6840000000  PROB      99              0.0000000000
       928        99  ARG       HH21           -1.2930000000       10.5630000000       -6.1650000000  PROB      99              0.0000000000
       929        99  ARG       HH22            0.1570000000       11.4770000000       -6.3450000000  PROB      99              0.0000000000
       930       100  ASN       N               1.5040000000       16.9270000000       -3.8150000000  PROB      100             0.0000000000
       931       100  ASN       CA              0.5260000000       17.6280000000       -4.6380000000  PROB      100             0.0000000000
       932       100  ASN       C               0.5410000000       17.0630000000       -6.0400000000  PROB      100             0.0000000000
       933       100  ASN       O               1.4540000000       16.3450000000       -6.4340000000  PROB      100             0.0000000000
       934       100  ASN       CB              0.7810000000       19.1500000000       -4.6790000000  PROB      100             0.0000000000
       935       100  ASN       CG              1.9940000000       19.4790000000       -5.5370000000  PROB      100             0.0000000000
       936       100  ASN       ND2             1.7720000000       20.3400000000       -6.5330000000  PROB      100             0.0000000000
       937       100  ASN       OD1             3.0680000000       18.9370000000       -5.3500000000  PROB      100             0.0000000000
       938       100  ASN       H               2.4010000000       16.7010000000       -4.2040000000  PROB      100             0.0000000000
       939       100  ASN       HD21            0.8980000000       20.7830000000       -6.7470000000  PROB      100             0.0000000000
       940       100  ASN       HD22            2.5450000000       20.5760000000       -7.1180000000  PROB      100             0.0000000000
       941       101  ARG       N              -0.4750000000       17.4780000000       -6.7940000000  PROB      101             0.0000000000
       942       101  ARG       CA             -0.2580000000       17.5030000000       -8.2310000000  PROB      101             0.0000000000
       943       101  ARG       C              -0.7970000000       18.8300000000       -8.7140000000  PROB      101             0.0000000000
       944       101  ARG       O              -1.7890000000       19.2990000000       -8.1710000000  PROB      101             0.0000000000
       945       101  ARG       CB             -0.9130000000       16.2890000000       -8.9090000000  PROB      101             0.0000000000
       946       101  ARG       CG             -0.3230000000       16.0100000000      -10.2950000000  PROB      101             0.0000000000
       947       101  ARG       CD             -0.7440000000       14.6910000000      -10.9470000000  PROB      101             0.0000000000
       948       101  ARG       NE             -0.0500000000       14.5150000000      -12.2260000000  PROB      101             0.0000000000
       949       101  ARG       CZ             -0.6970000000       14.6730000000      -13.3990000000  PROB      101             0.0000000000
       950       101  ARG       NH1            -2.0160000000       14.8390000000      -13.4220000000  PROB      101             0.0000000000
       951       101  ARG       NH2             0.0040000000       14.6770000000      -14.5270000000  PROB      101             0.0000000000
       952       101  ARG       H              -1.2610000000       17.9700000000       -6.4160000000  PROB      101             0.0000000000
       953       101  ARG       HE              0.9480000000       14.3900000000      -12.2380000000  PROB      101             0.0000000000
       954       101  ARG       HH11           -2.4970000000       15.1560000000      -14.2490000000  PROB      101             0.0000000000
       955       101  ARG       HH12           -2.5630000000       14.6930000000      -12.5990000000  PROB      101             0.0000000000
       956       101  ARG       HH21           -0.4210000000       14.7870000000      -15.4260000000  PROB      101             0.0000000000
       957       101  ARG       HH22            1.0060000000       14.5720000000      -14.4760000000  PROB      101             0.0000000000
       958       102  TYR       N              -0.0990000000       19.3970000000       -9.7120000000  PROB      102             0.0000000000
       959       102  TYR       CA             -0.4620000000       20.6880000000      -10.3120000000  PROB      102             0.0000000000
       960       102  TYR       C              -0.1840000000       21.8940000000       -9.4260000000  PROB      102             0.0000000000
       961       102  TYR       O               0.0560000000       21.7840000000       -8.2280000000  PROB      102             0.0000000000
       962       102  TYR       CB             -1.9180000000       20.7310000000      -10.8430000000  PROB      102             0.0000000000
       963       102  TYR       CG             -2.2460000000       19.6880000000      -11.9030000000  PROB      102             0.0000000000
       964       102  TYR       CD1            -1.2350000000       18.8830000000      -12.4680000000  PROB      102             0.0000000000
       965       102  TYR       CD2            -3.5910000000       19.5580000000      -12.3120000000  PROB      102             0.0000000000
       966       102  TYR       CE1            -1.5650000000       17.9370000000      -13.4480000000  PROB      102             0.0000000000
       967       102  TYR       CE2            -3.9280000000       18.6070000000      -13.2930000000  PROB      102             0.0000000000
       968       102  TYR       CZ             -2.9090000000       17.7960000000      -13.8370000000  PROB      102             0.0000000000
       969       102  TYR       OH             -3.2220000000       16.8110000000      -14.7600000000  PROB      102             0.0000000000
       970       102  TYR       H               0.7550000000       18.9500000000       -9.9830000000  PROB      102             0.0000000000
       971       102  TYR       HH             -3.9620000000       17.1130000000      -15.2820000000  PROB      102             0.0000000000
       972       103  ASP       N              -0.2140000000       23.0500000000      -10.1050000000  PROB      103             0.0000000000
       973       103  ASP       CA             -0.1150000000       24.3440000000       -9.4340000000  PROB      103             0.0000000000
       974       103  ASP       C              -1.3940000000       25.1090000000       -9.7620000000  PROB      103             0.0000000000
       975       103  ASP       O              -1.8570000000       25.0710000000      -10.9030000000  PROB      103             0.0000000000
       976       103  ASP       CB              1.1800000000       25.0440000000       -9.8830000000  PROB      103             0.0000000000
       977       103  ASP       CG              1.1910000000       26.5430000000       -9.6240000000  PROB      103             0.0000000000
       978       103  ASP       OD1             1.3250000000       26.9460000000       -8.4730000000  PROB      103             0.0000000000
       979       103  ASP       OD2             1.0660000000       27.3030000000      -10.5830000000  PROB      103             0.0000000000
       980       103  ASP       H              -0.4180000000       23.0710000000      -11.0820000000  PROB      103             0.0000000000
       981       104  PRO       N              -2.0110000000       25.7550000000       -8.7350000000  PROB      104             0.0000000000
       982       104  PRO       CA             -1.5310000000       25.8020000000       -7.3400000000  PROB      104             0.0000000000
       983       104  PRO       C              -1.4940000000       24.4460000000       -6.6460000000  PROB      104             0.0000000000
       984       104  PRO       O              -2.3440000000       23.5860000000       -6.8520000000  PROB      104             0.0000000000
       985       104  PRO       CB             -2.5210000000       26.7790000000       -6.6960000000  PROB      104             0.0000000000
       986       104  PRO       CG             -3.8010000000       26.6490000000       -7.5110000000  PROB      104             0.0000000000
       987       104  PRO       CD             -3.2550000000       26.4900000000       -8.9170000000  PROB      104             0.0000000000
       988       105  PRO       N              -0.4340000000       24.2710000000       -5.8240000000  PROB      105             0.0000000000
       989       105  PRO       CA             -0.1930000000       22.9700000000       -5.2010000000  PROB      105             0.0000000000
       990       105  PRO       C              -1.2310000000       22.5750000000       -4.1670000000  PROB      105             0.0000000000
       991       105  PRO       O              -1.1240000000       22.8470000000       -2.9760000000  PROB      105             0.0000000000
       992       105  PRO       CB              1.2140000000       23.1340000000       -4.6160000000  PROB      105             0.0000000000
       993       105  PRO       CG              1.3300000000       24.6210000000       -4.3150000000  PROB      105             0.0000000000
       994       105  PRO       CD              0.5900000000       25.2540000000       -5.4830000000  PROB      105             0.0000000000
       995       106  TRP       N              -2.2330000000       21.8450000000       -4.6690000000  PROB      106             0.0000000000
       996       106  TRP       CA             -3.1310000000       21.2170000000       -3.7050000000  PROB      106             0.0000000000
       997       106  TRP       C              -2.4560000000       20.0900000000       -2.9480000000  PROB      106             0.0000000000
       998       106  TRP       O              -2.3720000000       18.9640000000       -3.4230000000  PROB      106             0.0000000000
       999       106  TRP       CB             -4.4070000000       20.7030000000       -4.3780000000  PROB      106             0.0000000000
      1000       106  TRP       CG             -5.1590000000       21.7960000000       -5.1100000000  PROB      106             0.0000000000
      1001       106  TRP       CD1            -5.7560000000       21.6660000000       -6.3730000000  PROB      106             0.0000000000
      1002       106  TRP       CD2            -5.4530000000       23.1490000000       -4.6920000000  PROB      106             0.0000000000
      1003       106  TRP       CE2            -6.2220000000       23.7570000000       -5.7430000000  PROB      106             0.0000000000
      1004       106  TRP       CE3            -5.1410000000       23.8950000000       -3.5330000000  PROB      106             0.0000000000
      1005       106  TRP       NE1            -6.3820000000       22.8120000000       -6.7500000000  PROB      106             0.0000000000
      1006       106  TRP       CZ2            -6.6610000000       25.0910000000       -5.6130000000  PROB      106             0.0000000000
      1007       106  TRP       CZ3            -5.5860000000       25.2280000000       -3.4160000000  PROB      106             0.0000000000
      1008       106  TRP       CH2            -6.3420000000       25.8210000000       -4.4500000000  PROB      106             0.0000000000
      1009       106  TRP       H              -2.3320000000       21.7570000000       -5.6640000000  PROB      106             0.0000000000
      1010       106  TRP       HE1            -6.8640000000       22.9470000000       -7.5940000000  PROB      106             0.0000000000
      1011       107  PHE       N              -1.9750000000       20.4450000000       -1.7460000000  PROB      107             0.0000000000
      1012       107  PHE       CA             -1.4410000000       19.3940000000       -0.8810000000  PROB      107             0.0000000000
      1013       107  PHE       C              -2.5300000000       18.4520000000       -0.4170000000  PROB      107             0.0000000000
      1014       107  PHE       O              -3.3700000000       18.7990000000        0.4060000000  PROB      107             0.0000000000
      1015       107  PHE       CB             -0.6910000000       19.9780000000        0.3190000000  PROB      107             0.0000000000
      1016       107  PHE       CG              0.5860000000       20.6550000000       -0.1210000000  PROB      107             0.0000000000
      1017       107  PHE       CD1             1.6170000000       19.8910000000       -0.7140000000  PROB      107             0.0000000000
      1018       107  PHE       CD2             0.7320000000       22.0440000000        0.0810000000  PROB      107             0.0000000000
      1019       107  PHE       CE1             2.8100000000       20.5270000000       -1.1050000000  PROB      107             0.0000000000
      1020       107  PHE       CE2             1.9250000000       22.6820000000       -0.3090000000  PROB      107             0.0000000000
      1021       107  PHE       CZ              2.9530000000       21.9150000000       -0.8950000000  PROB      107             0.0000000000
      1022       107  PHE       H              -1.9800000000       21.4130000000       -1.4890000000  PROB      107             0.0000000000
      1023       108  VAL       N              -2.4920000000       17.2730000000       -1.0370000000  PROB      108             0.0000000000
      1024       108  VAL       CA             -3.5800000000       16.3170000000       -0.8780000000  PROB      108             0.0000000000
      1025       108  VAL       C              -3.3860000000       15.3300000000        0.2720000000  PROB      108             0.0000000000
      1026       108  VAL       O              -3.9970000000       15.4620000000        1.3300000000  PROB      108             0.0000000000
      1027       108  VAL       CB             -3.9060000000       15.6610000000       -2.2430000000  PROB      108             0.0000000000
      1028       108  VAL       CG1            -4.7780000000       16.6020000000       -3.0720000000  PROB      108             0.0000000000
      1029       108  VAL       CG2            -2.6760000000       15.2840000000       -3.0830000000  PROB      108             0.0000000000
      1030       108  VAL       H              -1.6950000000       17.0970000000       -1.6160000000  PROB      108             0.0000000000
      1031       109  ASP       N              -2.4950000000       14.3610000000        0.0330000000  PROB      109             0.0000000000
      1032       109  ASP       CA             -2.1490000000       13.3840000000        1.0600000000  PROB      109             0.0000000000
      1033       109  ASP       C              -0.9720000000       13.9220000000        1.8460000000  PROB      109             0.0000000000
      1034       109  ASP       O              -0.1240000000       14.6340000000        1.3110000000  PROB      109             0.0000000000
      1035       109  ASP       CB             -1.7240000000       12.0020000000        0.5080000000  PROB      109             0.0000000000
      1036       109  ASP       CG             -2.3070000000       11.5450000000       -0.8330000000  PROB      109             0.0000000000
      1037       109  ASP       OD1            -2.3460000000       10.3450000000       -1.0790000000  PROB      109             0.0000000000
      1038       109  ASP       OD2            -2.6020000000       12.3500000000       -1.7120000000  PROB      109             0.0000000000
      1039       109  ASP       H              -2.0780000000       14.2320000000       -0.8640000000  PROB      109             0.0000000000
      1040       110  TRP       N              -0.9620000000       13.5730000000        3.1360000000  PROB      110             0.0000000000
      1041       110  TRP       CA              0.1220000000       14.0540000000        3.9880000000  PROB      110             0.0000000000
      1042       110  TRP       C               0.7880000000       12.8830000000        4.6750000000  PROB      110             0.0000000000
      1043       110  TRP       O               0.3250000000       11.7510000000        4.5850000000  PROB      110             0.0000000000
      1044       110  TRP       CB             -0.3860000000       15.0280000000        5.0570000000  PROB      110             0.0000000000
      1045       110  TRP       CG             -0.8230000000       16.3620000000        4.4920000000  PROB      110             0.0000000000
      1046       110  TRP       CD1            -1.8210000000       16.6200000000        3.5380000000  PROB      110             0.0000000000
      1047       110  TRP       CD2            -0.3040000000       17.6590000000        4.8450000000  PROB      110             0.0000000000
      1048       110  TRP       CE2            -1.0240000000       18.6340000000        4.0750000000  PROB      110             0.0000000000
      1049       110  TRP       CE3             0.7020000000       18.0720000000        5.7460000000  PROB      110             0.0000000000
      1050       110  TRP       NE1            -1.9440000000       17.9490000000        3.2840000000  PROB      110             0.0000000000
      1051       110  TRP       CZ2            -0.7210000000       20.0030000000        4.2240000000  PROB      110             0.0000000000
      1052       110  TRP       CZ3             0.9930000000       19.4440000000        5.8860000000  PROB      110             0.0000000000
      1053       110  TRP       CH2             0.2850000000       20.4020000000        5.1290000000  PROB      110             0.0000000000
      1054       110  TRP       H              -1.6290000000       12.9290000000        3.5070000000  PROB      110             0.0000000000
      1055       110  TRP       HE1            -2.5650000000       18.3370000000        2.6280000000  PROB      110             0.0000000000
      1056       111  GLY       N               1.8800000000       13.2110000000        5.3690000000  PROB      111             0.0000000000
      1057       111  GLY       CA              2.4850000000       12.2140000000        6.2380000000  PROB      111             0.0000000000
      1058       111  GLY       C               2.0410000000       12.3830000000        7.6750000000  PROB      111             0.0000000000
      1059       111  GLY       O               1.0300000000       13.0140000000        7.9730000000  PROB      111             0.0000000000
      1060       111  GLY       H               2.2160000000       14.1530000000        5.3760000000  PROB      111             0.0000000000
      1061       112  GLN       N               2.8290000000       11.7570000000        8.5540000000  PROB      112             0.0000000000
      1062       112  GLN       CA              2.3920000000       11.6720000000        9.9430000000  PROB      112             0.0000000000
      1063       112  GLN       C               3.0840000000       12.6060000000       10.9150000000  PROB      112             0.0000000000
      1064       112  GLN       O               2.6510000000       12.7520000000       12.0530000000  PROB      112             0.0000000000
      1065       112  GLN       CB              2.4980000000       10.2350000000       10.4540000000  PROB      112             0.0000000000
      1066       112  GLN       CG              1.1550000000        9.5010000000       10.5950000000  PROB      112             0.0000000000
      1067       112  GLN       CD              0.2570000000       10.0360000000       11.7130000000  PROB      112             0.0000000000
      1068       112  GLN       NE2             0.8570000000       10.6920000000       12.7160000000  PROB      112             0.0000000000
      1069       112  GLN       OE1            -0.9490000000        9.8240000000       11.7090000000  PROB      112             0.0000000000
      1070       112  GLN       H               3.7580000000       11.5120000000        8.2590000000  PROB      112             0.0000000000
      1071       112  GLN       HE21            1.8050000000       11.0210000000       12.7030000000  PROB      112             0.0000000000
      1072       112  GLN       HE22            0.3190000000       10.9050000000       13.5260000000  PROB      112             0.0000000000
      1073       113  GLY       N               4.1700000000       13.2150000000       10.4360000000  PROB      113             0.0000000000
      1074       113  GLY       CA              4.9180000000       14.0780000000       11.3360000000  PROB      113             0.0000000000
      1075       113  GLY       C               5.9820000000       13.3630000000       12.1430000000  PROB      113             0.0000000000
      1076       113  GLY       O               5.7450000000       12.7990000000       13.2050000000  PROB      113             0.0000000000
      1077       113  GLY       H               4.5190000000       13.0060000000        9.5180000000  PROB      113             0.0000000000
      1078       114  THR       N               7.2020000000       13.4460000000       11.6040000000  PROB      114             0.0000000000
      1079       114  THR       CA              8.3290000000       13.0400000000       12.4380000000  PROB      114             0.0000000000
      1080       114  THR       C               8.5940000000       14.0760000000       13.5320000000  PROB      114             0.0000000000
      1081       114  THR       O               8.1920000000       15.2280000000       13.4130000000  PROB      114             0.0000000000
      1082       114  THR       CB              9.5460000000       12.7720000000       11.5320000000  PROB      114             0.0000000000
      1083       114  THR       CG2            10.4750000000       13.9690000000       11.3150000000  PROB      114             0.0000000000
      1084       114  THR       OG1            10.2660000000       11.6070000000       11.9520000000  PROB      114             0.0000000000
      1085       114  THR       H               7.2960000000       13.9160000000       10.7240000000  PROB      114             0.0000000000
      1086       114  THR       HG1             9.8370000000       10.8790000000       11.4990000000  PROB      114             0.0000000000
      1087       115  LEU       N               9.2640000000       13.6420000000       14.6060000000  PROB      115             0.0000000000
      1088       115  LEU       CA              9.4920000000       14.6400000000       15.6490000000  PROB      115             0.0000000000
      1089       115  LEU       C              10.9570000000       14.9740000000       15.8290000000  PROB      115             0.0000000000
      1090       115  LEU       O              11.7760000000       14.1270000000       16.1630000000  PROB      115             0.0000000000
      1091       115  LEU       CB              8.8500000000       14.2040000000       16.9720000000  PROB      115             0.0000000000
      1092       115  LEU       CG              8.8980000000       15.2700000000       18.0760000000  PROB      115             0.0000000000
      1093       115  LEU       CD1             8.2270000000       16.5820000000       17.6600000000  PROB      115             0.0000000000
      1094       115  LEU       CD2             8.3380000000       14.7410000000       19.3950000000  PROB      115             0.0000000000
      1095       115  LEU       H               9.6470000000       12.7210000000       14.6420000000  PROB      115             0.0000000000
      1096       116  VAL       N              11.2580000000       16.2560000000       15.5910000000  PROB      116             0.0000000000
      1097       116  VAL       CA             12.6330000000       16.6630000000       15.8550000000  PROB      116             0.0000000000
      1098       116  VAL       C              12.7110000000       17.6700000000       16.9850000000  PROB      116             0.0000000000
      1099       116  VAL       O              12.1370000000       18.7520000000       16.9340000000  PROB      116             0.0000000000
      1100       116  VAL       CB             13.3000000000       17.1890000000       14.5770000000  PROB      116             0.0000000000
      1101       116  VAL       CG1            14.7170000000       17.7010000000       14.8330000000  PROB      116             0.0000000000
      1102       116  VAL       CG2            13.3060000000       16.1100000000       13.4940000000  PROB      116             0.0000000000
      1103       116  VAL       H              10.5550000000       16.9210000000       15.3230000000  PROB      116             0.0000000000
      1104       117  THR       N              13.4560000000       17.2450000000       18.0110000000  PROB      117             0.0000000000
      1105       117  THR       CA             13.7150000000       18.1540000000       19.1190000000  PROB      117             0.0000000000
      1106       117  THR       C              15.1210000000       18.7240000000       19.0390000000  PROB      117             0.0000000000
      1107       117  THR       O              16.1150000000       18.0400000000       19.2610000000  PROB      117             0.0000000000
      1108       117  THR       CB             13.4880000000       17.4290000000       20.4490000000  PROB      117             0.0000000000
      1109       117  THR       CG2            13.5270000000       18.3880000000       21.6440000000  PROB      117             0.0000000000
      1110       117  THR       OG1            12.2440000000       16.7170000000       20.4270000000  PROB      117             0.0000000000
      1111       117  THR       H              13.9800000000       16.3990000000       17.9140000000  PROB      117             0.0000000000
      1112       117  THR       HG1            12.2990000000       16.0680000000       19.7370000000  PROB      117             0.0000000000
      1113       118  VAL       N              15.1770000000       20.0170000000       18.7040000000  PROB      118             0.0000000000
      1114       118  VAL       CA             16.5040000000       20.6150000000       18.6140000000  PROB      118             0.0000000000
      1115       118  VAL       C              16.9830000000       21.1590000000       19.9490000000  PROB      118             0.0000000000
      1116       118  VAL       O              16.9890000000       22.3530000000       20.2240000000  PROB      118             0.0000000000
      1117       118  VAL       CB             16.5670000000       21.6930000000       17.5270000000  PROB      118             0.0000000000
      1118       118  VAL       CG1            18.0230000000       22.0680000000       17.2360000000  PROB      118             0.0000000000
      1119       118  VAL       CG2            15.8280000000       21.2750000000       16.2530000000  PROB      118             0.0000000000
      1120       118  VAL       H              14.3510000000       20.5810000000       18.6430000000  PROB      118             0.0000000000
      1121       119  SER       N              17.3870000000       20.2050000000       20.7880000000  PROB      119             0.0000000000
      1122       119  SER       CA             17.9210000000       20.6640000000       22.0600000000  PROB      119             0.0000000000
      1123       119  SER       C              19.3760000000       20.2980000000       22.1990000000  PROB      119             0.0000000000
      1124       119  SER       O              19.8340000000       19.2470000000       21.7620000000  PROB      119             0.0000000000
      1125       119  SER       CB             17.0850000000       20.1180000000       23.2240000000  PROB      119             0.0000000000
      1126       119  SER       OG             17.6440000000       20.5030000000       24.4890000000  PROB      119             0.0000000000
      1127       119  SER       H              17.4080000000       19.2480000000       20.4930000000  PROB      119             0.0000000000
      1128       119  SER       HG             16.9330000000       20.4470000000       25.1200000000  PROB      119             0.0000000000
      1129       120  SER       N              20.0850000000       21.2120000000       22.8670000000  PROB      120             0.0000000000
      1130       120  SER       CA             21.4670000000       20.9280000000       23.2350000000  PROB      120             0.0000000000
      1131       120  SER       C              21.6420000000       19.7450000000       24.1770000000  PROB      120             0.0000000000
      1132       120  SER       O              22.6840000000       19.1050000000       24.2180000000  PROB      120             0.0000000000
      1133       120  SER       CB             22.0830000000       22.1970000000       23.8180000000  PROB      120             0.0000000000
      1134       120  SER       OG             21.5480000000       23.3280000000       23.1140000000  PROB      120             0.0000000000
      1135       120  SER       H              19.6920000000       22.0970000000       23.1170000000  PROB      120             0.0000000000
      1136       120  SER       HG             22.0420000000       24.0860000000       23.4070000000  PROB      120             0.0000000000
      1137       121  ALA       N              20.5620000000       19.4720000000       24.9290000000  PROB      121             0.0000000000
      1138       121  ALA       CA             20.6410000000       18.3310000000       25.8360000000  PROB      121             0.0000000000
      1139       121  ALA       C              20.6140000000       16.9910000000       25.1190000000  PROB      121             0.0000000000
      1140       121  ALA       O              20.3530000000       16.8980000000       23.9180000000  PROB      121             0.0000000000
      1141       121  ALA       CB             19.5050000000       18.3930000000       26.8610000000  PROB      121             0.0000000000
      1142       121  ALA       H              19.7010000000       19.9680000000       24.7990000000  PROB      121             0.0000000000
      1143       122  SER       N              20.8990000000       15.9630000000       25.9260000000  PROB      122             0.0000000000
      1144       122  SER       CA             20.9660000000       14.6160000000       25.3780000000  PROB      122             0.0000000000
      1145       122  SER       C              20.0600000000       13.6580000000       26.1290000000  PROB      122             0.0000000000
      1146       122  SER       O              19.5420000000       13.9700000000       27.1930000000  PROB      122             0.0000000000
      1147       122  SER       CB             22.4220000000       14.1550000000       25.3450000000  PROB      122             0.0000000000
      1148       122  SER       OG             23.1760000000       15.0880000000       24.5600000000  PROB      122             0.0000000000
      1149       122  SER       H              21.0430000000       16.0950000000       26.9050000000  PROB      122             0.0000000000
      1150       122  SER       HG             24.0860000000       14.9770000000       24.8060000000  PROB      122             0.0000000000
      1151       123  THR       N              19.8690000000       12.4980000000       25.4940000000  PROB      123             0.0000000000
      1152       123  THR       CA             18.8420000000       11.5560000000       25.9250000000  PROB      123             0.0000000000
      1153       123  THR       C              18.9340000000       11.0130000000       27.3460000000  PROB      123             0.0000000000
      1154       123  THR       O              19.8380000000       10.2600000000       27.6880000000  PROB      123             0.0000000000
      1155       123  THR       CB             18.8230000000       10.4210000000       24.9030000000  PROB      123             0.0000000000
      1156       123  THR       CG2            17.5060000000        9.6440000000       24.9030000000  PROB      123             0.0000000000
      1157       123  THR       OG1            19.1170000000       10.9430000000       23.5950000000  PROB      123             0.0000000000
      1158       123  THR       H              20.2870000000       12.2990000000       24.6080000000  PROB      123             0.0000000000
      1159       123  THR       HG1            19.0540000000       10.2050000000       23.0020000000  PROB      123             0.0000000000
      1160       124  LYS       N              17.9350000000       11.3930000000       28.1540000000  PROB      124             0.0000000000
      1161       124  LYS       CA             17.7930000000       10.6420000000       29.3950000000  PROB      124             0.0000000000
      1162       124  LYS       C              16.6970000000        9.6010000000       29.2780000000  PROB      124             0.0000000000
      1163       124  LYS       O              15.5250000000        9.9110000000       29.0920000000  PROB      124             0.0000000000
      1164       124  LYS       CB             17.5330000000       11.5400000000       30.6150000000  PROB      124             0.0000000000
      1165       124  LYS       CG             17.5130000000       10.7090000000       31.9090000000  PROB      124             0.0000000000
      1166       124  LYS       CD             17.0510000000       11.4310000000       33.1750000000  PROB      124             0.0000000000
      1167       124  LYS       CE             16.7600000000       10.4660000000       34.3370000000  PROB      124             0.0000000000
      1168       124  LYS       NZ             15.6190000000        9.5960000000       34.0090000000  PROB      124             0.0000000000
      1169       124  LYS       H              17.2100000000       11.9780000000       27.7900000000  PROB      124             0.0000000000
      1170       124  LYS       HZ1            15.2340000000        9.1010000000       34.8430000000  PROB      124             0.0000000000
      1171       124  LYS       HZ2            14.8540000000       10.1630000000       33.5960000000  PROB      124             0.0000000000
      1172       124  LYS       HZ3            15.8770000000        8.8940000000       33.2880000000  PROB      124             0.0000000000
      1173       125  GLY       N              17.1390000000        8.3450000000       29.4520000000  PROB      125             0.0000000000
      1174       125  GLY       CA             16.1620000000        7.2720000000       29.6410000000  PROB      125             0.0000000000
      1175       125  GLY       C              15.2510000000        7.5240000000       30.8380000000  PROB      125             0.0000000000
      1176       125  GLY       O              15.6340000000        8.1510000000       31.8250000000  PROB      125             0.0000000000
      1177       125  GLY       H              18.1230000000        8.1860000000       29.5050000000  PROB      125             0.0000000000
      1178       126  PRO       N              14.0040000000        7.0300000000       30.7000000000  PROB      126             0.0000000000
      1179       126  PRO       CA             12.9580000000        7.3940000000       31.6530000000  PROB      126             0.0000000000
      1180       126  PRO       C              13.1650000000        6.7890000000       33.0260000000  PROB      126             0.0000000000
      1181       126  PRO       O              14.1290000000        6.0930000000       33.3250000000  PROB      126             0.0000000000
      1182       126  PRO       CB             11.6930000000        6.8940000000       30.9470000000  PROB      126             0.0000000000
      1183       126  PRO       CG             12.1500000000        5.7020000000       30.1130000000  PROB      126             0.0000000000
      1184       126  PRO       CD             13.5300000000        6.1450000000       29.6480000000  PROB      126             0.0000000000
      1185       127  SER       N              12.1880000000        7.1030000000       33.8670000000  PROB      127             0.0000000000
      1186       127  SER       CA             12.2040000000        6.6190000000       35.2350000000  PROB      127             0.0000000000
      1187       127  SER       C              10.7630000000        6.3870000000       35.6510000000  PROB      127             0.0000000000
      1188       127  SER       O              10.0500000000        7.2610000000       36.1230000000  PROB      127             0.0000000000
      1189       127  SER       CB             12.9980000000        7.6260000000       36.0800000000  PROB      127             0.0000000000
      1190       127  SER       OG             14.2850000000        7.8280000000       35.4490000000  PROB      127             0.0000000000
      1191       127  SER       H              11.5090000000        7.7900000000       33.6030000000  PROB      127             0.0000000000
      1192       127  SER       HG             14.5060000000        6.9630000000       35.0940000000  PROB      127             0.0000000000
      1193       128  VAL       N              10.3350000000        5.1620000000       35.3190000000  PROB      128             0.0000000000
      1194       128  VAL       CA              8.8940000000        4.9210000000       35.2900000000  PROB      128             0.0000000000
      1195       128  VAL       C               8.3660000000        4.2940000000       36.5630000000  PROB      128             0.0000000000
      1196       128  VAL       O               8.5310000000        3.1040000000       36.8160000000  PROB      128             0.0000000000
      1197       128  VAL       CB              8.5300000000        4.0760000000       34.0640000000  PROB      128             0.0000000000
      1198       128  VAL       CG1             7.0200000000        3.8820000000       33.9270000000  PROB      128             0.0000000000
      1199       128  VAL       CG2             9.1230000000        4.6830000000       32.7940000000  PROB      128             0.0000000000
      1200       128  VAL       H              10.9850000000        4.4400000000       35.0890000000  PROB      128             0.0000000000
      1201       129  PHE       N               7.7220000000        5.1550000000       37.3480000000  PROB      129             0.0000000000
      1202       129  PHE       CA              7.2100000000        4.6920000000       38.6330000000  PROB      129             0.0000000000
      1203       129  PHE       C               5.7840000000        4.1730000000       38.5400000000  PROB      129             0.0000000000
      1204       129  PHE       O               4.8830000000        4.8660000000       38.0810000000  PROB      129             0.0000000000
      1205       129  PHE       CB              7.3420000000        5.8190000000       39.6650000000  PROB      129             0.0000000000
      1206       129  PHE       CG              8.7710000000        6.3160000000       39.7050000000  PROB      129             0.0000000000
      1207       129  PHE       CD1             9.7960000000        5.4650000000       40.1730000000  PROB      129             0.0000000000
      1208       129  PHE       CD2             9.0560000000        7.6250000000       39.2590000000  PROB      129             0.0000000000
      1209       129  PHE       CE1            11.1280000000        5.9240000000       40.1840000000  PROB      129             0.0000000000
      1210       129  PHE       CE2            10.3870000000        8.0860000000       39.2710000000  PROB      129             0.0000000000
      1211       129  PHE       CZ             11.4100000000        7.2290000000       39.7280000000  PROB      129             0.0000000000
      1212       129  PHE       H               7.5600000000        6.0890000000       37.0200000000  PROB      129             0.0000000000
      1213       130  PRO       N               5.6030000000        2.9010000000       38.9660000000  PROB      130             0.0000000000
      1214       130  PRO       CA              4.2580000000        2.3150000000       38.9650000000  PROB      130             0.0000000000
      1215       130  PRO       C               3.3450000000        2.9600000000       40.0000000000  PROB      130             0.0000000000
      1216       130  PRO       O               3.4120000000        2.7040000000       41.1980000000  PROB      130             0.0000000000
      1217       130  PRO       CB              4.5510000000        0.8350000000       39.2340000000  PROB      130             0.0000000000
      1218       130  PRO       CG              5.8500000000        0.8130000000       40.0390000000  PROB      130             0.0000000000
      1219       130  PRO       CD              6.6300000000        1.9830000000       39.4510000000  PROB      130             0.0000000000
      1220       131  LEU       N               2.4900000000        3.8410000000       39.4810000000  PROB      131             0.0000000000
      1221       131  LEU       CA              1.5190000000        4.5120000000       40.3390000000  PROB      131             0.0000000000
      1222       131  LEU       C               0.5120000000        3.5470000000       40.9250000000  PROB      131             0.0000000000
      1223       131  LEU       O              -0.2880000000        2.9380000000       40.2200000000  PROB      131             0.0000000000
      1224       131  LEU       CB              0.7940000000        5.5990000000       39.5550000000  PROB      131             0.0000000000
      1225       131  LEU       CG              1.7140000000        6.6860000000       39.0100000000  PROB      131             0.0000000000
      1226       131  LEU       CD1             0.9500000000        7.6270000000       38.0790000000  PROB      131             0.0000000000
      1227       131  LEU       CD2             2.4630000000        7.4230000000       40.1240000000  PROB      131             0.0000000000
      1228       131  LEU       H               2.4390000000        3.9020000000       38.4850000000  PROB      131             0.0000000000
      1229       132  ALA       N               0.6170000000        3.4240000000       42.2540000000  PROB      132             0.0000000000
      1230       132  ALA       CA             -0.1910000000        2.4170000000       42.9300000000  PROB      132             0.0000000000
      1231       132  ALA       C              -1.6810000000        2.7050000000       42.8250000000  PROB      132             0.0000000000
      1232       132  ALA       O              -2.1100000000        3.8530000000       42.8660000000  PROB      132             0.0000000000
      1233       132  ALA       CB              0.2370000000        2.3180000000       44.3970000000  PROB      132             0.0000000000
      1234       132  ALA       H               1.2050000000        4.0460000000       42.7750000000  PROB      132             0.0000000000
      1235       133  PRO       N              -2.4620000000        1.6110000000       42.6550000000  PROB      133             0.0000000000
      1236       133  PRO       CA             -3.9070000000        1.7730000000       42.4840000000  PROB      133             0.0000000000
      1237       133  PRO       C              -4.5890000000        2.5020000000       43.6240000000  PROB      133             0.0000000000
      1238       133  PRO       O              -4.2500000000        2.3680000000       44.7950000000  PROB      133             0.0000000000
      1239       133  PRO       CB             -4.3980000000        0.3320000000       42.3010000000  PROB      133             0.0000000000
      1240       133  PRO       CG             -3.3170000000       -0.5530000000       42.9170000000  PROB      133             0.0000000000
      1241       133  PRO       CD             -2.0420000000        0.2140000000       42.6050000000  PROB      133             0.0000000000
      1242       134  SER       N              -5.5930000000        3.2840000000       43.2160000000  PROB      134             0.0000000000
      1243       134  SER       CA             -6.3640000000        4.0020000000       44.2230000000  PROB      134             0.0000000000
      1244       134  SER       C              -7.1840000000        3.1300000000       45.1580000000  PROB      134             0.0000000000
      1245       134  SER       O              -8.3250000000        2.7900000000       44.8700000000  PROB      134             0.0000000000
      1246       134  SER       CB             -7.2740000000        5.0120000000       43.5360000000  PROB      134             0.0000000000
      1247       134  SER       OG             -6.5040000000        5.7950000000       42.6190000000  PROB      134             0.0000000000
      1248       134  SER       H              -5.7950000000        3.3580000000       42.2360000000  PROB      134             0.0000000000
      1249       134  SER       HG             -5.6180000000        5.8290000000       42.9860000000  PROB      134             0.0000000000
      1250       135  SER       N              -6.5730000000        2.8350000000       46.3160000000  PROB      135             0.0000000000
      1251       135  SER       CA             -7.2730000000        2.1370000000       47.3990000000  PROB      135             0.0000000000
      1252       135  SER       C              -8.6730000000        2.6810000000       47.6670000000  PROB      135             0.0000000000
      1253       135  SER       O              -9.6850000000        1.9910000000       47.6970000000  PROB      135             0.0000000000
      1254       135  SER       CB             -6.4060000000        2.2410000000       48.6560000000  PROB      135             0.0000000000
      1255       135  SER       OG             -5.9990000000        3.6100000000       48.8180000000  PROB      135             0.0000000000
      1256       135  SER       H              -5.5980000000        3.0480000000       46.4130000000  PROB      135             0.0000000000
      1257       135  SER       HG             -5.5250000000        3.6570000000       49.6530000000  PROB      135             0.0000000000
      1258       136  LYS       N              -8.6740000000        4.0100000000       47.8290000000  PROB      136             0.0000000000
      1259       136  LYS       CA             -9.9470000000        4.7040000000       47.9720000000  PROB      136             0.0000000000
      1260       136  LYS       C             -10.6440000000        4.9710000000       46.6480000000  PROB      136             0.0000000000
      1261       136  LYS       O             -10.6670000000        6.0880000000       46.1250000000  PROB      136             0.0000000000
      1262       136  LYS       CB             -9.7370000000        5.9770000000       48.7890000000  PROB      136             0.0000000000
      1263       136  LYS       CG             -9.2760000000        5.6380000000       50.2070000000  PROB      136             0.0000000000
      1264       136  LYS       CD             -8.8410000000        6.8670000000       51.0030000000  PROB      136             0.0000000000
      1265       136  LYS       CE             -8.4200000000        6.5430000000       52.4400000000  PROB      136             0.0000000000
      1266       136  LYS       NZ             -7.3730000000        5.5190000000       52.4410000000  PROB      136             0.0000000000
      1267       136  LYS       H              -7.7810000000        4.4630000000       47.8340000000  PROB      136             0.0000000000
      1268       136  LYS       HZ1            -6.9940000000        5.2670000000       53.3790000000  PROB      136             0.0000000000
      1269       136  LYS       HZ2            -7.6620000000        4.6020000000       52.0530000000  PROB      136             0.0000000000
      1270       136  LYS       HZ3            -6.5230000000        5.7520000000       51.8840000000  PROB      136             0.0000000000
      1271       137  SER       N             -11.2300000000        3.8840000000       46.1420000000  PROB      137             0.0000000000
      1272       137  SER       CA            -12.0320000000        3.9990000000       44.9330000000  PROB      137             0.0000000000
      1273       137  SER       C             -13.2180000000        3.0560000000       44.9720000000  PROB      137             0.0000000000
      1274       137  SER       O             -13.4690000000        2.3760000000       45.9610000000  PROB      137             0.0000000000
      1275       137  SER       CB            -11.1750000000        3.7800000000       43.6800000000  PROB      137             0.0000000000
      1276       137  SER       OG            -11.7770000000        4.4720000000       42.5780000000  PROB      137             0.0000000000
      1277       137  SER       H             -11.1190000000        2.9910000000       46.5890000000  PROB      137             0.0000000000
      1278       137  SER       HG            -11.9400000000        3.8250000000       41.8920000000  PROB      137             0.0000000000
      1279       138  THR       N             -13.9390000000        3.0490000000       43.8480000000  PROB      138             0.0000000000
      1280       138  THR       CA            -15.0880000000        2.1630000000       43.7030000000  PROB      138             0.0000000000
      1281       138  THR       C             -14.7430000000        0.6840000000       43.7260000000  PROB      138             0.0000000000
      1282       138  THR       O             -14.5030000000        0.0710000000       42.6930000000  PROB      138             0.0000000000
      1283       138  THR       CB            -15.8150000000        2.5000000000       42.4000000000  PROB      138             0.0000000000
      1284       138  THR       CG2           -17.3340000000        2.4050000000       42.5540000000  PROB      138             0.0000000000
      1285       138  THR       OG1           -15.4090000000        3.7870000000       41.9120000000  PROB      138             0.0000000000
      1286       138  THR       H             -13.7270000000        3.6770000000       43.0990000000  PROB      138             0.0000000000
      1287       138  THR       HG1           -14.6570000000        3.6200000000       41.3490000000  PROB      138             0.0000000000
      1288       139  SER       N             -14.7530000000        0.1220000000       44.9450000000  PROB      139             0.0000000000
      1289       139  SER       CA            -14.5620000000       -1.3260000000       45.0220000000  PROB      139             0.0000000000
      1290       139  SER       C             -15.5530000000       -2.0920000000       44.1570000000  PROB      139             0.0000000000
      1291       139  SER       O             -16.6630000000       -1.6430000000       43.8910000000  PROB      139             0.0000000000
      1292       139  SER       CB            -14.5840000000       -1.8010000000       46.4750000000  PROB      139             0.0000000000
      1293       139  SER       OG            -14.0060000000       -3.1080000000       46.5600000000  PROB      139             0.0000000000
      1294       139  SER       H             -14.7830000000        0.7160000000       45.7490000000  PROB      139             0.0000000000
      1295       139  SER       HG            -13.8920000000       -3.2920000000       47.4850000000  PROB      139             0.0000000000
      1296       140  GLY       N             -15.0630000000       -3.2310000000       43.6540000000  PROB      140             0.0000000000
      1297       140  GLY       CA            -15.7620000000       -3.8380000000       42.5240000000  PROB      140             0.0000000000
      1298       140  GLY       C             -15.5150000000       -3.0980000000       41.2150000000  PROB      140             0.0000000000
      1299       140  GLY       O             -14.7390000000       -3.5270000000       40.3640000000  PROB      140             0.0000000000
      1300       140  GLY       H             -14.1980000000       -3.5770000000       44.0150000000  PROB      140             0.0000000000
      1301       141  GLY       N             -16.2310000000       -1.9690000000       41.1060000000  PROB      141             0.0000000000
      1302       141  GLY       CA            -16.1610000000       -1.1500000000       39.8990000000  PROB      141             0.0000000000
      1303       141  GLY       C             -14.8940000000       -0.3230000000       39.7760000000  PROB      141             0.0000000000
      1304       141  GLY       O             -13.8050000000       -0.7370000000       40.1470000000  PROB      141             0.0000000000
      1305       141  GLY       H             -16.7190000000       -1.6530000000       41.9220000000  PROB      141             0.0000000000
      1306       142  THR       N             -15.0800000000        0.8680000000       39.2010000000  PROB      142             0.0000000000
      1307       142  THR       CA            -13.9250000000        1.6290000000       38.7350000000  PROB      142             0.0000000000
      1308       142  THR       C             -12.8660000000        2.0330000000       39.7550000000  PROB      142             0.0000000000
      1309       142  THR       O             -13.0740000000        2.8430000000       40.6580000000  PROB      142             0.0000000000
      1310       142  THR       CB            -14.4330000000        2.8350000000       37.9480000000  PROB      142             0.0000000000
      1311       142  THR       CG2           -13.4320000000        3.2850000000       36.8800000000  PROB      142             0.0000000000
      1312       142  THR       OG1           -15.7030000000        2.5160000000       37.3560000000  PROB      142             0.0000000000
      1313       142  THR       H             -15.9820000000        1.1870000000       38.9090000000  PROB      142             0.0000000000
      1314       142  THR       HG1           -15.9550000000        3.2740000000       36.8410000000  PROB      142             0.0000000000
      1315       143  ALA       N             -11.6910000000        1.4410000000       39.5270000000  PROB      143             0.0000000000
      1316       143  ALA       CA            -10.4930000000        1.9610000000       40.1640000000  PROB      143             0.0000000000
      1317       143  ALA       C              -9.5720000000        2.4280000000       39.0550000000  PROB      143             0.0000000000
      1318       143  ALA       O              -9.9870000000        2.5210000000       37.9030000000  PROB      143             0.0000000000
      1319       143  ALA       CB             -9.8190000000        0.8800000000       41.0120000000  PROB      143             0.0000000000
      1320       143  ALA       H             -11.5720000000        0.7920000000       38.7770000000  PROB      143             0.0000000000
      1321       144  ALA       N              -8.3250000000        2.7160000000       39.4410000000  PROB      144             0.0000000000
      1322       144  ALA       CA             -7.3280000000        3.0290000000       38.4270000000  PROB      144             0.0000000000
      1323       144  ALA       C              -5.9570000000        2.8190000000       39.0130000000  PROB      144             0.0000000000
      1324       144  ALA       O              -5.7920000000        2.8130000000       40.2300000000  PROB      144             0.0000000000
      1325       144  ALA       CB             -7.4390000000        4.4850000000       37.9650000000  PROB      144             0.0000000000
      1326       144  ALA       H              -8.0210000000        2.6690000000       40.3920000000  PROB      144             0.0000000000
      1327       145  LEU       N              -5.0020000000        2.6650000000       38.0910000000  PROB      145             0.0000000000
      1328       145  LEU       CA             -3.5840000000        2.6650000000       38.4450000000  PROB      145             0.0000000000
      1329       145  LEU       C              -2.8240000000        3.2720000000       37.2890000000  PROB      145             0.0000000000
      1330       145  LEU       O              -3.4390000000        3.6780000000       36.3080000000  PROB      145             0.0000000000
      1331       145  LEU       CB             -3.0890000000        1.2580000000       38.8270000000  PROB      145             0.0000000000
      1332       145  LEU       CG             -3.5160000000        0.0660000000       37.9600000000  PROB      145             0.0000000000
      1333       145  LEU       CD1            -2.8200000000        0.0080000000       36.6020000000  PROB      145             0.0000000000
      1334       145  LEU       CD2            -3.3150000000       -1.2450000000       38.7190000000  PROB      145             0.0000000000
      1335       145  LEU       H              -5.2490000000        2.6600000000       37.1180000000  PROB      145             0.0000000000
      1336       146  GLY       N              -1.4940000000        3.3190000000       37.4050000000  PROB      146             0.0000000000
      1337       146  GLY       CA             -0.8160000000        3.8220000000       36.2180000000  PROB      146             0.0000000000
      1338       146  GLY       C               0.6830000000        3.8200000000       36.3320000000  PROB      146             0.0000000000
      1339       146  GLY       O               1.2690000000        3.1510000000       37.1690000000  PROB      146             0.0000000000
      1340       146  GLY       H              -0.9860000000        3.0060000000       38.2140000000  PROB      146             0.0000000000
      1341       147  CYS       N               1.2790000000        4.6370000000       35.4690000000  PROB      147             0.0000000000
      1342       147  CYS       CA              2.7210000000        4.8050000000       35.5250000000  PROB      147             0.0000000000
      1343       147  CYS       C               3.0840000000        6.2450000000       35.2840000000  PROB      147             0.0000000000
      1344       147  CYS       O               2.7000000000        6.8460000000       34.2870000000  PROB      147             0.0000000000
      1345       147  CYS       CB              3.4100000000        3.9380000000       34.4780000000  PROB      147             0.0000000000
      1346       147  CYS       SG              3.2000000000        2.1690000000       34.7670000000  PROB      147             0.0000000000
      1347       147  CYS       H               0.7440000000        5.0910000000       34.7570000000  PROB      147             0.0000000000
      1348       148  LEU       N               3.8500000000        6.7800000000       36.2370000000  PROB      148             0.0000000000
      1349       148  LEU       CA              4.4730000000        8.0540000000       35.9220000000  PROB      148             0.0000000000
      1350       148  LEU       C               5.7610000000        7.7990000000       35.1800000000  PROB      148             0.0000000000
      1351       148  LEU       O               6.7400000000        7.2930000000       35.7160000000  PROB      148             0.0000000000
      1352       148  LEU       CB              4.7280000000        8.8840000000       37.1800000000  PROB      148             0.0000000000
      1353       148  LEU       CG              5.1840000000       10.3140000000       36.8700000000  PROB      148             0.0000000000
      1354       148  LEU       CD1             4.1040000000       11.1270000000       36.1530000000  PROB      148             0.0000000000
      1355       148  LEU       CD2             5.6910000000       11.0260000000       38.1200000000  PROB      148             0.0000000000
      1356       148  LEU       H               4.1370000000        6.2410000000       37.0300000000  PROB      148             0.0000000000
      1357       149  VAL       N               5.7090000000        8.1590000000       33.9010000000  PROB      149             0.0000000000
      1358       149  VAL       CA              6.9540000000        8.1600000000       33.1500000000  PROB      149             0.0000000000
      1359       149  VAL       C               7.7160000000        9.4290000000       33.4790000000  PROB      149             0.0000000000
      1360       149  VAL       O               7.5510000000       10.4820000000       32.8700000000  PROB      149             0.0000000000
      1361       149  VAL       CB              6.6650000000        8.0180000000       31.6510000000  PROB      149             0.0000000000
      1362       149  VAL       CG1             7.9480000000        7.8860000000       30.8290000000  PROB      149             0.0000000000
      1363       149  VAL       CG2             5.7290000000        6.8340000000       31.4020000000  PROB      149             0.0000000000
      1364       149  VAL       H               4.8830000000        8.6040000000       33.5480000000  PROB      149             0.0000000000
      1365       150  LYS       N               8.5270000000        9.2900000000       34.5310000000  PROB      150             0.0000000000
      1366       150  LYS       CA              9.2520000000       10.4780000000       34.9490000000  PROB      150             0.0000000000
      1367       150  LYS       C              10.5670000000       10.6250000000       34.2150000000  PROB      150             0.0000000000
      1368       150  LYS       O              11.1570000000        9.6500000000       33.7590000000  PROB      150             0.0000000000
      1369       150  LYS       CB              9.4120000000       10.4820000000       36.4720000000  PROB      150             0.0000000000
      1370       150  LYS       CG              9.5440000000       11.8820000000       37.0760000000  PROB      150             0.0000000000
      1371       150  LYS       CD              9.8670000000       11.8510000000       38.5690000000  PROB      150             0.0000000000
      1372       150  LYS       CE             10.2410000000       13.2240000000       39.1340000000  PROB      150             0.0000000000
      1373       150  LYS       NZ             11.3870000000       13.7810000000       38.4020000000  PROB      150             0.0000000000
      1374       150  LYS       H               8.6500000000        8.4160000000       35.0070000000  PROB      150             0.0000000000
      1375       150  LYS       HZ1            11.9430000000       14.4480000000       38.9590000000  PROB      150             0.0000000000
      1376       150  LYS       HZ2            12.0300000000       13.0430000000       38.0400000000  PROB      150             0.0000000000
      1377       150  LYS       HZ3            11.0800000000       14.2780000000       37.5390000000  PROB      150             0.0000000000
      1378       151  ASP       N              10.9920000000       11.8920000000       34.1200000000  PROB      151             0.0000000000
      1379       151  ASP       CA             12.3660000000       12.2140000000       33.7300000000  PROB      151             0.0000000000
      1380       151  ASP       C              12.8680000000       11.5500000000       32.4630000000  PROB      151             0.0000000000
      1381       151  ASP       O              13.8670000000       10.8350000000       32.4690000000  PROB      151             0.0000000000
      1382       151  ASP       CB             13.3670000000       11.9340000000       34.8620000000  PROB      151             0.0000000000
      1383       151  ASP       CG             12.9820000000       12.5790000000       36.1740000000  PROB      151             0.0000000000
      1384       151  ASP       OD1            12.6850000000       13.7670000000       36.2110000000  PROB      151             0.0000000000
      1385       151  ASP       OD2            12.9610000000       11.8870000000       37.1840000000  PROB      151             0.0000000000
      1386       151  ASP       H              10.3750000000       12.6210000000       34.4100000000  PROB      151             0.0000000000
      1387       152  TYR       N              12.1420000000       11.8120000000       31.3780000000  PROB      152             0.0000000000
      1388       152  TYR       CA             12.7030000000       11.3600000000       30.1100000000  PROB      152             0.0000000000
      1389       152  TYR       C              13.0140000000       12.5390000000       29.2240000000  PROB      152             0.0000000000
      1390       152  TYR       O              12.4580000000       13.6150000000       29.4080000000  PROB      152             0.0000000000
      1391       152  TYR       CB             11.7970000000       10.3300000000       29.4160000000  PROB      152             0.0000000000
      1392       152  TYR       CG             10.4740000000       10.9070000000       28.9620000000  PROB      152             0.0000000000
      1393       152  TYR       CD1            10.3390000000       11.2950000000       27.6140000000  PROB      152             0.0000000000
      1394       152  TYR       CD2             9.4120000000       11.0250000000       29.8810000000  PROB      152             0.0000000000
      1395       152  TYR       CE1             9.1060000000       11.7940000000       27.1660000000  PROB      152             0.0000000000
      1396       152  TYR       CE2             8.1770000000       11.5170000000       29.4320000000  PROB      152             0.0000000000
      1397       152  TYR       CZ              8.0380000000       11.8870000000       28.0790000000  PROB      152             0.0000000000
      1398       152  TYR       OH              6.8090000000       12.3390000000       27.6560000000  PROB      152             0.0000000000
      1399       152  TYR       H              11.3530000000       12.4300000000       31.4230000000  PROB      152             0.0000000000
      1400       152  TYR       HH              6.8640000000       12.8910000000       26.8680000000  PROB      152             0.0000000000
      1401       153  PHE       N              13.9200000000       12.3050000000       28.2740000000  PROB      153             0.0000000000
      1402       153  PHE       CA             14.2430000000       13.3750000000       27.3370000000  PROB      153             0.0000000000
      1403       153  PHE       C              14.9320000000       12.7640000000       26.1390000000  PROB      153             0.0000000000
      1404       153  PHE       O              15.8630000000       11.9950000000       26.3300000000  PROB      153             0.0000000000
      1405       153  PHE       CB             15.1640000000       14.4100000000       28.0050000000  PROB      153             0.0000000000
      1406       153  PHE       CG             15.1950000000       15.6910000000       27.2070000000  PROB      153             0.0000000000
      1407       153  PHE       CD1            16.3140000000       15.9750000000       26.3950000000  PROB      153             0.0000000000
      1408       153  PHE       CD2            14.1000000000       16.5790000000       27.2820000000  PROB      153             0.0000000000
      1409       153  PHE       CE1            16.3310000000       17.1610000000       25.6370000000  PROB      153             0.0000000000
      1410       153  PHE       CE2            14.1170000000       17.7660000000       26.5260000000  PROB      153             0.0000000000
      1411       153  PHE       CZ             15.2320000000       18.0420000000       25.7080000000  PROB      153             0.0000000000
      1412       153  PHE       H              14.3820000000       11.4150000000       28.2050000000  PROB      153             0.0000000000
      1413       154  PRO       N              14.4960000000       13.1180000000       24.9070000000  PROB      154             0.0000000000
      1414       154  PRO       CA             13.4270000000       14.0890000000       24.6410000000  PROB      154             0.0000000000
      1415       154  PRO       C              12.0740000000       13.3950000000       24.5730000000  PROB      154             0.0000000000
      1416       154  PRO       O              11.8460000000       12.3730000000       25.2040000000  PROB      154             0.0000000000
      1417       154  PRO       CB             13.9020000000       14.6240000000       23.2880000000  PROB      154             0.0000000000
      1418       154  PRO       CG             14.4200000000       13.3800000000       22.5630000000  PROB      154             0.0000000000
      1419       154  PRO       CD             15.0880000000       12.5910000000       23.6830000000  PROB      154             0.0000000000
      1420       155  GLU       N              11.2010000000       13.9570000000       23.7330000000  PROB      155             0.0000000000
      1421       155  GLU       CA             10.1070000000       13.1210000000       23.2580000000  PROB      155             0.0000000000
      1422       155  GLU       C              10.4560000000       12.6400000000       21.8530000000  PROB      155             0.0000000000
      1423       155  GLU       O              11.3820000000       13.1730000000       21.2530000000  PROB      155             0.0000000000
      1424       155  GLU       CB              8.8150000000       13.9340000000       23.3420000000  PROB      155             0.0000000000
      1425       155  GLU       CG              8.5100000000       14.2530000000       24.8000000000  PROB      155             0.0000000000
      1426       155  GLU       CD              7.0900000000       14.7280000000       24.9430000000  PROB      155             0.0000000000
      1427       155  GLU       OE1             6.2510000000       13.9110000000       25.3170000000  PROB      155             0.0000000000
      1428       155  GLU       OE2             6.8330000000       15.9020000000       24.6940000000  PROB      155             0.0000000000
      1429       155  GLU       H              11.3670000000       14.8260000000       23.2700000000  PROB      155             0.0000000000
      1430       156  PRO       N               9.7320000000       11.6260000000       21.3130000000  PROB      156             0.0000000000
      1431       156  PRO       CA              8.6330000000       10.9200000000       21.9760000000  PROB      156             0.0000000000
      1432       156  PRO       C               9.0670000000        9.6820000000       22.7500000000  PROB      156             0.0000000000
      1433       156  PRO       O               9.8270000000        8.8310000000       22.2960000000  PROB      156             0.0000000000
      1434       156  PRO       CB              7.7450000000       10.5950000000       20.7740000000  PROB      156             0.0000000000
      1435       156  PRO       CG              8.7310000000       10.2750000000       19.6450000000  PROB      156             0.0000000000
      1436       156  PRO       CD              9.9310000000       11.1730000000       19.9400000000  PROB      156             0.0000000000
      1437       157  VAL       N               8.4710000000        9.5800000000       23.9440000000  PROB      157             0.0000000000
      1438       157  VAL       CA              8.4670000000        8.2700000000       24.5910000000  PROB      157             0.0000000000
      1439       157  VAL       C               7.5040000000        7.3200000000       23.8550000000  PROB      157             0.0000000000
      1440       157  VAL       O               7.0370000000        7.6340000000       22.7590000000  PROB      157             0.0000000000
      1441       157  VAL       CB              8.1710000000        8.4860000000       26.0950000000  PROB      157             0.0000000000
      1442       157  VAL       CG1             6.6910000000        8.7540000000       26.3960000000  PROB      157             0.0000000000
      1443       157  VAL       CG2             8.8130000000        7.4210000000       26.9860000000  PROB      157             0.0000000000
      1444       157  VAL       H               7.9080000000       10.3300000000       24.2920000000  PROB      157             0.0000000000
      1445       158  THR       N               7.2160000000        6.1670000000       24.4660000000  PROB      158             0.0000000000
      1446       158  THR       CA              6.0790000000        5.3710000000       24.0180000000  PROB      158             0.0000000000
      1447       158  THR       C               5.5360000000        4.6800000000       25.2390000000  PROB      158             0.0000000000
      1448       158  THR       O               6.3250000000        4.1960000000       26.0380000000  PROB      158             0.0000000000
      1449       158  THR       CB              6.5100000000        4.3090000000       23.0030000000  PROB      158             0.0000000000
      1450       158  THR       CG2             5.3560000000        3.8820000000       22.0940000000  PROB      158             0.0000000000
      1451       158  THR       OG1             7.6260000000        4.7780000000       22.2320000000  PROB      158             0.0000000000
      1452       158  THR       H               7.7180000000        5.8410000000       25.2680000000  PROB      158             0.0000000000
      1453       158  THR       HG1             8.3740000000        4.6440000000       22.8190000000  PROB      158             0.0000000000
      1454       159  VAL       N               4.2070000000        4.6600000000       25.3600000000  PROB      159             0.0000000000
      1455       159  VAL       CA              3.6440000000        3.7710000000       26.3680000000  PROB      159             0.0000000000
      1456       159  VAL       C               2.4750000000        3.0540000000       25.7390000000  PROB      159             0.0000000000
      1457       159  VAL       O               1.4970000000        3.6810000000       25.3500000000  PROB      159             0.0000000000
      1458       159  VAL       CB              3.1620000000        4.5160000000       27.6260000000  PROB      159             0.0000000000
      1459       159  VAL       CG1             2.8260000000        3.5050000000       28.7260000000  PROB      159             0.0000000000
      1460       159  VAL       CG2             4.1400000000        5.5780000000       28.1350000000  PROB      159             0.0000000000
      1461       159  VAL       H               3.5790000000        5.1350000000       24.7450000000  PROB      159             0.0000000000
      1462       160  SER       N               2.6170000000        1.7360000000       25.6390000000  PROB      160             0.0000000000
      1463       160  SER       CA              1.3940000000        0.9720000000       25.4350000000  PROB      160             0.0000000000
      1464       160  SER       C               1.0850000000        0.2660000000       26.7360000000  PROB      160             0.0000000000
      1465       160  SER       O               1.8730000000        0.3450000000       27.6720000000  PROB      160             0.0000000000
      1466       160  SER       CB              1.5720000000        0.0140000000       24.2540000000  PROB      160             0.0000000000
      1467       160  SER       OG              2.9190000000       -0.4750000000       24.2000000000  PROB      160             0.0000000000
      1468       160  SER       H               3.4560000000        1.2590000000       25.9070000000  PROB      160             0.0000000000
      1469       160  SER       HG              2.9650000000       -1.0500000000       23.4470000000  PROB      160             0.0000000000
      1470       161  TRP       N              -0.0610000000       -0.4170000000       26.7880000000  PROB      161             0.0000000000
      1471       161  TRP       CA             -0.2400000000       -1.2380000000       27.9790000000  PROB      161             0.0000000000
      1472       161  TRP       C              -0.5120000000       -2.6700000000       27.5900000000  PROB      161             0.0000000000
      1473       161  TRP       O              -1.0010000000       -2.9540000000       26.5010000000  PROB      161             0.0000000000
      1474       161  TRP       CB             -1.3770000000       -0.7160000000       28.8530000000  PROB      161             0.0000000000
      1475       161  TRP       CG             -0.9680000000        0.4730000000       29.6860000000  PROB      161             0.0000000000
      1476       161  TRP       CD1            -0.6720000000        1.7700000000       29.2440000000  PROB      161             0.0000000000
      1477       161  TRP       CD2            -0.8380000000        0.5250000000       31.1200000000  PROB      161             0.0000000000
      1478       161  TRP       CE2            -0.4730000000        1.8700000000       31.4660000000  PROB      161             0.0000000000
      1479       161  TRP       CE3            -1.0000000000       -0.4460000000       32.1300000000  PROB      161             0.0000000000
      1480       161  TRP       NE1            -0.3810000000        2.5960000000       30.2830000000  PROB      161             0.0000000000
      1481       161  TRP       CZ2            -0.2800000000        2.2160000000       32.8190000000  PROB      161             0.0000000000
      1482       161  TRP       CZ3            -0.8000000000       -0.0860000000       33.4780000000  PROB      161             0.0000000000
      1483       161  TRP       CH2            -0.4450000000        1.2370000000       33.8200000000  PROB      161             0.0000000000
      1484       161  TRP       H              -0.7580000000       -0.4270000000       26.0700000000  PROB      161             0.0000000000
      1485       161  TRP       HE1            -0.1590000000        3.5530000000       30.1980000000  PROB      161             0.0000000000
      1486       162  ASN       N              -0.1760000000       -3.5660000000       28.5320000000  PROB      162             0.0000000000
      1487       162  ASN       CA             -0.4490000000       -5.0030000000       28.3930000000  PROB      162             0.0000000000
      1488       162  ASN       C              -0.1500000000       -5.5720000000       27.0230000000  PROB      162             0.0000000000
      1489       162  ASN       O              -1.0180000000       -6.0440000000       26.2960000000  PROB      162             0.0000000000
      1490       162  ASN       CB             -1.8810000000       -5.3650000000       28.8020000000  PROB      162             0.0000000000
      1491       162  ASN       CG             -2.0680000000       -5.2120000000       30.2950000000  PROB      162             0.0000000000
      1492       162  ASN       ND2            -2.9570000000       -6.0600000000       30.8100000000  PROB      162             0.0000000000
      1493       162  ASN       OD1            -1.4350000000       -4.4060000000       30.9630000000  PROB      162             0.0000000000
      1494       162  ASN       H               0.2350000000       -3.1970000000       29.3680000000  PROB      162             0.0000000000
      1495       162  ASN       HD21           -3.5110000000       -6.6680000000       30.2450000000  PROB      162             0.0000000000
      1496       162  ASN       HD22           -3.0340000000       -6.0760000000       31.8090000000  PROB      162             0.0000000000
      1497       163  SER       N               1.1420000000       -5.4560000000       26.6950000000  PROB      163             0.0000000000
      1498       163  SER       CA              1.6540000000       -5.9240000000       25.4080000000  PROB      163             0.0000000000
      1499       163  SER       C               0.9760000000       -5.3160000000       24.1900000000  PROB      163             0.0000000000
      1500       163  SER       O               0.8290000000       -5.9300000000       23.1420000000  PROB      163             0.0000000000
      1501       163  SER       CB              1.6570000000       -7.4550000000       25.3670000000  PROB      163             0.0000000000
      1502       163  SER       OG              2.2220000000       -7.9520000000       26.5900000000  PROB      163             0.0000000000
      1503       163  SER       H               1.7520000000       -4.9840000000       27.3310000000  PROB      163             0.0000000000
      1504       163  SER       HG              2.2010000000       -8.8970000000       26.5190000000  PROB      163             0.0000000000
      1505       164  GLY       N               0.5580000000       -4.0560000000       24.3810000000  PROB      164             0.0000000000
      1506       164  GLY       CA             -0.1340000000       -3.3940000000       23.2810000000  PROB      164             0.0000000000
      1507       164  GLY       C              -1.6500000000       -3.4770000000       23.3460000000  PROB      164             0.0000000000
      1508       164  GLY       O              -2.3530000000       -2.6150000000       22.8380000000  PROB      164             0.0000000000
      1509       164  GLY       H               0.6010000000       -3.6390000000       25.2900000000  PROB      164             0.0000000000
      1510       165  ALA       N              -2.1350000000       -4.5550000000       23.9820000000  PROB      165             0.0000000000
      1511       165  ALA       CA             -3.5790000000       -4.7740000000       23.9380000000  PROB      165             0.0000000000
      1512       165  ALA       C              -4.3930000000       -3.7680000000       24.7330000000  PROB      165             0.0000000000
      1513       165  ALA       O              -5.4480000000       -3.2950000000       24.3180000000  PROB      165             0.0000000000
      1514       165  ALA       CB             -3.9210000000       -6.1830000000       24.4270000000  PROB      165             0.0000000000
      1515       165  ALA       H              -1.5330000000       -5.1740000000       24.4870000000  PROB      165             0.0000000000
      1516       166  LEU       N              -3.8630000000       -3.4620000000       25.9260000000  PROB      166             0.0000000000
      1517       166  LEU       CA             -4.6410000000       -2.5320000000       26.7370000000  PROB      166             0.0000000000
      1518       166  LEU       C              -4.5090000000       -1.1110000000       26.2330000000  PROB      166             0.0000000000
      1519       166  LEU       O              -3.4580000000       -0.4830000000       26.2520000000  PROB      166             0.0000000000
      1520       166  LEU       CB             -4.3050000000       -2.6900000000       28.2190000000  PROB      166             0.0000000000
      1521       166  LEU       CG             -5.1820000000       -1.8970000000       29.1910000000  PROB      166             0.0000000000
      1522       166  LEU       CD1            -6.6680000000       -2.2380000000       29.0620000000  PROB      166             0.0000000000
      1523       166  LEU       CD2            -4.6830000000       -2.0610000000       30.6260000000  PROB      166             0.0000000000
      1524       166  LEU       H              -2.9090000000       -3.6890000000       26.1260000000  PROB      166             0.0000000000
      1525       167  THR       N              -5.6610000000       -0.6780000000       25.7260000000  PROB      167             0.0000000000
      1526       167  THR       CA             -5.7270000000        0.5650000000       24.9710000000  PROB      167             0.0000000000
      1527       167  THR       C              -6.8570000000        1.4360000000       25.4890000000  PROB      167             0.0000000000
      1528       167  THR       O              -6.6920000000        2.5780000000       25.9020000000  PROB      167             0.0000000000
      1529       167  THR       CB             -5.9430000000        0.1880000000       23.5070000000  PROB      167             0.0000000000
      1530       167  THR       CG2            -4.6300000000       -0.1010000000       22.7770000000  PROB      167             0.0000000000
      1531       167  THR       OG1            -6.8150000000       -0.9560000000       23.4450000000  PROB      167             0.0000000000
      1532       167  THR       H              -6.4440000000       -1.2970000000       25.7270000000  PROB      167             0.0000000000
      1533       167  THR       HG1            -6.2530000000       -1.7310000000       23.5160000000  PROB      167             0.0000000000
      1534       168  SER       N              -8.0460000000        0.8150000000       25.4850000000  PROB      168             0.0000000000
      1535       168  SER       CA             -9.1730000000        1.5140000000       26.0960000000  PROB      168             0.0000000000
      1536       168  SER       C              -8.9410000000        1.7930000000       27.5730000000  PROB      168             0.0000000000
      1537       168  SER       O              -8.3840000000        0.9800000000       28.3000000000  PROB      168             0.0000000000
      1538       168  SER       CB            -10.4660000000        0.7290000000       25.8660000000  PROB      168             0.0000000000
      1539       168  SER       OG            -11.5960000000        1.5910000000       26.0370000000  PROB      168             0.0000000000
      1540       168  SER       H              -8.1230000000       -0.0850000000       25.0570000000  PROB      168             0.0000000000
      1541       168  SER       HG            -12.3640000000        1.0890000000       25.7920000000  PROB      168             0.0000000000
      1542       169  GLY       N              -9.3550000000        3.0060000000       27.9630000000  PROB      169             0.0000000000
      1543       169  GLY       CA             -9.1260000000        3.4070000000       29.3490000000  PROB      169             0.0000000000
      1544       169  GLY       C              -7.7250000000        3.9090000000       29.6690000000  PROB      169             0.0000000000
      1545       169  GLY       O              -7.4510000000        4.3370000000       30.7850000000  PROB      169             0.0000000000
      1546       169  GLY       H              -9.7900000000        3.6120000000       27.2980000000  PROB      169             0.0000000000
      1547       170  VAL       N              -6.8430000000        3.8450000000       28.6550000000  PROB      170             0.0000000000
      1548       170  VAL       CA             -5.5080000000        4.3810000000       28.9020000000  PROB      170             0.0000000000
      1549       170  VAL       C              -5.4380000000        5.8770000000       28.6580000000  PROB      170             0.0000000000
      1550       170  VAL       O              -5.2440000000        6.3780000000       27.5550000000  PROB      170             0.0000000000
      1551       170  VAL       CB             -4.4370000000        3.6250000000       28.1030000000  PROB      170             0.0000000000
      1552       170  VAL       CG1            -3.0350000000        4.1830000000       28.3650000000  PROB      170             0.0000000000
      1553       170  VAL       CG2            -4.4920000000        2.1260000000       28.4070000000  PROB      170             0.0000000000
      1554       170  VAL       H              -7.0810000000        3.5190000000       27.7390000000  PROB      170             0.0000000000
      1555       171  HSD       N              -5.6080000000        6.5860000000       29.7720000000  PROB      171             0.0000000000
      1556       171  HSD       CA             -5.4010000000        8.0220000000       29.6800000000  PROB      171             0.0000000000
      1557       171  HSD       C              -3.9310000000        8.3720000000       29.7940000000  PROB      171             0.0000000000
      1558       171  HSD       O              -3.3710000000        8.5550000000       30.8690000000  PROB      171             0.0000000000
      1559       171  HSD       CB             -6.2580000000        8.7700000000       30.7070000000  PROB      171             0.0000000000
      1560       171  HSD       CG             -7.7240000000        8.6000000000       30.3750000000  PROB      171             0.0000000000
      1561       171  HSD       CD2            -8.5500000000        7.5150000000       30.6830000000  PROB      171             0.0000000000
      1562       171  HSD       ND1            -8.4510000000        9.5140000000       29.7030000000  PROB      171             0.0000000000
      1563       171  HSD       CE1            -9.7220000000        9.0180000000       29.5810000000  PROB      171             0.0000000000
      1564       171  HSD       NE2            -9.7810000000        7.7890000000       30.1850000000  PROB      171             0.0000000000
      1565       171  HSD       H              -5.6770000000        6.0860000000       30.6390000000  PROB      171             0.0000000000
      1566       171  HSD       HD1            -8.1490000000       10.3830000000       29.3670000000  PROB      171             0.0000000000
      1567       172  THR       N              -3.3250000000        8.4560000000       28.6100000000  PROB      172             0.0000000000
      1568       172  THR       CA             -1.9870000000        9.0340000000       28.5750000000  PROB      172             0.0000000000
      1569       172  THR       C              -2.0530000000       10.5430000000       28.3840000000  PROB      172             0.0000000000
      1570       172  THR       O              -2.8540000000       11.0700000000       27.6200000000  PROB      172             0.0000000000
      1571       172  THR       CB             -1.1650000000        8.3220000000       27.4940000000  PROB      172             0.0000000000
      1572       172  THR       CG2             0.2860000000        8.8060000000       27.3930000000  PROB      172             0.0000000000
      1573       172  THR       OG1            -1.1850000000        6.9090000000       27.7460000000  PROB      172             0.0000000000
      1574       172  THR       H              -3.8250000000        8.1980000000       27.7820000000  PROB      172             0.0000000000
      1575       172  THR       HG1            -1.1000000000        6.4800000000       26.9000000000  PROB      172             0.0000000000
      1576       173  PHE       N              -1.2030000000       11.2140000000       29.1610000000  PROB      173             0.0000000000
      1577       173  PHE       CA             -1.2150000000       12.6710000000       29.1910000000  PROB      173             0.0000000000
      1578       173  PHE       C              -0.0370000000       13.2150000000       28.4160000000  PROB      173             0.0000000000
      1579       173  PHE       O               1.0100000000       12.5850000000       28.3690000000  PROB      173             0.0000000000
      1580       173  PHE       CB             -1.1440000000       13.1440000000       30.6490000000  PROB      173             0.0000000000
      1581       173  PHE       CG             -2.3720000000       12.6840000000       31.3930000000  PROB      173             0.0000000000
      1582       173  PHE       CD1            -3.5040000000       13.5230000000       31.4260000000  PROB      173             0.0000000000
      1583       173  PHE       CD2            -2.3740000000       11.4250000000       32.0310000000  PROB      173             0.0000000000
      1584       173  PHE       CE1            -4.6640000000       13.0770000000       32.0820000000  PROB      173             0.0000000000
      1585       173  PHE       CE2            -3.5350000000       10.9840000000       32.6920000000  PROB      173             0.0000000000
      1586       173  PHE       CZ             -4.6750000000       11.8110000000       32.6980000000  PROB      173             0.0000000000
      1587       173  PHE       H              -0.5200000000       10.7110000000       29.6920000000  PROB      173             0.0000000000
      1588       174  PRO       N              -0.2250000000       14.4120000000       27.8100000000  PROB      174             0.0000000000
      1589       174  PRO       CA              0.9350000000       15.1410000000       27.2820000000  PROB      174             0.0000000000
      1590       174  PRO       C               1.9620000000       15.3970000000       28.3750000000  PROB      174             0.0000000000
      1591       174  PRO       O               1.6100000000       15.5600000000       29.5410000000  PROB      174             0.0000000000
      1592       174  PRO       CB              0.3090000000       16.4410000000       26.7630000000  PROB      174             0.0000000000
      1593       174  PRO       CG             -1.1640000000       16.1190000000       26.5100000000  PROB      174             0.0000000000
      1594       174  PRO       CD             -1.4830000000       15.1240000000       27.6170000000  PROB      174             0.0000000000
      1595       175  ALA       N               3.2350000000       15.4040000000       27.9680000000  PROB      175             0.0000000000
      1596       175  ALA       CA              4.2330000000       15.5750000000       29.0160000000  PROB      175             0.0000000000
      1597       175  ALA       C               4.3300000000       16.9840000000       29.5590000000  PROB      175             0.0000000000
      1598       175  ALA       O               4.2390000000       17.9760000000       28.8460000000  PROB      175             0.0000000000
      1599       175  ALA       CB              5.6070000000       15.1480000000       28.5190000000  PROB      175             0.0000000000
      1600       175  ALA       H               3.5150000000       15.3250000000       27.0110000000  PROB      175             0.0000000000
      1601       176  VAL       N               4.5410000000       17.0250000000       30.8770000000  PROB      176             0.0000000000
      1602       176  VAL       CA              5.0170000000       18.2790000000       31.4430000000  PROB      176             0.0000000000
      1603       176  VAL       C               6.5240000000       18.3690000000       31.3010000000  PROB      176             0.0000000000
      1604       176  VAL       O               7.2360000000       17.3680000000       31.3200000000  PROB      176             0.0000000000
      1605       176  VAL       CB              4.5890000000       18.4250000000       32.9130000000  PROB      176             0.0000000000
      1606       176  VAL       CG1             3.0730000000       18.5860000000       33.0160000000  PROB      176             0.0000000000
      1607       176  VAL       CG2             5.0990000000       17.2820000000       33.7980000000  PROB      176             0.0000000000
      1608       176  VAL       H               4.5900000000       16.1660000000       31.3830000000  PROB      176             0.0000000000
      1609       177  LEU       N               6.9850000000       19.6130000000       31.1520000000  PROB      177             0.0000000000
      1610       177  LEU       CA              8.4290000000       19.7710000000       31.2160000000  PROB      177             0.0000000000
      1611       177  LEU       C               8.8330000000       20.1980000000       32.6090000000  PROB      177             0.0000000000
      1612       177  LEU       O               8.5210000000       21.2900000000       33.0630000000  PROB      177             0.0000000000
      1613       177  LEU       CB              8.9160000000       20.7700000000       30.1630000000  PROB      177             0.0000000000
      1614       177  LEU       CG             10.4400000000       20.7890000000       30.0010000000  PROB      177             0.0000000000
      1615       177  LEU       CD1            10.9760000000       19.4570000000       29.4750000000  PROB      177             0.0000000000
      1616       177  LEU       CD2            10.9070000000       21.9640000000       29.1430000000  PROB      177             0.0000000000
      1617       177  LEU       H               6.3710000000       20.4000000000       31.1630000000  PROB      177             0.0000000000
      1618       178  GLN       N               9.5260000000       19.2730000000       33.2760000000  PROB      178             0.0000000000
      1619       178  GLN       CA             10.0390000000       19.6210000000       34.5970000000  PROB      178             0.0000000000
      1620       178  GLN       C              11.2010000000       20.5830000000       34.4740000000  PROB      178             0.0000000000
      1621       178  GLN       O              11.9230000000       20.5790000000       33.4820000000  PROB      178             0.0000000000
      1622       178  GLN       CB             10.5060000000       18.3660000000       35.3310000000  PROB      178             0.0000000000
      1623       178  GLN       CG              9.4710000000       17.2410000000       35.3510000000  PROB      178             0.0000000000
      1624       178  GLN       CD             10.1510000000       15.9690000000       35.7940000000  PROB      178             0.0000000000
      1625       178  GLN       NE2            10.7220000000       15.3050000000       34.7900000000  PROB      178             0.0000000000
      1626       178  GLN       OE1            10.2060000000       15.6130000000       36.9680000000  PROB      178             0.0000000000
      1627       178  GLN       H               9.7950000000       18.4290000000       32.8140000000  PROB      178             0.0000000000
      1628       178  GLN       HE21           10.5900000000       15.5970000000       33.8400000000  PROB      178             0.0000000000
      1629       178  GLN       HE22           11.3290000000       14.5320000000       34.9800000000  PROB      178             0.0000000000
      1630       179  SER       N              11.3790000000       21.3780000000       35.5370000000  PROB      179             0.0000000000
      1631       179  SER       CA             12.4420000000       22.3870000000       35.5710000000  PROB      179             0.0000000000
      1632       179  SER       C              13.8620000000       21.9270000000       35.2540000000  PROB      179             0.0000000000
      1633       179  SER       O              14.7250000000       22.6990000000       34.8610000000  PROB      179             0.0000000000
      1634       179  SER       CB             12.3940000000       23.0990000000       36.9220000000  PROB      179             0.0000000000
      1635       179  SER       OG             11.0360000000       23.1150000000       37.3900000000  PROB      179             0.0000000000
      1636       179  SER       H              10.6940000000       21.4150000000       36.2650000000  PROB      179             0.0000000000
      1637       179  SER       HG             10.9600000000       23.8520000000       37.9850000000  PROB      179             0.0000000000
      1638       180  SER       N              14.0640000000       20.6150000000       35.4210000000  PROB      180             0.0000000000
      1639       180  SER       CA             15.3370000000       19.9990000000       35.0570000000  PROB      180             0.0000000000
      1640       180  SER       C              15.6070000000       19.8500000000       33.5610000000  PROB      180             0.0000000000
      1641       180  SER       O              16.6140000000       19.2900000000       33.1470000000  PROB      180             0.0000000000
      1642       180  SER       CB             15.3920000000       18.6390000000       35.7500000000  PROB      180             0.0000000000
      1643       180  SER       OG             14.0590000000       18.1020000000       35.8380000000  PROB      180             0.0000000000
      1644       180  SER       H              13.3380000000       20.0030000000       35.7340000000  PROB      180             0.0000000000
      1645       180  SER       HG             14.1580000000       17.1730000000       36.0220000000  PROB      180             0.0000000000
      1646       181  GLY       N              14.6460000000       20.3360000000       32.7580000000  PROB      181             0.0000000000
      1647       181  GLY       CA             14.7350000000       20.0760000000       31.3250000000  PROB      181             0.0000000000
      1648       181  GLY       C              14.3040000000       18.6670000000       30.9520000000  PROB      181             0.0000000000
      1649       181  GLY       O              14.6160000000       18.1540000000       29.8860000000  PROB      181             0.0000000000
      1650       181  GLY       H              13.8260000000       20.7590000000       33.1400000000  PROB      181             0.0000000000
      1651       182  LEU       N              13.5730000000       18.0510000000       31.8930000000  PROB      182             0.0000000000
      1652       182  LEU       CA             13.2020000000       16.6600000000       31.6550000000  PROB      182             0.0000000000
      1653       182  LEU       C              11.7040000000       16.5190000000       31.5710000000  PROB      182             0.0000000000
      1654       182  LEU       O              10.9750000000       16.9960000000       32.4310000000  PROB      182             0.0000000000
      1655       182  LEU       CB             13.7360000000       15.7640000000       32.7740000000  PROB      182             0.0000000000
      1656       182  LEU       CG             15.2600000000       15.7660000000       32.9120000000  PROB      182             0.0000000000
      1657       182  LEU       CD1            15.7080000000       15.0640000000       34.1930000000  PROB      182             0.0000000000
      1658       182  LEU       CD2            15.9530000000       15.1910000000       31.6770000000  PROB      182             0.0000000000
      1659       182  LEU       H              13.2390000000       18.5500000000       32.6920000000  PROB      182             0.0000000000
      1660       183  TYR       N              11.2590000000       15.8480000000       30.5110000000  PROB      183             0.0000000000
      1661       183  TYR       CA              9.8240000000       15.6010000000       30.4180000000  PROB      183             0.0000000000
      1662       183  TYR       C               9.3360000000       14.6140000000       31.4600000000  PROB      183             0.0000000000
      1663       183  TYR       O              10.1090000000       13.8630000000       32.0510000000  PROB      183             0.0000000000
      1664       183  TYR       CB              9.4660000000       15.0510000000       29.0430000000  PROB      183             0.0000000000
      1665       183  TYR       CG              9.5240000000       16.1000000000       27.9640000000  PROB      183             0.0000000000
      1666       183  TYR       CD1            10.6160000000       16.1050000000       27.0730000000  PROB      183             0.0000000000
      1667       183  TYR       CD2             8.4570000000       17.0130000000       27.8470000000  PROB      183             0.0000000000
      1668       183  TYR       CE1            10.5890000000       16.9820000000       25.9760000000  PROB      183             0.0000000000
      1669       183  TYR       CE2             8.4260000000       17.8840000000       26.7490000000  PROB      183             0.0000000000
      1670       183  TYR       CZ              9.4720000000       17.8250000000       25.8070000000  PROB      183             0.0000000000
      1671       183  TYR       OH              9.3880000000       18.6030000000       24.6730000000  PROB      183             0.0000000000
      1672       183  TYR       H              11.9030000000       15.3820000000       29.9030000000  PROB      183             0.0000000000
      1673       183  TYR       HH              8.5540000000       18.3880000000       24.2620000000  PROB      183             0.0000000000
      1674       184  SER       N               8.0120000000       14.6320000000       31.6310000000  PROB      184             0.0000000000
      1675       184  SER       CA              7.3630000000       13.5880000000       32.4110000000  PROB      184             0.0000000000
      1676       184  SER       C               5.9130000000       13.4890000000       32.0030000000  PROB      184             0.0000000000
      1677       184  SER       O               5.2210000000       14.4950000000       31.9290000000  PROB      184             0.0000000000
      1678       184  SER       CB              7.4710000000       13.8840000000       33.9090000000  PROB      184             0.0000000000
      1679       184  SER       OG              7.2590000000       12.6930000000       34.6730000000  PROB      184             0.0000000000
      1680       184  SER       H               7.4660000000       15.3840000000       31.2520000000  PROB      184             0.0000000000
      1681       184  SER       HG              7.2050000000       11.9710000000       34.0500000000  PROB      184             0.0000000000
      1682       185  LEU       N               5.4740000000       12.2560000000       31.7380000000  PROB      185             0.0000000000
      1683       185  LEU       CA              4.0380000000       12.1440000000       31.5090000000  PROB      185             0.0000000000
      1684       185  LEU       C               3.4080000000       11.0620000000       32.3420000000  PROB      185             0.0000000000
      1685       185  LEU       O               4.0750000000       10.1550000000       32.8260000000  PROB      185             0.0000000000
      1686       185  LEU       CB              3.6810000000       12.0140000000       30.0160000000  PROB      185             0.0000000000
      1687       185  LEU       CG              4.2020000000       10.8460000000       29.1620000000  PROB      185             0.0000000000
      1688       185  LEU       CD1             3.6330000000        9.4730000000       29.5250000000  PROB      185             0.0000000000
      1689       185  LEU       CD2             3.9160000000       11.1250000000       27.6860000000  PROB      185             0.0000000000
      1690       185  LEU       H               6.0630000000       11.4490000000       31.8060000000  PROB      185             0.0000000000
      1691       186  SER       N               2.0890000000       11.1810000000       32.4660000000  PROB      186             0.0000000000
      1692       186  SER       CA              1.4010000000       10.0740000000       33.1090000000  PROB      186             0.0000000000
      1693       186  SER       C               0.7500000000        9.1870000000       32.0730000000  PROB      186             0.0000000000
      1694       186  SER       O               0.2220000000        9.6550000000       31.0730000000  PROB      186             0.0000000000
      1695       186  SER       CB              0.3600000000       10.6130000000       34.0850000000  PROB      186             0.0000000000
      1696       186  SER       OG              0.8470000000       11.8180000000       34.6850000000  PROB      186             0.0000000000
      1697       186  SER       H               1.5860000000       11.9450000000       32.0690000000  PROB      186             0.0000000000
      1698       186  SER       HG              0.1730000000       12.4810000000       34.5470000000  PROB      186             0.0000000000
      1699       187  SER       N               0.7980000000        7.8890000000       32.3520000000  PROB      187             0.0000000000
      1700       187  SER       CA             -0.0290000000        6.9990000000       31.5540000000  PROB      187             0.0000000000
      1701       187  SER       C              -0.8160000000        6.1500000000       32.5170000000  PROB      187             0.0000000000
      1702       187  SER       O              -0.2730000000        5.3050000000       33.2170000000  PROB      187             0.0000000000
      1703       187  SER       CB              0.8500000000        6.1640000000       30.6230000000  PROB      187             0.0000000000
      1704       187  SER       OG              0.0540000000        5.3870000000       29.7200000000  PROB      187             0.0000000000
      1705       187  SER       H               1.3440000000        7.5350000000       33.1140000000  PROB      187             0.0000000000
      1706       187  SER       HG             -0.3980000000        6.0040000000       29.1420000000  PROB      187             0.0000000000
      1707       188  VAL       N              -2.1070000000        6.4650000000       32.5910000000  PROB      188             0.0000000000
      1708       188  VAL       CA             -2.8950000000        5.7270000000       33.5700000000  PROB      188             0.0000000000
      1709       188  VAL       C              -3.9660000000        4.9160000000       32.8820000000  PROB      188             0.0000000000
      1710       188  VAL       O              -4.2990000000        5.1660000000       31.7310000000  PROB      188             0.0000000000
      1711       188  VAL       CB             -3.4960000000        6.6810000000       34.6110000000  PROB      188             0.0000000000
      1712       188  VAL       CG1            -2.4020000000        7.3480000000       35.4480000000  PROB      188             0.0000000000
      1713       188  VAL       CG2            -4.4130000000        7.7140000000       33.9570000000  PROB      188             0.0000000000
      1714       188  VAL       H              -2.5370000000        7.1140000000       31.9590000000  PROB      188             0.0000000000
      1715       189  VAL       N              -4.4980000000        3.9510000000       33.6340000000  PROB      189             0.0000000000
      1716       189  VAL       CA             -5.6410000000        3.2300000000       33.0980000000  PROB      189             0.0000000000
      1717       189  VAL       C              -6.6920000000        3.0260000000       34.1720000000  PROB      189             0.0000000000
      1718       189  VAL       O              -6.4090000000        2.6240000000       35.2980000000  PROB      189             0.0000000000
      1719       189  VAL       CB             -5.1930000000        1.9210000000       32.4180000000  PROB      189             0.0000000000
      1720       189  VAL       CG1            -4.4390000000        0.9860000000       33.3650000000  PROB      189             0.0000000000
      1721       189  VAL       CG2            -6.3510000000        1.2290000000       31.6970000000  PROB      189             0.0000000000
      1722       189  VAL       H              -4.1600000000        3.7590000000       34.5570000000  PROB      189             0.0000000000
      1723       190  THR       N              -7.9280000000        3.3550000000       33.7830000000  PROB      190             0.0000000000
      1724       190  THR       CA             -9.0200000000        3.2310000000       34.7450000000  PROB      190             0.0000000000
      1725       190  THR       C              -9.5780000000        1.8230000000       34.8440000000  PROB      190             0.0000000000
      1726       190  THR       O             -10.6860000000        1.5290000000       34.4080000000  PROB      190             0.0000000000
      1727       190  THR       CB            -10.1060000000        4.2330000000       34.3770000000  PROB      190             0.0000000000
      1728       190  THR       CG2            -9.6300000000        5.6650000000       34.6180000000  PROB      190             0.0000000000
      1729       190  THR       OG1           -10.4770000000        4.0580000000       33.0040000000  PROB      190             0.0000000000
      1730       190  THR       H              -8.1120000000        3.6740000000       32.8490000000  PROB      190             0.0000000000
      1731       190  THR       HG1           -10.9050000000        3.2060000000       32.9740000000  PROB      190             0.0000000000
      1732       191  VAL       N              -8.7320000000        0.9520000000       35.3980000000  PROB      191             0.0000000000
      1733       191  VAL       CA             -9.1710000000       -0.4330000000       35.5200000000  PROB      191             0.0000000000
      1734       191  VAL       C              -9.9030000000       -0.7190000000       36.8180000000  PROB      191             0.0000000000
      1735       191  VAL       O              -9.4810000000       -0.3470000000       37.9080000000  PROB      191             0.0000000000
      1736       191  VAL       CB             -8.0050000000       -1.4020000000       35.2960000000  PROB      191             0.0000000000
      1737       191  VAL       CG1            -7.7370000000       -1.5510000000       33.7990000000  PROB      191             0.0000000000
      1738       191  VAL       CG2            -6.7480000000       -0.9970000000       36.0700000000  PROB      191             0.0000000000
      1739       191  VAL       H              -7.8900000000        1.3020000000       35.8110000000  PROB      191             0.0000000000
      1740       192  PRO       N             -11.0680000000       -1.3860000000       36.6560000000  PROB      192             0.0000000000
      1741       192  PRO       CA            -11.8660000000       -1.7740000000       37.8200000000  PROB      192             0.0000000000
      1742       192  PRO       C             -11.1110000000       -2.5410000000       38.8910000000  PROB      192             0.0000000000
      1743       192  PRO       O             -10.2520000000       -3.3740000000       38.6300000000  PROB      192             0.0000000000
      1744       192  PRO       CB            -12.9970000000       -2.6000000000       37.2000000000  PROB      192             0.0000000000
      1745       192  PRO       CG            -13.1350000000       -2.0680000000       35.7760000000  PROB      192             0.0000000000
      1746       192  PRO       CD            -11.6910000000       -1.7720000000       35.3940000000  PROB      192             0.0000000000
      1747       193  SER       N             -11.5240000000       -2.2580000000       40.1260000000  PROB      193             0.0000000000
      1748       193  SER       CA            -11.0520000000       -2.9960000000       41.2900000000  PROB      193             0.0000000000
      1749       193  SER       C             -11.0110000000       -4.5100000000       41.1250000000  PROB      193             0.0000000000
      1750       193  SER       O             -10.0340000000       -5.1750000000       41.4410000000  PROB      193             0.0000000000
      1751       193  SER       CB            -11.8830000000       -2.5580000000       42.4930000000  PROB      193             0.0000000000
      1752       193  SER       OG            -12.0760000000       -1.1350000000       42.4440000000  PROB      193             0.0000000000
      1753       193  SER       H             -12.1230000000       -1.4750000000       40.2810000000  PROB      193             0.0000000000
      1754       193  SER       HG            -12.9460000000       -0.9570000000       42.0800000000  PROB      193             0.0000000000
      1755       194  SER       N             -12.1050000000       -5.0250000000       40.5420000000  PROB      194             0.0000000000
      1756       194  SER       CA            -12.1210000000       -6.4600000000       40.2490000000  PROB      194             0.0000000000
      1757       194  SER       C             -11.0130000000       -6.9550000000       39.3200000000  PROB      194             0.0000000000
      1758       194  SER       O             -10.4720000000       -8.0490000000       39.4520000000  PROB      194             0.0000000000
      1759       194  SER       CB            -13.4940000000       -6.8510000000       39.7040000000  PROB      194             0.0000000000
      1760       194  SER       OG            -14.5140000000       -6.2210000000       40.4900000000  PROB      194             0.0000000000
      1761       194  SER       H             -12.9010000000       -4.4460000000       40.3600000000  PROB      194             0.0000000000
      1762       194  SER       HG            -14.6920000000       -5.3770000000       40.0870000000  PROB      194             0.0000000000
      1763       195  SER       N             -10.6880000000       -6.0910000000       38.3510000000  PROB      195             0.0000000000
      1764       195  SER       CA             -9.6380000000       -6.5290000000       37.4490000000  PROB      195             0.0000000000
      1765       195  SER       C              -8.2210000000       -6.2140000000       37.9050000000  PROB      195             0.0000000000
      1766       195  SER       O              -7.2600000000       -6.7420000000       37.3540000000  PROB      195             0.0000000000
      1767       195  SER       CB             -9.9450000000       -6.0640000000       36.0220000000  PROB      195             0.0000000000
      1768       195  SER       OG             -9.9190000000       -4.6360000000       35.9360000000  PROB      195             0.0000000000
      1769       195  SER       H             -11.0270000000       -5.1530000000       38.2810000000  PROB      195             0.0000000000
      1770       195  SER       HG             -9.0430000000       -4.4210000000       35.6120000000  PROB      195             0.0000000000
      1771       196  LEU       N              -8.1200000000       -5.3630000000       38.9470000000  PROB      196             0.0000000000
      1772       196  LEU       CA             -6.8090000000       -4.9210000000       39.4500000000  PROB      196             0.0000000000
      1773       196  LEU       C              -5.6270000000       -5.8920000000       39.5440000000  PROB      196             0.0000000000
      1774       196  LEU       O              -4.5650000000       -5.5720000000       39.0330000000  PROB      196             0.0000000000
      1775       196  LEU       CB             -6.9110000000       -4.1460000000       40.7720000000  PROB      196             0.0000000000
      1776       196  LEU       CG             -7.5650000000       -2.7670000000       40.7170000000  PROB      196             0.0000000000
      1777       196  LEU       CD1            -7.5600000000       -2.1160000000       42.1010000000  PROB      196             0.0000000000
      1778       196  LEU       CD2            -6.9350000000       -1.8510000000       39.6730000000  PROB      196             0.0000000000
      1779       196  LEU       H              -8.9520000000       -4.9210000000       39.2850000000  PROB      196             0.0000000000
      1780       197  GLY       N              -5.7500000000       -7.0610000000       40.2070000000  PROB      197             0.0000000000
      1781       197  GLY       CA             -6.9380000000       -7.6660000000       40.8120000000  PROB      197             0.0000000000
      1782       197  GLY       C              -7.0880000000       -9.0760000000       40.2830000000  PROB      197             0.0000000000
      1783       197  GLY       O              -7.2760000000      -10.0440000000       41.0040000000  PROB      197             0.0000000000
      1784       197  GLY       H              -4.8920000000       -7.5710000000       40.2410000000  PROB      197             0.0000000000
      1785       198  THR       N              -6.9350000000       -9.1270000000       38.9590000000  PROB      198             0.0000000000
      1786       198  THR       CA             -6.9250000000      -10.3980000000       38.2440000000  PROB      198             0.0000000000
      1787       198  THR       C              -5.9480000000      -10.3350000000       37.0810000000  PROB      198             0.0000000000
      1788       198  THR       O              -5.0850000000      -11.1820000000       36.8930000000  PROB      198             0.0000000000
      1789       198  THR       CB             -8.3390000000      -10.7300000000       37.7530000000  PROB      198             0.0000000000
      1790       198  THR       CG2            -9.1000000000      -11.6420000000       38.7170000000  PROB      198             0.0000000000
      1791       198  THR       OG1            -9.0760000000       -9.5200000000       37.5250000000  PROB      198             0.0000000000
      1792       198  THR       H              -6.8360000000       -8.2750000000       38.4500000000  PROB      198             0.0000000000
      1793       198  THR       HG1            -9.4870000000       -9.2910000000       38.3590000000  PROB      198             0.0000000000
      1794       199  GLN       N              -6.1120000000       -9.2550000000       36.3080000000  PROB      199             0.0000000000
      1795       199  GLN       CA             -5.2270000000       -9.0810000000       35.1640000000  PROB      199             0.0000000000
      1796       199  GLN       C              -4.0110000000       -8.2360000000       35.4950000000  PROB      199             0.0000000000
      1797       199  GLN       O              -4.1230000000       -7.0600000000       35.8040000000  PROB      199             0.0000000000
      1798       199  GLN       CB             -6.0380000000       -8.4750000000       34.0070000000  PROB      199             0.0000000000
      1799       199  GLN       CG             -5.2650000000       -8.1120000000       32.7310000000  PROB      199             0.0000000000
      1800       199  GLN       CD             -4.6060000000       -9.3360000000       32.1290000000  PROB      199             0.0000000000
      1801       199  GLN       NE2            -3.2770000000       -9.2480000000       32.0450000000  PROB      199             0.0000000000
      1802       199  GLN       OE1            -5.2430000000      -10.3070000000       31.7530000000  PROB      199             0.0000000000
      1803       199  GLN       H              -6.7880000000       -8.5560000000       36.5460000000  PROB      199             0.0000000000
      1804       199  GLN       HE21           -2.7850000000       -8.4360000000       32.3620000000  PROB      199             0.0000000000
      1805       199  GLN       HE22           -2.7890000000      -10.0270000000       31.6580000000  PROB      199             0.0000000000
      1806       200  THR       N              -2.8360000000       -8.8720000000       35.3540000000  PROB      200             0.0000000000
      1807       200  THR       CA             -1.5770000000       -8.1190000000       35.3340000000  PROB      200             0.0000000000
      1808       200  THR       C              -1.6300000000       -6.8660000000       34.4640000000  PROB      200             0.0000000000
      1809       200  THR       O              -2.0540000000       -6.9240000000       33.3130000000  PROB      200             0.0000000000
      1810       200  THR       CB             -0.4880000000       -9.0660000000       34.8170000000  PROB      200             0.0000000000
      1811       200  THR       CG2             0.8910000000       -8.4200000000       34.6470000000  PROB      200             0.0000000000
      1812       200  THR       OG1            -0.4170000000      -10.2260000000       35.6530000000  PROB      200             0.0000000000
      1813       200  THR       H              -2.8110000000       -9.8690000000       35.2830000000  PROB      200             0.0000000000
      1814       200  THR       HG1            -0.1270000000       -9.9140000000       36.5140000000  PROB      200             0.0000000000
      1815       201  TYR       N              -1.1740000000       -5.7510000000       35.0490000000  PROB      201             0.0000000000
      1816       201  TYR       CA             -1.0310000000       -4.5700000000       34.2040000000  PROB      201             0.0000000000
      1817       201  TYR       C               0.4190000000       -4.2230000000       34.0020000000  PROB      201             0.0000000000
      1818       201  TYR       O               1.2240000000       -4.3050000000       34.9220000000  PROB      201             0.0000000000
      1819       201  TYR       CB             -1.7890000000       -3.3730000000       34.7790000000  PROB      201             0.0000000000
      1820       201  TYR       CG             -3.2510000000       -3.7220000000       34.8900000000  PROB      201             0.0000000000
      1821       201  TYR       CD1            -4.0000000000       -3.9370000000       33.7150000000  PROB      201             0.0000000000
      1822       201  TYR       CD2            -3.8150000000       -3.8460000000       36.1740000000  PROB      201             0.0000000000
      1823       201  TYR       CE1            -5.3370000000       -4.3450000000       33.8280000000  PROB      201             0.0000000000
      1824       201  TYR       CE2            -5.1520000000       -4.2480000000       36.2860000000  PROB      201             0.0000000000
      1825       201  TYR       CZ             -5.8830000000       -4.5170000000       35.1140000000  PROB      201             0.0000000000
      1826       201  TYR       OH             -7.1720000000       -4.9830000000       35.2380000000  PROB      201             0.0000000000
      1827       201  TYR       H              -0.8620000000       -5.7520000000       35.9980000000  PROB      201             0.0000000000
      1828       201  TYR       HH             -7.0950000000       -5.7520000000       35.7990000000  PROB      201             0.0000000000
      1829       202  ILE       N               0.7180000000       -3.8610000000       32.7530000000  PROB      202             0.0000000000
      1830       202  ILE       CA              2.0840000000       -3.4870000000       32.4090000000  PROB      202             0.0000000000
      1831       202  ILE       C               2.0480000000       -2.2260000000       31.5750000000  PROB      202             0.0000000000
      1832       202  ILE       O               1.4650000000       -2.2090000000       30.4980000000  PROB      202             0.0000000000
      1833       202  ILE       CB              2.7860000000       -4.5980000000       31.6040000000  PROB      202             0.0000000000
      1834       202  ILE       CG1             2.6620000000       -5.9800000000       32.2480000000  PROB      202             0.0000000000
      1835       202  ILE       CG2             4.2520000000       -4.2400000000       31.3480000000  PROB      202             0.0000000000
      1836       202  ILE       CD              3.2020000000       -7.1060000000       31.3630000000  PROB      202             0.0000000000
      1837       202  ILE       H              -0.0030000000       -3.8320000000       32.0580000000  PROB      202             0.0000000000
      1838       203  CYS       N               2.7030000000       -1.1810000000       32.0870000000  PROB      203             0.0000000000
      1839       203  CYS       CA              2.9870000000       -0.0930000000       31.1620000000  PROB      203             0.0000000000
      1840       203  CYS       C               4.2220000000       -0.3900000000       30.3400000000  PROB      203             0.0000000000
      1841       203  CYS       O               5.3550000000       -0.3570000000       30.8040000000  PROB      203             0.0000000000
      1842       203  CYS       CB              3.0910000000        1.2420000000       31.8970000000  PROB      203             0.0000000000
      1843       203  CYS       SG              4.2620000000        1.2760000000       33.2760000000  PROB      203             0.0000000000
      1844       203  CYS       H               3.1620000000       -1.2380000000       32.9740000000  PROB      203             0.0000000000
      1845       204  ASN       N               3.9400000000       -0.7220000000       29.0800000000  PROB      204             0.0000000000
      1846       204  ASN       CA              5.0150000000       -0.9970000000       28.1300000000  PROB      204             0.0000000000
      1847       204  ASN       C               5.6720000000        0.2760000000       27.6420000000  PROB      204             0.0000000000
      1848       204  ASN       O               5.3880000000        0.7960000000       26.5670000000  PROB      204             0.0000000000
      1849       204  ASN       CB              4.5120000000       -1.7940000000       26.9220000000  PROB      204             0.0000000000
      1850       204  ASN       CG              3.8480000000       -3.0830000000       27.3510000000  PROB      204             0.0000000000
      1851       204  ASN       ND2             4.6940000000       -4.0210000000       27.7850000000  PROB      204             0.0000000000
      1852       204  ASN       OD1             2.6360000000       -3.2450000000       27.2820000000  PROB      204             0.0000000000
      1853       204  ASN       H               2.9840000000       -0.6860000000       28.7850000000  PROB      204             0.0000000000
      1854       204  ASN       HD21            5.6780000000       -3.8270000000       27.8310000000  PROB      204             0.0000000000
      1855       204  ASN       HD22            4.3660000000       -4.9160000000       28.0750000000  PROB      204             0.0000000000
      1856       205  VAL       N               6.5650000000        0.7780000000       28.5000000000  PROB      205             0.0000000000
      1857       205  VAL       CA              7.2610000000        1.9940000000       28.1020000000  PROB      205             0.0000000000
      1858       205  VAL       C               8.4610000000        1.6870000000       27.2260000000  PROB      205             0.0000000000
      1859       205  VAL       O               9.2800000000        0.8350000000       27.5380000000  PROB      205             0.0000000000
      1860       205  VAL       CB              7.6630000000        2.7980000000       29.3480000000  PROB      205             0.0000000000
      1861       205  VAL       CG1             8.3550000000        4.1220000000       29.0090000000  PROB      205             0.0000000000
      1862       205  VAL       CG2             6.4470000000        3.0220000000       30.2480000000  PROB      205             0.0000000000
      1863       205  VAL       H               6.7660000000        0.3050000000       29.3620000000  PROB      205             0.0000000000
      1864       206  ASN       N               8.5420000000        2.4300000000       26.1190000000  PROB      206             0.0000000000
      1865       206  ASN       CA              9.7890000000        2.4420000000       25.3610000000  PROB      206             0.0000000000
      1866       206  ASN       C              10.1750000000        3.8630000000       25.0150000000  PROB      206             0.0000000000
      1867       206  ASN       O               9.5220000000        4.5440000000       24.2270000000  PROB      206             0.0000000000
      1868       206  ASN       CB              9.7050000000        1.5810000000       24.0910000000  PROB      206             0.0000000000
      1869       206  ASN       CG             11.0690000000        1.4870000000       23.4150000000  PROB      206             0.0000000000
      1870       206  ASN       ND2            11.1880000000        0.4640000000       22.5680000000  PROB      206             0.0000000000
      1871       206  ASN       OD1            11.9700000000        2.2820000000       23.6440000000  PROB      206             0.0000000000
      1872       206  ASN       H               7.7710000000        3.0250000000       25.9000000000  PROB      206             0.0000000000
      1873       206  ASN       HD21           10.4450000000       -0.1650000000       22.3520000000  PROB      206             0.0000000000
      1874       206  ASN       HD22           12.0800000000        0.3140000000       22.1300000000  PROB      206             0.0000000000
      1875       207  HSD       N              11.2780000000        4.2930000000       25.6260000000  PROB      207             0.0000000000
      1876       207  HSD       CA             11.8220000000        5.5560000000       25.1470000000  PROB      207             0.0000000000
      1877       207  HSD       C              12.6510000000        5.4010000000       23.8890000000  PROB      207             0.0000000000
      1878       207  HSD       O              13.8530000000        5.1720000000       23.9320000000  PROB      207             0.0000000000
      1879       207  HSD       CB             12.6170000000        6.2430000000       26.2470000000  PROB      207             0.0000000000
      1880       207  HSD       CG             12.9370000000        7.6730000000       25.8830000000  PROB      207             0.0000000000
      1881       207  HSD       CD2            14.0400000000        8.4130000000       26.3140000000  PROB      207             0.0000000000
      1882       207  HSD       ND1            12.1750000000        8.4470000000       25.0860000000  PROB      207             0.0000000000
      1883       207  HSD       CE1            12.7890000000        9.6660000000       25.0150000000  PROB      207             0.0000000000
      1884       207  HSD       NE2            13.9300000000        9.6450000000       25.7660000000  PROB      207             0.0000000000
      1885       207  HSD       H              11.7720000000        3.6710000000       26.2360000000  PROB      207             0.0000000000
      1886       207  HSD       HD1            11.3380000000        8.2240000000       24.6330000000  PROB      207             0.0000000000
      1887       208  LYS       N              11.9280000000        5.5600000000       22.7670000000  PROB      208             0.0000000000
      1888       208  LYS       CA             12.5030000000        5.3390000000       21.4320000000  PROB      208             0.0000000000
      1889       208  LYS       C              13.9920000000        5.6300000000       21.1940000000  PROB      208             0.0000000000
      1890       208  LYS       O              14.7190000000        4.7180000000       20.8140000000  PROB      208             0.0000000000
      1891       208  LYS       CB             11.6430000000        5.9740000000       20.3260000000  PROB      208             0.0000000000
      1892       208  LYS       CG             10.1460000000        5.6730000000       20.3520000000  PROB      208             0.0000000000
      1893       208  LYS       CD              9.4430000000        6.5160000000       19.2840000000  PROB      208             0.0000000000
      1894       208  LYS       CE              7.9260000000        6.3290000000       19.1720000000  PROB      208             0.0000000000
      1895       208  LYS       NZ              7.2490000000        6.6730000000       20.4290000000  PROB      208             0.0000000000
      1896       208  LYS       H              10.9450000000        5.6730000000       22.9040000000  PROB      208             0.0000000000
      1897       208  LYS       HZ1             6.2330000000        6.8090000000       20.2790000000  PROB      208             0.0000000000
      1898       208  LYS       HZ2             7.3660000000        5.8920000000       21.1030000000  PROB      208             0.0000000000
      1899       208  LYS       HZ3             7.6290000000        7.5180000000       20.9070000000  PROB      208             0.0000000000
      1900       209  PRO       N              14.4580000000        6.9020000000       21.4140000000  PROB      209             0.0000000000
      1901       209  PRO       CA             15.8710000000        7.1910000000       21.1260000000  PROB      209             0.0000000000
      1902       209  PRO       C              16.8750000000        6.2880000000       21.8290000000  PROB      209             0.0000000000
      1903       209  PRO       O              17.8090000000        5.7720000000       21.2330000000  PROB      209             0.0000000000
      1904       209  PRO       CB             16.0230000000        8.6670000000       21.5150000000  PROB      209             0.0000000000
      1905       209  PRO       CG             14.6220000000        9.2550000000       21.3970000000  PROB      209             0.0000000000
      1906       209  PRO       CD             13.7550000000        8.1010000000       21.8740000000  PROB      209             0.0000000000
      1907       210  SER       N              16.6360000000        6.1000000000       23.1310000000  PROB      210             0.0000000000
      1908       210  SER       CA             17.5310000000        5.2010000000       23.8500000000  PROB      210             0.0000000000
      1909       210  SER       C              16.9660000000        3.7980000000       24.0140000000  PROB      210             0.0000000000
      1910       210  SER       O              17.3000000000        3.0750000000       24.9470000000  PROB      210             0.0000000000
      1911       210  SER       CB             17.8570000000        5.8450000000       25.1970000000  PROB      210             0.0000000000
      1912       210  SER       OG             16.6660000000        6.4390000000       25.7370000000  PROB      210             0.0000000000
      1913       210  SER       H              15.8600000000        6.4910000000       23.6290000000  PROB      210             0.0000000000
      1914       210  SER       HG             16.2720000000        5.7720000000       26.2980000000  PROB      210             0.0000000000
      1915       211  ASN       N              16.0380000000        3.4810000000       23.0890000000  PROB      211             0.0000000000
      1916       211  ASN       CA             15.1780000000        2.2920000000       23.1280000000  PROB      211             0.0000000000
      1917       211  ASN       C              14.8380000000        1.6990000000       24.4810000000  PROB      211             0.0000000000
      1918       211  ASN       O              14.8770000000        0.4970000000       24.7240000000  PROB      211             0.0000000000
      1919       211  ASN       CB             15.6640000000        1.2290000000       22.1510000000  PROB      211             0.0000000000
      1920       211  ASN       CG             14.5400000000        0.9550000000       21.1770000000  PROB      211             0.0000000000
      1921       211  ASN       ND2            14.4830000000        1.8320000000       20.1700000000  PROB      211             0.0000000000
      1922       211  ASN       OD1            13.7710000000        0.0100000000       21.2910000000  PROB      211             0.0000000000
      1923       211  ASN       H              15.9140000000        4.1150000000       22.3270000000  PROB      211             0.0000000000
      1924       211  ASN       HD21           15.0410000000        2.6660000000       20.1700000000  PROB      211             0.0000000000
      1925       211  ASN       HD22           13.8640000000        1.6520000000       19.4100000000  PROB      211             0.0000000000
      1926       212  THR       N              14.5350000000        2.6270000000       25.3920000000  PROB      212             0.0000000000
      1927       212  THR       CA             14.4930000000        2.1710000000       26.7700000000  PROB      212             0.0000000000
      1928       212  THR       C              13.1710000000        1.5550000000       27.1660000000  PROB      212             0.0000000000
      1929       212  THR       O              12.2250000000        2.2300000000       27.5600000000  PROB      212             0.0000000000
      1930       212  THR       CB             14.9070000000        3.3090000000       27.6950000000  PROB      212             0.0000000000
      1931       212  THR       CG2            15.4380000000        2.7870000000       29.0330000000  PROB      212             0.0000000000
      1932       212  THR       OG1            15.8910000000        4.1240000000       27.0430000000  PROB      212             0.0000000000
      1933       212  THR       H              14.4340000000        3.5860000000       25.1250000000  PROB      212             0.0000000000
      1934       212  THR       HG1            16.5010000000        3.5080000000       26.6310000000  PROB      212             0.0000000000
      1935       213  LYS       N              13.1650000000        0.2260000000       27.0230000000  PROB      213             0.0000000000
      1936       213  LYS       CA             11.9900000000       -0.5250000000       27.4410000000  PROB      213             0.0000000000
      1937       213  LYS       C              11.8610000000       -0.6960000000       28.9410000000  PROB      213             0.0000000000
      1938       213  LYS       O              12.3960000000       -1.6150000000       29.5470000000  PROB      213             0.0000000000
      1939       213  LYS       CB             11.9280000000       -1.8770000000       26.7390000000  PROB      213             0.0000000000
      1940       213  LYS       CG             11.7970000000       -1.7550000000       25.2210000000  PROB      213             0.0000000000
      1941       213  LYS       CD             11.3990000000       -3.0540000000       24.5100000000  PROB      213             0.0000000000
      1942       213  LYS       CE              9.9110000000       -3.4300000000       24.6150000000  PROB      213             0.0000000000
      1943       213  LYS       NZ              9.5300000000       -3.8040000000       25.9800000000  PROB      213             0.0000000000
      1944       213  LYS       H              13.9670000000       -0.2140000000       26.6140000000  PROB      213             0.0000000000
      1945       213  LYS       HZ1             8.5200000000       -4.0240000000       26.1080000000  PROB      213             0.0000000000
      1946       213  LYS       HZ2            10.0790000000       -4.5780000000       26.3950000000  PROB      213             0.0000000000
      1947       213  LYS       HZ3             9.6360000000       -3.0280000000       26.6720000000  PROB      213             0.0000000000
      1948       214  VAL       N              11.1160000000        0.2480000000       29.5180000000  PROB      214             0.0000000000
      1949       214  VAL       CA             10.7470000000        0.0550000000       30.9130000000  PROB      214             0.0000000000
      1950       214  VAL       C               9.3150000000       -0.4400000000       31.0120000000  PROB      214             0.0000000000
      1951       214  VAL       O               8.3900000000        0.2940000000       31.3390000000  PROB      214             0.0000000000
      1952       214  VAL       CB             10.9620000000        1.3350000000       31.7370000000  PROB      214             0.0000000000
      1953       214  VAL       CG1            10.8420000000        1.0530000000       33.2400000000  PROB      214             0.0000000000
      1954       214  VAL       CG2            12.3050000000        1.9940000000       31.4170000000  PROB      214             0.0000000000
      1955       214  VAL       H              10.6930000000        0.9390000000       28.9290000000  PROB      214             0.0000000000
      1956       215  ASP       N               9.1760000000       -1.7340000000       30.7040000000  PROB      215             0.0000000000
      1957       215  ASP       CA              7.8530000000       -2.3570000000       30.7820000000  PROB      215             0.0000000000
      1958       215  ASP       C               7.4420000000       -2.6340000000       32.2180000000  PROB      215             0.0000000000
      1959       215  ASP       O               7.5850000000       -3.7290000000       32.7520000000  PROB      215             0.0000000000
      1960       215  ASP       CB              7.7910000000       -3.6560000000       29.9620000000  PROB      215             0.0000000000
      1961       215  ASP       CG              8.3570000000       -3.4770000000       28.5650000000  PROB      215             0.0000000000
      1962       215  ASP       OD1             7.6040000000       -3.4350000000       27.5920000000  PROB      215             0.0000000000
      1963       215  ASP       OD2             9.5750000000       -3.4200000000       28.4260000000  PROB      215             0.0000000000
      1964       215  ASP       H               9.9490000000       -2.2680000000       30.3560000000  PROB      215             0.0000000000
      1965       216  LYS       N               6.9590000000       -1.5670000000       32.8560000000  PROB      216             0.0000000000
      1966       216  LYS       CA              6.7410000000       -1.7010000000       34.2900000000  PROB      216             0.0000000000
      1967       216  LYS       C               5.4220000000       -2.3670000000       34.6500000000  PROB      216             0.0000000000
      1968       216  LYS       O               4.3500000000       -1.9650000000       34.2190000000  PROB      216             0.0000000000
      1969       216  LYS       CB              6.9120000000       -0.3340000000       34.9610000000  PROB      216             0.0000000000
      1970       216  LYS       CG              7.0280000000       -0.4100000000       36.4850000000  PROB      216             0.0000000000
      1971       216  LYS       CD              8.2830000000       -1.1350000000       36.9850000000  PROB      216             0.0000000000
      1972       216  LYS       CE              9.5760000000       -0.3230000000       36.8480000000  PROB      216             0.0000000000
      1973       216  LYS       NZ              9.5030000000        0.8480000000       37.7240000000  PROB      216             0.0000000000
      1974       216  LYS       H               6.7370000000       -0.7440000000       32.3250000000  PROB      216             0.0000000000
      1975       216  LYS       HZ1             8.8750000000        1.5950000000       37.3760000000  PROB      216             0.0000000000
      1976       216  LYS       HZ2             9.1990000000        0.5900000000       38.6860000000  PROB      216             0.0000000000
      1977       216  LYS       HZ3            10.4260000000        1.2920000000       37.9180000000  PROB      216             0.0000000000
      1978       217  ARG       N               5.5490000000       -3.4120000000       35.4780000000  PROB      217             0.0000000000
      1979       217  ARG       CA              4.3250000000       -3.9600000000       36.0630000000  PROB      217             0.0000000000
      1980       217  ARG       C               3.7670000000       -3.0440000000       37.1360000000  PROB      217             0.0000000000
      1981       217  ARG       O               4.5070000000       -2.4520000000       37.9130000000  PROB      217             0.0000000000
      1982       217  ARG       CB              4.5870000000       -5.3430000000       36.6570000000  PROB      217             0.0000000000
      1983       217  ARG       CG              4.8260000000       -6.4410000000       35.6200000000  PROB      217             0.0000000000
      1984       217  ARG       CD              5.1780000000       -7.7670000000       36.2970000000  PROB      217             0.0000000000
      1985       217  ARG       NE              5.1590000000       -8.8860000000       35.3540000000  PROB      217             0.0000000000
      1986       217  ARG       CZ              4.2530000000       -9.8790000000       35.5140000000  PROB      217             0.0000000000
      1987       217  ARG       NH1             3.3860000000       -9.8540000000       36.5180000000  PROB      217             0.0000000000
      1988       217  ARG       NH2             4.2220000000      -10.8890000000       34.6500000000  PROB      217             0.0000000000
      1989       217  ARG       H               6.4540000000       -3.6850000000       35.7950000000  PROB      217             0.0000000000
      1990       217  ARG       HE              5.8260000000       -8.8580000000       34.6080000000  PROB      217             0.0000000000
      1991       217  ARG       HH11            2.6580000000      -10.5200000000       36.6840000000  PROB      217             0.0000000000
      1992       217  ARG       HH12            3.3730000000       -9.1050000000       37.1970000000  PROB      217             0.0000000000
      1993       217  ARG       HH21            3.5460000000      -11.6200000000       34.7520000000  PROB      217             0.0000000000
      1994       217  ARG       HH22            4.8680000000      -10.9340000000       33.8880000000  PROB      217             0.0000000000
      1995       218  VAL       N               2.4320000000       -2.9520000000       37.1360000000  PROB      218             0.0000000000
      1996       218  VAL       CA              1.7610000000       -2.1020000000       38.1220000000  PROB      218             0.0000000000
      1997       218  VAL       C               0.8010000000       -2.9130000000       38.9830000000  PROB      218             0.0000000000
      1998       218  VAL       O              -0.3000000000       -2.5110000000       39.3360000000  PROB      218             0.0000000000
      1999       218  VAL       CB              1.0290000000       -0.9290000000       37.4430000000  PROB      218             0.0000000000
      2000       218  VAL       CG1             0.7680000000        0.2090000000       38.4360000000  PROB      218             0.0000000000
      2001       218  VAL       CG2             1.7750000000       -0.4130000000       36.2130000000  PROB      218             0.0000000000
      2002       218  VAL       H               1.9150000000       -3.4620000000       36.4490000000  PROB      218             0.0000000000
      2003       219  GLU       N               1.2620000000       -4.1330000000       39.2770000000  PROB      219             0.0000000000
      2004       219  GLU       CA              0.3780000000       -5.0110000000       40.0380000000  PROB      219             0.0000000000
      2005       219  GLU       C               0.2670000000       -4.5970000000       41.4940000000  PROB      219             0.0000000000
      2006       219  GLU       O               1.2550000000       -4.3030000000       42.1570000000  PROB      219             0.0000000000
      2007       219  GLU       CB              0.8620000000       -6.4500000000       39.8960000000  PROB      219             0.0000000000
      2008       219  GLU       CG              0.7710000000       -6.9110000000       38.4420000000  PROB      219             0.0000000000
      2009       219  GLU       CD              1.6060000000       -8.1570000000       38.2590000000  PROB      219             0.0000000000
      2010       219  GLU       OE1             1.0800000000       -9.1780000000       37.8230000000  PROB      219             0.0000000000
      2011       219  GLU       OE2             2.8060000000       -8.1000000000       38.5100000000  PROB      219             0.0000000000
      2012       219  GLU       H               2.2060000000       -4.3900000000       39.0810000000  PROB      219             0.0000000000
      2013       220  PRO       N              -0.9940000000       -4.5650000000       41.9870000000  PROB      220             0.0000000000
      2014       220  PRO       CA             -1.2360000000       -4.1770000000       43.3830000000  PROB      220             0.0000000000
      2015       220  PRO       C              -0.3290000000       -4.8460000000       44.4090000000  PROB      220             0.0000000000
      2016       220  PRO       O              -0.7710000000       -5.5280000000       45.3270000000  PROB      220             0.0000000000
      2017       220  PRO       CB             -2.7200000000       -4.5140000000       43.5640000000  PROB      220             0.0000000000
      2018       220  PRO       CG             -3.3280000000       -4.3480000000       42.1740000000  PROB      220             0.0000000000
      2019       220  PRO       CD             -2.2240000000       -4.8600000000       41.2590000000  PROB      220             0.0000000000
