# Supplementary material for: Integrative Computational Prediction Strategy for Antibody–Antigen Binding: A Case Study on Interleukin‑1 Beta
Source: J Chem Inf Model. 2026 May 27;66(11):6659–75. doi: 10.1021/acs.jcim.6c00781 (PMC13250912; doi:10.1021/acs.jcim.6c00781)
Supplement: Supplementary file 3 [file ci6c00781_si_003.zip › charmm-gui-4g6m-Blind-r01/balancedmodel9_6mblind_prob.pdb]

ATOM      1  N   GLN     1      -2.414   3.063  -0.521  0.00  0.00      PROB
ATOM      2  CA  GLN     1      -1.643   3.153  -1.762  0.00  0.00      PROB
ATOM      3  C   GLN     1      -0.446   4.075  -1.627  0.00  0.00      PROB
ATOM      4  O   GLN     1       0.686   3.746  -1.958  0.00  0.00      PROB
ATOM      5  CB  GLN     1      -2.539   3.623  -2.907  0.00  0.00      PROB
ATOM      6  CG  GLN     1      -3.745   2.712  -3.140  0.00  0.00      PROB
ATOM      7  CD  GLN     1      -4.637   3.326  -4.199  0.00  0.00      PROB
ATOM      8  NE2 GLN     1      -5.941   3.197  -3.943  0.00  0.00      PROB
ATOM      9  OE1 GLN     1      -4.196   3.896  -5.186  0.00  0.00      PROB
ATOM     10  H   GLN     1      -1.928   2.908   0.340  0.00  0.00      PROB
ATOM     11 HE21 GLN     1      -6.266   2.731  -3.122  0.00  0.00      PROB
ATOM     12 HE22 GLN     1      -6.578   3.586  -4.604  0.00  0.00      PROB
ATOM     13  N   VAL     2      -0.773   5.261  -1.105  0.00  0.00      PROB
ATOM     14  CA  VAL     2       0.295   6.212  -0.841  0.00  0.00      PROB
ATOM     15  C   VAL     2       0.477   6.353   0.654  0.00  0.00      PROB
ATOM     16  O   VAL     2      -0.457   6.634   1.393  0.00  0.00      PROB
ATOM     17  CB  VAL     2      -0.022   7.571  -1.489  0.00  0.00      PROB
ATOM     18  CG1 VAL     2       1.060   8.615  -1.200  0.00  0.00      PROB
ATOM     19  CG2 VAL     2      -0.260   7.424  -2.994  0.00  0.00      PROB
ATOM     20  H   VAL     2      -1.701   5.445  -0.785  0.00  0.00      PROB
ATOM     21  N   GLN     3       1.725   6.145   1.065  0.00  0.00      PROB
ATOM     22  CA  GLN     3       2.107   6.651   2.373  0.00  0.00      PROB
ATOM     23  C   GLN     3       3.036   7.810   2.126  0.00  0.00      PROB
ATOM     24  O   GLN     3       3.791   7.793   1.161  0.00  0.00      PROB
ATOM     25  CB  GLN     3       2.879   5.602   3.172  0.00  0.00      PROB
ATOM     26  CG  GLN     3       2.142   4.279   3.366  0.00  0.00      PROB
ATOM     27  CD  GLN     3       3.029   3.151   2.879  0.00  0.00      PROB
ATOM     28  NE2 GLN     3       4.106   2.926   3.635  0.00  0.00      PROB
ATOM     29  OE1 GLN     3       2.767   2.507   1.871  0.00  0.00      PROB
ATOM     30  H   GLN     3       2.429   5.838   0.422  0.00  0.00      PROB
ATOM     31 HE21 GLN     3       4.351   3.502   4.420  0.00  0.00      PROB
ATOM     32 HE22 GLN     3       4.708   2.169   3.397  0.00  0.00      PROB
ATOM     33  N   LEU     4       2.984   8.780   3.038  0.00  0.00      PROB
ATOM     34  CA  LEU     4       4.192   9.575   3.200  0.00  0.00      PROB
ATOM     35  C   LEU     4       4.639   9.345   4.622  0.00  0.00      PROB
ATOM     36  O   LEU     4       3.818   9.273   5.527  0.00  0.00      PROB
ATOM     37  CB  LEU     4       3.964  11.065   2.923  0.00  0.00      PROB
ATOM     38  CG  LEU     4       3.589  11.390   1.474  0.00  0.00      PROB
ATOM     39  CD1 LEU     4       2.081  11.563   1.296  0.00  0.00      PROB
ATOM     40  CD2 LEU     4       4.363  12.594   0.939  0.00  0.00      PROB
ATOM     41  H   LEU     4       2.281   8.823   3.748  0.00  0.00      PROB
ATOM     42  N   GLN     5       5.952   9.164   4.772  0.00  0.00      PROB
ATOM     43  CA  GLN     5       6.443   8.843   6.106  0.00  0.00      PROB
ATOM     44  C   GLN     5       7.805   9.447   6.354  0.00  0.00      PROB
ATOM     45  O   GLN     5       8.743   9.296   5.577  0.00  0.00      PROB
ATOM     46  CB  GLN     5       6.416   7.326   6.345  0.00  0.00      PROB
ATOM     47  CG  GLN     5       7.048   6.485   5.232  0.00  0.00      PROB
ATOM     48  CD  GLN     5       6.842   5.018   5.538  0.00  0.00      PROB
ATOM     49  NE2 GLN     5       7.935   4.410   6.007  0.00  0.00      PROB
ATOM     50  OE1 GLN     5       5.773   4.450   5.365  0.00  0.00      PROB
ATOM     51  H   GLN     5       6.558   9.182   3.976  0.00  0.00      PROB
ATOM     52 HE21 GLN     5       8.789   4.909   6.136  0.00  0.00      PROB
ATOM     53 HE22 GLN     5       7.873   3.439   6.228  0.00  0.00      PROB
ATOM     54  N   GLU     6       7.853  10.179   7.462  0.00  0.00      PROB
ATOM     55  CA  GLU     6       8.992  11.054   7.674  0.00  0.00      PROB
ATOM     56  C   GLU     6       9.958  10.532   8.708  0.00  0.00      PROB
ATOM     57  O   GLU     6       9.596  10.030   9.767  0.00  0.00      PROB
ATOM     58  CB  GLU     6       8.536  12.461   8.073  0.00  0.00      PROB
ATOM     59  CG  GLU     6       7.377  13.052   7.262  0.00  0.00      PROB
ATOM     60  CD  GLU     6       6.000  12.710   7.825  0.00  0.00      PROB
ATOM     61  OE1 GLU     6       5.831  11.731   8.549  0.00  0.00      PROB
ATOM     62  OE2 GLU     6       5.066  13.451   7.548  0.00  0.00      PROB
ATOM     63  H   GLU     6       7.059  10.254   8.070  0.00  0.00      PROB
ATOM     64  N   SER     7      11.232  10.696   8.360  0.00  0.00      PROB
ATOM     65  CA  SER     7      12.240  10.386   9.359  0.00  0.00      PROB
ATOM     66  C   SER     7      13.031  11.621   9.727  0.00  0.00      PROB
ATOM     67  O   SER     7      13.338  12.463   8.887  0.00  0.00      PROB
ATOM     68  CB  SER     7      13.136   9.245   8.865  0.00  0.00      PROB
ATOM     69  OG  SER     7      13.606   9.506   7.536  0.00  0.00      PROB
ATOM     70  H   SER     7      11.475  11.104   7.482  0.00  0.00      PROB
ATOM     71  HG  SER     7      12.832   9.587   6.985  0.00  0.00      PROB
ATOM     72  N   GLY     8      13.347  11.683  11.020  0.00  0.00      PROB
ATOM     73  CA  GLY     8      14.269  12.706  11.487  0.00  0.00      PROB
ATOM     74  C   GLY     8      14.958  12.178  12.721  0.00  0.00      PROB
ATOM     75  O   GLY     8      14.362  11.451  13.506  0.00  0.00      PROB
ATOM     76  H   GLY     8      12.927  11.069  11.692  0.00  0.00      PROB
ATOM     77  N   PRO     9      16.253  12.531  12.858  0.00  0.00      PROB
ATOM     78  CA  PRO     9      17.045  11.997  13.973  0.00  0.00      PROB
ATOM     79  C   PRO     9      16.815  12.670  15.328  0.00  0.00      PROB
ATOM     80  O   PRO     9      17.749  13.083  16.004  0.00  0.00      PROB
ATOM     81  CB  PRO     9      18.470  12.153  13.428  0.00  0.00      PROB
ATOM     82  CG  PRO     9      18.425  13.392  12.531  0.00  0.00      PROB
ATOM     83  CD  PRO     9      17.026  13.348  11.930  0.00  0.00      PROB
ATOM     84  N   GLY    10      15.529  12.740  15.715  0.00  0.00      PROB
ATOM     85  CA  GLY    10      15.143  13.167  17.061  0.00  0.00      PROB
ATOM     86  C   GLY    10      15.882  14.341  17.683  0.00  0.00      PROB
ATOM     87  O   GLY    10      15.618  15.506  17.411  0.00  0.00      PROB
ATOM     88  H   GLY    10      14.825  12.352  15.122  0.00  0.00      PROB
ATOM     89  N   LEU    11      16.794  13.964  18.588  0.00  0.00      PROB
ATOM     90  CA  LEU    11      17.399  14.966  19.459  0.00  0.00      PROB
ATOM     91  C   LEU    11      18.677  15.576  18.913  0.00  0.00      PROB
ATOM     92  O   LEU    11      19.769  15.441  19.468  0.00  0.00      PROB
ATOM     93  CB  LEU    11      17.598  14.362  20.850  0.00  0.00      PROB
ATOM     94  CG  LEU    11      17.984  15.353  21.951  0.00  0.00      PROB
ATOM     95  CD1 LEU    11      17.054  16.560  22.028  0.00  0.00      PROB
ATOM     96  CD2 LEU    11      18.092  14.646  23.294  0.00  0.00      PROB
ATOM     97  H   LEU    11      17.117  13.019  18.565  0.00  0.00      PROB
ATOM     98  N   VAL    12      18.486  16.275  17.791  0.00  0.00      PROB
ATOM     99  CA  VAL    12      19.649  16.914  17.181  0.00  0.00      PROB
ATOM    100  C   VAL    12      20.249  18.027  18.027  0.00  0.00      PROB
ATOM    101  O   VAL    12      19.867  18.258  19.173  0.00  0.00      PROB
ATOM    102  CB  VAL    12      19.334  17.380  15.755  0.00  0.00      PROB
ATOM    103  CG1 VAL    12      19.023  16.177  14.872  0.00  0.00      PROB
ATOM    104  CG2 VAL    12      18.226  18.429  15.714  0.00  0.00      PROB
ATOM    105  H   VAL    12      17.546  16.400  17.466  0.00  0.00      PROB
ATOM    106  N   LYS    13      21.244  18.685  17.432  0.00  0.00      PROB
ATOM    107  CA  LYS    13      21.925  19.749  18.152  0.00  0.00      PROB
ATOM    108  C   LYS    13      21.896  21.007  17.313  0.00  0.00      PROB
ATOM    109  O   LYS    13      22.005  20.954  16.092  0.00  0.00      PROB
ATOM    110  CB  LYS    13      23.361  19.304  18.462  0.00  0.00      PROB
ATOM    111  CG  LYS    13      23.393  18.045  19.335  0.00  0.00      PROB
ATOM    112  CD  LYS    13      22.974  18.329  20.777  0.00  0.00      PROB
ATOM    113  CE  LYS    13      22.403  17.111  21.507  0.00  0.00      PROB
ATOM    114  NZ  LYS    13      20.953  17.022  21.281  0.00  0.00      PROB
ATOM    115  H   LYS    13      21.541  18.468  16.498  0.00  0.00      PROB
ATOM    116  HZ1 LYS    13      20.491  16.884  22.205  0.00  0.00      PROB
ATOM    117  HZ2 LYS    13      20.568  17.912  20.887  0.00  0.00      PROB
ATOM    118  HZ3 LYS    13      20.695  16.252  20.630  0.00  0.00      PROB
ATOM    119  N   PRO    14      21.726  22.162  18.001  0.00  0.00      PROB
ATOM    120  CA  PRO    14      21.826  23.442  17.292  0.00  0.00      PROB
ATOM    121  C   PRO    14      23.076  23.539  16.431  0.00  0.00      PROB
ATOM    122  O   PRO    14      24.098  22.940  16.742  0.00  0.00      PROB
ATOM    123  CB  PRO    14      21.785  24.460  18.436  0.00  0.00      PROB
ATOM    124  CG  PRO    14      20.991  23.770  19.545  0.00  0.00      PROB
ATOM    125  CD  PRO    14      21.443  22.320  19.424  0.00  0.00      PROB
ATOM    126  N   SER    15      22.917  24.279  15.327  0.00  0.00      PROB
ATOM    127  CA  SER    15      23.904  24.430  14.251  0.00  0.00      PROB
ATOM    128  C   SER    15      24.013  23.298  13.238  0.00  0.00      PROB
ATOM    129  O   SER    15      24.407  23.519  12.098  0.00  0.00      PROB
ATOM    130  CB  SER    15      25.287  24.934  14.719  0.00  0.00      PROB
ATOM    131  OG  SER    15      26.090  23.887  15.277  0.00  0.00      PROB
ATOM    132  H   SER    15      22.006  24.676  15.205  0.00  0.00      PROB
ATOM    133  HG  SER    15      25.634  23.555  16.044  0.00  0.00      PROB
ATOM    134  N   GLN    16      23.610  22.086  13.658  0.00  0.00      PROB
ATOM    135  CA  GLN    16      23.663  21.002  12.675  0.00  0.00      PROB
ATOM    136  C   GLN    16      22.703  21.167  11.509  0.00  0.00      PROB
ATOM    137  O   GLN    16      21.639  21.764  11.623  0.00  0.00      PROB
ATOM    138  CB  GLN    16      23.408  19.651  13.339  0.00  0.00      PROB
ATOM    139  CG  GLN    16      24.408  19.316  14.443  0.00  0.00      PROB
ATOM    140  CD  GLN    16      24.031  17.983  15.052  0.00  0.00      PROB
ATOM    141  NE2 GLN    16      25.071  17.171  15.246  0.00  0.00      PROB
ATOM    142  OE1 GLN    16      22.877  17.683  15.329  0.00  0.00      PROB
ATOM    143  H   GLN    16      23.275  21.929  14.589  0.00  0.00      PROB
ATOM    144 HE21 GLN    16      26.001  17.457  15.019  0.00  0.00      PROB
ATOM    145 HE22 GLN    16      24.895  16.265  15.624  0.00  0.00      PROB
ATOM    146  N   THR    17      23.118  20.584  10.382  0.00  0.00      PROB
ATOM    147  CA  THR    17      22.179  20.509   9.271  0.00  0.00      PROB
ATOM    148  C   THR    17      21.254  19.308   9.385  0.00  0.00      PROB
ATOM    149  O   THR    17      21.641  18.157   9.215  0.00  0.00      PROB
ATOM    150  CB  THR    17      22.960  20.519   7.956  0.00  0.00      PROB
ATOM    151  CG2 THR    17      22.060  20.658   6.725  0.00  0.00      PROB
ATOM    152  OG1 THR    17      23.925  21.578   7.994  0.00  0.00      PROB
ATOM    153  H   THR    17      24.029  20.186  10.301  0.00  0.00      PROB
ATOM    154  HG1 THR    17      24.380  21.563   7.161  0.00  0.00      PROB
ATOM    155  N   LEU    18      19.998  19.633   9.712  0.00  0.00      PROB
ATOM    156  CA  LEU    18      19.002  18.590   9.941  0.00  0.00      PROB
ATOM    157  C   LEU    18      18.767  17.687   8.744  0.00  0.00      PROB
ATOM    158  O   LEU    18      18.280  18.102   7.699  0.00  0.00      PROB
ATOM    159  CB  LEU    18      17.701  19.248  10.398  0.00  0.00      PROB
ATOM    160  CG  LEU    18      16.557  18.320  10.809  0.00  0.00      PROB
ATOM    161  CD1 LEU    18      16.986  17.271  11.833  0.00  0.00      PROB
ATOM    162  CD2 LEU    18      15.356  19.129  11.298  0.00  0.00      PROB
ATOM    163  H   LEU    18      19.778  20.609   9.778  0.00  0.00      PROB
ATOM    164  N   SER    19      19.125  16.417   8.952  0.00  0.00      PROB
ATOM    165  CA  SER    19      18.850  15.473   7.880  0.00  0.00      PROB
ATOM    166  C   SER    19      17.505  14.788   8.024  0.00  0.00      PROB
ATOM    167  O   SER    19      17.382  13.694   8.557  0.00  0.00      PROB
ATOM    168  CB  SER    19      19.994  14.464   7.749  0.00  0.00      PROB
ATOM    169  OG  SER    19      20.053  13.942   6.410  0.00  0.00      PROB
ATOM    170  H   SER    19      19.536  16.145   9.820  0.00  0.00      PROB
ATOM    171  HG  SER    19      20.726  13.264   6.451  0.00  0.00      PROB
ATOM    172  N   LEU    20      16.495  15.485   7.497  0.00  0.00      PROB
ATOM    173  CA  LEU    20      15.198  14.819   7.388  0.00  0.00      PROB
ATOM    174  C   LEU    20      15.158  13.942   6.156  0.00  0.00      PROB
ATOM    175  O   LEU    20      15.935  14.167   5.232  0.00  0.00      PROB
ATOM    176  CB  LEU    20      14.100  15.866   7.282  0.00  0.00      PROB
ATOM    177  CG  LEU    20      13.995  16.738   8.525  0.00  0.00      PROB
ATOM    178  CD1 LEU    20      13.257  18.035   8.227  0.00  0.00      PROB
ATOM    179  CD2 LEU    20      13.377  15.982   9.697  0.00  0.00      PROB
ATOM    180  H   LEU    20      16.671  16.361   7.043  0.00  0.00      PROB
ATOM    181  N   THR    21      14.220  12.981   6.177  0.00  0.00      PROB
ATOM    182  CA  THR    21      13.919  12.173   4.993  0.00  0.00      PROB
ATOM    183  C   THR    21      12.484  11.657   4.977  0.00  0.00      PROB
ATOM    184  O   THR    21      12.115  10.741   5.701  0.00  0.00      PROB
ATOM    185  CB  THR    21      14.904  11.000   4.850  0.00  0.00      PROB
ATOM    186  CG2 THR    21      14.701  10.223   3.544  0.00  0.00      PROB
ATOM    187  OG1 THR    21      16.256  11.474   4.929  0.00  0.00      PROB
ATOM    188  H   THR    21      13.748  12.800   7.043  0.00  0.00      PROB
ATOM    189  HG1 THR    21      16.452  11.507   5.860  0.00  0.00      PROB
ATOM    190  N   CYS    22      11.682  12.274   4.107  0.00  0.00      PROB
ATOM    191  CA  CYS    22      10.378  11.675   3.823  0.00  0.00      PROB
ATOM    192  C   CYS    22      10.573  10.565   2.817  0.00  0.00      PROB
ATOM    193  O   CYS    22      11.437  10.654   1.955  0.00  0.00      PROB
ATOM    194  CB  CYS    22       9.438  12.746   3.263  0.00  0.00      PROB
ATOM    195  SG  CYS    22       7.778  12.224   2.756  0.00  0.00      PROB
ATOM    196  H   CYS    22      12.032  12.994   3.507  0.00  0.00      PROB
ATOM    197  N   SER    23       9.765   9.521   2.965  0.00  0.00      PROB
ATOM    198  CA  SER    23       9.746   8.483   1.944  0.00  0.00      PROB
ATOM    199  C   SER    23       8.298   8.239   1.587  0.00  0.00      PROB
ATOM    200  O   SER    23       7.437   8.365   2.452  0.00  0.00      PROB
ATOM    201  CB  SER    23      10.408   7.215   2.487  0.00  0.00      PROB
ATOM    202  OG  SER    23      11.690   7.539   3.054  0.00  0.00      PROB
ATOM    203  H   SER    23       9.097   9.484   3.711  0.00  0.00      PROB
ATOM    204  HG  SER    23      11.512   8.215   3.699  0.00  0.00      PROB
ATOM    205  N   PHE    24       8.052   7.930   0.312  0.00  0.00      PROB
ATOM    206  CA  PHE    24       6.647   7.770  -0.042  0.00  0.00      PROB
ATOM    207  C   PHE    24       6.384   6.541  -0.882  0.00  0.00      PROB
ATOM    208  O   PHE    24       7.304   5.879  -1.344  0.00  0.00      PROB
ATOM    209  CB  PHE    24       6.092   9.052  -0.688  0.00  0.00      PROB
ATOM    210  CG  PHE    24       6.844   9.453  -1.936  0.00  0.00      PROB
ATOM    211  CD1 PHE    24       7.796  10.491  -1.856  0.00  0.00      PROB
ATOM    212  CD2 PHE    24       6.569   8.805  -3.161  0.00  0.00      PROB
ATOM    213  CE1 PHE    24       8.469  10.899  -3.022  0.00  0.00      PROB
ATOM    214  CE2 PHE    24       7.239   9.217  -4.326  0.00  0.00      PROB
ATOM    215  CZ  PHE    24       8.177  10.266  -4.246  0.00  0.00      PROB
ATOM    216  H   PHE    24       8.764   7.817  -0.387  0.00  0.00      PROB
ATOM    217  N   SER    25       5.091   6.272  -1.071  0.00  0.00      PROB
ATOM    218  CA  SER    25       4.764   5.154  -1.946  0.00  0.00      PROB
ATOM    219  C   SER    25       3.703   5.515  -2.968  0.00  0.00      PROB
ATOM    220  O   SER    25       3.142   6.607  -2.961  0.00  0.00      PROB
ATOM    221  CB  SER    25       4.380   3.938  -1.097  0.00  0.00      PROB
ATOM    222  OG  SER    25       3.544   4.345  -0.009  0.00  0.00      PROB
ATOM    223  H   SER    25       4.378   6.788  -0.593  0.00  0.00      PROB
ATOM    224  HG  SER    25       3.231   3.536   0.396  0.00  0.00      PROB
ATOM    225  N   GLY    26       3.448   4.548  -3.862  0.00  0.00      PROB
ATOM    226  CA  GLY    26       2.385   4.764  -4.838  0.00  0.00      PROB
ATOM    227  C   GLY    26       2.833   5.557  -6.049  0.00  0.00      PROB
ATOM    228  O   GLY    26       3.023   5.035  -7.140  0.00  0.00      PROB
ATOM    229  H   GLY    26       4.014   3.727  -3.896  0.00  0.00      PROB
ATOM    230  N   PHE    27       2.979   6.862  -5.807  0.00  0.00      PROB
ATOM    231  CA  PHE    27       3.485   7.687  -6.897  0.00  0.00      PROB
ATOM    232  C   PHE    27       5.002   7.689  -6.933  0.00  0.00      PROB
ATOM    233  O   PHE    27       5.652   7.208  -6.015  0.00  0.00      PROB
ATOM    234  CB  PHE    27       2.892   9.105  -6.819  0.00  0.00      PROB
ATOM    235  CG  PHE    27       3.431   9.907  -5.650  0.00  0.00      PROB
ATOM    236  CD1 PHE    27       3.007   9.623  -4.333  0.00  0.00      PROB
ATOM    237  CD2 PHE    27       4.352  10.944  -5.908  0.00  0.00      PROB
ATOM    238  CE1 PHE    27       3.503  10.392  -3.264  0.00  0.00      PROB
ATOM    239  CE2 PHE    27       4.843  11.720  -4.842  0.00  0.00      PROB
ATOM    240  CZ  PHE    27       4.406  11.442  -3.531  0.00  0.00      PROB
ATOM    241  H   PHE    27       2.960   7.167  -4.853  0.00  0.00      PROB
ATOM    242  N   SER    28       5.531   8.266  -8.015  0.00  0.00      PROB
ATOM    243  CA  SER    28       6.964   8.517  -8.007  0.00  0.00      PROB
ATOM    244  C   SER    28       7.161  10.015  -8.068  0.00  0.00      PROB
ATOM    245  O   SER    28       6.301  10.750  -8.543  0.00  0.00      PROB
ATOM    246  CB  SER    28       7.611   7.820  -9.211  0.00  0.00      PROB
ATOM    247  OG  SER    28       8.975   8.234  -9.369  0.00  0.00      PROB
ATOM    248  H   SER    28       4.985   8.664  -8.755  0.00  0.00      PROB
ATOM    249  HG  SER    28       9.206   8.115 -10.288  0.00  0.00      PROB
ATOM    250  N   LEU    29       8.341  10.456  -7.623  0.00  0.00      PROB
ATOM    251  CA  LEU    29       8.616  11.849  -7.938  0.00  0.00      PROB
ATOM    252  C   LEU    29       9.383  12.078  -9.227  0.00  0.00      PROB
ATOM    253  O   LEU    29      10.128  13.042  -9.398  0.00  0.00      PROB
ATOM    254  CB  LEU    29       9.198  12.609  -6.749  0.00  0.00      PROB
ATOM    255  CG  LEU    29       8.700  14.055  -6.776  0.00  0.00      PROB
ATOM    256  CD1 LEU    29       7.177  14.123  -6.878  0.00  0.00      PROB
ATOM    257  CD2 LEU    29       9.222  14.863  -5.599  0.00  0.00      PROB
ATOM    258  H   LEU    29       9.016   9.811  -7.256  0.00  0.00      PROB
ATOM    259  N   SER    30       9.115  11.145 -10.147  0.00  0.00      PROB
ATOM    260  CA  SER    30       9.234  11.454 -11.564  0.00  0.00      PROB
ATOM    261  C   SER    30       7.883  11.536 -12.270  0.00  0.00      PROB
ATOM    262  O   SER    30       7.792  11.842 -13.451  0.00  0.00      PROB
ATOM    263  CB  SER    30      10.156  10.432 -12.230  0.00  0.00      PROB
ATOM    264  OG  SER    30       9.865   9.106 -11.755  0.00  0.00      PROB
ATOM    265  H   SER    30       8.801  10.236  -9.874  0.00  0.00      PROB
ATOM    266  HG  SER    30      10.476   8.541 -12.219  0.00  0.00      PROB
ATOM    267  N   THR    31       6.810  11.245 -11.508  0.00  0.00      PROB
ATOM    268  CA  THR    31       5.501  11.311 -12.153  0.00  0.00      PROB
ATOM    269  C   THR    31       5.092  12.737 -12.504  0.00  0.00      PROB
ATOM    270  O   THR    31       4.935  13.601 -11.650  0.00  0.00      PROB
ATOM    271  CB  THR    31       4.466  10.618 -11.260  0.00  0.00      PROB
ATOM    272  CG2 THR    31       3.120  10.430 -11.966  0.00  0.00      PROB
ATOM    273  OG1 THR    31       4.975   9.351 -10.809  0.00  0.00      PROB
ATOM    274  H   THR    31       6.848  11.070 -10.524  0.00  0.00      PROB
ATOM    275  HG1 THR    31       5.145   8.840 -11.592  0.00  0.00      PROB
ATOM    276  N   SER    32       4.957  12.959 -13.813  0.00  0.00      PROB
ATOM    277  CA  SER    32       4.815  14.330 -14.293  0.00  0.00      PROB
ATOM    278  C   SER    32       3.667  15.136 -13.691  0.00  0.00      PROB
ATOM    279  O   SER    32       2.524  14.692 -13.564  0.00  0.00      PROB
ATOM    280  CB  SER    32       4.804  14.285 -15.820  0.00  0.00      PROB
ATOM    281  OG  SER    32       4.128  13.094 -16.252  0.00  0.00      PROB
ATOM    282  H   SER    32       5.045  12.235 -14.497  0.00  0.00      PROB
ATOM    283  HG  SER    32       4.214  13.078 -17.200  0.00  0.00      PROB
ATOM    284  N   GLY    33       4.048  16.356 -13.287  0.00  0.00      PROB
ATOM    285  CA  GLY    33       3.083  17.233 -12.625  0.00  0.00      PROB
ATOM    286  C   GLY    33       2.962  17.066 -11.115  0.00  0.00      PROB
ATOM    287  O   GLY    33       2.316  17.858 -10.440  0.00  0.00      PROB
ATOM    288  H   GLY    33       4.994  16.648 -13.423  0.00  0.00      PROB
ATOM    289  N   MET    34       3.579  15.986 -10.608  0.00  0.00      PROB
ATOM    290  CA  MET    34       3.507  15.761  -9.165  0.00  0.00      PROB
ATOM    291  C   MET    34       4.603  16.530  -8.445  0.00  0.00      PROB
ATOM    292  O   MET    34       5.620  16.885  -9.037  0.00  0.00      PROB
ATOM    293  CB  MET    34       3.633  14.258  -8.887  0.00  0.00      PROB
ATOM    294  CG  MET    34       3.067  13.732  -7.564  0.00  0.00      PROB
ATOM    295  SD  MET    34       1.294  13.421  -7.597  0.00  0.00      PROB
ATOM    296  CE  MET    34       1.300  12.132  -8.852  0.00  0.00      PROB
ATOM    297  H   MET    34       4.181  15.406 -11.157  0.00  0.00      PROB
ATOM    298  N   GLY    35       4.364  16.738  -7.148  0.00  0.00      PROB
ATOM    299  CA  GLY    35       5.422  17.280  -6.307  0.00  0.00      PROB
ATOM    300  C   GLY    35       5.236  16.815  -4.877  0.00  0.00      PROB
ATOM    301  O   GLY    35       4.228  16.205  -4.530  0.00  0.00      PROB
ATOM    302  H   GLY    35       3.477  16.538  -6.723  0.00  0.00      PROB
ATOM    303  N   VAL    36       6.265  17.104  -4.071  0.00  0.00      PROB
ATOM    304  CA  VAL    36       6.183  16.853  -2.633  0.00  0.00      PROB
ATOM    305  C   VAL    36       6.671  18.089  -1.902  0.00  0.00      PROB
ATOM    306  O   VAL    36       7.695  18.671  -2.245  0.00  0.00      PROB
ATOM    307  CB  VAL    36       7.014  15.615  -2.226  0.00  0.00      PROB
ATOM    308  CG1 VAL    36       7.098  15.403  -0.709  0.00  0.00      PROB
ATOM    309  CG2 VAL    36       6.479  14.347  -2.888  0.00  0.00      PROB
ATOM    310  H   VAL    36       7.066  17.570  -4.450  0.00  0.00      PROB
ATOM    311  N   GLY    37       5.893  18.469  -0.887  0.00  0.00      PROB
ATOM    312  CA  GLY    37       6.336  19.562  -0.038  0.00  0.00      PROB
ATOM    313  C   GLY    37       6.691  19.089   1.351  0.00  0.00      PROB
ATOM    314  O   GLY    37       6.115  18.150   1.888  0.00  0.00      PROB
ATOM    315  H   GLY    37       5.091  17.921  -0.650  0.00  0.00      PROB
ATOM    316  N   TRP    38       7.668  19.799   1.914  0.00  0.00      PROB
ATOM    317  CA  TRP    38       7.928  19.653   3.338  0.00  0.00      PROB
ATOM    318  C   TRP    38       7.276  20.794   4.084  0.00  0.00      PROB
ATOM    319  O   TRP    38       7.521  21.964   3.799  0.00  0.00      PROB
ATOM    320  CB  TRP    38       9.428  19.662   3.596  0.00  0.00      PROB
ATOM    321  CG  TRP    38       9.976  18.256   3.608  0.00  0.00      PROB
ATOM    322  CD1 TRP    38      10.512  17.536   2.530  0.00  0.00      PROB
ATOM    323  CD2 TRP    38      10.096  17.380   4.746  0.00  0.00      PROB
ATOM    324  CE2 TRP    38      10.714  16.170   4.287  0.00  0.00      PROB
ATOM    325  CE3 TRP    38       9.737  17.517   6.103  0.00  0.00      PROB
ATOM    326  NE1 TRP    38      10.949  16.308   2.923  0.00  0.00      PROB
ATOM    327  CZ2 TRP    38      10.964  15.125   5.199  0.00  0.00      PROB
ATOM    328  CZ3 TRP    38       9.990  16.457   6.998  0.00  0.00      PROB
ATOM    329  CH2 TRP    38      10.602  15.268   6.553  0.00  0.00      PROB
ATOM    330  H   TRP    38       8.066  20.557   1.399  0.00  0.00      PROB
ATOM    331  HE1 TRP    38      11.363  15.630   2.341  0.00  0.00      PROB
ATOM    332  N   ILE    39       6.418  20.401   5.029  0.00  0.00      PROB
ATOM    333  CA  ILE    39       5.700  21.399   5.815  0.00  0.00      PROB
ATOM    334  C   ILE    39       5.822  21.021   7.275  0.00  0.00      PROB
ATOM    335  O   ILE    39       5.536  19.898   7.664  0.00  0.00      PROB
ATOM    336  CB  ILE    39       4.210  21.487   5.422  0.00  0.00      PROB
ATOM    337  CG1 ILE    39       3.974  21.723   3.927  0.00  0.00      PROB
ATOM    338  CG2 ILE    39       3.513  22.583   6.228  0.00  0.00      PROB
ATOM    339  CD  ILE    39       3.703  20.454   3.119  0.00  0.00      PROB
ATOM    340  H   ILE    39       6.310  19.427   5.250  0.00  0.00      PROB
ATOM    341  N   ARG    40       6.276  21.978   8.078  0.00  0.00      PROB
ATOM    342  CA  ARG    40       6.344  21.616   9.485  0.00  0.00      PROB
ATOM    343  C   ARG    40       5.338  22.362  10.327  0.00  0.00      PROB
ATOM    344  O   ARG    40       4.781  23.376   9.929  0.00  0.00      PROB
ATOM    345  CB  ARG    40       7.753  21.838  10.026  0.00  0.00      PROB
ATOM    346  CG  ARG    40       8.201  23.296   9.960  0.00  0.00      PROB
ATOM    347  CD  ARG    40       9.561  23.492  10.612  0.00  0.00      PROB
ATOM    348  NE  ARG    40       9.968  24.887  10.576  0.00  0.00      PROB
ATOM    349  CZ  ARG    40      11.179  25.268  11.008  0.00  0.00      PROB
ATOM    350  NH1 ARG    40      12.086  24.381  11.399  0.00  0.00      PROB
ATOM    351  NH2 ARG    40      11.469  26.556  11.048  0.00  0.00      PROB
ATOM    352  H   ARG    40       6.431  22.914   7.758  0.00  0.00      PROB
ATOM    353  HE  ARG    40       9.344  25.620  10.276  0.00  0.00      PROB
ATOM    354 HH11 ARG    40      12.971  24.722  11.731  0.00  0.00      PROB
ATOM    355 HH12 ARG    40      11.942  23.386  11.384  0.00  0.00      PROB
ATOM    356 HH21 ARG    40      12.328  26.879  11.448  0.00  0.00      PROB
ATOM    357 HH22 ARG    40      10.794  27.209  10.655  0.00  0.00      PROB
ATOM    358  N   GLN    41       5.182  21.838  11.541  0.00  0.00      PROB
ATOM    359  CA  GLN    41       4.616  22.663  12.594  0.00  0.00      PROB
ATOM    360  C   GLN    41       5.654  22.831  13.685  0.00  0.00      PROB
ATOM    361  O   GLN    41       5.921  21.917  14.459  0.00  0.00      PROB
ATOM    362  CB  GLN    41       3.346  22.010  13.129  0.00  0.00      PROB
ATOM    363  CG  GLN    41       2.589  22.859  14.150  0.00  0.00      PROB
ATOM    364  CD  GLN    41       1.308  22.139  14.495  0.00  0.00      PROB
ATOM    365  NE2 GLN    41       0.210  22.887  14.382  0.00  0.00      PROB
ATOM    366  OE1 GLN    41       1.296  20.949  14.778  0.00  0.00      PROB
ATOM    367  H   GLN    41       5.548  20.931  11.746  0.00  0.00      PROB
ATOM    368 HE21 GLN    41       0.286  23.881  14.262  0.00  0.00      PROB
ATOM    369 HE22 GLN    41      -0.686  22.438  14.413  0.00  0.00      PROB
ATOM    370  N   PRO    42       6.273  24.033  13.715  0.00  0.00      PROB
ATOM    371  CA  PRO    42       7.211  24.321  14.802  0.00  0.00      PROB
ATOM    372  C   PRO    42       6.474  24.369  16.125  0.00  0.00      PROB
ATOM    373  O   PRO    42       5.249  24.440  16.149  0.00  0.00      PROB
ATOM    374  CB  PRO    42       7.800  25.681  14.415  0.00  0.00      PROB
ATOM    375  CG  PRO    42       7.422  25.911  12.954  0.00  0.00      PROB
ATOM    376  CD  PRO    42       6.125  25.137  12.778  0.00  0.00      PROB
ATOM    377  N   SER    43       7.260  24.347  17.214  0.00  0.00      PROB
ATOM    378  CA  SER    43       6.699  24.369  18.570  0.00  0.00      PROB
ATOM    379  C   SER    43       5.421  25.190  18.760  0.00  0.00      PROB
ATOM    380  O   SER    43       5.412  26.421  18.855  0.00  0.00      PROB
ATOM    381  CB  SER    43       7.798  24.769  19.559  0.00  0.00      PROB
ATOM    382  OG  SER    43       7.416  24.408  20.889  0.00  0.00      PROB
ATOM    383  H   SER    43       8.238  24.174  17.069  0.00  0.00      PROB
ATOM    384  HG  SER    43       8.219  24.260  21.375  0.00  0.00      PROB
ATOM    385  N   GLY    44       4.315  24.419  18.747  0.00  0.00      PROB
ATOM    386  CA  GLY    44       2.959  24.974  18.755  0.00  0.00      PROB
ATOM    387  C   GLY    44       2.778  26.213  17.893  0.00  0.00      PROB
ATOM    388  O   GLY    44       2.582  27.313  18.400  0.00  0.00      PROB
ATOM    389  H   GLY    44       4.455  23.432  18.673  0.00  0.00      PROB
ATOM    390  N   LYS    45       2.929  26.014  16.581  0.00  0.00      PROB
ATOM    391  CA  LYS    45       2.744  27.129  15.653  0.00  0.00      PROB
ATOM    392  C   LYS    45       1.762  26.732  14.562  0.00  0.00      PROB
ATOM    393  O   LYS    45       1.170  25.659  14.614  0.00  0.00      PROB
ATOM    394  CB  LYS    45       4.085  27.551  15.029  0.00  0.00      PROB
ATOM    395  CG  LYS    45       5.260  27.940  15.943  0.00  0.00      PROB
ATOM    396  CD  LYS    45       5.322  29.373  16.491  0.00  0.00      PROB
ATOM    397  CE  LYS    45       4.356  29.719  17.627  0.00  0.00      PROB
ATOM    398  NZ  LYS    45       4.566  28.815  18.767  0.00  0.00      PROB
ATOM    399  H   LYS    45       3.165  25.105  16.229  0.00  0.00      PROB
ATOM    400  HZ1 LYS    45       3.867  29.003  19.510  0.00  0.00      PROB
ATOM    401  HZ2 LYS    45       4.390  27.828  18.474  0.00  0.00      PROB
ATOM    402  HZ3 LYS    45       5.532  28.847  19.140  0.00  0.00      PROB
ATOM    403  N   GLY    46       1.637  27.626  13.567  0.00  0.00      PROB
ATOM    404  CA  GLY    46       0.929  27.200  12.363  0.00  0.00      PROB
ATOM    405  C   GLY    46       1.814  26.334  11.488  0.00  0.00      PROB
ATOM    406  O   GLY    46       2.913  25.952  11.878  0.00  0.00      PROB
ATOM    407  H   GLY    46       2.152  28.478  13.563  0.00  0.00      PROB
ATOM    408  N   LEU    47       1.295  26.042  10.290  0.00  0.00      PROB
ATOM    409  CA  LEU    47       2.121  25.210   9.418  0.00  0.00      PROB
ATOM    410  C   LEU    47       3.106  26.008   8.580  0.00  0.00      PROB
ATOM    411  O   LEU    47       2.764  26.645   7.589  0.00  0.00      PROB
ATOM    412  CB  LEU    47       1.254  24.317   8.528  0.00  0.00      PROB
ATOM    413  CG  LEU    47       0.426  23.250   9.247  0.00  0.00      PROB
ATOM    414  CD1 LEU    47      -0.515  22.537   8.275  0.00  0.00      PROB
ATOM    415  CD2 LEU    47       1.296  22.246  10.002  0.00  0.00      PROB
ATOM    416  H   LEU    47       0.452  26.482   9.978  0.00  0.00      PROB
ATOM    417  N   GLU    48       4.363  25.944   9.028  0.00  0.00      PROB
ATOM    418  CA  GLU    48       5.427  26.565   8.244  0.00  0.00      PROB
ATOM    419  C   GLU    48       5.762  25.739   7.014  0.00  0.00      PROB
ATOM    420  O   GLU    48       6.369  24.676   7.084  0.00  0.00      PROB
ATOM    421  CB  GLU    48       6.667  26.769   9.121  0.00  0.00      PROB
ATOM    422  CG  GLU    48       7.772  27.653   8.519  0.00  0.00      PROB
ATOM    423  CD  GLU    48       9.011  27.645   9.406  0.00  0.00      PROB
ATOM    424  OE1 GLU    48       8.898  27.629  10.628  0.00  0.00      PROB
ATOM    425  OE2 GLU    48      10.120  27.596   8.889  0.00  0.00      PROB
ATOM    426  H   GLU    48       4.559  25.323   9.788  0.00  0.00      PROB
ATOM    427  N   TRP    49       5.334  26.272   5.861  0.00  0.00      PROB
ATOM    428  CA  TRP    49       5.815  25.636   4.637  0.00  0.00      PROB
ATOM    429  C   TRP    49       7.295  25.902   4.430  0.00  0.00      PROB
ATOM    430  O   TRP    49       7.752  27.037   4.406  0.00  0.00      PROB
ATOM    431  CB  TRP    49       4.984  26.072   3.420  0.00  0.00      PROB
ATOM    432  CG  TRP    49       5.566  25.478   2.153  0.00  0.00      PROB
ATOM    433  CD1 TRP    49       5.575  24.126   1.776  0.00  0.00      PROB
ATOM    434  CD2 TRP    49       6.295  26.164   1.114  0.00  0.00      PROB
ATOM    435  CE2 TRP    49       6.714  25.174   0.164  0.00  0.00      PROB
ATOM    436  CE3 TRP    49       6.638  27.517   0.914  0.00  0.00      PROB
ATOM    437  NE1 TRP    49       6.251  23.942   0.611  0.00  0.00      PROB
ATOM    438  CZ2 TRP    49       7.470  25.557  -0.964  0.00  0.00      PROB
ATOM    439  CZ3 TRP    49       7.393  27.886  -0.220  0.00  0.00      PROB
ATOM    440  CH2 TRP    49       7.809  26.911  -1.152  0.00  0.00      PROB
ATOM    441  H   TRP    49       4.821  27.128   5.873  0.00  0.00      PROB
ATOM    442  HE1 TRP    49       6.430  23.074   0.184  0.00  0.00      PROB
ATOM    443  N   LEU    50       8.012  24.785   4.288  0.00  0.00      PROB
ATOM    444  CA  LEU    50       9.445  24.919   4.072  0.00  0.00      PROB
ATOM    445  C   LEU    50       9.800  24.933   2.599  0.00  0.00      PROB
ATOM    446  O   LEU    50      10.317  25.895   2.039  0.00  0.00      PROB
ATOM    447  CB  LEU    50      10.179  23.773   4.769  0.00  0.00      PROB
ATOM    448  CG  LEU    50       9.918  23.685   6.270  0.00  0.00      PROB
ATOM    449  CD1 LEU    50      10.350  22.332   6.832  0.00  0.00      PROB
ATOM    450  CD2 LEU    50      10.555  24.852   7.018  0.00  0.00      PROB
ATOM    451  H   LEU    50       7.561  23.891   4.282  0.00  0.00      PROB
ATOM    452  N   ALA    51       9.528  23.770   1.999  0.00  0.00      PROB
ATOM    453  CA  ALA    51      10.138  23.528   0.700  0.00  0.00      PROB
ATOM    454  C   ALA    51       9.259  22.642  -0.143  0.00  0.00      PROB
ATOM    455  O   ALA    51       8.276  22.083   0.330  0.00  0.00      PROB
ATOM    456  CB  ALA    51      11.507  22.865   0.875  0.00  0.00      PROB
ATOM    457  H   ALA    51       8.952  23.076   2.436  0.00  0.00      PROB
ATOM    458  N   HSD    52       9.652  22.536  -1.409  0.00  0.00      PROB
ATOM    459  CA  HSD    52       8.885  21.739  -2.353  0.00  0.00      PROB
ATOM    460  C   HSD    52       9.857  21.177  -3.360  0.00  0.00      PROB
ATOM    461  O   HSD    52      10.911  21.762  -3.570  0.00  0.00      PROB
ATOM    462  CB  HSD    52       7.862  22.646  -3.036  0.00  0.00      PROB
ATOM    463  CG  HSD    52       6.765  21.847  -3.682  0.00  0.00      PROB
ATOM    464  CD2 HSD    52       5.623  21.355  -3.054  0.00  0.00      PROB
ATOM    465  ND1 HSD    52       6.738  21.499  -4.979  0.00  0.00      PROB
ATOM    466  CE1 HSD    52       5.585  20.786  -5.174  0.00  0.00      PROB
ATOM    467  NE2 HSD    52       4.904  20.700  -3.989  0.00  0.00      PROB
ATOM    468  H   HSD    52      10.446  23.050  -1.738  0.00  0.00      PROB
ATOM    469  HD1 HSD    52       7.385  21.738  -5.676  0.00  0.00      PROB
ATOM    470  N   ILE    53       9.486  20.053  -3.969  0.00  0.00      PROB
ATOM    471  CA  ILE    53      10.282  19.573  -5.091  0.00  0.00      PROB
ATOM    472  C   ILE    53       9.365  18.856  -6.060  0.00  0.00      PROB
ATOM    473  O   ILE    53       8.412  18.197  -5.662  0.00  0.00      PROB
ATOM    474  CB  ILE    53      11.478  18.726  -4.601  0.00  0.00      PROB
ATOM    475  CG1 ILE    53      12.508  18.465  -5.704  0.00  0.00      PROB
ATOM    476  CG2 ILE    53      11.043  17.462  -3.862  0.00  0.00      PROB
ATOM    477  CD  ILE    53      13.891  18.126  -5.146  0.00  0.00      PROB
ATOM    478  H   ILE    53       8.668  19.551  -3.679  0.00  0.00      PROB
ATOM    479  N   TRP    54       9.640  19.081  -7.342  0.00  0.00      PROB
ATOM    480  CA  TRP    54       8.702  18.618  -8.354  0.00  0.00      PROB
ATOM    481  C   TRP    54       9.171  17.317  -8.975  0.00  0.00      PROB
ATOM    482  O   TRP    54      10.227  16.790  -8.634  0.00  0.00      PROB
ATOM    483  CB  TRP    54       8.522  19.719  -9.405  0.00  0.00      PROB
ATOM    484  CG  TRP    54       7.918  20.963  -8.787  0.00  0.00      PROB
ATOM    485  CD1 TRP    54       8.592  21.984  -8.094  0.00  0.00      PROB
ATOM    486  CD2 TRP    54       6.529  21.355  -8.774  0.00  0.00      PROB
ATOM    487  CE2 TRP    54       6.445  22.603  -8.066  0.00  0.00      PROB
ATOM    488  CE3 TRP    54       5.359  20.760  -9.295  0.00  0.00      PROB
ATOM    489  NE1 TRP    54       7.734  22.949  -7.666  0.00  0.00      PROB
ATOM    490  CZ2 TRP    54       5.190  23.227  -7.895  0.00  0.00      PROB
ATOM    491  CZ3 TRP    54       4.112  21.396  -9.116  0.00  0.00      PROB
ATOM    492  CH2 TRP    54       4.028  22.622  -8.420  0.00  0.00      PROB
ATOM    493  H   TRP    54      10.487  19.553  -7.594  0.00  0.00      PROB
ATOM    494  HE1 TRP    54       7.990  23.753  -7.153  0.00  0.00      PROB
ATOM    495  N   TRP    55       8.364  16.817  -9.927  0.00  0.00      PROB
ATOM    496  CA  TRP    55       8.808  15.649 -10.697  0.00  0.00      PROB
ATOM    497  C   TRP    55      10.162  15.807 -11.389  0.00  0.00      PROB
ATOM    498  O   TRP    55      10.987  14.899 -11.418  0.00  0.00      PROB
ATOM    499  CB  TRP    55       7.729  15.169 -11.688  0.00  0.00      PROB
ATOM    500  CG  TRP    55       7.783  15.938 -12.991  0.00  0.00      PROB
ATOM    501  CD1 TRP    55       8.316  15.488 -14.212  0.00  0.00      PROB
ATOM    502  CD2 TRP    55       7.396  17.305 -13.228  0.00  0.00      PROB
ATOM    503  CE2 TRP    55       7.727  17.607 -14.588  0.00  0.00      PROB
ATOM    504  CE3 TRP    55       6.813  18.290 -12.403  0.00  0.00      PROB
ATOM    505  NE1 TRP    55       8.289  16.467 -15.155  0.00  0.00      PROB
ATOM    506  CZ2 TRP    55       7.478  18.898 -15.093  0.00  0.00      PROB
ATOM    507  CZ3 TRP    55       6.566  19.576 -12.920  0.00  0.00      PROB
ATOM    508  CH2 TRP    55       6.901  19.877 -14.255  0.00  0.00      PROB
ATOM    509  H   TRP    55       7.429  17.175  -9.991  0.00  0.00      PROB
ATOM    510  HE1 TRP    55       8.661  16.400 -16.072  0.00  0.00      PROB
ATOM    511  N   ASP    56      10.361  17.021 -11.916  0.00  0.00      PROB
ATOM    512  CA  ASP    56      11.608  17.296 -12.615  0.00  0.00      PROB
ATOM    513  C   ASP    56      12.740  17.599 -11.643  0.00  0.00      PROB
ATOM    514  O   ASP    56      12.865  16.916 -10.627  0.00  0.00      PROB
ATOM    515  CB  ASP    56      11.359  18.357 -13.704  0.00  0.00      PROB
ATOM    516  CG  ASP    56      10.747  19.647 -13.171  0.00  0.00      PROB
ATOM    517  OD1 ASP    56      10.902  19.975 -11.997  0.00  0.00      PROB
ATOM    518  OD2 ASP    56      10.110  20.351 -13.943  0.00  0.00      PROB
ATOM    519  H   ASP    56       9.718  17.779 -11.800  0.00  0.00      PROB
ATOM    520  N   GLY    57      13.567  18.602 -11.971  0.00  0.00      PROB
ATOM    521  CA  GLY    57      14.653  18.898 -11.045  0.00  0.00      PROB
ATOM    522  C   GLY    57      14.273  19.852  -9.927  0.00  0.00      PROB
ATOM    523  O   GLY    57      14.833  19.819  -8.839  0.00  0.00      PROB
ATOM    524  H   GLY    57      13.359  19.236 -12.714  0.00  0.00      PROB
ATOM    525  N   ASP    58      13.308  20.723 -10.253  0.00  0.00      PROB
ATOM    526  CA  ASP    58      13.087  21.878  -9.384  0.00  0.00      PROB
ATOM    527  C   ASP    58      12.737  21.613  -7.944  0.00  0.00      PROB
ATOM    528  O   ASP    58      11.776  20.931  -7.605  0.00  0.00      PROB
ATOM    529  CB  ASP    58      11.993  22.788  -9.912  0.00  0.00      PROB
ATOM    530  CG  ASP    58      12.475  23.609 -11.080  0.00  0.00      PROB
ATOM    531  OD1 ASP    58      12.624  24.811 -10.922  0.00  0.00      PROB
ATOM    532  OD2 ASP    58      12.640  23.062 -12.163  0.00  0.00      PROB
ATOM    533  H   ASP    58      12.824  20.672 -11.128  0.00  0.00      PROB
ATOM    534  N   GLU    59      13.532  22.287  -7.118  0.00  0.00      PROB
ATOM    535  CA  GLU    59      13.051  22.621  -5.785  0.00  0.00      PROB
ATOM    536  C   GLU    59      12.029  23.749  -5.840  0.00  0.00      PROB
ATOM    537  O   GLU    59      11.681  24.273  -6.897  0.00  0.00      PROB
ATOM    538  CB  GLU    59      14.220  23.022  -4.870  0.00  0.00      PROB
ATOM    539  CG  GLU    59      15.388  23.822  -5.477  0.00  0.00      PROB
ATOM    540  CD  GLU    59      14.901  24.899  -6.427  0.00  0.00      PROB
ATOM    541  OE1 GLU    59      15.158  24.778  -7.619  0.00  0.00      PROB
ATOM    542  OE2 GLU    59      14.195  25.819  -6.023  0.00  0.00      PROB
ATOM    543  H   GLU    59      14.302  22.786  -7.520  0.00  0.00      PROB
ATOM    544  N   SER    60      11.584  24.134  -4.646  0.00  0.00      PROB
ATOM    545  CA  SER    60      10.982  25.439  -4.411  0.00  0.00      PROB
ATOM    546  C   SER    60      11.222  25.742  -2.946  0.00  0.00      PROB
ATOM    547  O   SER    60      10.986  24.888  -2.099  0.00  0.00      PROB
ATOM    548  CB  SER    60       9.475  25.436  -4.708  0.00  0.00      PROB
ATOM    549  OG  SER    60       9.177  24.793  -5.960  0.00  0.00      PROB
ATOM    550  H   SER    60      11.715  23.513  -3.872  0.00  0.00      PROB
ATOM    551  HG  SER    60       9.997  24.764  -6.445  0.00  0.00      PROB
ATOM    552  N   TYR    61      11.729  26.946  -2.666  0.00  0.00      PROB
ATOM    553  CA  TYR    61      11.953  27.231  -1.251  0.00  0.00      PROB
ATOM    554  C   TYR    61      11.096  28.376  -0.779  0.00  0.00      PROB
ATOM    555  O   TYR    61      10.674  29.209  -1.571  0.00  0.00      PROB
ATOM    556  CB  TYR    61      13.428  27.540  -0.965  0.00  0.00      PROB
ATOM    557  CG  TYR    61      14.301  26.333  -1.217  0.00  0.00      PROB
ATOM    558  CD1 TYR    61      15.402  26.462  -2.087  0.00  0.00      PROB
ATOM    559  CD2 TYR    61      14.000  25.117  -0.572  0.00  0.00      PROB
ATOM    560  CE1 TYR    61      16.218  25.342  -2.321  0.00  0.00      PROB
ATOM    561  CE2 TYR    61      14.812  23.999  -0.809  0.00  0.00      PROB
ATOM    562  CZ  TYR    61      15.906  24.123  -1.686  0.00  0.00      PROB
ATOM    563  OH  TYR    61      16.680  23.004  -1.929  0.00  0.00      PROB
ATOM    564  H   TYR    61      11.893  27.641  -3.366  0.00  0.00      PROB
ATOM    565  HH  TYR    61      17.199  23.160  -2.712  0.00  0.00      PROB
ATOM    566  N   ASN    62      10.874  28.386   0.541  0.00  0.00      PROB
ATOM    567  CA  ASN    62      10.201  29.535   1.150  0.00  0.00      PROB
ATOM    568  C   ASN    62      11.058  30.800   1.161  0.00  0.00      PROB
ATOM    569  O   ASN    62      12.112  30.842   1.787  0.00  0.00      PROB
ATOM    570  CB  ASN    62       9.741  29.145   2.566  0.00  0.00      PROB
ATOM    571  CG  ASN    62       8.931  30.252   3.216  0.00  0.00      PROB
ATOM    572  ND2 ASN    62       8.240  29.877   4.289  0.00  0.00      PROB
ATOM    573  OD1 ASN    62       8.943  31.393   2.782  0.00  0.00      PROB
ATOM    574  H   ASN    62      11.148  27.601   1.102  0.00  0.00      PROB
ATOM    575 HD21 ASN    62       8.200  28.920   4.588  0.00  0.00      PROB
ATOM    576 HD22 ASN    62       7.769  30.596   4.800  0.00  0.00      PROB
ATOM    577  N   PRO    63      10.559  31.845   0.449  0.00  0.00      PROB
ATOM    578  CA  PRO    63      11.173  33.178   0.480  0.00  0.00      PROB
ATOM    579  C   PRO    63      11.733  33.683   1.803  0.00  0.00      PROB
ATOM    580  O   PRO    63      12.800  34.295   1.821  0.00  0.00      PROB
ATOM    581  CB  PRO    63      10.079  34.068  -0.113  0.00  0.00      PROB
ATOM    582  CG  PRO    63       9.404  33.162  -1.136  0.00  0.00      PROB
ATOM    583  CD  PRO    63       9.389  31.817  -0.421  0.00  0.00      PROB
ATOM    584  N   SER    64      11.029  33.405   2.907  0.00  0.00      PROB
ATOM    585  CA  SER    64      11.617  33.789   4.189  0.00  0.00      PROB
ATOM    586  C   SER    64      12.924  33.074   4.521  0.00  0.00      PROB
ATOM    587  O   SER    64      14.009  33.645   4.397  0.00  0.00      PROB
ATOM    588  CB  SER    64      10.583  33.634   5.302  0.00  0.00      PROB
ATOM    589  OG  SER    64       9.917  32.383   5.130  0.00  0.00      PROB
ATOM    590  H   SER    64      10.102  33.015   2.877  0.00  0.00      PROB
ATOM    591  HG  SER    64       9.102  32.619   4.665  0.00  0.00      PROB
ATOM    592  N   LEU    65      12.793  31.805   4.944  0.00  0.00      PROB
ATOM    593  CA  LEU    65      13.989  31.142   5.471  0.00  0.00      PROB
ATOM    594  C   LEU    65      14.966  30.534   4.474  0.00  0.00      PROB
ATOM    595  O   LEU    65      16.098  30.216   4.819  0.00  0.00      PROB
ATOM    596  CB  LEU    65      13.667  30.166   6.616  0.00  0.00      PROB
ATOM    597  CG  LEU    65      13.069  28.802   6.249  0.00  0.00      PROB
ATOM    598  CD1 LEU    65      13.374  27.767   7.334  0.00  0.00      PROB
ATOM    599  CD2 LEU    65      11.573  28.860   5.935  0.00  0.00      PROB
ATOM    600  H   LEU    65      11.873  31.402   4.954  0.00  0.00      PROB
ATOM    601  N   LYS    66      14.493  30.424   3.218  0.00  0.00      PROB
ATOM    602  CA  LYS    66      15.295  30.041   2.044  0.00  0.00      PROB
ATOM    603  C   LYS    66      16.594  29.253   2.232  0.00  0.00      PROB
ATOM    604  O   LYS    66      16.618  28.037   2.109  0.00  0.00      PROB
ATOM    605  CB  LYS    66      15.459  31.250   1.102  0.00  0.00      PROB
ATOM    606  CG  LYS    66      15.812  32.560   1.816  0.00  0.00      PROB
ATOM    607  CD  LYS    66      15.934  33.780   0.905  0.00  0.00      PROB
ATOM    608  CE  LYS    66      16.144  35.065   1.714  0.00  0.00      PROB
ATOM    609  NZ  LYS    66      14.998  35.280   2.609  0.00  0.00      PROB
ATOM    610  H   LYS    66      13.529  30.650   3.069  0.00  0.00      PROB
ATOM    611  HZ1 LYS    66      15.062  36.173   3.130  0.00  0.00      PROB
ATOM    612  HZ2 LYS    66      14.114  35.264   2.059  0.00  0.00      PROB
ATOM    613  HZ3 LYS    66      14.910  34.498   3.292  0.00  0.00      PROB
ATOM    614  N   SER    67      17.678  29.983   2.538  0.00  0.00      PROB
ATOM    615  CA  SER    67      19.009  29.385   2.630  0.00  0.00      PROB
ATOM    616  C   SER    67      19.190  28.267   3.650  0.00  0.00      PROB
ATOM    617  O   SER    67      20.155  27.510   3.638  0.00  0.00      PROB
ATOM    618  CB  SER    67      20.014  30.509   2.876  0.00  0.00      PROB
ATOM    619  OG  SER    67      19.523  31.723   2.280  0.00  0.00      PROB
ATOM    620  H   SER    67      17.634  30.969   2.687  0.00  0.00      PROB
ATOM    621  HG  SER    67      20.297  32.214   2.028  0.00  0.00      PROB
ATOM    622  N   ARG    68      18.207  28.187   4.556  0.00  0.00      PROB
ATOM    623  CA  ARG    68      18.277  27.051   5.460  0.00  0.00      PROB
ATOM    624  C   ARG    68      17.579  25.791   4.987  0.00  0.00      PROB
ATOM    625  O   ARG    68      17.286  24.904   5.776  0.00  0.00      PROB
ATOM    626  CB  ARG    68      17.839  27.431   6.871  0.00  0.00      PROB
ATOM    627  CG  ARG    68      18.668  28.588   7.433  0.00  0.00      PROB
ATOM    628  CD  ARG    68      18.621  28.663   8.959  0.00  0.00      PROB
ATOM    629  NE  ARG    68      17.248  28.707   9.454  0.00  0.00      PROB
ATOM    630  CZ  ARG    68      16.823  27.789  10.349  0.00  0.00      PROB
ATOM    631  NH1 ARG    68      15.598  27.887  10.846  0.00  0.00      PROB
ATOM    632  NH2 ARG    68      17.605  26.791  10.747  0.00  0.00      PROB
ATOM    633  H   ARG    68      17.423  28.808   4.540  0.00  0.00      PROB
ATOM    634  HE  ARG    68      16.657  29.447   9.131  0.00  0.00      PROB
ATOM    635 HH11 ARG    68      15.290  27.207  11.533  0.00  0.00      PROB
ATOM    636 HH12 ARG    68      14.957  28.601  10.578  0.00  0.00      PROB
ATOM    637 HH21 ARG    68      17.266  26.172  11.464  0.00  0.00      PROB
ATOM    638 HH22 ARG    68      18.528  26.627  10.375  0.00  0.00      PROB
ATOM    639  N   LEU    69      17.308  25.741   3.678  0.00  0.00      PROB
ATOM    640  CA  LEU    69      16.631  24.552   3.180  0.00  0.00      PROB
ATOM    641  C   LEU    69      17.374  23.936   2.016  0.00  0.00      PROB
ATOM    642  O   LEU    69      17.954  24.618   1.179  0.00  0.00      PROB
ATOM    643  CB  LEU    69      15.210  24.907   2.752  0.00  0.00      PROB
ATOM    644  CG  LEU    69      14.374  25.538   3.863  0.00  0.00      PROB
ATOM    645  CD1 LEU    69      13.208  26.340   3.295  0.00  0.00      PROB
ATOM    646  CD2 LEU    69      13.948  24.508   4.910  0.00  0.00      PROB
ATOM    647  H   LEU    69      17.531  26.474   3.035  0.00  0.00      PROB
ATOM    648  N   THR    70      17.313  22.605   1.986  0.00  0.00      PROB
ATOM    649  CA  THR    70      17.861  21.896   0.836  0.00  0.00      PROB
ATOM    650  C   THR    70      17.097  20.612   0.578  0.00  0.00      PROB
ATOM    651  O   THR    70      17.376  19.544   1.119  0.00  0.00      PROB
ATOM    652  CB  THR    70      19.361  21.636   1.010  0.00  0.00      PROB
ATOM    653  CG2 THR    70      20.023  21.244  -0.314  0.00  0.00      PROB
ATOM    654  OG1 THR    70      20.007  22.784   1.574  0.00  0.00      PROB
ATOM    655  H   THR    70      16.982  22.124   2.797  0.00  0.00      PROB
ATOM    656  HG1 THR    70      19.605  23.552   1.172  0.00  0.00      PROB
ATOM    657  N   ILE    71      16.059  20.772  -0.244  0.00  0.00      PROB
ATOM    658  CA  ILE    71      15.231  19.595  -0.464  0.00  0.00      PROB
ATOM    659  C   ILE    71      15.864  18.642  -1.464  0.00  0.00      PROB
ATOM    660  O   ILE    71      16.415  19.024  -2.486  0.00  0.00      PROB
ATOM    661  CB  ILE    71      13.788  20.014  -0.787  0.00  0.00      PROB
ATOM    662  CG1 ILE    71      12.805  18.860  -0.595  0.00  0.00      PROB
ATOM    663  CG2 ILE    71      13.663  20.715  -2.135  0.00  0.00      PROB
ATOM    664  CD  ILE    71      11.350  19.327  -0.556  0.00  0.00      PROB
ATOM    665  H   ILE    71      15.996  21.597  -0.808  0.00  0.00      PROB
ATOM    666  N   SER    72      15.844  17.378  -1.056  0.00  0.00      PROB
ATOM    667  CA  SER    72      16.755  16.429  -1.674  0.00  0.00      PROB
ATOM    668  C   SER    72      16.056  15.132  -2.039  0.00  0.00      PROB
ATOM    669  O   SER    72      15.961  14.200  -1.252  0.00  0.00      PROB
ATOM    670  CB  SER    72      17.945  16.218  -0.722  0.00  0.00      PROB
ATOM    671  OG  SER    72      17.652  16.718   0.603  0.00  0.00      PROB
ATOM    672  H   SER    72      15.338  17.111  -0.238  0.00  0.00      PROB
ATOM    673  HG  SER    72      17.659  17.673   0.544  0.00  0.00      PROB
ATOM    674  N   LYS    73      15.525  15.106  -3.268  0.00  0.00      PROB
ATOM    675  CA  LYS    73      14.808  13.872  -3.581  0.00  0.00      PROB
ATOM    676  C   LYS    73      15.682  12.732  -4.074  0.00  0.00      PROB
ATOM    677  O   LYS    73      16.544  12.881  -4.931  0.00  0.00      PROB
ATOM    678  CB  LYS    73      13.625  14.115  -4.530  0.00  0.00      PROB
ATOM    679  CG  LYS    73      14.013  14.375  -5.987  0.00  0.00      PROB
ATOM    680  CD  LYS    73      12.809  14.541  -6.904  0.00  0.00      PROB
ATOM    681  CE  LYS    73      13.231  14.726  -8.357  0.00  0.00      PROB
ATOM    682  NZ  LYS    73      12.030  14.962  -9.157  0.00  0.00      PROB
ATOM    683  H   LYS    73      15.708  15.826  -3.936  0.00  0.00      PROB
ATOM    684  HZ1 LYS    73      12.280  15.358 -10.091  0.00  0.00      PROB
ATOM    685  HZ2 LYS    73      11.455  14.109  -9.332  0.00  0.00      PROB
ATOM    686  HZ3 LYS    73      11.434  15.676  -8.693  0.00  0.00      PROB
ATOM    687  N   ASP    74      15.369  11.574  -3.501  0.00  0.00      PROB
ATOM    688  CA  ASP    74      15.756  10.317  -4.124  0.00  0.00      PROB
ATOM    689  C   ASP    74      14.562   9.830  -4.916  0.00  0.00      PROB
ATOM    690  O   ASP    74      13.440   9.823  -4.425  0.00  0.00      PROB
ATOM    691  CB  ASP    74      16.146   9.328  -3.018  0.00  0.00      PROB
ATOM    692  CG  ASP    74      16.245   7.896  -3.514  0.00  0.00      PROB
ATOM    693  OD1 ASP    74      15.259   7.171  -3.467  0.00  0.00      PROB
ATOM    694  OD2 ASP    74      17.323   7.452  -3.880  0.00  0.00      PROB
ATOM    695  H   ASP    74      14.723  11.571  -2.741  0.00  0.00      PROB
ATOM    696  N   THR    75      14.842   9.417  -6.152  0.00  0.00      PROB
ATOM    697  CA  THR    75      13.735   8.843  -6.908  0.00  0.00      PROB
ATOM    698  C   THR    75      13.854   7.358  -7.186  0.00  0.00      PROB
ATOM    699  O   THR    75      13.222   6.825  -8.088  0.00  0.00      PROB
ATOM    700  CB  THR    75      13.527   9.635  -8.197  0.00  0.00      PROB
ATOM    701  CG2 THR    75      12.571  10.803  -7.963  0.00  0.00      PROB
ATOM    702  OG1 THR    75      14.785  10.116  -8.696  0.00  0.00      PROB
ATOM    703  H   THR    75      15.744   9.550  -6.562  0.00  0.00      PROB
ATOM    704  HG1 THR    75      15.073   9.485  -9.345  0.00  0.00      PROB
ATOM    705  N   SER    76      14.701   6.699  -6.380  0.00  0.00      PROB
ATOM    706  CA  SER    76      14.705   5.249  -6.543  0.00  0.00      PROB
ATOM    707  C   SER    76      13.704   4.618  -5.586  0.00  0.00      PROB
ATOM    708  O   SER    76      12.622   4.162  -5.933  0.00  0.00      PROB
ATOM    709  CB  SER    76      16.140   4.713  -6.388  0.00  0.00      PROB
ATOM    710  OG  SER    76      16.699   5.083  -5.114  0.00  0.00      PROB
ATOM    711  H   SER    76      15.154   7.144  -5.605  0.00  0.00      PROB
ATOM    712  HG  SER    76      16.968   6.004  -5.160  0.00  0.00      PROB
ATOM    713  N   LYS    77      14.114   4.707  -4.317  0.00  0.00      PROB
ATOM    714  CA  LYS    77      13.257   4.369  -3.186  0.00  0.00      PROB
ATOM    715  C   LYS    77      12.207   5.437  -2.915  0.00  0.00      PROB
ATOM    716  O   LYS    77      11.311   5.260  -2.105  0.00  0.00      PROB
ATOM    717  CB  LYS    77      14.146   4.176  -1.961  0.00  0.00      PROB
ATOM    718  CG  LYS    77      15.262   3.153  -2.190  0.00  0.00      PROB
ATOM    719  CD  LYS    77      16.515   3.388  -1.338  0.00  0.00      PROB
ATOM    720  CE  LYS    77      17.496   4.432  -1.901  0.00  0.00      PROB
ATOM    721  NZ  LYS    77      16.944   5.791  -1.881  0.00  0.00      PROB
ATOM    722  H   LYS    77      14.989   5.170  -4.173  0.00  0.00      PROB
ATOM    723  HZ1 LYS    77      17.592   6.475  -2.329  0.00  0.00      PROB
ATOM    724  HZ2 LYS    77      16.098   5.884  -2.480  0.00  0.00      PROB
ATOM    725  HZ3 LYS    77      16.694   6.110  -0.923  0.00  0.00      PROB
ATOM    726  N   ASN    78      12.373   6.558  -3.645  0.00  0.00      PROB
ATOM    727  CA  ASN    78      11.377   7.628  -3.664  0.00  0.00      PROB
ATOM    728  C   ASN    78      11.226   8.334  -2.339  0.00  0.00      PROB
ATOM    729  O   ASN    78      10.202   8.388  -1.666  0.00  0.00      PROB
ATOM    730  CB  ASN    78      10.073   7.177  -4.321  0.00  0.00      PROB
ATOM    731  CG  ASN    78      10.239   7.421  -5.805  0.00  0.00      PROB
ATOM    732  ND2 ASN    78      10.711   6.375  -6.492  0.00  0.00      PROB
ATOM    733  OD1 ASN    78      10.019   8.515  -6.308  0.00  0.00      PROB
ATOM    734  H   ASN    78      13.258   6.709  -4.082  0.00  0.00      PROB
ATOM    735 HD21 ASN    78      10.899   5.479  -6.083  0.00  0.00      PROB
ATOM    736 HD22 ASN    78      10.915   6.491  -7.464  0.00  0.00      PROB
ATOM    737  N   GLN    79      12.398   8.864  -1.981  0.00  0.00      PROB
ATOM    738  CA  GLN    79      12.556   9.466  -0.670  0.00  0.00      PROB
ATOM    739  C   GLN    79      12.859  10.940  -0.771  0.00  0.00      PROB
ATOM    740  O   GLN    79      13.979  11.349  -1.049  0.00  0.00      PROB
ATOM    741  CB  GLN    79      13.674   8.763   0.092  0.00  0.00      PROB
ATOM    742  CG  GLN    79      13.469   7.254   0.168  0.00  0.00      PROB
ATOM    743  CD  GLN    79      14.617   6.636   0.925  0.00  0.00      PROB
ATOM    744  NE2 GLN    79      14.374   6.498   2.229  0.00  0.00      PROB
ATOM    745  OE1 GLN    79      15.660   6.299   0.371  0.00  0.00      PROB
ATOM    746  H   GLN    79      13.137   8.881  -2.657  0.00  0.00      PROB
ATOM    747 HE21 GLN    79      13.481   6.786   2.593  0.00  0.00      PROB
ATOM    748 HE22 GLN    79      15.060   6.113   2.842  0.00  0.00      PROB
ATOM    749  N   VAL    80      11.820  11.743  -0.536  0.00  0.00      PROB
ATOM    750  CA  VAL    80      12.111  13.171  -0.477  0.00  0.00      PROB
ATOM    751  C   VAL    80      12.776  13.567   0.831  0.00  0.00      PROB
ATOM    752  O   VAL    80      12.157  13.916   1.833  0.00  0.00      PROB
ATOM    753  CB  VAL    80      10.852  13.990  -0.771  0.00  0.00      PROB
ATOM    754  CG1 VAL    80      11.089  15.498  -0.688  0.00  0.00      PROB
ATOM    755  CG2 VAL    80      10.339  13.619  -2.159  0.00  0.00      PROB
ATOM    756  H   VAL    80      10.981  11.337  -0.175  0.00  0.00      PROB
ATOM    757  N   SER    81      14.103  13.491   0.770  0.00  0.00      PROB
ATOM    758  CA  SER    81      14.883  13.991   1.889  0.00  0.00      PROB
ATOM    759  C   SER    81      14.779  15.509   1.967  0.00  0.00      PROB
ATOM    760  O   SER    81      14.359  16.176   1.028  0.00  0.00      PROB
ATOM    761  CB  SER    81      16.320  13.481   1.717  0.00  0.00      PROB
ATOM    762  OG  SER    81      16.968  13.273   2.978  0.00  0.00      PROB
ATOM    763  H   SER    81      14.550  13.232  -0.091  0.00  0.00      PROB
ATOM    764  HG  SER    81      16.522  12.531   3.398  0.00  0.00      PROB
ATOM    765  N   LEU    82      15.157  16.022   3.136  0.00  0.00      PROB
ATOM    766  CA  LEU    82      15.270  17.466   3.297  0.00  0.00      PROB
ATOM    767  C   LEU    82      16.481  17.701   4.161  0.00  0.00      PROB
ATOM    768  O   LEU    82      16.789  16.898   5.041  0.00  0.00      PROB
ATOM    769  CB  LEU    82      14.009  18.045   3.955  0.00  0.00      PROB
ATOM    770  CG  LEU    82      14.035  19.555   4.244  0.00  0.00      PROB
ATOM    771  CD1 LEU    82      14.120  20.410   2.982  0.00  0.00      PROB
ATOM    772  CD2 LEU    82      12.863  19.991   5.114  0.00  0.00      PROB
ATOM    773  H   LEU    82      15.422  15.415   3.885  0.00  0.00      PROB
ATOM    774  N   LYS    83      17.174  18.797   3.864  0.00  0.00      PROB
ATOM    775  CA  LYS    83      18.188  19.247   4.804  0.00  0.00      PROB
ATOM    776  C   LYS    83      17.768  20.604   5.310  0.00  0.00      PROB
ATOM    777  O   LYS    83      17.303  21.427   4.531  0.00  0.00      PROB
ATOM    778  CB  LYS    83      19.570  19.310   4.137  0.00  0.00      PROB
ATOM    779  CG  LYS    83      19.953  18.031   3.381  0.00  0.00      PROB
ATOM    780  CD  LYS    83      19.922  16.789   4.272  0.00  0.00      PROB
ATOM    781  CE  LYS    83      19.352  15.581   3.526  0.00  0.00      PROB
ATOM    782  NZ  LYS    83      18.471  14.837   4.435  0.00  0.00      PROB
ATOM    783  H   LYS    83      16.940  19.364   3.072  0.00  0.00      PROB
ATOM    784  HZ1 LYS    83      18.016  14.054   3.926  0.00  0.00      PROB
ATOM    785  HZ2 LYS    83      19.012  14.444   5.229  0.00  0.00      PROB
ATOM    786  HZ3 LYS    83      17.701  15.439   4.799  0.00  0.00      PROB
ATOM    787  N   ILE    84      17.917  20.799   6.623  0.00  0.00      PROB
ATOM    788  CA  ILE    84      17.729  22.164   7.106  0.00  0.00      PROB
ATOM    789  C   ILE    84      19.033  22.687   7.656  0.00  0.00      PROB
ATOM    790  O   ILE    84      19.562  22.171   8.634  0.00  0.00      PROB
ATOM    791  CB  ILE    84      16.609  22.269   8.156  0.00  0.00      PROB
ATOM    792  CG1 ILE    84      15.289  21.751   7.584  0.00  0.00      PROB
ATOM    793  CG2 ILE    84      16.451  23.702   8.691  0.00  0.00      PROB
ATOM    794  CD  ILE    84      14.117  21.915   8.550  0.00  0.00      PROB
ATOM    795  H   ILE    84      18.237  20.060   7.215  0.00  0.00      PROB
ATOM    796  N   THR    85      19.543  23.713   6.976  0.00  0.00      PROB
ATOM    797  CA  THR    85      20.784  24.329   7.426  0.00  0.00      PROB
ATOM    798  C   THR    85      20.686  24.888   8.839  0.00  0.00      PROB
ATOM    799  O   THR    85      19.773  25.638   9.180  0.00  0.00      PROB
ATOM    800  CB  THR    85      21.190  25.415   6.426  0.00  0.00      PROB
ATOM    801  CG2 THR    85      22.698  25.675   6.422  0.00  0.00      PROB
ATOM    802  OG1 THR    85      20.715  25.074   5.113  0.00  0.00      PROB
ATOM    803  H   THR    85      19.072  24.074   6.168  0.00  0.00      PROB
ATOM    804  HG1 THR    85      20.844  25.839   4.551  0.00  0.00      PROB
ATOM    805  N   SER    86      21.663  24.452   9.647  0.00  0.00      PROB
ATOM    806  CA  SER    86      21.803  24.954  11.012  0.00  0.00      PROB
ATOM    807  C   SER    86      20.535  25.195  11.813  0.00  0.00      PROB
ATOM    808  O   SER    86      20.047  26.307  11.989  0.00  0.00      PROB
ATOM    809  CB  SER    86      22.748  26.151  11.009  0.00  0.00      PROB
ATOM    810  OG  SER    86      23.972  25.736  10.387  0.00  0.00      PROB
ATOM    811  H   SER    86      22.369  23.852   9.274  0.00  0.00      PROB
ATOM    812  HG  SER    86      24.281  24.969  10.870  0.00  0.00      PROB
ATOM    813  N   VAL    87      20.017  24.062  12.294  0.00  0.00      PROB
ATOM    814  CA  VAL    87      18.834  24.137  13.143  0.00  0.00      PROB
ATOM    815  C   VAL    87      19.047  24.848  14.464  0.00  0.00      PROB
ATOM    816  O   VAL    87      20.136  24.900  15.025  0.00  0.00      PROB
ATOM    817  CB  VAL    87      18.221  22.754  13.359  0.00  0.00      PROB
ATOM    818  CG1 VAL    87      17.456  22.354  12.106  0.00  0.00      PROB
ATOM    819  CG2 VAL    87      19.246  21.700  13.793  0.00  0.00      PROB
ATOM    820  H   VAL    87      20.476  23.198  12.080  0.00  0.00      PROB
ATOM    821  N   THR    88      17.934  25.420  14.912  0.00  0.00      PROB
ATOM    822  CA  THR    88      17.937  26.205  16.134  0.00  0.00      PROB
ATOM    823  C   THR    88      16.943  25.570  17.079  0.00  0.00      PROB
ATOM    824  O   THR    88      16.163  24.722  16.666  0.00  0.00      PROB
ATOM    825  CB  THR    88      17.508  27.638  15.800  0.00  0.00      PROB
ATOM    826  CG2 THR    88      18.469  28.323  14.825  0.00  0.00      PROB
ATOM    827  OG1 THR    88      16.169  27.653  15.284  0.00  0.00      PROB
ATOM    828  H   THR    88      17.070  25.269  14.429  0.00  0.00      PROB
ATOM    829  HG1 THR    88      16.186  27.226  14.425  0.00  0.00      PROB
ATOM    830  N   ALA    89      16.934  26.044  18.335  0.00  0.00      PROB
ATOM    831  CA  ALA    89      15.868  25.566  19.222  0.00  0.00      PROB
ATOM    832  C   ALA    89      14.458  25.782  18.675  0.00  0.00      PROB
ATOM    833  O   ALA    89      13.562  24.961  18.830  0.00  0.00      PROB
ATOM    834  CB  ALA    89      15.976  26.228  20.596  0.00  0.00      PROB
ATOM    835  H   ALA    89      17.637  26.678  18.652  0.00  0.00      PROB
ATOM    836  N   ALA    90      14.317  26.926  17.976  0.00  0.00      PROB
ATOM    837  CA  ALA    90      13.033  27.231  17.341  0.00  0.00      PROB
ATOM    838  C   ALA    90      12.599  26.228  16.283  0.00  0.00      PROB
ATOM    839  O   ALA    90      11.420  25.995  16.052  0.00  0.00      PROB
ATOM    840  CB  ALA    90      13.068  28.624  16.711  0.00  0.00      PROB
ATOM    841  H   ALA    90      15.104  27.518  17.818  0.00  0.00      PROB
ATOM    842  N   ASP    91      13.621  25.608  15.675  0.00  0.00      PROB
ATOM    843  CA  ASP    91      13.332  24.580  14.679  0.00  0.00      PROB
ATOM    844  C   ASP    91      12.835  23.246  15.230  0.00  0.00      PROB
ATOM    845  O   ASP    91      12.613  22.299  14.481  0.00  0.00      PROB
ATOM    846  CB  ASP    91      14.540  24.361  13.754  0.00  0.00      PROB
ATOM    847  CG  ASP    91      14.868  25.597  12.923  0.00  0.00      PROB
ATOM    848  OD1 ASP    91      13.992  26.150  12.268  0.00  0.00      PROB
ATOM    849  OD2 ASP    91      16.021  26.011  12.892  0.00  0.00      PROB
ATOM    850  H   ASP    91      14.570  25.815  15.910  0.00  0.00      PROB
ATOM    851  N   THR    92      12.649  23.193  16.563  0.00  0.00      PROB
ATOM    852  CA  THR    92      11.949  22.037  17.126  0.00  0.00      PROB
ATOM    853  C   THR    92      10.518  21.940  16.619  0.00  0.00      PROB
ATOM    854  O   THR    92       9.696  22.833  16.816  0.00  0.00      PROB
ATOM    855  CB  THR    92      11.994  22.108  18.657  0.00  0.00      PROB
ATOM    856  CG2 THR    92      11.278  20.943  19.348  0.00  0.00      PROB
ATOM    857  OG1 THR    92      13.358  22.185  19.090  0.00  0.00      PROB
ATOM    858  H   THR    92      12.862  23.979  17.140  0.00  0.00      PROB
ATOM    859  HG1 THR    92      13.585  23.113  19.053  0.00  0.00      PROB
ATOM    860  N   ALA    93      10.274  20.829  15.912  0.00  0.00      PROB
ATOM    861  CA  ALA    93       9.035  20.789  15.152  0.00  0.00      PROB
ATOM    862  C   ALA    93       8.575  19.391  14.826  0.00  0.00      PROB
ATOM    863  O   ALA    93       9.343  18.434  14.791  0.00  0.00      PROB
ATOM    864  CB  ALA    93       9.194  21.538  13.828  0.00  0.00      PROB
ATOM    865  H   ALA    93      10.950  20.090  15.860  0.00  0.00      PROB
ATOM    866  N   VAL    94       7.267  19.346  14.555  0.00  0.00      PROB
ATOM    867  CA  VAL    94       6.698  18.158  13.934  0.00  0.00      PROB
ATOM    868  C   VAL    94       6.794  18.317  12.426  0.00  0.00      PROB
ATOM    869  O   VAL    94       6.162  19.177  11.825  0.00  0.00      PROB
ATOM    870  CB  VAL    94       5.240  17.977  14.378  0.00  0.00      PROB
ATOM    871  CG1 VAL    94       4.713  16.600  13.978  0.00  0.00      PROB
ATOM    872  CG2 VAL    94       5.067  18.213  15.881  0.00  0.00      PROB
ATOM    873  H   VAL    94       6.722  20.184  14.623  0.00  0.00      PROB
ATOM    874  N   TYR    95       7.668  17.501  11.846  0.00  0.00      PROB
ATOM    875  CA  TYR    95       7.940  17.647  10.422  0.00  0.00      PROB
ATOM    876  C   TYR    95       7.084  16.736   9.571  0.00  0.00      PROB
ATOM    877  O   TYR    95       7.233  15.524   9.631  0.00  0.00      PROB
ATOM    878  CB  TYR    95       9.415  17.353  10.166  0.00  0.00      PROB
ATOM    879  CG  TYR    95      10.284  18.498  10.618  0.00  0.00      PROB
ATOM    880  CD1 TYR    95      10.857  18.478  11.905  0.00  0.00      PROB
ATOM    881  CD2 TYR    95      10.498  19.558   9.719  0.00  0.00      PROB
ATOM    882  CE1 TYR    95      11.641  19.569  12.316  0.00  0.00      PROB
ATOM    883  CE2 TYR    95      11.285  20.641  10.128  0.00  0.00      PROB
ATOM    884  CZ  TYR    95      11.821  20.650  11.429  0.00  0.00      PROB
ATOM    885  OH  TYR    95      12.522  21.768  11.837  0.00  0.00      PROB
ATOM    886  H   TYR    95       8.067  16.761  12.385  0.00  0.00      PROB
ATOM    887  HH  TYR    95      12.742  21.670  12.766  0.00  0.00      PROB
ATOM    888  N   PHE    96       6.202  17.371   8.788  0.00  0.00      PROB
ATOM    889  CA  PHE    96       5.395  16.591   7.852  0.00  0.00      PROB
ATOM    890  C   PHE    96       5.946  16.684   6.441  0.00  0.00      PROB
ATOM    891  O   PHE    96       6.581  17.661   6.051  0.00  0.00      PROB
ATOM    892  CB  PHE    96       3.940  17.084   7.787  0.00  0.00      PROB
ATOM    893  CG  PHE    96       3.226  17.067   9.118  0.00  0.00      PROB
ATOM    894  CD1 PHE    96       2.406  15.965   9.445  0.00  0.00      PROB
ATOM    895  CD2 PHE    96       3.363  18.163  10.000  0.00  0.00      PROB
ATOM    896  CE1 PHE    96       1.706  15.961  10.667  0.00  0.00      PROB
ATOM    897  CE2 PHE    96       2.664  18.161  11.221  0.00  0.00      PROB
ATOM    898  CZ  PHE    96       1.840  17.061  11.541  0.00  0.00      PROB
ATOM    899  H   PHE    96       6.160  18.369   8.736  0.00  0.00      PROB
ATOM    900  N   CYS    97       5.618  15.655   5.661  0.00  0.00      PROB
ATOM    901  CA  CYS    97       5.624  15.891   4.223  0.00  0.00      PROB
ATOM    902  C   CYS    97       4.213  15.812   3.681  0.00  0.00      PROB
ATOM    903  O   CYS    97       3.295  15.376   4.366  0.00  0.00      PROB
ATOM    904  CB  CYS    97       6.582  14.942   3.492  0.00  0.00      PROB
ATOM    905  SG  CYS    97       6.546  13.216   4.047  0.00  0.00      PROB
ATOM    906  H   CYS    97       5.219  14.826   6.065  0.00  0.00      PROB
ATOM    907  N   ALA    98       4.067  16.260   2.434  0.00  0.00      PROB
ATOM    908  CA  ALA    98       2.771  16.150   1.774  0.00  0.00      PROB
ATOM    909  C   ALA    98       3.011  16.094   0.290  0.00  0.00      PROB
ATOM    910  O   ALA    98       4.098  16.416  -0.171  0.00  0.00      PROB
ATOM    911  CB  ALA    98       1.896  17.368   2.062  0.00  0.00      PROB
ATOM    912  H   ALA    98       4.827  16.690   1.941  0.00  0.00      PROB
ATOM    913  N   ARG    99       1.983  15.681  -0.443  0.00  0.00      PROB
ATOM    914  CA  ARG    99       2.178  15.681  -1.889  0.00  0.00      PROB
ATOM    915  C   ARG    99       1.181  16.587  -2.568  0.00  0.00      PROB
ATOM    916  O   ARG    99       0.156  16.936  -1.996  0.00  0.00      PROB
ATOM    917  CB  ARG    99       2.081  14.255  -2.431  0.00  0.00      PROB
ATOM    918  CG  ARG    99       0.765  13.594  -2.028  0.00  0.00      PROB
ATOM    919  CD  ARG    99       0.635  12.147  -2.483  0.00  0.00      PROB
ATOM    920  NE  ARG    99       0.504  12.032  -3.932  0.00  0.00      PROB
ATOM    921  CZ  ARG    99      -0.518  11.310  -4.443  0.00  0.00      PROB
ATOM    922  NH1 ARG    99      -1.480  10.814  -3.670  0.00  0.00      PROB
ATOM    923  NH2 ARG    99      -0.555  11.097  -5.755  0.00  0.00      PROB
ATOM    924  H   ARG    99       1.106  15.447  -0.015  0.00  0.00      PROB
ATOM    925  HE  ARG    99       1.222  12.451  -4.488  0.00  0.00      PROB
ATOM    926 HH11 ARG    99      -2.208  10.210  -3.979  0.00  0.00      PROB
ATOM    927 HH12 ARG    99      -1.553  11.054  -2.684  0.00  0.00      PROB
ATOM    928 HH21 ARG    99      -1.293  10.563  -6.165  0.00  0.00      PROB
ATOM    929 HH22 ARG    99       0.157  11.477  -6.345  0.00  0.00      PROB
ATOM    930  N   ASN   100       1.504  16.927  -3.815  0.00  0.00      PROB
ATOM    931  CA  ASN   100       0.526  17.628  -4.638  0.00  0.00      PROB
ATOM    932  C   ASN   100       0.541  17.063  -6.040  0.00  0.00      PROB
ATOM    933  O   ASN   100       1.454  16.345  -6.434  0.00  0.00      PROB
ATOM    934  CB  ASN   100       0.781  19.150  -4.679  0.00  0.00      PROB
ATOM    935  CG  ASN   100       1.994  19.479  -5.537  0.00  0.00      PROB
ATOM    936  ND2 ASN   100       1.772  20.340  -6.533  0.00  0.00      PROB
ATOM    937  OD1 ASN   100       3.068  18.937  -5.350  0.00  0.00      PROB
ATOM    938  H   ASN   100       2.401  16.701  -4.204  0.00  0.00      PROB
ATOM    939 HD21 ASN   100       0.898  20.783  -6.747  0.00  0.00      PROB
ATOM    940 HD22 ASN   100       2.545  20.576  -7.118  0.00  0.00      PROB
ATOM    941  N   ARG   101      -0.475  17.478  -6.794  0.00  0.00      PROB
ATOM    942  CA  ARG   101      -0.258  17.503  -8.231  0.00  0.00      PROB
ATOM    943  C   ARG   101      -0.797  18.830  -8.714  0.00  0.00      PROB
ATOM    944  O   ARG   101      -1.789  19.299  -8.171  0.00  0.00      PROB
ATOM    945  CB  ARG   101      -0.913  16.289  -8.909  0.00  0.00      PROB
ATOM    946  CG  ARG   101      -0.323  16.010 -10.295  0.00  0.00      PROB
ATOM    947  CD  ARG   101      -0.744  14.691 -10.947  0.00  0.00      PROB
ATOM    948  NE  ARG   101      -0.050  14.515 -12.226  0.00  0.00      PROB
ATOM    949  CZ  ARG   101      -0.697  14.673 -13.399  0.00  0.00      PROB
ATOM    950  NH1 ARG   101      -2.016  14.839 -13.422  0.00  0.00      PROB
ATOM    951  NH2 ARG   101       0.004  14.677 -14.527  0.00  0.00      PROB
ATOM    952  H   ARG   101      -1.261  17.970  -6.416  0.00  0.00      PROB
ATOM    953  HE  ARG   101       0.948  14.390 -12.238  0.00  0.00      PROB
ATOM    954 HH11 ARG   101      -2.497  15.156 -14.249  0.00  0.00      PROB
ATOM    955 HH12 ARG   101      -2.563  14.693 -12.599  0.00  0.00      PROB
ATOM    956 HH21 ARG   101      -0.421  14.787 -15.426  0.00  0.00      PROB
ATOM    957 HH22 ARG   101       1.006  14.572 -14.476  0.00  0.00      PROB
ATOM    958  N   TYR   102      -0.099  19.397  -9.712  0.00  0.00      PROB
ATOM    959  CA  TYR   102      -0.462  20.688 -10.312  0.00  0.00      PROB
ATOM    960  C   TYR   102      -0.184  21.894  -9.426  0.00  0.00      PROB
ATOM    961  O   TYR   102       0.056  21.784  -8.228  0.00  0.00      PROB
ATOM    962  CB  TYR   102      -1.918  20.731 -10.843  0.00  0.00      PROB
ATOM    963  CG  TYR   102      -2.246  19.688 -11.903  0.00  0.00      PROB
ATOM    964  CD1 TYR   102      -1.235  18.883 -12.468  0.00  0.00      PROB
ATOM    965  CD2 TYR   102      -3.591  19.558 -12.312  0.00  0.00      PROB
ATOM    966  CE1 TYR   102      -1.565  17.937 -13.448  0.00  0.00      PROB
ATOM    967  CE2 TYR   102      -3.928  18.607 -13.293  0.00  0.00      PROB
ATOM    968  CZ  TYR   102      -2.909  17.796 -13.837  0.00  0.00      PROB
ATOM    969  OH  TYR   102      -3.222  16.811 -14.760  0.00  0.00      PROB
ATOM    970  H   TYR   102       0.755  18.950  -9.983  0.00  0.00      PROB
ATOM    971  HH  TYR   102      -3.962  17.113 -15.282  0.00  0.00      PROB
ATOM    972  N   ASP   103      -0.214  23.050 -10.105  0.00  0.00      PROB
ATOM    973  CA  ASP   103      -0.115  24.344  -9.434  0.00  0.00      PROB
ATOM    974  C   ASP   103      -1.394  25.109  -9.762  0.00  0.00      PROB
ATOM    975  O   ASP   103      -1.857  25.071 -10.903  0.00  0.00      PROB
ATOM    976  CB  ASP   103       1.180  25.044  -9.883  0.00  0.00      PROB
ATOM    977  CG  ASP   103       1.191  26.543  -9.624  0.00  0.00      PROB
ATOM    978  OD1 ASP   103       1.325  26.946  -8.473  0.00  0.00      PROB
ATOM    979  OD2 ASP   103       1.066  27.303 -10.583  0.00  0.00      PROB
ATOM    980  H   ASP   103      -0.418  23.071 -11.082  0.00  0.00      PROB
ATOM    981  N   PRO   104      -2.011  25.755  -8.735  0.00  0.00      PROB
ATOM    982  CA  PRO   104      -1.531  25.802  -7.340  0.00  0.00      PROB
ATOM    983  C   PRO   104      -1.494  24.446  -6.646  0.00  0.00      PROB
ATOM    984  O   PRO   104      -2.344  23.586  -6.852  0.00  0.00      PROB
ATOM    985  CB  PRO   104      -2.521  26.779  -6.696  0.00  0.00      PROB
ATOM    986  CG  PRO   104      -3.801  26.649  -7.511  0.00  0.00      PROB
ATOM    987  CD  PRO   104      -3.255  26.490  -8.917  0.00  0.00      PROB
ATOM    988  N   PRO   105      -0.434  24.271  -5.824  0.00  0.00      PROB
ATOM    989  CA  PRO   105      -0.193  22.970  -5.201  0.00  0.00      PROB
ATOM    990  C   PRO   105      -1.231  22.575  -4.167  0.00  0.00      PROB
ATOM    991  O   PRO   105      -1.124  22.847  -2.976  0.00  0.00      PROB
ATOM    992  CB  PRO   105       1.214  23.134  -4.616  0.00  0.00      PROB
ATOM    993  CG  PRO   105       1.330  24.621  -4.315  0.00  0.00      PROB
ATOM    994  CD  PRO   105       0.590  25.254  -5.483  0.00  0.00      PROB
ATOM    995  N   TRP   106      -2.233  21.845  -4.669  0.00  0.00      PROB
ATOM    996  CA  TRP   106      -3.131  21.217  -3.705  0.00  0.00      PROB
ATOM    997  C   TRP   106      -2.456  20.090  -2.948  0.00  0.00      PROB
ATOM    998  O   TRP   106      -2.372  18.964  -3.423  0.00  0.00      PROB
ATOM    999  CB  TRP   106      -4.407  20.703  -4.378  0.00  0.00      PROB
ATOM   1000  CG  TRP   106      -5.159  21.796  -5.110  0.00  0.00      PROB
ATOM   1001  CD1 TRP   106      -5.756  21.666  -6.373  0.00  0.00      PROB
ATOM   1002  CD2 TRP   106      -5.453  23.149  -4.692  0.00  0.00      PROB
ATOM   1003  CE2 TRP   106      -6.222  23.757  -5.743  0.00  0.00      PROB
ATOM   1004  CE3 TRP   106      -5.141  23.895  -3.533  0.00  0.00      PROB
ATOM   1005  NE1 TRP   106      -6.382  22.812  -6.750  0.00  0.00      PROB
ATOM   1006  CZ2 TRP   106      -6.661  25.091  -5.613  0.00  0.00      PROB
ATOM   1007  CZ3 TRP   106      -5.586  25.228  -3.416  0.00  0.00      PROB
ATOM   1008  CH2 TRP   106      -6.342  25.821  -4.450  0.00  0.00      PROB
ATOM   1009  H   TRP   106      -2.332  21.757  -5.664  0.00  0.00      PROB
ATOM   1010  HE1 TRP   106      -6.864  22.947  -7.594  0.00  0.00      PROB
ATOM   1011  N   PHE   107      -1.975  20.445  -1.746  0.00  0.00      PROB
ATOM   1012  CA  PHE   107      -1.441  19.394  -0.881  0.00  0.00      PROB
ATOM   1013  C   PHE   107      -2.530  18.452  -0.417  0.00  0.00      PROB
ATOM   1014  O   PHE   107      -3.370  18.799   0.406  0.00  0.00      PROB
ATOM   1015  CB  PHE   107      -0.691  19.978   0.319  0.00  0.00      PROB
ATOM   1016  CG  PHE   107       0.586  20.655  -0.121  0.00  0.00      PROB
ATOM   1017  CD1 PHE   107       1.617  19.891  -0.714  0.00  0.00      PROB
ATOM   1018  CD2 PHE   107       0.732  22.044   0.081  0.00  0.00      PROB
ATOM   1019  CE1 PHE   107       2.810  20.527  -1.105  0.00  0.00      PROB
ATOM   1020  CE2 PHE   107       1.925  22.682  -0.309  0.00  0.00      PROB
ATOM   1021  CZ  PHE   107       2.953  21.915  -0.895  0.00  0.00      PROB
ATOM   1022  H   PHE   107      -1.980  21.413  -1.489  0.00  0.00      PROB
ATOM   1023  N   VAL   108      -2.492  17.273  -1.037  0.00  0.00      PROB
ATOM   1024  CA  VAL   108      -3.580  16.317  -0.878  0.00  0.00      PROB
ATOM   1025  C   VAL   108      -3.386  15.330   0.272  0.00  0.00      PROB
ATOM   1026  O   VAL   108      -3.997  15.462   1.330  0.00  0.00      PROB
ATOM   1027  CB  VAL   108      -3.906  15.661  -2.243  0.00  0.00      PROB
ATOM   1028  CG1 VAL   108      -4.778  16.602  -3.072  0.00  0.00      PROB
ATOM   1029  CG2 VAL   108      -2.676  15.284  -3.083  0.00  0.00      PROB
ATOM   1030  H   VAL   108      -1.695  17.097  -1.616  0.00  0.00      PROB
ATOM   1031  N   ASP   109      -2.495  14.361   0.033  0.00  0.00      PROB
ATOM   1032  CA  ASP   109      -2.149  13.384   1.060  0.00  0.00      PROB
ATOM   1033  C   ASP   109      -0.972  13.922   1.846  0.00  0.00      PROB
ATOM   1034  O   ASP   109      -0.124  14.634   1.311  0.00  0.00      PROB
ATOM   1035  CB  ASP   109      -1.724  12.002   0.508  0.00  0.00      PROB
ATOM   1036  CG  ASP   109      -2.307  11.545  -0.833  0.00  0.00      PROB
ATOM   1037  OD1 ASP   109      -2.346  10.345  -1.079  0.00  0.00      PROB
ATOM   1038  OD2 ASP   109      -2.602  12.350  -1.712  0.00  0.00      PROB
ATOM   1039  H   ASP   109      -2.078  14.232  -0.864  0.00  0.00      PROB
ATOM   1040  N   TRP   110      -0.962  13.573   3.136  0.00  0.00      PROB
ATOM   1041  CA  TRP   110       0.122  14.054   3.988  0.00  0.00      PROB
ATOM   1042  C   TRP   110       0.788  12.883   4.675  0.00  0.00      PROB
ATOM   1043  O   TRP   110       0.325  11.751   4.585  0.00  0.00      PROB
ATOM   1044  CB  TRP   110      -0.386  15.028   5.057  0.00  0.00      PROB
ATOM   1045  CG  TRP   110      -0.823  16.362   4.492  0.00  0.00      PROB
ATOM   1046  CD1 TRP   110      -1.821  16.620   3.538  0.00  0.00      PROB
ATOM   1047  CD2 TRP   110      -0.304  17.659   4.845  0.00  0.00      PROB
ATOM   1048  CE2 TRP   110      -1.024  18.634   4.075  0.00  0.00      PROB
ATOM   1049  CE3 TRP   110       0.702  18.072   5.746  0.00  0.00      PROB
ATOM   1050  NE1 TRP   110      -1.944  17.949   3.284  0.00  0.00      PROB
ATOM   1051  CZ2 TRP   110      -0.721  20.003   4.224  0.00  0.00      PROB
ATOM   1052  CZ3 TRP   110       0.993  19.444   5.886  0.00  0.00      PROB
ATOM   1053  CH2 TRP   110       0.285  20.402   5.129  0.00  0.00      PROB
ATOM   1054  H   TRP   110      -1.629  12.929   3.507  0.00  0.00      PROB
ATOM   1055  HE1 TRP   110      -2.565  18.337   2.628  0.00  0.00      PROB
ATOM   1056  N   GLY   111       1.880  13.211   5.369  0.00  0.00      PROB
ATOM   1057  CA  GLY   111       2.485  12.214   6.238  0.00  0.00      PROB
ATOM   1058  C   GLY   111       2.041  12.383   7.675  0.00  0.00      PROB
ATOM   1059  O   GLY   111       1.030  13.014   7.973  0.00  0.00      PROB
ATOM   1060  H   GLY   111       2.216  14.153   5.376  0.00  0.00      PROB
ATOM   1061  N   GLN   112       2.829  11.757   8.554  0.00  0.00      PROB
ATOM   1062  CA  GLN   112       2.392  11.672   9.943  0.00  0.00      PROB
ATOM   1063  C   GLN   112       3.084  12.606  10.915  0.00  0.00      PROB
ATOM   1064  O   GLN   112       2.651  12.752  12.053  0.00  0.00      PROB
ATOM   1065  CB  GLN   112       2.498  10.235  10.454  0.00  0.00      PROB
ATOM   1066  CG  GLN   112       1.155   9.501  10.595  0.00  0.00      PROB
ATOM   1067  CD  GLN   112       0.257  10.036  11.713  0.00  0.00      PROB
ATOM   1068  NE2 GLN   112       0.857  10.692  12.716  0.00  0.00      PROB
ATOM   1069  OE1 GLN   112      -0.949   9.824  11.709  0.00  0.00      PROB
ATOM   1070  H   GLN   112       3.758  11.512   8.259  0.00  0.00      PROB
ATOM   1071 HE21 GLN   112       1.805  11.021  12.703  0.00  0.00      PROB
ATOM   1072 HE22 GLN   112       0.319  10.905  13.526  0.00  0.00      PROB
ATOM   1073  N   GLY   113       4.170  13.215  10.436  0.00  0.00      PROB
ATOM   1074  CA  GLY   113       4.918  14.078  11.336  0.00  0.00      PROB
ATOM   1075  C   GLY   113       5.982  13.363  12.143  0.00  0.00      PROB
ATOM   1076  O   GLY   113       5.745  12.799  13.205  0.00  0.00      PROB
ATOM   1077  H   GLY   113       4.519  13.006   9.518  0.00  0.00      PROB
ATOM   1078  N   THR   114       7.202  13.446  11.604  0.00  0.00      PROB
ATOM   1079  CA  THR   114       8.329  13.040  12.438  0.00  0.00      PROB
ATOM   1080  C   THR   114       8.594  14.076  13.532  0.00  0.00      PROB
ATOM   1081  O   THR   114       8.192  15.228  13.413  0.00  0.00      PROB
ATOM   1082  CB  THR   114       9.546  12.772  11.532  0.00  0.00      PROB
ATOM   1083  CG2 THR   114      10.475  13.969  11.315  0.00  0.00      PROB
ATOM   1084  OG1 THR   114      10.266  11.607  11.952  0.00  0.00      PROB
ATOM   1085  H   THR   114       7.296  13.916  10.724  0.00  0.00      PROB
ATOM   1086  HG1 THR   114       9.837  10.879  11.499  0.00  0.00      PROB
ATOM   1087  N   LEU   115       9.264  13.642  14.606  0.00  0.00      PROB
ATOM   1088  CA  LEU   115       9.492  14.640  15.649  0.00  0.00      PROB
ATOM   1089  C   LEU   115      10.957  14.974  15.829  0.00  0.00      PROB
ATOM   1090  O   LEU   115      11.776  14.127  16.163  0.00  0.00      PROB
ATOM   1091  CB  LEU   115       8.850  14.204  16.972  0.00  0.00      PROB
ATOM   1092  CG  LEU   115       8.898  15.270  18.076  0.00  0.00      PROB
ATOM   1093  CD1 LEU   115       8.227  16.582  17.660  0.00  0.00      PROB
ATOM   1094  CD2 LEU   115       8.338  14.741  19.395  0.00  0.00      PROB
ATOM   1095  H   LEU   115       9.647  12.721  14.642  0.00  0.00      PROB
ATOM   1096  N   VAL   116      11.258  16.256  15.591  0.00  0.00      PROB
ATOM   1097  CA  VAL   116      12.633  16.663  15.855  0.00  0.00      PROB
ATOM   1098  C   VAL   116      12.711  17.670  16.985  0.00  0.00      PROB
ATOM   1099  O   VAL   116      12.137  18.752  16.934  0.00  0.00      PROB
ATOM   1100  CB  VAL   116      13.300  17.189  14.577  0.00  0.00      PROB
ATOM   1101  CG1 VAL   116      14.717  17.701  14.833  0.00  0.00      PROB
ATOM   1102  CG2 VAL   116      13.306  16.110  13.494  0.00  0.00      PROB
ATOM   1103  H   VAL   116      10.555  16.921  15.323  0.00  0.00      PROB
ATOM   1104  N   THR   117      13.456  17.245  18.011  0.00  0.00      PROB
ATOM   1105  CA  THR   117      13.715  18.154  19.119  0.00  0.00      PROB
ATOM   1106  C   THR   117      15.121  18.724  19.039  0.00  0.00      PROB
ATOM   1107  O   THR   117      16.115  18.040  19.261  0.00  0.00      PROB
ATOM   1108  CB  THR   117      13.488  17.429  20.449  0.00  0.00      PROB
ATOM   1109  CG2 THR   117      13.527  18.388  21.644  0.00  0.00      PROB
ATOM   1110  OG1 THR   117      12.244  16.717  20.427  0.00  0.00      PROB
ATOM   1111  H   THR   117      13.980  16.399  17.914  0.00  0.00      PROB
ATOM   1112  HG1 THR   117      12.299  16.068  19.737  0.00  0.00      PROB
ATOM   1113  N   VAL   118      15.177  20.017  18.704  0.00  0.00      PROB
ATOM   1114  CA  VAL   118      16.504  20.615  18.614  0.00  0.00      PROB
ATOM   1115  C   VAL   118      16.983  21.159  19.949  0.00  0.00      PROB
ATOM   1116  O   VAL   118      16.989  22.353  20.224  0.00  0.00      PROB
ATOM   1117  CB  VAL   118      16.567  21.693  17.527  0.00  0.00      PROB
ATOM   1118  CG1 VAL   118      18.023  22.068  17.236  0.00  0.00      PROB
ATOM   1119  CG2 VAL   118      15.828  21.275  16.253  0.00  0.00      PROB
ATOM   1120  H   VAL   118      14.351  20.581  18.643  0.00  0.00      PROB
ATOM   1121  N   SER   119      17.387  20.205  20.788  0.00  0.00      PROB
ATOM   1122  CA  SER   119      17.921  20.664  22.060  0.00  0.00      PROB
ATOM   1123  C   SER   119      19.376  20.298  22.199  0.00  0.00      PROB
ATOM   1124  O   SER   119      19.834  19.247  21.762  0.00  0.00      PROB
ATOM   1125  CB  SER   119      17.085  20.118  23.224  0.00  0.00      PROB
ATOM   1126  OG  SER   119      17.644  20.503  24.489  0.00  0.00      PROB
ATOM   1127  H   SER   119      17.408  19.248  20.493  0.00  0.00      PROB
ATOM   1128  HG  SER   119      16.933  20.447  25.120  0.00  0.00      PROB
ATOM   1129  N   SER   120      20.085  21.212  22.867  0.00  0.00      PROB
ATOM   1130  CA  SER   120      21.467  20.928  23.235  0.00  0.00      PROB
ATOM   1131  C   SER   120      21.642  19.745  24.177  0.00  0.00      PROB
ATOM   1132  O   SER   120      22.684  19.105  24.218  0.00  0.00      PROB
ATOM   1133  CB  SER   120      22.083  22.197  23.818  0.00  0.00      PROB
ATOM   1134  OG  SER   120      21.548  23.328  23.114  0.00  0.00      PROB
ATOM   1135  H   SER   120      19.692  22.097  23.117  0.00  0.00      PROB
ATOM   1136  HG  SER   120      22.042  24.086  23.407  0.00  0.00      PROB
ATOM   1137  N   ALA   121      20.562  19.472  24.929  0.00  0.00      PROB
ATOM   1138  CA  ALA   121      20.641  18.331  25.836  0.00  0.00      PROB
ATOM   1139  C   ALA   121      20.614  16.991  25.119  0.00  0.00      PROB
ATOM   1140  O   ALA   121      20.353  16.898  23.918  0.00  0.00      PROB
ATOM   1141  CB  ALA   121      19.505  18.393  26.861  0.00  0.00      PROB
ATOM   1142  H   ALA   121      19.701  19.968  24.799  0.00  0.00      PROB
ATOM   1143  N   SER   122      20.899  15.963  25.926  0.00  0.00      PROB
ATOM   1144  CA  SER   122      20.966  14.616  25.378  0.00  0.00      PROB
ATOM   1145  C   SER   122      20.060  13.658  26.129  0.00  0.00      PROB
ATOM   1146  O   SER   122      19.542  13.970  27.193  0.00  0.00      PROB
ATOM   1147  CB  SER   122      22.422  14.155  25.345  0.00  0.00      PROB
ATOM   1148  OG  SER   122      23.176  15.088  24.560  0.00  0.00      PROB
ATOM   1149  H   SER   122      21.043  16.095  26.905  0.00  0.00      PROB
ATOM   1150  HG  SER   122      24.086  14.977  24.806  0.00  0.00      PROB
ATOM   1151  N   THR   123      19.869  12.498  25.494  0.00  0.00      PROB
ATOM   1152  CA  THR   123      18.842  11.556  25.925  0.00  0.00      PROB
ATOM   1153  C   THR   123      18.934  11.013  27.346  0.00  0.00      PROB
ATOM   1154  O   THR   123      19.838  10.260  27.688  0.00  0.00      PROB
ATOM   1155  CB  THR   123      18.823  10.421  24.903  0.00  0.00      PROB
ATOM   1156  CG2 THR   123      17.506   9.644  24.903  0.00  0.00      PROB
ATOM   1157  OG1 THR   123      19.117  10.943  23.595  0.00  0.00      PROB
ATOM   1158  H   THR   123      20.287  12.299  24.608  0.00  0.00      PROB
ATOM   1159  HG1 THR   123      19.054  10.205  23.002  0.00  0.00      PROB
ATOM   1160  N   LYS   124      17.935  11.393  28.154  0.00  0.00      PROB
ATOM   1161  CA  LYS   124      17.793  10.642  29.395  0.00  0.00      PROB
ATOM   1162  C   LYS   124      16.697   9.601  29.278  0.00  0.00      PROB
ATOM   1163  O   LYS   124      15.525   9.911  29.092  0.00  0.00      PROB
ATOM   1164  CB  LYS   124      17.533  11.540  30.615  0.00  0.00      PROB
ATOM   1165  CG  LYS   124      17.513  10.709  31.909  0.00  0.00      PROB
ATOM   1166  CD  LYS   124      17.051  11.431  33.175  0.00  0.00      PROB
ATOM   1167  CE  LYS   124      16.760  10.466  34.337  0.00  0.00      PROB
ATOM   1168  NZ  LYS   124      15.619   9.596  34.009  0.00  0.00      PROB
ATOM   1169  H   LYS   124      17.210  11.978  27.790  0.00  0.00      PROB
ATOM   1170  HZ1 LYS   124      15.234   9.101  34.843  0.00  0.00      PROB
ATOM   1171  HZ2 LYS   124      14.854  10.163  33.596  0.00  0.00      PROB
ATOM   1172  HZ3 LYS   124      15.877   8.894  33.288  0.00  0.00      PROB
ATOM   1173  N   GLY   125      17.139   8.345  29.452  0.00  0.00      PROB
ATOM   1174  CA  GLY   125      16.162   7.272  29.641  0.00  0.00      PROB
ATOM   1175  C   GLY   125      15.251   7.524  30.838  0.00  0.00      PROB
ATOM   1176  O   GLY   125      15.634   8.151  31.825  0.00  0.00      PROB
ATOM   1177  H   GLY   125      18.123   8.186  29.505  0.00  0.00      PROB
ATOM   1178  N   PRO   126      14.004   7.030  30.700  0.00  0.00      PROB
ATOM   1179  CA  PRO   126      12.958   7.394  31.653  0.00  0.00      PROB
ATOM   1180  C   PRO   126      13.165   6.789  33.026  0.00  0.00      PROB
ATOM   1181  O   PRO   126      14.129   6.093  33.325  0.00  0.00      PROB
ATOM   1182  CB  PRO   126      11.693   6.894  30.947  0.00  0.00      PROB
ATOM   1183  CG  PRO   126      12.150   5.702  30.113  0.00  0.00      PROB
ATOM   1184  CD  PRO   126      13.530   6.145  29.648  0.00  0.00      PROB
ATOM   1185  N   SER   127      12.188   7.103  33.867  0.00  0.00      PROB
ATOM   1186  CA  SER   127      12.204   6.619  35.235  0.00  0.00      PROB
ATOM   1187  C   SER   127      10.763   6.387  35.651  0.00  0.00      PROB
ATOM   1188  O   SER   127      10.050   7.261  36.123  0.00  0.00      PROB
ATOM   1189  CB  SER   127      12.998   7.626  36.080  0.00  0.00      PROB
ATOM   1190  OG  SER   127      14.285   7.828  35.449  0.00  0.00      PROB
ATOM   1191  H   SER   127      11.509   7.790  33.603  0.00  0.00      PROB
ATOM   1192  HG  SER   127      14.506   6.963  35.094  0.00  0.00      PROB
ATOM   1193  N   VAL   128      10.335   5.162  35.319  0.00  0.00      PROB
ATOM   1194  CA  VAL   128       8.894   4.921  35.290  0.00  0.00      PROB
ATOM   1195  C   VAL   128       8.366   4.294  36.563  0.00  0.00      PROB
ATOM   1196  O   VAL   128       8.531   3.104  36.816  0.00  0.00      PROB
ATOM   1197  CB  VAL   128       8.530   4.076  34.064  0.00  0.00      PROB
ATOM   1198  CG1 VAL   128       7.020   3.882  33.927  0.00  0.00      PROB
ATOM   1199  CG2 VAL   128       9.123   4.683  32.794  0.00  0.00      PROB
ATOM   1200  H   VAL   128      10.985   4.440  35.089  0.00  0.00      PROB
ATOM   1201  N   PHE   129       7.722   5.155  37.348  0.00  0.00      PROB
ATOM   1202  CA  PHE   129       7.210   4.692  38.633  0.00  0.00      PROB
ATOM   1203  C   PHE   129       5.784   4.173  38.540  0.00  0.00      PROB
ATOM   1204  O   PHE   129       4.883   4.866  38.081  0.00  0.00      PROB
ATOM   1205  CB  PHE   129       7.342   5.819  39.665  0.00  0.00      PROB
ATOM   1206  CG  PHE   129       8.771   6.316  39.705  0.00  0.00      PROB
ATOM   1207  CD1 PHE   129       9.796   5.465  40.173  0.00  0.00      PROB
ATOM   1208  CD2 PHE   129       9.056   7.625  39.259  0.00  0.00      PROB
ATOM   1209  CE1 PHE   129      11.128   5.924  40.184  0.00  0.00      PROB
ATOM   1210  CE2 PHE   129      10.387   8.086  39.271  0.00  0.00      PROB
ATOM   1211  CZ  PHE   129      11.410   7.229  39.728  0.00  0.00      PROB
ATOM   1212  H   PHE   129       7.560   6.089  37.020  0.00  0.00      PROB
ATOM   1213  N   PRO   130       5.603   2.901  38.966  0.00  0.00      PROB
ATOM   1214  CA  PRO   130       4.258   2.315  38.965  0.00  0.00      PROB
ATOM   1215  C   PRO   130       3.345   2.960  40.000  0.00  0.00      PROB
ATOM   1216  O   PRO   130       3.412   2.704  41.198  0.00  0.00      PROB
ATOM   1217  CB  PRO   130       4.551   0.835  39.234  0.00  0.00      PROB
ATOM   1218  CG  PRO   130       5.850   0.813  40.039  0.00  0.00      PROB
ATOM   1219  CD  PRO   130       6.630   1.983  39.451  0.00  0.00      PROB
ATOM   1220  N   LEU   131       2.490   3.841  39.481  0.00  0.00      PROB
ATOM   1221  CA  LEU   131       1.519   4.512  40.339  0.00  0.00      PROB
ATOM   1222  C   LEU   131       0.512   3.547  40.925  0.00  0.00      PROB
ATOM   1223  O   LEU   131      -0.288   2.938  40.220  0.00  0.00      PROB
ATOM   1224  CB  LEU   131       0.794   5.599  39.555  0.00  0.00      PROB
ATOM   1225  CG  LEU   131       1.714   6.686  39.010  0.00  0.00      PROB
ATOM   1226  CD1 LEU   131       0.950   7.627  38.079  0.00  0.00      PROB
ATOM   1227  CD2 LEU   131       2.463   7.423  40.124  0.00  0.00      PROB
ATOM   1228  H   LEU   131       2.439   3.902  38.485  0.00  0.00      PROB
ATOM   1229  N   ALA   132       0.617   3.424  42.254  0.00  0.00      PROB
ATOM   1230  CA  ALA   132      -0.191   2.417  42.930  0.00  0.00      PROB
ATOM   1231  C   ALA   132      -1.681   2.705  42.825  0.00  0.00      PROB
ATOM   1232  O   ALA   132      -2.110   3.853  42.866  0.00  0.00      PROB
ATOM   1233  CB  ALA   132       0.237   2.318  44.397  0.00  0.00      PROB
ATOM   1234  H   ALA   132       1.205   4.046  42.775  0.00  0.00      PROB
ATOM   1235  N   PRO   133      -2.462   1.611  42.655  0.00  0.00      PROB
ATOM   1236  CA  PRO   133      -3.907   1.773  42.484  0.00  0.00      PROB
ATOM   1237  C   PRO   133      -4.589   2.502  43.624  0.00  0.00      PROB
ATOM   1238  O   PRO   133      -4.250   2.368  44.795  0.00  0.00      PROB
ATOM   1239  CB  PRO   133      -4.398   0.332  42.301  0.00  0.00      PROB
ATOM   1240  CG  PRO   133      -3.317  -0.553  42.917  0.00  0.00      PROB
ATOM   1241  CD  PRO   133      -2.042   0.214  42.605  0.00  0.00      PROB
ATOM   1242  N   SER   134      -5.593   3.284  43.216  0.00  0.00      PROB
ATOM   1243  CA  SER   134      -6.364   4.002  44.223  0.00  0.00      PROB
ATOM   1244  C   SER   134      -7.184   3.130  45.158  0.00  0.00      PROB
ATOM   1245  O   SER   134      -8.325   2.790  44.870  0.00  0.00      PROB
ATOM   1246  CB  SER   134      -7.274   5.012  43.536  0.00  0.00      PROB
ATOM   1247  OG  SER   134      -6.504   5.795  42.619  0.00  0.00      PROB
ATOM   1248  H   SER   134      -5.795   3.358  42.236  0.00  0.00      PROB
ATOM   1249  HG  SER   134      -5.618   5.829  42.986  0.00  0.00      PROB
ATOM   1250  N   SER   135      -6.573   2.835  46.316  0.00  0.00      PROB
ATOM   1251  CA  SER   135      -7.273   2.137  47.399  0.00  0.00      PROB
ATOM   1252  C   SER   135      -8.673   2.681  47.667  0.00  0.00      PROB
ATOM   1253  O   SER   135      -9.685   1.991  47.697  0.00  0.00      PROB
ATOM   1254  CB  SER   135      -6.406   2.241  48.656  0.00  0.00      PROB
ATOM   1255  OG  SER   135      -5.999   3.610  48.818  0.00  0.00      PROB
ATOM   1256  H   SER   135      -5.598   3.048  46.413  0.00  0.00      PROB
ATOM   1257  HG  SER   135      -5.525   3.657  49.653  0.00  0.00      PROB
ATOM   1258  N   LYS   136      -8.674   4.010  47.829  0.00  0.00      PROB
ATOM   1259  CA  LYS   136      -9.947   4.704  47.972  0.00  0.00      PROB
ATOM   1260  C   LYS   136     -10.644   4.971  46.648  0.00  0.00      PROB
ATOM   1261  O   LYS   136     -10.667   6.088  46.125  0.00  0.00      PROB
ATOM   1262  CB  LYS   136      -9.737   5.977  48.789  0.00  0.00      PROB
ATOM   1263  CG  LYS   136      -9.276   5.638  50.207  0.00  0.00      PROB
ATOM   1264  CD  LYS   136      -8.841   6.867  51.003  0.00  0.00      PROB
ATOM   1265  CE  LYS   136      -8.420   6.543  52.440  0.00  0.00      PROB
ATOM   1266  NZ  LYS   136      -7.373   5.519  52.441  0.00  0.00      PROB
ATOM   1267  H   LYS   136      -7.781   4.463  47.834  0.00  0.00      PROB
ATOM   1268  HZ1 LYS   136      -6.994   5.267  53.379  0.00  0.00      PROB
ATOM   1269  HZ2 LYS   136      -7.662   4.602  52.053  0.00  0.00      PROB
ATOM   1270  HZ3 LYS   136      -6.523   5.752  51.884  0.00  0.00      PROB
ATOM   1271  N   SER   137     -11.230   3.884  46.142  0.00  0.00      PROB
ATOM   1272  CA  SER   137     -12.032   3.999  44.933  0.00  0.00      PROB
ATOM   1273  C   SER   137     -13.218   3.056  44.972  0.00  0.00      PROB
ATOM   1274  O   SER   137     -13.469   2.376  45.961  0.00  0.00      PROB
ATOM   1275  CB  SER   137     -11.175   3.780  43.680  0.00  0.00      PROB
ATOM   1276  OG  SER   137     -11.777   4.472  42.578  0.00  0.00      PROB
ATOM   1277  H   SER   137     -11.119   2.991  46.589  0.00  0.00      PROB
ATOM   1278  HG  SER   137     -11.940   3.825  41.892  0.00  0.00      PROB
ATOM   1279  N   THR   138     -13.939   3.049  43.848  0.00  0.00      PROB
ATOM   1280  CA  THR   138     -15.088   2.163  43.703  0.00  0.00      PROB
ATOM   1281  C   THR   138     -14.743   0.684  43.726  0.00  0.00      PROB
ATOM   1282  O   THR   138     -14.503   0.071  42.693  0.00  0.00      PROB
ATOM   1283  CB  THR   138     -15.815   2.500  42.400  0.00  0.00      PROB
ATOM   1284  CG2 THR   138     -17.334   2.405  42.554  0.00  0.00      PROB
ATOM   1285  OG1 THR   138     -15.409   3.787  41.912  0.00  0.00      PROB
ATOM   1286  H   THR   138     -13.727   3.677  43.099  0.00  0.00      PROB
ATOM   1287  HG1 THR   138     -14.657   3.620  41.349  0.00  0.00      PROB
ATOM   1288  N   SER   139     -14.753   0.122  44.945  0.00  0.00      PROB
ATOM   1289  CA  SER   139     -14.562  -1.326  45.022  0.00  0.00      PROB
ATOM   1290  C   SER   139     -15.553  -2.092  44.157  0.00  0.00      PROB
ATOM   1291  O   SER   139     -16.663  -1.643  43.891  0.00  0.00      PROB
ATOM   1292  CB  SER   139     -14.584  -1.801  46.475  0.00  0.00      PROB
ATOM   1293  OG  SER   139     -14.006  -3.108  46.560  0.00  0.00      PROB
ATOM   1294  H   SER   139     -14.783   0.716  45.749  0.00  0.00      PROB
ATOM   1295  HG  SER   139     -13.892  -3.292  47.485  0.00  0.00      PROB
ATOM   1296  N   GLY   140     -15.063  -3.231  43.654  0.00  0.00      PROB
ATOM   1297  CA  GLY   140     -15.762  -3.838  42.524  0.00  0.00      PROB
ATOM   1298  C   GLY   140     -15.515  -3.098  41.215  0.00  0.00      PROB
ATOM   1299  O   GLY   140     -14.739  -3.527  40.364  0.00  0.00      PROB
ATOM   1300  H   GLY   140     -14.198  -3.577  44.015  0.00  0.00      PROB
ATOM   1301  N   GLY   141     -16.231  -1.969  41.106  0.00  0.00      PROB
ATOM   1302  CA  GLY   141     -16.161  -1.150  39.899  0.00  0.00      PROB
ATOM   1303  C   GLY   141     -14.894  -0.323  39.776  0.00  0.00      PROB
ATOM   1304  O   GLY   141     -13.805  -0.737  40.147  0.00  0.00      PROB
ATOM   1305  H   GLY   141     -16.719  -1.653  41.922  0.00  0.00      PROB
ATOM   1306  N   THR   142     -15.080   0.868  39.201  0.00  0.00      PROB
ATOM   1307  CA  THR   142     -13.925   1.629  38.735  0.00  0.00      PROB
ATOM   1308  C   THR   142     -12.866   2.033  39.755  0.00  0.00      PROB
ATOM   1309  O   THR   142     -13.074   2.843  40.658  0.00  0.00      PROB
ATOM   1310  CB  THR   142     -14.433   2.835  37.948  0.00  0.00      PROB
ATOM   1311  CG2 THR   142     -13.432   3.285  36.880  0.00  0.00      PROB
ATOM   1312  OG1 THR   142     -15.703   2.516  37.356  0.00  0.00      PROB
ATOM   1313  H   THR   142     -15.982   1.187  38.909  0.00  0.00      PROB
ATOM   1314  HG1 THR   142     -15.955   3.274  36.841  0.00  0.00      PROB
ATOM   1315  N   ALA   143     -11.691   1.441  39.527  0.00  0.00      PROB
ATOM   1316  CA  ALA   143     -10.493   1.961  40.164  0.00  0.00      PROB
ATOM   1317  C   ALA   143      -9.572   2.428  39.055  0.00  0.00      PROB
ATOM   1318  O   ALA   143      -9.987   2.521  37.903  0.00  0.00      PROB
ATOM   1319  CB  ALA   143      -9.819   0.880  41.012  0.00  0.00      PROB
ATOM   1320  H   ALA   143     -11.572   0.792  38.777  0.00  0.00      PROB
ATOM   1321  N   ALA   144      -8.325   2.716  39.441  0.00  0.00      PROB
ATOM   1322  CA  ALA   144      -7.328   3.029  38.427  0.00  0.00      PROB
ATOM   1323  C   ALA   144      -5.957   2.819  39.013  0.00  0.00      PROB
ATOM   1324  O   ALA   144      -5.792   2.813  40.230  0.00  0.00      PROB
ATOM   1325  CB  ALA   144      -7.439   4.485  37.965  0.00  0.00      PROB
ATOM   1326  H   ALA   144      -8.021   2.669  40.392  0.00  0.00      PROB
ATOM   1327  N   LEU   145      -5.002   2.665  38.091  0.00  0.00      PROB
ATOM   1328  CA  LEU   145      -3.584   2.665  38.445  0.00  0.00      PROB
ATOM   1329  C   LEU   145      -2.824   3.272  37.289  0.00  0.00      PROB
ATOM   1330  O   LEU   145      -3.439   3.678  36.308  0.00  0.00      PROB
ATOM   1331  CB  LEU   145      -3.089   1.258  38.827  0.00  0.00      PROB
ATOM   1332  CG  LEU   145      -3.516   0.066  37.960  0.00  0.00      PROB
ATOM   1333  CD1 LEU   145      -2.820   0.008  36.602  0.00  0.00      PROB
ATOM   1334  CD2 LEU   145      -3.315  -1.245  38.719  0.00  0.00      PROB
ATOM   1335  H   LEU   145      -5.249   2.660  37.118  0.00  0.00      PROB
ATOM   1336  N   GLY   146      -1.494   3.319  37.405  0.00  0.00      PROB
ATOM   1337  CA  GLY   146      -0.816   3.822  36.218  0.00  0.00      PROB
ATOM   1338  C   GLY   146       0.683   3.820  36.332  0.00  0.00      PROB
ATOM   1339  O   GLY   146       1.269   3.151  37.169  0.00  0.00      PROB
ATOM   1340  H   GLY   146      -0.986   3.006  38.214  0.00  0.00      PROB
ATOM   1341  N   CYS   147       1.279   4.637  35.469  0.00  0.00      PROB
ATOM   1342  CA  CYS   147       2.721   4.805  35.525  0.00  0.00      PROB
ATOM   1343  C   CYS   147       3.084   6.245  35.284  0.00  0.00      PROB
ATOM   1344  O   CYS   147       2.700   6.846  34.287  0.00  0.00      PROB
ATOM   1345  CB  CYS   147       3.410   3.938  34.478  0.00  0.00      PROB
ATOM   1346  SG  CYS   147       3.200   2.169  34.767  0.00  0.00      PROB
ATOM   1347  H   CYS   147       0.744   5.091  34.757  0.00  0.00      PROB
ATOM   1348  N   LEU   148       3.850   6.780  36.237  0.00  0.00      PROB
ATOM   1349  CA  LEU   148       4.473   8.054  35.922  0.00  0.00      PROB
ATOM   1350  C   LEU   148       5.761   7.799  35.180  0.00  0.00      PROB
ATOM   1351  O   LEU   148       6.740   7.293  35.716  0.00  0.00      PROB
ATOM   1352  CB  LEU   148       4.728   8.884  37.180  0.00  0.00      PROB
ATOM   1353  CG  LEU   148       5.184  10.314  36.870  0.00  0.00      PROB
ATOM   1354  CD1 LEU   148       4.104  11.127  36.153  0.00  0.00      PROB
ATOM   1355  CD2 LEU   148       5.691  11.026  38.120  0.00  0.00      PROB
ATOM   1356  H   LEU   148       4.137   6.241  37.030  0.00  0.00      PROB
ATOM   1357  N   VAL   149       5.709   8.159  33.901  0.00  0.00      PROB
ATOM   1358  CA  VAL   149       6.954   8.160  33.150  0.00  0.00      PROB
ATOM   1359  C   VAL   149       7.716   9.429  33.479  0.00  0.00      PROB
ATOM   1360  O   VAL   149       7.551  10.482  32.870  0.00  0.00      PROB
ATOM   1361  CB  VAL   149       6.665   8.018  31.651  0.00  0.00      PROB
ATOM   1362  CG1 VAL   149       7.948   7.886  30.829  0.00  0.00      PROB
ATOM   1363  CG2 VAL   149       5.729   6.834  31.402  0.00  0.00      PROB
ATOM   1364  H   VAL   149       4.883   8.604  33.548  0.00  0.00      PROB
ATOM   1365  N   LYS   150       8.527   9.290  34.531  0.00  0.00      PROB
ATOM   1366  CA  LYS   150       9.252  10.478  34.949  0.00  0.00      PROB
ATOM   1367  C   LYS   150      10.567  10.625  34.215  0.00  0.00      PROB
ATOM   1368  O   LYS   150      11.157   9.650  33.759  0.00  0.00      PROB
ATOM   1369  CB  LYS   150       9.412  10.482  36.472  0.00  0.00      PROB
ATOM   1370  CG  LYS   150       9.544  11.882  37.076  0.00  0.00      PROB
ATOM   1371  CD  LYS   150       9.867  11.851  38.569  0.00  0.00      PROB
ATOM   1372  CE  LYS   150      10.241  13.224  39.134  0.00  0.00      PROB
ATOM   1373  NZ  LYS   150      11.387  13.781  38.402  0.00  0.00      PROB
ATOM   1374  H   LYS   150       8.650   8.416  35.007  0.00  0.00      PROB
ATOM   1375  HZ1 LYS   150      11.943  14.448  38.959  0.00  0.00      PROB
ATOM   1376  HZ2 LYS   150      12.030  13.043  38.040  0.00  0.00      PROB
ATOM   1377  HZ3 LYS   150      11.080  14.278  37.539  0.00  0.00      PROB
ATOM   1378  N   ASP   151      10.992  11.892  34.120  0.00  0.00      PROB
ATOM   1379  CA  ASP   151      12.366  12.214  33.730  0.00  0.00      PROB
ATOM   1380  C   ASP   151      12.868  11.550  32.463  0.00  0.00      PROB
ATOM   1381  O   ASP   151      13.867  10.835  32.469  0.00  0.00      PROB
ATOM   1382  CB  ASP   151      13.367  11.934  34.862  0.00  0.00      PROB
ATOM   1383  CG  ASP   151      12.982  12.579  36.174  0.00  0.00      PROB
ATOM   1384  OD1 ASP   151      12.685  13.767  36.211  0.00  0.00      PROB
ATOM   1385  OD2 ASP   151      12.961  11.887  37.184  0.00  0.00      PROB
ATOM   1386  H   ASP   151      10.375  12.621  34.410  0.00  0.00      PROB
ATOM   1387  N   TYR   152      12.142  11.812  31.378  0.00  0.00      PROB
ATOM   1388  CA  TYR   152      12.703  11.360  30.110  0.00  0.00      PROB
ATOM   1389  C   TYR   152      13.014  12.539  29.224  0.00  0.00      PROB
ATOM   1390  O   TYR   152      12.458  13.615  29.408  0.00  0.00      PROB
ATOM   1391  CB  TYR   152      11.797  10.330  29.416  0.00  0.00      PROB
ATOM   1392  CG  TYR   152      10.474  10.907  28.962  0.00  0.00      PROB
ATOM   1393  CD1 TYR   152      10.339  11.295  27.614  0.00  0.00      PROB
ATOM   1394  CD2 TYR   152       9.412  11.025  29.881  0.00  0.00      PROB
ATOM   1395  CE1 TYR   152       9.106  11.794  27.166  0.00  0.00      PROB
ATOM   1396  CE2 TYR   152       8.177  11.517  29.432  0.00  0.00      PROB
ATOM   1397  CZ  TYR   152       8.038  11.887  28.079  0.00  0.00      PROB
ATOM   1398  OH  TYR   152       6.809  12.339  27.656  0.00  0.00      PROB
ATOM   1399  H   TYR   152      11.353  12.430  31.423  0.00  0.00      PROB
ATOM   1400  HH  TYR   152       6.864  12.891  26.868  0.00  0.00      PROB
ATOM   1401  N   PHE   153      13.920  12.305  28.274  0.00  0.00      PROB
ATOM   1402  CA  PHE   153      14.243  13.375  27.337  0.00  0.00      PROB
ATOM   1403  C   PHE   153      14.932  12.764  26.139  0.00  0.00      PROB
ATOM   1404  O   PHE   153      15.863  11.995  26.330  0.00  0.00      PROB
ATOM   1405  CB  PHE   153      15.164  14.410  28.005  0.00  0.00      PROB
ATOM   1406  CG  PHE   153      15.195  15.691  27.207  0.00  0.00      PROB
ATOM   1407  CD1 PHE   153      16.314  15.975  26.395  0.00  0.00      PROB
ATOM   1408  CD2 PHE   153      14.100  16.579  27.282  0.00  0.00      PROB
ATOM   1409  CE1 PHE   153      16.331  17.161  25.637  0.00  0.00      PROB
ATOM   1410  CE2 PHE   153      14.117  17.766  26.526  0.00  0.00      PROB
ATOM   1411  CZ  PHE   153      15.232  18.042  25.708  0.00  0.00      PROB
ATOM   1412  H   PHE   153      14.382  11.415  28.205  0.00  0.00      PROB
ATOM   1413  N   PRO   154      14.496  13.118  24.907  0.00  0.00      PROB
ATOM   1414  CA  PRO   154      13.427  14.089  24.641  0.00  0.00      PROB
ATOM   1415  C   PRO   154      12.074  13.395  24.573  0.00  0.00      PROB
ATOM   1416  O   PRO   154      11.846  12.373  25.204  0.00  0.00      PROB
ATOM   1417  CB  PRO   154      13.902  14.624  23.288  0.00  0.00      PROB
ATOM   1418  CG  PRO   154      14.420  13.380  22.563  0.00  0.00      PROB
ATOM   1419  CD  PRO   154      15.088  12.591  23.683  0.00  0.00      PROB
ATOM   1420  N   GLU   155      11.201  13.957  23.733  0.00  0.00      PROB
ATOM   1421  CA  GLU   155      10.107  13.121  23.258  0.00  0.00      PROB
ATOM   1422  C   GLU   155      10.456  12.640  21.853  0.00  0.00      PROB
ATOM   1423  O   GLU   155      11.382  13.173  21.253  0.00  0.00      PROB
ATOM   1424  CB  GLU   155       8.815  13.934  23.342  0.00  0.00      PROB
ATOM   1425  CG  GLU   155       8.510  14.253  24.800  0.00  0.00      PROB
ATOM   1426  CD  GLU   155       7.090  14.728  24.943  0.00  0.00      PROB
ATOM   1427  OE1 GLU   155       6.251  13.911  25.317  0.00  0.00      PROB
ATOM   1428  OE2 GLU   155       6.833  15.902  24.694  0.00  0.00      PROB
ATOM   1429  H   GLU   155      11.367  14.826  23.270  0.00  0.00      PROB
ATOM   1430  N   PRO   156       9.732  11.626  21.313  0.00  0.00      PROB
ATOM   1431  CA  PRO   156       8.633  10.920  21.976  0.00  0.00      PROB
ATOM   1432  C   PRO   156       9.067   9.682  22.750  0.00  0.00      PROB
ATOM   1433  O   PRO   156       9.827   8.831  22.296  0.00  0.00      PROB
ATOM   1434  CB  PRO   156       7.745  10.595  20.774  0.00  0.00      PROB
ATOM   1435  CG  PRO   156       8.731  10.275  19.645  0.00  0.00      PROB
ATOM   1436  CD  PRO   156       9.931  11.173  19.940  0.00  0.00      PROB
ATOM   1437  N   VAL   157       8.471   9.580  23.944  0.00  0.00      PROB
ATOM   1438  CA  VAL   157       8.467   8.270  24.591  0.00  0.00      PROB
ATOM   1439  C   VAL   157       7.504   7.320  23.855  0.00  0.00      PROB
ATOM   1440  O   VAL   157       7.037   7.634  22.759  0.00  0.00      PROB
ATOM   1441  CB  VAL   157       8.171   8.486  26.095  0.00  0.00      PROB
ATOM   1442  CG1 VAL   157       6.691   8.754  26.396  0.00  0.00      PROB
ATOM   1443  CG2 VAL   157       8.813   7.421  26.986  0.00  0.00      PROB
ATOM   1444  H   VAL   157       7.908  10.330  24.292  0.00  0.00      PROB
ATOM   1445  N   THR   158       7.216   6.167  24.466  0.00  0.00      PROB
ATOM   1446  CA  THR   158       6.079   5.371  24.018  0.00  0.00      PROB
ATOM   1447  C   THR   158       5.536   4.680  25.239  0.00  0.00      PROB
ATOM   1448  O   THR   158       6.325   4.196  26.038  0.00  0.00      PROB
ATOM   1449  CB  THR   158       6.510   4.309  23.003  0.00  0.00      PROB
ATOM   1450  CG2 THR   158       5.356   3.882  22.094  0.00  0.00      PROB
ATOM   1451  OG1 THR   158       7.626   4.778  22.232  0.00  0.00      PROB
ATOM   1452  H   THR   158       7.718   5.841  25.268  0.00  0.00      PROB
ATOM   1453  HG1 THR   158       8.374   4.644  22.819  0.00  0.00      PROB
ATOM   1454  N   VAL   159       4.207   4.660  25.360  0.00  0.00      PROB
ATOM   1455  CA  VAL   159       3.644   3.771  26.368  0.00  0.00      PROB
ATOM   1456  C   VAL   159       2.475   3.054  25.739  0.00  0.00      PROB
ATOM   1457  O   VAL   159       1.497   3.681  25.350  0.00  0.00      PROB
ATOM   1458  CB  VAL   159       3.162   4.516  27.626  0.00  0.00      PROB
ATOM   1459  CG1 VAL   159       2.826   3.505  28.726  0.00  0.00      PROB
ATOM   1460  CG2 VAL   159       4.140   5.578  28.135  0.00  0.00      PROB
ATOM   1461  H   VAL   159       3.579   5.135  24.745  0.00  0.00      PROB
ATOM   1462  N   SER   160       2.617   1.736  25.639  0.00  0.00      PROB
ATOM   1463  CA  SER   160       1.394   0.972  25.435  0.00  0.00      PROB
ATOM   1464  C   SER   160       1.085   0.266  26.736  0.00  0.00      PROB
ATOM   1465  O   SER   160       1.873   0.345  27.672  0.00  0.00      PROB
ATOM   1466  CB  SER   160       1.572   0.014  24.254  0.00  0.00      PROB
ATOM   1467  OG  SER   160       2.919  -0.475  24.200  0.00  0.00      PROB
ATOM   1468  H   SER   160       3.456   1.259  25.907  0.00  0.00      PROB
ATOM   1469  HG  SER   160       2.965  -1.050  23.447  0.00  0.00      PROB
ATOM   1470  N   TRP   161      -0.061  -0.417  26.788  0.00  0.00      PROB
ATOM   1471  CA  TRP   161      -0.240  -1.238  27.979  0.00  0.00      PROB
ATOM   1472  C   TRP   161      -0.512  -2.670  27.590  0.00  0.00      PROB
ATOM   1473  O   TRP   161      -1.001  -2.954  26.501  0.00  0.00      PROB
ATOM   1474  CB  TRP   161      -1.377  -0.716  28.853  0.00  0.00      PROB
ATOM   1475  CG  TRP   161      -0.968   0.473  29.686  0.00  0.00      PROB
ATOM   1476  CD1 TRP   161      -0.672   1.770  29.244  0.00  0.00      PROB
ATOM   1477  CD2 TRP   161      -0.838   0.525  31.120  0.00  0.00      PROB
ATOM   1478  CE2 TRP   161      -0.473   1.870  31.466  0.00  0.00      PROB
ATOM   1479  CE3 TRP   161      -1.000  -0.446  32.130  0.00  0.00      PROB
ATOM   1480  NE1 TRP   161      -0.381   2.596  30.283  0.00  0.00      PROB
ATOM   1481  CZ2 TRP   161      -0.280   2.216  32.819  0.00  0.00      PROB
ATOM   1482  CZ3 TRP   161      -0.800  -0.086  33.478  0.00  0.00      PROB
ATOM   1483  CH2 TRP   161      -0.445   1.237  33.820  0.00  0.00      PROB
ATOM   1484  H   TRP   161      -0.758  -0.427  26.070  0.00  0.00      PROB
ATOM   1485  HE1 TRP   161      -0.159   3.553  30.198  0.00  0.00      PROB
ATOM   1486  N   ASN   162      -0.176  -3.566  28.532  0.00  0.00      PROB
ATOM   1487  CA  ASN   162      -0.449  -5.003  28.393  0.00  0.00      PROB
ATOM   1488  C   ASN   162      -0.150  -5.572  27.023  0.00  0.00      PROB
ATOM   1489  O   ASN   162      -1.018  -6.044  26.296  0.00  0.00      PROB
ATOM   1490  CB  ASN   162      -1.881  -5.365  28.802  0.00  0.00      PROB
ATOM   1491  CG  ASN   162      -2.068  -5.212  30.295  0.00  0.00      PROB
ATOM   1492  ND2 ASN   162      -2.957  -6.060  30.810  0.00  0.00      PROB
ATOM   1493  OD1 ASN   162      -1.435  -4.406  30.963  0.00  0.00      PROB
ATOM   1494  H   ASN   162       0.235  -3.197  29.368  0.00  0.00      PROB
ATOM   1495 HD21 ASN   162      -3.511  -6.668  30.245  0.00  0.00      PROB
ATOM   1496 HD22 ASN   162      -3.034  -6.076  31.809  0.00  0.00      PROB
ATOM   1497  N   SER   163       1.142  -5.456  26.695  0.00  0.00      PROB
ATOM   1498  CA  SER   163       1.654  -5.924  25.408  0.00  0.00      PROB
ATOM   1499  C   SER   163       0.976  -5.316  24.190  0.00  0.00      PROB
ATOM   1500  O   SER   163       0.829  -5.930  23.142  0.00  0.00      PROB
ATOM   1501  CB  SER   163       1.657  -7.455  25.367  0.00  0.00      PROB
ATOM   1502  OG  SER   163       2.222  -7.952  26.590  0.00  0.00      PROB
ATOM   1503  H   SER   163       1.752  -4.984  27.331  0.00  0.00      PROB
ATOM   1504  HG  SER   163       2.201  -8.897  26.519  0.00  0.00      PROB
ATOM   1505  N   GLY   164       0.558  -4.056  24.381  0.00  0.00      PROB
ATOM   1506  CA  GLY   164      -0.134  -3.394  23.281  0.00  0.00      PROB
ATOM   1507  C   GLY   164      -1.650  -3.477  23.346  0.00  0.00      PROB
ATOM   1508  O   GLY   164      -2.353  -2.615  22.838  0.00  0.00      PROB
ATOM   1509  H   GLY   164       0.601  -3.639  25.290  0.00  0.00      PROB
ATOM   1510  N   ALA   165      -2.135  -4.555  23.982  0.00  0.00      PROB
ATOM   1511  CA  ALA   165      -3.579  -4.774  23.938  0.00  0.00      PROB
ATOM   1512  C   ALA   165      -4.393  -3.768  24.733  0.00  0.00      PROB
ATOM   1513  O   ALA   165      -5.448  -3.295  24.318  0.00  0.00      PROB
ATOM   1514  CB  ALA   165      -3.921  -6.183  24.427  0.00  0.00      PROB
ATOM   1515  H   ALA   165      -1.533  -5.174  24.487  0.00  0.00      PROB
ATOM   1516  N   LEU   166      -3.863  -3.462  25.926  0.00  0.00      PROB
ATOM   1517  CA  LEU   166      -4.641  -2.532  26.737  0.00  0.00      PROB
ATOM   1518  C   LEU   166      -4.509  -1.111  26.233  0.00  0.00      PROB
ATOM   1519  O   LEU   166      -3.458  -0.483  26.252  0.00  0.00      PROB
ATOM   1520  CB  LEU   166      -4.305  -2.690  28.219  0.00  0.00      PROB
ATOM   1521  CG  LEU   166      -5.182  -1.897  29.191  0.00  0.00      PROB
ATOM   1522  CD1 LEU   166      -6.668  -2.238  29.062  0.00  0.00      PROB
ATOM   1523  CD2 LEU   166      -4.683  -2.061  30.626  0.00  0.00      PROB
ATOM   1524  H   LEU   166      -2.909  -3.689  26.126  0.00  0.00      PROB
ATOM   1525  N   THR   167      -5.661  -0.678  25.726  0.00  0.00      PROB
ATOM   1526  CA  THR   167      -5.727   0.565  24.971  0.00  0.00      PROB
ATOM   1527  C   THR   167      -6.857   1.436  25.489  0.00  0.00      PROB
ATOM   1528  O   THR   167      -6.692   2.578  25.902  0.00  0.00      PROB
ATOM   1529  CB  THR   167      -5.943   0.188  23.507  0.00  0.00      PROB
ATOM   1530  CG2 THR   167      -4.630  -0.101  22.777  0.00  0.00      PROB
ATOM   1531  OG1 THR   167      -6.815  -0.956  23.445  0.00  0.00      PROB
ATOM   1532  H   THR   167      -6.444  -1.297  25.727  0.00  0.00      PROB
ATOM   1533  HG1 THR   167      -6.253  -1.731  23.516  0.00  0.00      PROB
ATOM   1534  N   SER   168      -8.046   0.815  25.485  0.00  0.00      PROB
ATOM   1535  CA  SER   168      -9.173   1.514  26.096  0.00  0.00      PROB
ATOM   1536  C   SER   168      -8.941   1.793  27.573  0.00  0.00      PROB
ATOM   1537  O   SER   168      -8.384   0.980  28.300  0.00  0.00      PROB
ATOM   1538  CB  SER   168     -10.466   0.729  25.866  0.00  0.00      PROB
ATOM   1539  OG  SER   168     -11.596   1.591  26.037  0.00  0.00      PROB
ATOM   1540  H   SER   168      -8.123  -0.085  25.057  0.00  0.00      PROB
ATOM   1541  HG  SER   168     -12.364   1.089  25.792  0.00  0.00      PROB
ATOM   1542  N   GLY   169      -9.355   3.006  27.963  0.00  0.00      PROB
ATOM   1543  CA  GLY   169      -9.126   3.407  29.349  0.00  0.00      PROB
ATOM   1544  C   GLY   169      -7.725   3.909  29.669  0.00  0.00      PROB
ATOM   1545  O   GLY   169      -7.451   4.337  30.785  0.00  0.00      PROB
ATOM   1546  H   GLY   169      -9.790   3.612  27.298  0.00  0.00      PROB
ATOM   1547  N   VAL   170      -6.843   3.845  28.655  0.00  0.00      PROB
ATOM   1548  CA  VAL   170      -5.508   4.381  28.902  0.00  0.00      PROB
ATOM   1549  C   VAL   170      -5.438   5.877  28.658  0.00  0.00      PROB
ATOM   1550  O   VAL   170      -5.244   6.378  27.555  0.00  0.00      PROB
ATOM   1551  CB  VAL   170      -4.437   3.625  28.103  0.00  0.00      PROB
ATOM   1552  CG1 VAL   170      -3.035   4.183  28.365  0.00  0.00      PROB
ATOM   1553  CG2 VAL   170      -4.492   2.126  28.407  0.00  0.00      PROB
ATOM   1554  H   VAL   170      -7.081   3.519  27.739  0.00  0.00      PROB
ATOM   1555  N   HSD   171      -5.608   6.586  29.772  0.00  0.00      PROB
ATOM   1556  CA  HSD   171      -5.401   8.022  29.680  0.00  0.00      PROB
ATOM   1557  C   HSD   171      -3.931   8.372  29.794  0.00  0.00      PROB
ATOM   1558  O   HSD   171      -3.371   8.555  30.869  0.00  0.00      PROB
ATOM   1559  CB  HSD   171      -6.258   8.770  30.707  0.00  0.00      PROB
ATOM   1560  CG  HSD   171      -7.724   8.600  30.375  0.00  0.00      PROB
ATOM   1561  CD2 HSD   171      -8.550   7.515  30.683  0.00  0.00      PROB
ATOM   1562  ND1 HSD   171      -8.451   9.514  29.703  0.00  0.00      PROB
ATOM   1563  CE1 HSD   171      -9.722   9.018  29.581  0.00  0.00      PROB
ATOM   1564  NE2 HSD   171      -9.781   7.789  30.185  0.00  0.00      PROB
ATOM   1565  H   HSD   171      -5.677   6.086  30.639  0.00  0.00      PROB
ATOM   1566  HD1 HSD   171      -8.149  10.383  29.367  0.00  0.00      PROB
ATOM   1567  N   THR   172      -3.325   8.456  28.610  0.00  0.00      PROB
ATOM   1568  CA  THR   172      -1.987   9.034  28.575  0.00  0.00      PROB
ATOM   1569  C   THR   172      -2.053  10.543  28.384  0.00  0.00      PROB
ATOM   1570  O   THR   172      -2.854  11.070  27.620  0.00  0.00      PROB
ATOM   1571  CB  THR   172      -1.165   8.322  27.494  0.00  0.00      PROB
ATOM   1572  CG2 THR   172       0.286   8.806  27.393  0.00  0.00      PROB
ATOM   1573  OG1 THR   172      -1.185   6.909  27.746  0.00  0.00      PROB
ATOM   1574  H   THR   172      -3.825   8.198  27.782  0.00  0.00      PROB
ATOM   1575  HG1 THR   172      -1.100   6.480  26.900  0.00  0.00      PROB
ATOM   1576  N   PHE   173      -1.203  11.214  29.161  0.00  0.00      PROB
ATOM   1577  CA  PHE   173      -1.215  12.671  29.191  0.00  0.00      PROB
ATOM   1578  C   PHE   173      -0.037  13.215  28.416  0.00  0.00      PROB
ATOM   1579  O   PHE   173       1.010  12.585  28.369  0.00  0.00      PROB
ATOM   1580  CB  PHE   173      -1.144  13.144  30.649  0.00  0.00      PROB
ATOM   1581  CG  PHE   173      -2.372  12.684  31.393  0.00  0.00      PROB
ATOM   1582  CD1 PHE   173      -3.504  13.523  31.426  0.00  0.00      PROB
ATOM   1583  CD2 PHE   173      -2.374  11.425  32.031  0.00  0.00      PROB
ATOM   1584  CE1 PHE   173      -4.664  13.077  32.082  0.00  0.00      PROB
ATOM   1585  CE2 PHE   173      -3.535  10.984  32.692  0.00  0.00      PROB
ATOM   1586  CZ  PHE   173      -4.675  11.811  32.698  0.00  0.00      PROB
ATOM   1587  H   PHE   173      -0.520  10.711  29.692  0.00  0.00      PROB
ATOM   1588  N   PRO   174      -0.225  14.412  27.810  0.00  0.00      PROB
ATOM   1589  CA  PRO   174       0.935  15.141  27.282  0.00  0.00      PROB
ATOM   1590  C   PRO   174       1.962  15.397  28.375  0.00  0.00      PROB
ATOM   1591  O   PRO   174       1.610  15.560  29.541  0.00  0.00      PROB
ATOM   1592  CB  PRO   174       0.309  16.441  26.763  0.00  0.00      PROB
ATOM   1593  CG  PRO   174      -1.164  16.119  26.510  0.00  0.00      PROB
ATOM   1594  CD  PRO   174      -1.483  15.124  27.617  0.00  0.00      PROB
ATOM   1595  N   ALA   175       3.235  15.404  27.968  0.00  0.00      PROB
ATOM   1596  CA  ALA   175       4.233  15.575  29.016  0.00  0.00      PROB
ATOM   1597  C   ALA   175       4.330  16.984  29.559  0.00  0.00      PROB
ATOM   1598  O   ALA   175       4.239  17.976  28.846  0.00  0.00      PROB
ATOM   1599  CB  ALA   175       5.607  15.148  28.519  0.00  0.00      PROB
ATOM   1600  H   ALA   175       3.515  15.325  27.011  0.00  0.00      PROB
ATOM   1601  N   VAL   176       4.541  17.025  30.877  0.00  0.00      PROB
ATOM   1602  CA  VAL   176       5.017  18.279  31.443  0.00  0.00      PROB
ATOM   1603  C   VAL   176       6.524  18.369  31.301  0.00  0.00      PROB
ATOM   1604  O   VAL   176       7.236  17.368  31.320  0.00  0.00      PROB
ATOM   1605  CB  VAL   176       4.589  18.425  32.913  0.00  0.00      PROB
ATOM   1606  CG1 VAL   176       3.073  18.586  33.016  0.00  0.00      PROB
ATOM   1607  CG2 VAL   176       5.099  17.282  33.798  0.00  0.00      PROB
ATOM   1608  H   VAL   176       4.590  16.166  31.383  0.00  0.00      PROB
ATOM   1609  N   LEU   177       6.985  19.613  31.152  0.00  0.00      PROB
ATOM   1610  CA  LEU   177       8.429  19.771  31.216  0.00  0.00      PROB
ATOM   1611  C   LEU   177       8.833  20.198  32.609  0.00  0.00      PROB
ATOM   1612  O   LEU   177       8.521  21.290  33.063  0.00  0.00      PROB
ATOM   1613  CB  LEU   177       8.916  20.770  30.163  0.00  0.00      PROB
ATOM   1614  CG  LEU   177      10.440  20.789  30.001  0.00  0.00      PROB
ATOM   1615  CD1 LEU   177      10.976  19.457  29.475  0.00  0.00      PROB
ATOM   1616  CD2 LEU   177      10.907  21.964  29.143  0.00  0.00      PROB
ATOM   1617  H   LEU   177       6.371  20.400  31.163  0.00  0.00      PROB
ATOM   1618  N   GLN   178       9.526  19.273  33.276  0.00  0.00      PROB
ATOM   1619  CA  GLN   178      10.039  19.621  34.597  0.00  0.00      PROB
ATOM   1620  C   GLN   178      11.201  20.583  34.474  0.00  0.00      PROB
ATOM   1621  O   GLN   178      11.923  20.579  33.482  0.00  0.00      PROB
ATOM   1622  CB  GLN   178      10.506  18.366  35.331  0.00  0.00      PROB
ATOM   1623  CG  GLN   178       9.471  17.241  35.351  0.00  0.00      PROB
ATOM   1624  CD  GLN   178      10.151  15.969  35.794  0.00  0.00      PROB
ATOM   1625  NE2 GLN   178      10.722  15.305  34.790  0.00  0.00      PROB
ATOM   1626  OE1 GLN   178      10.206  15.613  36.968  0.00  0.00      PROB
ATOM   1627  H   GLN   178       9.795  18.429  32.814  0.00  0.00      PROB
ATOM   1628 HE21 GLN   178      10.590  15.597  33.840  0.00  0.00      PROB
ATOM   1629 HE22 GLN   178      11.329  14.532  34.980  0.00  0.00      PROB
ATOM   1630  N   SER   179      11.379  21.378  35.537  0.00  0.00      PROB
ATOM   1631  CA  SER   179      12.442  22.387  35.571  0.00  0.00      PROB
ATOM   1632  C   SER   179      13.862  21.927  35.254  0.00  0.00      PROB
ATOM   1633  O   SER   179      14.725  22.699  34.861  0.00  0.00      PROB
ATOM   1634  CB  SER   179      12.394  23.099  36.922  0.00  0.00      PROB
ATOM   1635  OG  SER   179      11.036  23.115  37.390  0.00  0.00      PROB
ATOM   1636  H   SER   179      10.694  21.415  36.265  0.00  0.00      PROB
ATOM   1637  HG  SER   179      10.960  23.852  37.985  0.00  0.00      PROB
ATOM   1638  N   SER   180      14.064  20.615  35.421  0.00  0.00      PROB
ATOM   1639  CA  SER   180      15.337  19.999  35.057  0.00  0.00      PROB
ATOM   1640  C   SER   180      15.607  19.850  33.561  0.00  0.00      PROB
ATOM   1641  O   SER   180      16.614  19.290  33.147  0.00  0.00      PROB
ATOM   1642  CB  SER   180      15.392  18.639  35.750  0.00  0.00      PROB
ATOM   1643  OG  SER   180      14.059  18.102  35.838  0.00  0.00      PROB
ATOM   1644  H   SER   180      13.338  20.003  35.734  0.00  0.00      PROB
ATOM   1645  HG  SER   180      14.158  17.173  36.022  0.00  0.00      PROB
ATOM   1646  N   GLY   181      14.646  20.336  32.758  0.00  0.00      PROB
ATOM   1647  CA  GLY   181      14.735  20.076  31.325  0.00  0.00      PROB
ATOM   1648  C   GLY   181      14.304  18.667  30.952  0.00  0.00      PROB
ATOM   1649  O   GLY   181      14.616  18.154  29.886  0.00  0.00      PROB
ATOM   1650  H   GLY   181      13.826  20.759  33.140  0.00  0.00      PROB
ATOM   1651  N   LEU   182      13.573  18.051  31.893  0.00  0.00      PROB
ATOM   1652  CA  LEU   182      13.202  16.660  31.655  0.00  0.00      PROB
ATOM   1653  C   LEU   182      11.704  16.519  31.571  0.00  0.00      PROB
ATOM   1654  O   LEU   182      10.975  16.996  32.431  0.00  0.00      PROB
ATOM   1655  CB  LEU   182      13.736  15.764  32.774  0.00  0.00      PROB
ATOM   1656  CG  LEU   182      15.260  15.766  32.912  0.00  0.00      PROB
ATOM   1657  CD1 LEU   182      15.708  15.064  34.193  0.00  0.00      PROB
ATOM   1658  CD2 LEU   182      15.953  15.191  31.677  0.00  0.00      PROB
ATOM   1659  H   LEU   182      13.239  18.550  32.692  0.00  0.00      PROB
ATOM   1660  N   TYR   183      11.259  15.848  30.511  0.00  0.00      PROB
ATOM   1661  CA  TYR   183       9.824  15.601  30.418  0.00  0.00      PROB
ATOM   1662  C   TYR   183       9.336  14.614  31.460  0.00  0.00      PROB
ATOM   1663  O   TYR   183      10.109  13.863  32.051  0.00  0.00      PROB
ATOM   1664  CB  TYR   183       9.466  15.051  29.043  0.00  0.00      PROB
ATOM   1665  CG  TYR   183       9.524  16.100  27.964  0.00  0.00      PROB
ATOM   1666  CD1 TYR   183      10.616  16.105  27.073  0.00  0.00      PROB
ATOM   1667  CD2 TYR   183       8.457  17.013  27.847  0.00  0.00      PROB
ATOM   1668  CE1 TYR   183      10.589  16.982  25.976  0.00  0.00      PROB
ATOM   1669  CE2 TYR   183       8.426  17.884  26.749  0.00  0.00      PROB
ATOM   1670  CZ  TYR   183       9.472  17.825  25.807  0.00  0.00      PROB
ATOM   1671  OH  TYR   183       9.388  18.603  24.673  0.00  0.00      PROB
ATOM   1672  H   TYR   183      11.903  15.382  29.903  0.00  0.00      PROB
ATOM   1673  HH  TYR   183       8.554  18.388  24.262  0.00  0.00      PROB
ATOM   1674  N   SER   184       8.012  14.632  31.631  0.00  0.00      PROB
ATOM   1675  CA  SER   184       7.363  13.588  32.411  0.00  0.00      PROB
ATOM   1676  C   SER   184       5.913  13.489  32.003  0.00  0.00      PROB
ATOM   1677  O   SER   184       5.221  14.495  31.929  0.00  0.00      PROB
ATOM   1678  CB  SER   184       7.471  13.884  33.909  0.00  0.00      PROB
ATOM   1679  OG  SER   184       7.259  12.693  34.673  0.00  0.00      PROB
ATOM   1680  H   SER   184       7.466  15.384  31.252  0.00  0.00      PROB
ATOM   1681  HG  SER   184       7.205  11.971  34.050  0.00  0.00      PROB
ATOM   1682  N   LEU   185       5.474  12.256  31.738  0.00  0.00      PROB
ATOM   1683  CA  LEU   185       4.038  12.144  31.509  0.00  0.00      PROB
ATOM   1684  C   LEU   185       3.408  11.062  32.342  0.00  0.00      PROB
ATOM   1685  O   LEU   185       4.075  10.155  32.826  0.00  0.00      PROB
ATOM   1686  CB  LEU   185       3.681  12.014  30.016  0.00  0.00      PROB
ATOM   1687  CG  LEU   185       4.202  10.846  29.162  0.00  0.00      PROB
ATOM   1688  CD1 LEU   185       3.633   9.473  29.525  0.00  0.00      PROB
ATOM   1689  CD2 LEU   185       3.916  11.125  27.686  0.00  0.00      PROB
ATOM   1690  H   LEU   185       6.063  11.449  31.806  0.00  0.00      PROB
ATOM   1691  N   SER   186       2.089  11.181  32.466  0.00  0.00      PROB
ATOM   1692  CA  SER   186       1.401  10.074  33.109  0.00  0.00      PROB
ATOM   1693  C   SER   186       0.750   9.187  32.073  0.00  0.00      PROB
ATOM   1694  O   SER   186       0.222   9.655  31.073  0.00  0.00      PROB
ATOM   1695  CB  SER   186       0.360  10.613  34.085  0.00  0.00      PROB
ATOM   1696  OG  SER   186       0.847  11.818  34.685  0.00  0.00      PROB
ATOM   1697  H   SER   186       1.586  11.945  32.069  0.00  0.00      PROB
ATOM   1698  HG  SER   186       0.173  12.481  34.547  0.00  0.00      PROB
ATOM   1699  N   SER   187       0.798   7.889  32.352  0.00  0.00      PROB
ATOM   1700  CA  SER   187      -0.029   6.999  31.554  0.00  0.00      PROB
ATOM   1701  C   SER   187      -0.816   6.150  32.517  0.00  0.00      PROB
ATOM   1702  O   SER   187      -0.273   5.305  33.217  0.00  0.00      PROB
ATOM   1703  CB  SER   187       0.850   6.164  30.623  0.00  0.00      PROB
ATOM   1704  OG  SER   187       0.054   5.387  29.720  0.00  0.00      PROB
ATOM   1705  H   SER   187       1.344   7.535  33.114  0.00  0.00      PROB
ATOM   1706  HG  SER   187      -0.398   6.004  29.142  0.00  0.00      PROB
ATOM   1707  N   VAL   188      -2.107   6.465  32.591  0.00  0.00      PROB
ATOM   1708  CA  VAL   188      -2.895   5.727  33.570  0.00  0.00      PROB
ATOM   1709  C   VAL   188      -3.966   4.916  32.882  0.00  0.00      PROB
ATOM   1710  O   VAL   188      -4.299   5.166  31.731  0.00  0.00      PROB
ATOM   1711  CB  VAL   188      -3.496   6.681  34.611  0.00  0.00      PROB
ATOM   1712  CG1 VAL   188      -2.402   7.348  35.448  0.00  0.00      PROB
ATOM   1713  CG2 VAL   188      -4.413   7.714  33.957  0.00  0.00      PROB
ATOM   1714  H   VAL   188      -2.537   7.114  31.959  0.00  0.00      PROB
ATOM   1715  N   VAL   189      -4.498   3.951  33.634  0.00  0.00      PROB
ATOM   1716  CA  VAL   189      -5.641   3.230  33.098  0.00  0.00      PROB
ATOM   1717  C   VAL   189      -6.692   3.026  34.172  0.00  0.00      PROB
ATOM   1718  O   VAL   189      -6.409   2.624  35.298  0.00  0.00      PROB
ATOM   1719  CB  VAL   189      -5.193   1.921  32.418  0.00  0.00      PROB
ATOM   1720  CG1 VAL   189      -4.439   0.986  33.365  0.00  0.00      PROB
ATOM   1721  CG2 VAL   189      -6.351   1.229  31.697  0.00  0.00      PROB
ATOM   1722  H   VAL   189      -4.160   3.759  34.557  0.00  0.00      PROB
ATOM   1723  N   THR   190      -7.928   3.355  33.783  0.00  0.00      PROB
ATOM   1724  CA  THR   190      -9.020   3.231  34.745  0.00  0.00      PROB
ATOM   1725  C   THR   190      -9.578   1.823  34.844  0.00  0.00      PROB
ATOM   1726  O   THR   190     -10.686   1.529  34.408  0.00  0.00      PROB
ATOM   1727  CB  THR   190     -10.106   4.233  34.377  0.00  0.00      PROB
ATOM   1728  CG2 THR   190      -9.630   5.665  34.618  0.00  0.00      PROB
ATOM   1729  OG1 THR   190     -10.477   4.058  33.004  0.00  0.00      PROB
ATOM   1730  H   THR   190      -8.112   3.674  32.849  0.00  0.00      PROB
ATOM   1731  HG1 THR   190     -10.905   3.206  32.974  0.00  0.00      PROB
ATOM   1732  N   VAL   191      -8.732   0.952  35.398  0.00  0.00      PROB
ATOM   1733  CA  VAL   191      -9.171  -0.433  35.520  0.00  0.00      PROB
ATOM   1734  C   VAL   191      -9.903  -0.719  36.818  0.00  0.00      PROB
ATOM   1735  O   VAL   191      -9.481  -0.347  37.908  0.00  0.00      PROB
ATOM   1736  CB  VAL   191      -8.005  -1.402  35.296  0.00  0.00      PROB
ATOM   1737  CG1 VAL   191      -7.737  -1.551  33.799  0.00  0.00      PROB
ATOM   1738  CG2 VAL   191      -6.748  -0.997  36.070  0.00  0.00      PROB
ATOM   1739  H   VAL   191      -7.890   1.302  35.811  0.00  0.00      PROB
ATOM   1740  N   PRO   192     -11.068  -1.386  36.656  0.00  0.00      PROB
ATOM   1741  CA  PRO   192     -11.866  -1.774  37.820  0.00  0.00      PROB
ATOM   1742  C   PRO   192     -11.111  -2.541  38.891  0.00  0.00      PROB
ATOM   1743  O   PRO   192     -10.252  -3.374  38.630  0.00  0.00      PROB
ATOM   1744  CB  PRO   192     -12.997  -2.600  37.200  0.00  0.00      PROB
ATOM   1745  CG  PRO   192     -13.135  -2.068  35.776  0.00  0.00      PROB
ATOM   1746  CD  PRO   192     -11.691  -1.772  35.394  0.00  0.00      PROB
ATOM   1747  N   SER   193     -11.524  -2.258  40.126  0.00  0.00      PROB
ATOM   1748  CA  SER   193     -11.052  -2.996  41.290  0.00  0.00      PROB
ATOM   1749  C   SER   193     -11.011  -4.510  41.125  0.00  0.00      PROB
ATOM   1750  O   SER   193     -10.034  -5.175  41.441  0.00  0.00      PROB
ATOM   1751  CB  SER   193     -11.883  -2.558  42.493  0.00  0.00      PROB
ATOM   1752  OG  SER   193     -12.076  -1.135  42.444  0.00  0.00      PROB
ATOM   1753  H   SER   193     -12.123  -1.475  40.281  0.00  0.00      PROB
ATOM   1754  HG  SER   193     -12.946  -0.957  42.080  0.00  0.00      PROB
ATOM   1755  N   SER   194     -12.105  -5.025  40.542  0.00  0.00      PROB
ATOM   1756  CA  SER   194     -12.121  -6.460  40.249  0.00  0.00      PROB
ATOM   1757  C   SER   194     -11.013  -6.955  39.320  0.00  0.00      PROB
ATOM   1758  O   SER   194     -10.472  -8.049  39.452  0.00  0.00      PROB
ATOM   1759  CB  SER   194     -13.494  -6.851  39.704  0.00  0.00      PROB
ATOM   1760  OG  SER   194     -14.514  -6.221  40.490  0.00  0.00      PROB
ATOM   1761  H   SER   194     -12.901  -4.446  40.360  0.00  0.00      PROB
ATOM   1762  HG  SER   194     -14.692  -5.377  40.087  0.00  0.00      PROB
ATOM   1763  N   SER   195     -10.688  -6.091  38.351  0.00  0.00      PROB
ATOM   1764  CA  SER   195      -9.638  -6.529  37.449  0.00  0.00      PROB
ATOM   1765  C   SER   195      -8.221  -6.214  37.905  0.00  0.00      PROB
ATOM   1766  O   SER   195      -7.260  -6.742  37.354  0.00  0.00      PROB
ATOM   1767  CB  SER   195      -9.945  -6.064  36.022  0.00  0.00      PROB
ATOM   1768  OG  SER   195      -9.919  -4.636  35.936  0.00  0.00      PROB
ATOM   1769  H   SER   195     -11.027  -5.153  38.281  0.00  0.00      PROB
ATOM   1770  HG  SER   195      -9.043  -4.421  35.612  0.00  0.00      PROB
ATOM   1771  N   LEU   196      -8.120  -5.363  38.947  0.00  0.00      PROB
ATOM   1772  CA  LEU   196      -6.809  -4.921  39.450  0.00  0.00      PROB
ATOM   1773  C   LEU   196      -5.627  -5.892  39.544  0.00  0.00      PROB
ATOM   1774  O   LEU   196      -4.565  -5.572  39.033  0.00  0.00      PROB
ATOM   1775  CB  LEU   196      -6.911  -4.146  40.772  0.00  0.00      PROB
ATOM   1776  CG  LEU   196      -7.565  -2.767  40.717  0.00  0.00      PROB
ATOM   1777  CD1 LEU   196      -7.560  -2.116  42.101  0.00  0.00      PROB
ATOM   1778  CD2 LEU   196      -6.935  -1.851  39.673  0.00  0.00      PROB
ATOM   1779  H   LEU   196      -8.952  -4.921  39.285  0.00  0.00      PROB
ATOM   1780  N   GLY   197      -5.750  -7.061  40.207  0.00  0.00      PROB
ATOM   1781  CA  GLY   197      -6.938  -7.666  40.812  0.00  0.00      PROB
ATOM   1782  C   GLY   197      -7.088  -9.076  40.283  0.00  0.00      PROB
ATOM   1783  O   GLY   197      -7.276 -10.044  41.004  0.00  0.00      PROB
ATOM   1784  H   GLY   197      -4.892  -7.571  40.241  0.00  0.00      PROB
ATOM   1785  N   THR   198      -6.935  -9.127  38.959  0.00  0.00      PROB
ATOM   1786  CA  THR   198      -6.925 -10.398  38.244  0.00  0.00      PROB
ATOM   1787  C   THR   198      -5.948 -10.335  37.081  0.00  0.00      PROB
ATOM   1788  O   THR   198      -5.085 -11.182  36.893  0.00  0.00      PROB
ATOM   1789  CB  THR   198      -8.339 -10.730  37.753  0.00  0.00      PROB
ATOM   1790  CG2 THR   198      -9.100 -11.642  38.717  0.00  0.00      PROB
ATOM   1791  OG1 THR   198      -9.076  -9.520  37.525  0.00  0.00      PROB
ATOM   1792  H   THR   198      -6.836  -8.275  38.450  0.00  0.00      PROB
ATOM   1793  HG1 THR   198      -9.487  -9.291  38.359  0.00  0.00      PROB
ATOM   1794  N   GLN   199      -6.112  -9.255  36.308  0.00  0.00      PROB
ATOM   1795  CA  GLN   199      -5.227  -9.081  35.164  0.00  0.00      PROB
ATOM   1796  C   GLN   199      -4.011  -8.236  35.495  0.00  0.00      PROB
ATOM   1797  O   GLN   199      -4.123  -7.060  35.804  0.00  0.00      PROB
ATOM   1798  CB  GLN   199      -6.038  -8.475  34.007  0.00  0.00      PROB
ATOM   1799  CG  GLN   199      -5.265  -8.112  32.731  0.00  0.00      PROB
ATOM   1800  CD  GLN   199      -4.606  -9.336  32.129  0.00  0.00      PROB
ATOM   1801  NE2 GLN   199      -3.277  -9.248  32.045  0.00  0.00      PROB
ATOM   1802  OE1 GLN   199      -5.243 -10.307  31.753  0.00  0.00      PROB
ATOM   1803  H   GLN   199      -6.788  -8.556  36.546  0.00  0.00      PROB
ATOM   1804 HE21 GLN   199      -2.785  -8.436  32.362  0.00  0.00      PROB
ATOM   1805 HE22 GLN   199      -2.789 -10.027  31.658  0.00  0.00      PROB
ATOM   1806  N   THR   200      -2.836  -8.872  35.354  0.00  0.00      PROB
ATOM   1807  CA  THR   200      -1.577  -8.119  35.334  0.00  0.00      PROB
ATOM   1808  C   THR   200      -1.630  -6.866  34.464  0.00  0.00      PROB
ATOM   1809  O   THR   200      -2.054  -6.924  33.313  0.00  0.00      PROB
ATOM   1810  CB  THR   200      -0.488  -9.066  34.817  0.00  0.00      PROB
ATOM   1811  CG2 THR   200       0.891  -8.420  34.647  0.00  0.00      PROB
ATOM   1812  OG1 THR   200      -0.417 -10.226  35.653  0.00  0.00      PROB
ATOM   1813  H   THR   200      -2.811  -9.869  35.283  0.00  0.00      PROB
ATOM   1814  HG1 THR   200      -0.127  -9.914  36.514  0.00  0.00      PROB
ATOM   1815  N   TYR   201      -1.174  -5.751  35.049  0.00  0.00      PROB
ATOM   1816  CA  TYR   201      -1.031  -4.570  34.204  0.00  0.00      PROB
ATOM   1817  C   TYR   201       0.419  -4.223  34.002  0.00  0.00      PROB
ATOM   1818  O   TYR   201       1.224  -4.305  34.922  0.00  0.00      PROB
ATOM   1819  CB  TYR   201      -1.789  -3.373  34.779  0.00  0.00      PROB
ATOM   1820  CG  TYR   201      -3.251  -3.722  34.890  0.00  0.00      PROB
ATOM   1821  CD1 TYR   201      -4.000  -3.937  33.715  0.00  0.00      PROB
ATOM   1822  CD2 TYR   201      -3.815  -3.846  36.174  0.00  0.00      PROB
ATOM   1823  CE1 TYR   201      -5.337  -4.345  33.828  0.00  0.00      PROB
ATOM   1824  CE2 TYR   201      -5.152  -4.248  36.286  0.00  0.00      PROB
ATOM   1825  CZ  TYR   201      -5.883  -4.517  35.114  0.00  0.00      PROB
ATOM   1826  OH  TYR   201      -7.172  -4.983  35.238  0.00  0.00      PROB
ATOM   1827  H   TYR   201      -0.862  -5.752  35.998  0.00  0.00      PROB
ATOM   1828  HH  TYR   201      -7.095  -5.752  35.799  0.00  0.00      PROB
ATOM   1829  N   ILE   202       0.718  -3.861  32.753  0.00  0.00      PROB
ATOM   1830  CA  ILE   202       2.084  -3.487  32.409  0.00  0.00      PROB
ATOM   1831  C   ILE   202       2.048  -2.226  31.575  0.00  0.00      PROB
ATOM   1832  O   ILE   202       1.465  -2.209  30.498  0.00  0.00      PROB
ATOM   1833  CB  ILE   202       2.786  -4.598  31.604  0.00  0.00      PROB
ATOM   1834  CG1 ILE   202       2.662  -5.980  32.248  0.00  0.00      PROB
ATOM   1835  CG2 ILE   202       4.252  -4.240  31.348  0.00  0.00      PROB
ATOM   1836  CD  ILE   202       3.202  -7.106  31.363  0.00  0.00      PROB
ATOM   1837  H   ILE   202      -0.003  -3.832  32.058  0.00  0.00      PROB
ATOM   1838  N   CYS   203       2.703  -1.181  32.087  0.00  0.00      PROB
ATOM   1839  CA  CYS   203       2.987  -0.093  31.162  0.00  0.00      PROB
ATOM   1840  C   CYS   203       4.222  -0.390  30.340  0.00  0.00      PROB
ATOM   1841  O   CYS   203       5.355  -0.357  30.804  0.00  0.00      PROB
ATOM   1842  CB  CYS   203       3.091   1.242  31.897  0.00  0.00      PROB
ATOM   1843  SG  CYS   203       4.262   1.276  33.276  0.00  0.00      PROB
ATOM   1844  H   CYS   203       3.162  -1.238  32.974  0.00  0.00      PROB
ATOM   1845  N   ASN   204       3.940  -0.722  29.080  0.00  0.00      PROB
ATOM   1846  CA  ASN   204       5.015  -0.997  28.130  0.00  0.00      PROB
ATOM   1847  C   ASN   204       5.672   0.276  27.642  0.00  0.00      PROB
ATOM   1848  O   ASN   204       5.388   0.796  26.567  0.00  0.00      PROB
ATOM   1849  CB  ASN   204       4.512  -1.794  26.922  0.00  0.00      PROB
ATOM   1850  CG  ASN   204       3.848  -3.083  27.351  0.00  0.00      PROB
ATOM   1851  ND2 ASN   204       4.694  -4.021  27.785  0.00  0.00      PROB
ATOM   1852  OD1 ASN   204       2.636  -3.245  27.282  0.00  0.00      PROB
ATOM   1853  H   ASN   204       2.984  -0.686  28.785  0.00  0.00      PROB
ATOM   1854 HD21 ASN   204       5.678  -3.827  27.831  0.00  0.00      PROB
ATOM   1855 HD22 ASN   204       4.366  -4.916  28.075  0.00  0.00      PROB
ATOM   1856  N   VAL   205       6.565   0.778  28.500  0.00  0.00      PROB
ATOM   1857  CA  VAL   205       7.261   1.994  28.102  0.00  0.00      PROB
ATOM   1858  C   VAL   205       8.461   1.687  27.226  0.00  0.00      PROB
ATOM   1859  O   VAL   205       9.280   0.835  27.538  0.00  0.00      PROB
ATOM   1860  CB  VAL   205       7.663   2.798  29.348  0.00  0.00      PROB
ATOM   1861  CG1 VAL   205       8.355   4.122  29.009  0.00  0.00      PROB
ATOM   1862  CG2 VAL   205       6.447   3.022  30.248  0.00  0.00      PROB
ATOM   1863  H   VAL   205       6.766   0.305  29.362  0.00  0.00      PROB
ATOM   1864  N   ASN   206       8.542   2.430  26.119  0.00  0.00      PROB
ATOM   1865  CA  ASN   206       9.789   2.442  25.361  0.00  0.00      PROB
ATOM   1866  C   ASN   206      10.175   3.863  25.015  0.00  0.00      PROB
ATOM   1867  O   ASN   206       9.522   4.544  24.227  0.00  0.00      PROB
ATOM   1868  CB  ASN   206       9.705   1.581  24.091  0.00  0.00      PROB
ATOM   1869  CG  ASN   206      11.069   1.487  23.415  0.00  0.00      PROB
ATOM   1870  ND2 ASN   206      11.188   0.464  22.568  0.00  0.00      PROB
ATOM   1871  OD1 ASN   206      11.970   2.282  23.644  0.00  0.00      PROB
ATOM   1872  H   ASN   206       7.771   3.025  25.900  0.00  0.00      PROB
ATOM   1873 HD21 ASN   206      10.445  -0.165  22.352  0.00  0.00      PROB
ATOM   1874 HD22 ASN   206      12.080   0.314  22.130  0.00  0.00      PROB
ATOM   1875  N   HSD   207      11.278   4.293  25.626  0.00  0.00      PROB
ATOM   1876  CA  HSD   207      11.822   5.556  25.147  0.00  0.00      PROB
ATOM   1877  C   HSD   207      12.651   5.401  23.889  0.00  0.00      PROB
ATOM   1878  O   HSD   207      13.853   5.172  23.932  0.00  0.00      PROB
ATOM   1879  CB  HSD   207      12.617   6.243  26.247  0.00  0.00      PROB
ATOM   1880  CG  HSD   207      12.937   7.673  25.883  0.00  0.00      PROB
ATOM   1881  CD2 HSD   207      14.040   8.413  26.314  0.00  0.00      PROB
ATOM   1882  ND1 HSD   207      12.175   8.447  25.086  0.00  0.00      PROB
ATOM   1883  CE1 HSD   207      12.789   9.666  25.015  0.00  0.00      PROB
ATOM   1884  NE2 HSD   207      13.930   9.645  25.766  0.00  0.00      PROB
ATOM   1885  H   HSD   207      11.772   3.671  26.236  0.00  0.00      PROB
ATOM   1886  HD1 HSD   207      11.338   8.224  24.633  0.00  0.00      PROB
ATOM   1887  N   LYS   208      11.928   5.560  22.767  0.00  0.00      PROB
ATOM   1888  CA  LYS   208      12.503   5.339  21.432  0.00  0.00      PROB
ATOM   1889  C   LYS   208      13.992   5.630  21.194  0.00  0.00      PROB
ATOM   1890  O   LYS   208      14.719   4.718  20.814  0.00  0.00      PROB
ATOM   1891  CB  LYS   208      11.643   5.974  20.326  0.00  0.00      PROB
ATOM   1892  CG  LYS   208      10.146   5.673  20.352  0.00  0.00      PROB
ATOM   1893  CD  LYS   208       9.443   6.516  19.284  0.00  0.00      PROB
ATOM   1894  CE  LYS   208       7.926   6.329  19.172  0.00  0.00      PROB
ATOM   1895  NZ  LYS   208       7.249   6.673  20.429  0.00  0.00      PROB
ATOM   1896  H   LYS   208      10.945   5.673  22.904  0.00  0.00      PROB
ATOM   1897  HZ1 LYS   208       6.233   6.809  20.279  0.00  0.00      PROB
ATOM   1898  HZ2 LYS   208       7.366   5.892  21.103  0.00  0.00      PROB
ATOM   1899  HZ3 LYS   208       7.629   7.518  20.907  0.00  0.00      PROB
ATOM   1900  N   PRO   209      14.458   6.902  21.414  0.00  0.00      PROB
ATOM   1901  CA  PRO   209      15.871   7.191  21.126  0.00  0.00      PROB
ATOM   1902  C   PRO   209      16.875   6.288  21.829  0.00  0.00      PROB
ATOM   1903  O   PRO   209      17.809   5.772  21.233  0.00  0.00      PROB
ATOM   1904  CB  PRO   209      16.023   8.667  21.515  0.00  0.00      PROB
ATOM   1905  CG  PRO   209      14.622   9.255  21.397  0.00  0.00      PROB
ATOM   1906  CD  PRO   209      13.755   8.101  21.874  0.00  0.00      PROB
ATOM   1907  N   SER   210      16.636   6.100  23.131  0.00  0.00      PROB
ATOM   1908  CA  SER   210      17.531   5.201  23.850  0.00  0.00      PROB
ATOM   1909  C   SER   210      16.966   3.798  24.014  0.00  0.00      PROB
ATOM   1910  O   SER   210      17.300   3.075  24.947  0.00  0.00      PROB
ATOM   1911  CB  SER   210      17.857   5.845  25.197  0.00  0.00      PROB
ATOM   1912  OG  SER   210      16.666   6.439  25.737  0.00  0.00      PROB
ATOM   1913  H   SER   210      15.860   6.491  23.629  0.00  0.00      PROB
ATOM   1914  HG  SER   210      16.272   5.772  26.298  0.00  0.00      PROB
ATOM   1915  N   ASN   211      16.038   3.481  23.089  0.00  0.00      PROB
ATOM   1916  CA  ASN   211      15.178   2.292  23.128  0.00  0.00      PROB
ATOM   1917  C   ASN   211      14.838   1.699  24.481  0.00  0.00      PROB
ATOM   1918  O   ASN   211      14.877   0.497  24.724  0.00  0.00      PROB
ATOM   1919  CB  ASN   211      15.664   1.229  22.151  0.00  0.00      PROB
ATOM   1920  CG  ASN   211      14.540   0.955  21.177  0.00  0.00      PROB
ATOM   1921  ND2 ASN   211      14.483   1.832  20.170  0.00  0.00      PROB
ATOM   1922  OD1 ASN   211      13.771   0.010  21.291  0.00  0.00      PROB
ATOM   1923  H   ASN   211      15.914   4.115  22.327  0.00  0.00      PROB
ATOM   1924 HD21 ASN   211      15.041   2.666  20.170  0.00  0.00      PROB
ATOM   1925 HD22 ASN   211      13.864   1.652  19.410  0.00  0.00      PROB
ATOM   1926  N   THR   212      14.535   2.627  25.392  0.00  0.00      PROB
ATOM   1927  CA  THR   212      14.493   2.171  26.770  0.00  0.00      PROB
ATOM   1928  C   THR   212      13.171   1.555  27.166  0.00  0.00      PROB
ATOM   1929  O   THR   212      12.225   2.230  27.560  0.00  0.00      PROB
ATOM   1930  CB  THR   212      14.907   3.309  27.695  0.00  0.00      PROB
ATOM   1931  CG2 THR   212      15.438   2.787  29.033  0.00  0.00      PROB
ATOM   1932  OG1 THR   212      15.891   4.124  27.043  0.00  0.00      PROB
ATOM   1933  H   THR   212      14.434   3.586  25.125  0.00  0.00      PROB
ATOM   1934  HG1 THR   212      16.501   3.508  26.631  0.00  0.00      PROB
ATOM   1935  N   LYS   213      13.165   0.226  27.023  0.00  0.00      PROB
ATOM   1936  CA  LYS   213      11.990  -0.525  27.441  0.00  0.00      PROB
ATOM   1937  C   LYS   213      11.861  -0.696  28.941  0.00  0.00      PROB
ATOM   1938  O   LYS   213      12.396  -1.615  29.547  0.00  0.00      PROB
ATOM   1939  CB  LYS   213      11.928  -1.877  26.739  0.00  0.00      PROB
ATOM   1940  CG  LYS   213      11.797  -1.755  25.221  0.00  0.00      PROB
ATOM   1941  CD  LYS   213      11.399  -3.054  24.510  0.00  0.00      PROB
ATOM   1942  CE  LYS   213       9.911  -3.430  24.615  0.00  0.00      PROB
ATOM   1943  NZ  LYS   213       9.530  -3.804  25.980  0.00  0.00      PROB
ATOM   1944  H   LYS   213      13.967  -0.214  26.614  0.00  0.00      PROB
ATOM   1945  HZ1 LYS   213       8.520  -4.024  26.108  0.00  0.00      PROB
ATOM   1946  HZ2 LYS   213      10.079  -4.578  26.395  0.00  0.00      PROB
ATOM   1947  HZ3 LYS   213       9.636  -3.028  26.672  0.00  0.00      PROB
ATOM   1948  N   VAL   214      11.116   0.248  29.518  0.00  0.00      PROB
ATOM   1949  CA  VAL   214      10.747   0.055  30.913  0.00  0.00      PROB
ATOM   1950  C   VAL   214       9.315  -0.440  31.012  0.00  0.00      PROB
ATOM   1951  O   VAL   214       8.390   0.294  31.339  0.00  0.00      PROB
ATOM   1952  CB  VAL   214      10.962   1.335  31.737  0.00  0.00      PROB
ATOM   1953  CG1 VAL   214      10.842   1.053  33.240  0.00  0.00      PROB
ATOM   1954  CG2 VAL   214      12.305   1.994  31.417  0.00  0.00      PROB
ATOM   1955  H   VAL   214      10.693   0.939  28.929  0.00  0.00      PROB
ATOM   1956  N   ASP   215       9.176  -1.734  30.704  0.00  0.00      PROB
ATOM   1957  CA  ASP   215       7.853  -2.357  30.782  0.00  0.00      PROB
ATOM   1958  C   ASP   215       7.442  -2.634  32.218  0.00  0.00      PROB
ATOM   1959  O   ASP   215       7.585  -3.729  32.752  0.00  0.00      PROB
ATOM   1960  CB  ASP   215       7.791  -3.656  29.962  0.00  0.00      PROB
ATOM   1961  CG  ASP   215       8.357  -3.477  28.565  0.00  0.00      PROB
ATOM   1962  OD1 ASP   215       7.604  -3.435  27.592  0.00  0.00      PROB
ATOM   1963  OD2 ASP   215       9.575  -3.420  28.426  0.00  0.00      PROB
ATOM   1964  H   ASP   215       9.949  -2.268  30.356  0.00  0.00      PROB
ATOM   1965  N   LYS   216       6.959  -1.567  32.856  0.00  0.00      PROB
ATOM   1966  CA  LYS   216       6.741  -1.701  34.290  0.00  0.00      PROB
ATOM   1967  C   LYS   216       5.422  -2.367  34.650  0.00  0.00      PROB
ATOM   1968  O   LYS   216       4.350  -1.965  34.219  0.00  0.00      PROB
ATOM   1969  CB  LYS   216       6.912  -0.334  34.961  0.00  0.00      PROB
ATOM   1970  CG  LYS   216       7.028  -0.410  36.485  0.00  0.00      PROB
ATOM   1971  CD  LYS   216       8.283  -1.135  36.985  0.00  0.00      PROB
ATOM   1972  CE  LYS   216       9.576  -0.323  36.848  0.00  0.00      PROB
ATOM   1973  NZ  LYS   216       9.503   0.848  37.724  0.00  0.00      PROB
ATOM   1974  H   LYS   216       6.737  -0.744  32.325  0.00  0.00      PROB
ATOM   1975  HZ1 LYS   216       8.875   1.595  37.376  0.00  0.00      PROB
ATOM   1976  HZ2 LYS   216       9.199   0.590  38.686  0.00  0.00      PROB
ATOM   1977  HZ3 LYS   216      10.426   1.292  37.918  0.00  0.00      PROB
ATOM   1978  N   ARG   217       5.549  -3.412  35.478  0.00  0.00      PROB
ATOM   1979  CA  ARG   217       4.325  -3.960  36.063  0.00  0.00      PROB
ATOM   1980  C   ARG   217       3.767  -3.044  37.136  0.00  0.00      PROB
ATOM   1981  O   ARG   217       4.507  -2.452  37.913  0.00  0.00      PROB
ATOM   1982  CB  ARG   217       4.587  -5.343  36.657  0.00  0.00      PROB
ATOM   1983  CG  ARG   217       4.826  -6.441  35.620  0.00  0.00      PROB
ATOM   1984  CD  ARG   217       5.178  -7.767  36.297  0.00  0.00      PROB
ATOM   1985  NE  ARG   217       5.159  -8.886  35.354  0.00  0.00      PROB
ATOM   1986  CZ  ARG   217       4.253  -9.879  35.514  0.00  0.00      PROB
ATOM   1987  NH1 ARG   217       3.386  -9.854  36.518  0.00  0.00      PROB
ATOM   1988  NH2 ARG   217       4.222 -10.889  34.650  0.00  0.00      PROB
ATOM   1989  H   ARG   217       6.454  -3.685  35.795  0.00  0.00      PROB
ATOM   1990  HE  ARG   217       5.826  -8.858  34.608  0.00  0.00      PROB
ATOM   1991 HH11 ARG   217       2.658 -10.520  36.684  0.00  0.00      PROB
ATOM   1992 HH12 ARG   217       3.373  -9.105  37.197  0.00  0.00      PROB
ATOM   1993 HH21 ARG   217       3.546 -11.620  34.752  0.00  0.00      PROB
ATOM   1994 HH22 ARG   217       4.868 -10.934  33.888  0.00  0.00      PROB
ATOM   1995  N   VAL   218       2.432  -2.952  37.136  0.00  0.00      PROB
ATOM   1996  CA  VAL   218       1.761  -2.102  38.122  0.00  0.00      PROB
ATOM   1997  C   VAL   218       0.801  -2.913  38.983  0.00  0.00      PROB
ATOM   1998  O   VAL   218      -0.300  -2.511  39.336  0.00  0.00      PROB
ATOM   1999  CB  VAL   218       1.029  -0.929  37.443  0.00  0.00      PROB
ATOM   2000  CG1 VAL   218       0.768   0.209  38.436  0.00  0.00      PROB
ATOM   2001  CG2 VAL   218       1.775  -0.413  36.213  0.00  0.00      PROB
ATOM   2002  H   VAL   218       1.915  -3.462  36.449  0.00  0.00      PROB
ATOM   2003  N   GLU   219       1.262  -4.133  39.277  0.00  0.00      PROB
ATOM   2004  CA  GLU   219       0.378  -5.011  40.038  0.00  0.00      PROB
ATOM   2005  C   GLU   219       0.267  -4.597  41.494  0.00  0.00      PROB
ATOM   2006  O   GLU   219       1.255  -4.303  42.157  0.00  0.00      PROB
ATOM   2007  CB  GLU   219       0.862  -6.450  39.896  0.00  0.00      PROB
ATOM   2008  CG  GLU   219       0.771  -6.911  38.442  0.00  0.00      PROB
ATOM   2009  CD  GLU   219       1.606  -8.157  38.259  0.00  0.00      PROB
ATOM   2010  OE1 GLU   219       1.080  -9.178  37.823  0.00  0.00      PROB
ATOM   2011  OE2 GLU   219       2.806  -8.100  38.510  0.00  0.00      PROB
ATOM   2012  H   GLU   219       2.206  -4.390  39.081  0.00  0.00      PROB
ATOM   2013  N   PRO   220      -0.994  -4.565  41.987  0.00  0.00      PROB
ATOM   2014  CA  PRO   220      -1.236  -4.177  43.383  0.00  0.00      PROB
ATOM   2015  C   PRO   220      -0.329  -4.846  44.409  0.00  0.00      PROB
ATOM   2016  O   PRO   220      -0.771  -5.528  45.327  0.00  0.00      PROB
ATOM   2017  CB  PRO   220      -2.720  -4.514  43.564  0.00  0.00      PROB
ATOM   2018  CG  PRO   220      -3.328  -4.348  42.174  0.00  0.00      PROB
ATOM   2019  CD  PRO   220      -2.224  -4.860  41.259  0.00  0.00      PROB
TER
