# Supplementary material for: Integrative Computational Prediction Strategy for Antibody–Antigen Binding: A Case Study on Interleukin‑1 Beta
Source: J Chem Inf Model. 2026 May 27;66(11):6659–75. doi: 10.1021/acs.jcim.6c00781 (PMC13250912; doi:10.1021/acs.jcim.6c00781)
Supplement: Supplementary file 3 [file ci6c00781_si_003.zip › charmm-gui-4g6m-Blind-r01/balancedmodel9_6mblind_proc.crd]

      2040  EXT
         1         1  ASP       N               6.2930000000       36.9560000000        1.9820000000  PROC      1               0.0000000000
         2         1  ASP       CA              5.5620000000       36.0260000000        2.8380000000  PROC      1               0.0000000000
         3         1  ASP       C               4.1120000000       36.3960000000        3.0930000000  PROC      1               0.0000000000
         4         1  ASP       O               3.7460000000       37.2220000000        3.9220000000  PROC      1               0.0000000000
         5         1  ASP       CB              6.3560000000       35.7510000000        4.1210000000  PROC      1               0.0000000000
         6         1  ASP       CG              7.5510000000       34.8580000000        3.8080000000  PROC      1               0.0000000000
         7         1  ASP       OD1             8.4950000000       35.3100000000        3.1570000000  PROC      1               0.0000000000
         8         1  ASP       OD2             7.5390000000       33.7010000000        4.2210000000  PROC      1               0.0000000000
         9         1  ASP       H               7.2820000000       36.7780000000        1.9950000000  PROC      1               0.0000000000
        10         2  ILE       N               3.2760000000       35.7270000000        2.2830000000  PROC      2               0.0000000000
        11         2  ILE       CA              1.8360000000       35.9840000000        2.3460000000  PROC      2               0.0000000000
        12         2  ILE       C               1.2250000000       35.5250000000        3.6600000000  PROC      2               0.0000000000
        13         2  ILE       O               1.2800000000       34.3530000000        4.0150000000  PROC      2               0.0000000000
        14         2  ILE       CB              1.1450000000       35.3150000000        1.1430000000  PROC      2               0.0000000000
        15         2  ILE       CG1             1.6860000000       35.9160000000       -0.1590000000  PROC      2               0.0000000000
        16         2  ILE       CG2            -0.3880000000       35.3670000000        1.2150000000  PROC      2               0.0000000000
        17         2  ILE       CD              1.0650000000       35.3150000000       -1.4210000000  PROC      2               0.0000000000
        18         2  ILE       H               3.6680000000       35.0190000000        1.6990000000  PROC      2               0.0000000000
        19         3  GLN       N               0.6260000000       36.4930000000        4.3620000000  PROC      3               0.0000000000
        20         3  GLN       CA             -0.0750000000       36.0860000000        5.5720000000  PROC      3               0.0000000000
        21         3  GLN       C              -1.4040000000       35.4360000000        5.2480000000  PROC      3               0.0000000000
        22         3  GLN       O              -2.2770000000       36.0290000000        4.6260000000  PROC      3               0.0000000000
        23         3  GLN       CB             -0.2900000000       37.2740000000        6.5140000000  PROC      3               0.0000000000
        24         3  GLN       CG             -0.7580000000       36.8450000000        7.9120000000  PROC      3               0.0000000000
        25         3  GLN       CD             -1.1600000000       38.0450000000        8.7500000000  PROC      3               0.0000000000
        26         3  GLN       NE2            -0.2140000000       38.9820000000        8.8680000000  PROC      3               0.0000000000
        27         3  GLN       OE1            -2.2610000000       38.1290000000        9.2790000000  PROC      3               0.0000000000
        28         3  GLN       H               0.4950000000       37.3950000000        3.9470000000  PROC      3               0.0000000000
        29         3  GLN       HE21            0.6820000000       38.8920000000        8.4380000000  PROC      3               0.0000000000
        30         3  GLN       HE22           -0.4340000000       39.7910000000        9.4100000000  PROC      3               0.0000000000
        31         4  MET       N              -1.5190000000       34.1950000000        5.7270000000  PROC      4               0.0000000000
        32         4  MET       CA             -2.8700000000       33.6640000000        5.8370000000  PROC      4               0.0000000000
        33         4  MET       C              -3.3500000000       33.9040000000        7.2460000000  PROC      4               0.0000000000
        34         4  MET       O              -2.5810000000       33.7770000000        8.1920000000  PROC      4               0.0000000000
        35         4  MET       CB             -2.8950000000       32.1760000000        5.5010000000  PROC      4               0.0000000000
        36         4  MET       CG             -2.3370000000       31.8910000000        4.1090000000  PROC      4               0.0000000000
        37         4  MET       SD             -3.2390000000       32.7920000000        2.8450000000  PROC      4               0.0000000000
        38         4  MET       CE             -4.8140000000       31.9520000000        3.0310000000  PROC      4               0.0000000000
        39         4  MET       H              -0.7560000000       33.7500000000        6.1930000000  PROC      4               0.0000000000
        40         5  THR       N              -4.6200000000       34.2950000000        7.3450000000  PROC      5               0.0000000000
        41         5  THR       CA             -5.0550000000       34.7120000000        8.6660000000  PROC      5               0.0000000000
        42         5  THR       C              -6.4450000000       34.2120000000        9.0250000000  PROC      5               0.0000000000
        43         5  THR       O              -7.4520000000       34.5130000000        8.3940000000  PROC      5               0.0000000000
        44         5  THR       CB             -4.8210000000       36.2340000000        8.8110000000  PROC      5               0.0000000000
        45         5  THR       CG2            -5.9410000000       37.1550000000        8.3190000000  PROC      5               0.0000000000
        46         5  THR       OG1            -4.4020000000       36.5640000000       10.1390000000  PROC      5               0.0000000000
        47         5  THR       H              -5.1880000000       34.4420000000        6.5350000000  PROC      5               0.0000000000
        48         5  THR       HG1            -3.8090000000       37.3080000000       10.0230000000  PROC      5               0.0000000000
        49         6  GLN       N              -6.4420000000       33.3530000000       10.0470000000  PROC      6               0.0000000000
        50         6  GLN       CA             -7.6950000000       32.7150000000       10.4290000000  PROC      6               0.0000000000
        51         6  GLN       C              -8.4060000000       33.4830000000       11.5210000000  PROC      6               0.0000000000
        52         6  GLN       O              -7.8260000000       33.8280000000       12.5410000000  PROC      6               0.0000000000
        53         6  GLN       CB             -7.4230000000       31.2610000000       10.8270000000  PROC      6               0.0000000000
        54         6  GLN       CG             -6.9880000000       30.4540000000        9.6000000000  PROC      6               0.0000000000
        55         6  GLN       CD             -6.4460000000       29.0860000000        9.9680000000  PROC      6               0.0000000000
        56         6  GLN       NE2            -7.2700000000       28.3200000000       10.6770000000  PROC      6               0.0000000000
        57         6  GLN       OE1            -5.3360000000       28.7150000000        9.6110000000  PROC      6               0.0000000000
        58         6  GLN       H              -5.6030000000       33.2060000000       10.5720000000  PROC      6               0.0000000000
        59         6  GLN       HE21           -8.1540000000       28.6160000000       11.0460000000  PROC      6               0.0000000000
        60         6  GLN       HE22           -6.9820000000       27.3890000000       10.8990000000  PROC      6               0.0000000000
        61         7  SER       N              -9.6970000000       33.7430000000       11.2650000000  PROC      7               0.0000000000
        62         7  SER       CA            -10.4730000000       34.5040000000       12.2460000000  PROC      7               0.0000000000
        63         7  SER       C             -10.5970000000       33.7880000000       13.5770000000  PROC      7               0.0000000000
        64         7  SER       O             -10.4450000000       34.3070000000       14.6760000000  PROC      7               0.0000000000
        65         7  SER       CB            -11.8730000000       34.7880000000       11.6830000000  PROC      7               0.0000000000
        66         7  SER       OG            -12.5240000000       33.5650000000       11.2740000000  PROC      7               0.0000000000
        67         7  SER       H             -10.1120000000       33.3930000000       10.4250000000  PROC      7               0.0000000000
        68         7  SER       HG            -12.8220000000       33.1270000000       12.0770000000  PROC      7               0.0000000000
        69         8  THR       N             -10.9410000000       32.5180000000       13.3930000000  PROC      8               0.0000000000
        70         8  THR       CA            -11.3900000000       31.7790000000       14.5510000000  PROC      8               0.0000000000
        71         8  THR       C             -10.2500000000       31.0100000000       15.1730000000  PROC      8               0.0000000000
        72         8  THR       O             -10.0000000000       29.8620000000       14.8380000000  PROC      8               0.0000000000
        73         8  THR       CB            -12.5440000000       30.8860000000       14.0980000000  PROC      8               0.0000000000
        74         8  THR       CG2           -13.4640000000       30.5250000000       15.2650000000  PROC      8               0.0000000000
        75         8  THR       OG1           -13.2800000000       31.5380000000       13.0420000000  PROC      8               0.0000000000
        76         8  THR       H             -10.9800000000       32.1140000000       12.4810000000  PROC      8               0.0000000000
        77         8  THR       HG1           -14.0650000000       31.0000000000       12.9170000000  PROC      8               0.0000000000
        78         9  SER       N              -9.5440000000       31.6960000000       16.0820000000  PROC      9               0.0000000000
        79         9  SER       CA             -8.4010000000       31.0240000000       16.7080000000  PROC      9               0.0000000000
        80         9  SER       C              -8.7560000000       29.7060000000       17.3950000000  PROC      9               0.0000000000
        81         9  SER       O              -8.0940000000       28.6840000000       17.2510000000  PROC      9               0.0000000000
        82         9  SER       CB             -7.6830000000       31.9990000000       17.6480000000  PROC      9               0.0000000000
        83         9  SER       OG             -6.3180000000       31.6140000000       17.8370000000  PROC      9               0.0000000000
        84         9  SER       H              -9.7450000000       32.6690000000       16.2110000000  PROC      9               0.0000000000
        85         9  SER       HG             -5.9810000000       31.3690000000       16.9830000000  PROC      9               0.0000000000
        86        10  SER       N              -9.8900000000       29.7640000000       18.0980000000  PROC      10              0.0000000000
        87        10  SER       CA            -10.4160000000       28.5400000000       18.6840000000  PROC      10              0.0000000000
        88        10  SER       C             -11.9180000000       28.6590000000       18.7960000000  PROC      10              0.0000000000
        89        10  SER       O             -12.4510000000       29.7640000000       18.7810000000  PROC      10              0.0000000000
        90        10  SER       CB             -9.7520000000       28.3040000000       20.0460000000  PROC      10              0.0000000000
        91        10  SER       OG             -9.4670000000       29.5630000000       20.6710000000  PROC      10              0.0000000000
        92        10  SER       H             -10.3710000000       30.6140000000       18.3070000000  PROC      10              0.0000000000
        93        10  SER       HG             -8.9210000000       29.3760000000       21.4240000000  PROC      10              0.0000000000
        94        11  LEU       N             -12.5750000000       27.4930000000       18.8970000000  PROC      11              0.0000000000
        95        11  LEU       CA            -14.0060000000       27.5130000000       19.1870000000  PROC      11              0.0000000000
        96        11  LEU       C             -14.5070000000       26.2080000000       19.7630000000  PROC      11              0.0000000000
        97        11  LEU       O             -14.3390000000       25.1400000000       19.1890000000  PROC      11              0.0000000000
        98        11  LEU       CB            -14.8820000000       27.9540000000       17.9910000000  PROC      11              0.0000000000
        99        11  LEU       CG            -15.0980000000       26.9900000000       16.8110000000  PROC      11              0.0000000000
       100        11  LEU       CD1           -16.2560000000       27.4630000000       15.9310000000  PROC      11              0.0000000000
       101        11  LEU       CD2           -13.8390000000       26.7310000000       15.9820000000  PROC      11              0.0000000000
       102        11  LEU       H             -12.0860000000       26.6220000000       18.8000000000  PROC      11              0.0000000000
       103        12  SER       N             -15.1560000000       26.3540000000       20.9190000000  PROC      12              0.0000000000
       104        12  SER       CA            -15.8870000000       25.2120000000       21.4500000000  PROC      12              0.0000000000
       105        12  SER       C             -17.2240000000       25.0290000000       20.7600000000  PROC      12              0.0000000000
       106        12  SER       O             -18.2560000000       25.5600000000       21.1670000000  PROC      12              0.0000000000
       107        12  SER       CB            -16.0550000000       25.3850000000       22.9550000000  PROC      12              0.0000000000
       108        12  SER       OG            -14.7630000000       25.5650000000       23.5400000000  PROC      12              0.0000000000
       109        12  SER       H             -15.1670000000       27.2210000000       21.4130000000  PROC      12              0.0000000000
       110        12  SER       HG            -14.4890000000       24.6760000000       23.7850000000  PROC      12              0.0000000000
       111        13  ALA       N             -17.1770000000       24.2770000000       19.6610000000  PROC      13              0.0000000000
       112        13  ALA       CA            -18.4430000000       24.0360000000       18.9850000000  PROC      13              0.0000000000
       113        13  ALA       C             -19.0740000000       22.7470000000       19.4610000000  PROC      13              0.0000000000
       114        13  ALA       O             -18.4010000000       21.7800000000       19.7880000000  PROC      13              0.0000000000
       115        13  ALA       CB            -18.2530000000       24.0200000000       17.4740000000  PROC      13              0.0000000000
       116        13  ALA       H             -16.3410000000       23.7590000000       19.4570000000  PROC      13              0.0000000000
       117        14  SER       N             -20.4000000000       22.8030000000       19.5690000000  PROC      14              0.0000000000
       118        14  SER       CA            -21.0900000000       21.6230000000       20.0720000000  PROC      14              0.0000000000
       119        14  SER       C             -21.3290000000       20.6340000000       18.9620000000  PROC      14              0.0000000000
       120        14  SER       O             -21.1680000000       20.9480000000       17.7880000000  PROC      14              0.0000000000
       121        14  SER       CB            -22.4280000000       22.0110000000       20.7100000000  PROC      14              0.0000000000
       122        14  SER       OG            -22.4850000000       23.4320000000       20.9070000000  PROC      14              0.0000000000
       123        14  SER       H             -20.9200000000       23.5330000000       19.1290000000  PROC      14              0.0000000000
       124        14  SER       HG            -22.9800000000       23.7540000000       20.1430000000  PROC      14              0.0000000000
       125        15  VAL       N             -21.7780000000       19.4430000000       19.3770000000  PROC      15              0.0000000000
       126        15  VAL       CA            -22.3540000000       18.5650000000       18.3610000000  PROC      15              0.0000000000
       127        15  VAL       C             -23.6190000000       19.1890000000       17.7830000000  PROC      15              0.0000000000
       128        15  VAL       O             -24.6710000000       19.1960000000       18.4090000000  PROC      15              0.0000000000
       129        15  VAL       CB            -22.6170000000       17.1710000000       18.9490000000  PROC      15              0.0000000000
       130        15  VAL       CG1           -23.1090000000       16.1850000000       17.8870000000  PROC      15              0.0000000000
       131        15  VAL       CG2           -21.3700000000       16.6350000000       19.6560000000  PROC      15              0.0000000000
       132        15  VAL       H             -21.8620000000       19.2470000000       20.3520000000  PROC      15              0.0000000000
       133        16  GLY       N             -23.4340000000       19.7700000000       16.5930000000  PROC      16              0.0000000000
       134        16  GLY       CA            -24.5280000000       20.5370000000       16.0090000000  PROC      16              0.0000000000
       135        16  GLY       C             -24.1340000000       21.9020000000       15.4650000000  PROC      16              0.0000000000
       136        16  GLY       O             -24.7340000000       22.4080000000       14.5270000000  PROC      16              0.0000000000
       137        16  GLY       H             -22.5470000000       19.6510000000       16.1440000000  PROC      16              0.0000000000
       138        17  ASP       N             -23.0970000000       22.4950000000       16.0830000000  PROC      17              0.0000000000
       139        17  ASP       CA            -22.7910000000       23.8700000000       15.6680000000  PROC      17              0.0000000000
       140        17  ASP       C             -22.2510000000       23.9600000000       14.2500000000  PROC      17              0.0000000000
       141        17  ASP       O             -21.5250000000       23.0900000000       13.7730000000  PROC      17              0.0000000000
       142        17  ASP       CB            -21.7800000000       24.5750000000       16.5940000000  PROC      17              0.0000000000
       143        17  ASP       CG            -22.2520000000       24.8250000000       18.0250000000  PROC      17              0.0000000000
       144        17  ASP       OD1           -23.3120000000       24.3610000000       18.4200000000  PROC      17              0.0000000000
       145        17  ASP       OD2           -21.5110000000       25.4390000000       18.7940000000  PROC      17              0.0000000000
       146        17  ASP       H             -22.5870000000       22.0470000000       16.8160000000  PROC      17              0.0000000000
       147        18  ARG       N             -22.6120000000       25.0830000000       13.6080000000  PROC      18              0.0000000000
       148        18  ARG       CA            -21.9680000000       25.3730000000       12.3290000000  PROC      18              0.0000000000
       149        18  ARG       C             -20.6020000000       26.0060000000       12.5200000000  PROC      18              0.0000000000
       150        18  ARG       O             -20.4380000000       27.2100000000       12.7020000000  PROC      18              0.0000000000
       151        18  ARG       CB            -22.8930000000       26.1920000000       11.4110000000  PROC      18              0.0000000000
       152        18  ARG       CG            -22.3170000000       26.5080000000       10.0190000000  PROC      18              0.0000000000
       153        18  ARG       CD            -23.3980000000       26.8900000000        8.9980000000  PROC      18              0.0000000000
       154        18  ARG       NE            -22.8440000000       27.3630000000        7.7220000000  PROC      18              0.0000000000
       155        18  ARG       CZ            -22.4280000000       26.5250000000        6.7430000000  PROC      18              0.0000000000
       156        18  ARG       NH1           -22.4480000000       25.2090000000        6.9050000000  PROC      18              0.0000000000
       157        18  ARG       NH2           -21.9620000000       27.0100000000        5.5990000000  PROC      18              0.0000000000
       158        18  ARG       H             -23.2160000000       25.7300000000       14.0680000000  PROC      18              0.0000000000
       159        18  ARG       HE            -22.7480000000       28.3560000000        7.6230000000  PROC      18              0.0000000000
       160        18  ARG       HH11          -22.0640000000       24.6160000000        6.1840000000  PROC      18              0.0000000000
       161        18  ARG       HH12          -22.8200000000       24.8060000000        7.7400000000  PROC      18              0.0000000000
       162        18  ARG       HH21          -21.5560000000       26.3720000000        4.9330000000  PROC      18              0.0000000000
       163        18  ARG       HH22          -21.9520000000       27.9850000000        5.3830000000  PROC      18              0.0000000000
       164        19  VAL       N             -19.6080000000       25.1120000000       12.4950000000  PROC      19              0.0000000000
       165        19  VAL       CA            -18.2330000000       25.5560000000       12.7310000000  PROC      19              0.0000000000
       166        19  VAL       C             -17.7590000000       26.5370000000       11.6740000000  PROC      19              0.0000000000
       167        19  VAL       O             -17.5580000000       26.1880000000       10.5180000000  PROC      19              0.0000000000
       168        19  VAL       CB            -17.2870000000       24.3530000000       12.8210000000  PROC      19              0.0000000000
       169        19  VAL       CG1           -15.8440000000       24.7510000000       13.1400000000  PROC      19              0.0000000000
       170        19  VAL       CG2           -17.8100000000       23.3430000000       13.8360000000  PROC      19              0.0000000000
       171        19  VAL       H             -19.8650000000       24.1690000000       12.2720000000  PROC      19              0.0000000000
       172        20  THR       N             -17.6180000000       27.7820000000       12.1360000000  PROC      20              0.0000000000
       173        20  THR       CA            -17.2790000000       28.8360000000       11.1910000000  PROC      20              0.0000000000
       174        20  THR       C             -15.8440000000       29.3200000000       11.3360000000  PROC      20              0.0000000000
       175        20  THR       O             -15.4300000000       29.8870000000       12.3420000000  PROC      20              0.0000000000
       176        20  THR       CB            -18.3160000000       29.9550000000       11.3350000000  PROC      20              0.0000000000
       177        20  THR       CG2           -18.0730000000       31.1320000000       10.3840000000  PROC      20              0.0000000000
       178        20  THR       OG1           -19.6300000000       29.4120000000       11.1260000000  PROC      20              0.0000000000
       179        20  THR       H             -17.7730000000       27.9830000000       13.1010000000  PROC      20              0.0000000000
       180        20  THR       HG1           -19.7950000000       28.7720000000       11.8170000000  PROC      20              0.0000000000
       181        21  ILE       N             -15.0930000000       29.0290000000       10.2710000000  PROC      21              0.0000000000
       182        21  ILE       CA            -13.6720000000       29.3590000000       10.2280000000  PROC      21              0.0000000000
       183        21  ILE       C             -13.3830000000       30.2110000000        9.0090000000  PROC      21              0.0000000000
       184        21  ILE       O             -13.4660000000       29.7470000000        7.8780000000  PROC      21              0.0000000000
       185        21  ILE       CB            -12.8310000000       28.0750000000       10.1640000000  PROC      21              0.0000000000
       186        21  ILE       CG1           -13.2870000000       27.0400000000       11.1940000000  PROC      21              0.0000000000
       187        21  ILE       CG2           -11.3320000000       28.3790000000       10.2670000000  PROC      21              0.0000000000
       188        21  ILE       CD            -12.7740000000       25.6350000000       10.8810000000  PROC      21              0.0000000000
       189        21  ILE       H             -15.5090000000       28.5720000000        9.4840000000  PROC      21              0.0000000000
       190        22  THR       N             -13.0410000000       31.4700000000        9.2740000000  PROC      22              0.0000000000
       191        22  THR       CA            -12.6670000000       32.2770000000        8.1180000000  PROC      22              0.0000000000
       192        22  THR       C             -11.1570000000       32.3510000000        8.0000000000  PROC      22              0.0000000000
       193        22  THR       O             -10.4430000000       32.1660000000        8.9810000000  PROC      22              0.0000000000
       194        22  THR       CB            -13.2800000000       33.6780000000        8.2310000000  PROC      22              0.0000000000
       195        22  THR       CG2           -13.6940000000       34.2550000000        6.8750000000  PROC      22              0.0000000000
       196        22  THR       OG1           -14.3810000000       33.6680000000        9.1500000000  PROC      22              0.0000000000
       197        22  THR       H             -12.9310000000       31.8280000000       10.2000000000  PROC      22              0.0000000000
       198        22  THR       HG1           -13.9750000000       33.6670000000       10.0130000000  PROC      22              0.0000000000
       199        23  CYS       N             -10.7040000000       32.6380000000        6.7800000000  PROC      23              0.0000000000
       200        23  CYS       CA             -9.2890000000       32.8840000000        6.5450000000  PROC      23              0.0000000000
       201        23  CYS       C              -9.1530000000       33.8760000000        5.4190000000  PROC      23              0.0000000000
       202        23  CYS       O              -9.6600000000       33.6730000000        4.3240000000  PROC      23              0.0000000000
       203        23  CYS       CB             -8.5600000000       31.5750000000        6.2320000000  PROC      23              0.0000000000
       204        23  CYS       SG             -6.8030000000       31.7180000000        5.8110000000  PROC      23              0.0000000000
       205        23  CYS       H             -11.3340000000       32.6590000000        6.0030000000  PROC      23              0.0000000000
       206        24  ARG       N              -8.4800000000       34.9760000000        5.7580000000  PROC      24              0.0000000000
       207        24  ARG       CA             -8.1820000000       35.9620000000        4.7320000000  PROC      24              0.0000000000
       208        24  ARG       C              -6.7070000000       35.8870000000        4.4000000000  PROC      24              0.0000000000
       209        24  ARG       O              -5.8740000000       35.7200000000        5.2830000000  PROC      24              0.0000000000
       210        24  ARG       CB             -8.6040000000       37.3540000000        5.2310000000  PROC      24              0.0000000000
       211        24  ARG       CG             -8.1160000000       38.5270000000        4.3730000000  PROC      24              0.0000000000
       212        24  ARG       CD             -8.6360000000       39.8940000000        4.8100000000  PROC      24              0.0000000000
       213        24  ARG       NE            -10.0600000000       39.9900000000        4.5200000000  PROC      24              0.0000000000
       214        24  ARG       CZ            -10.7560000000       41.1370000000        4.5330000000  PROC      24              0.0000000000
       215        24  ARG       NH1           -10.1600000000       42.2860000000        4.8430000000  PROC      24              0.0000000000
       216        24  ARG       NH2           -12.0440000000       41.0890000000        4.2250000000  PROC      24              0.0000000000
       217        24  ARG       H              -8.0730000000       35.0500000000        6.6690000000  PROC      24              0.0000000000
       218        24  ARG       HE            -10.5760000000       39.1580000000        4.2690000000  PROC      24              0.0000000000
       219        24  ARG       HH11          -10.6610000000       43.1490000000        4.8560000000  PROC      24              0.0000000000
       220        24  ARG       HH12           -9.1850000000       42.2840000000        5.0640000000  PROC      24              0.0000000000
       221        24  ARG       HH21          -12.6730000000       41.8600000000        4.2210000000  PROC      24              0.0000000000
       222        24  ARG       HH22          -12.3950000000       40.1710000000        3.9630000000  PROC      24              0.0000000000
       223        25  ALA       N              -6.4160000000       36.0080000000        3.1030000000  PROC      25              0.0000000000
       224        25  ALA       CA             -5.0140000000       36.2200000000        2.7660000000  PROC      25              0.0000000000
       225        25  ALA       C              -4.7000000000       37.6980000000        2.6900000000  PROC      25              0.0000000000
       226        25  ALA       O              -5.5810000000       38.5230000000        2.4820000000  PROC      25              0.0000000000
       227        25  ALA       CB             -4.6850000000       35.5970000000        1.4170000000  PROC      25              0.0000000000
       228        25  ALA       H              -7.1620000000       36.1390000000        2.4470000000  PROC      25              0.0000000000
       229        26  SER       N              -3.4050000000       38.0080000000        2.8370000000  PROC      26              0.0000000000
       230        26  SER       CA             -3.0100000000       39.4150000000        2.7500000000  PROC      26              0.0000000000
       231        26  SER       C              -3.3450000000       40.1430000000        1.4490000000  PROC      26              0.0000000000
       232        26  SER       O              -3.4730000000       41.3600000000        1.4030000000  PROC      26              0.0000000000
       233        26  SER       CB             -1.5250000000       39.5490000000        3.1050000000  PROC      26              0.0000000000
       234        26  SER       OG             -0.8220000000       38.3360000000        2.7920000000  PROC      26              0.0000000000
       235        26  SER       H              -2.7450000000       37.3090000000        3.1240000000  PROC      26              0.0000000000
       236        26  SER       HG             -0.9070000000       38.2160000000        1.8470000000  PROC      26              0.0000000000
       237        27  GLN       N              -3.4810000000       39.3390000000        0.3870000000  PROC      27              0.0000000000
       238        27  GLN       CA             -3.8570000000       39.8880000000       -0.9080000000  PROC      27              0.0000000000
       239        27  GLN       C              -4.7110000000       38.8850000000       -1.6520000000  PROC      27              0.0000000000
       240        27  GLN       O              -4.8870000000       37.7580000000       -1.2060000000  PROC      27              0.0000000000
       241        27  GLN       CB             -2.6250000000       40.2950000000       -1.7420000000  PROC      27              0.0000000000
       242        27  GLN       CG             -1.6130000000       39.1920000000       -2.0970000000  PROC      27              0.0000000000
       243        27  GLN       CD             -0.6750000000       38.9170000000       -0.9360000000  PROC      27              0.0000000000
       244        27  GLN       NE2             0.5360000000       39.4600000000       -1.0800000000  PROC      27              0.0000000000
       245        27  GLN       OE1            -1.0030000000       38.2540000000        0.0360000000  PROC      27              0.0000000000
       246        27  GLN       H              -3.3380000000       38.3520000000        0.4690000000  PROC      27              0.0000000000
       247        27  GLN       HE21            0.7740000000       40.0040000000       -1.8810000000  PROC      27              0.0000000000
       248        27  GLN       HE22            1.2140000000       39.3070000000       -0.3630000000  PROC      27              0.0000000000
       249        28  ASP       N              -5.2120000000       39.3350000000       -2.8150000000  PROC      28              0.0000000000
       250        28  ASP       CA             -5.9740000000       38.4390000000       -3.6900000000  PROC      28              0.0000000000
       251        28  ASP       C              -5.2850000000       37.1070000000       -3.9570000000  PROC      28              0.0000000000
       252        28  ASP       O              -4.2170000000       37.0320000000       -4.5650000000  PROC      28              0.0000000000
       253        28  ASP       CB             -6.3020000000       39.1820000000       -5.0030000000  PROC      28              0.0000000000
       254        28  ASP       CG             -6.7640000000       38.2420000000       -6.1100000000  PROC      28              0.0000000000
       255        28  ASP       OD1            -7.6720000000       37.4500000000       -5.8860000000  PROC      28              0.0000000000
       256        28  ASP       OD2            -6.1530000000       38.2380000000       -7.1730000000  PROC      28              0.0000000000
       257        28  ASP       H              -5.0650000000       40.2850000000       -3.0800000000  PROC      28              0.0000000000
       258        29  ILE       N              -5.9700000000       36.0510000000       -3.5150000000  PROC      29              0.0000000000
       259        29  ILE       CA             -5.4670000000       34.7400000000       -3.9040000000  PROC      29              0.0000000000
       260        29  ILE       C              -6.3390000000       33.9740000000       -4.8790000000  PROC      29              0.0000000000
       261        29  ILE       O              -6.0530000000       32.8310000000       -5.2000000000  PROC      29              0.0000000000
       262        29  ILE       CB             -5.1190000000       33.8770000000       -2.6900000000  PROC      29              0.0000000000
       263        29  ILE       CG1            -6.3330000000       33.6790000000       -1.7850000000  PROC      29              0.0000000000
       264        29  ILE       CG2            -3.8990000000       34.4460000000       -1.9610000000  PROC      29              0.0000000000
       265        29  ILE       CD             -6.1060000000       32.6360000000       -0.6970000000  PROC      29              0.0000000000
       266        29  ILE       H              -6.8080000000       36.1870000000       -2.9810000000  PROC      29              0.0000000000
       267        30  SER       N              -7.4020000000       34.6430000000       -5.3530000000  PROC      30              0.0000000000
       268        30  SER       CA             -8.1580000000       34.1230000000       -6.5000000000  PROC      30              0.0000000000
       269        30  SER       C              -8.5540000000       32.6520000000       -6.4680000000  PROC      30              0.0000000000
       270        30  SER       O              -8.1950000000       31.8700000000       -7.3370000000  PROC      30              0.0000000000
       271        30  SER       CB             -7.4110000000       34.4290000000       -7.8030000000  PROC      30              0.0000000000
       272        30  SER       OG             -6.5490000000       35.5650000000       -7.6210000000  PROC      30              0.0000000000
       273        30  SER       H              -7.5520000000       35.5940000000       -5.0760000000  PROC      30              0.0000000000
       274        30  SER       HG             -7.1170000000       36.3120000000       -7.3790000000  PROC      30              0.0000000000
       275        31  ASN       N              -9.2930000000       32.3140000000       -5.3970000000  PROC      31              0.0000000000
       276        31  ASN       CA             -9.7730000000       30.9440000000       -5.1640000000  PROC      31              0.0000000000
       277        31  ASN       C              -8.7170000000       29.8840000000       -4.9050000000  PROC      31              0.0000000000
       278        31  ASN       O              -9.0110000000       28.7050000000       -4.7390000000  PROC      31              0.0000000000
       279        31  ASN       CB            -10.7060000000       30.4350000000       -6.2660000000  PROC      31              0.0000000000
       280        31  ASN       CG            -12.0680000000       31.0830000000       -6.2140000000  PROC      31              0.0000000000
       281        31  ASN       ND2           -12.7210000000       31.0350000000       -7.3790000000  PROC      31              0.0000000000
       282        31  ASN       OD1           -12.5200000000       31.5870000000       -5.1910000000  PROC      31              0.0000000000
       283        31  ASN       H              -9.5130000000       33.0160000000       -4.7210000000  PROC      31              0.0000000000
       284        31  ASN       HD21          -12.3160000000       30.6200000000       -8.1990000000  PROC      31              0.0000000000
       285        31  ASN       HD22          -13.6450000000       31.4000000000       -7.4650000000  PROC      31              0.0000000000
       286        32  TYR       N              -7.4560000000       30.3320000000       -4.8580000000  PROC      32              0.0000000000
       287        32  TYR       CA             -6.3940000000       29.3540000000       -4.6540000000  PROC      32              0.0000000000
       288        32  TYR       C              -6.1370000000       29.0820000000       -3.1910000000  PROC      32              0.0000000000
       289        32  TYR       O              -5.0880000000       29.4010000000       -2.6450000000  PROC      32              0.0000000000
       290        32  TYR       CB             -5.1010000000       29.7740000000       -5.3680000000  PROC      32              0.0000000000
       291        32  TYR       CG             -5.3340000000       30.0850000000       -6.8340000000  PROC      32              0.0000000000
       292        32  TYR       CD1            -6.2260000000       29.2980000000       -7.5920000000  PROC      32              0.0000000000
       293        32  TYR       CD2            -4.6350000000       31.1670000000       -7.4070000000  PROC      32              0.0000000000
       294        32  TYR       CE1            -6.4190000000       29.5990000000       -8.9460000000  PROC      32              0.0000000000
       295        32  TYR       CE2            -4.8210000000       31.4640000000       -8.7680000000  PROC      32              0.0000000000
       296        32  TYR       CZ             -5.7000000000       30.6640000000       -9.5240000000  PROC      32              0.0000000000
       297        32  TYR       OH             -5.8520000000       30.9100000000      -10.8760000000  PROC      32              0.0000000000
       298        32  TYR       H              -7.2300000000       31.2980000000       -4.9760000000  PROC      32              0.0000000000
       299        32  TYR       HH             -6.1330000000       30.0790000000      -11.2560000000  PROC      32              0.0000000000
       300        33  LEU       N              -7.1690000000       28.4870000000       -2.5880000000  PROC      33              0.0000000000
       301        33  LEU       CA             -7.1020000000       28.2070000000       -1.1650000000  PROC      33              0.0000000000
       302        33  LEU       C              -7.5330000000       26.7830000000       -0.8850000000  PROC      33              0.0000000000
       303        33  LEU       O              -8.4380000000       26.2520000000       -1.5250000000  PROC      33              0.0000000000
       304        33  LEU       CB             -7.9480000000       29.2460000000       -0.4120000000  PROC      33              0.0000000000
       305        33  LEU       CG             -8.0330000000       29.0600000000        1.1070000000  PROC      33              0.0000000000
       306        33  LEU       CD1            -7.8630000000       30.3630000000        1.8770000000  PROC      33              0.0000000000
       307        33  LEU       CD2            -9.3210000000       28.3500000000        1.5050000000  PROC      33              0.0000000000
       308        33  LEU       H              -7.9780000000       28.2300000000       -3.1200000000  PROC      33              0.0000000000
       309        34  SER       N              -6.8590000000       26.2020000000        0.1090000000  PROC      34              0.0000000000
       310        34  SER       CA             -7.3400000000       24.9310000000        0.6250000000  PROC      34              0.0000000000
       311        34  SER       C              -7.4850000000       24.9420000000        2.1400000000  PROC      34              0.0000000000
       312        34  SER       O              -7.0290000000       25.8560000000        2.8220000000  PROC      34              0.0000000000
       313        34  SER       CB             -6.4510000000       23.8000000000        0.1030000000  PROC      34              0.0000000000
       314        34  SER       OG             -5.0730000000       24.1760000000        0.1500000000  PROC      34              0.0000000000
       315        34  SER       H              -6.0540000000       26.6430000000        0.5100000000  PROC      34              0.0000000000
       316        34  SER       HG             -4.5680000000       23.3640000000        0.2100000000  PROC      34              0.0000000000
       317        35  TRP       N              -8.1690000000       23.8980000000        2.6290000000  PROC      35              0.0000000000
       318        35  TRP       CA             -8.4530000000       23.7450000000        4.0520000000  PROC      35              0.0000000000
       319        35  TRP       C              -7.9390000000       22.4100000000        4.5340000000  PROC      35              0.0000000000
       320        35  TRP       O              -8.0700000000       21.3950000000        3.8550000000  PROC      35              0.0000000000
       321        35  TRP       CB             -9.9570000000       23.7890000000        4.3180000000  PROC      35              0.0000000000
       322        35  TRP       CG            -10.5150000000       25.1780000000        4.1310000000  PROC      35              0.0000000000
       323        35  TRP       CD1           -11.3090000000       25.6280000000        3.0660000000  PROC      35              0.0000000000
       324        35  TRP       CD2           -10.3870000000       26.3090000000        5.0170000000  PROC      35              0.0000000000
       325        35  TRP       CE2           -11.1230000000       27.3920000000        4.4280000000  PROC      35              0.0000000000
       326        35  TRP       CE3            -9.7310000000       26.4920000000        6.2540000000  PROC      35              0.0000000000
       327        35  TRP       NE1           -11.6700000000       26.9280000000        3.2350000000  PROC      35              0.0000000000
       328        35  TRP       CZ2           -11.1870000000       28.6370000000        5.0890000000  PROC      35              0.0000000000
       329        35  TRP       CZ3            -9.8070000000       27.7400000000        6.9060000000  PROC      35              0.0000000000
       330        35  TRP       CH2           -10.5320000000       28.8040000000        6.3270000000  PROC      35              0.0000000000
       331        35  TRP       H              -8.4670000000       23.1820000000        2.0000000000  PROC      35              0.0000000000
       332        35  TRP       HE1           -12.2210000000       27.4490000000        2.6110000000  PROC      35              0.0000000000
       333        36  TYR       N              -7.3440000000       22.4540000000        5.7270000000  PROC      36              0.0000000000
       334        36  TYR       CA             -6.6690000000       21.2660000000        6.2320000000  PROC      36              0.0000000000
       335        36  TYR       C              -7.1470000000       20.8680000000        7.6030000000  PROC      36              0.0000000000
       336        36  TYR       O              -7.3230000000       21.6980000000        8.4870000000  PROC      36              0.0000000000
       337        36  TYR       CB             -5.1540000000       21.4860000000        6.2470000000  PROC      36              0.0000000000
       338        36  TYR       CG             -4.6680000000       21.5320000000        4.8220000000  PROC      36              0.0000000000
       339        36  TYR       CD1            -4.5240000000       22.7790000000        4.1810000000  PROC      36              0.0000000000
       340        36  TYR       CD2            -4.4150000000       20.3140000000        4.1640000000  PROC      36              0.0000000000
       341        36  TYR       CE1            -4.2070000000       22.7990000000        2.8150000000  PROC      36              0.0000000000
       342        36  TYR       CE2            -4.0900000000       20.3420000000        2.8010000000  PROC      36              0.0000000000
       343        36  TYR       CZ             -4.0300000000       21.5800000000        2.1320000000  PROC      36              0.0000000000
       344        36  TYR       OH             -3.8190000000       21.5930000000        0.7660000000  PROC      36              0.0000000000
       345        36  TYR       H              -7.3210000000       23.3160000000        6.2340000000  PROC      36              0.0000000000
       346        36  TYR       HH             -3.7190000000       20.6830000000        0.4850000000  PROC      36              0.0000000000
       347        37  GLN       N              -7.3390000000       19.5510000000        7.7260000000  PROC      37              0.0000000000
       348        37  GLN       CA             -7.6620000000       18.9960000000        9.0320000000  PROC      37              0.0000000000
       349        37  GLN       C              -6.4330000000       18.3640000000        9.6500000000  PROC      37              0.0000000000
       350        37  GLN       O              -6.0290000000       17.2700000000        9.2800000000  PROC      37              0.0000000000
       351        37  GLN       CB             -8.7950000000       17.9720000000        8.8930000000  PROC      37              0.0000000000
       352        37  GLN       CG             -9.5870000000       17.7470000000       10.1800000000  PROC      37              0.0000000000
       353        37  GLN       CD            -10.7540000000       16.7970000000        9.9600000000  PROC      37              0.0000000000
       354        37  GLN       NE2           -11.9510000000       17.3780000000       10.0180000000  PROC      37              0.0000000000
       355        37  GLN       OE1           -10.6070000000       15.5840000000        9.8450000000  PROC      37              0.0000000000
       356        37  GLN       H              -7.1800000000       18.9470000000        6.9430000000  PROC      37              0.0000000000
       357        37  GLN       HE21          -12.0710000000       18.3560000000       10.2100000000  PROC      37              0.0000000000
       358        37  GLN       HE22          -12.8140000000       16.8710000000        9.9210000000  PROC      37              0.0000000000
       359        38  GLN       N              -5.8470000000       19.0990000000       10.5970000000  PROC      38              0.0000000000
       360        38  GLN       CA             -4.8110000000       18.4600000000       11.4010000000  PROC      38              0.0000000000
       361        38  GLN       C              -5.4340000000       17.8220000000       12.6240000000  PROC      38              0.0000000000
       362        38  GLN       O              -5.9130000000       18.4980000000       13.5260000000  PROC      38              0.0000000000
       363        38  GLN       CB             -3.7410000000       19.4730000000       11.8200000000  PROC      38              0.0000000000
       364        38  GLN       CG             -2.6360000000       18.8490000000       12.6790000000  PROC      38              0.0000000000
       365        38  GLN       CD             -1.6660000000       19.9030000000       13.1650000000  PROC      38              0.0000000000
       366        38  GLN       NE2            -0.3940000000       19.5700000000       12.9440000000  PROC      38              0.0000000000
       367        38  GLN       OE1            -2.0200000000       20.9240000000       13.7450000000  PROC      38              0.0000000000
       368        38  GLN       H              -6.2110000000       19.9960000000       10.8570000000  PROC      38              0.0000000000
       369        38  GLN       HE21           -0.1330000000       18.7690000000       12.4110000000  PROC      38              0.0000000000
       370        38  GLN       HE22            0.3210000000       20.1290000000       13.3660000000  PROC      38              0.0000000000
       371        39  LYS       N              -5.4250000000       16.4890000000       12.6320000000  PROC      39              0.0000000000
       372        39  LYS       CA             -5.9270000000       15.9090000000       13.8710000000  PROC      39              0.0000000000
       373        39  LYS       C              -4.8320000000       15.6540000000       14.8850000000  PROC      39              0.0000000000
       374        39  LYS       O              -3.7690000000       15.1490000000       14.5500000000  PROC      39              0.0000000000
       375        39  LYS       CB             -6.8140000000       14.7040000000       13.5600000000  PROC      39              0.0000000000
       376        39  LYS       CG             -8.2060000000       15.2990000000       13.3850000000  PROC      39              0.0000000000
       377        39  LYS       CD             -9.3360000000       14.4010000000       12.9050000000  PROC      39              0.0000000000
       378        39  LYS       CE            -10.5990000000       15.2560000000       12.9600000000  PROC      39              0.0000000000
       379        39  LYS       NZ            -11.6540000000       14.7190000000       12.0930000000  PROC      39              0.0000000000
       380        39  LYS       H              -4.9790000000       15.9540000000       11.9100000000  PROC      39              0.0000000000
       381        39  LYS       HZ1           -12.4030000000       15.4300000000       11.9550000000  PROC      39              0.0000000000
       382        39  LYS       HZ2           -11.2920000000       14.5030000000       11.1390000000  PROC      39              0.0000000000
       383        39  LYS       HZ3           -12.1370000000       13.9160000000       12.5460000000  PROC      39              0.0000000000
       384        40  PRO       N              -5.1040000000       16.0610000000       16.1530000000  PROC      40              0.0000000000
       385        40  PRO       CA             -4.0940000000       15.9590000000       17.2160000000  PROC      40              0.0000000000
       386        40  PRO       C              -3.2960000000       14.6640000000       17.2520000000  PROC      40              0.0000000000
       387        40  PRO       O              -3.7740000000       13.5900000000       17.6190000000  PROC      40              0.0000000000
       388        40  PRO       CB             -4.9150000000       16.2300000000       18.4810000000  PROC      40              0.0000000000
       389        40  PRO       CG             -5.9930000000       17.2050000000       18.0130000000  PROC      40              0.0000000000
       390        40  PRO       CD             -6.3430000000       16.6730000000       16.6290000000  PROC      40              0.0000000000
       391        41  GLY       N              -2.0350000000       14.8170000000       16.8200000000  PROC      41              0.0000000000
       392        41  GLY       CA             -1.1620000000       13.6490000000       16.7170000000  PROC      41              0.0000000000
       393        41  GLY       C              -1.6930000000       12.5850000000       15.7720000000  PROC      41              0.0000000000
       394        41  GLY       O              -1.8660000000       11.4260000000       16.1410000000  PROC      41              0.0000000000
       395        41  GLY       H              -1.7520000000       15.7090000000       16.4710000000  PROC      41              0.0000000000
       396        42  LYS       N              -1.9850000000       13.0550000000       14.5560000000  PROC      42              0.0000000000
       397        42  LYS       CA             -2.3440000000       12.2240000000       13.4090000000  PROC      42              0.0000000000
       398        42  LYS       C              -1.9210000000       12.9930000000       12.1790000000  PROC      42              0.0000000000
       399        42  LYS       O              -1.5310000000       14.1520000000       12.2770000000  PROC      42              0.0000000000
       400        42  LYS       CB             -3.8530000000       11.9360000000       13.3050000000  PROC      42              0.0000000000
       401        42  LYS       CG             -4.3920000000       10.9440000000       14.3350000000  PROC      42              0.0000000000
       402        42  LYS       CD             -5.3140000000       11.5970000000       15.3660000000  PROC      42              0.0000000000
       403        42  LYS       CE             -5.3740000000       10.8040000000       16.6720000000  PROC      42              0.0000000000
       404        42  LYS       NZ             -4.0920000000       10.9530000000       17.3740000000  PROC      42              0.0000000000
       405        42  LYS       H              -1.9500000000       14.0410000000       14.3650000000  PROC      42              0.0000000000
       406        42  LYS       HZ1            -4.0450000000       10.3470000000       18.2120000000  PROC      42              0.0000000000
       407        42  LYS       HZ2            -3.2930000000       10.7370000000       16.7380000000  PROC      42              0.0000000000
       408        42  LYS       HZ3            -3.9830000000       11.9480000000       17.6630000000  PROC      42              0.0000000000
       409        43  ALA       N              -2.0380000000       12.3130000000       11.0330000000  PROC      43              0.0000000000
       410        43  ALA       CA             -1.7980000000       13.0000000000        9.7680000000  PROC      43              0.0000000000
       411        43  ALA       C              -2.6980000000       14.2070000000        9.5640000000  PROC      43              0.0000000000
       412        43  ALA       O              -3.7850000000       14.3210000000       10.1250000000  PROC      43              0.0000000000
       413        43  ALA       CB             -2.0050000000       12.0330000000        8.6000000000  PROC      43              0.0000000000
       414        43  ALA       H              -2.2100000000       11.3270000000       11.0650000000  PROC      43              0.0000000000
       415        44  VAL       N              -2.1820000000       15.1060000000        8.7220000000  PROC      44              0.0000000000
       416        44  VAL       CA             -3.0520000000       16.1840000000        8.2630000000  PROC      44              0.0000000000
       417        44  VAL       C              -3.7510000000       15.6870000000        7.0090000000  PROC      44              0.0000000000
       418        44  VAL       O              -3.1970000000       14.8710000000        6.2850000000  PROC      44              0.0000000000
       419        44  VAL       CB             -2.2090000000       17.4410000000        7.9830000000  PROC      44              0.0000000000
       420        44  VAL       CG1            -3.0590000000       18.6680000000        7.6470000000  PROC      44              0.0000000000
       421        44  VAL       CG2            -1.2590000000       17.7420000000        9.1450000000  PROC      44              0.0000000000
       422        44  VAL       H              -1.3240000000       14.8880000000        8.2570000000  PROC      44              0.0000000000
       423        45  LYS       N              -4.9700000000       16.1760000000        6.7630000000  PROC      45              0.0000000000
       424        45  LYS       CA             -5.5610000000       15.7640000000        5.4950000000  PROC      45              0.0000000000
       425        45  LYS       C              -6.3300000000       16.8870000000        4.8340000000  PROC      45              0.0000000000
       426        45  LYS       O              -6.9830000000       17.6900000000        5.4940000000  PROC      45              0.0000000000
       427        45  LYS       CB             -6.4030000000       14.4960000000        5.7100000000  PROC      45              0.0000000000
       428        45  LYS       CG             -6.2860000000       13.4560000000        4.5850000000  PROC      45              0.0000000000
       429        45  LYS       CD             -7.2450000000       13.6870000000        3.4170000000  PROC      45              0.0000000000
       430        45  LYS       CE             -8.6950000000       13.4620000000        3.8440000000  PROC      45              0.0000000000
       431        45  LYS       NZ             -9.6110000000       13.9180000000        2.7970000000  PROC      45              0.0000000000
       432        45  LYS       H              -5.4540000000       16.7270000000        7.4460000000  PROC      45              0.0000000000
       433        45  LYS       HZ1           -10.5870000000       13.7320000000        3.1070000000  PROC      45              0.0000000000
       434        45  LYS       HZ2            -9.4880000000       14.9400000000        2.6330000000  PROC      45              0.0000000000
       435        45  LYS       HZ3            -9.4780000000       13.4020000000        1.9000000000  PROC      45              0.0000000000
       436        46  LEU       N              -6.2280000000       16.9160000000        3.4960000000  PROC      46              0.0000000000
       437        46  LEU       CA             -7.0220000000       17.9010000000        2.7630000000  PROC      46              0.0000000000
       438        46  LEU       C              -8.5250000000       17.6810000000        2.8920000000  PROC      46              0.0000000000
       439        46  LEU       O              -9.0390000000       16.5670000000        2.7740000000  PROC      46              0.0000000000
       440        46  LEU       CB             -6.5640000000       17.9250000000        1.2980000000  PROC      46              0.0000000000
       441        46  LEU       CG             -7.2440000000       18.9580000000        0.3900000000  PROC      46              0.0000000000
       442        46  LEU       CD1            -7.1490000000       20.3730000000        0.9390000000  PROC      46              0.0000000000
       443        46  LEU       CD2            -6.7060000000       18.9080000000       -1.0350000000  PROC      46              0.0000000000
       444        46  LEU       H              -5.6240000000       16.2760000000        3.0150000000  PROC      46              0.0000000000
       445        47  LEU       N              -9.1950000000       18.8120000000        3.1470000000  PROC      47              0.0000000000
       446        47  LEU       CA            -10.6530000000       18.8150000000        3.1720000000  PROC      47              0.0000000000
       447        47  LEU       C             -11.2560000000       19.4040000000        1.9150000000  PROC      47              0.0000000000
       448        47  LEU       O             -11.9460000000       18.7560000000        1.1390000000  PROC      47              0.0000000000
       449        47  LEU       CB            -11.1690000000       19.6070000000        4.3680000000  PROC      47              0.0000000000
       450        47  LEU       CG            -10.6590000000       19.1110000000        5.7100000000  PROC      47              0.0000000000
       451        47  LEU       CD1           -10.8430000000       20.1960000000        6.7640000000  PROC      47              0.0000000000
       452        47  LEU       CD2           -11.2810000000       17.7700000000        6.1030000000  PROC      47              0.0000000000
       453        47  LEU       H              -8.6710000000       19.6560000000        3.2770000000  PROC      47              0.0000000000
       454        48  ILE       N             -10.9700000000       20.7020000000        1.7760000000  PROC      48              0.0000000000
       455        48  ILE       CA            -11.5780000000       21.4700000000        0.6980000000  PROC      48              0.0000000000
       456        48  ILE       C             -10.4430000000       22.1390000000       -0.0390000000  PROC      48              0.0000000000
       457        48  ILE       O              -9.5010000000       22.6090000000        0.5830000000  PROC      48              0.0000000000
       458        48  ILE       CB            -12.5400000000       22.5140000000        1.3010000000  PROC      48              0.0000000000
       459        48  ILE       CG1           -13.7090000000       21.8550000000        2.0420000000  PROC      48              0.0000000000
       460        48  ILE       CG2           -13.0480000000       23.5310000000        0.2780000000  PROC      48              0.0000000000
       461        48  ILE       CD            -14.7060000000       21.1580000000        1.1150000000  PROC      48              0.0000000000
       462        48  ILE       H             -10.3090000000       21.1540000000        2.3750000000  PROC      48              0.0000000000
       463        49  TYR       N             -10.5470000000       22.1600000000       -1.3620000000  PROC      49              0.0000000000
       464        49  TYR       CA             -9.6050000000       22.9680000000       -2.1230000000  PROC      49              0.0000000000
       465        49  TYR       C             -10.4110000000       23.8580000000       -3.0340000000  PROC      49              0.0000000000
       466        49  TYR       O             -11.6110000000       23.6560000000       -3.1860000000  PROC      49              0.0000000000
       467        49  TYR       CB             -8.5930000000       22.0940000000       -2.8880000000  PROC      49              0.0000000000
       468        49  TYR       CG             -9.2850000000       21.0290000000       -3.7090000000  PROC      49              0.0000000000
       469        49  TYR       CD1            -9.5700000000       21.2750000000       -5.0680000000  PROC      49              0.0000000000
       470        49  TYR       CD2            -9.6430000000       19.8210000000       -3.0800000000  PROC      49              0.0000000000
       471        49  TYR       CE1           -10.3010000000       20.3170000000       -5.7900000000  PROC      49              0.0000000000
       472        49  TYR       CE2           -10.3830000000       18.8750000000       -3.7990000000  PROC      49              0.0000000000
       473        49  TYR       CZ            -10.7410000000       19.1510000000       -5.1300000000  PROC      49              0.0000000000
       474        49  TYR       OH            -11.5670000000       18.2610000000       -5.7880000000  PROC      49              0.0000000000
       475        49  TYR       H             -11.3460000000       21.7610000000       -1.8170000000  PROC      49              0.0000000000
       476        49  TYR       HH            -12.1160000000       17.8280000000       -5.1310000000  PROC      49              0.0000000000
       477        50  TYR       N              -9.7170000000       24.8500000000       -3.6130000000  PROC      50              0.0000000000
       478        50  TYR       CA            -10.3700000000       25.7740000000       -4.5430000000  PROC      50              0.0000000000
       479        50  TYR       C             -11.6720000000       26.3550000000       -4.0070000000  PROC      50              0.0000000000
       480        50  TYR       O             -12.7310000000       26.2790000000       -4.6190000000  PROC      50              0.0000000000
       481        50  TYR       CB            -10.5310000000       25.1300000000       -5.9340000000  PROC      50              0.0000000000
       482        50  TYR       CG            -10.5930000000       26.2020000000       -6.9990000000  PROC      50              0.0000000000
       483        50  TYR       CD1           -11.8480000000       26.6220000000       -7.4880000000  PROC      50              0.0000000000
       484        50  TYR       CD2            -9.3870000000       26.7660000000       -7.4610000000  PROC      50              0.0000000000
       485        50  TYR       CE1           -11.9010000000       27.6780000000       -8.4110000000  PROC      50              0.0000000000
       486        50  TYR       CE2            -9.4400000000       27.8170000000       -8.3880000000  PROC      50              0.0000000000
       487        50  TYR       CZ            -10.6960000000       28.2820000000       -8.8250000000  PROC      50              0.0000000000
       488        50  TYR       OH            -10.7230000000       29.3770000000       -9.6670000000  PROC      50              0.0000000000
       489        50  TYR       H              -8.7790000000       25.0180000000       -3.3070000000  PROC      50              0.0000000000
       490        50  TYR       HH            -11.5960000000       29.4850000000      -10.0660000000  PROC      50              0.0000000000
       491        51  THR       N             -11.5330000000       26.8950000000       -2.7820000000  PROC      51              0.0000000000
       492        51  THR       CA            -12.6550000000       27.5430000000       -2.0950000000  PROC      51              0.0000000000
       493        51  THR       C             -13.7720000000       26.6390000000       -1.5590000000  PROC      51              0.0000000000
       494        51  THR       O             -14.0450000000       26.6160000000       -0.3620000000  PROC      51              0.0000000000
       495        51  THR       CB            -13.1850000000       28.7030000000       -2.9550000000  PROC      51              0.0000000000
       496        51  THR       CG2           -14.2940000000       29.5000000000       -2.2820000000  PROC      51              0.0000000000
       497        51  THR       OG1           -12.0940000000       29.5610000000       -3.3100000000  PROC      51              0.0000000000
       498        51  THR       H             -10.6170000000       26.9080000000       -2.3820000000  PROC      51              0.0000000000
       499        51  THR       HG1           -12.4750000000       30.2840000000       -3.8080000000  PROC      51              0.0000000000
       500        52  SER       N             -14.4020000000       25.8880000000       -2.4710000000  PROC      52              0.0000000000
       501        52  SER       CA            -15.5820000000       25.1410000000       -2.0460000000  PROC      52              0.0000000000
       502        52  SER       C             -15.5940000000       23.6700000000       -2.4230000000  PROC      52              0.0000000000
       503        52  SER       O             -16.5780000000       22.9670000000       -2.2290000000  PROC      52              0.0000000000
       504        52  SER       CB            -16.8350000000       25.8320000000       -2.5870000000  PROC      52              0.0000000000
       505        52  SER       OG            -16.8520000000       27.2010000000       -2.1610000000  PROC      52              0.0000000000
       506        52  SER       H             -14.1500000000       25.9520000000       -3.4360000000  PROC      52              0.0000000000
       507        52  SER       HG            -17.4640000000       27.2260000000       -1.4300000000  PROC      52              0.0000000000
       508        53  LYS       N             -14.4780000000       23.2240000000       -3.0090000000  PROC      53              0.0000000000
       509        53  LYS       CA            -14.5650000000       21.8970000000       -3.5980000000  PROC      53              0.0000000000
       510        53  LYS       C             -14.0540000000       20.7770000000       -2.7130000000  PROC      53              0.0000000000
       511        53  LYS       O             -12.9560000000       20.8120000000       -2.1690000000  PROC      53              0.0000000000
       512        53  LYS       CB            -13.8770000000       21.9310000000       -4.9550000000  PROC      53              0.0000000000
       513        53  LYS       CG            -14.1200000000       20.7090000000       -5.8300000000  PROC      53              0.0000000000
       514        53  LYS       CD            -13.4300000000       20.9430000000       -7.1620000000  PROC      53              0.0000000000
       515        53  LYS       CE            -13.3610000000       19.7160000000       -8.0610000000  PROC      53              0.0000000000
       516        53  LYS       NZ            -12.5850000000       20.1010000000       -9.2380000000  PROC      53              0.0000000000
       517        53  LYS       H             -13.6140000000       23.7320000000       -3.0220000000  PROC      53              0.0000000000
       518        53  LYS       HZ1           -13.0100000000       20.9420000000       -9.6900000000  PROC      53              0.0000000000
       519        53  LYS       HZ2           -11.6520000000       20.4900000000       -8.9680000000  PROC      53              0.0000000000
       520        53  LYS       HZ3           -12.4360000000       19.3610000000       -9.9420000000  PROC      53              0.0000000000
       521        54  LEU       N             -14.9270000000       19.7660000000       -2.6050000000  PROC      54              0.0000000000
       522        54  LEU       CA            -14.5970000000       18.5960000000       -1.7930000000  PROC      54              0.0000000000
       523        54  LEU       C             -13.3870000000       17.8190000000       -2.2910000000  PROC      54              0.0000000000
       524        54  LEU       O             -13.1800000000       17.6250000000       -3.4880000000  PROC      54              0.0000000000
       525        54  LEU       CB            -15.8150000000       17.6710000000       -1.7140000000  PROC      54              0.0000000000
       526        54  LEU       CG            -15.9390000000       16.9030000000       -0.3960000000  PROC      54              0.0000000000
       527        54  LEU       CD1           -16.5220000000       17.7830000000        0.7100000000  PROC      54              0.0000000000
       528        54  LEU       CD2           -16.7310000000       15.6050000000       -0.5570000000  PROC      54              0.0000000000
       529        54  LEU       H             -15.8060000000       19.8470000000       -3.0690000000  PROC      54              0.0000000000
       530        55  HSD       N             -12.5990000000       17.3740000000       -1.3090000000  PROC      55              0.0000000000
       531        55  HSD       CA            -11.5330000000       16.4320000000       -1.6250000000  PROC      55              0.0000000000
       532        55  HSD       C             -11.9750000000       15.0060000000       -1.3280000000  PROC      55              0.0000000000
       533        55  HSD       O             -12.9210000000       14.7590000000       -0.5900000000  PROC      55              0.0000000000
       534        55  HSD       CB            -10.2750000000       16.8640000000       -0.8490000000  PROC      55              0.0000000000
       535        55  HSD       CG             -9.1270000000       15.8930000000       -0.9910000000  PROC      55              0.0000000000
       536        55  HSD       CD2            -8.5840000000       15.1060000000        0.0230000000  PROC      55              0.0000000000
       537        55  HSD       ND1            -8.4830000000       15.6200000000       -2.1400000000  PROC      55              0.0000000000
       538        55  HSD       CE1            -7.5430000000       14.6620000000       -1.8550000000  PROC      55              0.0000000000
       539        55  HSD       NE2            -7.6100000000       14.3480000000       -0.5220000000  PROC      55              0.0000000000
       540        55  HSD       H             -12.7940000000       17.6300000000       -0.3600000000  PROC      55              0.0000000000
       541        55  HSD       HD1            -8.6290000000       16.0310000000       -3.0170000000  PROC      55              0.0000000000
       542        56  SER       N             -11.2310000000       14.0630000000       -1.9180000000  PROC      56              0.0000000000
       543        56  SER       CA            -11.3910000000       12.6520000000       -1.5810000000  PROC      56              0.0000000000
       544        56  SER       C             -11.4470000000       12.3620000000       -0.0860000000  PROC      56              0.0000000000
       545        56  SER       O             -10.5930000000       12.7720000000        0.7010000000  PROC      56              0.0000000000
       546        56  SER       CB            -10.2530000000       11.8820000000       -2.2490000000  PROC      56              0.0000000000
       547        56  SER       OG             -9.9140000000       12.5360000000       -3.4810000000  PROC      56              0.0000000000
       548        56  SER       H             -10.5300000000       14.2840000000       -2.5960000000  PROC      56              0.0000000000
       549        56  SER       HG             -9.3070000000       11.9610000000       -3.9330000000  PROC      56              0.0000000000
       550        57  GLY       N             -12.5210000000       11.6420000000        0.2750000000  PROC      57              0.0000000000
       551        57  GLY       CA            -12.6940000000       11.2820000000        1.6810000000  PROC      57              0.0000000000
       552        57  GLY       C             -12.7620000000       12.4830000000        2.6060000000  PROC      57              0.0000000000
       553        57  GLY       O             -11.8950000000       12.7160000000        3.4440000000  PROC      57              0.0000000000
       554        57  GLY       H             -13.2060000000       11.4130000000       -0.4150000000  PROC      57              0.0000000000
       555        58  VAL       N             -13.8200000000       13.2650000000        2.3870000000  PROC      58              0.0000000000
       556        58  VAL       CA            -14.1080000000       14.3640000000        3.3020000000  PROC      58              0.0000000000
       557        58  VAL       C             -15.5800000000       14.2750000000        3.6330000000  PROC      58              0.0000000000
       558        58  VAL       O             -16.4110000000       14.1620000000        2.7400000000  PROC      58              0.0000000000
       559        58  VAL       CB            -13.7640000000       15.7180000000        2.6560000000  PROC      58              0.0000000000
       560        58  VAL       CG1           -14.1670000000       16.9230000000        3.5100000000  PROC      58              0.0000000000
       561        58  VAL       CG2           -12.2770000000       15.7850000000        2.3340000000  PROC      58              0.0000000000
       562        58  VAL       H             -14.4590000000       13.1010000000        1.6340000000  PROC      58              0.0000000000
       563        59  PRO       N             -15.8870000000       14.2850000000        4.9490000000  PROC      59              0.0000000000
       564        59  PRO       CA            -17.2960000000       14.2980000000        5.3450000000  PROC      59              0.0000000000
       565        59  PRO       C             -18.0600000000       15.4580000000        4.7250000000  PROC      59              0.0000000000
       566        59  PRO       O             -17.6870000000       16.6170000000        4.8620000000  PROC      59              0.0000000000
       567        59  PRO       CB            -17.2140000000       14.3920000000        6.8730000000  PROC      59              0.0000000000
       568        59  PRO       CG            -15.8420000000       13.8370000000        7.2520000000  PROC      59              0.0000000000
       569        59  PRO       CD            -14.9690000000       14.2750000000        6.0830000000  PROC      59              0.0000000000
       570        60  SER       N             -19.1700000000       15.0980000000        4.0670000000  PROC      60              0.0000000000
       571        60  SER       CA            -19.9810000000       16.0810000000        3.3400000000  PROC      60              0.0000000000
       572        60  SER       C             -20.4240000000       17.3310000000        4.0980000000  PROC      60              0.0000000000
       573        60  SER       O             -20.8200000000       18.3390000000        3.5310000000  PROC      60              0.0000000000
       574        60  SER       CB            -21.1850000000       15.3600000000        2.7350000000  PROC      60              0.0000000000
       575        60  SER       OG            -20.8540000000       13.9740000000        2.5480000000  PROC      60              0.0000000000
       576        60  SER       H             -19.3760000000       14.1350000000        3.8880000000  PROC      60              0.0000000000
       577        60  SER       HG            -21.4010000000       13.6620000000        1.8360000000  PROC      60              0.0000000000
       578        61  ARG       N             -20.3220000000       17.2250000000        5.4320000000  PROC      61              0.0000000000
       579        61  ARG       CA            -20.5910000000       18.3820000000        6.2780000000  PROC      61              0.0000000000
       580        61  ARG       C             -19.7560000000       19.6380000000        6.0170000000  PROC      61              0.0000000000
       581        61  ARG       O             -20.1650000000       20.7460000000        6.3510000000  PROC      61              0.0000000000
       582        61  ARG       CB            -20.5760000000       17.9470000000        7.7530000000  PROC      61              0.0000000000
       583        61  ARG       CG            -19.2690000000       17.3150000000        8.2470000000  PROC      61              0.0000000000
       584        61  ARG       CD            -19.4200000000       16.6650000000        9.6270000000  PROC      61              0.0000000000
       585        61  ARG       NE            -18.1500000000       16.1110000000       10.0990000000  PROC      61              0.0000000000
       586        61  ARG       CZ            -18.0890000000       15.0180000000       10.8900000000  PROC      61              0.0000000000
       587        61  ARG       NH1           -19.1730000000       14.3120000000       11.1730000000  PROC      61              0.0000000000
       588        61  ARG       NH2           -16.9370000000       14.6300000000       11.4090000000  PROC      61              0.0000000000
       589        61  ARG       H             -19.9860000000       16.3700000000        5.8150000000  PROC      61              0.0000000000
       590        61  ARG       HE            -17.2940000000       16.6180000000        9.9430000000  PROC      61              0.0000000000
       591        61  ARG       HH11          -19.0810000000       13.5450000000       11.8250000000  PROC      61              0.0000000000
       592        61  ARG       HH12          -20.0630000000       14.5270000000       10.7780000000  PROC      61              0.0000000000
       593        61  ARG       HH21          -16.9110000000       13.8620000000       12.0590000000  PROC      61              0.0000000000
       594        61  ARG       HH22          -16.0800000000       15.1140000000       11.1750000000  PROC      61              0.0000000000
       595        62  PHE       N             -18.5790000000       19.4400000000        5.4080000000  PROC      62              0.0000000000
       596        62  PHE       CA            -17.7440000000       20.6030000000        5.1040000000  PROC      62              0.0000000000
       597        62  PHE       C             -18.2310000000       21.4770000000        3.9550000000  PROC      62              0.0000000000
       598        62  PHE       O             -17.8960000000       21.2580000000        2.7990000000  PROC      62              0.0000000000
       599        62  PHE       CB            -16.3060000000       20.1640000000        4.8120000000  PROC      62              0.0000000000
       600        62  PHE       CG            -15.6050000000       19.6920000000        6.0620000000  PROC      62              0.0000000000
       601        62  PHE       CD1           -14.8350000000       20.6140000000        6.8000000000  PROC      62              0.0000000000
       602        62  PHE       CD2           -15.7140000000       18.3430000000        6.4640000000  PROC      62              0.0000000000
       603        62  PHE       CE1           -14.1540000000       20.1810000000        7.9530000000  PROC      62              0.0000000000
       604        62  PHE       CE2           -15.0340000000       17.9080000000        7.6150000000  PROC      62              0.0000000000
       605        62  PHE       CZ            -14.2590000000       18.8320000000        8.3460000000  PROC      62              0.0000000000
       606        62  PHE       H             -18.3040000000       18.5250000000        5.1050000000  PROC      62              0.0000000000
       607        63  SER       N             -18.9980000000       22.5170000000        4.3110000000  PROC      63              0.0000000000
       608        63  SER       CA            -19.2230000000       23.5050000000        3.2550000000  PROC      63              0.0000000000
       609        63  SER       C             -18.0920000000       24.5220000000        3.1700000000  PROC      63              0.0000000000
       610        63  SER       O             -17.6730000000       25.0730000000        4.1810000000  PROC      63              0.0000000000
       611        63  SER       CB            -20.6010000000       24.1710000000        3.4160000000  PROC      63              0.0000000000
       612        63  SER       OG            -20.8420000000       24.6260000000        4.7640000000  PROC      63              0.0000000000
       613        63  SER       H             -19.2600000000       22.6570000000        5.2670000000  PROC      63              0.0000000000
       614        63  SER       HG            -19.9680000000       24.7150000000        5.1630000000  PROC      63              0.0000000000
       615        64  GLY       N             -17.6080000000       24.7490000000        1.9430000000  PROC      64              0.0000000000
       616        64  GLY       CA            -16.5860000000       25.7860000000        1.8000000000  PROC      64              0.0000000000
       617        64  GLY       C             -17.1550000000       26.9790000000        1.0600000000  PROC      64              0.0000000000
       618        64  GLY       O             -18.1130000000       26.8400000000        0.3060000000  PROC      64              0.0000000000
       619        64  GLY       H             -17.9950000000       24.3050000000        1.1350000000  PROC      64              0.0000000000
       620        65  SER       N             -16.5600000000       28.1510000000        1.3090000000  PROC      65              0.0000000000
       621        65  SER       CA            -17.1000000000       29.3580000000        0.6830000000  PROC      65              0.0000000000
       622        65  SER       C             -16.0470000000       30.4470000000        0.5670000000  PROC      65              0.0000000000
       623        65  SER       O             -14.9420000000       30.2840000000        1.0700000000  PROC      65              0.0000000000
       624        65  SER       CB            -18.3410000000       29.8240000000        1.4630000000  PROC      65              0.0000000000
       625        65  SER       OG            -18.0990000000       29.8180000000        2.8790000000  PROC      65              0.0000000000
       626        65  SER       H             -15.7620000000       28.2150000000        1.9100000000  PROC      65              0.0000000000
       627        65  SER       HG            -17.4480000000       29.1450000000        3.0630000000  PROC      65              0.0000000000
       628        66  GLY       N             -16.4280000000       31.5590000000       -0.0800000000  PROC      66              0.0000000000
       629        66  GLY       CA            -15.5230000000       32.7090000000       -0.0780000000  PROC      66              0.0000000000
       630        66  GLY       C             -15.0670000000       33.1010000000       -1.4700000000  PROC      66              0.0000000000
       631        66  GLY       O             -15.3760000000       32.4260000000       -2.4440000000  PROC      66              0.0000000000
       632        66  GLY       H             -17.2670000000       31.5920000000       -0.6210000000  PROC      66              0.0000000000
       633        67  SER       N             -14.3400000000       34.2260000000       -1.5280000000  PROC      67              0.0000000000
       634        67  SER       CA            -13.8030000000       34.7280000000       -2.7920000000  PROC      67              0.0000000000
       635        67  SER       C             -12.6700000000       35.7150000000       -2.5520000000  PROC      67              0.0000000000
       636        67  SER       O             -12.6560000000       36.4410000000       -1.5650000000  PROC      67              0.0000000000
       637        67  SER       CB            -14.8840000000       35.4340000000       -3.6240000000  PROC      67              0.0000000000
       638        67  SER       OG            -16.0620000000       34.6280000000       -3.7490000000  PROC      67              0.0000000000
       639        67  SER       H             -14.1090000000       34.7110000000       -0.6810000000  PROC      67              0.0000000000
       640        67  SER       HG            -15.7820000000       33.7150000000       -3.7150000000  PROC      67              0.0000000000
       641        68  GLY       N             -11.7340000000       35.7440000000       -3.5160000000  PROC      68              0.0000000000
       642        68  GLY       CA            -10.7400000000       36.8220000000       -3.5130000000  PROC      68              0.0000000000
       643        68  GLY       C              -9.7440000000       36.7630000000       -2.3670000000  PROC      68              0.0000000000
       644        68  GLY       O              -8.7220000000       36.0840000000       -2.4260000000  PROC      68              0.0000000000
       645        68  GLY       H             -11.6740000000       34.9860000000       -4.1640000000  PROC      68              0.0000000000
       646        69  THR       N             -10.1030000000       37.5060000000       -1.3190000000  PROC      69              0.0000000000
       647        69  THR       CA             -9.2880000000       37.5050000000       -0.1110000000  PROC      69              0.0000000000
       648        69  THR       C              -9.8060000000       36.5950000000        0.9880000000  PROC      69              0.0000000000
       649        69  THR       O              -9.0360000000       36.0270000000        1.7540000000  PROC      69              0.0000000000
       650        69  THR       CB             -9.1700000000       38.9430000000        0.3900000000  PROC      69              0.0000000000
       651        69  THR       CG2            -8.0300000000       39.6800000000       -0.3110000000  PROC      69              0.0000000000
       652        69  THR       OG1           -10.4090000000       39.6370000000        0.1710000000  PROC      69              0.0000000000
       653        69  THR       H             -10.9550000000       38.0320000000       -1.3240000000  PROC      69              0.0000000000
       654        69  THR       HG1           -10.9850000000       39.3980000000        0.9000000000  PROC      69              0.0000000000
       655        70  ASP       N             -11.1420000000       36.5040000000        1.0420000000  PROC      70              0.0000000000
       656        70  ASP       CA            -11.7660000000       35.9140000000        2.2250000000  PROC      70              0.0000000000
       657        70  ASP       C             -12.3650000000       34.5720000000        1.9010000000  PROC      70              0.0000000000
       658        70  ASP       O             -13.0550000000       34.4180000000        0.9000000000  PROC      70              0.0000000000
       659        70  ASP       CB            -12.8900000000       36.8080000000        2.7580000000  PROC      70              0.0000000000
       660        70  ASP       CG            -12.3640000000       38.1280000000        3.2790000000  PROC      70              0.0000000000
       661        70  ASP       OD1           -12.4140000000       38.3590000000        4.4810000000  PROC      70              0.0000000000
       662        70  ASP       OD2           -11.9160000000       38.9610000000        2.4970000000  PROC      70              0.0000000000
       663        70  ASP       H             -11.7270000000       36.8430000000        0.3040000000  PROC      70              0.0000000000
       664        71  TYR       N             -12.0750000000       33.5970000000        2.7680000000  PROC      71              0.0000000000
       665        71  TYR       CA            -12.6320000000       32.2690000000        2.5230000000  PROC      71              0.0000000000
       666        71  TYR       C             -13.1120000000       31.6400000000        3.8070000000  PROC      71              0.0000000000
       667        71  TYR       O             -12.4880000000       31.7670000000        4.8530000000  PROC      71              0.0000000000
       668        71  TYR       CB            -11.6140000000       31.3390000000        1.8510000000  PROC      71              0.0000000000
       669        71  TYR       CG            -11.1040000000       31.9270000000        0.5550000000  PROC      71              0.0000000000
       670        71  TYR       CD1           -11.7380000000       31.5870000000       -0.6570000000  PROC      71              0.0000000000
       671        71  TYR       CD2           -10.0110000000       32.8160000000        0.6000000000  PROC      71              0.0000000000
       672        71  TYR       CE1           -11.2770000000       32.1660000000       -1.8520000000  PROC      71              0.0000000000
       673        71  TYR       CE2            -9.5660000000       33.4050000000       -0.5890000000  PROC      71              0.0000000000
       674        71  TYR       CZ            -10.1990000000       33.0700000000       -1.7990000000  PROC      71              0.0000000000
       675        71  TYR       OH             -9.7390000000       33.6520000000       -2.9650000000  PROC      71              0.0000000000
       676        71  TYR       H             -11.4330000000       33.7580000000        3.5200000000  PROC      71              0.0000000000
       677        71  TYR       HH             -9.0990000000       34.3190000000       -2.7240000000  PROC      71              0.0000000000
       678        72  THR       N             -14.2440000000       30.9530000000        3.6890000000  PROC      72              0.0000000000
       679        72  THR       CA            -14.8500000000       30.4560000000        4.9110000000  PROC      72              0.0000000000
       680        72  THR       C             -15.1520000000       28.9700000000        4.8720000000  PROC      72              0.0000000000
       681        72  THR       O             -16.0360000000       28.4940000000        4.1600000000  PROC      72              0.0000000000
       682        72  THR       CB            -16.1010000000       31.2830000000        5.2170000000  PROC      72              0.0000000000
       683        72  THR       CG2           -16.5000000000       31.1880000000        6.6910000000  PROC      72              0.0000000000
       684        72  THR       OG1           -15.8890000000       32.6510000000        4.8360000000  PROC      72              0.0000000000
       685        72  THR       H             -14.7130000000       30.9070000000        2.8110000000  PROC      72              0.0000000000
       686        72  THR       HG1           -16.6410000000       33.1400000000        5.1450000000  PROC      72              0.0000000000
       687        73  LEU       N             -14.3730000000       28.2450000000        5.6840000000  PROC      73              0.0000000000
       688        73  LEU       CA            -14.7580000000       26.8640000000        5.9490000000  PROC      73              0.0000000000
       689        73  LEU       C             -15.8710000000       26.8540000000        6.9640000000  PROC      73              0.0000000000
       690        73  LEU       O             -15.8330000000       27.5550000000        7.9650000000  PROC      73              0.0000000000
       691        73  LEU       CB            -13.5800000000       26.0460000000        6.4800000000  PROC      73              0.0000000000
       692        73  LEU       CG            -13.8510000000       24.5430000000        6.6020000000  PROC      73              0.0000000000
       693        73  LEU       CD1           -14.2360000000       23.9170000000        5.2600000000  PROC      73              0.0000000000
       694        73  LEU       CD2           -12.6850000000       23.8110000000        7.2660000000  PROC      73              0.0000000000
       695        73  LEU       H             -13.7200000000       28.7250000000        6.2740000000  PROC      73              0.0000000000
       696        74  THR       N             -16.8780000000       26.0500000000        6.6480000000  PROC      74              0.0000000000
       697        74  THR       CA            -18.0140000000       25.9890000000        7.5480000000  PROC      74              0.0000000000
       698        74  THR       C             -18.5460000000       24.5790000000        7.6540000000  PROC      74              0.0000000000
       699        74  THR       O             -19.2190000000       24.0720000000        6.7620000000  PROC      74              0.0000000000
       700        74  THR       CB            -19.1070000000       26.9530000000        7.0830000000  PROC      74              0.0000000000
       701        74  THR       CG2           -18.9060000000       28.3900000000        7.5610000000  PROC      74              0.0000000000
       702        74  THR       OG1           -19.2480000000       26.9070000000        5.6520000000  PROC      74              0.0000000000
       703        74  THR       H             -16.8620000000       25.5140000000        5.8040000000  PROC      74              0.0000000000
       704        74  THR       HG1           -18.3810000000       27.0710000000        5.2870000000  PROC      74              0.0000000000
       705        75  ILE       N             -18.2210000000       23.9470000000        8.7860000000  PROC      75              0.0000000000
       706        75  ILE       CA            -18.8600000000       22.6510000000        9.0130000000  PROC      75              0.0000000000
       707        75  ILE       C             -20.3340000000       22.8840000000        9.3040000000  PROC      75              0.0000000000
       708        75  ILE       O             -20.6740000000       23.7390000000       10.1050000000  PROC      75              0.0000000000
       709        75  ILE       CB            -18.1640000000       21.9080000000       10.1620000000  PROC      75              0.0000000000
       710        75  ILE       CG1           -16.6570000000       21.8140000000        9.9080000000  PROC      75              0.0000000000
       711        75  ILE       CG2           -18.7790000000       20.5290000000       10.4160000000  PROC      75              0.0000000000
       712        75  ILE       CD            -15.8830000000       21.1510000000       11.0510000000  PROC      75              0.0000000000
       713        75  ILE       H             -17.7620000000       24.4670000000        9.5100000000  PROC      75              0.0000000000
       714        76  SER       N             -21.1880000000       22.1540000000        8.5780000000  PROC      76              0.0000000000
       715        76  SER       CA            -22.6210000000       22.4200000000        8.6910000000  PROC      76              0.0000000000
       716        76  SER       C             -23.2090000000       22.0530000000       10.0350000000  PROC      76              0.0000000000
       717        76  SER       O             -23.7860000000       22.8780000000       10.7260000000  PROC      76              0.0000000000
       718        76  SER       CB            -23.3630000000       21.7330000000        7.5460000000  PROC      76              0.0000000000
       719        76  SER       OG            -22.7060000000       20.5000000000        7.2450000000  PROC      76              0.0000000000
       720        76  SER       H             -20.8460000000       21.4220000000        7.9900000000  PROC      76              0.0000000000
       721        76  SER       HG            -22.0750000000       20.6960000000        6.5560000000  PROC      76              0.0000000000
       722        77  SER       N             -22.9950000000       20.7780000000       10.3600000000  PROC      77              0.0000000000
       723        77  SER       CA            -23.2770000000       20.3400000000       11.7150000000  PROC      77              0.0000000000
       724        77  SER       C             -22.0260000000       19.6620000000       12.2060000000  PROC      77              0.0000000000
       725        77  SER       O             -21.5190000000       18.7270000000       11.5890000000  PROC      77              0.0000000000
       726        77  SER       CB            -24.4820000000       19.3930000000       11.7210000000  PROC      77              0.0000000000
       727        77  SER       OG            -24.8500000000       19.0260000000       13.0540000000  PROC      77              0.0000000000
       728        77  SER       H             -22.5800000000       20.1440000000        9.7080000000  PROC      77              0.0000000000
       729        77  SER       HG            -24.3910000000       18.2110000000       13.2540000000  PROC      77              0.0000000000
       730        78  LEU       N             -21.5160000000       20.1870000000       13.3220000000  PROC      78              0.0000000000
       731        78  LEU       CA            -20.3710000000       19.4900000000       13.8860000000  PROC      78              0.0000000000
       732        78  LEU       C             -20.7410000000       18.1630000000       14.5080000000  PROC      78              0.0000000000
       733        78  LEU       O             -21.4220000000       18.0970000000       15.5210000000  PROC      78              0.0000000000
       734        78  LEU       CB            -19.6590000000       20.3570000000       14.9210000000  PROC      78              0.0000000000
       735        78  LEU       CG            -18.4180000000       19.6760000000       15.5060000000  PROC      78              0.0000000000
       736        78  LEU       CD1           -17.3680000000       19.3780000000       14.4380000000  PROC      78              0.0000000000
       737        78  LEU       CD2           -17.8560000000       20.4450000000       16.6930000000  PROC      78              0.0000000000
       738        78  LEU       H             -21.9050000000       21.0180000000       13.7270000000  PROC      78              0.0000000000
       739        79  GLN       N             -20.2110000000       17.1030000000       13.8950000000  PROC      79              0.0000000000
       740        79  GLN       CA            -20.1580000000       15.9330000000       14.7550000000  PROC      79              0.0000000000
       741        79  GLN       C             -18.7590000000       15.7800000000       15.3160000000  PROC      79              0.0000000000
       742        79  GLN       O             -17.7560000000       16.0270000000       14.6540000000  PROC      79              0.0000000000
       743        79  GLN       CB            -20.6880000000       14.6690000000       14.0720000000  PROC      79              0.0000000000
       744        79  GLN       CG            -21.8990000000       14.8650000000       13.1430000000  PROC      79              0.0000000000
       745        79  GLN       CD            -23.0620000000       15.5500000000       13.8370000000  PROC      79              0.0000000000
       746        79  GLN       NE2           -23.6570000000       14.8130000000       14.7780000000  PROC      79              0.0000000000
       747        79  GLN       OE1           -23.4250000000       16.6760000000       13.5270000000  PROC      79              0.0000000000
       748        79  GLN       H             -19.6890000000       17.2050000000       13.0500000000  PROC      79              0.0000000000
       749        79  GLN       HE21          -23.3560000000       13.8900000000       15.0110000000  PROC      79              0.0000000000
       750        79  GLN       HE22          -24.4290000000       15.2270000000       15.2580000000  PROC      79              0.0000000000
       751        80  GLN       N             -18.7570000000       15.4330000000       16.6060000000  PROC      80              0.0000000000
       752        80  GLN       CA            -17.5710000000       15.5760000000       17.4570000000  PROC      80              0.0000000000
       753        80  GLN       C             -16.2160000000       15.0900000000       16.9460000000  PROC      80              0.0000000000
       754        80  GLN       O             -15.1690000000       15.6200000000       17.2940000000  PROC      80              0.0000000000
       755        80  GLN       CB            -17.9080000000       15.0040000000       18.8310000000  PROC      80              0.0000000000
       756        80  GLN       CG            -18.4290000000       13.5740000000       18.7280000000  PROC      80              0.0000000000
       757        80  GLN       CD            -19.3430000000       13.2690000000       19.8890000000  PROC      80              0.0000000000
       758        80  GLN       NE2           -18.7290000000       13.1650000000       21.0640000000  PROC      80              0.0000000000
       759        80  GLN       OE1           -20.5390000000       13.0920000000       19.7120000000  PROC      80              0.0000000000
       760        80  GLN       H             -19.6470000000       15.2300000000       17.0130000000  PROC      80              0.0000000000
       761        80  GLN       HE21          -17.7690000000       13.4090000000       21.2180000000  PROC      80              0.0000000000
       762        80  GLN       HE22          -19.2410000000       12.7800000000       21.8350000000  PROC      80              0.0000000000
       763        81  GLU       N             -16.2530000000       14.0690000000       16.0810000000  PROC      81              0.0000000000
       764        81  GLU       CA            -14.9760000000       13.5720000000       15.5660000000  PROC      81              0.0000000000
       765        81  GLU       C             -14.2240000000       14.4650000000       14.5930000000  PROC      81              0.0000000000
       766        81  GLU       O             -13.1970000000       14.0680000000       14.0460000000  PROC      81              0.0000000000
       767        81  GLU       CB            -15.0870000000       12.1460000000       15.0060000000  PROC      81              0.0000000000
       768        81  GLU       CG            -15.9610000000       11.9300000000       13.7620000000  PROC      81              0.0000000000
       769        81  GLU       CD            -17.4200000000       12.2220000000       14.0550000000  PROC      81              0.0000000000
       770        81  GLU       OE1           -17.8950000000       11.8800000000       15.1380000000  PROC      81              0.0000000000
       771        81  GLU       OE2           -18.0660000000       12.8320000000       13.2120000000  PROC      81              0.0000000000
       772        81  GLU       H             -17.1280000000       13.7480000000       15.7110000000  PROC      81              0.0000000000
       773        82  ASP       N             -14.7380000000       15.6920000000       14.4210000000  PROC      82              0.0000000000
       774        82  ASP       CA            -13.8750000000       16.6610000000       13.7590000000  PROC      82              0.0000000000
       775        82  ASP       C             -13.0920000000       17.6050000000       14.6460000000  PROC      82              0.0000000000
       776        82  ASP       O             -12.5390000000       18.5970000000       14.1860000000  PROC      82              0.0000000000
       777        82  ASP       CB            -14.5960000000       17.3940000000       12.6290000000  PROC      82              0.0000000000
       778        82  ASP       CG            -14.6730000000       16.5130000000       11.3920000000  PROC      82              0.0000000000
       779        82  ASP       OD1           -14.0250000000       15.4730000000       11.3180000000  PROC      82              0.0000000000
       780        82  ASP       OD2           -15.4370000000       16.8260000000       10.4960000000  PROC      82              0.0000000000
       781        82  ASP       H             -15.6490000000       15.9410000000       14.7560000000  PROC      82              0.0000000000
       782        83  PHE       N             -13.0010000000       17.2170000000       15.9310000000  PROC      83              0.0000000000
       783        83  PHE       CA            -11.9840000000       17.7970000000       16.8170000000  PROC      83              0.0000000000
       784        83  PHE       C             -10.6010000000       17.8350000000       16.1680000000  PROC      83              0.0000000000
       785        83  PHE       O             -10.0200000000       16.7970000000       15.8630000000  PROC      83              0.0000000000
       786        83  PHE       CB            -11.9800000000       16.9730000000       18.1130000000  PROC      83              0.0000000000
       787        83  PHE       CG            -10.9810000000       17.4820000000       19.1270000000  PROC      83              0.0000000000
       788        83  PHE       CD1           -11.2560000000       18.6620000000       19.8500000000  PROC      83              0.0000000000
       789        83  PHE       CD2            -9.7890000000       16.7550000000       19.3380000000  PROC      83              0.0000000000
       790        83  PHE       CE1           -10.3240000000       19.1230000000       20.7990000000  PROC      83              0.0000000000
       791        83  PHE       CE2            -8.8560000000       17.2150000000       20.2850000000  PROC      83              0.0000000000
       792        83  PHE       CZ             -9.1330000000       18.3950000000       21.0050000000  PROC      83              0.0000000000
       793        83  PHE       H             -13.6160000000       16.5130000000       16.2890000000  PROC      83              0.0000000000
       794        84  ALA       N             -10.1320000000       19.0710000000       15.9280000000  PROC      84              0.0000000000
       795        84  ALA       CA             -8.9280000000       19.2310000000       15.1140000000  PROC      84              0.0000000000
       796        84  ALA       C              -8.4330000000       20.6570000000       15.1100000000  PROC      84              0.0000000000
       797        84  ALA       O              -9.1570000000       21.5830000000       15.4540000000  PROC      84              0.0000000000
       798        84  ALA       CB             -9.2000000000       18.8850000000       13.6490000000  PROC      84              0.0000000000
       799        84  ALA       H             -10.6360000000       19.8850000000       16.2170000000  PROC      84              0.0000000000
       800        85  THR       N              -7.1860000000       20.7830000000       14.6540000000  PROC      85              0.0000000000
       801        85  THR       CA             -6.6930000000       22.0980000000       14.2760000000  PROC      85              0.0000000000
       802        85  THR       C              -6.8570000000       22.3080000000       12.7790000000  PROC      85              0.0000000000
       803        85  THR       O              -6.3860000000       21.5270000000       11.9630000000  PROC      85              0.0000000000
       804        85  THR       CB             -5.2250000000       22.2270000000       14.6840000000  PROC      85              0.0000000000
       805        85  THR       CG2            -4.7660000000       23.6870000000       14.7030000000  PROC      85              0.0000000000
       806        85  THR       OG1            -5.0030000000       21.6120000000       15.9590000000  PROC      85              0.0000000000
       807        85  THR       H              -6.6240000000       19.9810000000       14.4550000000  PROC      85              0.0000000000
       808        85  THR       HG1            -4.0620000000       21.4920000000       16.0190000000  PROC      85              0.0000000000
       809        86  TYR       N              -7.5710000000       23.3810000000       12.4410000000  PROC      86              0.0000000000
       810        86  TYR       CA             -7.7670000000       23.6620000000       11.0250000000  PROC      86              0.0000000000
       811        86  TYR       C              -6.7840000000       24.6800000000       10.5120000000  PROC      86              0.0000000000
       812        86  TYR       O              -6.3900000000       25.5880000000       11.2360000000  PROC      86              0.0000000000
       813        86  TYR       CB             -9.1980000000       24.1380000000       10.7780000000  PROC      86              0.0000000000
       814        86  TYR       CG            -10.1390000000       22.9850000000       11.0170000000  PROC      86              0.0000000000
       815        86  TYR       CD1           -10.4400000000       22.1440000000        9.9300000000  PROC      86              0.0000000000
       816        86  TYR       CD2           -10.6670000000       22.7660000000       12.3070000000  PROC      86              0.0000000000
       817        86  TYR       CE1           -11.2510000000       21.0230000000       10.1480000000  PROC      86              0.0000000000
       818        86  TYR       CE2           -11.4730000000       21.6380000000       12.5250000000  PROC      86              0.0000000000
       819        86  TYR       CZ            -11.7310000000       20.7710000000       11.4450000000  PROC      86              0.0000000000
       820        86  TYR       OH            -12.4610000000       19.6210000000       11.6450000000  PROC      86              0.0000000000
       821        86  TYR       H              -7.9390000000       23.9720000000       13.1550000000  PROC      86              0.0000000000
       822        86  TYR       HH            -12.6280000000       19.5100000000       12.5810000000  PROC      86              0.0000000000
       823        87  PHE       N              -6.4200000000       24.4970000000        9.2390000000  PROC      87              0.0000000000
       824        87  PHE       CA             -5.5380000000       25.4700000000        8.5950000000  PROC      87              0.0000000000
       825        87  PHE       C              -6.0870000000       25.8550000000        7.2400000000  PROC      87              0.0000000000
       826        87  PHE       O              -6.7910000000       25.0760000000        6.6100000000  PROC      87              0.0000000000
       827        87  PHE       CB             -4.1300000000       24.9000000000        8.3900000000  PROC      87              0.0000000000
       828        87  PHE       CG             -3.4470000000       24.5980000000        9.7020000000  PROC      87              0.0000000000
       829        87  PHE       CD1            -2.6880000000       25.6080000000       10.3300000000  PROC      87              0.0000000000
       830        87  PHE       CD2            -3.5650000000       23.3110000000       10.2710000000  PROC      87              0.0000000000
       831        87  PHE       CE1            -2.0260000000       25.3240000000       11.5390000000  PROC      87              0.0000000000
       832        87  PHE       CE2            -2.9040000000       23.0280000000       11.4800000000  PROC      87              0.0000000000
       833        87  PHE       CZ             -2.1350000000       24.0350000000       12.1000000000  PROC      87              0.0000000000
       834        87  PHE       H              -6.7630000000       23.6960000000        8.7430000000  PROC      87              0.0000000000
       835        88  CYS       N              -5.7170000000       27.0630000000        6.8050000000  PROC      88              0.0000000000
       836        88  CYS       CA             -5.8720000000       27.3340000000        5.3750000000  PROC      88              0.0000000000
       837        88  CYS       C              -4.5430000000       27.1820000000        4.6580000000  PROC      88              0.0000000000
       838        88  CYS       O              -3.5200000000       27.0040000000        5.3070000000  PROC      88              0.0000000000
       839        88  CYS       CB             -6.4770000000       28.7240000000        5.1520000000  PROC      88              0.0000000000
       840        88  CYS       SG             -5.9860000000       29.9400000000        6.4050000000  PROC      88              0.0000000000
       841        88  CYS       H              -5.2110000000       27.6850000000        7.4040000000  PROC      88              0.0000000000
       842        89  LEU       N              -4.5950000000       27.2760000000        3.3220000000  PROC      89              0.0000000000
       843        89  LEU       CA             -3.3840000000       27.3420000000        2.4990000000  PROC      89              0.0000000000
       844        89  LEU       C              -3.6880000000       28.2260000000        1.3090000000  PROC      89              0.0000000000
       845        89  LEU       O              -4.8160000000       28.2150000000        0.8290000000  PROC      89              0.0000000000
       846        89  LEU       CB             -3.0000000000       25.9330000000        2.0180000000  PROC      89              0.0000000000
       847        89  LEU       CG             -1.9340000000       25.8210000000        0.9120000000  PROC      89              0.0000000000
       848        89  LEU       CD1            -0.5480000000       26.2650000000        1.3690000000  PROC      89              0.0000000000
       849        89  LEU       CD2            -1.8870000000       24.4280000000        0.2900000000  PROC      89              0.0000000000
       850        89  LEU       H              -5.4840000000       27.2540000000        2.8590000000  PROC      89              0.0000000000
       851        90  GLN       N              -2.6680000000       28.9630000000        0.8510000000  PROC      90              0.0000000000
       852        90  GLN       CA             -2.8320000000       29.6060000000       -0.4480000000  PROC      90              0.0000000000
       853        90  GLN       C              -1.8210000000       29.1260000000       -1.4690000000  PROC      90              0.0000000000
       854        90  GLN       O              -0.7280000000       28.6940000000       -1.1250000000  PROC      90              0.0000000000
       855        90  GLN       CB             -2.8310000000       31.1310000000       -0.3080000000  PROC      90              0.0000000000
       856        90  GLN       CG             -1.5330000000       31.8050000000        0.1510000000  PROC      90              0.0000000000
       857        90  GLN       CD             -0.5590000000       31.9600000000       -0.9950000000  PROC      90              0.0000000000
       858        90  GLN       NE2             0.7020000000       32.0130000000       -0.5900000000  PROC      90              0.0000000000
       859        90  GLN       OE1            -0.9100000000       32.0100000000       -2.1690000000  PROC      90              0.0000000000
       860        90  GLN       H              -1.7870000000       28.9630000000        1.3310000000  PROC      90              0.0000000000
       861        90  GLN       HE21            0.9540000000       32.0440000000        0.3800000000  PROC      90              0.0000000000
       862        90  GLN       HE22            1.4720000000       32.0050000000       -1.2350000000  PROC      90              0.0000000000
       863        91  GLY       N              -2.2340000000       29.2340000000       -2.7380000000  PROC      91              0.0000000000
       864        91  GLY       CA             -1.3220000000       28.7970000000       -3.7920000000  PROC      91              0.0000000000
       865        91  GLY       C              -0.9460000000       29.8420000000       -4.8340000000  PROC      91              0.0000000000
       866        91  GLY       O              -0.1970000000       29.5810000000       -5.7660000000  PROC      91              0.0000000000
       867        91  GLY       H              -3.1690000000       29.5470000000       -2.9120000000  PROC      91              0.0000000000
       868        92  LYS       N              -1.5070000000       31.0480000000       -4.6560000000  PROC      92              0.0000000000
       869        92  LYS       CA             -1.3510000000       32.1140000000       -5.6540000000  PROC      92              0.0000000000
       870        92  LYS       C               0.0950000000       32.4470000000       -6.0110000000  PROC      92              0.0000000000
       871        92  LYS       O               0.4530000000       32.6820000000       -7.1680000000  PROC      92              0.0000000000
       872        92  LYS       CB             -2.0920000000       33.3520000000       -5.1330000000  PROC      92              0.0000000000
       873        92  LYS       CG             -2.1450000000       34.6240000000       -5.9930000000  PROC      92              0.0000000000
       874        92  LYS       CD             -2.9390000000       34.4890000000       -7.2950000000  PROC      92              0.0000000000
       875        92  LYS       CE             -3.2600000000       35.8430000000       -7.9450000000  PROC      92              0.0000000000
       876        92  LYS       NZ             -4.2310000000       36.5690000000       -7.1190000000  PROC      92              0.0000000000
       877        92  LYS       H              -1.9050000000       31.2430000000       -3.7580000000  PROC      92              0.0000000000
       878        92  LYS       HZ1            -4.5880000000       37.4510000000       -7.5480000000  PROC      92              0.0000000000
       879        92  LYS       HZ2            -5.0970000000       36.0050000000       -7.0050000000  PROC      92              0.0000000000
       880        92  LYS       HZ3            -3.8770000000       36.7990000000       -6.1710000000  PROC      92              0.0000000000
       881        93  MET       N               0.8980000000       32.4800000000       -4.9370000000  PROC      93              0.0000000000
       882        93  MET       CA              2.2920000000       32.8810000000       -5.0860000000  PROC      93              0.0000000000
       883        93  MET       C               3.1200000000       32.2650000000       -3.9750000000  PROC      93              0.0000000000
       884        93  MET       O               2.6030000000       31.9370000000       -2.9140000000  PROC      93              0.0000000000
       885        93  MET       CB              2.3820000000       34.4140000000       -5.0610000000  PROC      93              0.0000000000
       886        93  MET       CG              3.6670000000       35.0090000000       -5.6460000000  PROC      93              0.0000000000
       887        93  MET       SD              3.7200000000       36.8040000000       -5.5220000000  PROC      93              0.0000000000
       888        93  MET       CE              3.8770000000       36.9310000000       -3.7330000000  PROC      93              0.0000000000
       889        93  MET       H               0.5480000000       32.2460000000       -4.0250000000  PROC      93              0.0000000000
       890        94  LEU       N               4.4250000000       32.1330000000       -4.2590000000  PROC      94              0.0000000000
       891        94  LEU       CA              5.3620000000       31.8090000000       -3.1830000000  PROC      94              0.0000000000
       892        94  LEU       C               5.3980000000       32.9150000000       -2.1350000000  PROC      94              0.0000000000
       893        94  LEU       O               5.2990000000       34.0830000000       -2.4900000000  PROC      94              0.0000000000
       894        94  LEU       CB              6.7640000000       31.6230000000       -3.7700000000  PROC      94              0.0000000000
       895        94  LEU       CG              6.9250000000       30.3740000000       -4.6360000000  PROC      94              0.0000000000
       896        94  LEU       CD1             8.2420000000       30.3860000000       -5.4130000000  PROC      94              0.0000000000
       897        94  LEU       CD2             6.7810000000       29.1020000000       -3.8060000000  PROC      94              0.0000000000
       898        94  LEU       H               4.7650000000       32.4340000000       -5.1460000000  PROC      94              0.0000000000
       899        95  PRO       N               5.5530000000       32.5280000000       -0.8450000000  PROC      95              0.0000000000
       900        95  PRO       CA              5.5320000000       31.1300000000       -0.3930000000  PROC      95              0.0000000000
       901        95  PRO       C               4.1180000000       30.6000000000       -0.3220000000  PROC      95              0.0000000000
       902        95  PRO       O               3.1770000000       31.3410000000       -0.0880000000  PROC      95              0.0000000000
       903        95  PRO       CB              6.1420000000       31.2330000000        1.0020000000  PROC      95              0.0000000000
       904        95  PRO       CG              5.7200000000       32.6090000000        1.5060000000  PROC      95              0.0000000000
       905        95  PRO       CD              5.7550000000       33.4680000000        0.2490000000  PROC      95              0.0000000000
       906        96  TRP       N               4.0150000000       29.2810000000       -0.5140000000  PROC      96              0.0000000000
       907        96  TRP       CA              2.6970000000       28.6750000000       -0.3360000000  PROC      96              0.0000000000
       908        96  TRP       C               2.3390000000       28.5360000000        1.1340000000  PROC      96              0.0000000000
       909        96  TRP       O               2.5600000000       27.5170000000        1.7750000000  PROC      96              0.0000000000
       910        96  TRP       CB              2.6470000000       27.3320000000       -1.0640000000  PROC      96              0.0000000000
       911        96  TRP       CG              2.8510000000       27.5460000000       -2.5480000000  PROC      96              0.0000000000
       912        96  TRP       CD1             2.1210000000       28.4070000000       -3.3810000000  PROC      96              0.0000000000
       913        96  TRP       CD2             3.7990000000       26.8950000000       -3.4200000000  PROC      96              0.0000000000
       914        96  TRP       CE2             3.5780000000       27.4050000000       -4.7450000000  PROC      96              0.0000000000
       915        96  TRP       CE3             4.7970000000       25.9220000000       -3.1980000000  PROC      96              0.0000000000
       916        96  TRP       NE1             2.5380000000       28.3270000000       -4.6730000000  PROC      96              0.0000000000
       917        96  TRP       CZ2             4.3610000000       26.9300000000       -5.8190000000  PROC      96              0.0000000000
       918        96  TRP       CZ3             5.5720000000       25.4550000000       -4.2810000000  PROC      96              0.0000000000
       919        96  TRP       CH2             5.3550000000       25.9560000000       -5.5840000000  PROC      96              0.0000000000
       920        96  TRP       H               4.8230000000       28.7140000000       -0.6500000000  PROC      96              0.0000000000
       921        96  TRP       HE1             2.1220000000       28.7880000000       -5.4380000000  PROC      96              0.0000000000
       922        97  THR       N               1.8290000000       29.6500000000        1.6550000000  PROC      97              0.0000000000
       923        97  THR       CA              1.6230000000       29.7250000000        3.0920000000  PROC      97              0.0000000000
       924        97  THR       C               0.3670000000       29.0530000000        3.6000000000  PROC      97              0.0000000000
       925        97  THR       O              -0.6990000000       29.0920000000        2.9940000000  PROC      97              0.0000000000
       926        97  THR       CB              1.6720000000       31.1860000000        3.5210000000  PROC      97              0.0000000000
       927        97  THR       CG2             3.0740000000       31.5620000000        3.9970000000  PROC      97              0.0000000000
       928        97  THR       OG1             1.2590000000       32.0470000000        2.4460000000  PROC      97              0.0000000000
       929        97  THR       H               1.6650000000       30.4600000000        1.0920000000  PROC      97              0.0000000000
       930        97  THR       HG1             1.2290000000       32.9130000000        2.8510000000  PROC      97              0.0000000000
       931        98  PHE       N               0.5610000000       28.4340000000        4.7690000000  PROC      98              0.0000000000
       932        98  PHE       CA             -0.6030000000       27.9440000000        5.4920000000  PROC      98              0.0000000000
       933        98  PHE       C              -1.0730000000       28.9850000000        6.4860000000  PROC      98              0.0000000000
       934        98  PHE       O              -0.4380000000       30.0180000000        6.6710000000  PROC      98              0.0000000000
       935        98  PHE       CB             -0.2840000000       26.6350000000        6.2140000000  PROC      98              0.0000000000
       936        98  PHE       CG             -0.0470000000       25.5050000000        5.2400000000  PROC      98              0.0000000000
       937        98  PHE       CD1             1.2170000000       25.3570000000        4.6270000000  PROC      98              0.0000000000
       938        98  PHE       CD2            -1.1010000000       24.6060000000        4.9690000000  PROC      98              0.0000000000
       939        98  PHE       CE1             1.4280000000       24.2990000000        3.7230000000  PROC      98              0.0000000000
       940        98  PHE       CE2            -0.8890000000       23.5450000000        4.0680000000  PROC      98              0.0000000000
       941        98  PHE       CZ              0.3730000000       23.4030000000        3.4530000000  PROC      98              0.0000000000
       942        98  PHE       H               1.4520000000       28.4540000000        5.2180000000  PROC      98              0.0000000000
       943        99  GLY       N              -2.2100000000       28.6670000000        7.1120000000  PROC      99              0.0000000000
       944        99  GLY       CA             -2.6960000000       29.5560000000        8.1590000000  PROC      99              0.0000000000
       945        99  GLY       C              -2.1000000000       29.2520000000        9.5180000000  PROC      99              0.0000000000
       946        99  GLY       O              -1.2860000000       28.3490000000        9.6940000000  PROC      99              0.0000000000
       947        99  GLY       H              -2.6520000000       27.7990000000        6.8870000000  PROC      99              0.0000000000
       948       100  GLN       N              -2.5490000000       30.0700000000       10.4790000000  PROC      100             0.0000000000
       949       100  GLN       CA             -2.0200000000       29.9130000000       11.8310000000  PROC      100             0.0000000000
       950       100  GLN       C              -2.6640000000       28.8020000000       12.6350000000  PROC      100             0.0000000000
       951       100  GLN       O              -2.0490000000       28.2130000000       13.5140000000  PROC      100             0.0000000000
       952       100  GLN       CB             -2.0840000000       31.2120000000       12.6430000000  PROC      100             0.0000000000
       953       100  GLN       CG             -1.6720000000       32.4880000000       11.9020000000  PROC      100             0.0000000000
       954       100  GLN       CD             -2.9000000000       33.1580000000       11.3190000000  PROC      100             0.0000000000
       955       100  GLN       NE2            -2.8460000000       34.4900000000       11.3730000000  PROC      100             0.0000000000
       956       100  GLN       OE1            -3.8530000000       32.5240000000       10.8800000000  PROC      100             0.0000000000
       957       100  GLN       H              -3.2610000000       30.7420000000       10.2650000000  PROC      100             0.0000000000
       958       100  GLN       HE21           -2.0520000000       34.9670000000       11.7380000000  PROC      100             0.0000000000
       959       100  GLN       HE22           -3.6040000000       35.0470000000       11.0270000000  PROC      100             0.0000000000
       960       101  GLY       N              -3.9340000000       28.5450000000       12.3000000000  PROC      101             0.0000000000
       961       101  GLY       CA             -4.5960000000       27.4970000000       13.0640000000  PROC      101             0.0000000000
       962       101  GLY       C              -5.9040000000       27.9060000000       13.7070000000  PROC      101             0.0000000000
       963       101  GLY       O              -6.1110000000       29.0310000000       14.1480000000  PROC      101             0.0000000000
       964       101  GLY       H              -4.3900000000       29.0180000000       11.5470000000  PROC      101             0.0000000000
       965       102  THR       N              -6.7710000000       26.8930000000       13.7460000000  PROC      102             0.0000000000
       966       102  THR       CA             -8.0270000000       26.9850000000       14.4790000000  PROC      102             0.0000000000
       967       102  THR       C              -8.1920000000       25.7430000000       15.3320000000  PROC      102             0.0000000000
       968       102  THR       O              -8.4090000000       24.6620000000       14.8020000000  PROC      102             0.0000000000
       969       102  THR       CB             -9.1740000000       27.1040000000       13.4650000000  PROC      102             0.0000000000
       970       102  THR       CG2           -10.5730000000       26.9480000000       14.0740000000  PROC      102             0.0000000000
       971       102  THR       OG1            -9.0630000000       28.3460000000       12.7600000000  PROC      102             0.0000000000
       972       102  THR       H              -6.5520000000       26.0770000000       13.2110000000  PROC      102             0.0000000000
       973       102  THR       HG1            -9.1050000000       29.0090000000       13.4480000000  PROC      102             0.0000000000
       974       103  LYS       N              -8.0870000000       25.9050000000       16.6550000000  PROC      103             0.0000000000
       975       103  LYS       CA             -8.4620000000       24.7230000000       17.4250000000  PROC      103             0.0000000000
       976       103  LYS       C              -9.9580000000       24.6350000000       17.6580000000  PROC      103             0.0000000000
       977       103  LYS       O             -10.5710000000       25.4360000000       18.3550000000  PROC      103             0.0000000000
       978       103  LYS       CB             -7.6740000000       24.5830000000       18.7370000000  PROC      103             0.0000000000
       979       103  LYS       CG             -8.0350000000       23.2650000000       19.4380000000  PROC      103             0.0000000000
       980       103  LYS       CD             -7.2420000000       22.9050000000       20.6940000000  PROC      103             0.0000000000
       981       103  LYS       CE             -7.8420000000       21.6540000000       21.3460000000  PROC      103             0.0000000000
       982       103  LYS       NZ             -6.9330000000       21.1120000000       22.3610000000  PROC      103             0.0000000000
       983       103  LYS       H              -7.9450000000       26.8110000000       17.0560000000  PROC      103             0.0000000000
       984       103  LYS       HZ1            -7.2580000000       20.2000000000       22.7530000000  PROC      103             0.0000000000
       985       103  LYS       HZ2            -6.0390000000       20.7960000000       21.9240000000  PROC      103             0.0000000000
       986       103  LYS       HZ3            -6.7300000000       21.7470000000       23.1490000000  PROC      103             0.0000000000
       987       104  LEU       N             -10.5070000000       23.5970000000       17.0310000000  PROC      104             0.0000000000
       988       104  LEU       CA            -11.8590000000       23.1910000000       17.3820000000  PROC      104             0.0000000000
       989       104  LEU       C             -11.8370000000       22.4100000000       18.6860000000  PROC      104             0.0000000000
       990       104  LEU       O             -10.9430000000       21.6060000000       18.9210000000  PROC      104             0.0000000000
       991       104  LEU       CB            -12.4090000000       22.3750000000       16.2110000000  PROC      104             0.0000000000
       992       104  LEU       CG            -13.8560000000       21.9000000000       16.3180000000  PROC      104             0.0000000000
       993       104  LEU       CD1           -14.8270000000       23.0350000000       16.6290000000  PROC      104             0.0000000000
       994       104  LEU       CD2           -14.2640000000       21.1680000000       15.0460000000  PROC      104             0.0000000000
       995       104  LEU       H              -9.9220000000       23.0040000000       16.4740000000  PROC      104             0.0000000000
       996       105  GLU       N             -12.8370000000       22.7130000000       19.5160000000  PROC      105             0.0000000000
       997       105  GLU       CA            -12.9940000000       22.0520000000       20.8070000000  PROC      105             0.0000000000
       998       105  GLU       C             -14.4530000000       21.6430000000       20.8930000000  PROC      105             0.0000000000
       999       105  GLU       O             -15.3080000000       22.3060000000       20.3100000000  PROC      105             0.0000000000
      1000       105  GLU       CB            -12.5740000000       23.0500000000       21.8960000000  PROC      105             0.0000000000
      1001       105  GLU       CG            -12.3250000000       22.5080000000       23.3110000000  PROC      105             0.0000000000
      1002       105  GLU       CD            -13.6030000000       22.0180000000       23.9650000000  PROC      105             0.0000000000
      1003       105  GLU       OE1           -13.6000000000       20.9210000000       24.5090000000  PROC      105             0.0000000000
      1004       105  GLU       OE2           -14.6070000000       22.7190000000       23.9190000000  PROC      105             0.0000000000
      1005       105  GLU       H             -13.5330000000       23.3840000000       19.2540000000  PROC      105             0.0000000000
      1006       106  ILE       N             -14.7100000000       20.5110000000       21.5540000000  PROC      106             0.0000000000
      1007       106  ILE       CA            -16.0950000000       20.0550000000       21.5270000000  PROC      106             0.0000000000
      1008       106  ILE       C             -16.8830000000       20.4810000000       22.7500000000  PROC      106             0.0000000000
      1009       106  ILE       O             -16.8150000000       19.8820000000       23.8180000000  PROC      106             0.0000000000
      1010       106  ILE       CB            -16.2070000000       18.5350000000       21.3110000000  PROC      106             0.0000000000
      1011       106  ILE       CG1           -15.2690000000       18.0240000000       20.2090000000  PROC      106             0.0000000000
      1012       106  ILE       CG2           -17.6640000000       18.1270000000       21.0580000000  PROC      106             0.0000000000
      1013       106  ILE       CD            -15.5230000000       18.6280000000       18.8270000000  PROC      106             0.0000000000
      1014       106  ILE       H             -14.0180000000       20.1040000000       22.1570000000  PROC      106             0.0000000000
      1015       107  LYS       N             -17.6910000000       21.5240000000       22.5080000000  PROC      107             0.0000000000
      1016       107  LYS       CA            -18.6610000000       21.9550000000       23.5140000000  PROC      107             0.0000000000
      1017       107  LYS       C             -19.6650000000       20.8630000000       23.8490000000  PROC      107             0.0000000000
      1018       107  LYS       O             -20.5770000000       20.5670000000       23.0830000000  PROC      107             0.0000000000
      1019       107  LYS       CB            -19.4130000000       23.2020000000       23.0410000000  PROC      107             0.0000000000
      1020       107  LYS       CG            -20.1450000000       23.9900000000       24.1330000000  PROC      107             0.0000000000
      1021       107  LYS       CD            -21.3510000000       24.8350000000       23.6740000000  PROC      107             0.0000000000
      1022       107  LYS       CE            -21.1410000000       25.9570000000       22.6390000000  PROC      107             0.0000000000
      1023       107  LYS       NZ            -20.9110000000       25.4100000000       21.2970000000  PROC      107             0.0000000000
      1024       107  LYS       H             -17.6500000000       21.8850000000       21.5770000000  PROC      107             0.0000000000
      1025       107  LYS       HZ1           -19.9040000000       25.4530000000       21.0500000000  PROC      107             0.0000000000
      1026       107  LYS       HZ2           -21.2270000000       24.4200000000       21.2640000000  PROC      107             0.0000000000
      1027       107  LYS       HZ3           -21.4440000000       25.8880000000       20.5360000000  PROC      107             0.0000000000
      1028       108  ARG       N             -19.4560000000       20.2830000000       25.0290000000  PROC      108             0.0000000000
      1029       108  ARG       CA            -20.3580000000       19.2160000000       25.4500000000  PROC      108             0.0000000000
      1030       108  ARG       C             -20.7820000000       19.3480000000       26.9030000000  PROC      108             0.0000000000
      1031       108  ARG       O             -20.5300000000       20.3470000000       27.5620000000  PROC      108             0.0000000000
      1032       108  ARG       CB            -19.7440000000       17.8410000000       25.1600000000  PROC      108             0.0000000000
      1033       108  ARG       CG            -18.3400000000       17.6630000000       25.7330000000  PROC      108             0.0000000000
      1034       108  ARG       CD            -18.1420000000       16.2780000000       26.3350000000  PROC      108             0.0000000000
      1035       108  ARG       NE            -18.8840000000       16.1380000000       27.5860000000  PROC      108             0.0000000000
      1036       108  ARG       CZ            -19.2060000000       14.9190000000       28.0580000000  PROC      108             0.0000000000
      1037       108  ARG       NH1           -19.0130000000       13.8450000000       27.3190000000  PROC      108             0.0000000000
      1038       108  ARG       NH2           -19.7040000000       14.8030000000       29.2810000000  PROC      108             0.0000000000
      1039       108  ARG       H             -18.6460000000       20.5630000000       25.5470000000  PROC      108             0.0000000000
      1040       108  ARG       HE            -19.0260000000       16.9410000000       28.1700000000  PROC      108             0.0000000000
      1041       108  ARG       HH11          -19.1080000000       12.8960000000       27.6610000000  PROC      108             0.0000000000
      1042       108  ARG       HH12          -18.7190000000       13.9050000000       26.3620000000  PROC      108             0.0000000000
      1043       108  ARG       HH21          -19.9040000000       13.9010000000       29.6640000000  PROC      108             0.0000000000
      1044       108  ARG       HH22          -19.8790000000       15.6360000000       29.8160000000  PROC      108             0.0000000000
      1045       109  THR       N             -21.4470000000       18.2930000000       27.3920000000  PROC      109             0.0000000000
      1046       109  THR       CA            -21.9120000000       18.3350000000       28.7740000000  PROC      109             0.0000000000
      1047       109  THR       C             -20.7940000000       18.3320000000       29.8040000000  PROC      109             0.0000000000
      1048       109  THR       O             -19.9070000000       17.4820000000       29.8020000000  PROC      109             0.0000000000
      1049       109  THR       CB            -22.8570000000       17.1530000000       28.9780000000  PROC      109             0.0000000000
      1050       109  THR       CG2           -24.2750000000       17.4980000000       28.5170000000  PROC      109             0.0000000000
      1051       109  THR       OG1           -22.3700000000       16.0180000000       28.2430000000  PROC      109             0.0000000000
      1052       109  THR       H             -21.5990000000       17.4450000000       26.8840000000  PROC      109             0.0000000000
      1053       109  THR       HG1           -23.0360000000       15.3420000000       28.3190000000  PROC      109             0.0000000000
      1054       110  VAL       N             -20.8980000000       19.3210000000       30.7020000000  PROC      110             0.0000000000
      1055       110  VAL       CA            -20.0070000000       19.3560000000       31.8640000000  PROC      110             0.0000000000
      1056       110  VAL       C             -20.1190000000       18.0600000000       32.6660000000  PROC      110             0.0000000000
      1057       110  VAL       O             -21.1890000000       17.4670000000       32.7430000000  PROC      110             0.0000000000
      1058       110  VAL       CB            -20.3430000000       20.6060000000       32.6980000000  PROC      110             0.0000000000
      1059       110  VAL       CG1           -19.5250000000       20.7400000000       33.9830000000  PROC      110             0.0000000000
      1060       110  VAL       CG2           -20.1920000000       21.8620000000       31.8350000000  PROC      110             0.0000000000
      1061       110  VAL       H             -21.6240000000       19.9960000000       30.5890000000  PROC      110             0.0000000000
      1062       111  ALA       N             -18.9730000000       17.6130000000       33.1930000000  PROC      111             0.0000000000
      1063       111  ALA       CA            -18.9860000000       16.2920000000       33.8100000000  PROC      111             0.0000000000
      1064       111  ALA       C             -18.2900000000       16.2740000000       35.1530000000  PROC      111             0.0000000000
      1065       111  ALA       O             -17.4660000000       17.1280000000       35.4610000000  PROC      111             0.0000000000
      1066       111  ALA       CB            -18.3300000000       15.2640000000       32.8840000000  PROC      111             0.0000000000
      1067       111  ALA       H             -18.1510000000       18.1840000000       33.1690000000  PROC      111             0.0000000000
      1068       112  ALA       N             -18.6760000000       15.2640000000       35.9410000000  PROC      112             0.0000000000
      1069       112  ALA       CA            -18.0380000000       15.1180000000       37.2450000000  PROC      112             0.0000000000
      1070       112  ALA       C             -16.8170000000       14.2270000000       37.1540000000  PROC      112             0.0000000000
      1071       112  ALA       O             -16.8870000000       13.0970000000       36.6860000000  PROC      112             0.0000000000
      1072       112  ALA       CB            -19.0200000000       14.5220000000       38.2570000000  PROC      112             0.0000000000
      1073       112  ALA       H             -19.2660000000       14.5410000000       35.5860000000  PROC      112             0.0000000000
      1074       113  PRO       N             -15.6700000000       14.7800000000       37.6020000000  PROC      113             0.0000000000
      1075       113  PRO       CA            -14.4300000000       14.0120000000       37.5090000000  PROC      113             0.0000000000
      1076       113  PRO       C             -14.4270000000       12.7830000000       38.3980000000  PROC      113             0.0000000000
      1077       113  PRO       O             -14.6060000000       12.8360000000       39.6100000000  PROC      113             0.0000000000
      1078       113  PRO       CB            -13.3680000000       15.0520000000       37.8880000000  PROC      113             0.0000000000
      1079       113  PRO       CG            -14.0890000000       16.0590000000       38.7820000000  PROC      113             0.0000000000
      1080       113  PRO       CD            -15.4900000000       16.1030000000       38.1870000000  PROC      113             0.0000000000
      1081       114  SER       N             -14.1700000000       11.6550000000       37.7350000000  PROC      114             0.0000000000
      1082       114  SER       CA            -13.8640000000       10.4660000000       38.5190000000  PROC      114             0.0000000000
      1083       114  SER       C             -12.4790000000       10.5620000000       39.1380000000  PROC      114             0.0000000000
      1084       114  SER       O             -11.4670000000       10.2710000000       38.5130000000  PROC      114             0.0000000000
      1085       114  SER       CB            -14.0150000000        9.2330000000       37.6340000000  PROC      114             0.0000000000
      1086       114  SER       OG            -15.3510000000        9.1900000000       37.1170000000  PROC      114             0.0000000000
      1087       114  SER       H             -14.0380000000       11.6950000000       36.7440000000  PROC      114             0.0000000000
      1088       114  SER       HG            -15.5340000000       10.0410000000       36.7330000000  PROC      114             0.0000000000
      1089       115  VAL       N             -12.4870000000       11.0380000000       40.3910000000  PROC      115             0.0000000000
      1090       115  VAL       CA            -11.1950000000       11.3010000000       41.0210000000  PROC      115             0.0000000000
      1091       115  VAL       C             -10.5480000000       10.1000000000       41.6900000000  PROC      115             0.0000000000
      1092       115  VAL       O             -10.9410000000        9.6240000000       42.7570000000  PROC      115             0.0000000000
      1093       115  VAL       CB            -11.2610000000       12.4950000000       41.9800000000  PROC      115             0.0000000000
      1094       115  VAL       CG1            -9.8580000000       12.8940000000       42.4470000000  PROC      115             0.0000000000
      1095       115  VAL       CG2           -11.9700000000       13.6890000000       41.3420000000  PROC      115             0.0000000000
      1096       115  VAL       H             -13.3590000000       11.3140000000       40.7970000000  PROC      115             0.0000000000
      1097       116  PHE       N              -9.5040000000        9.6450000000       41.0070000000  PROC      116             0.0000000000
      1098       116  PHE       CA             -8.5990000000        8.6720000000       41.6020000000  PROC      116             0.0000000000
      1099       116  PHE       C              -7.4110000000        9.3990000000       42.2060000000  PROC      116             0.0000000000
      1100       116  PHE       O              -7.2340000000       10.5910000000       41.9940000000  PROC      116             0.0000000000
      1101       116  PHE       CB             -8.1510000000        7.6690000000       40.5340000000  PROC      116             0.0000000000
      1102       116  PHE       CG             -9.3490000000        7.0750000000       39.8280000000  PROC      116             0.0000000000
      1103       116  PHE       CD1           -10.0690000000        6.0240000000       40.4340000000  PROC      116             0.0000000000
      1104       116  PHE       CD2            -9.7310000000        7.5890000000       38.5690000000  PROC      116             0.0000000000
      1105       116  PHE       CE1           -11.1890000000        5.4840000000       39.7730000000  PROC      116             0.0000000000
      1106       116  PHE       CE2           -10.8490000000        7.0490000000       37.9070000000  PROC      116             0.0000000000
      1107       116  PHE       CZ            -11.5680000000        6.0020000000       38.5180000000  PROC      116             0.0000000000
      1108       116  PHE       H              -9.2720000000       10.1180000000       40.1550000000  PROC      116             0.0000000000
      1109       117  ILE       N              -6.6100000000        8.6470000000       42.9660000000  PROC      117             0.0000000000
      1110       117  ILE       CA             -5.3540000000        9.2150000000       43.4430000000  PROC      117             0.0000000000
      1111       117  ILE       C              -4.3510000000        8.0970000000       43.6430000000  PROC      117             0.0000000000
      1112       117  ILE       O              -4.6920000000        7.0070000000       44.0880000000  PROC      117             0.0000000000
      1113       117  ILE       CB             -5.5460000000       10.0720000000       44.7140000000  PROC      117             0.0000000000
      1114       117  ILE       CG1            -4.2800000000       10.8890000000       45.0010000000  PROC      117             0.0000000000
      1115       117  ILE       CG2            -6.0450000000        9.2580000000       45.9170000000  PROC      117             0.0000000000
      1116       117  ILE       CD             -4.3910000000       11.8370000000       46.1920000000  PROC      117             0.0000000000
      1117       117  ILE       H              -6.7700000000        7.6660000000       43.0860000000  PROC      117             0.0000000000
      1118       118  PHE       N              -3.1190000000        8.3930000000       43.2440000000  PROC      118             0.0000000000
      1119       118  PHE       CA             -2.1120000000        7.3460000000       43.2510000000  PROC      118             0.0000000000
      1120       118  PHE       C              -0.9720000000        7.6940000000       44.1710000000  PROC      118             0.0000000000
      1121       118  PHE       O              -0.2390000000        8.6550000000       43.9480000000  PROC      118             0.0000000000
      1122       118  PHE       CB             -1.5510000000        7.1140000000       41.8480000000  PROC      118             0.0000000000
      1123       118  PHE       CG             -2.6470000000        6.9520000000       40.8230000000  PROC      118             0.0000000000
      1124       118  PHE       CD1            -2.7260000000        7.8840000000       39.7670000000  PROC      118             0.0000000000
      1125       118  PHE       CD2            -3.5680000000        5.8870000000       40.9320000000  PROC      118             0.0000000000
      1126       118  PHE       CE1            -3.7460000000        7.7560000000       38.8070000000  PROC      118             0.0000000000
      1127       118  PHE       CE2            -4.5900000000        5.7630000000       39.9740000000  PROC      118             0.0000000000
      1128       118  PHE       CZ             -4.6680000000        6.6970000000       38.9210000000  PROC      118             0.0000000000
      1129       118  PHE       H              -2.8950000000        9.3090000000       42.9160000000  PROC      118             0.0000000000
      1130       119  PRO       N              -0.8330000000        6.8600000000       45.2230000000  PROC      119             0.0000000000
      1131       119  PRO       CA              0.3940000000        6.9250000000       46.0140000000  PROC      119             0.0000000000
      1132       119  PRO       C               1.6050000000        6.5680000000       45.1600000000  PROC      119             0.0000000000
      1133       119  PRO       O               1.5870000000        5.6440000000       44.3490000000  PROC      119             0.0000000000
      1134       119  PRO       CB              0.1000000000        5.9450000000       47.1600000000  PROC      119             0.0000000000
      1135       119  PRO       CG             -0.9620000000        4.9800000000       46.6370000000  PROC      119             0.0000000000
      1136       119  PRO       CD             -1.7680000000        5.8280000000       45.6640000000  PROC      119             0.0000000000
      1137       120  PRO       N               2.6690000000        7.3800000000       45.3520000000  PROC      120             0.0000000000
      1138       120  PRO       CA              3.9030000000        7.1280000000       44.6110000000  PROC      120             0.0000000000
      1139       120  PRO       C               4.5240000000        5.8020000000       45.0040000000  PROC      120             0.0000000000
      1140       120  PRO       O               4.3500000000        5.2840000000       46.1010000000  PROC      120             0.0000000000
      1141       120  PRO       CB              4.7590000000        8.3470000000       44.9610000000  PROC      120             0.0000000000
      1142       120  PRO       CG              4.2420000000        8.8420000000       46.3090000000  PROC      120             0.0000000000
      1143       120  PRO       CD              2.7550000000        8.5270000000       46.2470000000  PROC      120             0.0000000000
      1144       121  SER       N               5.2390000000        5.2520000000       44.0260000000  PROC      121             0.0000000000
      1145       121  SER       CA              5.7660000000        3.9100000000       44.2210000000  PROC      121             0.0000000000
      1146       121  SER       C               6.8650000000        3.8310000000       45.2600000000  PROC      121             0.0000000000
      1147       121  SER       O               7.7190000000        4.7030000000       45.3320000000  PROC      121             0.0000000000
      1148       121  SER       CB              6.3130000000        3.4310000000       42.8860000000  PROC      121             0.0000000000
      1149       121  SER       OG              5.6050000000        4.0970000000       41.8350000000  PROC      121             0.0000000000
      1150       121  SER       H               5.3820000000        5.7110000000       43.1490000000  PROC      121             0.0000000000
      1151       121  SER       HG              4.7190000000        3.7420000000       41.8730000000  PROC      121             0.0000000000
      1152       122  ASP       N               6.8630000000        2.7080000000       45.9980000000  PROC      122             0.0000000000
      1153       122  ASP       CA              7.9970000000        2.3560000000       46.8670000000  PROC      122             0.0000000000
      1154       122  ASP       C               9.3810000000        2.5730000000       46.2300000000  PROC      122             0.0000000000
      1155       122  ASP       O              10.3500000000        3.0180000000       46.8450000000  PROC      122             0.0000000000
      1156       122  ASP       CB              7.7730000000        0.9110000000       47.3560000000  PROC      122             0.0000000000
      1157       122  ASP       CG              9.0490000000        0.2930000000       47.8920000000  PROC      122             0.0000000000
      1158       122  ASP       OD1             9.7020000000       -0.4330000000       47.1480000000  PROC      122             0.0000000000
      1159       122  ASP       OD2             9.4760000000        0.6320000000       48.9910000000  PROC      122             0.0000000000
      1160       122  ASP       H               6.0480000000        2.1300000000       45.9850000000  PROC      122             0.0000000000
      1161       123  GLU       N               9.4150000000        2.2550000000       44.9270000000  PROC      123             0.0000000000
      1162       123  GLU       CA             10.5630000000        2.5800000000       44.0790000000  PROC      123             0.0000000000
      1163       123  GLU       C              11.0640000000        4.0140000000       44.2440000000  PROC      123             0.0000000000
      1164       123  GLU       O              12.1870000000        4.2800000000       44.6640000000  PROC      123             0.0000000000
      1165       123  GLU       CB             10.1470000000        2.2720000000       42.6410000000  PROC      123             0.0000000000
      1166       123  GLU       CG             11.2490000000        2.2290000000       41.5810000000  PROC      123             0.0000000000
      1167       123  GLU       CD             10.6330000000        1.7830000000       40.2660000000  PROC      123             0.0000000000
      1168       123  GLU       OE1             9.8370000000        0.8460000000       40.2630000000  PROC      123             0.0000000000
      1169       123  GLU       OE2            10.9330000000        2.3660000000       39.2260000000  PROC      123             0.0000000000
      1170       123  GLU       H               8.6530000000        1.7190000000       44.5690000000  PROC      123             0.0000000000
      1171       124  GLN       N              10.1430000000        4.9390000000       43.9380000000  PROC      124             0.0000000000
      1172       124  GLN       CA             10.4610000000        6.3610000000       44.0580000000  PROC      124             0.0000000000
      1173       124  GLN       C              10.7350000000        6.8000000000       45.4890000000  PROC      124             0.0000000000
      1174       124  GLN       O              11.6680000000        7.5330000000       45.7970000000  PROC      124             0.0000000000
      1175       124  GLN       CB              9.3210000000        7.1730000000       43.4560000000  PROC      124             0.0000000000
      1176       124  GLN       CG              9.7770000000        8.5570000000       43.0160000000  PROC      124             0.0000000000
      1177       124  GLN       CD              8.5730000000        9.3990000000       42.6710000000  PROC      124             0.0000000000
      1178       124  GLN       NE2             8.7850000000       10.2280000000       41.6490000000  PROC      124             0.0000000000
      1179       124  GLN       OE1             7.5290000000        9.3430000000       43.3050000000  PROC      124             0.0000000000
      1180       124  GLN       H               9.2090000000        4.6500000000       43.7340000000  PROC      124             0.0000000000
      1181       124  GLN       HE21            9.6250000000       10.1890000000       41.1130000000  PROC      124             0.0000000000
      1182       124  GLN       HE22            8.0780000000       10.9030000000       41.4240000000  PROC      124             0.0000000000
      1183       125  LEU       N               9.8880000000        6.2380000000       46.3640000000  PROC      125             0.0000000000
      1184       125  LEU       CA              9.9740000000        6.5180000000       47.7940000000  PROC      125             0.0000000000
      1185       125  LEU       C              11.1900000000        5.9690000000       48.5120000000  PROC      125             0.0000000000
      1186       125  LEU       O              11.3680000000        6.1850000000       49.7070000000  PROC      125             0.0000000000
      1187       125  LEU       CB              8.7060000000        6.0570000000       48.5100000000  PROC      125             0.0000000000
      1188       125  LEU       CG              7.4480000000        6.7580000000       48.0030000000  PROC      125             0.0000000000
      1189       125  LEU       CD1             6.1970000000        6.2230000000       48.6980000000  PROC      125             0.0000000000
      1190       125  LEU       CD2             7.5660000000        8.2800000000       48.0990000000  PROC      125             0.0000000000
      1191       125  LEU       H               9.1540000000        5.6620000000       46.0110000000  PROC      125             0.0000000000
      1192       126  LYS       N              12.0370000000        5.2730000000       47.7450000000  PROC      126             0.0000000000
      1193       126  LYS       CA             13.4220000000        5.1900000000       48.1920000000  PROC      126             0.0000000000
      1194       126  LYS       C              14.3260000000        6.0990000000       47.3840000000  PROC      126             0.0000000000
      1195       126  LYS       O              15.1870000000        6.7890000000       47.9130000000  PROC      126             0.0000000000
      1196       126  LYS       CB             13.9140000000        3.7470000000       48.1680000000  PROC      126             0.0000000000
      1197       126  LYS       CG             13.2520000000        2.9240000000       49.2740000000  PROC      126             0.0000000000
      1198       126  LYS       CD             13.6320000000        1.4430000000       49.2340000000  PROC      126             0.0000000000
      1199       126  LYS       CE             13.1860000000        0.7490000000       47.9450000000  PROC      126             0.0000000000
      1200       126  LYS       NZ             11.7420000000        0.9150000000       47.7860000000  PROC      126             0.0000000000
      1201       126  LYS       H              11.7480000000        4.9590000000       46.8410000000  PROC      126             0.0000000000
      1202       126  LYS       HZ1            11.3310000000        0.2870000000       47.0630000000  PROC      126             0.0000000000
      1203       126  LYS       HZ2            11.1970000000        0.6290000000       48.6310000000  PROC      126             0.0000000000
      1204       126  LYS       HZ3            11.4380000000        1.8850000000       47.5680000000  PROC      126             0.0000000000
      1205       127  SER       N              14.0680000000        6.0830000000       46.0720000000  PROC      127             0.0000000000
      1206       127  SER       CA             14.8600000000        6.8830000000       45.1410000000  PROC      127             0.0000000000
      1207       127  SER       C              14.5460000000        8.3770000000       45.1040000000  PROC      127             0.0000000000
      1208       127  SER       O              14.0660000000        8.9320000000       44.1200000000  PROC      127             0.0000000000
      1209       127  SER       CB             14.7550000000        6.2560000000       43.7510000000  PROC      127             0.0000000000
      1210       127  SER       OG             14.8120000000        4.8270000000       43.8780000000  PROC      127             0.0000000000
      1211       127  SER       H              13.3210000000        5.5310000000       45.7070000000  PROC      127             0.0000000000
      1212       127  SER       HG             13.9110000000        4.5240000000       43.9340000000  PROC      127             0.0000000000
      1213       128  GLY       N              14.8670000000        9.0210000000       46.2360000000  PROC      128             0.0000000000
      1214       128  GLY       CA             14.9570000000       10.4810000000       46.2630000000  PROC      128             0.0000000000
      1215       128  GLY       C              13.6810000000       11.3080000000       46.1770000000  PROC      128             0.0000000000
      1216       128  GLY       O              13.6710000000       12.4750000000       46.5550000000  PROC      128             0.0000000000
      1217       128  GLY       H              15.1670000000        8.4760000000       47.0190000000  PROC      128             0.0000000000
      1218       129  THR       N              12.6100000000       10.6940000000       45.6670000000  PROC      129             0.0000000000
      1219       129  THR       CA             11.5660000000       11.5800000000       45.1670000000  PROC      129             0.0000000000
      1220       129  THR       C              10.1810000000       11.1270000000       45.5910000000  PROC      129             0.0000000000
      1221       129  THR       O               9.9720000000        9.9710000000       45.9350000000  PROC      129             0.0000000000
      1222       129  THR       CB             11.6900000000       11.6590000000       43.6350000000  PROC      129             0.0000000000
      1223       129  THR       CG2            11.1270000000       12.9630000000       43.0600000000  PROC      129             0.0000000000
      1224       129  THR       OG1            13.0540000000       11.4870000000       43.2220000000  PROC      129             0.0000000000
      1225       129  THR       H              12.5620000000        9.7090000000       45.4960000000  PROC      129             0.0000000000
      1226       129  THR       HG1            13.3170000000       10.5970000000       43.4580000000  PROC      129             0.0000000000
      1227       130  ALA       N               9.2400000000       12.0740000000       45.5330000000  PROC      130             0.0000000000
      1228       130  ALA       CA              7.8490000000       11.6660000000       45.6480000000  PROC      130             0.0000000000
      1229       130  ALA       C               7.0330000000       12.3510000000       44.5790000000  PROC      130             0.0000000000
      1230       130  ALA       O               7.2410000000       13.5180000000       44.2600000000  PROC      130             0.0000000000
      1231       130  ALA       CB              7.2870000000       12.0460000000       47.0130000000  PROC      130             0.0000000000
      1232       130  ALA       H               9.4490000000       13.0360000000       45.3440000000  PROC      130             0.0000000000
      1233       131  SER       N               6.0920000000       11.5860000000       44.0300000000  PROC      131             0.0000000000
      1234       131  SER       CA              5.1660000000       12.1990000000       43.0880000000  PROC      131             0.0000000000
      1235       131  SER       C               3.7790000000       11.6050000000       43.1940000000  PROC      131             0.0000000000
      1236       131  SER       O               3.4680000000       10.5560000000       42.6460000000  PROC      131             0.0000000000
      1237       131  SER       CB              5.7200000000       12.1180000000       41.6650000000  PROC      131             0.0000000000
      1238       131  SER       OG              7.0880000000       12.5680000000       41.6540000000  PROC      131             0.0000000000
      1239       131  SER       H               6.1380000000       10.5910000000       44.1370000000  PROC      131             0.0000000000
      1240       131  SER       HG              7.1300000000       13.2550000000       42.3180000000  PROC      131             0.0000000000
      1241       132  VAL       N               2.9600000000       12.3190000000       43.9730000000  PROC      132             0.0000000000
      1242       132  VAL       CA              1.5890000000       11.8440000000       44.1430000000  PROC      132             0.0000000000
      1243       132  VAL       C               0.7480000000       12.2730000000       42.9580000000  PROC      132             0.0000000000
      1244       132  VAL       O               0.6980000000       13.4530000000       42.6310000000  PROC      132             0.0000000000
      1245       132  VAL       CB              0.9990000000       12.3950000000       45.4480000000  PROC      132             0.0000000000
      1246       132  VAL       CG1            -0.3830000000       11.8060000000       45.7250000000  PROC      132             0.0000000000
      1247       132  VAL       CG2             1.9490000000       12.1990000000       46.6320000000  PROC      132             0.0000000000
      1248       132  VAL       H               3.2480000000       13.2330000000       44.2630000000  PROC      132             0.0000000000
      1249       133  VAL       N               0.1180000000       11.2840000000       42.3150000000  PROC      133             0.0000000000
      1250       133  VAL       CA             -0.6250000000       11.6790000000       41.1200000000  PROC      133             0.0000000000
      1251       133  VAL       C              -2.1270000000       11.5800000000       41.3030000000  PROC      133             0.0000000000
      1252       133  VAL       O              -2.6930000000       10.5220000000       41.5370000000  PROC      133             0.0000000000
      1253       133  VAL       CB             -0.1410000000       10.8920000000       39.8910000000  PROC      133             0.0000000000
      1254       133  VAL       CG1            -0.8910000000       11.2740000000       38.6100000000  PROC      133             0.0000000000
      1255       133  VAL       CG2             1.3670000000       11.0770000000       39.7020000000  PROC      133             0.0000000000
      1256       133  VAL       H               0.1430000000       10.3410000000       42.6550000000  PROC      133             0.0000000000
      1257       134  CYS       N              -2.7600000000       12.7460000000       41.1990000000  PROC      134             0.0000000000
      1258       134  CYS       CA             -4.2180000000       12.7550000000       41.1900000000  PROC      134             0.0000000000
      1259       134  CYS       C              -4.7380000000       12.4930000000       39.7960000000  PROC      134             0.0000000000
      1260       134  CYS       O              -4.1510000000       12.9250000000       38.8090000000  PROC      134             0.0000000000
      1261       134  CYS       CB             -4.7100000000       14.1060000000       41.6980000000  PROC      134             0.0000000000
      1262       134  CYS       SG             -6.4560000000       14.2010000000       42.1460000000  PROC      134             0.0000000000
      1263       134  CYS       H              -2.2190000000       13.5480000000       40.9490000000  PROC      134             0.0000000000
      1264       135  LEU       N              -5.8560000000       11.7680000000       39.7530000000  PROC      135             0.0000000000
      1265       135  LEU       CA             -6.4720000000       11.5540000000       38.4540000000  PROC      135             0.0000000000
      1266       135  LEU       C              -7.8840000000       12.0830000000       38.4360000000  PROC      135             0.0000000000
      1267       135  LEU       O              -8.7700000000       11.6240000000       39.1420000000  PROC      135             0.0000000000
      1268       135  LEU       CB             -6.4350000000       10.0760000000       38.0580000000  PROC      135             0.0000000000
      1269       135  LEU       CG             -7.0510000000        9.7840000000       36.6830000000  PROC      135             0.0000000000
      1270       135  LEU       CD1            -6.3810000000       10.5790000000       35.5620000000  PROC      135             0.0000000000
      1271       135  LEU       CD2            -7.0910000000        8.2870000000       36.3860000000  PROC      135             0.0000000000
      1272       135  LEU       H              -6.3120000000       11.4710000000       40.5940000000  PROC      135             0.0000000000
      1273       136  LEU       N              -8.0480000000       13.0750000000       37.5740000000  PROC      136             0.0000000000
      1274       136  LEU       CA             -9.3800000000       13.5970000000       37.3240000000  PROC      136             0.0000000000
      1275       136  LEU       C              -9.8540000000       13.0010000000       36.0200000000  PROC      136             0.0000000000
      1276       136  LEU       O              -9.5860000000       13.5350000000       34.9520000000  PROC      136             0.0000000000
      1277       136  LEU       CB             -9.3520000000       15.1260000000       37.2070000000  PROC      136             0.0000000000
      1278       136  LEU       CG             -8.9250000000       15.9490000000       38.4300000000  PROC      136             0.0000000000
      1279       136  LEU       CD1            -7.4320000000       15.8770000000       38.7700000000  PROC      136             0.0000000000
      1280       136  LEU       CD2            -9.3290000000       17.4050000000       38.2280000000  PROC      136             0.0000000000
      1281       136  LEU       H              -7.2610000000       13.3860000000       37.0430000000  PROC      136             0.0000000000
      1282       137  ASN       N             -10.5160000000       11.8470000000       36.1270000000  PROC      137             0.0000000000
      1283       137  ASN       CA            -10.8730000000       11.2330000000       34.8490000000  PROC      137             0.0000000000
      1284       137  ASN       C             -12.2260000000       11.6710000000       34.3270000000  PROC      137             0.0000000000
      1285       137  ASN       O             -13.1370000000       11.9130000000       35.1090000000  PROC      137             0.0000000000
      1286       137  ASN       CB            -10.7980000000        9.7100000000       34.9440000000  PROC      137             0.0000000000
      1287       137  ASN       CG            -10.2030000000        9.1740000000       33.6600000000  PROC      137             0.0000000000
      1288       137  ASN       ND2           -11.0150000000        8.4000000000       32.9450000000  PROC      137             0.0000000000
      1289       137  ASN       OD1            -9.0580000000        9.4440000000       33.3240000000  PROC      137             0.0000000000
      1290       137  ASN       H             -10.7500000000       11.4420000000       37.0150000000  PROC      137             0.0000000000
      1291       137  ASN       HD21          -11.9780000000        8.2220000000       33.1600000000  PROC      137             0.0000000000
      1292       137  ASN       HD22          -10.6730000000        7.9580000000       32.1140000000  PROC      137             0.0000000000
      1293       138  ASN       N             -12.3250000000       11.7400000000       32.9870000000  PROC      138             0.0000000000
      1294       138  ASN       CA            -13.6270000000       11.9200000000       32.3210000000  PROC      138             0.0000000000
      1295       138  ASN       C             -14.4370000000       13.1390000000       32.7210000000  PROC      138             0.0000000000
      1296       138  ASN       O             -15.6280000000       13.0770000000       33.0040000000  PROC      138             0.0000000000
      1297       138  ASN       CB            -14.5430000000       10.6910000000       32.4170000000  PROC      138             0.0000000000
      1298       138  ASN       CG            -13.9960000000        9.5280000000       31.6240000000  PROC      138             0.0000000000
      1299       138  ASN       ND2           -13.9530000000        9.7190000000       30.3030000000  PROC      138             0.0000000000
      1300       138  ASN       OD1           -13.6300000000        8.5000000000       32.1760000000  PROC      138             0.0000000000
      1301       138  ASN       H             -11.4830000000       11.7100000000       32.4400000000  PROC      138             0.0000000000
      1302       138  ASN       HD21          -14.2570000000       10.5720000000       29.8700000000  PROC      138             0.0000000000
      1303       138  ASN       HD22          -13.6170000000        8.9840000000       29.7180000000  PROC      138             0.0000000000
      1304       139  PHE       N             -13.7450000000       14.2750000000       32.7160000000  PROC      139             0.0000000000
      1305       139  PHE       CA            -14.4900000000       15.4900000000       33.0140000000  PROC      139             0.0000000000
      1306       139  PHE       C             -14.5110000000       16.4500000000       31.8400000000  PROC      139             0.0000000000
      1307       139  PHE       O             -13.8320000000       16.2560000000       30.8390000000  PROC      139             0.0000000000
      1308       139  PHE       CB            -13.9810000000       16.1340000000       34.3110000000  PROC      139             0.0000000000
      1309       139  PHE       CG            -12.5940000000       16.7040000000       34.1390000000  PROC      139             0.0000000000
      1310       139  PHE       CD1           -11.4780000000       15.8450000000       34.0450000000  PROC      139             0.0000000000
      1311       139  PHE       CD2           -12.4490000000       18.1030000000       34.0590000000  PROC      139             0.0000000000
      1312       139  PHE       CE1           -10.2040000000       16.3960000000       33.8250000000  PROC      139             0.0000000000
      1313       139  PHE       CE2           -11.1740000000       18.6500000000       33.8420000000  PROC      139             0.0000000000
      1314       139  PHE       CZ            -10.0650000000       17.7920000000       33.7130000000  PROC      139             0.0000000000
      1315       139  PHE       H             -12.7920000000       14.2910000000       32.4100000000  PROC      139             0.0000000000
      1316       140  TYR       N             -15.3420000000       17.4820000000       32.0020000000  PROC      140             0.0000000000
      1317       140  TYR       CA            -15.4460000000       18.5340000000       30.9950000000  PROC      140             0.0000000000
      1318       140  TYR       C             -15.9890000000       19.7380000000       31.7370000000  PROC      140             0.0000000000
      1319       140  TYR       O             -16.9060000000       19.5310000000       32.5260000000  PROC      140             0.0000000000
      1320       140  TYR       CB            -16.3980000000       18.0860000000       29.8730000000  PROC      140             0.0000000000
      1321       140  TYR       CG            -16.4530000000       19.1200000000       28.7740000000  PROC      140             0.0000000000
      1322       140  TYR       CD1           -15.4570000000       19.1150000000       27.7760000000  PROC      140             0.0000000000
      1323       140  TYR       CD2           -17.4910000000       20.0730000000       28.7900000000  PROC      140             0.0000000000
      1324       140  TYR       CE1           -15.4880000000       20.1060000000       26.7820000000  PROC      140             0.0000000000
      1325       140  TYR       CE2           -17.5160000000       21.0660000000       27.7990000000  PROC      140             0.0000000000
      1326       140  TYR       CZ            -16.5160000000       21.0690000000       26.8060000000  PROC      140             0.0000000000
      1327       140  TYR       OH            -16.5710000000       22.0470000000       25.8370000000  PROC      140             0.0000000000
      1328       140  TYR       H             -15.8710000000       17.5790000000       32.8450000000  PROC      140             0.0000000000
      1329       140  TYR       HH            -15.8060000000       21.9640000000       25.2530000000  PROC      140             0.0000000000
      1330       141  PRO       N             -15.4570000000       20.9710000000       31.5190000000  PROC      141             0.0000000000
      1331       141  PRO       CA            -14.4140000000       21.3090000000       30.5340000000  PROC      141             0.0000000000
      1332       141  PRO       C             -13.0030000000       20.8490000000       30.9000000000  PROC      141             0.0000000000
      1333       141  PRO       O             -12.8220000000       19.8640000000       31.5970000000  PROC      141             0.0000000000
      1334       141  PRO       CB            -14.5860000000       22.8310000000       30.4290000000  PROC      141             0.0000000000
      1335       141  PRO       CG            -15.0010000000       23.2680000000       31.8300000000  PROC      141             0.0000000000
      1336       141  PRO       CD            -15.9340000000       22.1420000000       32.2480000000  PROC      141             0.0000000000
      1337       142  ARG       N             -12.0150000000       21.5790000000       30.3540000000  PROC      142             0.0000000000
      1338       142  ARG       CA            -10.6540000000       21.0510000000       30.3820000000  PROC      142             0.0000000000
      1339       142  ARG       C              -9.8370000000       21.4020000000       31.6230000000  PROC      142             0.0000000000
      1340       142  ARG       O              -9.4570000000       20.5520000000       32.4180000000  PROC      142             0.0000000000
      1341       142  ARG       CB             -9.9720000000       21.4770000000       29.0820000000  PROC      142             0.0000000000
      1342       142  ARG       CG             -8.7570000000       20.6410000000       28.7010000000  PROC      142             0.0000000000
      1343       142  ARG       CD             -8.0850000000       21.1470000000       27.4260000000  PROC      142             0.0000000000
      1344       142  ARG       NE             -7.0440000000       20.2200000000       26.9840000000  PROC      142             0.0000000000
      1345       142  ARG       CZ             -5.7560000000       20.3830000000       27.3380000000  PROC      142             0.0000000000
      1346       142  ARG       NH1            -5.3790000000       21.3900000000       28.1200000000  PROC      142             0.0000000000
      1347       142  ARG       NH2            -4.8720000000       19.4990000000       26.8970000000  PROC      142             0.0000000000
      1348       142  ARG       H             -12.1850000000       22.4440000000       29.8870000000  PROC      142             0.0000000000
      1349       142  ARG       HE             -7.2990000000       19.3990000000       26.4650000000  PROC      142             0.0000000000
      1350       142  ARG       HH11           -4.4330000000       21.5710000000       28.3730000000  PROC      142             0.0000000000
      1351       142  ARG       HH12           -6.0630000000       22.0150000000       28.5330000000  PROC      142             0.0000000000
      1352       142  ARG       HH21           -3.9050000000       19.5060000000       27.1420000000  PROC      142             0.0000000000
      1353       142  ARG       HH22           -5.2080000000       18.7550000000       26.3080000000  PROC      142             0.0000000000
      1354       143  GLU       N              -9.5940000000       22.7070000000       31.7740000000  PROC      143             0.0000000000
      1355       143  GLU       CA             -8.7950000000       23.1340000000       32.9210000000  PROC      143             0.0000000000
      1356       143  GLU       C              -9.5480000000       23.1460000000       34.2430000000  PROC      143             0.0000000000
      1357       143  GLU       O             -10.0990000000       24.1500000000       34.6820000000  PROC      143             0.0000000000
      1358       143  GLU       CB             -8.1650000000       24.4990000000       32.6220000000  PROC      143             0.0000000000
      1359       143  GLU       CG             -6.9100000000       24.4690000000       31.7310000000  PROC      143             0.0000000000
      1360       143  GLU       CD             -7.1450000000       23.7880000000       30.3900000000  PROC      143             0.0000000000
      1361       143  GLU       OE1            -8.0840000000       24.1410000000       29.6810000000  PROC      143             0.0000000000
      1362       143  GLU       OE2            -6.3830000000       22.8880000000       30.0560000000  PROC      143             0.0000000000
      1363       143  GLU       H              -9.7240000000       23.3480000000       31.0150000000  PROC      143             0.0000000000
      1364       144  ALA       N              -9.5470000000       21.9670000000       34.8800000000  PROC      144             0.0000000000
      1365       144  ALA       CA            -10.1340000000       21.9260000000       36.2180000000  PROC      144             0.0000000000
      1366       144  ALA       C              -9.2320000000       22.5030000000       37.2890000000  PROC      144             0.0000000000
      1367       144  ALA       O              -8.0100000000       22.4670000000       37.2150000000  PROC      144             0.0000000000
      1368       144  ALA       CB            -10.4820000000       20.5000000000       36.6290000000  PROC      144             0.0000000000
      1369       144  ALA       H              -9.1130000000       21.1860000000       34.4280000000  PROC      144             0.0000000000
      1370       145  LYS       N              -9.8970000000       23.0350000000       38.3200000000  PROC      145             0.0000000000
      1371       145  LYS       CA             -9.1020000000       23.6190000000       39.3910000000  PROC      145             0.0000000000
      1372       145  LYS       C              -8.7100000000       22.5940000000       40.4430000000  PROC      145             0.0000000000
      1373       145  LYS       O              -9.3250000000       22.4630000000       41.5000000000  PROC      145             0.0000000000
      1374       145  LYS       CB             -9.8470000000       24.8060000000       40.0060000000  PROC      145             0.0000000000
      1375       145  LYS       CG             -9.0430000000       25.5200000000       41.0940000000  PROC      145             0.0000000000
      1376       145  LYS       CD             -9.9030000000       25.7400000000       42.3350000000  PROC      145             0.0000000000
      1377       145  LYS       CE             -9.1950000000       25.3410000000       43.6310000000  PROC      145             0.0000000000
      1378       145  LYS       NZ             -8.9510000000       23.8890000000       43.7130000000  PROC      145             0.0000000000
      1379       145  LYS       H             -10.8830000000       22.9040000000       38.4220000000  PROC      145             0.0000000000
      1380       145  LYS       HZ1            -8.5130000000       23.6720000000       44.6340000000  PROC      145             0.0000000000
      1381       145  LYS       HZ2            -9.8390000000       23.3500000000       43.6460000000  PROC      145             0.0000000000
      1382       145  LYS       HZ3            -8.3150000000       23.5480000000       42.9600000000  PROC      145             0.0000000000
      1383       146  VAL       N              -7.6240000000       21.8860000000       40.1260000000  PROC      146             0.0000000000
      1384       146  VAL       CA             -7.0790000000       20.9910000000       41.1530000000  PROC      146             0.0000000000
      1385       146  VAL       C              -6.4880000000       21.7750000000       42.3330000000  PROC      146             0.0000000000
      1386       146  VAL       O              -6.7600000000       22.9710000000       42.4660000000  PROC      146             0.0000000000
      1387       146  VAL       CB             -6.0850000000       19.9680000000       40.5610000000  PROC      146             0.0000000000
      1388       146  VAL       CG1            -6.3200000000       18.5930000000       41.1910000000  PROC      146             0.0000000000
      1389       146  VAL       CG2            -6.1410000000       19.8600000000       39.0340000000  PROC      146             0.0000000000
      1390       146  VAL       H              -7.1740000000       22.0910000000       39.2530000000  PROC      146             0.0000000000
      1391       147  GLN       N              -5.7040000000       21.0770000000       43.1740000000  PROC      147             0.0000000000
      1392       147  GLN       CA             -4.9410000000       21.6700000000       44.2720000000  PROC      147             0.0000000000
      1393       147  GLN       C              -4.2590000000       20.5490000000       45.0130000000  PROC      147             0.0000000000
      1394       147  GLN       O              -4.7370000000       19.4200000000       44.9990000000  PROC      147             0.0000000000
      1395       147  GLN       CB             -5.8270000000       22.4220000000       45.2610000000  PROC      147             0.0000000000
      1396       147  GLN       CG             -5.3230000000       23.8390000000       45.5270000000  PROC      147             0.0000000000
      1397       147  GLN       CD             -6.4640000000       24.6330000000       46.1150000000  PROC      147             0.0000000000
      1398       147  GLN       NE2            -6.0950000000       25.7340000000       46.7700000000  PROC      147             0.0000000000
      1399       147  GLN       OE1            -7.6300000000       24.2910000000       45.9620000000  PROC      147             0.0000000000
      1400       147  GLN       H              -5.5720000000       20.0920000000       43.0590000000  PROC      147             0.0000000000
      1401       147  GLN       HE21           -5.1300000000       25.9790000000       46.8500000000  PROC      147             0.0000000000
      1402       147  GLN       HE22           -6.7970000000       26.3060000000       47.1900000000  PROC      147             0.0000000000
      1403       148  TRP       N              -3.1460000000       20.8980000000       45.6580000000  PROC      148             0.0000000000
      1404       148  TRP       CA             -2.5080000000       19.8510000000       46.4380000000  PROC      148             0.0000000000
      1405       148  TRP       C              -2.4660000000       20.1930000000       47.8980000000  PROC      148             0.0000000000
      1406       148  TRP       O              -2.4860000000       21.3560000000       48.2830000000  PROC      148             0.0000000000
      1407       148  TRP       CB             -1.1050000000       19.5820000000       45.9210000000  PROC      148             0.0000000000
      1408       148  TRP       CG             -1.1950000000       18.7170000000       44.6980000000  PROC      148             0.0000000000
      1409       148  TRP       CD1            -0.9840000000       19.1080000000       43.3700000000  PROC      148             0.0000000000
      1410       148  TRP       CD2            -1.5130000000       17.3130000000       44.6470000000  PROC      148             0.0000000000
      1411       148  TRP       CE2            -1.4730000000       16.9250000000       43.2700000000  PROC      148             0.0000000000
      1412       148  TRP       CE3            -1.8220000000       16.3620000000       45.6420000000  PROC      148             0.0000000000
      1413       148  TRP       NE1            -1.1480000000       18.0580000000       42.5270000000  PROC      148             0.0000000000
      1414       148  TRP       CZ2            -1.7370000000       15.5860000000       42.9160000000  PROC      148             0.0000000000
      1415       148  TRP       CZ3            -2.0860000000       15.0270000000       45.2760000000  PROC      148             0.0000000000
      1416       148  TRP       CH2            -2.0420000000       14.6420000000       43.9200000000  PROC      148             0.0000000000
      1417       148  TRP       H              -2.7840000000       21.8310000000       45.6740000000  PROC      148             0.0000000000
      1418       148  TRP       HE1            -1.1360000000       18.1220000000       41.5430000000  PROC      148             0.0000000000
      1419       149  LYS       N              -2.4040000000       19.1200000000       48.6880000000  PROC      149             0.0000000000
      1420       149  LYS       CA             -2.3270000000       19.2840000000       50.1300000000  PROC      149             0.0000000000
      1421       149  LYS       C              -1.4300000000       18.2530000000       50.7630000000  PROC      149             0.0000000000
      1422       149  LYS       O              -1.3890000000       17.0910000000       50.3770000000  PROC      149             0.0000000000
      1423       149  LYS       CB             -3.7070000000       19.1950000000       50.7710000000  PROC      149             0.0000000000
      1424       149  LYS       CG             -4.5130000000       20.4800000000       50.6330000000  PROC      149             0.0000000000
      1425       149  LYS       CD             -5.9100000000       20.3250000000       51.2090000000  PROC      149             0.0000000000
      1426       149  LYS       CE             -6.6480000000       21.6560000000       51.2500000000  PROC      149             0.0000000000
      1427       149  LYS       NZ             -7.9990000000       21.3970000000       51.7490000000  PROC      149             0.0000000000
      1428       149  LYS       H              -2.4730000000       18.1980000000       48.2990000000  PROC      149             0.0000000000
      1429       149  LYS       HZ1            -8.6780000000       22.0650000000       51.3210000000  PROC      149             0.0000000000
      1430       149  LYS       HZ2            -8.3300000000       20.4920000000       51.3550000000  PROC      149             0.0000000000
      1431       149  LYS       HZ3            -8.0410000000       21.3560000000       52.7880000000  PROC      149             0.0000000000
      1432       150  VAL       N              -0.7320000000       18.7550000000       51.7770000000  PROC      150             0.0000000000
      1433       150  VAL       CA              0.0550000000       17.9110000000       52.6630000000  PROC      150             0.0000000000
      1434       150  VAL       C              -0.4840000000       18.1850000000       54.0560000000  PROC      150             0.0000000000
      1435       150  VAL       O              -0.4980000000       19.3220000000       54.5050000000  PROC      150             0.0000000000
      1436       150  VAL       CB              1.5300000000       18.2980000000       52.4870000000  PROC      150             0.0000000000
      1437       150  VAL       CG1             2.4200000000       17.8820000000       53.6470000000  PROC      150             0.0000000000
      1438       150  VAL       CG2             2.0660000000       17.7320000000       51.1710000000  PROC      150             0.0000000000
      1439       150  VAL       H              -0.8180000000       19.7300000000       51.9930000000  PROC      150             0.0000000000
      1440       151  ASP       N              -1.0320000000       17.1200000000       54.6680000000  PROC      151             0.0000000000
      1441       151  ASP       CA             -1.8380000000       17.2520000000       55.8940000000  PROC      151             0.0000000000
      1442       151  ASP       C              -2.7510000000       18.4740000000       55.9590000000  PROC      151             0.0000000000
      1443       151  ASP       O              -2.7770000000       19.2510000000       56.9040000000  PROC      151             0.0000000000
      1444       151  ASP       CB             -0.9840000000       17.1120000000       57.1640000000  PROC      151             0.0000000000
      1445       151  ASP       CG             -0.6300000000       15.6530000000       57.4040000000  PROC      151             0.0000000000
      1446       151  ASP       OD1            -1.4610000000       14.8980000000       57.9020000000  PROC      151             0.0000000000
      1447       151  ASP       OD2             0.4800000000       15.2470000000       57.0880000000  PROC      151             0.0000000000
      1448       151  ASP       H              -0.7960000000       16.2190000000       54.3040000000  PROC      151             0.0000000000
      1449       152  ASN       N              -3.4960000000       18.6190000000       54.8440000000  PROC      152             0.0000000000
      1450       152  ASN       CA             -4.4010000000       19.7580000000       54.6170000000  PROC      152             0.0000000000
      1451       152  ASN       C              -3.7630000000       21.1350000000       54.4130000000  PROC      152             0.0000000000
      1452       152  ASN       O              -4.4010000000       22.0450000000       53.8970000000  PROC      152             0.0000000000
      1453       152  ASN       CB             -5.5670000000       19.7930000000       55.6300000000  PROC      152             0.0000000000
      1454       152  ASN       CG             -6.6130000000       20.8440000000       55.2710000000  PROC      152             0.0000000000
      1455       152  ASN       ND2            -6.7140000000       21.8150000000       56.1820000000  PROC      152             0.0000000000
      1456       152  ASN       OD1            -7.2990000000       20.7980000000       54.2530000000  PROC      152             0.0000000000
      1457       152  ASN       H              -3.3590000000       17.9300000000       54.1350000000  PROC      152             0.0000000000
      1458       152  ASN       HD21           -6.1290000000       21.8160000000       56.9930000000  PROC      152             0.0000000000
      1459       152  ASN       HD22           -7.3750000000       22.5500000000       56.0470000000  PROC      152             0.0000000000
      1460       153  ALA       N              -2.4820000000       21.2620000000       54.7890000000  PROC      153             0.0000000000
      1461       153  ALA       CA             -1.7790000000       22.4780000000       54.3910000000  PROC      153             0.0000000000
      1462       153  ALA       C              -1.5870000000       22.5230000000       52.8870000000  PROC      153             0.0000000000
      1463       153  ALA       O              -1.5110000000       21.5020000000       52.2130000000  PROC      153             0.0000000000
      1464       153  ALA       CB             -0.4160000000       22.5710000000       55.0790000000  PROC      153             0.0000000000
      1465       153  ALA       H              -1.9650000000       20.5030000000       55.1860000000  PROC      153             0.0000000000
      1466       154  LEU       N              -1.5700000000       23.7600000000       52.3840000000  PROC      154             0.0000000000
      1467       154  LEU       CA             -1.6260000000       23.8810000000       50.9330000000  PROC      154             0.0000000000
      1468       154  LEU       C              -0.2970000000       23.6310000000       50.2460000000  PROC      154             0.0000000000
      1469       154  LEU       O               0.7680000000       23.9130000000       50.7830000000  PROC      154             0.0000000000
      1470       154  LEU       CB             -2.1980000000       25.2510000000       50.5640000000  PROC      154             0.0000000000
      1471       154  LEU       CG             -2.8800000000       25.2740000000       49.1970000000  PROC      154             0.0000000000
      1472       154  LEU       CD1            -4.0610000000       24.3030000000       49.1520000000  PROC      154             0.0000000000
      1473       154  LEU       CD2            -3.2690000000       26.6920000000       48.7790000000  PROC      154             0.0000000000
      1474       154  LEU       H              -1.4920000000       24.5530000000       52.9830000000  PROC      154             0.0000000000
      1475       155  GLN       N              -0.4120000000       23.0970000000       49.0280000000  PROC      155             0.0000000000
      1476       155  GLN       CA              0.7370000000       23.0020000000       48.1360000000  PROC      155             0.0000000000
      1477       155  GLN       C               0.3440000000       23.6120000000       46.8090000000  PROC      155             0.0000000000
      1478       155  GLN       O              -0.8370000000       23.6780000000       46.4800000000  PROC      155             0.0000000000
      1479       155  GLN       CB              1.1390000000       21.5430000000       47.9440000000  PROC      155             0.0000000000
      1480       155  GLN       CG              1.5610000000       20.8260000000       49.2250000000  PROC      155             0.0000000000
      1481       155  GLN       CD              2.9800000000       21.2060000000       49.5880000000  PROC      155             0.0000000000
      1482       155  GLN       NE2             3.0820000000       22.1880000000       50.4850000000  PROC      155             0.0000000000
      1483       155  GLN       OE1             3.9390000000       20.6290000000       49.0980000000  PROC      155             0.0000000000
      1484       155  GLN       H              -1.3110000000       22.8270000000       48.6760000000  PROC      155             0.0000000000
      1485       155  GLN       HE21            2.2780000000       22.6790000000       50.8290000000  PROC      155             0.0000000000
      1486       155  GLN       HE22            3.9910000000       22.4410000000       50.8060000000  PROC      155             0.0000000000
      1487       156  SER       N               1.3730000000       24.0780000000       46.0940000000  PROC      156             0.0000000000
      1488       156  SER       CA              1.1670000000       24.8100000000       44.8470000000  PROC      156             0.0000000000
      1489       156  SER       C               2.5330000000       25.0490000000       44.2480000000  PROC      156             0.0000000000
      1490       156  SER       O               3.5180000000       25.1440000000       44.9710000000  PROC      156             0.0000000000
      1491       156  SER       CB              0.4630000000       26.1510000000       45.1100000000  PROC      156             0.0000000000
      1492       156  SER       OG              0.0490000000       26.7610000000       43.8820000000  PROC      156             0.0000000000
      1493       156  SER       H               2.3210000000       23.9030000000       46.3730000000  PROC      156             0.0000000000
      1494       156  SER       HG             -0.3450000000       27.5930000000       44.1120000000  PROC      156             0.0000000000
      1495       157  GLY       N               2.5830000000       25.1180000000       42.9130000000  PROC      157             0.0000000000
      1496       157  GLY       CA              3.9010000000       25.3050000000       42.3080000000  PROC      157             0.0000000000
      1497       157  GLY       C               4.5860000000       23.9780000000       42.0550000000  PROC      157             0.0000000000
      1498       157  GLY       O               4.9600000000       23.6340000000       40.9410000000  PROC      157             0.0000000000
      1499       157  GLY       H               1.7740000000       24.8810000000       42.3690000000  PROC      157             0.0000000000
      1500       158  ASN       N               4.6770000000       23.2010000000       43.1400000000  PROC      158             0.0000000000
      1501       158  ASN       CA              5.0500000000       21.7920000000       43.0090000000  PROC      158             0.0000000000
      1502       158  ASN       C               3.9080000000       20.8880000000       42.5520000000  PROC      158             0.0000000000
      1503       158  ASN       O               3.6640000000       19.8130000000       43.0870000000  PROC      158             0.0000000000
      1504       158  ASN       CB              5.6840000000       21.2870000000       44.3140000000  PROC      158             0.0000000000
      1505       158  ASN       CG              4.7060000000       21.2830000000       45.4820000000  PROC      158             0.0000000000
      1506       158  ASN       ND2             5.0280000000       20.3920000000       46.4190000000  PROC      158             0.0000000000
      1507       158  ASN       OD1             3.7530000000       22.0530000000       45.5570000000  PROC      158             0.0000000000
      1508       158  ASN       H               4.3560000000       23.5460000000       44.0260000000  PROC      158             0.0000000000
      1509       158  ASN       HD21            5.7810000000       19.7470000000       46.2690000000  PROC      158             0.0000000000
      1510       158  ASN       HD22            4.5310000000       20.3660000000       47.2890000000  PROC      158             0.0000000000
      1511       159  SER       N               3.2190000000       21.3990000000       41.5300000000  PROC      159             0.0000000000
      1512       159  SER       CA              1.9630000000       20.8310000000       41.0650000000  PROC      159             0.0000000000
      1513       159  SER       C               2.0430000000       20.7030000000       39.5590000000  PROC      159             0.0000000000
      1514       159  SER       O               1.7890000000       21.6470000000       38.8160000000  PROC      159             0.0000000000
      1515       159  SER       CB              0.8480000000       21.7870000000       41.4900000000  PROC      159             0.0000000000
      1516       159  SER       OG              1.2600000000       23.1370000000       41.2080000000  PROC      159             0.0000000000
      1517       159  SER       H               3.5310000000       22.2340000000       41.0790000000  PROC      159             0.0000000000
      1518       159  SER       HG              1.2690000000       23.1660000000       40.2510000000  PROC      159             0.0000000000
      1519       160  GLN       N               2.4980000000       19.5170000000       39.1450000000  PROC      160             0.0000000000
      1520       160  GLN       CA              2.6740000000       19.3360000000       37.7090000000  PROC      160             0.0000000000
      1521       160  GLN       C               1.4320000000       18.7720000000       37.0530000000  PROC      160             0.0000000000
      1522       160  GLN       O               1.2120000000       17.5670000000       36.9950000000  PROC      160             0.0000000000
      1523       160  GLN       CB              3.9000000000       18.4740000000       37.4200000000  PROC      160             0.0000000000
      1524       160  GLN       CG              5.1620000000       19.0040000000       38.1010000000  PROC      160             0.0000000000
      1525       160  GLN       CD              6.3490000000       18.2120000000       37.6040000000  PROC      160             0.0000000000
      1526       160  GLN       NE2             6.8250000000       17.3200000000       38.4730000000  PROC      160             0.0000000000
      1527       160  GLN       OE1             6.8180000000       18.3890000000       36.4910000000  PROC      160             0.0000000000
      1528       160  GLN       H               2.5930000000       18.7730000000       39.8060000000  PROC      160             0.0000000000
      1529       160  GLN       HE21            6.4260000000       17.2170000000       39.3870000000  PROC      160             0.0000000000
      1530       160  GLN       HE22            7.5950000000       16.7570000000       38.1810000000  PROC      160             0.0000000000
      1531       161  GLU       N               0.6200000000       19.7160000000       36.5860000000  PROC      161             0.0000000000
      1532       161  GLU       CA             -0.6950000000       19.3120000000       36.1000000000  PROC      161             0.0000000000
      1533       161  GLU       C              -0.7040000000       19.1760000000       34.5900000000  PROC      161             0.0000000000
      1534       161  GLU       O              -0.1140000000       19.9850000000       33.8840000000  PROC      161             0.0000000000
      1535       161  GLU       CB             -1.7410000000       20.3390000000       36.5470000000  PROC      161             0.0000000000
      1536       161  GLU       CG             -1.4300000000       21.0730000000       37.8630000000  PROC      161             0.0000000000
      1537       161  GLU       CD             -1.6170000000       20.1960000000       39.0880000000  PROC      161             0.0000000000
      1538       161  GLU       OE1            -2.5780000000       20.4260000000       39.8120000000  PROC      161             0.0000000000
      1539       161  GLU       OE2            -0.8100000000       19.3020000000       39.3500000000  PROC      161             0.0000000000
      1540       161  GLU       H               0.8860000000       20.6770000000       36.6450000000  PROC      161             0.0000000000
      1541       162  SER       N              -1.3920000000       18.1340000000       34.1130000000  PROC      162             0.0000000000
      1542       162  SER       CA             -1.4940000000       17.9700000000       32.6660000000  PROC      162             0.0000000000
      1543       162  SER       C              -2.8630000000       17.4500000000       32.2890000000  PROC      162             0.0000000000
      1544       162  SER       O              -3.4880000000       16.7130000000       33.0420000000  PROC      162             0.0000000000
      1545       162  SER       CB             -0.3900000000       17.0450000000       32.1450000000  PROC      162             0.0000000000
      1546       162  SER       OG             -0.4010000000       17.0310000000       30.7130000000  PROC      162             0.0000000000
      1547       162  SER       H              -1.8210000000       17.4750000000       34.7330000000  PROC      162             0.0000000000
      1548       162  SER       HG              0.3980000000       16.5760000000       30.4490000000  PROC      162             0.0000000000
      1549       163  VAL       N              -3.3160000000       17.8930000000       31.1080000000  PROC      163             0.0000000000
      1550       163  VAL       CA             -4.6700000000       17.5370000000       30.6860000000  PROC      163             0.0000000000
      1551       163  VAL       C              -4.6160000000       16.9370000000       29.2940000000  PROC      163             0.0000000000
      1552       163  VAL       O              -3.8320000000       17.3830000000       28.4600000000  PROC      163             0.0000000000
      1553       163  VAL       CB             -5.6120000000       18.7560000000       30.6760000000  PROC      163             0.0000000000
      1554       163  VAL       CG1            -7.0560000000       18.3090000000       30.9100000000  PROC      163             0.0000000000
      1555       163  VAL       CG2            -5.2070000000       19.8700000000       31.6450000000  PROC      163             0.0000000000
      1556       163  VAL       H              -2.6860000000       18.3650000000       30.4930000000  PROC      163             0.0000000000
      1557       164  THR       N              -5.4600000000       15.9200000000       29.0690000000  PROC      164             0.0000000000
      1558       164  THR       CA             -5.4650000000       15.2820000000       27.7540000000  PROC      164             0.0000000000
      1559       164  THR       C              -5.9470000000       16.1910000000       26.6350000000  PROC      164             0.0000000000
      1560       164  THR       O              -6.3930000000       17.3180000000       26.8400000000  PROC      164             0.0000000000
      1561       164  THR       CB             -6.3060000000       13.9950000000       27.7860000000  PROC      164             0.0000000000
      1562       164  THR       CG2            -5.7100000000       12.9230000000       28.6950000000  PROC      164             0.0000000000
      1563       164  THR       OG1            -7.6620000000       14.2780000000       28.1550000000  PROC      164             0.0000000000
      1564       164  THR       H              -6.1210000000       15.6490000000       29.7700000000  PROC      164             0.0000000000
      1565       164  THR       HG1            -8.1280000000       14.4100000000       27.3250000000  PROC      164             0.0000000000
      1566       165  GLU       N              -5.8720000000       15.6290000000       25.4260000000  PROC      165             0.0000000000
      1567       165  GLU       CA             -6.7660000000       16.1880000000       24.4210000000  PROC      165             0.0000000000
      1568       165  GLU       C              -8.1050000000       15.4810000000       24.4950000000  PROC      165             0.0000000000
      1569       165  GLU       O              -8.3380000000       14.7030000000       25.4170000000  PROC      165             0.0000000000
      1570       165  GLU       CB             -6.0950000000       16.1420000000       23.0490000000  PROC      165             0.0000000000
      1571       165  GLU       CG             -4.9770000000       17.1880000000       22.9550000000  PROC      165             0.0000000000
      1572       165  GLU       CD             -5.5590000000       18.5870000000       22.8190000000  PROC      165             0.0000000000
      1573       165  GLU       OE1            -5.9830000000       19.1930000000       23.8060000000  PROC      165             0.0000000000
      1574       165  GLU       OE2            -5.5870000000       19.0950000000       21.7040000000  PROC      165             0.0000000000
      1575       165  GLU       H              -5.4630000000       14.7300000000       25.2930000000  PROC      165             0.0000000000
      1576       166  GLN       N              -8.9760000000       15.8100000000       23.5390000000  PROC      166             0.0000000000
      1577       166  GLN       CA            -10.3480000000       15.3420000000       23.6880000000  PROC      166             0.0000000000
      1578       166  GLN       C             -10.6070000000       14.0100000000       23.0140000000  PROC      166             0.0000000000
      1579       166  GLN       O             -10.0890000000       13.7220000000       21.9410000000  PROC      166             0.0000000000
      1580       166  GLN       CB            -11.2710000000       16.4440000000       23.1790000000  PROC      166             0.0000000000
      1581       166  GLN       CG            -12.6840000000       16.4390000000       23.7490000000  PROC      166             0.0000000000
      1582       166  GLN       CD            -13.3380000000       17.7680000000       23.4390000000  PROC      166             0.0000000000
      1583       166  GLN       NE2           -14.3180000000       18.0950000000       24.2820000000  PROC      166             0.0000000000
      1584       166  GLN       OE1           -12.9540000000       18.4820000000       22.5240000000  PROC      166             0.0000000000
      1585       166  GLN       H              -8.7100000000       16.3490000000       22.7430000000  PROC      166             0.0000000000
      1586       166  GLN       HE21          -14.6810000000       17.4450000000       24.9510000000  PROC      166             0.0000000000
      1587       166  GLN       HE22          -14.6800000000       19.0330000000       24.2510000000  PROC      166             0.0000000000
      1588       167  ASP       N             -11.4380000000       13.2140000000       23.7010000000  PROC      167             0.0000000000
      1589       167  ASP       CA            -11.9140000000       11.9750000000       23.0820000000  PROC      167             0.0000000000
      1590       167  ASP       C             -12.8460000000       12.2470000000       21.8940000000  PROC      167             0.0000000000
      1591       167  ASP       O             -13.3670000000       13.3420000000       21.7170000000  PROC      167             0.0000000000
      1592       167  ASP       CB            -12.5350000000       11.1050000000       24.1950000000  PROC      167             0.0000000000
      1593       167  ASP       CG            -13.3220000000        9.9220000000       23.6600000000  PROC      167             0.0000000000
      1594       167  ASP       OD1           -12.7740000000        9.1050000000       22.9280000000  PROC      167             0.0000000000
      1595       167  ASP       OD2           -14.5180000000        9.8700000000       23.9030000000  PROC      167             0.0000000000
      1596       167  ASP       H             -11.7590000000       13.5080000000       24.6030000000  PROC      167             0.0000000000
      1597       168  SER       N             -13.0200000000       11.2050000000       21.0720000000  PROC      168             0.0000000000
      1598       168  SER       CA            -13.9100000000       11.3020000000       19.9220000000  PROC      168             0.0000000000
      1599       168  SER       C             -15.3890000000       11.0980000000       20.2140000000  PROC      168             0.0000000000
      1600       168  SER       O             -16.2330000000       11.5500000000       19.4430000000  PROC      168             0.0000000000
      1601       168  SER       CB            -13.4660000000       10.3010000000       18.8460000000  PROC      168             0.0000000000
      1602       168  SER       OG            -14.1960000000       10.4770000000       17.6140000000  PROC      168             0.0000000000
      1603       168  SER       H             -12.6520000000       10.3290000000       21.3920000000  PROC      168             0.0000000000
      1604       168  SER       HG            -13.5740000000       10.9230000000       17.0430000000  PROC      168             0.0000000000
      1605       169  LYS       N             -15.6950000000       10.3250000000       21.2660000000  PROC      169             0.0000000000
      1606       169  LYS       CA            -17.0880000000        9.8760000000       21.3070000000  PROC      169             0.0000000000
      1607       169  LYS       C             -17.9150000000       10.2770000000       22.5090000000  PROC      169             0.0000000000
      1608       169  LYS       O             -19.0220000000       10.7770000000       22.3670000000  PROC      169             0.0000000000
      1609       169  LYS       CB            -17.1910000000        8.3830000000       20.9760000000  PROC      169             0.0000000000
      1610       169  LYS       CG            -16.9940000000        8.1780000000       19.4700000000  PROC      169             0.0000000000
      1611       169  LYS       CD            -18.1220000000        8.8360000000       18.6650000000  PROC      169             0.0000000000
      1612       169  LYS       CE            -17.7460000000        9.2330000000       17.2340000000  PROC      169             0.0000000000
      1613       169  LYS       NZ            -16.8930000000       10.4290000000       17.2390000000  PROC      169             0.0000000000
      1614       169  LYS       H             -15.0130000000       10.0290000000       21.9450000000  PROC      169             0.0000000000
      1615       169  LYS       HZ1           -17.0770000000       10.9740000000       16.3680000000  PROC      169             0.0000000000
      1616       169  LYS       HZ2           -17.1120000000       11.0380000000       18.0560000000  PROC      169             0.0000000000
      1617       169  LYS       HZ3           -15.8780000000       10.2010000000       17.3030000000  PROC      169             0.0000000000
      1618       170  ASP       N             -17.3310000000       10.0930000000       23.6930000000  PROC      170             0.0000000000
      1619       170  ASP       CA            -17.8860000000       10.8810000000       24.7920000000  PROC      170             0.0000000000
      1620       170  ASP       C             -17.3500000000       12.3080000000       24.7360000000  PROC      170             0.0000000000
      1621       170  ASP       O             -18.0620000000       13.2880000000       24.9290000000  PROC      170             0.0000000000
      1622       170  ASP       CB            -17.6170000000       10.1910000000       26.1400000000  PROC      170             0.0000000000
      1623       170  ASP       CG            -18.1300000000       11.0410000000       27.2900000000  PROC      170             0.0000000000
      1624       170  ASP       OD1           -19.3320000000       11.0950000000       27.5340000000  PROC      170             0.0000000000
      1625       170  ASP       OD2           -17.3300000000       11.7270000000       27.9080000000  PROC      170             0.0000000000
      1626       170  ASP       H             -16.4460000000        9.6320000000       23.7750000000  PROC      170             0.0000000000
      1627       171  SER       N             -16.0460000000       12.3710000000       24.4170000000  PROC      171             0.0000000000
      1628       171  SER       CA            -15.3450000000       13.6480000000       24.2720000000  PROC      171             0.0000000000
      1629       171  SER       C             -15.0810000000       14.4000000000       25.5670000000  PROC      171             0.0000000000
      1630       171  SER       O             -15.1160000000       15.6240000000       25.6350000000  PROC      171             0.0000000000
      1631       171  SER       CB            -15.9920000000       14.5380000000       23.1940000000  PROC      171             0.0000000000
      1632       171  SER       OG            -16.0470000000       13.8170000000       21.9530000000  PROC      171             0.0000000000
      1633       171  SER       H             -15.5490000000       11.5070000000       24.3210000000  PROC      171             0.0000000000
      1634       171  SER       HG            -15.1370000000       13.7880000000       21.6600000000  PROC      171             0.0000000000
      1635       172  THR       N             -14.7760000000       13.6120000000       26.6040000000  PROC      172             0.0000000000
      1636       172  THR       CA            -14.2420000000       14.2920000000       27.7790000000  PROC      172             0.0000000000
      1637       172  THR       C             -12.7310000000       14.4730000000       27.7240000000  PROC      172             0.0000000000
      1638       172  THR       O             -12.0770000000       14.1470000000       26.7360000000  PROC      172             0.0000000000
      1639       172  THR       CB            -14.6790000000       13.5690000000       29.0560000000  PROC      172             0.0000000000
      1640       172  THR       CG2           -16.0260000000       14.0920000000       29.5550000000  PROC      172             0.0000000000
      1641       172  THR       OG1           -14.7150000000       12.1480000000       28.8660000000  PROC      172             0.0000000000
      1642       172  THR       H             -14.7610000000       12.6150000000       26.5430000000  PROC      172             0.0000000000
      1643       172  THR       HG1           -15.5850000000       11.9540000000       28.5090000000  PROC      172             0.0000000000
      1644       173  TYR       N             -12.2240000000       15.0120000000       28.8410000000  PROC      173             0.0000000000
      1645       173  TYR       CA            -10.7930000000       15.1210000000       29.0890000000  PROC      173             0.0000000000
      1646       173  TYR       C             -10.4740000000       14.3960000000       30.3830000000  PROC      173             0.0000000000
      1647       173  TYR       O             -11.3650000000       14.0860000000       31.1670000000  PROC      173             0.0000000000
      1648       173  TYR       CB            -10.3960000000       16.5900000000       29.2670000000  PROC      173             0.0000000000
      1649       173  TYR       CG            -10.5810000000       17.4000000000       28.0060000000  PROC      173             0.0000000000
      1650       173  TYR       CD1            -9.5410000000       17.4080000000       27.0570000000  PROC      173             0.0000000000
      1651       173  TYR       CD2           -11.7630000000       18.1490000000       27.8240000000  PROC      173             0.0000000000
      1652       173  TYR       CE1            -9.6630000000       18.2230000000       25.9220000000  PROC      173             0.0000000000
      1653       173  TYR       CE2           -11.8860000000       18.9610000000       26.6830000000  PROC      173             0.0000000000
      1654       173  TYR       CZ            -10.8260000000       19.0000000000       25.7540000000  PROC      173             0.0000000000
      1655       173  TYR       OH            -10.9030000000       19.8140000000       24.6440000000  PROC      173             0.0000000000
      1656       173  TYR       H             -12.8250000000       15.2910000000       29.5900000000  PROC      173             0.0000000000
      1657       173  TYR       HH            -11.8060000000       20.1290000000       24.5360000000  PROC      173             0.0000000000
      1658       174  SER       N              -9.1730000000       14.1930000000       30.5940000000  PROC      174             0.0000000000
      1659       174  SER       CA             -8.7300000000       13.7920000000       31.9230000000  PROC      174             0.0000000000
      1660       174  SER       C              -7.5230000000       14.6140000000       32.3250000000  PROC      174             0.0000000000
      1661       174  SER       O              -6.8210000000       15.1420000000       31.4700000000  PROC      174             0.0000000000
      1662       174  SER       CB             -8.4000000000       12.3020000000       31.9600000000  PROC      174             0.0000000000
      1663       174  SER       OG             -9.5600000000       11.5210000000       31.6450000000  PROC      174             0.0000000000
      1664       174  SER       H              -8.4970000000       14.3780000000       29.8790000000  PROC      174             0.0000000000
      1665       174  SER       HG             -9.3120000000       10.6250000000       31.8740000000  PROC      174             0.0000000000
      1666       175  LEU       N              -7.3090000000       14.7060000000       33.6420000000  PROC      175             0.0000000000
      1667       175  LEU       CA             -6.1990000000       15.5160000000       34.1350000000  PROC      175             0.0000000000
      1668       175  LEU       C              -5.3670000000       14.7090000000       35.1120000000  PROC      175             0.0000000000
      1669       175  LEU       O              -5.8950000000       14.1700000000       36.0750000000  PROC      175             0.0000000000
      1670       175  LEU       CB             -6.7780000000       16.7780000000       34.7890000000  PROC      175             0.0000000000
      1671       175  LEU       CG             -5.9020000000       18.0310000000       34.9050000000  PROC      175             0.0000000000
      1672       175  LEU       CD1            -6.7680000000       19.2680000000       35.1440000000  PROC      175             0.0000000000
      1673       175  LEU       CD2            -4.8040000000       17.9290000000       35.9620000000  PROC      175             0.0000000000
      1674       175  LEU       H              -7.9380000000       14.2620000000       34.2810000000  PROC      175             0.0000000000
      1675       176  SER       N              -4.0600000000       14.6360000000       34.8440000000  PROC      176             0.0000000000
      1676       176  SER       CA             -3.2190000000       14.1140000000       35.9120000000  PROC      176             0.0000000000
      1677       176  SER       C              -2.5050000000       15.2460000000       36.5990000000  PROC      176             0.0000000000
      1678       176  SER       O              -1.8010000000       16.0200000000       35.9620000000  PROC      176             0.0000000000
      1679       176  SER       CB             -2.2130000000       13.0920000000       35.3930000000  PROC      176             0.0000000000
      1680       176  SER       OG             -1.3850000000       13.6550000000       34.3610000000  PROC      176             0.0000000000
      1681       176  SER       H              -3.6670000000       15.0910000000       34.0440000000  PROC      176             0.0000000000
      1682       176  SER       HG             -1.1680000000       14.5400000000       34.6570000000  PROC      176             0.0000000000
      1683       177  SER       N              -2.7470000000       15.3130000000       37.8990000000  PROC      177             0.0000000000
      1684       177  SER       CA             -2.1460000000       16.3590000000       38.7070000000  PROC      177             0.0000000000
      1685       177  SER       C              -1.0170000000       15.7240000000       39.4970000000  PROC      177             0.0000000000
      1686       177  SER       O              -1.1090000000       14.5530000000       39.8480000000  PROC      177             0.0000000000
      1687       177  SER       CB             -3.3040000000       16.9000000000       39.5460000000  PROC      177             0.0000000000
      1688       177  SER       OG             -2.8800000000       17.7610000000       40.5930000000  PROC      177             0.0000000000
      1689       177  SER       H              -3.2480000000       14.5680000000       38.3390000000  PROC      177             0.0000000000
      1690       177  SER       HG             -2.6390000000       18.6000000000       40.1860000000  PROC      177             0.0000000000
      1691       178  THR       N               0.0530000000       16.4960000000       39.7280000000  PROC      178             0.0000000000
      1692       178  THR       CA              1.2300000000       15.8130000000       40.2590000000  PROC      178             0.0000000000
      1693       178  THR       C               1.9650000000       16.5320000000       41.3780000000  PROC      178             0.0000000000
      1694       178  THR       O               2.8160000000       17.3930000000       41.1600000000  PROC      178             0.0000000000
      1695       178  THR       CB              2.1860000000       15.4570000000       39.1150000000  PROC      178             0.0000000000
      1696       178  THR       CG2             3.2200000000       14.4060000000       39.5210000000  PROC      178             0.0000000000
      1697       178  THR       OG1             1.4470000000       15.0130000000       37.9710000000  PROC      178             0.0000000000
      1698       178  THR       H               0.0530000000       17.4510000000       39.4220000000  PROC      178             0.0000000000
      1699       178  THR       HG1             1.1400000000       15.8070000000       37.5390000000  PROC      178             0.0000000000
      1700       179  LEU       N               1.6200000000       16.1060000000       42.6020000000  PROC      179             0.0000000000
      1701       179  LEU       CA              2.3330000000       16.5860000000       43.7840000000  PROC      179             0.0000000000
      1702       179  LEU       C               3.7750000000       16.1430000000       43.7850000000  PROC      179             0.0000000000
      1703       179  LEU       O               4.1020000000       14.9690000000       43.9190000000  PROC      179             0.0000000000
      1704       179  LEU       CB              1.6420000000       16.0980000000       45.0570000000  PROC      179             0.0000000000
      1705       179  LEU       CG              2.2210000000       16.6030000000       46.3830000000  PROC      179             0.0000000000
      1706       179  LEU       CD1             2.3710000000       18.1230000000       46.4180000000  PROC      179             0.0000000000
      1707       179  LEU       CD2             1.4080000000       16.0840000000       47.5700000000  PROC      179             0.0000000000
      1708       179  LEU       H               0.9440000000       15.3700000000       42.6700000000  PROC      179             0.0000000000
      1709       180  THR       N               4.6190000000       17.1510000000       43.6150000000  PROC      180             0.0000000000
      1710       180  THR       CA              6.0340000000       16.8420000000       43.5370000000  PROC      180             0.0000000000
      1711       180  THR       C               6.7490000000       17.2030000000       44.8280000000  PROC      180             0.0000000000
      1712       180  THR       O               6.8330000000       18.3620000000       45.2190000000  PROC      180             0.0000000000
      1713       180  THR       CB              6.6030000000       17.5610000000       42.3140000000  PROC      180             0.0000000000
      1714       180  THR       CG2             8.0430000000       17.1350000000       42.0120000000  PROC      180             0.0000000000
      1715       180  THR       OG1             5.7600000000       17.3260000000       41.1700000000  PROC      180             0.0000000000
      1716       180  THR       H               4.2660000000       18.0870000000       43.5810000000  PROC      180             0.0000000000
      1717       180  THR       HG1             4.8570000000       17.5130000000       41.4330000000  PROC      180             0.0000000000
      1718       181  LEU       N               7.2300000000       16.1480000000       45.4900000000  PROC      181             0.0000000000
      1719       181  LEU       CA              7.9350000000       16.3480000000       46.7520000000  PROC      181             0.0000000000
      1720       181  LEU       C               9.3000000000       15.7050000000       46.6780000000  PROC      181             0.0000000000
      1721       181  LEU       O               9.5870000000       14.9220000000       45.7770000000  PROC      181             0.0000000000
      1722       181  LEU       CB              7.1590000000       15.7190000000       47.9100000000  PROC      181             0.0000000000
      1723       181  LEU       CG              5.7960000000       16.3390000000       48.2100000000  PROC      181             0.0000000000
      1724       181  LEU       CD1             5.0260000000       15.4880000000       49.2190000000  PROC      181             0.0000000000
      1725       181  LEU       CD2             5.9070000000       17.7940000000       48.6660000000  PROC      181             0.0000000000
      1726       181  LEU       H               7.1780000000       15.2310000000       45.0910000000  PROC      181             0.0000000000
      1727       182  SER       N              10.1320000000       16.0340000000       47.6730000000  PROC      182             0.0000000000
      1728       182  SER       CA             11.3050000000       15.1760000000       47.7890000000  PROC      182             0.0000000000
      1729       182  SER       C              10.9290000000       13.9430000000       48.5900000000  PROC      182             0.0000000000
      1730       182  SER       O               9.8550000000       13.8940000000       49.1850000000  PROC      182             0.0000000000
      1731       182  SER       CB             12.4610000000       15.9460000000       48.4410000000  PROC      182             0.0000000000
      1732       182  SER       OG             12.1930000000       16.1750000000       49.8320000000  PROC      182             0.0000000000
      1733       182  SER       H               9.8450000000       16.6290000000       48.4220000000  PROC      182             0.0000000000
      1734       182  SER       HG             11.8190000000       17.0560000000       49.9230000000  PROC      182             0.0000000000
      1735       183  LYS       N              11.8560000000       12.9720000000       48.6480000000  PROC      183             0.0000000000
      1736       183  LYS       CA             11.6130000000       11.9330000000       49.6470000000  PROC      183             0.0000000000
      1737       183  LYS       C              11.5870000000       12.4990000000       51.0580000000  PROC      183             0.0000000000
      1738       183  LYS       O              10.7450000000       12.1490000000       51.8660000000  PROC      183             0.0000000000
      1739       183  LYS       CB             12.6040000000       10.7640000000       49.5580000000  PROC      183             0.0000000000
      1740       183  LYS       CG             12.2300000000        9.6890000000       50.5850000000  PROC      183             0.0000000000
      1741       183  LYS       CD             13.1770000000        8.5040000000       50.7510000000  PROC      183             0.0000000000
      1742       183  LYS       CE             12.8350000000        7.6960000000       52.0150000000  PROC      183             0.0000000000
      1743       183  LYS       NZ             11.4040000000        7.3420000000       52.0640000000  PROC      183             0.0000000000
      1744       183  LYS       H              12.6820000000       13.0140000000       48.0840000000  PROC      183             0.0000000000
      1745       183  LYS       HZ1            11.1250000000        7.0250000000       53.0200000000  PROC      183             0.0000000000
      1746       183  LYS       HZ2            10.7960000000        8.1840000000       51.9490000000  PROC      183             0.0000000000
      1747       183  LYS       HZ3            11.1560000000        6.6440000000       51.3350000000  PROC      183             0.0000000000
      1748       184  ALA       N              12.5250000000       13.4270000000       51.3160000000  PROC      184             0.0000000000
      1749       184  ALA       CA             12.5530000000       14.0220000000       52.6550000000  PROC      184             0.0000000000
      1750       184  ALA       C              11.2190000000       14.6120000000       53.0870000000  PROC      184             0.0000000000
      1751       184  ALA       O              10.7510000000       14.4280000000       54.2030000000  PROC      184             0.0000000000
      1752       184  ALA       CB             13.6290000000       15.1050000000       52.7430000000  PROC      184             0.0000000000
      1753       184  ALA       H              13.1310000000       13.7490000000       50.5910000000  PROC      184             0.0000000000
      1754       185  ASP       N              10.6010000000       15.2970000000       52.1190000000  PROC      185             0.0000000000
      1755       185  ASP       CA              9.2660000000       15.8360000000       52.3630000000  PROC      185             0.0000000000
      1756       185  ASP       C               8.2190000000       14.7840000000       52.6530000000  PROC      185             0.0000000000
      1757       185  ASP       O               7.4880000000       14.8480000000       53.6360000000  PROC      185             0.0000000000
      1758       185  ASP       CB              8.8640000000       16.7730000000       51.2250000000  PROC      185             0.0000000000
      1759       185  ASP       CG              9.6110000000       18.0770000000       51.4110000000  PROC      185             0.0000000000
      1760       185  ASP       OD1            10.8280000000       18.1180000000       51.2410000000  PROC      185             0.0000000000
      1761       185  ASP       OD2             9.0060000000       19.0470000000       51.8500000000  PROC      185             0.0000000000
      1762       185  ASP       H              11.0640000000       15.4610000000       51.2470000000  PROC      185             0.0000000000
      1763       186  TYR       N               8.2430000000       13.7580000000       51.7910000000  PROC      186             0.0000000000
      1764       186  TYR       CA              7.3800000000       12.6050000000       52.0430000000  PROC      186             0.0000000000
      1765       186  TYR       C               7.5670000000       11.9540000000       53.4120000000  PROC      186             0.0000000000
      1766       186  TYR       O               6.6310000000       11.4520000000       54.0300000000  PROC      186             0.0000000000
      1767       186  TYR       CB              7.5540000000       11.5900000000       50.9120000000  PROC      186             0.0000000000
      1768       186  TYR       CG              6.2640000000       10.8540000000       50.6380000000  PROC      186             0.0000000000
      1769       186  TYR       CD1             5.2820000000       11.4740000000       49.8380000000  PROC      186             0.0000000000
      1770       186  TYR       CD2             6.0840000000        9.5620000000       51.1680000000  PROC      186             0.0000000000
      1771       186  TYR       CE1             4.1070000000       10.7710000000       49.5330000000  PROC      186             0.0000000000
      1772       186  TYR       CE2             4.9050000000        8.8610000000       50.8680000000  PROC      186             0.0000000000
      1773       186  TYR       CZ              3.9350000000        9.4710000000       50.0490000000  PROC      186             0.0000000000
      1774       186  TYR       OH              2.7800000000        8.7810000000       49.7400000000  PROC      186             0.0000000000
      1775       186  TYR       H               8.8700000000       13.7720000000       51.0100000000  PROC      186             0.0000000000
      1776       186  TYR       HH              2.8480000000        7.8840000000       50.0420000000  PROC      186             0.0000000000
      1777       187  GLU       N               8.8250000000       12.0220000000       53.8750000000  PROC      187             0.0000000000
      1778       187  GLU       CA              9.1180000000       11.4740000000       55.1920000000  PROC      187             0.0000000000
      1779       187  GLU       C               8.7420000000       12.3450000000       56.3640000000  PROC      187             0.0000000000
      1780       187  GLU       O               8.4990000000       11.8420000000       57.4570000000  PROC      187             0.0000000000
      1781       187  GLU       CB             10.5610000000       11.0000000000       55.3490000000  PROC      187             0.0000000000
      1782       187  GLU       CG             11.0760000000       10.1060000000       54.2220000000  PROC      187             0.0000000000
      1783       187  GLU       CD             10.1830000000        8.9060000000       53.9360000000  PROC      187             0.0000000000
      1784       187  GLU       OE1            10.3190000000        7.8750000000       54.5820000000  PROC      187             0.0000000000
      1785       187  GLU       OE2             9.4570000000        8.9200000000       52.9490000000  PROC      187             0.0000000000
      1786       187  GLU       H               9.5460000000       12.4110000000       53.3030000000  PROC      187             0.0000000000
      1787       188  LYS       N               8.6560000000       13.6530000000       56.0900000000  PROC      188             0.0000000000
      1788       188  LYS       CA              8.1020000000       14.5380000000       57.1140000000  PROC      188             0.0000000000
      1789       188  LYS       C               6.6420000000       14.2250000000       57.4020000000  PROC      188             0.0000000000
      1790       188  LYS       O               6.2120000000       14.0660000000       58.5370000000  PROC      188             0.0000000000
      1791       188  LYS       CB              8.2180000000       16.0060000000       56.6860000000  PROC      188             0.0000000000
      1792       188  LYS       CG              9.6210000000       16.4940000000       56.3250000000  PROC      188             0.0000000000
      1793       188  LYS       CD              9.5570000000       17.7730000000       55.4860000000  PROC      188             0.0000000000
      1794       188  LYS       CE             10.9000000000       18.1550000000       54.8570000000  PROC      188             0.0000000000
      1795       188  LYS       NZ             10.6710000000       19.1140000000       53.7680000000  PROC      188             0.0000000000
      1796       188  LYS       H               8.9040000000       13.9880000000       55.1790000000  PROC      188             0.0000000000
      1797       188  LYS       HZ1            11.1000000000       18.7830000000       52.8730000000  PROC      188             0.0000000000
      1798       188  LYS       HZ2             9.6630000000       19.1340000000       53.4920000000  PROC      188             0.0000000000
      1799       188  LYS       HZ3            10.9850000000       20.0780000000       53.9660000000  PROC      188             0.0000000000
      1800       189  HSD       N               5.8860000000       14.1630000000       56.2990000000  PROC      189             0.0000000000
      1801       189  HSD       CA              4.4470000000       14.2370000000       56.5150000000  PROC      189             0.0000000000
      1802       189  HSD       C               3.6540000000       12.9480000000       56.3680000000  PROC      189             0.0000000000
      1803       189  HSD       O               4.1840000000       11.8340000000       56.3630000000  PROC      189             0.0000000000
      1804       189  HSD       CB              3.8870000000       15.3870000000       55.6850000000  PROC      189             0.0000000000
      1805       189  HSD       CG              3.8610000000       16.6450000000       56.5200000000  PROC      189             0.0000000000
      1806       189  HSD       CD2             4.8810000000       17.5850000000       56.6880000000  PROC      189             0.0000000000
      1807       189  HSD       ND1             2.7910000000       17.0370000000       57.2340000000  PROC      189             0.0000000000
      1808       189  HSD       CE1             3.1220000000       18.2130000000       57.8510000000  PROC      189             0.0000000000
      1809       189  HSD       NE2             4.4090000000       18.5500000000       57.5140000000  PROC      189             0.0000000000
      1810       189  HSD       H               6.2760000000       14.1780000000       55.3750000000  PROC      189             0.0000000000
      1811       189  HSD       HD1             1.9230000000       16.5770000000       57.2990000000  PROC      189             0.0000000000
      1812       190  LYS       N               2.3270000000       13.1490000000       56.3060000000  PROC      190             0.0000000000
      1813       190  LYS       CA              1.4290000000       12.0260000000       56.5000000000  PROC      190             0.0000000000
      1814       190  LYS       C               0.2870000000       11.9920000000       55.4920000000  PROC      190             0.0000000000
      1815       190  LYS       O               0.2390000000       11.0940000000       54.6640000000  PROC      190             0.0000000000
      1816       190  LYS       CB              0.9590000000       12.0760000000       57.9520000000  PROC      190             0.0000000000
      1817       190  LYS       CG              0.3220000000       10.8240000000       58.5500000000  PROC      190             0.0000000000
      1818       190  LYS       CD             -0.2880000000       11.1610000000       59.9170000000  PROC      190             0.0000000000
      1819       190  LYS       CE             -1.7260000000       11.7140000000       59.9040000000  PROC      190             0.0000000000
      1820       190  LYS       NZ             -1.9900000000       12.5740000000       58.7430000000  PROC      190             0.0000000000
      1821       190  LYS       H               1.9310000000       14.0700000000       56.2990000000  PROC      190             0.0000000000
      1822       190  LYS       HZ1            -2.8510000000       13.1390000000       58.8560000000  PROC      190             0.0000000000
      1823       190  LYS       HZ2            -1.2370000000       13.2830000000       58.5840000000  PROC      190             0.0000000000
      1824       190  LYS       HZ3            -2.0910000000       11.9880000000       57.8850000000  PROC      190             0.0000000000
      1825       191  VAL       N              -0.6330000000       12.9730000000       55.5800000000  PROC      191             0.0000000000
      1826       191  VAL       CA             -1.6650000000       13.0370000000       54.5380000000  PROC      191             0.0000000000
      1827       191  VAL       C              -1.0970000000       13.6170000000       53.2580000000  PROC      191             0.0000000000
      1828       191  VAL       O              -0.4730000000       14.6700000000       53.2520000000  PROC      191             0.0000000000
      1829       191  VAL       CB             -2.9000000000       13.8630000000       54.9810000000  PROC      191             0.0000000000
      1830       191  VAL       CG1            -3.8800000000       14.1870000000       53.8470000000  PROC      191             0.0000000000
      1831       191  VAL       CG2            -3.6750000000       13.1730000000       56.0950000000  PROC      191             0.0000000000
      1832       191  VAL       H              -0.4710000000       13.7650000000       56.1740000000  PROC      191             0.0000000000
      1833       192  TYR       N              -1.3750000000       12.8890000000       52.1780000000  PROC      192             0.0000000000
      1834       192  TYR       CA             -1.1590000000       13.4750000000       50.8650000000  PROC      192             0.0000000000
      1835       192  TYR       C              -2.4920000000       13.4940000000       50.1490000000  PROC      192             0.0000000000
      1836       192  TYR       O              -3.1980000000       12.4910000000       50.0840000000  PROC      192             0.0000000000
      1837       192  TYR       CB             -0.0580000000       12.7020000000       50.1290000000  PROC      192             0.0000000000
      1838       192  TYR       CG              1.1980000000       12.7390000000       50.9770000000  PROC      192             0.0000000000
      1839       192  TYR       CD1             1.9490000000       13.9320000000       51.0270000000  PROC      192             0.0000000000
      1840       192  TYR       CD2             1.5660000000       11.6000000000       51.7250000000  PROC      192             0.0000000000
      1841       192  TYR       CE1             3.0590000000       14.0040000000       51.8820000000  PROC      192             0.0000000000
      1842       192  TYR       CE2             2.6830000000       11.6710000000       52.5770000000  PROC      192             0.0000000000
      1843       192  TYR       CZ              3.4060000000       12.8780000000       52.6520000000  PROC      192             0.0000000000
      1844       192  TYR       OH              4.4870000000       12.9830000000       53.5050000000  PROC      192             0.0000000000
      1845       192  TYR       H              -1.8620000000       12.0210000000       52.2670000000  PROC      192             0.0000000000
      1846       192  TYR       HH              4.8640000000       12.1290000000       53.7070000000  PROC      192             0.0000000000
      1847       193  ALA       N              -2.8420000000       14.7030000000       49.6970000000  PROC      193             0.0000000000
      1848       193  ALA       CA             -4.2350000000       14.9140000000       49.3240000000  PROC      193             0.0000000000
      1849       193  ALA       C              -4.4020000000       15.7750000000       48.0980000000  PROC      193             0.0000000000
      1850       193  ALA       O              -3.7430000000       16.7910000000       47.9140000000  PROC      193             0.0000000000
      1851       193  ALA       CB             -4.9980000000       15.5900000000       50.4620000000  PROC      193             0.0000000000
      1852       193  ALA       H              -2.2040000000       15.4750000000       49.7320000000  PROC      193             0.0000000000
      1853       194  CYS       N              -5.3350000000       15.3130000000       47.2710000000  PROC      194             0.0000000000
      1854       194  CYS       CA             -5.7380000000       16.0810000000       46.1020000000  PROC      194             0.0000000000
      1855       194  CYS       C              -7.0330000000       16.7910000000       46.4140000000  PROC      194             0.0000000000
      1856       194  CYS       O              -7.9780000000       16.1650000000       46.8760000000  PROC      194             0.0000000000
      1857       194  CYS       CB             -5.9320000000       15.1080000000       44.9440000000  PROC      194             0.0000000000
      1858       194  CYS       SG             -6.4430000000       15.8310000000       43.3700000000  PROC      194             0.0000000000
      1859       194  CYS       H              -5.8510000000       14.5000000000       47.5430000000  PROC      194             0.0000000000
      1860       195  GLU       N              -7.0430000000       18.1050000000       46.1640000000  PROC      195             0.0000000000
      1861       195  GLU       CA             -8.3070000000       18.8070000000       46.3560000000  PROC      195             0.0000000000
      1862       195  GLU       C              -8.8770000000       19.3320000000       45.0550000000  PROC      195             0.0000000000
      1863       195  GLU       O              -8.6220000000       20.4390000000       44.5840000000  PROC      195             0.0000000000
      1864       195  GLU       CB             -8.2000000000       19.8720000000       47.4510000000  PROC      195             0.0000000000
      1865       195  GLU       CG             -9.5730000000       20.3950000000       47.8930000000  PROC      195             0.0000000000
      1866       195  GLU       CD             -9.5030000000       20.8410000000       49.3390000000  PROC      195             0.0000000000
      1867       195  GLU       OE1            -9.5440000000       19.9890000000       50.2190000000  PROC      195             0.0000000000
      1868       195  GLU       OE2            -9.3740000000       22.0310000000       49.6130000000  PROC      195             0.0000000000
      1869       195  GLU       H              -6.2310000000       18.5520000000       45.7860000000  PROC      195             0.0000000000
      1870       196  VAL       N              -9.6670000000       18.4300000000       44.4680000000  PROC      196             0.0000000000
      1871       196  VAL       CA            -10.2650000000       18.7510000000       43.1770000000  PROC      196             0.0000000000
      1872       196  VAL       C             -11.3990000000       19.7480000000       43.3000000000  PROC      196             0.0000000000
      1873       196  VAL       O             -12.3020000000       19.6090000000       44.1150000000  PROC      196             0.0000000000
      1874       196  VAL       CB            -10.7400000000       17.4550000000       42.5110000000  PROC      196             0.0000000000
      1875       196  VAL       CG1           -11.5000000000       17.6710000000       41.1990000000  PROC      196             0.0000000000
      1876       196  VAL       CG2            -9.5420000000       16.5330000000       42.3110000000  PROC      196             0.0000000000
      1877       196  VAL       H              -9.8700000000       17.5770000000       44.9550000000  PROC      196             0.0000000000
      1878       197  THR       N             -11.3370000000       20.7520000000       42.4280000000  PROC      197             0.0000000000
      1879       197  THR       CA            -12.5190000000       21.5840000000       42.2870000000  PROC      197             0.0000000000
      1880       197  THR       C             -12.8670000000       21.7340000000       40.8200000000  PROC      197             0.0000000000
      1881       197  THR       O             -12.0230000000       22.0320000000       39.9830000000  PROC      197             0.0000000000
      1882       197  THR       CB            -12.2840000000       22.9370000000       42.9540000000  PROC      197             0.0000000000
      1883       197  THR       CG2           -13.5950000000       23.5840000000       43.4070000000  PROC      197             0.0000000000
      1884       197  THR       OG1           -11.3670000000       22.8010000000       44.0550000000  PROC      197             0.0000000000
      1885       197  THR       H             -10.5240000000       20.9360000000       41.8730000000  PROC      197             0.0000000000
      1886       197  THR       HG1           -11.7380000000       22.1240000000       44.6200000000  PROC      197             0.0000000000
      1887       198  HSD       N             -14.1420000000       21.4700000000       40.5350000000  PROC      198             0.0000000000
      1888       198  HSD       CA            -14.5430000000       21.4590000000       39.1360000000  PROC      198             0.0000000000
      1889       198  HSD       C             -15.9530000000       21.9900000000       39.0460000000  PROC      198             0.0000000000
      1890       198  HSD       O             -16.7060000000       21.8800000000       40.0020000000  PROC      198             0.0000000000
      1891       198  HSD       CB            -14.4350000000       20.0270000000       38.5880000000  PROC      198             0.0000000000
      1892       198  HSD       CG            -14.7130000000       19.9980000000       37.1060000000  PROC      198             0.0000000000
      1893       198  HSD       CD2           -14.0820000000       20.7550000000       36.1160000000  PROC      198             0.0000000000
      1894       198  HSD       ND1           -15.6570000000       19.2290000000       36.5320000000  PROC      198             0.0000000000
      1895       198  HSD       CE1           -15.6260000000       19.5000000000       35.1930000000  PROC      198             0.0000000000
      1896       198  HSD       NE2           -14.6620000000       20.4360000000       34.9400000000  PROC      198             0.0000000000
      1897       198  HSD       H             -14.8350000000       21.2750000000       41.2310000000  PROC      198             0.0000000000
      1898       198  HSD       HD1           -16.2480000000       18.5580000000       36.9430000000  PROC      198             0.0000000000
      1899       199  GLN       N             -16.2760000000       22.5570000000       37.8710000000  PROC      199             0.0000000000
      1900       199  GLN       CA            -17.6430000000       23.0250000000       37.6380000000  PROC      199             0.0000000000
      1901       199  GLN       C             -18.6930000000       21.9440000000       37.8600000000  PROC      199             0.0000000000
      1902       199  GLN       O             -19.7300000000       22.1420000000       38.4770000000  PROC      199             0.0000000000
      1903       199  GLN       CB            -17.7370000000       23.5960000000       36.2220000000  PROC      199             0.0000000000
      1904       199  GLN       CG            -19.0680000000       24.2800000000       35.8960000000  PROC      199             0.0000000000
      1905       199  GLN       CD            -19.0980000000       24.6470000000       34.4270000000  PROC      199             0.0000000000
      1906       199  GLN       NE2           -20.1610000000       25.3710000000       34.0720000000  PROC      199             0.0000000000
      1907       199  GLN       OE1           -18.2270000000       24.2980000000       33.6440000000  PROC      199             0.0000000000
      1908       199  GLN       H             -15.5850000000       22.6430000000       37.1550000000  PROC      199             0.0000000000
      1909       199  GLN       HE21          -20.8590000000       25.6380000000       34.7340000000  PROC      199             0.0000000000
      1910       199  GLN       HE22          -20.2330000000       25.6390000000       33.1130000000  PROC      199             0.0000000000
      1911       200  GLY       N             -18.3530000000       20.7580000000       37.3380000000  PROC      200             0.0000000000
      1912       200  GLY       CA            -19.2360000000       19.6350000000       37.6270000000  PROC      200             0.0000000000
      1913       200  GLY       C             -18.8860000000       18.9490000000       38.9290000000  PROC      200             0.0000000000
      1914       200  GLY       O             -18.3950000000       17.8290000000       38.9380000000  PROC      200             0.0000000000
      1915       200  GLY       H             -17.4850000000       20.6420000000       36.8600000000  PROC      200             0.0000000000
      1916       201  LEU       N             -19.1540000000       19.6760000000       40.0210000000  PROC      201             0.0000000000
      1917       201  LEU       CA            -19.0090000000       19.0960000000       41.3520000000  PROC      201             0.0000000000
      1918       201  LEU       C             -19.9980000000       19.7260000000       42.2990000000  PROC      201             0.0000000000
      1919       201  LEU       O             -20.3400000000       20.8940000000       42.1860000000  PROC      201             0.0000000000
      1920       201  LEU       CB            -17.6080000000       19.3040000000       41.9400000000  PROC      201             0.0000000000
      1921       201  LEU       CG            -16.5750000000       18.2480000000       41.5470000000  PROC      201             0.0000000000
      1922       201  LEU       CD1           -15.2190000000       18.5320000000       42.1910000000  PROC      201             0.0000000000
      1923       201  LEU       CD2           -17.0640000000       16.8310000000       41.8520000000  PROC      201             0.0000000000
      1924       201  LEU       H             -19.4930000000       20.6190000000       39.9380000000  PROC      201             0.0000000000
      1925       202  SER       N             -20.4190000000       18.9040000000       43.2630000000  PROC      202             0.0000000000
      1926       202  SER       CA            -21.1590000000       19.4690000000       44.3890000000  PROC      202             0.0000000000
      1927       202  SER       C             -20.2350000000       20.1200000000       45.4070000000  PROC      202             0.0000000000
      1928       202  SER       O             -20.5680000000       21.0580000000       46.1200000000  PROC      202             0.0000000000
      1929       202  SER       CB            -21.9340000000       18.3260000000       45.0360000000  PROC      202             0.0000000000
      1930       202  SER       OG            -21.0680000000       17.1820000000       45.1160000000  PROC      202             0.0000000000
      1931       202  SER       H             -20.1890000000       17.9310000000       43.2960000000  PROC      202             0.0000000000
      1932       202  SER       HG            -20.6440000000       17.2260000000       45.9750000000  PROC      202             0.0000000000
      1933       203  SER       N             -19.0400000000       19.5210000000       45.4560000000  PROC      203             0.0000000000
      1934       203  SER       CA            -18.1690000000       19.7270000000       46.6020000000  PROC      203             0.0000000000
      1935       203  SER       C             -16.7690000000       19.3420000000       46.1770000000  PROC      203             0.0000000000
      1936       203  SER       O             -16.6110000000       18.3970000000       45.4120000000  PROC      203             0.0000000000
      1937       203  SER       CB            -18.6780000000       18.8140000000       47.7260000000  PROC      203             0.0000000000
      1938       203  SER       OG            -19.1920000000       17.5950000000       47.1550000000  PROC      203             0.0000000000
      1939       203  SER       H             -18.8200000000       18.7610000000       44.8480000000  PROC      203             0.0000000000
      1940       203  SER       HG            -18.4250000000       17.0770000000       46.9250000000  PROC      203             0.0000000000
      1941       204  PRO       N             -15.7600000000       20.0970000000       46.6700000000  PROC      204             0.0000000000
      1942       204  PRO       CA            -14.3710000000       19.7120000000       46.4010000000  PROC      204             0.0000000000
      1943       204  PRO       C             -14.0670000000       18.2660000000       46.7610000000  PROC      204             0.0000000000
      1944       204  PRO       O             -14.3980000000       17.7860000000       47.8390000000  PROC      204             0.0000000000
      1945       204  PRO       CB            -13.5720000000       20.7210000000       47.2330000000  PROC      204             0.0000000000
      1946       204  PRO       CG            -14.4820000000       21.9420000000       47.3510000000  PROC      204             0.0000000000
      1947       204  PRO       CD            -15.8650000000       21.3140000000       47.4690000000  PROC      204             0.0000000000
      1948       205  VAL       N             -13.4500000000       17.5750000000       45.7990000000  PROC      205             0.0000000000
      1949       205  VAL       CA            -13.0990000000       16.2020000000       46.1400000000  PROC      205             0.0000000000
      1950       205  VAL       C             -11.6960000000       16.1280000000       46.6950000000  PROC      205             0.0000000000
      1951       205  VAL       O             -10.7170000000       16.0490000000       45.9600000000  PROC      205             0.0000000000
      1952       205  VAL       CB            -13.2800000000       15.2480000000       44.9500000000  PROC      205             0.0000000000
      1953       205  VAL       CG1           -13.0250000000       13.7890000000       45.3460000000  PROC      205             0.0000000000
      1954       205  VAL       CG2           -14.6760000000       15.3920000000       44.3470000000  PROC      205             0.0000000000
      1955       205  VAL       H             -13.1380000000       18.0380000000       44.9690000000  PROC      205             0.0000000000
      1956       206  THR       N             -11.6550000000       16.1410000000       48.0280000000  PROC      206             0.0000000000
      1957       206  THR       CA            -10.3840000000       15.9050000000       48.6990000000  PROC      206             0.0000000000
      1958       206  THR       C             -10.0080000000       14.4270000000       48.7590000000  PROC      206             0.0000000000
      1959       206  THR       O             -10.1210000000       13.7550000000       49.7830000000  PROC      206             0.0000000000
      1960       206  THR       CB            -10.4450000000       16.5300000000       50.0920000000  PROC      206             0.0000000000
      1961       206  THR       CG2            -9.0540000000       16.8270000000       50.6610000000  PROC      206             0.0000000000
      1962       206  THR       OG1           -11.2760000000       17.7020000000       50.0680000000  PROC      206             0.0000000000
      1963       206  THR       H             -12.4550000000       16.3660000000       48.5860000000  PROC      206             0.0000000000
      1964       206  THR       HG1           -10.7000000000       18.4640000000       49.9870000000  PROC      206             0.0000000000
      1965       207  LYS       N              -9.5610000000       13.9120000000       47.6030000000  PROC      207             0.0000000000
      1966       207  LYS       CA             -9.0700000000       12.5340000000       47.6550000000  PROC      207             0.0000000000
      1967       207  LYS       C              -7.7690000000       12.4260000000       48.4250000000  PROC      207             0.0000000000
      1968       207  LYS       O              -6.7280000000       12.9130000000       48.0080000000  PROC      207             0.0000000000
      1969       207  LYS       CB             -8.9150000000       11.9170000000       46.2630000000  PROC      207             0.0000000000
      1970       207  LYS       CG            -10.1520000000       11.1630000000       45.7610000000  PROC      207             0.0000000000
      1971       207  LYS       CD            -10.5810000000        9.9950000000       46.6560000000  PROC      207             0.0000000000
      1972       207  LYS       CE            -11.7630000000        9.1910000000       46.0940000000  PROC      207             0.0000000000
      1973       207  LYS       NZ            -11.3360000000        8.3450000000       44.9690000000  PROC      207             0.0000000000
      1974       207  LYS       H              -9.3810000000       14.5570000000       46.8530000000  PROC      207             0.0000000000
      1975       207  LYS       HZ1           -12.1570000000        7.9180000000       44.5000000000  PROC      207             0.0000000000
      1976       207  LYS       HZ2           -10.8340000000        8.9110000000       44.2550000000  PROC      207             0.0000000000
      1977       207  LYS       HZ3           -10.7280000000        7.5700000000       45.3130000000  PROC      207             0.0000000000
      1978       208  SER       N              -7.8920000000       11.7790000000       49.5840000000  PROC      208             0.0000000000
      1979       208  SER       CA             -6.7450000000       11.8110000000       50.4800000000  PROC      208             0.0000000000
      1980       208  SER       C              -6.3150000000       10.4370000000       50.9330000000  PROC      208             0.0000000000
      1981       208  SER       O              -7.1350000000        9.5590000000       51.1810000000  PROC      208             0.0000000000
      1982       208  SER       CB             -7.0840000000       12.6760000000       51.6930000000  PROC      208             0.0000000000
      1983       208  SER       OG             -7.6880000000       13.9000000000       51.2560000000  PROC      208             0.0000000000
      1984       208  SER       H              -8.7590000000       11.3800000000       49.8740000000  PROC      208             0.0000000000
      1985       208  SER       HG             -8.5690000000       13.6900000000       50.9550000000  PROC      208             0.0000000000
      1986       209  PHE       N              -4.9950000000       10.2940000000       51.0570000000  PROC      209             0.0000000000
      1987       209  PHE       CA             -4.5050000000        9.1180000000       51.7630000000  PROC      209             0.0000000000
      1988       209  PHE       C              -3.4580000000        9.5510000000       52.7640000000  PROC      209             0.0000000000
      1989       209  PHE       O              -3.1060000000       10.7210000000       52.8380000000  PROC      209             0.0000000000
      1990       209  PHE       CB             -3.9990000000        8.0380000000       50.7870000000  PROC      209             0.0000000000
      1991       209  PHE       CG             -2.8490000000        8.5230000000       49.9290000000  PROC      209             0.0000000000
      1992       209  PHE       CD1            -1.5280000000        8.4290000000       50.4170000000  PROC      209             0.0000000000
      1993       209  PHE       CD2            -3.1160000000        9.0560000000       48.6490000000  PROC      209             0.0000000000
      1994       209  PHE       CE1            -0.4570000000        8.8830000000       49.6270000000  PROC      209             0.0000000000
      1995       209  PHE       CE2            -2.0460000000        9.5070000000       47.8540000000  PROC      209             0.0000000000
      1996       209  PHE       CZ             -0.7290000000        9.4220000000       48.3540000000  PROC      209             0.0000000000
      1997       209  PHE       H              -4.3560000000       11.0200000000       50.7840000000  PROC      209             0.0000000000
      1998       210  ASN       N              -2.9660000000        8.5760000000       53.5250000000  PROC      210             0.0000000000
      1999       210  ASN       CA             -1.7490000000        8.8780000000       54.2680000000  PROC      210             0.0000000000
      2000       210  ASN       C              -0.6650000000        7.9970000000       53.7130000000  PROC      210             0.0000000000
      2001       210  ASN       O              -0.9530000000        6.9820000000       53.0970000000  PROC      210             0.0000000000
      2002       210  ASN       CB             -1.8670000000        8.5830000000       55.7680000000  PROC      210             0.0000000000
      2003       210  ASN       CG             -2.8550000000        9.4950000000       56.4580000000  PROC      210             0.0000000000
      2004       210  ASN       ND2            -4.1170000000        9.0670000000       56.3680000000  PROC      210             0.0000000000
      2005       210  ASN       OD1            -2.5110000000       10.5030000000       57.0730000000  PROC      210             0.0000000000
      2006       210  ASN       H              -3.2810000000        7.6280000000       53.4510000000  PROC      210             0.0000000000
      2007       210  ASN       HD21           -4.3020000000        8.2180000000       55.8630000000  PROC      210             0.0000000000
      2008       210  ASN       HD22           -4.8720000000        9.5620000000       56.7910000000  PROC      210             0.0000000000
      2009       211  ARG       N               0.5870000000        8.3700000000       54.0090000000  PROC      211             0.0000000000
      2010       211  ARG       CA              1.6850000000        7.4310000000       53.7640000000  PROC      211             0.0000000000
      2011       211  ARG       C               1.4510000000        6.0800000000       54.4380000000  PROC      211             0.0000000000
      2012       211  ARG       O               1.5990000000        5.0140000000       53.8580000000  PROC      211             0.0000000000
      2013       211  ARG       CB              2.9940000000        8.1120000000       54.1800000000  PROC      211             0.0000000000
      2014       211  ARG       CG              4.2430000000        7.2260000000       54.2360000000  PROC      211             0.0000000000
      2015       211  ARG       CD              5.5390000000        8.0320000000       54.3610000000  PROC      211             0.0000000000
      2016       211  ARG       NE              5.4470000000        9.0610000000       55.3960000000  PROC      211             0.0000000000
      2017       211  ARG       CZ              6.5170000000        9.3970000000       56.1360000000  PROC      211             0.0000000000
      2018       211  ARG       NH1             7.6910000000        8.7810000000       55.9760000000  PROC      211             0.0000000000
      2019       211  ARG       NH2             6.3730000000       10.3830000000       57.0140000000  PROC      211             0.0000000000
      2020       211  ARG       H               0.7350000000        9.3010000000       54.3420000000  PROC      211             0.0000000000
      2021       211  ARG       HE              4.6410000000        9.6520000000       55.4710000000  PROC      211             0.0000000000
      2022       211  ARG       HH11            8.4810000000        8.9820000000       56.5550000000  PROC      211             0.0000000000
      2023       211  ARG       HH12            7.8500000000        8.1240000000       55.2340000000  PROC      211             0.0000000000
      2024       211  ARG       HH21            7.1300000000       10.7060000000       57.5940000000  PROC      211             0.0000000000
      2025       211  ARG       HH22            5.4980000000       10.8780000000       57.0760000000  PROC      211             0.0000000000
      2026       212  GLY       N               0.9960000000        6.1850000000       55.6960000000  PROC      212             0.0000000000
      2027       212  GLY       CA              0.4100000000        4.9850000000       56.2860000000  PROC      212             0.0000000000
      2028       212  GLY       C              -1.0810000000        4.9190000000       56.0040000000  PROC      212             0.0000000000
      2029       212  GLY       O              -1.9060000000        5.1610000000       56.8740000000  PROC      212             0.0000000000
      2030       212  GLY       H               0.8940000000        7.0790000000       56.1230000000  PROC      212             0.0000000000
      2031       213  GLU       N              -1.3760000000        4.6190000000       54.7280000000  PROC      213             0.0000000000
      2032       213  GLU       CA             -2.7500000000        4.5450000000       54.2040000000  PROC      213             0.0000000000
      2033       213  GLU       C              -3.8700000000        5.2400000000       54.9770000000  PROC      213             0.0000000000
      2034       213  GLU       O              -4.1870000000        6.4190000000       54.8000000000  PROC      213             0.0000000000
      2035       213  GLU       CB             -3.1350000000        3.0910000000       53.9080000000  PROC      213             0.0000000000
      2036       213  GLU       CG             -3.8930000000        2.8810000000       52.5850000000  PROC      213             0.0000000000
      2037       213  GLU       CD             -5.1690000000        3.7040000000       52.5040000000  PROC      213             0.0000000000
      2038       213  GLU       OE1            -5.9330000000        3.7550000000       53.4680000000  PROC      213             0.0000000000
      2039       213  GLU       OE2            -5.4100000000        4.3270000000       51.4730000000  PROC      213             0.0000000000
      2040       213  GLU       H              -0.6030000000        4.4740000000       54.1060000000  PROC      213             0.0000000000
