# Supplementary material for: Integrative Computational Prediction Strategy for Antibody–Antigen Binding: A Case Study on Interleukin‑1 Beta
Source: J Chem Inf Model. 2026 May 27;66(11):6659–75. doi: 10.1021/acs.jcim.6c00781 (PMC13250912; doi:10.1021/acs.jcim.6c00781)
Supplement: Supplementary file 3 [file ci6c00781_si_003.zip › charmm-gui-4g6m-Blind-r01/balancedmodel9_6mblind_proc.pdb]

ATOM      1  N   ASP     1       6.293  36.956   1.982  0.00  0.00      PROC
ATOM      2  CA  ASP     1       5.562  36.026   2.838  0.00  0.00      PROC
ATOM      3  C   ASP     1       4.112  36.396   3.093  0.00  0.00      PROC
ATOM      4  O   ASP     1       3.746  37.222   3.922  0.00  0.00      PROC
ATOM      5  CB  ASP     1       6.356  35.751   4.121  0.00  0.00      PROC
ATOM      6  CG  ASP     1       7.551  34.858   3.808  0.00  0.00      PROC
ATOM      7  OD1 ASP     1       8.495  35.310   3.157  0.00  0.00      PROC
ATOM      8  OD2 ASP     1       7.539  33.701   4.221  0.00  0.00      PROC
ATOM      9  H   ASP     1       7.282  36.778   1.995  0.00  0.00      PROC
ATOM     10  N   ILE     2       3.276  35.727   2.283  0.00  0.00      PROC
ATOM     11  CA  ILE     2       1.836  35.984   2.346  0.00  0.00      PROC
ATOM     12  C   ILE     2       1.225  35.525   3.660  0.00  0.00      PROC
ATOM     13  O   ILE     2       1.280  34.353   4.015  0.00  0.00      PROC
ATOM     14  CB  ILE     2       1.145  35.315   1.143  0.00  0.00      PROC
ATOM     15  CG1 ILE     2       1.686  35.916  -0.159  0.00  0.00      PROC
ATOM     16  CG2 ILE     2      -0.388  35.367   1.215  0.00  0.00      PROC
ATOM     17  CD  ILE     2       1.065  35.315  -1.421  0.00  0.00      PROC
ATOM     18  H   ILE     2       3.668  35.019   1.699  0.00  0.00      PROC
ATOM     19  N   GLN     3       0.626  36.493   4.362  0.00  0.00      PROC
ATOM     20  CA  GLN     3      -0.075  36.086   5.572  0.00  0.00      PROC
ATOM     21  C   GLN     3      -1.404  35.436   5.248  0.00  0.00      PROC
ATOM     22  O   GLN     3      -2.277  36.029   4.626  0.00  0.00      PROC
ATOM     23  CB  GLN     3      -0.290  37.274   6.514  0.00  0.00      PROC
ATOM     24  CG  GLN     3      -0.758  36.845   7.912  0.00  0.00      PROC
ATOM     25  CD  GLN     3      -1.160  38.045   8.750  0.00  0.00      PROC
ATOM     26  NE2 GLN     3      -0.214  38.982   8.868  0.00  0.00      PROC
ATOM     27  OE1 GLN     3      -2.261  38.129   9.279  0.00  0.00      PROC
ATOM     28  H   GLN     3       0.495  37.395   3.947  0.00  0.00      PROC
ATOM     29 HE21 GLN     3       0.682  38.892   8.438  0.00  0.00      PROC
ATOM     30 HE22 GLN     3      -0.434  39.791   9.410  0.00  0.00      PROC
ATOM     31  N   MET     4      -1.519  34.195   5.727  0.00  0.00      PROC
ATOM     32  CA  MET     4      -2.870  33.664   5.837  0.00  0.00      PROC
ATOM     33  C   MET     4      -3.350  33.904   7.246  0.00  0.00      PROC
ATOM     34  O   MET     4      -2.581  33.777   8.192  0.00  0.00      PROC
ATOM     35  CB  MET     4      -2.895  32.176   5.501  0.00  0.00      PROC
ATOM     36  CG  MET     4      -2.337  31.891   4.109  0.00  0.00      PROC
ATOM     37  SD  MET     4      -3.239  32.792   2.845  0.00  0.00      PROC
ATOM     38  CE  MET     4      -4.814  31.952   3.031  0.00  0.00      PROC
ATOM     39  H   MET     4      -0.756  33.750   6.193  0.00  0.00      PROC
ATOM     40  N   THR     5      -4.620  34.295   7.345  0.00  0.00      PROC
ATOM     41  CA  THR     5      -5.055  34.712   8.666  0.00  0.00      PROC
ATOM     42  C   THR     5      -6.445  34.212   9.025  0.00  0.00      PROC
ATOM     43  O   THR     5      -7.452  34.513   8.394  0.00  0.00      PROC
ATOM     44  CB  THR     5      -4.821  36.234   8.811  0.00  0.00      PROC
ATOM     45  CG2 THR     5      -5.941  37.155   8.319  0.00  0.00      PROC
ATOM     46  OG1 THR     5      -4.402  36.564  10.139  0.00  0.00      PROC
ATOM     47  H   THR     5      -5.188  34.442   6.535  0.00  0.00      PROC
ATOM     48  HG1 THR     5      -3.809  37.308  10.023  0.00  0.00      PROC
ATOM     49  N   GLN     6      -6.442  33.353  10.047  0.00  0.00      PROC
ATOM     50  CA  GLN     6      -7.695  32.715  10.429  0.00  0.00      PROC
ATOM     51  C   GLN     6      -8.406  33.483  11.521  0.00  0.00      PROC
ATOM     52  O   GLN     6      -7.826  33.828  12.541  0.00  0.00      PROC
ATOM     53  CB  GLN     6      -7.423  31.261  10.827  0.00  0.00      PROC
ATOM     54  CG  GLN     6      -6.988  30.454   9.600  0.00  0.00      PROC
ATOM     55  CD  GLN     6      -6.446  29.086   9.968  0.00  0.00      PROC
ATOM     56  NE2 GLN     6      -7.270  28.320  10.677  0.00  0.00      PROC
ATOM     57  OE1 GLN     6      -5.336  28.715   9.611  0.00  0.00      PROC
ATOM     58  H   GLN     6      -5.603  33.206  10.572  0.00  0.00      PROC
ATOM     59 HE21 GLN     6      -8.154  28.616  11.046  0.00  0.00      PROC
ATOM     60 HE22 GLN     6      -6.982  27.389  10.899  0.00  0.00      PROC
ATOM     61  N   SER     7      -9.697  33.743  11.265  0.00  0.00      PROC
ATOM     62  CA  SER     7     -10.473  34.504  12.246  0.00  0.00      PROC
ATOM     63  C   SER     7     -10.597  33.788  13.577  0.00  0.00      PROC
ATOM     64  O   SER     7     -10.445  34.307  14.676  0.00  0.00      PROC
ATOM     65  CB  SER     7     -11.873  34.788  11.683  0.00  0.00      PROC
ATOM     66  OG  SER     7     -12.524  33.565  11.274  0.00  0.00      PROC
ATOM     67  H   SER     7     -10.112  33.393  10.425  0.00  0.00      PROC
ATOM     68  HG  SER     7     -12.822  33.127  12.077  0.00  0.00      PROC
ATOM     69  N   THR     8     -10.941  32.518  13.393  0.00  0.00      PROC
ATOM     70  CA  THR     8     -11.390  31.779  14.551  0.00  0.00      PROC
ATOM     71  C   THR     8     -10.250  31.010  15.173  0.00  0.00      PROC
ATOM     72  O   THR     8     -10.000  29.862  14.838  0.00  0.00      PROC
ATOM     73  CB  THR     8     -12.544  30.886  14.098  0.00  0.00      PROC
ATOM     74  CG2 THR     8     -13.464  30.525  15.265  0.00  0.00      PROC
ATOM     75  OG1 THR     8     -13.280  31.538  13.042  0.00  0.00      PROC
ATOM     76  H   THR     8     -10.980  32.114  12.481  0.00  0.00      PROC
ATOM     77  HG1 THR     8     -14.065  31.000  12.917  0.00  0.00      PROC
ATOM     78  N   SER     9      -9.544  31.696  16.082  0.00  0.00      PROC
ATOM     79  CA  SER     9      -8.401  31.024  16.708  0.00  0.00      PROC
ATOM     80  C   SER     9      -8.756  29.706  17.395  0.00  0.00      PROC
ATOM     81  O   SER     9      -8.094  28.684  17.251  0.00  0.00      PROC
ATOM     82  CB  SER     9      -7.683  31.999  17.648  0.00  0.00      PROC
ATOM     83  OG  SER     9      -6.318  31.614  17.837  0.00  0.00      PROC
ATOM     84  H   SER     9      -9.745  32.669  16.211  0.00  0.00      PROC
ATOM     85  HG  SER     9      -5.981  31.369  16.983  0.00  0.00      PROC
ATOM     86  N   SER    10      -9.890  29.764  18.098  0.00  0.00      PROC
ATOM     87  CA  SER    10     -10.416  28.540  18.684  0.00  0.00      PROC
ATOM     88  C   SER    10     -11.918  28.659  18.796  0.00  0.00      PROC
ATOM     89  O   SER    10     -12.451  29.764  18.781  0.00  0.00      PROC
ATOM     90  CB  SER    10      -9.752  28.304  20.046  0.00  0.00      PROC
ATOM     91  OG  SER    10      -9.467  29.563  20.671  0.00  0.00      PROC
ATOM     92  H   SER    10     -10.371  30.614  18.307  0.00  0.00      PROC
ATOM     93  HG  SER    10      -8.921  29.376  21.424  0.00  0.00      PROC
ATOM     94  N   LEU    11     -12.575  27.493  18.897  0.00  0.00      PROC
ATOM     95  CA  LEU    11     -14.006  27.513  19.187  0.00  0.00      PROC
ATOM     96  C   LEU    11     -14.507  26.208  19.763  0.00  0.00      PROC
ATOM     97  O   LEU    11     -14.339  25.140  19.189  0.00  0.00      PROC
ATOM     98  CB  LEU    11     -14.882  27.954  17.991  0.00  0.00      PROC
ATOM     99  CG  LEU    11     -15.098  26.990  16.811  0.00  0.00      PROC
ATOM    100  CD1 LEU    11     -16.256  27.463  15.931  0.00  0.00      PROC
ATOM    101  CD2 LEU    11     -13.839  26.731  15.982  0.00  0.00      PROC
ATOM    102  H   LEU    11     -12.086  26.622  18.800  0.00  0.00      PROC
ATOM    103  N   SER    12     -15.156  26.354  20.919  0.00  0.00      PROC
ATOM    104  CA  SER    12     -15.887  25.212  21.450  0.00  0.00      PROC
ATOM    105  C   SER    12     -17.224  25.029  20.760  0.00  0.00      PROC
ATOM    106  O   SER    12     -18.256  25.560  21.167  0.00  0.00      PROC
ATOM    107  CB  SER    12     -16.055  25.385  22.955  0.00  0.00      PROC
ATOM    108  OG  SER    12     -14.763  25.565  23.540  0.00  0.00      PROC
ATOM    109  H   SER    12     -15.167  27.221  21.413  0.00  0.00      PROC
ATOM    110  HG  SER    12     -14.489  24.676  23.785  0.00  0.00      PROC
ATOM    111  N   ALA    13     -17.177  24.277  19.661  0.00  0.00      PROC
ATOM    112  CA  ALA    13     -18.443  24.036  18.985  0.00  0.00      PROC
ATOM    113  C   ALA    13     -19.074  22.747  19.461  0.00  0.00      PROC
ATOM    114  O   ALA    13     -18.401  21.780  19.788  0.00  0.00      PROC
ATOM    115  CB  ALA    13     -18.253  24.020  17.474  0.00  0.00      PROC
ATOM    116  H   ALA    13     -16.341  23.759  19.457  0.00  0.00      PROC
ATOM    117  N   SER    14     -20.400  22.803  19.569  0.00  0.00      PROC
ATOM    118  CA  SER    14     -21.090  21.623  20.072  0.00  0.00      PROC
ATOM    119  C   SER    14     -21.329  20.634  18.962  0.00  0.00      PROC
ATOM    120  O   SER    14     -21.168  20.948  17.788  0.00  0.00      PROC
ATOM    121  CB  SER    14     -22.428  22.011  20.710  0.00  0.00      PROC
ATOM    122  OG  SER    14     -22.485  23.432  20.907  0.00  0.00      PROC
ATOM    123  H   SER    14     -20.920  23.533  19.129  0.00  0.00      PROC
ATOM    124  HG  SER    14     -22.980  23.754  20.143  0.00  0.00      PROC
ATOM    125  N   VAL    15     -21.778  19.443  19.377  0.00  0.00      PROC
ATOM    126  CA  VAL    15     -22.354  18.565  18.361  0.00  0.00      PROC
ATOM    127  C   VAL    15     -23.619  19.189  17.783  0.00  0.00      PROC
ATOM    128  O   VAL    15     -24.671  19.196  18.409  0.00  0.00      PROC
ATOM    129  CB  VAL    15     -22.617  17.171  18.949  0.00  0.00      PROC
ATOM    130  CG1 VAL    15     -23.109  16.185  17.887  0.00  0.00      PROC
ATOM    131  CG2 VAL    15     -21.370  16.635  19.656  0.00  0.00      PROC
ATOM    132  H   VAL    15     -21.862  19.247  20.352  0.00  0.00      PROC
ATOM    133  N   GLY    16     -23.434  19.770  16.593  0.00  0.00      PROC
ATOM    134  CA  GLY    16     -24.528  20.537  16.009  0.00  0.00      PROC
ATOM    135  C   GLY    16     -24.134  21.902  15.465  0.00  0.00      PROC
ATOM    136  O   GLY    16     -24.734  22.408  14.527  0.00  0.00      PROC
ATOM    137  H   GLY    16     -22.547  19.651  16.144  0.00  0.00      PROC
ATOM    138  N   ASP    17     -23.097  22.495  16.083  0.00  0.00      PROC
ATOM    139  CA  ASP    17     -22.791  23.870  15.668  0.00  0.00      PROC
ATOM    140  C   ASP    17     -22.251  23.960  14.250  0.00  0.00      PROC
ATOM    141  O   ASP    17     -21.525  23.090  13.773  0.00  0.00      PROC
ATOM    142  CB  ASP    17     -21.780  24.575  16.594  0.00  0.00      PROC
ATOM    143  CG  ASP    17     -22.252  24.825  18.025  0.00  0.00      PROC
ATOM    144  OD1 ASP    17     -23.312  24.361  18.420  0.00  0.00      PROC
ATOM    145  OD2 ASP    17     -21.511  25.439  18.794  0.00  0.00      PROC
ATOM    146  H   ASP    17     -22.587  22.047  16.816  0.00  0.00      PROC
ATOM    147  N   ARG    18     -22.612  25.083  13.608  0.00  0.00      PROC
ATOM    148  CA  ARG    18     -21.968  25.373  12.329  0.00  0.00      PROC
ATOM    149  C   ARG    18     -20.602  26.006  12.520  0.00  0.00      PROC
ATOM    150  O   ARG    18     -20.438  27.210  12.702  0.00  0.00      PROC
ATOM    151  CB  ARG    18     -22.893  26.192  11.411  0.00  0.00      PROC
ATOM    152  CG  ARG    18     -22.317  26.508  10.019  0.00  0.00      PROC
ATOM    153  CD  ARG    18     -23.398  26.890   8.998  0.00  0.00      PROC
ATOM    154  NE  ARG    18     -22.844  27.363   7.722  0.00  0.00      PROC
ATOM    155  CZ  ARG    18     -22.428  26.525   6.743  0.00  0.00      PROC
ATOM    156  NH1 ARG    18     -22.448  25.209   6.905  0.00  0.00      PROC
ATOM    157  NH2 ARG    18     -21.962  27.010   5.599  0.00  0.00      PROC
ATOM    158  H   ARG    18     -23.216  25.730  14.068  0.00  0.00      PROC
ATOM    159  HE  ARG    18     -22.748  28.356   7.623  0.00  0.00      PROC
ATOM    160 HH11 ARG    18     -22.064  24.616   6.184  0.00  0.00      PROC
ATOM    161 HH12 ARG    18     -22.820  24.806   7.740  0.00  0.00      PROC
ATOM    162 HH21 ARG    18     -21.556  26.372   4.933  0.00  0.00      PROC
ATOM    163 HH22 ARG    18     -21.952  27.985   5.383  0.00  0.00      PROC
ATOM    164  N   VAL    19     -19.608  25.112  12.495  0.00  0.00      PROC
ATOM    165  CA  VAL    19     -18.233  25.556  12.731  0.00  0.00      PROC
ATOM    166  C   VAL    19     -17.759  26.537  11.674  0.00  0.00      PROC
ATOM    167  O   VAL    19     -17.558  26.188  10.518  0.00  0.00      PROC
ATOM    168  CB  VAL    19     -17.287  24.353  12.821  0.00  0.00      PROC
ATOM    169  CG1 VAL    19     -15.844  24.751  13.140  0.00  0.00      PROC
ATOM    170  CG2 VAL    19     -17.810  23.343  13.836  0.00  0.00      PROC
ATOM    171  H   VAL    19     -19.865  24.169  12.272  0.00  0.00      PROC
ATOM    172  N   THR    20     -17.618  27.782  12.136  0.00  0.00      PROC
ATOM    173  CA  THR    20     -17.279  28.836  11.191  0.00  0.00      PROC
ATOM    174  C   THR    20     -15.844  29.320  11.336  0.00  0.00      PROC
ATOM    175  O   THR    20     -15.430  29.887  12.342  0.00  0.00      PROC
ATOM    176  CB  THR    20     -18.316  29.955  11.335  0.00  0.00      PROC
ATOM    177  CG2 THR    20     -18.073  31.132  10.384  0.00  0.00      PROC
ATOM    178  OG1 THR    20     -19.630  29.412  11.126  0.00  0.00      PROC
ATOM    179  H   THR    20     -17.773  27.983  13.101  0.00  0.00      PROC
ATOM    180  HG1 THR    20     -19.795  28.772  11.817  0.00  0.00      PROC
ATOM    181  N   ILE    21     -15.093  29.029  10.271  0.00  0.00      PROC
ATOM    182  CA  ILE    21     -13.672  29.359  10.228  0.00  0.00      PROC
ATOM    183  C   ILE    21     -13.383  30.211   9.009  0.00  0.00      PROC
ATOM    184  O   ILE    21     -13.466  29.747   7.878  0.00  0.00      PROC
ATOM    185  CB  ILE    21     -12.831  28.075  10.164  0.00  0.00      PROC
ATOM    186  CG1 ILE    21     -13.287  27.040  11.194  0.00  0.00      PROC
ATOM    187  CG2 ILE    21     -11.332  28.379  10.267  0.00  0.00      PROC
ATOM    188  CD  ILE    21     -12.774  25.635  10.881  0.00  0.00      PROC
ATOM    189  H   ILE    21     -15.509  28.572   9.484  0.00  0.00      PROC
ATOM    190  N   THR    22     -13.041  31.470   9.274  0.00  0.00      PROC
ATOM    191  CA  THR    22     -12.667  32.277   8.118  0.00  0.00      PROC
ATOM    192  C   THR    22     -11.157  32.351   8.000  0.00  0.00      PROC
ATOM    193  O   THR    22     -10.443  32.166   8.981  0.00  0.00      PROC
ATOM    194  CB  THR    22     -13.280  33.678   8.231  0.00  0.00      PROC
ATOM    195  CG2 THR    22     -13.694  34.255   6.875  0.00  0.00      PROC
ATOM    196  OG1 THR    22     -14.381  33.668   9.150  0.00  0.00      PROC
ATOM    197  H   THR    22     -12.931  31.828  10.200  0.00  0.00      PROC
ATOM    198  HG1 THR    22     -13.975  33.667  10.013  0.00  0.00      PROC
ATOM    199  N   CYS    23     -10.704  32.638   6.780  0.00  0.00      PROC
ATOM    200  CA  CYS    23      -9.289  32.884   6.545  0.00  0.00      PROC
ATOM    201  C   CYS    23      -9.153  33.876   5.419  0.00  0.00      PROC
ATOM    202  O   CYS    23      -9.660  33.673   4.324  0.00  0.00      PROC
ATOM    203  CB  CYS    23      -8.560  31.575   6.232  0.00  0.00      PROC
ATOM    204  SG  CYS    23      -6.803  31.718   5.811  0.00  0.00      PROC
ATOM    205  H   CYS    23     -11.334  32.659   6.003  0.00  0.00      PROC
ATOM    206  N   ARG    24      -8.480  34.976   5.758  0.00  0.00      PROC
ATOM    207  CA  ARG    24      -8.182  35.962   4.732  0.00  0.00      PROC
ATOM    208  C   ARG    24      -6.707  35.887   4.400  0.00  0.00      PROC
ATOM    209  O   ARG    24      -5.874  35.720   5.283  0.00  0.00      PROC
ATOM    210  CB  ARG    24      -8.604  37.354   5.231  0.00  0.00      PROC
ATOM    211  CG  ARG    24      -8.116  38.527   4.373  0.00  0.00      PROC
ATOM    212  CD  ARG    24      -8.636  39.894   4.810  0.00  0.00      PROC
ATOM    213  NE  ARG    24     -10.060  39.990   4.520  0.00  0.00      PROC
ATOM    214  CZ  ARG    24     -10.756  41.137   4.533  0.00  0.00      PROC
ATOM    215  NH1 ARG    24     -10.160  42.286   4.843  0.00  0.00      PROC
ATOM    216  NH2 ARG    24     -12.044  41.089   4.225  0.00  0.00      PROC
ATOM    217  H   ARG    24      -8.073  35.050   6.669  0.00  0.00      PROC
ATOM    218  HE  ARG    24     -10.576  39.158   4.269  0.00  0.00      PROC
ATOM    219 HH11 ARG    24     -10.661  43.149   4.856  0.00  0.00      PROC
ATOM    220 HH12 ARG    24      -9.185  42.284   5.064  0.00  0.00      PROC
ATOM    221 HH21 ARG    24     -12.673  41.860   4.221  0.00  0.00      PROC
ATOM    222 HH22 ARG    24     -12.395  40.171   3.963  0.00  0.00      PROC
ATOM    223  N   ALA    25      -6.416  36.008   3.103  0.00  0.00      PROC
ATOM    224  CA  ALA    25      -5.014  36.220   2.766  0.00  0.00      PROC
ATOM    225  C   ALA    25      -4.700  37.698   2.690  0.00  0.00      PROC
ATOM    226  O   ALA    25      -5.581  38.523   2.482  0.00  0.00      PROC
ATOM    227  CB  ALA    25      -4.685  35.597   1.417  0.00  0.00      PROC
ATOM    228  H   ALA    25      -7.162  36.139   2.447  0.00  0.00      PROC
ATOM    229  N   SER    26      -3.405  38.008   2.837  0.00  0.00      PROC
ATOM    230  CA  SER    26      -3.010  39.415   2.750  0.00  0.00      PROC
ATOM    231  C   SER    26      -3.345  40.143   1.449  0.00  0.00      PROC
ATOM    232  O   SER    26      -3.473  41.360   1.403  0.00  0.00      PROC
ATOM    233  CB  SER    26      -1.525  39.549   3.105  0.00  0.00      PROC
ATOM    234  OG  SER    26      -0.822  38.336   2.792  0.00  0.00      PROC
ATOM    235  H   SER    26      -2.745  37.309   3.124  0.00  0.00      PROC
ATOM    236  HG  SER    26      -0.907  38.216   1.847  0.00  0.00      PROC
ATOM    237  N   GLN    27      -3.481  39.339   0.387  0.00  0.00      PROC
ATOM    238  CA  GLN    27      -3.857  39.888  -0.908  0.00  0.00      PROC
ATOM    239  C   GLN    27      -4.711  38.885  -1.652  0.00  0.00      PROC
ATOM    240  O   GLN    27      -4.887  37.758  -1.206  0.00  0.00      PROC
ATOM    241  CB  GLN    27      -2.625  40.295  -1.742  0.00  0.00      PROC
ATOM    242  CG  GLN    27      -1.613  39.192  -2.097  0.00  0.00      PROC
ATOM    243  CD  GLN    27      -0.675  38.917  -0.936  0.00  0.00      PROC
ATOM    244  NE2 GLN    27       0.536  39.460  -1.080  0.00  0.00      PROC
ATOM    245  OE1 GLN    27      -1.003  38.254   0.036  0.00  0.00      PROC
ATOM    246  H   GLN    27      -3.338  38.352   0.469  0.00  0.00      PROC
ATOM    247 HE21 GLN    27       0.774  40.004  -1.881  0.00  0.00      PROC
ATOM    248 HE22 GLN    27       1.214  39.307  -0.363  0.00  0.00      PROC
ATOM    249  N   ASP    28      -5.212  39.335  -2.815  0.00  0.00      PROC
ATOM    250  CA  ASP    28      -5.974  38.439  -3.690  0.00  0.00      PROC
ATOM    251  C   ASP    28      -5.285  37.107  -3.957  0.00  0.00      PROC
ATOM    252  O   ASP    28      -4.217  37.032  -4.565  0.00  0.00      PROC
ATOM    253  CB  ASP    28      -6.302  39.182  -5.003  0.00  0.00      PROC
ATOM    254  CG  ASP    28      -6.764  38.242  -6.110  0.00  0.00      PROC
ATOM    255  OD1 ASP    28      -7.672  37.450  -5.886  0.00  0.00      PROC
ATOM    256  OD2 ASP    28      -6.153  38.238  -7.173  0.00  0.00      PROC
ATOM    257  H   ASP    28      -5.065  40.285  -3.080  0.00  0.00      PROC
ATOM    258  N   ILE    29      -5.970  36.051  -3.515  0.00  0.00      PROC
ATOM    259  CA  ILE    29      -5.467  34.740  -3.904  0.00  0.00      PROC
ATOM    260  C   ILE    29      -6.339  33.974  -4.879  0.00  0.00      PROC
ATOM    261  O   ILE    29      -6.053  32.831  -5.200  0.00  0.00      PROC
ATOM    262  CB  ILE    29      -5.119  33.877  -2.690  0.00  0.00      PROC
ATOM    263  CG1 ILE    29      -6.333  33.679  -1.785  0.00  0.00      PROC
ATOM    264  CG2 ILE    29      -3.899  34.446  -1.961  0.00  0.00      PROC
ATOM    265  CD  ILE    29      -6.106  32.636  -0.697  0.00  0.00      PROC
ATOM    266  H   ILE    29      -6.808  36.187  -2.981  0.00  0.00      PROC
ATOM    267  N   SER    30      -7.402  34.643  -5.353  0.00  0.00      PROC
ATOM    268  CA  SER    30      -8.158  34.123  -6.500  0.00  0.00      PROC
ATOM    269  C   SER    30      -8.554  32.652  -6.468  0.00  0.00      PROC
ATOM    270  O   SER    30      -8.195  31.870  -7.337  0.00  0.00      PROC
ATOM    271  CB  SER    30      -7.411  34.429  -7.803  0.00  0.00      PROC
ATOM    272  OG  SER    30      -6.549  35.565  -7.621  0.00  0.00      PROC
ATOM    273  H   SER    30      -7.552  35.594  -5.076  0.00  0.00      PROC
ATOM    274  HG  SER    30      -7.117  36.312  -7.379  0.00  0.00      PROC
ATOM    275  N   ASN    31      -9.293  32.314  -5.397  0.00  0.00      PROC
ATOM    276  CA  ASN    31      -9.773  30.944  -5.164  0.00  0.00      PROC
ATOM    277  C   ASN    31      -8.717  29.884  -4.905  0.00  0.00      PROC
ATOM    278  O   ASN    31      -9.011  28.705  -4.739  0.00  0.00      PROC
ATOM    279  CB  ASN    31     -10.706  30.435  -6.266  0.00  0.00      PROC
ATOM    280  CG  ASN    31     -12.068  31.083  -6.214  0.00  0.00      PROC
ATOM    281  ND2 ASN    31     -12.721  31.035  -7.379  0.00  0.00      PROC
ATOM    282  OD1 ASN    31     -12.520  31.587  -5.191  0.00  0.00      PROC
ATOM    283  H   ASN    31      -9.513  33.016  -4.721  0.00  0.00      PROC
ATOM    284 HD21 ASN    31     -12.316  30.620  -8.199  0.00  0.00      PROC
ATOM    285 HD22 ASN    31     -13.645  31.400  -7.465  0.00  0.00      PROC
ATOM    286  N   TYR    32      -7.456  30.332  -4.858  0.00  0.00      PROC
ATOM    287  CA  TYR    32      -6.394  29.354  -4.654  0.00  0.00      PROC
ATOM    288  C   TYR    32      -6.137  29.082  -3.191  0.00  0.00      PROC
ATOM    289  O   TYR    32      -5.088  29.401  -2.645  0.00  0.00      PROC
ATOM    290  CB  TYR    32      -5.101  29.774  -5.368  0.00  0.00      PROC
ATOM    291  CG  TYR    32      -5.334  30.085  -6.834  0.00  0.00      PROC
ATOM    292  CD1 TYR    32      -6.226  29.298  -7.592  0.00  0.00      PROC
ATOM    293  CD2 TYR    32      -4.635  31.167  -7.407  0.00  0.00      PROC
ATOM    294  CE1 TYR    32      -6.419  29.599  -8.946  0.00  0.00      PROC
ATOM    295  CE2 TYR    32      -4.821  31.464  -8.768  0.00  0.00      PROC
ATOM    296  CZ  TYR    32      -5.700  30.664  -9.524  0.00  0.00      PROC
ATOM    297  OH  TYR    32      -5.852  30.910 -10.876  0.00  0.00      PROC
ATOM    298  H   TYR    32      -7.230  31.298  -4.976  0.00  0.00      PROC
ATOM    299  HH  TYR    32      -6.133  30.079 -11.256  0.00  0.00      PROC
ATOM    300  N   LEU    33      -7.169  28.487  -2.588  0.00  0.00      PROC
ATOM    301  CA  LEU    33      -7.102  28.207  -1.165  0.00  0.00      PROC
ATOM    302  C   LEU    33      -7.533  26.783  -0.885  0.00  0.00      PROC
ATOM    303  O   LEU    33      -8.438  26.252  -1.525  0.00  0.00      PROC
ATOM    304  CB  LEU    33      -7.948  29.246  -0.412  0.00  0.00      PROC
ATOM    305  CG  LEU    33      -8.033  29.060   1.107  0.00  0.00      PROC
ATOM    306  CD1 LEU    33      -7.863  30.363   1.877  0.00  0.00      PROC
ATOM    307  CD2 LEU    33      -9.321  28.350   1.505  0.00  0.00      PROC
ATOM    308  H   LEU    33      -7.978  28.230  -3.120  0.00  0.00      PROC
ATOM    309  N   SER    34      -6.859  26.202   0.109  0.00  0.00      PROC
ATOM    310  CA  SER    34      -7.340  24.931   0.625  0.00  0.00      PROC
ATOM    311  C   SER    34      -7.485  24.942   2.140  0.00  0.00      PROC
ATOM    312  O   SER    34      -7.029  25.856   2.822  0.00  0.00      PROC
ATOM    313  CB  SER    34      -6.451  23.800   0.103  0.00  0.00      PROC
ATOM    314  OG  SER    34      -5.073  24.176   0.150  0.00  0.00      PROC
ATOM    315  H   SER    34      -6.054  26.643   0.510  0.00  0.00      PROC
ATOM    316  HG  SER    34      -4.568  23.364   0.210  0.00  0.00      PROC
ATOM    317  N   TRP    35      -8.169  23.898   2.629  0.00  0.00      PROC
ATOM    318  CA  TRP    35      -8.453  23.745   4.052  0.00  0.00      PROC
ATOM    319  C   TRP    35      -7.939  22.410   4.534  0.00  0.00      PROC
ATOM    320  O   TRP    35      -8.070  21.395   3.855  0.00  0.00      PROC
ATOM    321  CB  TRP    35      -9.957  23.789   4.318  0.00  0.00      PROC
ATOM    322  CG  TRP    35     -10.515  25.178   4.131  0.00  0.00      PROC
ATOM    323  CD1 TRP    35     -11.309  25.628   3.066  0.00  0.00      PROC
ATOM    324  CD2 TRP    35     -10.387  26.309   5.017  0.00  0.00      PROC
ATOM    325  CE2 TRP    35     -11.123  27.392   4.428  0.00  0.00      PROC
ATOM    326  CE3 TRP    35      -9.731  26.492   6.254  0.00  0.00      PROC
ATOM    327  NE1 TRP    35     -11.670  26.928   3.235  0.00  0.00      PROC
ATOM    328  CZ2 TRP    35     -11.187  28.637   5.089  0.00  0.00      PROC
ATOM    329  CZ3 TRP    35      -9.807  27.740   6.906  0.00  0.00      PROC
ATOM    330  CH2 TRP    35     -10.532  28.804   6.327  0.00  0.00      PROC
ATOM    331  H   TRP    35      -8.467  23.182   2.000  0.00  0.00      PROC
ATOM    332  HE1 TRP    35     -12.221  27.449   2.611  0.00  0.00      PROC
ATOM    333  N   TYR    36      -7.344  22.454   5.727  0.00  0.00      PROC
ATOM    334  CA  TYR    36      -6.669  21.266   6.232  0.00  0.00      PROC
ATOM    335  C   TYR    36      -7.147  20.868   7.603  0.00  0.00      PROC
ATOM    336  O   TYR    36      -7.323  21.698   8.487  0.00  0.00      PROC
ATOM    337  CB  TYR    36      -5.154  21.486   6.247  0.00  0.00      PROC
ATOM    338  CG  TYR    36      -4.668  21.532   4.822  0.00  0.00      PROC
ATOM    339  CD1 TYR    36      -4.524  22.779   4.181  0.00  0.00      PROC
ATOM    340  CD2 TYR    36      -4.415  20.314   4.164  0.00  0.00      PROC
ATOM    341  CE1 TYR    36      -4.207  22.799   2.815  0.00  0.00      PROC
ATOM    342  CE2 TYR    36      -4.090  20.342   2.801  0.00  0.00      PROC
ATOM    343  CZ  TYR    36      -4.030  21.580   2.132  0.00  0.00      PROC
ATOM    344  OH  TYR    36      -3.819  21.593   0.766  0.00  0.00      PROC
ATOM    345  H   TYR    36      -7.321  23.316   6.234  0.00  0.00      PROC
ATOM    346  HH  TYR    36      -3.719  20.683   0.485  0.00  0.00      PROC
ATOM    347  N   GLN    37      -7.339  19.551   7.726  0.00  0.00      PROC
ATOM    348  CA  GLN    37      -7.662  18.996   9.032  0.00  0.00      PROC
ATOM    349  C   GLN    37      -6.433  18.364   9.650  0.00  0.00      PROC
ATOM    350  O   GLN    37      -6.029  17.270   9.280  0.00  0.00      PROC
ATOM    351  CB  GLN    37      -8.795  17.972   8.893  0.00  0.00      PROC
ATOM    352  CG  GLN    37      -9.587  17.747  10.180  0.00  0.00      PROC
ATOM    353  CD  GLN    37     -10.754  16.797   9.960  0.00  0.00      PROC
ATOM    354  NE2 GLN    37     -11.951  17.378  10.018  0.00  0.00      PROC
ATOM    355  OE1 GLN    37     -10.607  15.584   9.845  0.00  0.00      PROC
ATOM    356  H   GLN    37      -7.180  18.947   6.943  0.00  0.00      PROC
ATOM    357 HE21 GLN    37     -12.071  18.356  10.210  0.00  0.00      PROC
ATOM    358 HE22 GLN    37     -12.814  16.871   9.921  0.00  0.00      PROC
ATOM    359  N   GLN    38      -5.847  19.099  10.597  0.00  0.00      PROC
ATOM    360  CA  GLN    38      -4.811  18.460  11.401  0.00  0.00      PROC
ATOM    361  C   GLN    38      -5.434  17.822  12.624  0.00  0.00      PROC
ATOM    362  O   GLN    38      -5.913  18.498  13.526  0.00  0.00      PROC
ATOM    363  CB  GLN    38      -3.741  19.473  11.820  0.00  0.00      PROC
ATOM    364  CG  GLN    38      -2.636  18.849  12.679  0.00  0.00      PROC
ATOM    365  CD  GLN    38      -1.666  19.903  13.165  0.00  0.00      PROC
ATOM    366  NE2 GLN    38      -0.394  19.570  12.944  0.00  0.00      PROC
ATOM    367  OE1 GLN    38      -2.020  20.924  13.745  0.00  0.00      PROC
ATOM    368  H   GLN    38      -6.211  19.996  10.857  0.00  0.00      PROC
ATOM    369 HE21 GLN    38      -0.133  18.769  12.411  0.00  0.00      PROC
ATOM    370 HE22 GLN    38       0.321  20.129  13.366  0.00  0.00      PROC
ATOM    371  N   LYS    39      -5.425  16.489  12.632  0.00  0.00      PROC
ATOM    372  CA  LYS    39      -5.927  15.909  13.871  0.00  0.00      PROC
ATOM    373  C   LYS    39      -4.832  15.654  14.885  0.00  0.00      PROC
ATOM    374  O   LYS    39      -3.769  15.149  14.550  0.00  0.00      PROC
ATOM    375  CB  LYS    39      -6.814  14.704  13.560  0.00  0.00      PROC
ATOM    376  CG  LYS    39      -8.206  15.299  13.385  0.00  0.00      PROC
ATOM    377  CD  LYS    39      -9.336  14.401  12.905  0.00  0.00      PROC
ATOM    378  CE  LYS    39     -10.599  15.256  12.960  0.00  0.00      PROC
ATOM    379  NZ  LYS    39     -11.654  14.719  12.093  0.00  0.00      PROC
ATOM    380  H   LYS    39      -4.979  15.954  11.910  0.00  0.00      PROC
ATOM    381  HZ1 LYS    39     -12.403  15.430  11.955  0.00  0.00      PROC
ATOM    382  HZ2 LYS    39     -11.292  14.503  11.139  0.00  0.00      PROC
ATOM    383  HZ3 LYS    39     -12.137  13.916  12.546  0.00  0.00      PROC
ATOM    384  N   PRO    40      -5.104  16.061  16.153  0.00  0.00      PROC
ATOM    385  CA  PRO    40      -4.094  15.959  17.216  0.00  0.00      PROC
ATOM    386  C   PRO    40      -3.296  14.664  17.252  0.00  0.00      PROC
ATOM    387  O   PRO    40      -3.774  13.590  17.619  0.00  0.00      PROC
ATOM    388  CB  PRO    40      -4.915  16.230  18.481  0.00  0.00      PROC
ATOM    389  CG  PRO    40      -5.993  17.205  18.013  0.00  0.00      PROC
ATOM    390  CD  PRO    40      -6.343  16.673  16.629  0.00  0.00      PROC
ATOM    391  N   GLY    41      -2.035  14.817  16.820  0.00  0.00      PROC
ATOM    392  CA  GLY    41      -1.162  13.649  16.717  0.00  0.00      PROC
ATOM    393  C   GLY    41      -1.693  12.585  15.772  0.00  0.00      PROC
ATOM    394  O   GLY    41      -1.866  11.426  16.141  0.00  0.00      PROC
ATOM    395  H   GLY    41      -1.752  15.709  16.471  0.00  0.00      PROC
ATOM    396  N   LYS    42      -1.985  13.055  14.556  0.00  0.00      PROC
ATOM    397  CA  LYS    42      -2.344  12.224  13.409  0.00  0.00      PROC
ATOM    398  C   LYS    42      -1.921  12.993  12.179  0.00  0.00      PROC
ATOM    399  O   LYS    42      -1.531  14.152  12.277  0.00  0.00      PROC
ATOM    400  CB  LYS    42      -3.853  11.936  13.305  0.00  0.00      PROC
ATOM    401  CG  LYS    42      -4.392  10.944  14.335  0.00  0.00      PROC
ATOM    402  CD  LYS    42      -5.314  11.597  15.366  0.00  0.00      PROC
ATOM    403  CE  LYS    42      -5.374  10.804  16.672  0.00  0.00      PROC
ATOM    404  NZ  LYS    42      -4.092  10.953  17.374  0.00  0.00      PROC
ATOM    405  H   LYS    42      -1.950  14.041  14.365  0.00  0.00      PROC
ATOM    406  HZ1 LYS    42      -4.045  10.347  18.212  0.00  0.00      PROC
ATOM    407  HZ2 LYS    42      -3.293  10.737  16.738  0.00  0.00      PROC
ATOM    408  HZ3 LYS    42      -3.983  11.948  17.663  0.00  0.00      PROC
ATOM    409  N   ALA    43      -2.038  12.313  11.033  0.00  0.00      PROC
ATOM    410  CA  ALA    43      -1.798  13.000   9.768  0.00  0.00      PROC
ATOM    411  C   ALA    43      -2.698  14.207   9.564  0.00  0.00      PROC
ATOM    412  O   ALA    43      -3.785  14.321  10.125  0.00  0.00      PROC
ATOM    413  CB  ALA    43      -2.005  12.033   8.600  0.00  0.00      PROC
ATOM    414  H   ALA    43      -2.210  11.327  11.065  0.00  0.00      PROC
ATOM    415  N   VAL    44      -2.182  15.106   8.722  0.00  0.00      PROC
ATOM    416  CA  VAL    44      -3.052  16.184   8.263  0.00  0.00      PROC
ATOM    417  C   VAL    44      -3.751  15.687   7.009  0.00  0.00      PROC
ATOM    418  O   VAL    44      -3.197  14.871   6.285  0.00  0.00      PROC
ATOM    419  CB  VAL    44      -2.209  17.441   7.983  0.00  0.00      PROC
ATOM    420  CG1 VAL    44      -3.059  18.668   7.647  0.00  0.00      PROC
ATOM    421  CG2 VAL    44      -1.259  17.742   9.145  0.00  0.00      PROC
ATOM    422  H   VAL    44      -1.324  14.888   8.257  0.00  0.00      PROC
ATOM    423  N   LYS    45      -4.970  16.176   6.763  0.00  0.00      PROC
ATOM    424  CA  LYS    45      -5.561  15.764   5.495  0.00  0.00      PROC
ATOM    425  C   LYS    45      -6.330  16.887   4.834  0.00  0.00      PROC
ATOM    426  O   LYS    45      -6.983  17.690   5.494  0.00  0.00      PROC
ATOM    427  CB  LYS    45      -6.403  14.496   5.710  0.00  0.00      PROC
ATOM    428  CG  LYS    45      -6.286  13.456   4.585  0.00  0.00      PROC
ATOM    429  CD  LYS    45      -7.245  13.687   3.417  0.00  0.00      PROC
ATOM    430  CE  LYS    45      -8.695  13.462   3.844  0.00  0.00      PROC
ATOM    431  NZ  LYS    45      -9.611  13.918   2.797  0.00  0.00      PROC
ATOM    432  H   LYS    45      -5.454  16.727   7.446  0.00  0.00      PROC
ATOM    433  HZ1 LYS    45     -10.587  13.732   3.107  0.00  0.00      PROC
ATOM    434  HZ2 LYS    45      -9.488  14.940   2.633  0.00  0.00      PROC
ATOM    435  HZ3 LYS    45      -9.478  13.402   1.900  0.00  0.00      PROC
ATOM    436  N   LEU    46      -6.228  16.916   3.496  0.00  0.00      PROC
ATOM    437  CA  LEU    46      -7.022  17.901   2.763  0.00  0.00      PROC
ATOM    438  C   LEU    46      -8.525  17.681   2.892  0.00  0.00      PROC
ATOM    439  O   LEU    46      -9.039  16.567   2.774  0.00  0.00      PROC
ATOM    440  CB  LEU    46      -6.564  17.925   1.298  0.00  0.00      PROC
ATOM    441  CG  LEU    46      -7.244  18.958   0.390  0.00  0.00      PROC
ATOM    442  CD1 LEU    46      -7.149  20.373   0.939  0.00  0.00      PROC
ATOM    443  CD2 LEU    46      -6.706  18.908  -1.035  0.00  0.00      PROC
ATOM    444  H   LEU    46      -5.624  16.276   3.015  0.00  0.00      PROC
ATOM    445  N   LEU    47      -9.195  18.812   3.147  0.00  0.00      PROC
ATOM    446  CA  LEU    47     -10.653  18.815   3.172  0.00  0.00      PROC
ATOM    447  C   LEU    47     -11.256  19.404   1.915  0.00  0.00      PROC
ATOM    448  O   LEU    47     -11.946  18.756   1.139  0.00  0.00      PROC
ATOM    449  CB  LEU    47     -11.169  19.607   4.368  0.00  0.00      PROC
ATOM    450  CG  LEU    47     -10.659  19.111   5.710  0.00  0.00      PROC
ATOM    451  CD1 LEU    47     -10.843  20.196   6.764  0.00  0.00      PROC
ATOM    452  CD2 LEU    47     -11.281  17.770   6.103  0.00  0.00      PROC
ATOM    453  H   LEU    47      -8.671  19.656   3.277  0.00  0.00      PROC
ATOM    454  N   ILE    48     -10.970  20.702   1.776  0.00  0.00      PROC
ATOM    455  CA  ILE    48     -11.578  21.470   0.698  0.00  0.00      PROC
ATOM    456  C   ILE    48     -10.443  22.139  -0.039  0.00  0.00      PROC
ATOM    457  O   ILE    48      -9.501  22.609   0.583  0.00  0.00      PROC
ATOM    458  CB  ILE    48     -12.540  22.514   1.301  0.00  0.00      PROC
ATOM    459  CG1 ILE    48     -13.709  21.855   2.042  0.00  0.00      PROC
ATOM    460  CG2 ILE    48     -13.048  23.531   0.278  0.00  0.00      PROC
ATOM    461  CD  ILE    48     -14.706  21.158   1.115  0.00  0.00      PROC
ATOM    462  H   ILE    48     -10.309  21.154   2.375  0.00  0.00      PROC
ATOM    463  N   TYR    49     -10.547  22.160  -1.362  0.00  0.00      PROC
ATOM    464  CA  TYR    49      -9.605  22.968  -2.123  0.00  0.00      PROC
ATOM    465  C   TYR    49     -10.411  23.858  -3.034  0.00  0.00      PROC
ATOM    466  O   TYR    49     -11.611  23.656  -3.186  0.00  0.00      PROC
ATOM    467  CB  TYR    49      -8.593  22.094  -2.888  0.00  0.00      PROC
ATOM    468  CG  TYR    49      -9.285  21.029  -3.709  0.00  0.00      PROC
ATOM    469  CD1 TYR    49      -9.570  21.275  -5.068  0.00  0.00      PROC
ATOM    470  CD2 TYR    49      -9.643  19.821  -3.080  0.00  0.00      PROC
ATOM    471  CE1 TYR    49     -10.301  20.317  -5.790  0.00  0.00      PROC
ATOM    472  CE2 TYR    49     -10.383  18.875  -3.799  0.00  0.00      PROC
ATOM    473  CZ  TYR    49     -10.741  19.151  -5.130  0.00  0.00      PROC
ATOM    474  OH  TYR    49     -11.567  18.261  -5.788  0.00  0.00      PROC
ATOM    475  H   TYR    49     -11.346  21.761  -1.817  0.00  0.00      PROC
ATOM    476  HH  TYR    49     -12.116  17.828  -5.131  0.00  0.00      PROC
ATOM    477  N   TYR    50      -9.717  24.850  -3.613  0.00  0.00      PROC
ATOM    478  CA  TYR    50     -10.370  25.774  -4.543  0.00  0.00      PROC
ATOM    479  C   TYR    50     -11.672  26.355  -4.007  0.00  0.00      PROC
ATOM    480  O   TYR    50     -12.731  26.279  -4.619  0.00  0.00      PROC
ATOM    481  CB  TYR    50     -10.531  25.130  -5.934  0.00  0.00      PROC
ATOM    482  CG  TYR    50     -10.593  26.202  -6.999  0.00  0.00      PROC
ATOM    483  CD1 TYR    50     -11.848  26.622  -7.488  0.00  0.00      PROC
ATOM    484  CD2 TYR    50      -9.387  26.766  -7.461  0.00  0.00      PROC
ATOM    485  CE1 TYR    50     -11.901  27.678  -8.411  0.00  0.00      PROC
ATOM    486  CE2 TYR    50      -9.440  27.817  -8.388  0.00  0.00      PROC
ATOM    487  CZ  TYR    50     -10.696  28.282  -8.825  0.00  0.00      PROC
ATOM    488  OH  TYR    50     -10.723  29.377  -9.667  0.00  0.00      PROC
ATOM    489  H   TYR    50      -8.779  25.018  -3.307  0.00  0.00      PROC
ATOM    490  HH  TYR    50     -11.596  29.485 -10.066  0.00  0.00      PROC
ATOM    491  N   THR    51     -11.533  26.895  -2.782  0.00  0.00      PROC
ATOM    492  CA  THR    51     -12.655  27.543  -2.095  0.00  0.00      PROC
ATOM    493  C   THR    51     -13.772  26.639  -1.559  0.00  0.00      PROC
ATOM    494  O   THR    51     -14.045  26.616  -0.362  0.00  0.00      PROC
ATOM    495  CB  THR    51     -13.185  28.703  -2.955  0.00  0.00      PROC
ATOM    496  CG2 THR    51     -14.294  29.500  -2.282  0.00  0.00      PROC
ATOM    497  OG1 THR    51     -12.094  29.561  -3.310  0.00  0.00      PROC
ATOM    498  H   THR    51     -10.617  26.908  -2.382  0.00  0.00      PROC
ATOM    499  HG1 THR    51     -12.475  30.284  -3.808  0.00  0.00      PROC
ATOM    500  N   SER    52     -14.402  25.888  -2.471  0.00  0.00      PROC
ATOM    501  CA  SER    52     -15.582  25.141  -2.046  0.00  0.00      PROC
ATOM    502  C   SER    52     -15.594  23.670  -2.423  0.00  0.00      PROC
ATOM    503  O   SER    52     -16.578  22.967  -2.229  0.00  0.00      PROC
ATOM    504  CB  SER    52     -16.835  25.832  -2.587  0.00  0.00      PROC
ATOM    505  OG  SER    52     -16.852  27.201  -2.161  0.00  0.00      PROC
ATOM    506  H   SER    52     -14.150  25.952  -3.436  0.00  0.00      PROC
ATOM    507  HG  SER    52     -17.464  27.226  -1.430  0.00  0.00      PROC
ATOM    508  N   LYS    53     -14.478  23.224  -3.009  0.00  0.00      PROC
ATOM    509  CA  LYS    53     -14.565  21.897  -3.598  0.00  0.00      PROC
ATOM    510  C   LYS    53     -14.054  20.777  -2.713  0.00  0.00      PROC
ATOM    511  O   LYS    53     -12.956  20.812  -2.169  0.00  0.00      PROC
ATOM    512  CB  LYS    53     -13.877  21.931  -4.955  0.00  0.00      PROC
ATOM    513  CG  LYS    53     -14.120  20.709  -5.830  0.00  0.00      PROC
ATOM    514  CD  LYS    53     -13.430  20.943  -7.162  0.00  0.00      PROC
ATOM    515  CE  LYS    53     -13.361  19.716  -8.061  0.00  0.00      PROC
ATOM    516  NZ  LYS    53     -12.585  20.101  -9.238  0.00  0.00      PROC
ATOM    517  H   LYS    53     -13.614  23.732  -3.022  0.00  0.00      PROC
ATOM    518  HZ1 LYS    53     -13.010  20.942  -9.690  0.00  0.00      PROC
ATOM    519  HZ2 LYS    53     -11.652  20.490  -8.968  0.00  0.00      PROC
ATOM    520  HZ3 LYS    53     -12.436  19.361  -9.942  0.00  0.00      PROC
ATOM    521  N   LEU    54     -14.927  19.766  -2.605  0.00  0.00      PROC
ATOM    522  CA  LEU    54     -14.597  18.596  -1.793  0.00  0.00      PROC
ATOM    523  C   LEU    54     -13.387  17.819  -2.291  0.00  0.00      PROC
ATOM    524  O   LEU    54     -13.180  17.625  -3.488  0.00  0.00      PROC
ATOM    525  CB  LEU    54     -15.815  17.671  -1.714  0.00  0.00      PROC
ATOM    526  CG  LEU    54     -15.939  16.903  -0.396  0.00  0.00      PROC
ATOM    527  CD1 LEU    54     -16.522  17.783   0.710  0.00  0.00      PROC
ATOM    528  CD2 LEU    54     -16.731  15.605  -0.557  0.00  0.00      PROC
ATOM    529  H   LEU    54     -15.806  19.847  -3.069  0.00  0.00      PROC
ATOM    530  N   HSD    55     -12.599  17.374  -1.309  0.00  0.00      PROC
ATOM    531  CA  HSD    55     -11.533  16.432  -1.625  0.00  0.00      PROC
ATOM    532  C   HSD    55     -11.975  15.006  -1.328  0.00  0.00      PROC
ATOM    533  O   HSD    55     -12.921  14.759  -0.590  0.00  0.00      PROC
ATOM    534  CB  HSD    55     -10.275  16.864  -0.849  0.00  0.00      PROC
ATOM    535  CG  HSD    55      -9.127  15.893  -0.991  0.00  0.00      PROC
ATOM    536  CD2 HSD    55      -8.584  15.106   0.023  0.00  0.00      PROC
ATOM    537  ND1 HSD    55      -8.483  15.620  -2.140  0.00  0.00      PROC
ATOM    538  CE1 HSD    55      -7.543  14.662  -1.855  0.00  0.00      PROC
ATOM    539  NE2 HSD    55      -7.610  14.348  -0.522  0.00  0.00      PROC
ATOM    540  H   HSD    55     -12.794  17.630  -0.360  0.00  0.00      PROC
ATOM    541  HD1 HSD    55      -8.629  16.031  -3.017  0.00  0.00      PROC
ATOM    542  N   SER    56     -11.231  14.063  -1.918  0.00  0.00      PROC
ATOM    543  CA  SER    56     -11.391  12.652  -1.581  0.00  0.00      PROC
ATOM    544  C   SER    56     -11.447  12.362  -0.086  0.00  0.00      PROC
ATOM    545  O   SER    56     -10.593  12.772   0.701  0.00  0.00      PROC
ATOM    546  CB  SER    56     -10.253  11.882  -2.249  0.00  0.00      PROC
ATOM    547  OG  SER    56      -9.914  12.536  -3.481  0.00  0.00      PROC
ATOM    548  H   SER    56     -10.530  14.284  -2.596  0.00  0.00      PROC
ATOM    549  HG  SER    56      -9.307  11.961  -3.933  0.00  0.00      PROC
ATOM    550  N   GLY    57     -12.521  11.642   0.275  0.00  0.00      PROC
ATOM    551  CA  GLY    57     -12.694  11.282   1.681  0.00  0.00      PROC
ATOM    552  C   GLY    57     -12.762  12.483   2.606  0.00  0.00      PROC
ATOM    553  O   GLY    57     -11.895  12.716   3.444  0.00  0.00      PROC
ATOM    554  H   GLY    57     -13.206  11.413  -0.415  0.00  0.00      PROC
ATOM    555  N   VAL    58     -13.820  13.265   2.387  0.00  0.00      PROC
ATOM    556  CA  VAL    58     -14.108  14.364   3.302  0.00  0.00      PROC
ATOM    557  C   VAL    58     -15.580  14.275   3.633  0.00  0.00      PROC
ATOM    558  O   VAL    58     -16.411  14.162   2.740  0.00  0.00      PROC
ATOM    559  CB  VAL    58     -13.764  15.718   2.656  0.00  0.00      PROC
ATOM    560  CG1 VAL    58     -14.167  16.923   3.510  0.00  0.00      PROC
ATOM    561  CG2 VAL    58     -12.277  15.785   2.334  0.00  0.00      PROC
ATOM    562  H   VAL    58     -14.459  13.101   1.634  0.00  0.00      PROC
ATOM    563  N   PRO    59     -15.887  14.285   4.949  0.00  0.00      PROC
ATOM    564  CA  PRO    59     -17.296  14.298   5.345  0.00  0.00      PROC
ATOM    565  C   PRO    59     -18.060  15.458   4.725  0.00  0.00      PROC
ATOM    566  O   PRO    59     -17.687  16.617   4.862  0.00  0.00      PROC
ATOM    567  CB  PRO    59     -17.214  14.392   6.873  0.00  0.00      PROC
ATOM    568  CG  PRO    59     -15.842  13.837   7.252  0.00  0.00      PROC
ATOM    569  CD  PRO    59     -14.969  14.275   6.083  0.00  0.00      PROC
ATOM    570  N   SER    60     -19.170  15.098   4.067  0.00  0.00      PROC
ATOM    571  CA  SER    60     -19.981  16.081   3.340  0.00  0.00      PROC
ATOM    572  C   SER    60     -20.424  17.331   4.098  0.00  0.00      PROC
ATOM    573  O   SER    60     -20.820  18.339   3.531  0.00  0.00      PROC
ATOM    574  CB  SER    60     -21.185  15.360   2.735  0.00  0.00      PROC
ATOM    575  OG  SER    60     -20.854  13.974   2.548  0.00  0.00      PROC
ATOM    576  H   SER    60     -19.376  14.135   3.888  0.00  0.00      PROC
ATOM    577  HG  SER    60     -21.401  13.662   1.836  0.00  0.00      PROC
ATOM    578  N   ARG    61     -20.322  17.225   5.432  0.00  0.00      PROC
ATOM    579  CA  ARG    61     -20.591  18.382   6.278  0.00  0.00      PROC
ATOM    580  C   ARG    61     -19.756  19.638   6.017  0.00  0.00      PROC
ATOM    581  O   ARG    61     -20.165  20.746   6.351  0.00  0.00      PROC
ATOM    582  CB  ARG    61     -20.576  17.947   7.753  0.00  0.00      PROC
ATOM    583  CG  ARG    61     -19.269  17.315   8.247  0.00  0.00      PROC
ATOM    584  CD  ARG    61     -19.420  16.665   9.627  0.00  0.00      PROC
ATOM    585  NE  ARG    61     -18.150  16.111  10.099  0.00  0.00      PROC
ATOM    586  CZ  ARG    61     -18.089  15.018  10.890  0.00  0.00      PROC
ATOM    587  NH1 ARG    61     -19.173  14.312  11.173  0.00  0.00      PROC
ATOM    588  NH2 ARG    61     -16.937  14.630  11.409  0.00  0.00      PROC
ATOM    589  H   ARG    61     -19.986  16.370   5.815  0.00  0.00      PROC
ATOM    590  HE  ARG    61     -17.294  16.618   9.943  0.00  0.00      PROC
ATOM    591 HH11 ARG    61     -19.081  13.545  11.825  0.00  0.00      PROC
ATOM    592 HH12 ARG    61     -20.063  14.527  10.778  0.00  0.00      PROC
ATOM    593 HH21 ARG    61     -16.911  13.862  12.059  0.00  0.00      PROC
ATOM    594 HH22 ARG    61     -16.080  15.114  11.175  0.00  0.00      PROC
ATOM    595  N   PHE    62     -18.579  19.440   5.408  0.00  0.00      PROC
ATOM    596  CA  PHE    62     -17.744  20.603   5.104  0.00  0.00      PROC
ATOM    597  C   PHE    62     -18.231  21.477   3.955  0.00  0.00      PROC
ATOM    598  O   PHE    62     -17.896  21.258   2.799  0.00  0.00      PROC
ATOM    599  CB  PHE    62     -16.306  20.164   4.812  0.00  0.00      PROC
ATOM    600  CG  PHE    62     -15.605  19.692   6.062  0.00  0.00      PROC
ATOM    601  CD1 PHE    62     -14.835  20.614   6.800  0.00  0.00      PROC
ATOM    602  CD2 PHE    62     -15.714  18.343   6.464  0.00  0.00      PROC
ATOM    603  CE1 PHE    62     -14.154  20.181   7.953  0.00  0.00      PROC
ATOM    604  CE2 PHE    62     -15.034  17.908   7.615  0.00  0.00      PROC
ATOM    605  CZ  PHE    62     -14.259  18.832   8.346  0.00  0.00      PROC
ATOM    606  H   PHE    62     -18.304  18.525   5.105  0.00  0.00      PROC
ATOM    607  N   SER    63     -18.998  22.517   4.311  0.00  0.00      PROC
ATOM    608  CA  SER    63     -19.223  23.505   3.255  0.00  0.00      PROC
ATOM    609  C   SER    63     -18.092  24.522   3.170  0.00  0.00      PROC
ATOM    610  O   SER    63     -17.673  25.073   4.181  0.00  0.00      PROC
ATOM    611  CB  SER    63     -20.601  24.171   3.416  0.00  0.00      PROC
ATOM    612  OG  SER    63     -20.842  24.626   4.764  0.00  0.00      PROC
ATOM    613  H   SER    63     -19.260  22.657   5.267  0.00  0.00      PROC
ATOM    614  HG  SER    63     -19.968  24.715   5.163  0.00  0.00      PROC
ATOM    615  N   GLY    64     -17.608  24.749   1.943  0.00  0.00      PROC
ATOM    616  CA  GLY    64     -16.586  25.786   1.800  0.00  0.00      PROC
ATOM    617  C   GLY    64     -17.155  26.979   1.060  0.00  0.00      PROC
ATOM    618  O   GLY    64     -18.113  26.840   0.306  0.00  0.00      PROC
ATOM    619  H   GLY    64     -17.995  24.305   1.135  0.00  0.00      PROC
ATOM    620  N   SER    65     -16.560  28.151   1.309  0.00  0.00      PROC
ATOM    621  CA  SER    65     -17.100  29.358   0.683  0.00  0.00      PROC
ATOM    622  C   SER    65     -16.047  30.447   0.567  0.00  0.00      PROC
ATOM    623  O   SER    65     -14.942  30.284   1.070  0.00  0.00      PROC
ATOM    624  CB  SER    65     -18.341  29.824   1.463  0.00  0.00      PROC
ATOM    625  OG  SER    65     -18.099  29.818   2.879  0.00  0.00      PROC
ATOM    626  H   SER    65     -15.762  28.215   1.910  0.00  0.00      PROC
ATOM    627  HG  SER    65     -17.448  29.145   3.063  0.00  0.00      PROC
ATOM    628  N   GLY    66     -16.428  31.559  -0.080  0.00  0.00      PROC
ATOM    629  CA  GLY    66     -15.523  32.709  -0.078  0.00  0.00      PROC
ATOM    630  C   GLY    66     -15.067  33.101  -1.470  0.00  0.00      PROC
ATOM    631  O   GLY    66     -15.376  32.426  -2.444  0.00  0.00      PROC
ATOM    632  H   GLY    66     -17.267  31.592  -0.621  0.00  0.00      PROC
ATOM    633  N   SER    67     -14.340  34.226  -1.528  0.00  0.00      PROC
ATOM    634  CA  SER    67     -13.803  34.728  -2.792  0.00  0.00      PROC
ATOM    635  C   SER    67     -12.670  35.715  -2.552  0.00  0.00      PROC
ATOM    636  O   SER    67     -12.656  36.441  -1.565  0.00  0.00      PROC
ATOM    637  CB  SER    67     -14.884  35.434  -3.624  0.00  0.00      PROC
ATOM    638  OG  SER    67     -16.062  34.628  -3.749  0.00  0.00      PROC
ATOM    639  H   SER    67     -14.109  34.711  -0.681  0.00  0.00      PROC
ATOM    640  HG  SER    67     -15.782  33.715  -3.715  0.00  0.00      PROC
ATOM    641  N   GLY    68     -11.734  35.744  -3.516  0.00  0.00      PROC
ATOM    642  CA  GLY    68     -10.740  36.822  -3.513  0.00  0.00      PROC
ATOM    643  C   GLY    68      -9.744  36.763  -2.367  0.00  0.00      PROC
ATOM    644  O   GLY    68      -8.722  36.084  -2.426  0.00  0.00      PROC
ATOM    645  H   GLY    68     -11.674  34.986  -4.164  0.00  0.00      PROC
ATOM    646  N   THR    69     -10.103  37.506  -1.319  0.00  0.00      PROC
ATOM    647  CA  THR    69      -9.288  37.505  -0.111  0.00  0.00      PROC
ATOM    648  C   THR    69      -9.806  36.595   0.988  0.00  0.00      PROC
ATOM    649  O   THR    69      -9.036  36.027   1.754  0.00  0.00      PROC
ATOM    650  CB  THR    69      -9.170  38.943   0.390  0.00  0.00      PROC
ATOM    651  CG2 THR    69      -8.030  39.680  -0.311  0.00  0.00      PROC
ATOM    652  OG1 THR    69     -10.409  39.637   0.171  0.00  0.00      PROC
ATOM    653  H   THR    69     -10.955  38.032  -1.324  0.00  0.00      PROC
ATOM    654  HG1 THR    69     -10.985  39.398   0.900  0.00  0.00      PROC
ATOM    655  N   ASP    70     -11.142  36.504   1.042  0.00  0.00      PROC
ATOM    656  CA  ASP    70     -11.766  35.914   2.225  0.00  0.00      PROC
ATOM    657  C   ASP    70     -12.365  34.572   1.901  0.00  0.00      PROC
ATOM    658  O   ASP    70     -13.055  34.418   0.900  0.00  0.00      PROC
ATOM    659  CB  ASP    70     -12.890  36.808   2.758  0.00  0.00      PROC
ATOM    660  CG  ASP    70     -12.364  38.128   3.279  0.00  0.00      PROC
ATOM    661  OD1 ASP    70     -12.414  38.359   4.481  0.00  0.00      PROC
ATOM    662  OD2 ASP    70     -11.916  38.961   2.497  0.00  0.00      PROC
ATOM    663  H   ASP    70     -11.727  36.843   0.304  0.00  0.00      PROC
ATOM    664  N   TYR    71     -12.075  33.597   2.768  0.00  0.00      PROC
ATOM    665  CA  TYR    71     -12.632  32.269   2.523  0.00  0.00      PROC
ATOM    666  C   TYR    71     -13.112  31.640   3.807  0.00  0.00      PROC
ATOM    667  O   TYR    71     -12.488  31.767   4.853  0.00  0.00      PROC
ATOM    668  CB  TYR    71     -11.614  31.339   1.851  0.00  0.00      PROC
ATOM    669  CG  TYR    71     -11.104  31.927   0.555  0.00  0.00      PROC
ATOM    670  CD1 TYR    71     -11.738  31.587  -0.657  0.00  0.00      PROC
ATOM    671  CD2 TYR    71     -10.011  32.816   0.600  0.00  0.00      PROC
ATOM    672  CE1 TYR    71     -11.277  32.166  -1.852  0.00  0.00      PROC
ATOM    673  CE2 TYR    71      -9.566  33.405  -0.589  0.00  0.00      PROC
ATOM    674  CZ  TYR    71     -10.199  33.070  -1.799  0.00  0.00      PROC
ATOM    675  OH  TYR    71      -9.739  33.652  -2.965  0.00  0.00      PROC
ATOM    676  H   TYR    71     -11.433  33.758   3.520  0.00  0.00      PROC
ATOM    677  HH  TYR    71      -9.099  34.319  -2.724  0.00  0.00      PROC
ATOM    678  N   THR    72     -14.244  30.953   3.689  0.00  0.00      PROC
ATOM    679  CA  THR    72     -14.850  30.456   4.911  0.00  0.00      PROC
ATOM    680  C   THR    72     -15.152  28.970   4.872  0.00  0.00      PROC
ATOM    681  O   THR    72     -16.036  28.494   4.160  0.00  0.00      PROC
ATOM    682  CB  THR    72     -16.101  31.283   5.217  0.00  0.00      PROC
ATOM    683  CG2 THR    72     -16.500  31.188   6.691  0.00  0.00      PROC
ATOM    684  OG1 THR    72     -15.889  32.651   4.836  0.00  0.00      PROC
ATOM    685  H   THR    72     -14.713  30.907   2.811  0.00  0.00      PROC
ATOM    686  HG1 THR    72     -16.641  33.140   5.145  0.00  0.00      PROC
ATOM    687  N   LEU    73     -14.373  28.245   5.684  0.00  0.00      PROC
ATOM    688  CA  LEU    73     -14.758  26.864   5.949  0.00  0.00      PROC
ATOM    689  C   LEU    73     -15.871  26.854   6.964  0.00  0.00      PROC
ATOM    690  O   LEU    73     -15.833  27.555   7.965  0.00  0.00      PROC
ATOM    691  CB  LEU    73     -13.580  26.046   6.480  0.00  0.00      PROC
ATOM    692  CG  LEU    73     -13.851  24.543   6.602  0.00  0.00      PROC
ATOM    693  CD1 LEU    73     -14.236  23.917   5.260  0.00  0.00      PROC
ATOM    694  CD2 LEU    73     -12.685  23.811   7.266  0.00  0.00      PROC
ATOM    695  H   LEU    73     -13.720  28.725   6.274  0.00  0.00      PROC
ATOM    696  N   THR    74     -16.878  26.050   6.648  0.00  0.00      PROC
ATOM    697  CA  THR    74     -18.014  25.989   7.548  0.00  0.00      PROC
ATOM    698  C   THR    74     -18.546  24.579   7.654  0.00  0.00      PROC
ATOM    699  O   THR    74     -19.219  24.072   6.762  0.00  0.00      PROC
ATOM    700  CB  THR    74     -19.107  26.953   7.083  0.00  0.00      PROC
ATOM    701  CG2 THR    74     -18.906  28.390   7.561  0.00  0.00      PROC
ATOM    702  OG1 THR    74     -19.248  26.907   5.652  0.00  0.00      PROC
ATOM    703  H   THR    74     -16.862  25.514   5.804  0.00  0.00      PROC
ATOM    704  HG1 THR    74     -18.381  27.071   5.287  0.00  0.00      PROC
ATOM    705  N   ILE    75     -18.221  23.947   8.786  0.00  0.00      PROC
ATOM    706  CA  ILE    75     -18.860  22.651   9.013  0.00  0.00      PROC
ATOM    707  C   ILE    75     -20.334  22.884   9.304  0.00  0.00      PROC
ATOM    708  O   ILE    75     -20.674  23.739  10.105  0.00  0.00      PROC
ATOM    709  CB  ILE    75     -18.164  21.908  10.162  0.00  0.00      PROC
ATOM    710  CG1 ILE    75     -16.657  21.814   9.908  0.00  0.00      PROC
ATOM    711  CG2 ILE    75     -18.779  20.529  10.416  0.00  0.00      PROC
ATOM    712  CD  ILE    75     -15.883  21.151  11.051  0.00  0.00      PROC
ATOM    713  H   ILE    75     -17.762  24.467   9.510  0.00  0.00      PROC
ATOM    714  N   SER    76     -21.188  22.154   8.578  0.00  0.00      PROC
ATOM    715  CA  SER    76     -22.621  22.420   8.691  0.00  0.00      PROC
ATOM    716  C   SER    76     -23.209  22.053  10.035  0.00  0.00      PROC
ATOM    717  O   SER    76     -23.786  22.878  10.726  0.00  0.00      PROC
ATOM    718  CB  SER    76     -23.363  21.733   7.546  0.00  0.00      PROC
ATOM    719  OG  SER    76     -22.706  20.500   7.245  0.00  0.00      PROC
ATOM    720  H   SER    76     -20.846  21.422   7.990  0.00  0.00      PROC
ATOM    721  HG  SER    76     -22.075  20.696   6.556  0.00  0.00      PROC
ATOM    722  N   SER    77     -22.995  20.778  10.360  0.00  0.00      PROC
ATOM    723  CA  SER    77     -23.277  20.340  11.715  0.00  0.00      PROC
ATOM    724  C   SER    77     -22.026  19.662  12.206  0.00  0.00      PROC
ATOM    725  O   SER    77     -21.519  18.727  11.589  0.00  0.00      PROC
ATOM    726  CB  SER    77     -24.482  19.393  11.721  0.00  0.00      PROC
ATOM    727  OG  SER    77     -24.850  19.026  13.054  0.00  0.00      PROC
ATOM    728  H   SER    77     -22.580  20.144   9.708  0.00  0.00      PROC
ATOM    729  HG  SER    77     -24.391  18.211  13.254  0.00  0.00      PROC
ATOM    730  N   LEU    78     -21.516  20.187  13.322  0.00  0.00      PROC
ATOM    731  CA  LEU    78     -20.371  19.490  13.886  0.00  0.00      PROC
ATOM    732  C   LEU    78     -20.741  18.163  14.508  0.00  0.00      PROC
ATOM    733  O   LEU    78     -21.422  18.097  15.521  0.00  0.00      PROC
ATOM    734  CB  LEU    78     -19.659  20.357  14.921  0.00  0.00      PROC
ATOM    735  CG  LEU    78     -18.418  19.676  15.506  0.00  0.00      PROC
ATOM    736  CD1 LEU    78     -17.368  19.378  14.438  0.00  0.00      PROC
ATOM    737  CD2 LEU    78     -17.856  20.445  16.693  0.00  0.00      PROC
ATOM    738  H   LEU    78     -21.905  21.018  13.727  0.00  0.00      PROC
ATOM    739  N   GLN    79     -20.211  17.103  13.895  0.00  0.00      PROC
ATOM    740  CA  GLN    79     -20.158  15.933  14.755  0.00  0.00      PROC
ATOM    741  C   GLN    79     -18.759  15.780  15.316  0.00  0.00      PROC
ATOM    742  O   GLN    79     -17.756  16.027  14.654  0.00  0.00      PROC
ATOM    743  CB  GLN    79     -20.688  14.669  14.072  0.00  0.00      PROC
ATOM    744  CG  GLN    79     -21.899  14.865  13.143  0.00  0.00      PROC
ATOM    745  CD  GLN    79     -23.062  15.550  13.837  0.00  0.00      PROC
ATOM    746  NE2 GLN    79     -23.657  14.813  14.778  0.00  0.00      PROC
ATOM    747  OE1 GLN    79     -23.425  16.676  13.527  0.00  0.00      PROC
ATOM    748  H   GLN    79     -19.689  17.205  13.050  0.00  0.00      PROC
ATOM    749 HE21 GLN    79     -23.356  13.890  15.011  0.00  0.00      PROC
ATOM    750 HE22 GLN    79     -24.429  15.227  15.258  0.00  0.00      PROC
ATOM    751  N   GLN    80     -18.757  15.433  16.606  0.00  0.00      PROC
ATOM    752  CA  GLN    80     -17.571  15.576  17.457  0.00  0.00      PROC
ATOM    753  C   GLN    80     -16.216  15.090  16.946  0.00  0.00      PROC
ATOM    754  O   GLN    80     -15.169  15.620  17.294  0.00  0.00      PROC
ATOM    755  CB  GLN    80     -17.908  15.004  18.831  0.00  0.00      PROC
ATOM    756  CG  GLN    80     -18.429  13.574  18.728  0.00  0.00      PROC
ATOM    757  CD  GLN    80     -19.343  13.269  19.889  0.00  0.00      PROC
ATOM    758  NE2 GLN    80     -18.729  13.165  21.064  0.00  0.00      PROC
ATOM    759  OE1 GLN    80     -20.539  13.092  19.712  0.00  0.00      PROC
ATOM    760  H   GLN    80     -19.647  15.230  17.013  0.00  0.00      PROC
ATOM    761 HE21 GLN    80     -17.769  13.409  21.218  0.00  0.00      PROC
ATOM    762 HE22 GLN    80     -19.241  12.780  21.835  0.00  0.00      PROC
ATOM    763  N   GLU    81     -16.253  14.069  16.081  0.00  0.00      PROC
ATOM    764  CA  GLU    81     -14.976  13.572  15.566  0.00  0.00      PROC
ATOM    765  C   GLU    81     -14.224  14.465  14.593  0.00  0.00      PROC
ATOM    766  O   GLU    81     -13.197  14.068  14.046  0.00  0.00      PROC
ATOM    767  CB  GLU    81     -15.087  12.146  15.006  0.00  0.00      PROC
ATOM    768  CG  GLU    81     -15.961  11.930  13.762  0.00  0.00      PROC
ATOM    769  CD  GLU    81     -17.420  12.222  14.055  0.00  0.00      PROC
ATOM    770  OE1 GLU    81     -17.895  11.880  15.138  0.00  0.00      PROC
ATOM    771  OE2 GLU    81     -18.066  12.832  13.212  0.00  0.00      PROC
ATOM    772  H   GLU    81     -17.128  13.748  15.711  0.00  0.00      PROC
ATOM    773  N   ASP    82     -14.738  15.692  14.421  0.00  0.00      PROC
ATOM    774  CA  ASP    82     -13.875  16.661  13.759  0.00  0.00      PROC
ATOM    775  C   ASP    82     -13.092  17.605  14.646  0.00  0.00      PROC
ATOM    776  O   ASP    82     -12.539  18.597  14.186  0.00  0.00      PROC
ATOM    777  CB  ASP    82     -14.596  17.394  12.629  0.00  0.00      PROC
ATOM    778  CG  ASP    82     -14.673  16.513  11.392  0.00  0.00      PROC
ATOM    779  OD1 ASP    82     -14.025  15.473  11.318  0.00  0.00      PROC
ATOM    780  OD2 ASP    82     -15.437  16.826  10.496  0.00  0.00      PROC
ATOM    781  H   ASP    82     -15.649  15.941  14.756  0.00  0.00      PROC
ATOM    782  N   PHE    83     -13.001  17.217  15.931  0.00  0.00      PROC
ATOM    783  CA  PHE    83     -11.984  17.797  16.817  0.00  0.00      PROC
ATOM    784  C   PHE    83     -10.601  17.835  16.168  0.00  0.00      PROC
ATOM    785  O   PHE    83     -10.020  16.797  15.863  0.00  0.00      PROC
ATOM    786  CB  PHE    83     -11.980  16.973  18.113  0.00  0.00      PROC
ATOM    787  CG  PHE    83     -10.981  17.482  19.127  0.00  0.00      PROC
ATOM    788  CD1 PHE    83     -11.256  18.662  19.850  0.00  0.00      PROC
ATOM    789  CD2 PHE    83      -9.789  16.755  19.338  0.00  0.00      PROC
ATOM    790  CE1 PHE    83     -10.324  19.123  20.799  0.00  0.00      PROC
ATOM    791  CE2 PHE    83      -8.856  17.215  20.285  0.00  0.00      PROC
ATOM    792  CZ  PHE    83      -9.133  18.395  21.005  0.00  0.00      PROC
ATOM    793  H   PHE    83     -13.616  16.513  16.289  0.00  0.00      PROC
ATOM    794  N   ALA    84     -10.132  19.071  15.928  0.00  0.00      PROC
ATOM    795  CA  ALA    84      -8.928  19.231  15.114  0.00  0.00      PROC
ATOM    796  C   ALA    84      -8.433  20.657  15.110  0.00  0.00      PROC
ATOM    797  O   ALA    84      -9.157  21.583  15.454  0.00  0.00      PROC
ATOM    798  CB  ALA    84      -9.200  18.885  13.649  0.00  0.00      PROC
ATOM    799  H   ALA    84     -10.636  19.885  16.217  0.00  0.00      PROC
ATOM    800  N   THR    85      -7.186  20.783  14.654  0.00  0.00      PROC
ATOM    801  CA  THR    85      -6.693  22.098  14.276  0.00  0.00      PROC
ATOM    802  C   THR    85      -6.857  22.308  12.779  0.00  0.00      PROC
ATOM    803  O   THR    85      -6.386  21.527  11.963  0.00  0.00      PROC
ATOM    804  CB  THR    85      -5.225  22.227  14.684  0.00  0.00      PROC
ATOM    805  CG2 THR    85      -4.766  23.687  14.703  0.00  0.00      PROC
ATOM    806  OG1 THR    85      -5.003  21.612  15.959  0.00  0.00      PROC
ATOM    807  H   THR    85      -6.624  19.981  14.455  0.00  0.00      PROC
ATOM    808  HG1 THR    85      -4.062  21.492  16.019  0.00  0.00      PROC
ATOM    809  N   TYR    86      -7.571  23.381  12.441  0.00  0.00      PROC
ATOM    810  CA  TYR    86      -7.767  23.662  11.025  0.00  0.00      PROC
ATOM    811  C   TYR    86      -6.784  24.680  10.512  0.00  0.00      PROC
ATOM    812  O   TYR    86      -6.390  25.588  11.236  0.00  0.00      PROC
ATOM    813  CB  TYR    86      -9.198  24.138  10.778  0.00  0.00      PROC
ATOM    814  CG  TYR    86     -10.139  22.985  11.017  0.00  0.00      PROC
ATOM    815  CD1 TYR    86     -10.440  22.144   9.930  0.00  0.00      PROC
ATOM    816  CD2 TYR    86     -10.667  22.766  12.307  0.00  0.00      PROC
ATOM    817  CE1 TYR    86     -11.251  21.023  10.148  0.00  0.00      PROC
ATOM    818  CE2 TYR    86     -11.473  21.638  12.525  0.00  0.00      PROC
ATOM    819  CZ  TYR    86     -11.731  20.771  11.445  0.00  0.00      PROC
ATOM    820  OH  TYR    86     -12.461  19.621  11.645  0.00  0.00      PROC
ATOM    821  H   TYR    86      -7.939  23.972  13.155  0.00  0.00      PROC
ATOM    822  HH  TYR    86     -12.628  19.510  12.581  0.00  0.00      PROC
ATOM    823  N   PHE    87      -6.420  24.497   9.239  0.00  0.00      PROC
ATOM    824  CA  PHE    87      -5.538  25.470   8.595  0.00  0.00      PROC
ATOM    825  C   PHE    87      -6.087  25.855   7.240  0.00  0.00      PROC
ATOM    826  O   PHE    87      -6.791  25.076   6.610  0.00  0.00      PROC
ATOM    827  CB  PHE    87      -4.130  24.900   8.390  0.00  0.00      PROC
ATOM    828  CG  PHE    87      -3.447  24.598   9.702  0.00  0.00      PROC
ATOM    829  CD1 PHE    87      -2.688  25.608  10.330  0.00  0.00      PROC
ATOM    830  CD2 PHE    87      -3.565  23.311  10.271  0.00  0.00      PROC
ATOM    831  CE1 PHE    87      -2.026  25.324  11.539  0.00  0.00      PROC
ATOM    832  CE2 PHE    87      -2.904  23.028  11.480  0.00  0.00      PROC
ATOM    833  CZ  PHE    87      -2.135  24.035  12.100  0.00  0.00      PROC
ATOM    834  H   PHE    87      -6.763  23.696   8.743  0.00  0.00      PROC
ATOM    835  N   CYS    88      -5.717  27.063   6.805  0.00  0.00      PROC
ATOM    836  CA  CYS    88      -5.872  27.334   5.375  0.00  0.00      PROC
ATOM    837  C   CYS    88      -4.543  27.182   4.658  0.00  0.00      PROC
ATOM    838  O   CYS    88      -3.520  27.004   5.307  0.00  0.00      PROC
ATOM    839  CB  CYS    88      -6.477  28.724   5.152  0.00  0.00      PROC
ATOM    840  SG  CYS    88      -5.986  29.940   6.405  0.00  0.00      PROC
ATOM    841  H   CYS    88      -5.211  27.685   7.404  0.00  0.00      PROC
ATOM    842  N   LEU    89      -4.595  27.276   3.322  0.00  0.00      PROC
ATOM    843  CA  LEU    89      -3.384  27.342   2.499  0.00  0.00      PROC
ATOM    844  C   LEU    89      -3.688  28.226   1.309  0.00  0.00      PROC
ATOM    845  O   LEU    89      -4.816  28.215   0.829  0.00  0.00      PROC
ATOM    846  CB  LEU    89      -3.000  25.933   2.018  0.00  0.00      PROC
ATOM    847  CG  LEU    89      -1.934  25.821   0.912  0.00  0.00      PROC
ATOM    848  CD1 LEU    89      -0.548  26.265   1.369  0.00  0.00      PROC
ATOM    849  CD2 LEU    89      -1.887  24.428   0.290  0.00  0.00      PROC
ATOM    850  H   LEU    89      -5.484  27.254   2.859  0.00  0.00      PROC
ATOM    851  N   GLN    90      -2.668  28.963   0.851  0.00  0.00      PROC
ATOM    852  CA  GLN    90      -2.832  29.606  -0.448  0.00  0.00      PROC
ATOM    853  C   GLN    90      -1.821  29.126  -1.469  0.00  0.00      PROC
ATOM    854  O   GLN    90      -0.728  28.694  -1.125  0.00  0.00      PROC
ATOM    855  CB  GLN    90      -2.831  31.131  -0.308  0.00  0.00      PROC
ATOM    856  CG  GLN    90      -1.533  31.805   0.151  0.00  0.00      PROC
ATOM    857  CD  GLN    90      -0.559  31.960  -0.995  0.00  0.00      PROC
ATOM    858  NE2 GLN    90       0.702  32.013  -0.590  0.00  0.00      PROC
ATOM    859  OE1 GLN    90      -0.910  32.010  -2.169  0.00  0.00      PROC
ATOM    860  H   GLN    90      -1.787  28.963   1.331  0.00  0.00      PROC
ATOM    861 HE21 GLN    90       0.954  32.044   0.380  0.00  0.00      PROC
ATOM    862 HE22 GLN    90       1.472  32.005  -1.235  0.00  0.00      PROC
ATOM    863  N   GLY    91      -2.234  29.234  -2.738  0.00  0.00      PROC
ATOM    864  CA  GLY    91      -1.322  28.797  -3.792  0.00  0.00      PROC
ATOM    865  C   GLY    91      -0.946  29.842  -4.834  0.00  0.00      PROC
ATOM    866  O   GLY    91      -0.197  29.581  -5.766  0.00  0.00      PROC
ATOM    867  H   GLY    91      -3.169  29.547  -2.912  0.00  0.00      PROC
ATOM    868  N   LYS    92      -1.507  31.048  -4.656  0.00  0.00      PROC
ATOM    869  CA  LYS    92      -1.351  32.114  -5.654  0.00  0.00      PROC
ATOM    870  C   LYS    92       0.095  32.447  -6.011  0.00  0.00      PROC
ATOM    871  O   LYS    92       0.453  32.682  -7.168  0.00  0.00      PROC
ATOM    872  CB  LYS    92      -2.092  33.352  -5.133  0.00  0.00      PROC
ATOM    873  CG  LYS    92      -2.145  34.624  -5.993  0.00  0.00      PROC
ATOM    874  CD  LYS    92      -2.939  34.489  -7.295  0.00  0.00      PROC
ATOM    875  CE  LYS    92      -3.260  35.843  -7.945  0.00  0.00      PROC
ATOM    876  NZ  LYS    92      -4.231  36.569  -7.119  0.00  0.00      PROC
ATOM    877  H   LYS    92      -1.905  31.243  -3.758  0.00  0.00      PROC
ATOM    878  HZ1 LYS    92      -4.588  37.451  -7.548  0.00  0.00      PROC
ATOM    879  HZ2 LYS    92      -5.097  36.005  -7.005  0.00  0.00      PROC
ATOM    880  HZ3 LYS    92      -3.877  36.799  -6.171  0.00  0.00      PROC
ATOM    881  N   MET    93       0.898  32.480  -4.937  0.00  0.00      PROC
ATOM    882  CA  MET    93       2.292  32.881  -5.086  0.00  0.00      PROC
ATOM    883  C   MET    93       3.120  32.265  -3.975  0.00  0.00      PROC
ATOM    884  O   MET    93       2.603  31.937  -2.914  0.00  0.00      PROC
ATOM    885  CB  MET    93       2.382  34.414  -5.061  0.00  0.00      PROC
ATOM    886  CG  MET    93       3.667  35.009  -5.646  0.00  0.00      PROC
ATOM    887  SD  MET    93       3.720  36.804  -5.522  0.00  0.00      PROC
ATOM    888  CE  MET    93       3.877  36.931  -3.733  0.00  0.00      PROC
ATOM    889  H   MET    93       0.548  32.246  -4.025  0.00  0.00      PROC
ATOM    890  N   LEU    94       4.425  32.133  -4.259  0.00  0.00      PROC
ATOM    891  CA  LEU    94       5.362  31.809  -3.183  0.00  0.00      PROC
ATOM    892  C   LEU    94       5.398  32.915  -2.135  0.00  0.00      PROC
ATOM    893  O   LEU    94       5.299  34.083  -2.490  0.00  0.00      PROC
ATOM    894  CB  LEU    94       6.764  31.623  -3.770  0.00  0.00      PROC
ATOM    895  CG  LEU    94       6.925  30.374  -4.636  0.00  0.00      PROC
ATOM    896  CD1 LEU    94       8.242  30.386  -5.413  0.00  0.00      PROC
ATOM    897  CD2 LEU    94       6.781  29.102  -3.806  0.00  0.00      PROC
ATOM    898  H   LEU    94       4.765  32.434  -5.146  0.00  0.00      PROC
ATOM    899  N   PRO    95       5.553  32.528  -0.845  0.00  0.00      PROC
ATOM    900  CA  PRO    95       5.532  31.130  -0.393  0.00  0.00      PROC
ATOM    901  C   PRO    95       4.118  30.600  -0.322  0.00  0.00      PROC
ATOM    902  O   PRO    95       3.177  31.341  -0.088  0.00  0.00      PROC
ATOM    903  CB  PRO    95       6.142  31.233   1.002  0.00  0.00      PROC
ATOM    904  CG  PRO    95       5.720  32.609   1.506  0.00  0.00      PROC
ATOM    905  CD  PRO    95       5.755  33.468   0.249  0.00  0.00      PROC
ATOM    906  N   TRP    96       4.015  29.281  -0.514  0.00  0.00      PROC
ATOM    907  CA  TRP    96       2.697  28.675  -0.336  0.00  0.00      PROC
ATOM    908  C   TRP    96       2.339  28.536   1.134  0.00  0.00      PROC
ATOM    909  O   TRP    96       2.560  27.517   1.775  0.00  0.00      PROC
ATOM    910  CB  TRP    96       2.647  27.332  -1.064  0.00  0.00      PROC
ATOM    911  CG  TRP    96       2.851  27.546  -2.548  0.00  0.00      PROC
ATOM    912  CD1 TRP    96       2.121  28.407  -3.381  0.00  0.00      PROC
ATOM    913  CD2 TRP    96       3.799  26.895  -3.420  0.00  0.00      PROC
ATOM    914  CE2 TRP    96       3.578  27.405  -4.745  0.00  0.00      PROC
ATOM    915  CE3 TRP    96       4.797  25.922  -3.198  0.00  0.00      PROC
ATOM    916  NE1 TRP    96       2.538  28.327  -4.673  0.00  0.00      PROC
ATOM    917  CZ2 TRP    96       4.361  26.930  -5.819  0.00  0.00      PROC
ATOM    918  CZ3 TRP    96       5.572  25.455  -4.281  0.00  0.00      PROC
ATOM    919  CH2 TRP    96       5.355  25.956  -5.584  0.00  0.00      PROC
ATOM    920  H   TRP    96       4.823  28.714  -0.650  0.00  0.00      PROC
ATOM    921  HE1 TRP    96       2.122  28.788  -5.438  0.00  0.00      PROC
ATOM    922  N   THR    97       1.829  29.650   1.655  0.00  0.00      PROC
ATOM    923  CA  THR    97       1.623  29.725   3.092  0.00  0.00      PROC
ATOM    924  C   THR    97       0.367  29.053   3.600  0.00  0.00      PROC
ATOM    925  O   THR    97      -0.699  29.092   2.994  0.00  0.00      PROC
ATOM    926  CB  THR    97       1.672  31.186   3.521  0.00  0.00      PROC
ATOM    927  CG2 THR    97       3.074  31.562   3.997  0.00  0.00      PROC
ATOM    928  OG1 THR    97       1.259  32.047   2.446  0.00  0.00      PROC
ATOM    929  H   THR    97       1.665  30.460   1.092  0.00  0.00      PROC
ATOM    930  HG1 THR    97       1.229  32.913   2.851  0.00  0.00      PROC
ATOM    931  N   PHE    98       0.561  28.434   4.769  0.00  0.00      PROC
ATOM    932  CA  PHE    98      -0.603  27.944   5.492  0.00  0.00      PROC
ATOM    933  C   PHE    98      -1.073  28.985   6.486  0.00  0.00      PROC
ATOM    934  O   PHE    98      -0.438  30.018   6.671  0.00  0.00      PROC
ATOM    935  CB  PHE    98      -0.284  26.635   6.214  0.00  0.00      PROC
ATOM    936  CG  PHE    98      -0.047  25.505   5.240  0.00  0.00      PROC
ATOM    937  CD1 PHE    98       1.217  25.357   4.627  0.00  0.00      PROC
ATOM    938  CD2 PHE    98      -1.101  24.606   4.969  0.00  0.00      PROC
ATOM    939  CE1 PHE    98       1.428  24.299   3.723  0.00  0.00      PROC
ATOM    940  CE2 PHE    98      -0.889  23.545   4.068  0.00  0.00      PROC
ATOM    941  CZ  PHE    98       0.373  23.403   3.453  0.00  0.00      PROC
ATOM    942  H   PHE    98       1.452  28.454   5.218  0.00  0.00      PROC
ATOM    943  N   GLY    99      -2.210  28.667   7.112  0.00  0.00      PROC
ATOM    944  CA  GLY    99      -2.696  29.556   8.159  0.00  0.00      PROC
ATOM    945  C   GLY    99      -2.100  29.252   9.518  0.00  0.00      PROC
ATOM    946  O   GLY    99      -1.286  28.349   9.694  0.00  0.00      PROC
ATOM    947  H   GLY    99      -2.652  27.799   6.887  0.00  0.00      PROC
ATOM    948  N   GLN   100      -2.549  30.070  10.479  0.00  0.00      PROC
ATOM    949  CA  GLN   100      -2.020  29.913  11.831  0.00  0.00      PROC
ATOM    950  C   GLN   100      -2.664  28.802  12.635  0.00  0.00      PROC
ATOM    951  O   GLN   100      -2.049  28.213  13.514  0.00  0.00      PROC
ATOM    952  CB  GLN   100      -2.084  31.212  12.643  0.00  0.00      PROC
ATOM    953  CG  GLN   100      -1.672  32.488  11.902  0.00  0.00      PROC
ATOM    954  CD  GLN   100      -2.900  33.158  11.319  0.00  0.00      PROC
ATOM    955  NE2 GLN   100      -2.846  34.490  11.373  0.00  0.00      PROC
ATOM    956  OE1 GLN   100      -3.853  32.524  10.880  0.00  0.00      PROC
ATOM    957  H   GLN   100      -3.261  30.742  10.265  0.00  0.00      PROC
ATOM    958 HE21 GLN   100      -2.052  34.967  11.738  0.00  0.00      PROC
ATOM    959 HE22 GLN   100      -3.604  35.047  11.027  0.00  0.00      PROC
ATOM    960  N   GLY   101      -3.934  28.545  12.300  0.00  0.00      PROC
ATOM    961  CA  GLY   101      -4.596  27.497  13.064  0.00  0.00      PROC
ATOM    962  C   GLY   101      -5.904  27.906  13.707  0.00  0.00      PROC
ATOM    963  O   GLY   101      -6.111  29.031  14.148  0.00  0.00      PROC
ATOM    964  H   GLY   101      -4.390  29.018  11.547  0.00  0.00      PROC
ATOM    965  N   THR   102      -6.771  26.893  13.746  0.00  0.00      PROC
ATOM    966  CA  THR   102      -8.027  26.985  14.479  0.00  0.00      PROC
ATOM    967  C   THR   102      -8.192  25.743  15.332  0.00  0.00      PROC
ATOM    968  O   THR   102      -8.409  24.662  14.802  0.00  0.00      PROC
ATOM    969  CB  THR   102      -9.174  27.104  13.465  0.00  0.00      PROC
ATOM    970  CG2 THR   102     -10.573  26.948  14.074  0.00  0.00      PROC
ATOM    971  OG1 THR   102      -9.063  28.346  12.760  0.00  0.00      PROC
ATOM    972  H   THR   102      -6.552  26.077  13.211  0.00  0.00      PROC
ATOM    973  HG1 THR   102      -9.105  29.009  13.448  0.00  0.00      PROC
ATOM    974  N   LYS   103      -8.087  25.905  16.655  0.00  0.00      PROC
ATOM    975  CA  LYS   103      -8.462  24.723  17.425  0.00  0.00      PROC
ATOM    976  C   LYS   103      -9.958  24.635  17.658  0.00  0.00      PROC
ATOM    977  O   LYS   103     -10.571  25.436  18.355  0.00  0.00      PROC
ATOM    978  CB  LYS   103      -7.674  24.583  18.737  0.00  0.00      PROC
ATOM    979  CG  LYS   103      -8.035  23.265  19.438  0.00  0.00      PROC
ATOM    980  CD  LYS   103      -7.242  22.905  20.694  0.00  0.00      PROC
ATOM    981  CE  LYS   103      -7.842  21.654  21.346  0.00  0.00      PROC
ATOM    982  NZ  LYS   103      -6.933  21.112  22.361  0.00  0.00      PROC
ATOM    983  H   LYS   103      -7.945  26.811  17.056  0.00  0.00      PROC
ATOM    984  HZ1 LYS   103      -7.258  20.200  22.753  0.00  0.00      PROC
ATOM    985  HZ2 LYS   103      -6.039  20.796  21.924  0.00  0.00      PROC
ATOM    986  HZ3 LYS   103      -6.730  21.747  23.149  0.00  0.00      PROC
ATOM    987  N   LEU   104     -10.507  23.597  17.031  0.00  0.00      PROC
ATOM    988  CA  LEU   104     -11.859  23.191  17.382  0.00  0.00      PROC
ATOM    989  C   LEU   104     -11.837  22.410  18.686  0.00  0.00      PROC
ATOM    990  O   LEU   104     -10.943  21.606  18.921  0.00  0.00      PROC
ATOM    991  CB  LEU   104     -12.409  22.375  16.211  0.00  0.00      PROC
ATOM    992  CG  LEU   104     -13.856  21.900  16.318  0.00  0.00      PROC
ATOM    993  CD1 LEU   104     -14.827  23.035  16.629  0.00  0.00      PROC
ATOM    994  CD2 LEU   104     -14.264  21.168  15.046  0.00  0.00      PROC
ATOM    995  H   LEU   104      -9.922  23.004  16.474  0.00  0.00      PROC
ATOM    996  N   GLU   105     -12.837  22.713  19.516  0.00  0.00      PROC
ATOM    997  CA  GLU   105     -12.994  22.052  20.807  0.00  0.00      PROC
ATOM    998  C   GLU   105     -14.453  21.643  20.893  0.00  0.00      PROC
ATOM    999  O   GLU   105     -15.308  22.306  20.310  0.00  0.00      PROC
ATOM   1000  CB  GLU   105     -12.574  23.050  21.896  0.00  0.00      PROC
ATOM   1001  CG  GLU   105     -12.325  22.508  23.311  0.00  0.00      PROC
ATOM   1002  CD  GLU   105     -13.603  22.018  23.965  0.00  0.00      PROC
ATOM   1003  OE1 GLU   105     -13.600  20.921  24.509  0.00  0.00      PROC
ATOM   1004  OE2 GLU   105     -14.607  22.719  23.919  0.00  0.00      PROC
ATOM   1005  H   GLU   105     -13.533  23.384  19.254  0.00  0.00      PROC
ATOM   1006  N   ILE   106     -14.710  20.511  21.554  0.00  0.00      PROC
ATOM   1007  CA  ILE   106     -16.095  20.055  21.527  0.00  0.00      PROC
ATOM   1008  C   ILE   106     -16.883  20.481  22.750  0.00  0.00      PROC
ATOM   1009  O   ILE   106     -16.815  19.882  23.818  0.00  0.00      PROC
ATOM   1010  CB  ILE   106     -16.207  18.535  21.311  0.00  0.00      PROC
ATOM   1011  CG1 ILE   106     -15.269  18.024  20.209  0.00  0.00      PROC
ATOM   1012  CG2 ILE   106     -17.664  18.127  21.058  0.00  0.00      PROC
ATOM   1013  CD  ILE   106     -15.523  18.628  18.827  0.00  0.00      PROC
ATOM   1014  H   ILE   106     -14.018  20.104  22.157  0.00  0.00      PROC
ATOM   1015  N   LYS   107     -17.691  21.524  22.508  0.00  0.00      PROC
ATOM   1016  CA  LYS   107     -18.661  21.955  23.514  0.00  0.00      PROC
ATOM   1017  C   LYS   107     -19.665  20.863  23.849  0.00  0.00      PROC
ATOM   1018  O   LYS   107     -20.577  20.567  23.083  0.00  0.00      PROC
ATOM   1019  CB  LYS   107     -19.413  23.202  23.041  0.00  0.00      PROC
ATOM   1020  CG  LYS   107     -20.145  23.990  24.133  0.00  0.00      PROC
ATOM   1021  CD  LYS   107     -21.351  24.835  23.674  0.00  0.00      PROC
ATOM   1022  CE  LYS   107     -21.141  25.957  22.639  0.00  0.00      PROC
ATOM   1023  NZ  LYS   107     -20.911  25.410  21.297  0.00  0.00      PROC
ATOM   1024  H   LYS   107     -17.650  21.885  21.577  0.00  0.00      PROC
ATOM   1025  HZ1 LYS   107     -19.904  25.453  21.050  0.00  0.00      PROC
ATOM   1026  HZ2 LYS   107     -21.227  24.420  21.264  0.00  0.00      PROC
ATOM   1027  HZ3 LYS   107     -21.444  25.888  20.536  0.00  0.00      PROC
ATOM   1028  N   ARG   108     -19.456  20.283  25.029  0.00  0.00      PROC
ATOM   1029  CA  ARG   108     -20.358  19.216  25.450  0.00  0.00      PROC
ATOM   1030  C   ARG   108     -20.782  19.348  26.903  0.00  0.00      PROC
ATOM   1031  O   ARG   108     -20.530  20.347  27.562  0.00  0.00      PROC
ATOM   1032  CB  ARG   108     -19.744  17.841  25.160  0.00  0.00      PROC
ATOM   1033  CG  ARG   108     -18.340  17.663  25.733  0.00  0.00      PROC
ATOM   1034  CD  ARG   108     -18.142  16.278  26.335  0.00  0.00      PROC
ATOM   1035  NE  ARG   108     -18.884  16.138  27.586  0.00  0.00      PROC
ATOM   1036  CZ  ARG   108     -19.206  14.919  28.058  0.00  0.00      PROC
ATOM   1037  NH1 ARG   108     -19.013  13.845  27.319  0.00  0.00      PROC
ATOM   1038  NH2 ARG   108     -19.704  14.803  29.281  0.00  0.00      PROC
ATOM   1039  H   ARG   108     -18.646  20.563  25.547  0.00  0.00      PROC
ATOM   1040  HE  ARG   108     -19.026  16.941  28.170  0.00  0.00      PROC
ATOM   1041 HH11 ARG   108     -19.108  12.896  27.661  0.00  0.00      PROC
ATOM   1042 HH12 ARG   108     -18.719  13.905  26.362  0.00  0.00      PROC
ATOM   1043 HH21 ARG   108     -19.904  13.901  29.664  0.00  0.00      PROC
ATOM   1044 HH22 ARG   108     -19.879  15.636  29.816  0.00  0.00      PROC
ATOM   1045  N   THR   109     -21.447  18.293  27.392  0.00  0.00      PROC
ATOM   1046  CA  THR   109     -21.912  18.335  28.774  0.00  0.00      PROC
ATOM   1047  C   THR   109     -20.794  18.332  29.804  0.00  0.00      PROC
ATOM   1048  O   THR   109     -19.907  17.482  29.802  0.00  0.00      PROC
ATOM   1049  CB  THR   109     -22.857  17.153  28.978  0.00  0.00      PROC
ATOM   1050  CG2 THR   109     -24.275  17.498  28.517  0.00  0.00      PROC
ATOM   1051  OG1 THR   109     -22.370  16.018  28.243  0.00  0.00      PROC
ATOM   1052  H   THR   109     -21.599  17.445  26.884  0.00  0.00      PROC
ATOM   1053  HG1 THR   109     -23.036  15.342  28.319  0.00  0.00      PROC
ATOM   1054  N   VAL   110     -20.898  19.321  30.702  0.00  0.00      PROC
ATOM   1055  CA  VAL   110     -20.007  19.356  31.864  0.00  0.00      PROC
ATOM   1056  C   VAL   110     -20.119  18.060  32.666  0.00  0.00      PROC
ATOM   1057  O   VAL   110     -21.189  17.467  32.743  0.00  0.00      PROC
ATOM   1058  CB  VAL   110     -20.343  20.606  32.698  0.00  0.00      PROC
ATOM   1059  CG1 VAL   110     -19.525  20.740  33.983  0.00  0.00      PROC
ATOM   1060  CG2 VAL   110     -20.192  21.862  31.835  0.00  0.00      PROC
ATOM   1061  H   VAL   110     -21.624  19.996  30.589  0.00  0.00      PROC
ATOM   1062  N   ALA   111     -18.973  17.613  33.193  0.00  0.00      PROC
ATOM   1063  CA  ALA   111     -18.986  16.292  33.810  0.00  0.00      PROC
ATOM   1064  C   ALA   111     -18.290  16.274  35.153  0.00  0.00      PROC
ATOM   1065  O   ALA   111     -17.466  17.128  35.461  0.00  0.00      PROC
ATOM   1066  CB  ALA   111     -18.330  15.264  32.884  0.00  0.00      PROC
ATOM   1067  H   ALA   111     -18.151  18.184  33.169  0.00  0.00      PROC
ATOM   1068  N   ALA   112     -18.676  15.264  35.941  0.00  0.00      PROC
ATOM   1069  CA  ALA   112     -18.038  15.118  37.245  0.00  0.00      PROC
ATOM   1070  C   ALA   112     -16.817  14.227  37.154  0.00  0.00      PROC
ATOM   1071  O   ALA   112     -16.887  13.097  36.686  0.00  0.00      PROC
ATOM   1072  CB  ALA   112     -19.020  14.522  38.257  0.00  0.00      PROC
ATOM   1073  H   ALA   112     -19.266  14.541  35.586  0.00  0.00      PROC
ATOM   1074  N   PRO   113     -15.670  14.780  37.602  0.00  0.00      PROC
ATOM   1075  CA  PRO   113     -14.430  14.012  37.509  0.00  0.00      PROC
ATOM   1076  C   PRO   113     -14.427  12.783  38.398  0.00  0.00      PROC
ATOM   1077  O   PRO   113     -14.606  12.836  39.610  0.00  0.00      PROC
ATOM   1078  CB  PRO   113     -13.368  15.052  37.888  0.00  0.00      PROC
ATOM   1079  CG  PRO   113     -14.089  16.059  38.782  0.00  0.00      PROC
ATOM   1080  CD  PRO   113     -15.490  16.103  38.187  0.00  0.00      PROC
ATOM   1081  N   SER   114     -14.170  11.655  37.735  0.00  0.00      PROC
ATOM   1082  CA  SER   114     -13.864  10.466  38.519  0.00  0.00      PROC
ATOM   1083  C   SER   114     -12.479  10.562  39.138  0.00  0.00      PROC
ATOM   1084  O   SER   114     -11.467  10.271  38.513  0.00  0.00      PROC
ATOM   1085  CB  SER   114     -14.015   9.233  37.634  0.00  0.00      PROC
ATOM   1086  OG  SER   114     -15.351   9.190  37.117  0.00  0.00      PROC
ATOM   1087  H   SER   114     -14.038  11.695  36.744  0.00  0.00      PROC
ATOM   1088  HG  SER   114     -15.534  10.041  36.733  0.00  0.00      PROC
ATOM   1089  N   VAL   115     -12.487  11.038  40.391  0.00  0.00      PROC
ATOM   1090  CA  VAL   115     -11.195  11.301  41.021  0.00  0.00      PROC
ATOM   1091  C   VAL   115     -10.548  10.100  41.690  0.00  0.00      PROC
ATOM   1092  O   VAL   115     -10.941   9.624  42.757  0.00  0.00      PROC
ATOM   1093  CB  VAL   115     -11.261  12.495  41.980  0.00  0.00      PROC
ATOM   1094  CG1 VAL   115      -9.858  12.894  42.447  0.00  0.00      PROC
ATOM   1095  CG2 VAL   115     -11.970  13.689  41.342  0.00  0.00      PROC
ATOM   1096  H   VAL   115     -13.359  11.314  40.797  0.00  0.00      PROC
ATOM   1097  N   PHE   116      -9.504   9.645  41.007  0.00  0.00      PROC
ATOM   1098  CA  PHE   116      -8.599   8.672  41.602  0.00  0.00      PROC
ATOM   1099  C   PHE   116      -7.411   9.399  42.206  0.00  0.00      PROC
ATOM   1100  O   PHE   116      -7.234  10.591  41.994  0.00  0.00      PROC
ATOM   1101  CB  PHE   116      -8.151   7.669  40.534  0.00  0.00      PROC
ATOM   1102  CG  PHE   116      -9.349   7.075  39.828  0.00  0.00      PROC
ATOM   1103  CD1 PHE   116     -10.069   6.024  40.434  0.00  0.00      PROC
ATOM   1104  CD2 PHE   116      -9.731   7.589  38.569  0.00  0.00      PROC
ATOM   1105  CE1 PHE   116     -11.189   5.484  39.773  0.00  0.00      PROC
ATOM   1106  CE2 PHE   116     -10.849   7.049  37.907  0.00  0.00      PROC
ATOM   1107  CZ  PHE   116     -11.568   6.002  38.518  0.00  0.00      PROC
ATOM   1108  H   PHE   116      -9.272  10.118  40.155  0.00  0.00      PROC
ATOM   1109  N   ILE   117      -6.610   8.647  42.966  0.00  0.00      PROC
ATOM   1110  CA  ILE   117      -5.354   9.215  43.443  0.00  0.00      PROC
ATOM   1111  C   ILE   117      -4.351   8.097  43.643  0.00  0.00      PROC
ATOM   1112  O   ILE   117      -4.692   7.007  44.088  0.00  0.00      PROC
ATOM   1113  CB  ILE   117      -5.546  10.072  44.714  0.00  0.00      PROC
ATOM   1114  CG1 ILE   117      -4.280  10.889  45.001  0.00  0.00      PROC
ATOM   1115  CG2 ILE   117      -6.045   9.258  45.917  0.00  0.00      PROC
ATOM   1116  CD  ILE   117      -4.391  11.837  46.192  0.00  0.00      PROC
ATOM   1117  H   ILE   117      -6.770   7.666  43.086  0.00  0.00      PROC
ATOM   1118  N   PHE   118      -3.119   8.393  43.244  0.00  0.00      PROC
ATOM   1119  CA  PHE   118      -2.112   7.346  43.251  0.00  0.00      PROC
ATOM   1120  C   PHE   118      -0.972   7.694  44.171  0.00  0.00      PROC
ATOM   1121  O   PHE   118      -0.239   8.655  43.948  0.00  0.00      PROC
ATOM   1122  CB  PHE   118      -1.551   7.114  41.848  0.00  0.00      PROC
ATOM   1123  CG  PHE   118      -2.647   6.952  40.823  0.00  0.00      PROC
ATOM   1124  CD1 PHE   118      -2.726   7.884  39.767  0.00  0.00      PROC
ATOM   1125  CD2 PHE   118      -3.568   5.887  40.932  0.00  0.00      PROC
ATOM   1126  CE1 PHE   118      -3.746   7.756  38.807  0.00  0.00      PROC
ATOM   1127  CE2 PHE   118      -4.590   5.763  39.974  0.00  0.00      PROC
ATOM   1128  CZ  PHE   118      -4.668   6.697  38.921  0.00  0.00      PROC
ATOM   1129  H   PHE   118      -2.895   9.309  42.916  0.00  0.00      PROC
ATOM   1130  N   PRO   119      -0.833   6.860  45.223  0.00  0.00      PROC
ATOM   1131  CA  PRO   119       0.394   6.925  46.014  0.00  0.00      PROC
ATOM   1132  C   PRO   119       1.605   6.568  45.160  0.00  0.00      PROC
ATOM   1133  O   PRO   119       1.587   5.644  44.349  0.00  0.00      PROC
ATOM   1134  CB  PRO   119       0.100   5.945  47.160  0.00  0.00      PROC
ATOM   1135  CG  PRO   119      -0.962   4.980  46.637  0.00  0.00      PROC
ATOM   1136  CD  PRO   119      -1.768   5.828  45.664  0.00  0.00      PROC
ATOM   1137  N   PRO   120       2.669   7.380  45.352  0.00  0.00      PROC
ATOM   1138  CA  PRO   120       3.903   7.128  44.611  0.00  0.00      PROC
ATOM   1139  C   PRO   120       4.524   5.802  45.004  0.00  0.00      PROC
ATOM   1140  O   PRO   120       4.350   5.284  46.101  0.00  0.00      PROC
ATOM   1141  CB  PRO   120       4.759   8.347  44.961  0.00  0.00      PROC
ATOM   1142  CG  PRO   120       4.242   8.842  46.309  0.00  0.00      PROC
ATOM   1143  CD  PRO   120       2.755   8.527  46.247  0.00  0.00      PROC
ATOM   1144  N   SER   121       5.239   5.252  44.026  0.00  0.00      PROC
ATOM   1145  CA  SER   121       5.766   3.910  44.221  0.00  0.00      PROC
ATOM   1146  C   SER   121       6.865   3.831  45.260  0.00  0.00      PROC
ATOM   1147  O   SER   121       7.719   4.703  45.332  0.00  0.00      PROC
ATOM   1148  CB  SER   121       6.313   3.431  42.886  0.00  0.00      PROC
ATOM   1149  OG  SER   121       5.605   4.097  41.835  0.00  0.00      PROC
ATOM   1150  H   SER   121       5.382   5.711  43.149  0.00  0.00      PROC
ATOM   1151  HG  SER   121       4.719   3.742  41.873  0.00  0.00      PROC
ATOM   1152  N   ASP   122       6.863   2.708  45.998  0.00  0.00      PROC
ATOM   1153  CA  ASP   122       7.997   2.356  46.867  0.00  0.00      PROC
ATOM   1154  C   ASP   122       9.381   2.573  46.230  0.00  0.00      PROC
ATOM   1155  O   ASP   122      10.350   3.018  46.845  0.00  0.00      PROC
ATOM   1156  CB  ASP   122       7.773   0.911  47.356  0.00  0.00      PROC
ATOM   1157  CG  ASP   122       9.049   0.293  47.892  0.00  0.00      PROC
ATOM   1158  OD1 ASP   122       9.702  -0.433  47.148  0.00  0.00      PROC
ATOM   1159  OD2 ASP   122       9.476   0.632  48.991  0.00  0.00      PROC
ATOM   1160  H   ASP   122       6.048   2.130  45.985  0.00  0.00      PROC
ATOM   1161  N   GLU   123       9.415   2.255  44.927  0.00  0.00      PROC
ATOM   1162  CA  GLU   123      10.563   2.580  44.079  0.00  0.00      PROC
ATOM   1163  C   GLU   123      11.064   4.014  44.244  0.00  0.00      PROC
ATOM   1164  O   GLU   123      12.187   4.280  44.664  0.00  0.00      PROC
ATOM   1165  CB  GLU   123      10.147   2.272  42.641  0.00  0.00      PROC
ATOM   1166  CG  GLU   123      11.249   2.229  41.581  0.00  0.00      PROC
ATOM   1167  CD  GLU   123      10.633   1.783  40.266  0.00  0.00      PROC
ATOM   1168  OE1 GLU   123       9.837   0.846  40.263  0.00  0.00      PROC
ATOM   1169  OE2 GLU   123      10.933   2.366  39.226  0.00  0.00      PROC
ATOM   1170  H   GLU   123       8.653   1.719  44.569  0.00  0.00      PROC
ATOM   1171  N   GLN   124      10.143   4.939  43.938  0.00  0.00      PROC
ATOM   1172  CA  GLN   124      10.461   6.361  44.058  0.00  0.00      PROC
ATOM   1173  C   GLN   124      10.735   6.800  45.489  0.00  0.00      PROC
ATOM   1174  O   GLN   124      11.668   7.533  45.797  0.00  0.00      PROC
ATOM   1175  CB  GLN   124       9.321   7.173  43.456  0.00  0.00      PROC
ATOM   1176  CG  GLN   124       9.777   8.557  43.016  0.00  0.00      PROC
ATOM   1177  CD  GLN   124       8.573   9.399  42.671  0.00  0.00      PROC
ATOM   1178  NE2 GLN   124       8.785  10.228  41.649  0.00  0.00      PROC
ATOM   1179  OE1 GLN   124       7.529   9.343  43.305  0.00  0.00      PROC
ATOM   1180  H   GLN   124       9.209   4.650  43.734  0.00  0.00      PROC
ATOM   1181 HE21 GLN   124       9.625  10.189  41.113  0.00  0.00      PROC
ATOM   1182 HE22 GLN   124       8.078  10.903  41.424  0.00  0.00      PROC
ATOM   1183  N   LEU   125       9.888   6.238  46.364  0.00  0.00      PROC
ATOM   1184  CA  LEU   125       9.974   6.518  47.794  0.00  0.00      PROC
ATOM   1185  C   LEU   125      11.190   5.969  48.512  0.00  0.00      PROC
ATOM   1186  O   LEU   125      11.368   6.185  49.707  0.00  0.00      PROC
ATOM   1187  CB  LEU   125       8.706   6.057  48.510  0.00  0.00      PROC
ATOM   1188  CG  LEU   125       7.448   6.758  48.003  0.00  0.00      PROC
ATOM   1189  CD1 LEU   125       6.197   6.223  48.698  0.00  0.00      PROC
ATOM   1190  CD2 LEU   125       7.566   8.280  48.099  0.00  0.00      PROC
ATOM   1191  H   LEU   125       9.154   5.662  46.011  0.00  0.00      PROC
ATOM   1192  N   LYS   126      12.037   5.273  47.745  0.00  0.00      PROC
ATOM   1193  CA  LYS   126      13.422   5.190  48.192  0.00  0.00      PROC
ATOM   1194  C   LYS   126      14.326   6.099  47.384  0.00  0.00      PROC
ATOM   1195  O   LYS   126      15.187   6.789  47.913  0.00  0.00      PROC
ATOM   1196  CB  LYS   126      13.914   3.747  48.168  0.00  0.00      PROC
ATOM   1197  CG  LYS   126      13.252   2.924  49.274  0.00  0.00      PROC
ATOM   1198  CD  LYS   126      13.632   1.443  49.234  0.00  0.00      PROC
ATOM   1199  CE  LYS   126      13.186   0.749  47.945  0.00  0.00      PROC
ATOM   1200  NZ  LYS   126      11.742   0.915  47.786  0.00  0.00      PROC
ATOM   1201  H   LYS   126      11.748   4.959  46.841  0.00  0.00      PROC
ATOM   1202  HZ1 LYS   126      11.331   0.287  47.063  0.00  0.00      PROC
ATOM   1203  HZ2 LYS   126      11.197   0.629  48.631  0.00  0.00      PROC
ATOM   1204  HZ3 LYS   126      11.438   1.885  47.568  0.00  0.00      PROC
ATOM   1205  N   SER   127      14.068   6.083  46.072  0.00  0.00      PROC
ATOM   1206  CA  SER   127      14.860   6.883  45.141  0.00  0.00      PROC
ATOM   1207  C   SER   127      14.546   8.377  45.104  0.00  0.00      PROC
ATOM   1208  O   SER   127      14.066   8.932  44.120  0.00  0.00      PROC
ATOM   1209  CB  SER   127      14.755   6.256  43.751  0.00  0.00      PROC
ATOM   1210  OG  SER   127      14.812   4.827  43.878  0.00  0.00      PROC
ATOM   1211  H   SER   127      13.321   5.531  45.707  0.00  0.00      PROC
ATOM   1212  HG  SER   127      13.911   4.524  43.934  0.00  0.00      PROC
ATOM   1213  N   GLY   128      14.867   9.021  46.236  0.00  0.00      PROC
ATOM   1214  CA  GLY   128      14.957  10.481  46.263  0.00  0.00      PROC
ATOM   1215  C   GLY   128      13.681  11.308  46.177  0.00  0.00      PROC
ATOM   1216  O   GLY   128      13.671  12.475  46.555  0.00  0.00      PROC
ATOM   1217  H   GLY   128      15.167   8.476  47.019  0.00  0.00      PROC
ATOM   1218  N   THR   129      12.610  10.694  45.667  0.00  0.00      PROC
ATOM   1219  CA  THR   129      11.566  11.580  45.167  0.00  0.00      PROC
ATOM   1220  C   THR   129      10.181  11.127  45.591  0.00  0.00      PROC
ATOM   1221  O   THR   129       9.972   9.971  45.935  0.00  0.00      PROC
ATOM   1222  CB  THR   129      11.690  11.659  43.635  0.00  0.00      PROC
ATOM   1223  CG2 THR   129      11.127  12.963  43.060  0.00  0.00      PROC
ATOM   1224  OG1 THR   129      13.054  11.487  43.222  0.00  0.00      PROC
ATOM   1225  H   THR   129      12.562   9.709  45.496  0.00  0.00      PROC
ATOM   1226  HG1 THR   129      13.317  10.597  43.458  0.00  0.00      PROC
ATOM   1227  N   ALA   130       9.240  12.074  45.533  0.00  0.00      PROC
ATOM   1228  CA  ALA   130       7.849  11.666  45.648  0.00  0.00      PROC
ATOM   1229  C   ALA   130       7.033  12.351  44.579  0.00  0.00      PROC
ATOM   1230  O   ALA   130       7.241  13.518  44.260  0.00  0.00      PROC
ATOM   1231  CB  ALA   130       7.287  12.046  47.013  0.00  0.00      PROC
ATOM   1232  H   ALA   130       9.449  13.036  45.344  0.00  0.00      PROC
ATOM   1233  N   SER   131       6.092  11.586  44.030  0.00  0.00      PROC
ATOM   1234  CA  SER   131       5.166  12.199  43.088  0.00  0.00      PROC
ATOM   1235  C   SER   131       3.779  11.605  43.194  0.00  0.00      PROC
ATOM   1236  O   SER   131       3.468  10.556  42.646  0.00  0.00      PROC
ATOM   1237  CB  SER   131       5.720  12.118  41.665  0.00  0.00      PROC
ATOM   1238  OG  SER   131       7.088  12.568  41.654  0.00  0.00      PROC
ATOM   1239  H   SER   131       6.138  10.591  44.137  0.00  0.00      PROC
ATOM   1240  HG  SER   131       7.130  13.255  42.318  0.00  0.00      PROC
ATOM   1241  N   VAL   132       2.960  12.319  43.973  0.00  0.00      PROC
ATOM   1242  CA  VAL   132       1.589  11.844  44.143  0.00  0.00      PROC
ATOM   1243  C   VAL   132       0.748  12.273  42.958  0.00  0.00      PROC
ATOM   1244  O   VAL   132       0.698  13.453  42.631  0.00  0.00      PROC
ATOM   1245  CB  VAL   132       0.999  12.395  45.448  0.00  0.00      PROC
ATOM   1246  CG1 VAL   132      -0.383  11.806  45.725  0.00  0.00      PROC
ATOM   1247  CG2 VAL   132       1.949  12.199  46.632  0.00  0.00      PROC
ATOM   1248  H   VAL   132       3.248  13.233  44.263  0.00  0.00      PROC
ATOM   1249  N   VAL   133       0.118  11.284  42.315  0.00  0.00      PROC
ATOM   1250  CA  VAL   133      -0.625  11.679  41.120  0.00  0.00      PROC
ATOM   1251  C   VAL   133      -2.127  11.580  41.303  0.00  0.00      PROC
ATOM   1252  O   VAL   133      -2.693  10.522  41.537  0.00  0.00      PROC
ATOM   1253  CB  VAL   133      -0.141  10.892  39.891  0.00  0.00      PROC
ATOM   1254  CG1 VAL   133      -0.891  11.274  38.610  0.00  0.00      PROC
ATOM   1255  CG2 VAL   133       1.367  11.077  39.702  0.00  0.00      PROC
ATOM   1256  H   VAL   133       0.143  10.341  42.655  0.00  0.00      PROC
ATOM   1257  N   CYS   134      -2.760  12.746  41.199  0.00  0.00      PROC
ATOM   1258  CA  CYS   134      -4.218  12.755  41.190  0.00  0.00      PROC
ATOM   1259  C   CYS   134      -4.738  12.493  39.796  0.00  0.00      PROC
ATOM   1260  O   CYS   134      -4.151  12.925  38.809  0.00  0.00      PROC
ATOM   1261  CB  CYS   134      -4.710  14.106  41.698  0.00  0.00      PROC
ATOM   1262  SG  CYS   134      -6.456  14.201  42.146  0.00  0.00      PROC
ATOM   1263  H   CYS   134      -2.219  13.548  40.949  0.00  0.00      PROC
ATOM   1264  N   LEU   135      -5.856  11.768  39.753  0.00  0.00      PROC
ATOM   1265  CA  LEU   135      -6.472  11.554  38.454  0.00  0.00      PROC
ATOM   1266  C   LEU   135      -7.884  12.083  38.436  0.00  0.00      PROC
ATOM   1267  O   LEU   135      -8.770  11.624  39.142  0.00  0.00      PROC
ATOM   1268  CB  LEU   135      -6.435  10.076  38.058  0.00  0.00      PROC
ATOM   1269  CG  LEU   135      -7.051   9.784  36.683  0.00  0.00      PROC
ATOM   1270  CD1 LEU   135      -6.381  10.579  35.562  0.00  0.00      PROC
ATOM   1271  CD2 LEU   135      -7.091   8.287  36.386  0.00  0.00      PROC
ATOM   1272  H   LEU   135      -6.312  11.471  40.594  0.00  0.00      PROC
ATOM   1273  N   LEU   136      -8.048  13.075  37.574  0.00  0.00      PROC
ATOM   1274  CA  LEU   136      -9.380  13.597  37.324  0.00  0.00      PROC
ATOM   1275  C   LEU   136      -9.854  13.001  36.020  0.00  0.00      PROC
ATOM   1276  O   LEU   136      -9.586  13.535  34.952  0.00  0.00      PROC
ATOM   1277  CB  LEU   136      -9.352  15.126  37.207  0.00  0.00      PROC
ATOM   1278  CG  LEU   136      -8.925  15.949  38.430  0.00  0.00      PROC
ATOM   1279  CD1 LEU   136      -7.432  15.877  38.770  0.00  0.00      PROC
ATOM   1280  CD2 LEU   136      -9.329  17.405  38.228  0.00  0.00      PROC
ATOM   1281  H   LEU   136      -7.261  13.386  37.043  0.00  0.00      PROC
ATOM   1282  N   ASN   137     -10.516  11.847  36.127  0.00  0.00      PROC
ATOM   1283  CA  ASN   137     -10.873  11.233  34.849  0.00  0.00      PROC
ATOM   1284  C   ASN   137     -12.226  11.671  34.327  0.00  0.00      PROC
ATOM   1285  O   ASN   137     -13.137  11.913  35.109  0.00  0.00      PROC
ATOM   1286  CB  ASN   137     -10.798   9.710  34.944  0.00  0.00      PROC
ATOM   1287  CG  ASN   137     -10.203   9.174  33.660  0.00  0.00      PROC
ATOM   1288  ND2 ASN   137     -11.015   8.400  32.945  0.00  0.00      PROC
ATOM   1289  OD1 ASN   137      -9.058   9.444  33.324  0.00  0.00      PROC
ATOM   1290  H   ASN   137     -10.750  11.442  37.015  0.00  0.00      PROC
ATOM   1291 HD21 ASN   137     -11.978   8.222  33.160  0.00  0.00      PROC
ATOM   1292 HD22 ASN   137     -10.673   7.958  32.114  0.00  0.00      PROC
ATOM   1293  N   ASN   138     -12.325  11.740  32.987  0.00  0.00      PROC
ATOM   1294  CA  ASN   138     -13.627  11.920  32.321  0.00  0.00      PROC
ATOM   1295  C   ASN   138     -14.437  13.139  32.721  0.00  0.00      PROC
ATOM   1296  O   ASN   138     -15.628  13.077  33.004  0.00  0.00      PROC
ATOM   1297  CB  ASN   138     -14.543  10.691  32.417  0.00  0.00      PROC
ATOM   1298  CG  ASN   138     -13.996   9.528  31.624  0.00  0.00      PROC
ATOM   1299  ND2 ASN   138     -13.953   9.719  30.303  0.00  0.00      PROC
ATOM   1300  OD1 ASN   138     -13.630   8.500  32.176  0.00  0.00      PROC
ATOM   1301  H   ASN   138     -11.483  11.710  32.440  0.00  0.00      PROC
ATOM   1302 HD21 ASN   138     -14.257  10.572  29.870  0.00  0.00      PROC
ATOM   1303 HD22 ASN   138     -13.617   8.984  29.718  0.00  0.00      PROC
ATOM   1304  N   PHE   139     -13.745  14.275  32.716  0.00  0.00      PROC
ATOM   1305  CA  PHE   139     -14.490  15.490  33.014  0.00  0.00      PROC
ATOM   1306  C   PHE   139     -14.511  16.450  31.840  0.00  0.00      PROC
ATOM   1307  O   PHE   139     -13.832  16.256  30.839  0.00  0.00      PROC
ATOM   1308  CB  PHE   139     -13.981  16.134  34.311  0.00  0.00      PROC
ATOM   1309  CG  PHE   139     -12.594  16.704  34.139  0.00  0.00      PROC
ATOM   1310  CD1 PHE   139     -11.478  15.845  34.045  0.00  0.00      PROC
ATOM   1311  CD2 PHE   139     -12.449  18.103  34.059  0.00  0.00      PROC
ATOM   1312  CE1 PHE   139     -10.204  16.396  33.825  0.00  0.00      PROC
ATOM   1313  CE2 PHE   139     -11.174  18.650  33.842  0.00  0.00      PROC
ATOM   1314  CZ  PHE   139     -10.065  17.792  33.713  0.00  0.00      PROC
ATOM   1315  H   PHE   139     -12.792  14.291  32.410  0.00  0.00      PROC
ATOM   1316  N   TYR   140     -15.342  17.482  32.002  0.00  0.00      PROC
ATOM   1317  CA  TYR   140     -15.446  18.534  30.995  0.00  0.00      PROC
ATOM   1318  C   TYR   140     -15.989  19.738  31.737  0.00  0.00      PROC
ATOM   1319  O   TYR   140     -16.906  19.531  32.526  0.00  0.00      PROC
ATOM   1320  CB  TYR   140     -16.398  18.086  29.873  0.00  0.00      PROC
ATOM   1321  CG  TYR   140     -16.453  19.120  28.774  0.00  0.00      PROC
ATOM   1322  CD1 TYR   140     -15.457  19.115  27.776  0.00  0.00      PROC
ATOM   1323  CD2 TYR   140     -17.491  20.073  28.790  0.00  0.00      PROC
ATOM   1324  CE1 TYR   140     -15.488  20.106  26.782  0.00  0.00      PROC
ATOM   1325  CE2 TYR   140     -17.516  21.066  27.799  0.00  0.00      PROC
ATOM   1326  CZ  TYR   140     -16.516  21.069  26.806  0.00  0.00      PROC
ATOM   1327  OH  TYR   140     -16.571  22.047  25.837  0.00  0.00      PROC
ATOM   1328  H   TYR   140     -15.871  17.579  32.845  0.00  0.00      PROC
ATOM   1329  HH  TYR   140     -15.806  21.964  25.253  0.00  0.00      PROC
ATOM   1330  N   PRO   141     -15.457  20.971  31.519  0.00  0.00      PROC
ATOM   1331  CA  PRO   141     -14.414  21.309  30.534  0.00  0.00      PROC
ATOM   1332  C   PRO   141     -13.003  20.849  30.900  0.00  0.00      PROC
ATOM   1333  O   PRO   141     -12.822  19.864  31.597  0.00  0.00      PROC
ATOM   1334  CB  PRO   141     -14.586  22.831  30.429  0.00  0.00      PROC
ATOM   1335  CG  PRO   141     -15.001  23.268  31.830  0.00  0.00      PROC
ATOM   1336  CD  PRO   141     -15.934  22.142  32.248  0.00  0.00      PROC
ATOM   1337  N   ARG   142     -12.015  21.579  30.354  0.00  0.00      PROC
ATOM   1338  CA  ARG   142     -10.654  21.051  30.382  0.00  0.00      PROC
ATOM   1339  C   ARG   142      -9.837  21.402  31.623  0.00  0.00      PROC
ATOM   1340  O   ARG   142      -9.457  20.552  32.418  0.00  0.00      PROC
ATOM   1341  CB  ARG   142      -9.972  21.477  29.082  0.00  0.00      PROC
ATOM   1342  CG  ARG   142      -8.757  20.641  28.701  0.00  0.00      PROC
ATOM   1343  CD  ARG   142      -8.085  21.147  27.426  0.00  0.00      PROC
ATOM   1344  NE  ARG   142      -7.044  20.220  26.984  0.00  0.00      PROC
ATOM   1345  CZ  ARG   142      -5.756  20.383  27.338  0.00  0.00      PROC
ATOM   1346  NH1 ARG   142      -5.379  21.390  28.120  0.00  0.00      PROC
ATOM   1347  NH2 ARG   142      -4.872  19.499  26.897  0.00  0.00      PROC
ATOM   1348  H   ARG   142     -12.185  22.444  29.887  0.00  0.00      PROC
ATOM   1349  HE  ARG   142      -7.299  19.399  26.465  0.00  0.00      PROC
ATOM   1350 HH11 ARG   142      -4.433  21.571  28.373  0.00  0.00      PROC
ATOM   1351 HH12 ARG   142      -6.063  22.015  28.533  0.00  0.00      PROC
ATOM   1352 HH21 ARG   142      -3.905  19.506  27.142  0.00  0.00      PROC
ATOM   1353 HH22 ARG   142      -5.208  18.755  26.308  0.00  0.00      PROC
ATOM   1354  N   GLU   143      -9.594  22.707  31.774  0.00  0.00      PROC
ATOM   1355  CA  GLU   143      -8.795  23.134  32.921  0.00  0.00      PROC
ATOM   1356  C   GLU   143      -9.548  23.146  34.243  0.00  0.00      PROC
ATOM   1357  O   GLU   143     -10.099  24.150  34.682  0.00  0.00      PROC
ATOM   1358  CB  GLU   143      -8.165  24.499  32.622  0.00  0.00      PROC
ATOM   1359  CG  GLU   143      -6.910  24.469  31.731  0.00  0.00      PROC
ATOM   1360  CD  GLU   143      -7.145  23.788  30.390  0.00  0.00      PROC
ATOM   1361  OE1 GLU   143      -8.084  24.141  29.681  0.00  0.00      PROC
ATOM   1362  OE2 GLU   143      -6.383  22.888  30.056  0.00  0.00      PROC
ATOM   1363  H   GLU   143      -9.724  23.348  31.015  0.00  0.00      PROC
ATOM   1364  N   ALA   144      -9.547  21.967  34.880  0.00  0.00      PROC
ATOM   1365  CA  ALA   144     -10.134  21.926  36.218  0.00  0.00      PROC
ATOM   1366  C   ALA   144      -9.232  22.503  37.289  0.00  0.00      PROC
ATOM   1367  O   ALA   144      -8.010  22.467  37.215  0.00  0.00      PROC
ATOM   1368  CB  ALA   144     -10.482  20.500  36.629  0.00  0.00      PROC
ATOM   1369  H   ALA   144      -9.113  21.186  34.428  0.00  0.00      PROC
ATOM   1370  N   LYS   145      -9.897  23.035  38.320  0.00  0.00      PROC
ATOM   1371  CA  LYS   145      -9.102  23.619  39.391  0.00  0.00      PROC
ATOM   1372  C   LYS   145      -8.710  22.594  40.443  0.00  0.00      PROC
ATOM   1373  O   LYS   145      -9.325  22.463  41.500  0.00  0.00      PROC
ATOM   1374  CB  LYS   145      -9.847  24.806  40.006  0.00  0.00      PROC
ATOM   1375  CG  LYS   145      -9.043  25.520  41.094  0.00  0.00      PROC
ATOM   1376  CD  LYS   145      -9.903  25.740  42.335  0.00  0.00      PROC
ATOM   1377  CE  LYS   145      -9.195  25.341  43.631  0.00  0.00      PROC
ATOM   1378  NZ  LYS   145      -8.951  23.889  43.713  0.00  0.00      PROC
ATOM   1379  H   LYS   145     -10.883  22.904  38.422  0.00  0.00      PROC
ATOM   1380  HZ1 LYS   145      -8.513  23.672  44.634  0.00  0.00      PROC
ATOM   1381  HZ2 LYS   145      -9.839  23.350  43.646  0.00  0.00      PROC
ATOM   1382  HZ3 LYS   145      -8.315  23.548  42.960  0.00  0.00      PROC
ATOM   1383  N   VAL   146      -7.624  21.886  40.126  0.00  0.00      PROC
ATOM   1384  CA  VAL   146      -7.079  20.991  41.153  0.00  0.00      PROC
ATOM   1385  C   VAL   146      -6.488  21.775  42.333  0.00  0.00      PROC
ATOM   1386  O   VAL   146      -6.760  22.971  42.466  0.00  0.00      PROC
ATOM   1387  CB  VAL   146      -6.085  19.968  40.561  0.00  0.00      PROC
ATOM   1388  CG1 VAL   146      -6.320  18.593  41.191  0.00  0.00      PROC
ATOM   1389  CG2 VAL   146      -6.141  19.860  39.034  0.00  0.00      PROC
ATOM   1390  H   VAL   146      -7.174  22.091  39.253  0.00  0.00      PROC
ATOM   1391  N   GLN   147      -5.704  21.077  43.174  0.00  0.00      PROC
ATOM   1392  CA  GLN   147      -4.941  21.670  44.272  0.00  0.00      PROC
ATOM   1393  C   GLN   147      -4.259  20.549  45.013  0.00  0.00      PROC
ATOM   1394  O   GLN   147      -4.737  19.420  44.999  0.00  0.00      PROC
ATOM   1395  CB  GLN   147      -5.827  22.422  45.261  0.00  0.00      PROC
ATOM   1396  CG  GLN   147      -5.323  23.839  45.527  0.00  0.00      PROC
ATOM   1397  CD  GLN   147      -6.464  24.633  46.115  0.00  0.00      PROC
ATOM   1398  NE2 GLN   147      -6.095  25.734  46.770  0.00  0.00      PROC
ATOM   1399  OE1 GLN   147      -7.630  24.291  45.962  0.00  0.00      PROC
ATOM   1400  H   GLN   147      -5.572  20.092  43.059  0.00  0.00      PROC
ATOM   1401 HE21 GLN   147      -5.130  25.979  46.850  0.00  0.00      PROC
ATOM   1402 HE22 GLN   147      -6.797  26.306  47.190  0.00  0.00      PROC
ATOM   1403  N   TRP   148      -3.146  20.898  45.658  0.00  0.00      PROC
ATOM   1404  CA  TRP   148      -2.508  19.851  46.438  0.00  0.00      PROC
ATOM   1405  C   TRP   148      -2.466  20.193  47.898  0.00  0.00      PROC
ATOM   1406  O   TRP   148      -2.486  21.356  48.283  0.00  0.00      PROC
ATOM   1407  CB  TRP   148      -1.105  19.582  45.921  0.00  0.00      PROC
ATOM   1408  CG  TRP   148      -1.195  18.717  44.698  0.00  0.00      PROC
ATOM   1409  CD1 TRP   148      -0.984  19.108  43.370  0.00  0.00      PROC
ATOM   1410  CD2 TRP   148      -1.513  17.313  44.647  0.00  0.00      PROC
ATOM   1411  CE2 TRP   148      -1.473  16.925  43.270  0.00  0.00      PROC
ATOM   1412  CE3 TRP   148      -1.822  16.362  45.642  0.00  0.00      PROC
ATOM   1413  NE1 TRP   148      -1.148  18.058  42.527  0.00  0.00      PROC
ATOM   1414  CZ2 TRP   148      -1.737  15.586  42.916  0.00  0.00      PROC
ATOM   1415  CZ3 TRP   148      -2.086  15.027  45.276  0.00  0.00      PROC
ATOM   1416  CH2 TRP   148      -2.042  14.642  43.920  0.00  0.00      PROC
ATOM   1417  H   TRP   148      -2.784  21.831  45.674  0.00  0.00      PROC
ATOM   1418  HE1 TRP   148      -1.136  18.122  41.543  0.00  0.00      PROC
ATOM   1419  N   LYS   149      -2.404  19.120  48.688  0.00  0.00      PROC
ATOM   1420  CA  LYS   149      -2.327  19.284  50.130  0.00  0.00      PROC
ATOM   1421  C   LYS   149      -1.430  18.253  50.763  0.00  0.00      PROC
ATOM   1422  O   LYS   149      -1.389  17.091  50.377  0.00  0.00      PROC
ATOM   1423  CB  LYS   149      -3.707  19.195  50.771  0.00  0.00      PROC
ATOM   1424  CG  LYS   149      -4.513  20.480  50.633  0.00  0.00      PROC
ATOM   1425  CD  LYS   149      -5.910  20.325  51.209  0.00  0.00      PROC
ATOM   1426  CE  LYS   149      -6.648  21.656  51.250  0.00  0.00      PROC
ATOM   1427  NZ  LYS   149      -7.999  21.397  51.749  0.00  0.00      PROC
ATOM   1428  H   LYS   149      -2.473  18.198  48.299  0.00  0.00      PROC
ATOM   1429  HZ1 LYS   149      -8.678  22.065  51.321  0.00  0.00      PROC
ATOM   1430  HZ2 LYS   149      -8.330  20.492  51.355  0.00  0.00      PROC
ATOM   1431  HZ3 LYS   149      -8.041  21.356  52.788  0.00  0.00      PROC
ATOM   1432  N   VAL   150      -0.732  18.755  51.777  0.00  0.00      PROC
ATOM   1433  CA  VAL   150       0.055  17.911  52.663  0.00  0.00      PROC
ATOM   1434  C   VAL   150      -0.484  18.185  54.056  0.00  0.00      PROC
ATOM   1435  O   VAL   150      -0.498  19.322  54.505  0.00  0.00      PROC
ATOM   1436  CB  VAL   150       1.530  18.298  52.487  0.00  0.00      PROC
ATOM   1437  CG1 VAL   150       2.420  17.882  53.647  0.00  0.00      PROC
ATOM   1438  CG2 VAL   150       2.066  17.732  51.171  0.00  0.00      PROC
ATOM   1439  H   VAL   150      -0.818  19.730  51.993  0.00  0.00      PROC
ATOM   1440  N   ASP   151      -1.032  17.120  54.668  0.00  0.00      PROC
ATOM   1441  CA  ASP   151      -1.838  17.252  55.894  0.00  0.00      PROC
ATOM   1442  C   ASP   151      -2.751  18.474  55.959  0.00  0.00      PROC
ATOM   1443  O   ASP   151      -2.777  19.251  56.904  0.00  0.00      PROC
ATOM   1444  CB  ASP   151      -0.984  17.112  57.164  0.00  0.00      PROC
ATOM   1445  CG  ASP   151      -0.630  15.653  57.404  0.00  0.00      PROC
ATOM   1446  OD1 ASP   151      -1.461  14.898  57.902  0.00  0.00      PROC
ATOM   1447  OD2 ASP   151       0.480  15.247  57.088  0.00  0.00      PROC
ATOM   1448  H   ASP   151      -0.796  16.219  54.304  0.00  0.00      PROC
ATOM   1449  N   ASN   152      -3.496  18.619  54.844  0.00  0.00      PROC
ATOM   1450  CA  ASN   152      -4.401  19.758  54.617  0.00  0.00      PROC
ATOM   1451  C   ASN   152      -3.763  21.135  54.413  0.00  0.00      PROC
ATOM   1452  O   ASN   152      -4.401  22.045  53.897  0.00  0.00      PROC
ATOM   1453  CB  ASN   152      -5.567  19.793  55.630  0.00  0.00      PROC
ATOM   1454  CG  ASN   152      -6.613  20.844  55.271  0.00  0.00      PROC
ATOM   1455  ND2 ASN   152      -6.714  21.815  56.182  0.00  0.00      PROC
ATOM   1456  OD1 ASN   152      -7.299  20.798  54.253  0.00  0.00      PROC
ATOM   1457  H   ASN   152      -3.359  17.930  54.135  0.00  0.00      PROC
ATOM   1458 HD21 ASN   152      -6.129  21.816  56.993  0.00  0.00      PROC
ATOM   1459 HD22 ASN   152      -7.375  22.550  56.047  0.00  0.00      PROC
ATOM   1460  N   ALA   153      -2.482  21.262  54.789  0.00  0.00      PROC
ATOM   1461  CA  ALA   153      -1.779  22.478  54.391  0.00  0.00      PROC
ATOM   1462  C   ALA   153      -1.587  22.523  52.887  0.00  0.00      PROC
ATOM   1463  O   ALA   153      -1.511  21.502  52.213  0.00  0.00      PROC
ATOM   1464  CB  ALA   153      -0.416  22.571  55.079  0.00  0.00      PROC
ATOM   1465  H   ALA   153      -1.965  20.503  55.186  0.00  0.00      PROC
ATOM   1466  N   LEU   154      -1.570  23.760  52.384  0.00  0.00      PROC
ATOM   1467  CA  LEU   154      -1.626  23.881  50.933  0.00  0.00      PROC
ATOM   1468  C   LEU   154      -0.297  23.631  50.246  0.00  0.00      PROC
ATOM   1469  O   LEU   154       0.768  23.913  50.783  0.00  0.00      PROC
ATOM   1470  CB  LEU   154      -2.198  25.251  50.564  0.00  0.00      PROC
ATOM   1471  CG  LEU   154      -2.880  25.274  49.197  0.00  0.00      PROC
ATOM   1472  CD1 LEU   154      -4.061  24.303  49.152  0.00  0.00      PROC
ATOM   1473  CD2 LEU   154      -3.269  26.692  48.779  0.00  0.00      PROC
ATOM   1474  H   LEU   154      -1.492  24.553  52.983  0.00  0.00      PROC
ATOM   1475  N   GLN   155      -0.412  23.097  49.028  0.00  0.00      PROC
ATOM   1476  CA  GLN   155       0.737  23.002  48.136  0.00  0.00      PROC
ATOM   1477  C   GLN   155       0.344  23.612  46.809  0.00  0.00      PROC
ATOM   1478  O   GLN   155      -0.837  23.678  46.480  0.00  0.00      PROC
ATOM   1479  CB  GLN   155       1.139  21.543  47.944  0.00  0.00      PROC
ATOM   1480  CG  GLN   155       1.561  20.826  49.225  0.00  0.00      PROC
ATOM   1481  CD  GLN   155       2.980  21.206  49.588  0.00  0.00      PROC
ATOM   1482  NE2 GLN   155       3.082  22.188  50.485  0.00  0.00      PROC
ATOM   1483  OE1 GLN   155       3.939  20.629  49.098  0.00  0.00      PROC
ATOM   1484  H   GLN   155      -1.311  22.827  48.676  0.00  0.00      PROC
ATOM   1485 HE21 GLN   155       2.278  22.679  50.829  0.00  0.00      PROC
ATOM   1486 HE22 GLN   155       3.991  22.441  50.806  0.00  0.00      PROC
ATOM   1487  N   SER   156       1.373  24.078  46.094  0.00  0.00      PROC
ATOM   1488  CA  SER   156       1.167  24.810  44.847  0.00  0.00      PROC
ATOM   1489  C   SER   156       2.533  25.049  44.248  0.00  0.00      PROC
ATOM   1490  O   SER   156       3.518  25.144  44.971  0.00  0.00      PROC
ATOM   1491  CB  SER   156       0.463  26.151  45.110  0.00  0.00      PROC
ATOM   1492  OG  SER   156       0.049  26.761  43.882  0.00  0.00      PROC
ATOM   1493  H   SER   156       2.321  23.903  46.373  0.00  0.00      PROC
ATOM   1494  HG  SER   156      -0.345  27.593  44.112  0.00  0.00      PROC
ATOM   1495  N   GLY   157       2.583  25.118  42.913  0.00  0.00      PROC
ATOM   1496  CA  GLY   157       3.901  25.305  42.308  0.00  0.00      PROC
ATOM   1497  C   GLY   157       4.586  23.978  42.055  0.00  0.00      PROC
ATOM   1498  O   GLY   157       4.960  23.634  40.941  0.00  0.00      PROC
ATOM   1499  H   GLY   157       1.774  24.881  42.369  0.00  0.00      PROC
ATOM   1500  N   ASN   158       4.677  23.201  43.140  0.00  0.00      PROC
ATOM   1501  CA  ASN   158       5.050  21.792  43.009  0.00  0.00      PROC
ATOM   1502  C   ASN   158       3.908  20.888  42.552  0.00  0.00      PROC
ATOM   1503  O   ASN   158       3.664  19.813  43.087  0.00  0.00      PROC
ATOM   1504  CB  ASN   158       5.684  21.287  44.314  0.00  0.00      PROC
ATOM   1505  CG  ASN   158       4.706  21.283  45.482  0.00  0.00      PROC
ATOM   1506  ND2 ASN   158       5.028  20.392  46.419  0.00  0.00      PROC
ATOM   1507  OD1 ASN   158       3.753  22.053  45.557  0.00  0.00      PROC
ATOM   1508  H   ASN   158       4.356  23.546  44.026  0.00  0.00      PROC
ATOM   1509 HD21 ASN   158       5.781  19.747  46.269  0.00  0.00      PROC
ATOM   1510 HD22 ASN   158       4.531  20.366  47.289  0.00  0.00      PROC
ATOM   1511  N   SER   159       3.219  21.399  41.530  0.00  0.00      PROC
ATOM   1512  CA  SER   159       1.963  20.831  41.065  0.00  0.00      PROC
ATOM   1513  C   SER   159       2.043  20.703  39.559  0.00  0.00      PROC
ATOM   1514  O   SER   159       1.789  21.647  38.816  0.00  0.00      PROC
ATOM   1515  CB  SER   159       0.848  21.787  41.490  0.00  0.00      PROC
ATOM   1516  OG  SER   159       1.260  23.137  41.208  0.00  0.00      PROC
ATOM   1517  H   SER   159       3.531  22.234  41.079  0.00  0.00      PROC
ATOM   1518  HG  SER   159       1.269  23.166  40.251  0.00  0.00      PROC
ATOM   1519  N   GLN   160       2.498  19.517  39.145  0.00  0.00      PROC
ATOM   1520  CA  GLN   160       2.674  19.336  37.709  0.00  0.00      PROC
ATOM   1521  C   GLN   160       1.432  18.772  37.053  0.00  0.00      PROC
ATOM   1522  O   GLN   160       1.212  17.567  36.995  0.00  0.00      PROC
ATOM   1523  CB  GLN   160       3.900  18.474  37.420  0.00  0.00      PROC
ATOM   1524  CG  GLN   160       5.162  19.004  38.101  0.00  0.00      PROC
ATOM   1525  CD  GLN   160       6.349  18.212  37.604  0.00  0.00      PROC
ATOM   1526  NE2 GLN   160       6.825  17.320  38.473  0.00  0.00      PROC
ATOM   1527  OE1 GLN   160       6.818  18.389  36.491  0.00  0.00      PROC
ATOM   1528  H   GLN   160       2.593  18.773  39.806  0.00  0.00      PROC
ATOM   1529 HE21 GLN   160       6.426  17.217  39.387  0.00  0.00      PROC
ATOM   1530 HE22 GLN   160       7.595  16.757  38.181  0.00  0.00      PROC
ATOM   1531  N   GLU   161       0.620  19.716  36.586  0.00  0.00      PROC
ATOM   1532  CA  GLU   161      -0.695  19.312  36.100  0.00  0.00      PROC
ATOM   1533  C   GLU   161      -0.704  19.176  34.590  0.00  0.00      PROC
ATOM   1534  O   GLU   161      -0.114  19.985  33.884  0.00  0.00      PROC
ATOM   1535  CB  GLU   161      -1.741  20.339  36.547  0.00  0.00      PROC
ATOM   1536  CG  GLU   161      -1.430  21.073  37.863  0.00  0.00      PROC
ATOM   1537  CD  GLU   161      -1.617  20.196  39.088  0.00  0.00      PROC
ATOM   1538  OE1 GLU   161      -2.578  20.426  39.812  0.00  0.00      PROC
ATOM   1539  OE2 GLU   161      -0.810  19.302  39.350  0.00  0.00      PROC
ATOM   1540  H   GLU   161       0.886  20.677  36.645  0.00  0.00      PROC
ATOM   1541  N   SER   162      -1.392  18.134  34.113  0.00  0.00      PROC
ATOM   1542  CA  SER   162      -1.494  17.970  32.666  0.00  0.00      PROC
ATOM   1543  C   SER   162      -2.863  17.450  32.289  0.00  0.00      PROC
ATOM   1544  O   SER   162      -3.488  16.713  33.042  0.00  0.00      PROC
ATOM   1545  CB  SER   162      -0.390  17.045  32.145  0.00  0.00      PROC
ATOM   1546  OG  SER   162      -0.401  17.031  30.713  0.00  0.00      PROC
ATOM   1547  H   SER   162      -1.821  17.475  34.733  0.00  0.00      PROC
ATOM   1548  HG  SER   162       0.398  16.576  30.449  0.00  0.00      PROC
ATOM   1549  N   VAL   163      -3.316  17.893  31.108  0.00  0.00      PROC
ATOM   1550  CA  VAL   163      -4.670  17.537  30.686  0.00  0.00      PROC
ATOM   1551  C   VAL   163      -4.616  16.937  29.294  0.00  0.00      PROC
ATOM   1552  O   VAL   163      -3.832  17.383  28.460  0.00  0.00      PROC
ATOM   1553  CB  VAL   163      -5.612  18.756  30.676  0.00  0.00      PROC
ATOM   1554  CG1 VAL   163      -7.056  18.309  30.910  0.00  0.00      PROC
ATOM   1555  CG2 VAL   163      -5.207  19.870  31.645  0.00  0.00      PROC
ATOM   1556  H   VAL   163      -2.686  18.365  30.493  0.00  0.00      PROC
ATOM   1557  N   THR   164      -5.460  15.920  29.069  0.00  0.00      PROC
ATOM   1558  CA  THR   164      -5.465  15.282  27.754  0.00  0.00      PROC
ATOM   1559  C   THR   164      -5.947  16.191  26.635  0.00  0.00      PROC
ATOM   1560  O   THR   164      -6.393  17.318  26.840  0.00  0.00      PROC
ATOM   1561  CB  THR   164      -6.306  13.995  27.786  0.00  0.00      PROC
ATOM   1562  CG2 THR   164      -5.710  12.923  28.695  0.00  0.00      PROC
ATOM   1563  OG1 THR   164      -7.662  14.278  28.155  0.00  0.00      PROC
ATOM   1564  H   THR   164      -6.121  15.649  29.770  0.00  0.00      PROC
ATOM   1565  HG1 THR   164      -8.128  14.410  27.325  0.00  0.00      PROC
ATOM   1566  N   GLU   165      -5.872  15.629  25.426  0.00  0.00      PROC
ATOM   1567  CA  GLU   165      -6.766  16.188  24.421  0.00  0.00      PROC
ATOM   1568  C   GLU   165      -8.105  15.481  24.495  0.00  0.00      PROC
ATOM   1569  O   GLU   165      -8.338  14.703  25.417  0.00  0.00      PROC
ATOM   1570  CB  GLU   165      -6.095  16.142  23.049  0.00  0.00      PROC
ATOM   1571  CG  GLU   165      -4.977  17.188  22.955  0.00  0.00      PROC
ATOM   1572  CD  GLU   165      -5.559  18.587  22.819  0.00  0.00      PROC
ATOM   1573  OE1 GLU   165      -5.983  19.193  23.806  0.00  0.00      PROC
ATOM   1574  OE2 GLU   165      -5.587  19.095  21.704  0.00  0.00      PROC
ATOM   1575  H   GLU   165      -5.463  14.730  25.293  0.00  0.00      PROC
ATOM   1576  N   GLN   166      -8.976  15.810  23.539  0.00  0.00      PROC
ATOM   1577  CA  GLN   166     -10.348  15.342  23.688  0.00  0.00      PROC
ATOM   1578  C   GLN   166     -10.607  14.010  23.014  0.00  0.00      PROC
ATOM   1579  O   GLN   166     -10.089  13.722  21.941  0.00  0.00      PROC
ATOM   1580  CB  GLN   166     -11.271  16.444  23.179  0.00  0.00      PROC
ATOM   1581  CG  GLN   166     -12.684  16.439  23.749  0.00  0.00      PROC
ATOM   1582  CD  GLN   166     -13.338  17.768  23.439  0.00  0.00      PROC
ATOM   1583  NE2 GLN   166     -14.318  18.095  24.282  0.00  0.00      PROC
ATOM   1584  OE1 GLN   166     -12.954  18.482  22.524  0.00  0.00      PROC
ATOM   1585  H   GLN   166      -8.710  16.349  22.743  0.00  0.00      PROC
ATOM   1586 HE21 GLN   166     -14.681  17.445  24.951  0.00  0.00      PROC
ATOM   1587 HE22 GLN   166     -14.680  19.033  24.251  0.00  0.00      PROC
ATOM   1588  N   ASP   167     -11.438  13.214  23.701  0.00  0.00      PROC
ATOM   1589  CA  ASP   167     -11.914  11.975  23.082  0.00  0.00      PROC
ATOM   1590  C   ASP   167     -12.846  12.247  21.894  0.00  0.00      PROC
ATOM   1591  O   ASP   167     -13.367  13.342  21.717  0.00  0.00      PROC
ATOM   1592  CB  ASP   167     -12.535  11.105  24.195  0.00  0.00      PROC
ATOM   1593  CG  ASP   167     -13.322   9.922  23.660  0.00  0.00      PROC
ATOM   1594  OD1 ASP   167     -12.774   9.105  22.928  0.00  0.00      PROC
ATOM   1595  OD2 ASP   167     -14.518   9.870  23.903  0.00  0.00      PROC
ATOM   1596  H   ASP   167     -11.759  13.508  24.603  0.00  0.00      PROC
ATOM   1597  N   SER   168     -13.020  11.205  21.072  0.00  0.00      PROC
ATOM   1598  CA  SER   168     -13.910  11.302  19.922  0.00  0.00      PROC
ATOM   1599  C   SER   168     -15.389  11.098  20.214  0.00  0.00      PROC
ATOM   1600  O   SER   168     -16.233  11.550  19.443  0.00  0.00      PROC
ATOM   1601  CB  SER   168     -13.466  10.301  18.846  0.00  0.00      PROC
ATOM   1602  OG  SER   168     -14.196  10.477  17.614  0.00  0.00      PROC
ATOM   1603  H   SER   168     -12.652  10.329  21.392  0.00  0.00      PROC
ATOM   1604  HG  SER   168     -13.574  10.923  17.043  0.00  0.00      PROC
ATOM   1605  N   LYS   169     -15.695  10.325  21.266  0.00  0.00      PROC
ATOM   1606  CA  LYS   169     -17.088   9.876  21.307  0.00  0.00      PROC
ATOM   1607  C   LYS   169     -17.915  10.277  22.509  0.00  0.00      PROC
ATOM   1608  O   LYS   169     -19.022  10.777  22.367  0.00  0.00      PROC
ATOM   1609  CB  LYS   169     -17.191   8.383  20.976  0.00  0.00      PROC
ATOM   1610  CG  LYS   169     -16.994   8.178  19.470  0.00  0.00      PROC
ATOM   1611  CD  LYS   169     -18.122   8.836  18.665  0.00  0.00      PROC
ATOM   1612  CE  LYS   169     -17.746   9.233  17.234  0.00  0.00      PROC
ATOM   1613  NZ  LYS   169     -16.893  10.429  17.239  0.00  0.00      PROC
ATOM   1614  H   LYS   169     -15.013  10.029  21.945  0.00  0.00      PROC
ATOM   1615  HZ1 LYS   169     -17.077  10.974  16.368  0.00  0.00      PROC
ATOM   1616  HZ2 LYS   169     -17.112  11.038  18.056  0.00  0.00      PROC
ATOM   1617  HZ3 LYS   169     -15.878  10.201  17.303  0.00  0.00      PROC
ATOM   1618  N   ASP   170     -17.331  10.093  23.693  0.00  0.00      PROC
ATOM   1619  CA  ASP   170     -17.886  10.881  24.792  0.00  0.00      PROC
ATOM   1620  C   ASP   170     -17.350  12.308  24.736  0.00  0.00      PROC
ATOM   1621  O   ASP   170     -18.062  13.288  24.929  0.00  0.00      PROC
ATOM   1622  CB  ASP   170     -17.617  10.191  26.140  0.00  0.00      PROC
ATOM   1623  CG  ASP   170     -18.130  11.041  27.290  0.00  0.00      PROC
ATOM   1624  OD1 ASP   170     -19.332  11.095  27.534  0.00  0.00      PROC
ATOM   1625  OD2 ASP   170     -17.330  11.727  27.908  0.00  0.00      PROC
ATOM   1626  H   ASP   170     -16.446   9.632  23.775  0.00  0.00      PROC
ATOM   1627  N   SER   171     -16.046  12.371  24.417  0.00  0.00      PROC
ATOM   1628  CA  SER   171     -15.345  13.648  24.272  0.00  0.00      PROC
ATOM   1629  C   SER   171     -15.081  14.400  25.567  0.00  0.00      PROC
ATOM   1630  O   SER   171     -15.116  15.624  25.635  0.00  0.00      PROC
ATOM   1631  CB  SER   171     -15.992  14.538  23.194  0.00  0.00      PROC
ATOM   1632  OG  SER   171     -16.047  13.817  21.953  0.00  0.00      PROC
ATOM   1633  H   SER   171     -15.549  11.507  24.321  0.00  0.00      PROC
ATOM   1634  HG  SER   171     -15.137  13.788  21.660  0.00  0.00      PROC
ATOM   1635  N   THR   172     -14.776  13.612  26.604  0.00  0.00      PROC
ATOM   1636  CA  THR   172     -14.242  14.292  27.779  0.00  0.00      PROC
ATOM   1637  C   THR   172     -12.731  14.473  27.724  0.00  0.00      PROC
ATOM   1638  O   THR   172     -12.077  14.147  26.736  0.00  0.00      PROC
ATOM   1639  CB  THR   172     -14.679  13.569  29.056  0.00  0.00      PROC
ATOM   1640  CG2 THR   172     -16.026  14.092  29.555  0.00  0.00      PROC
ATOM   1641  OG1 THR   172     -14.715  12.148  28.866  0.00  0.00      PROC
ATOM   1642  H   THR   172     -14.761  12.615  26.543  0.00  0.00      PROC
ATOM   1643  HG1 THR   172     -15.585  11.954  28.509  0.00  0.00      PROC
ATOM   1644  N   TYR   173     -12.224  15.012  28.841  0.00  0.00      PROC
ATOM   1645  CA  TYR   173     -10.793  15.121  29.089  0.00  0.00      PROC
ATOM   1646  C   TYR   173     -10.474  14.396  30.383  0.00  0.00      PROC
ATOM   1647  O   TYR   173     -11.365  14.086  31.167  0.00  0.00      PROC
ATOM   1648  CB  TYR   173     -10.396  16.590  29.267  0.00  0.00      PROC
ATOM   1649  CG  TYR   173     -10.581  17.400  28.006  0.00  0.00      PROC
ATOM   1650  CD1 TYR   173      -9.541  17.408  27.057  0.00  0.00      PROC
ATOM   1651  CD2 TYR   173     -11.763  18.149  27.824  0.00  0.00      PROC
ATOM   1652  CE1 TYR   173      -9.663  18.223  25.922  0.00  0.00      PROC
ATOM   1653  CE2 TYR   173     -11.886  18.961  26.683  0.00  0.00      PROC
ATOM   1654  CZ  TYR   173     -10.826  19.000  25.754  0.00  0.00      PROC
ATOM   1655  OH  TYR   173     -10.903  19.814  24.644  0.00  0.00      PROC
ATOM   1656  H   TYR   173     -12.825  15.291  29.590  0.00  0.00      PROC
ATOM   1657  HH  TYR   173     -11.806  20.129  24.536  0.00  0.00      PROC
ATOM   1658  N   SER   174      -9.173  14.193  30.594  0.00  0.00      PROC
ATOM   1659  CA  SER   174      -8.730  13.792  31.923  0.00  0.00      PROC
ATOM   1660  C   SER   174      -7.523  14.614  32.325  0.00  0.00      PROC
ATOM   1661  O   SER   174      -6.821  15.142  31.470  0.00  0.00      PROC
ATOM   1662  CB  SER   174      -8.400  12.302  31.960  0.00  0.00      PROC
ATOM   1663  OG  SER   174      -9.560  11.521  31.645  0.00  0.00      PROC
ATOM   1664  H   SER   174      -8.497  14.378  29.879  0.00  0.00      PROC
ATOM   1665  HG  SER   174      -9.312  10.625  31.874  0.00  0.00      PROC
ATOM   1666  N   LEU   175      -7.309  14.706  33.642  0.00  0.00      PROC
ATOM   1667  CA  LEU   175      -6.199  15.516  34.135  0.00  0.00      PROC
ATOM   1668  C   LEU   175      -5.367  14.709  35.112  0.00  0.00      PROC
ATOM   1669  O   LEU   175      -5.895  14.170  36.075  0.00  0.00      PROC
ATOM   1670  CB  LEU   175      -6.778  16.778  34.789  0.00  0.00      PROC
ATOM   1671  CG  LEU   175      -5.902  18.031  34.905  0.00  0.00      PROC
ATOM   1672  CD1 LEU   175      -6.768  19.268  35.144  0.00  0.00      PROC
ATOM   1673  CD2 LEU   175      -4.804  17.929  35.962  0.00  0.00      PROC
ATOM   1674  H   LEU   175      -7.938  14.262  34.281  0.00  0.00      PROC
ATOM   1675  N   SER   176      -4.060  14.636  34.844  0.00  0.00      PROC
ATOM   1676  CA  SER   176      -3.219  14.114  35.912  0.00  0.00      PROC
ATOM   1677  C   SER   176      -2.505  15.246  36.599  0.00  0.00      PROC
ATOM   1678  O   SER   176      -1.801  16.020  35.962  0.00  0.00      PROC
ATOM   1679  CB  SER   176      -2.213  13.092  35.393  0.00  0.00      PROC
ATOM   1680  OG  SER   176      -1.385  13.655  34.361  0.00  0.00      PROC
ATOM   1681  H   SER   176      -3.667  15.091  34.044  0.00  0.00      PROC
ATOM   1682  HG  SER   176      -1.168  14.540  34.657  0.00  0.00      PROC
ATOM   1683  N   SER   177      -2.747  15.313  37.899  0.00  0.00      PROC
ATOM   1684  CA  SER   177      -2.146  16.359  38.707  0.00  0.00      PROC
ATOM   1685  C   SER   177      -1.017  15.724  39.497  0.00  0.00      PROC
ATOM   1686  O   SER   177      -1.109  14.553  39.848  0.00  0.00      PROC
ATOM   1687  CB  SER   177      -3.304  16.900  39.546  0.00  0.00      PROC
ATOM   1688  OG  SER   177      -2.880  17.761  40.593  0.00  0.00      PROC
ATOM   1689  H   SER   177      -3.248  14.568  38.339  0.00  0.00      PROC
ATOM   1690  HG  SER   177      -2.639  18.600  40.186  0.00  0.00      PROC
ATOM   1691  N   THR   178       0.053  16.496  39.728  0.00  0.00      PROC
ATOM   1692  CA  THR   178       1.230  15.813  40.259  0.00  0.00      PROC
ATOM   1693  C   THR   178       1.965  16.532  41.378  0.00  0.00      PROC
ATOM   1694  O   THR   178       2.816  17.393  41.160  0.00  0.00      PROC
ATOM   1695  CB  THR   178       2.186  15.457  39.115  0.00  0.00      PROC
ATOM   1696  CG2 THR   178       3.220  14.406  39.521  0.00  0.00      PROC
ATOM   1697  OG1 THR   178       1.447  15.013  37.971  0.00  0.00      PROC
ATOM   1698  H   THR   178       0.053  17.451  39.422  0.00  0.00      PROC
ATOM   1699  HG1 THR   178       1.140  15.807  37.539  0.00  0.00      PROC
ATOM   1700  N   LEU   179       1.620  16.106  42.602  0.00  0.00      PROC
ATOM   1701  CA  LEU   179       2.333  16.586  43.784  0.00  0.00      PROC
ATOM   1702  C   LEU   179       3.775  16.143  43.785  0.00  0.00      PROC
ATOM   1703  O   LEU   179       4.102  14.969  43.919  0.00  0.00      PROC
ATOM   1704  CB  LEU   179       1.642  16.098  45.057  0.00  0.00      PROC
ATOM   1705  CG  LEU   179       2.221  16.603  46.383  0.00  0.00      PROC
ATOM   1706  CD1 LEU   179       2.371  18.123  46.418  0.00  0.00      PROC
ATOM   1707  CD2 LEU   179       1.408  16.084  47.570  0.00  0.00      PROC
ATOM   1708  H   LEU   179       0.944  15.370  42.670  0.00  0.00      PROC
ATOM   1709  N   THR   180       4.619  17.151  43.615  0.00  0.00      PROC
ATOM   1710  CA  THR   180       6.034  16.842  43.537  0.00  0.00      PROC
ATOM   1711  C   THR   180       6.749  17.203  44.828  0.00  0.00      PROC
ATOM   1712  O   THR   180       6.833  18.362  45.219  0.00  0.00      PROC
ATOM   1713  CB  THR   180       6.603  17.561  42.314  0.00  0.00      PROC
ATOM   1714  CG2 THR   180       8.043  17.135  42.012  0.00  0.00      PROC
ATOM   1715  OG1 THR   180       5.760  17.326  41.170  0.00  0.00      PROC
ATOM   1716  H   THR   180       4.266  18.087  43.581  0.00  0.00      PROC
ATOM   1717  HG1 THR   180       4.857  17.513  41.433  0.00  0.00      PROC
ATOM   1718  N   LEU   181       7.230  16.148  45.490  0.00  0.00      PROC
ATOM   1719  CA  LEU   181       7.935  16.348  46.752  0.00  0.00      PROC
ATOM   1720  C   LEU   181       9.300  15.705  46.678  0.00  0.00      PROC
ATOM   1721  O   LEU   181       9.587  14.922  45.777  0.00  0.00      PROC
ATOM   1722  CB  LEU   181       7.159  15.719  47.910  0.00  0.00      PROC
ATOM   1723  CG  LEU   181       5.796  16.339  48.210  0.00  0.00      PROC
ATOM   1724  CD1 LEU   181       5.026  15.488  49.219  0.00  0.00      PROC
ATOM   1725  CD2 LEU   181       5.907  17.794  48.666  0.00  0.00      PROC
ATOM   1726  H   LEU   181       7.178  15.231  45.091  0.00  0.00      PROC
ATOM   1727  N   SER   182      10.132  16.034  47.673  0.00  0.00      PROC
ATOM   1728  CA  SER   182      11.305  15.176  47.789  0.00  0.00      PROC
ATOM   1729  C   SER   182      10.929  13.943  48.590  0.00  0.00      PROC
ATOM   1730  O   SER   182       9.855  13.894  49.185  0.00  0.00      PROC
ATOM   1731  CB  SER   182      12.461  15.946  48.441  0.00  0.00      PROC
ATOM   1732  OG  SER   182      12.193  16.175  49.832  0.00  0.00      PROC
ATOM   1733  H   SER   182       9.845  16.629  48.422  0.00  0.00      PROC
ATOM   1734  HG  SER   182      11.819  17.056  49.923  0.00  0.00      PROC
ATOM   1735  N   LYS   183      11.856  12.972  48.648  0.00  0.00      PROC
ATOM   1736  CA  LYS   183      11.613  11.933  49.647  0.00  0.00      PROC
ATOM   1737  C   LYS   183      11.587  12.499  51.058  0.00  0.00      PROC
ATOM   1738  O   LYS   183      10.745  12.149  51.866  0.00  0.00      PROC
ATOM   1739  CB  LYS   183      12.604  10.764  49.558  0.00  0.00      PROC
ATOM   1740  CG  LYS   183      12.230   9.689  50.585  0.00  0.00      PROC
ATOM   1741  CD  LYS   183      13.177   8.504  50.751  0.00  0.00      PROC
ATOM   1742  CE  LYS   183      12.835   7.696  52.015  0.00  0.00      PROC
ATOM   1743  NZ  LYS   183      11.404   7.342  52.064  0.00  0.00      PROC
ATOM   1744  H   LYS   183      12.682  13.014  48.084  0.00  0.00      PROC
ATOM   1745  HZ1 LYS   183      11.125   7.025  53.020  0.00  0.00      PROC
ATOM   1746  HZ2 LYS   183      10.796   8.184  51.949  0.00  0.00      PROC
ATOM   1747  HZ3 LYS   183      11.156   6.644  51.335  0.00  0.00      PROC
ATOM   1748  N   ALA   184      12.525  13.427  51.316  0.00  0.00      PROC
ATOM   1749  CA  ALA   184      12.553  14.022  52.655  0.00  0.00      PROC
ATOM   1750  C   ALA   184      11.219  14.612  53.087  0.00  0.00      PROC
ATOM   1751  O   ALA   184      10.751  14.428  54.203  0.00  0.00      PROC
ATOM   1752  CB  ALA   184      13.629  15.105  52.743  0.00  0.00      PROC
ATOM   1753  H   ALA   184      13.131  13.749  50.591  0.00  0.00      PROC
ATOM   1754  N   ASP   185      10.601  15.297  52.119  0.00  0.00      PROC
ATOM   1755  CA  ASP   185       9.266  15.836  52.363  0.00  0.00      PROC
ATOM   1756  C   ASP   185       8.219  14.784  52.653  0.00  0.00      PROC
ATOM   1757  O   ASP   185       7.488  14.848  53.636  0.00  0.00      PROC
ATOM   1758  CB  ASP   185       8.864  16.773  51.225  0.00  0.00      PROC
ATOM   1759  CG  ASP   185       9.611  18.077  51.411  0.00  0.00      PROC
ATOM   1760  OD1 ASP   185      10.828  18.118  51.241  0.00  0.00      PROC
ATOM   1761  OD2 ASP   185       9.006  19.047  51.850  0.00  0.00      PROC
ATOM   1762  H   ASP   185      11.064  15.461  51.247  0.00  0.00      PROC
ATOM   1763  N   TYR   186       8.243  13.758  51.791  0.00  0.00      PROC
ATOM   1764  CA  TYR   186       7.380  12.605  52.043  0.00  0.00      PROC
ATOM   1765  C   TYR   186       7.567  11.954  53.412  0.00  0.00      PROC
ATOM   1766  O   TYR   186       6.631  11.452  54.030  0.00  0.00      PROC
ATOM   1767  CB  TYR   186       7.554  11.590  50.912  0.00  0.00      PROC
ATOM   1768  CG  TYR   186       6.264  10.854  50.638  0.00  0.00      PROC
ATOM   1769  CD1 TYR   186       5.282  11.474  49.838  0.00  0.00      PROC
ATOM   1770  CD2 TYR   186       6.084   9.562  51.168  0.00  0.00      PROC
ATOM   1771  CE1 TYR   186       4.107  10.771  49.533  0.00  0.00      PROC
ATOM   1772  CE2 TYR   186       4.905   8.861  50.868  0.00  0.00      PROC
ATOM   1773  CZ  TYR   186       3.935   9.471  50.049  0.00  0.00      PROC
ATOM   1774  OH  TYR   186       2.780   8.781  49.740  0.00  0.00      PROC
ATOM   1775  H   TYR   186       8.870  13.772  51.010  0.00  0.00      PROC
ATOM   1776  HH  TYR   186       2.848   7.884  50.042  0.00  0.00      PROC
ATOM   1777  N   GLU   187       8.825  12.022  53.875  0.00  0.00      PROC
ATOM   1778  CA  GLU   187       9.118  11.474  55.192  0.00  0.00      PROC
ATOM   1779  C   GLU   187       8.742  12.345  56.364  0.00  0.00      PROC
ATOM   1780  O   GLU   187       8.499  11.842  57.457  0.00  0.00      PROC
ATOM   1781  CB  GLU   187      10.561  11.000  55.349  0.00  0.00      PROC
ATOM   1782  CG  GLU   187      11.076  10.106  54.222  0.00  0.00      PROC
ATOM   1783  CD  GLU   187      10.183   8.906  53.936  0.00  0.00      PROC
ATOM   1784  OE1 GLU   187      10.319   7.875  54.582  0.00  0.00      PROC
ATOM   1785  OE2 GLU   187       9.457   8.920  52.949  0.00  0.00      PROC
ATOM   1786  H   GLU   187       9.546  12.411  53.303  0.00  0.00      PROC
ATOM   1787  N   LYS   188       8.656  13.653  56.090  0.00  0.00      PROC
ATOM   1788  CA  LYS   188       8.102  14.538  57.114  0.00  0.00      PROC
ATOM   1789  C   LYS   188       6.642  14.225  57.402  0.00  0.00      PROC
ATOM   1790  O   LYS   188       6.212  14.066  58.537  0.00  0.00      PROC
ATOM   1791  CB  LYS   188       8.218  16.006  56.686  0.00  0.00      PROC
ATOM   1792  CG  LYS   188       9.621  16.494  56.325  0.00  0.00      PROC
ATOM   1793  CD  LYS   188       9.557  17.773  55.486  0.00  0.00      PROC
ATOM   1794  CE  LYS   188      10.900  18.155  54.857  0.00  0.00      PROC
ATOM   1795  NZ  LYS   188      10.671  19.114  53.768  0.00  0.00      PROC
ATOM   1796  H   LYS   188       8.904  13.988  55.179  0.00  0.00      PROC
ATOM   1797  HZ1 LYS   188      11.100  18.783  52.873  0.00  0.00      PROC
ATOM   1798  HZ2 LYS   188       9.663  19.134  53.492  0.00  0.00      PROC
ATOM   1799  HZ3 LYS   188      10.985  20.078  53.966  0.00  0.00      PROC
ATOM   1800  N   HSD   189       5.886  14.163  56.299  0.00  0.00      PROC
ATOM   1801  CA  HSD   189       4.447  14.237  56.515  0.00  0.00      PROC
ATOM   1802  C   HSD   189       3.654  12.948  56.368  0.00  0.00      PROC
ATOM   1803  O   HSD   189       4.184  11.834  56.363  0.00  0.00      PROC
ATOM   1804  CB  HSD   189       3.887  15.387  55.685  0.00  0.00      PROC
ATOM   1805  CG  HSD   189       3.861  16.645  56.520  0.00  0.00      PROC
ATOM   1806  CD2 HSD   189       4.881  17.585  56.688  0.00  0.00      PROC
ATOM   1807  ND1 HSD   189       2.791  17.037  57.234  0.00  0.00      PROC
ATOM   1808  CE1 HSD   189       3.122  18.213  57.851  0.00  0.00      PROC
ATOM   1809  NE2 HSD   189       4.409  18.550  57.514  0.00  0.00      PROC
ATOM   1810  H   HSD   189       6.276  14.178  55.375  0.00  0.00      PROC
ATOM   1811  HD1 HSD   189       1.923  16.577  57.299  0.00  0.00      PROC
ATOM   1812  N   LYS   190       2.327  13.149  56.306  0.00  0.00      PROC
ATOM   1813  CA  LYS   190       1.429  12.026  56.500  0.00  0.00      PROC
ATOM   1814  C   LYS   190       0.287  11.992  55.492  0.00  0.00      PROC
ATOM   1815  O   LYS   190       0.239  11.094  54.664  0.00  0.00      PROC
ATOM   1816  CB  LYS   190       0.959  12.076  57.952  0.00  0.00      PROC
ATOM   1817  CG  LYS   190       0.322  10.824  58.550  0.00  0.00      PROC
ATOM   1818  CD  LYS   190      -0.288  11.161  59.917  0.00  0.00      PROC
ATOM   1819  CE  LYS   190      -1.726  11.714  59.904  0.00  0.00      PROC
ATOM   1820  NZ  LYS   190      -1.990  12.574  58.743  0.00  0.00      PROC
ATOM   1821  H   LYS   190       1.931  14.070  56.299  0.00  0.00      PROC
ATOM   1822  HZ1 LYS   190      -2.851  13.139  58.856  0.00  0.00      PROC
ATOM   1823  HZ2 LYS   190      -1.237  13.283  58.584  0.00  0.00      PROC
ATOM   1824  HZ3 LYS   190      -2.091  11.988  57.885  0.00  0.00      PROC
ATOM   1825  N   VAL   191      -0.633  12.973  55.580  0.00  0.00      PROC
ATOM   1826  CA  VAL   191      -1.665  13.037  54.538  0.00  0.00      PROC
ATOM   1827  C   VAL   191      -1.097  13.617  53.258  0.00  0.00      PROC
ATOM   1828  O   VAL   191      -0.473  14.670  53.252  0.00  0.00      PROC
ATOM   1829  CB  VAL   191      -2.900  13.863  54.981  0.00  0.00      PROC
ATOM   1830  CG1 VAL   191      -3.880  14.187  53.847  0.00  0.00      PROC
ATOM   1831  CG2 VAL   191      -3.675  13.173  56.095  0.00  0.00      PROC
ATOM   1832  H   VAL   191      -0.471  13.765  56.174  0.00  0.00      PROC
ATOM   1833  N   TYR   192      -1.375  12.889  52.178  0.00  0.00      PROC
ATOM   1834  CA  TYR   192      -1.159  13.475  50.865  0.00  0.00      PROC
ATOM   1835  C   TYR   192      -2.492  13.494  50.149  0.00  0.00      PROC
ATOM   1836  O   TYR   192      -3.198  12.491  50.084  0.00  0.00      PROC
ATOM   1837  CB  TYR   192      -0.058  12.702  50.129  0.00  0.00      PROC
ATOM   1838  CG  TYR   192       1.198  12.739  50.977  0.00  0.00      PROC
ATOM   1839  CD1 TYR   192       1.949  13.932  51.027  0.00  0.00      PROC
ATOM   1840  CD2 TYR   192       1.566  11.600  51.725  0.00  0.00      PROC
ATOM   1841  CE1 TYR   192       3.059  14.004  51.882  0.00  0.00      PROC
ATOM   1842  CE2 TYR   192       2.683  11.671  52.577  0.00  0.00      PROC
ATOM   1843  CZ  TYR   192       3.406  12.878  52.652  0.00  0.00      PROC
ATOM   1844  OH  TYR   192       4.487  12.983  53.505  0.00  0.00      PROC
ATOM   1845  H   TYR   192      -1.862  12.021  52.267  0.00  0.00      PROC
ATOM   1846  HH  TYR   192       4.864  12.129  53.707  0.00  0.00      PROC
ATOM   1847  N   ALA   193      -2.842  14.703  49.697  0.00  0.00      PROC
ATOM   1848  CA  ALA   193      -4.235  14.914  49.324  0.00  0.00      PROC
ATOM   1849  C   ALA   193      -4.402  15.775  48.098  0.00  0.00      PROC
ATOM   1850  O   ALA   193      -3.743  16.791  47.914  0.00  0.00      PROC
ATOM   1851  CB  ALA   193      -4.998  15.590  50.462  0.00  0.00      PROC
ATOM   1852  H   ALA   193      -2.204  15.475  49.732  0.00  0.00      PROC
ATOM   1853  N   CYS   194      -5.335  15.313  47.271  0.00  0.00      PROC
ATOM   1854  CA  CYS   194      -5.738  16.081  46.102  0.00  0.00      PROC
ATOM   1855  C   CYS   194      -7.033  16.791  46.414  0.00  0.00      PROC
ATOM   1856  O   CYS   194      -7.978  16.165  46.876  0.00  0.00      PROC
ATOM   1857  CB  CYS   194      -5.932  15.108  44.944  0.00  0.00      PROC
ATOM   1858  SG  CYS   194      -6.443  15.831  43.370  0.00  0.00      PROC
ATOM   1859  H   CYS   194      -5.851  14.500  47.543  0.00  0.00      PROC
ATOM   1860  N   GLU   195      -7.043  18.105  46.164  0.00  0.00      PROC
ATOM   1861  CA  GLU   195      -8.307  18.807  46.356  0.00  0.00      PROC
ATOM   1862  C   GLU   195      -8.877  19.332  45.055  0.00  0.00      PROC
ATOM   1863  O   GLU   195      -8.622  20.439  44.584  0.00  0.00      PROC
ATOM   1864  CB  GLU   195      -8.200  19.872  47.451  0.00  0.00      PROC
ATOM   1865  CG  GLU   195      -9.573  20.395  47.893  0.00  0.00      PROC
ATOM   1866  CD  GLU   195      -9.503  20.841  49.339  0.00  0.00      PROC
ATOM   1867  OE1 GLU   195      -9.544  19.989  50.219  0.00  0.00      PROC
ATOM   1868  OE2 GLU   195      -9.374  22.031  49.613  0.00  0.00      PROC
ATOM   1869  H   GLU   195      -6.231  18.552  45.786  0.00  0.00      PROC
ATOM   1870  N   VAL   196      -9.667  18.430  44.468  0.00  0.00      PROC
ATOM   1871  CA  VAL   196     -10.265  18.751  43.177  0.00  0.00      PROC
ATOM   1872  C   VAL   196     -11.399  19.748  43.300  0.00  0.00      PROC
ATOM   1873  O   VAL   196     -12.302  19.609  44.115  0.00  0.00      PROC
ATOM   1874  CB  VAL   196     -10.740  17.455  42.511  0.00  0.00      PROC
ATOM   1875  CG1 VAL   196     -11.500  17.671  41.199  0.00  0.00      PROC
ATOM   1876  CG2 VAL   196      -9.542  16.533  42.311  0.00  0.00      PROC
ATOM   1877  H   VAL   196      -9.870  17.577  44.955  0.00  0.00      PROC
ATOM   1878  N   THR   197     -11.337  20.752  42.428  0.00  0.00      PROC
ATOM   1879  CA  THR   197     -12.519  21.584  42.287  0.00  0.00      PROC
ATOM   1880  C   THR   197     -12.867  21.734  40.820  0.00  0.00      PROC
ATOM   1881  O   THR   197     -12.023  22.032  39.983  0.00  0.00      PROC
ATOM   1882  CB  THR   197     -12.284  22.937  42.954  0.00  0.00      PROC
ATOM   1883  CG2 THR   197     -13.595  23.584  43.407  0.00  0.00      PROC
ATOM   1884  OG1 THR   197     -11.367  22.801  44.055  0.00  0.00      PROC
ATOM   1885  H   THR   197     -10.524  20.936  41.873  0.00  0.00      PROC
ATOM   1886  HG1 THR   197     -11.738  22.124  44.620  0.00  0.00      PROC
ATOM   1887  N   HSD   198     -14.142  21.470  40.535  0.00  0.00      PROC
ATOM   1888  CA  HSD   198     -14.543  21.459  39.136  0.00  0.00      PROC
ATOM   1889  C   HSD   198     -15.953  21.990  39.046  0.00  0.00      PROC
ATOM   1890  O   HSD   198     -16.706  21.880  40.002  0.00  0.00      PROC
ATOM   1891  CB  HSD   198     -14.435  20.027  38.588  0.00  0.00      PROC
ATOM   1892  CG  HSD   198     -14.713  19.998  37.106  0.00  0.00      PROC
ATOM   1893  CD2 HSD   198     -14.082  20.755  36.116  0.00  0.00      PROC
ATOM   1894  ND1 HSD   198     -15.657  19.229  36.532  0.00  0.00      PROC
ATOM   1895  CE1 HSD   198     -15.626  19.500  35.193  0.00  0.00      PROC
ATOM   1896  NE2 HSD   198     -14.662  20.436  34.940  0.00  0.00      PROC
ATOM   1897  H   HSD   198     -14.835  21.275  41.231  0.00  0.00      PROC
ATOM   1898  HD1 HSD   198     -16.248  18.558  36.943  0.00  0.00      PROC
ATOM   1899  N   GLN   199     -16.276  22.557  37.871  0.00  0.00      PROC
ATOM   1900  CA  GLN   199     -17.643  23.025  37.638  0.00  0.00      PROC
ATOM   1901  C   GLN   199     -18.693  21.944  37.860  0.00  0.00      PROC
ATOM   1902  O   GLN   199     -19.730  22.142  38.477  0.00  0.00      PROC
ATOM   1903  CB  GLN   199     -17.737  23.596  36.222  0.00  0.00      PROC
ATOM   1904  CG  GLN   199     -19.068  24.280  35.896  0.00  0.00      PROC
ATOM   1905  CD  GLN   199     -19.098  24.647  34.427  0.00  0.00      PROC
ATOM   1906  NE2 GLN   199     -20.161  25.371  34.072  0.00  0.00      PROC
ATOM   1907  OE1 GLN   199     -18.227  24.298  33.644  0.00  0.00      PROC
ATOM   1908  H   GLN   199     -15.585  22.643  37.155  0.00  0.00      PROC
ATOM   1909 HE21 GLN   199     -20.859  25.638  34.734  0.00  0.00      PROC
ATOM   1910 HE22 GLN   199     -20.233  25.639  33.113  0.00  0.00      PROC
ATOM   1911  N   GLY   200     -18.353  20.758  37.338  0.00  0.00      PROC
ATOM   1912  CA  GLY   200     -19.236  19.635  37.627  0.00  0.00      PROC
ATOM   1913  C   GLY   200     -18.886  18.949  38.929  0.00  0.00      PROC
ATOM   1914  O   GLY   200     -18.395  17.829  38.938  0.00  0.00      PROC
ATOM   1915  H   GLY   200     -17.485  20.642  36.860  0.00  0.00      PROC
ATOM   1916  N   LEU   201     -19.154  19.676  40.021  0.00  0.00      PROC
ATOM   1917  CA  LEU   201     -19.009  19.096  41.352  0.00  0.00      PROC
ATOM   1918  C   LEU   201     -19.998  19.726  42.299  0.00  0.00      PROC
ATOM   1919  O   LEU   201     -20.340  20.894  42.186  0.00  0.00      PROC
ATOM   1920  CB  LEU   201     -17.608  19.304  41.940  0.00  0.00      PROC
ATOM   1921  CG  LEU   201     -16.575  18.248  41.547  0.00  0.00      PROC
ATOM   1922  CD1 LEU   201     -15.219  18.532  42.191  0.00  0.00      PROC
ATOM   1923  CD2 LEU   201     -17.064  16.831  41.852  0.00  0.00      PROC
ATOM   1924  H   LEU   201     -19.493  20.619  39.938  0.00  0.00      PROC
ATOM   1925  N   SER   202     -20.419  18.904  43.263  0.00  0.00      PROC
ATOM   1926  CA  SER   202     -21.159  19.469  44.389  0.00  0.00      PROC
ATOM   1927  C   SER   202     -20.235  20.120  45.407  0.00  0.00      PROC
ATOM   1928  O   SER   202     -20.568  21.058  46.120  0.00  0.00      PROC
ATOM   1929  CB  SER   202     -21.934  18.326  45.036  0.00  0.00      PROC
ATOM   1930  OG  SER   202     -21.068  17.182  45.116  0.00  0.00      PROC
ATOM   1931  H   SER   202     -20.189  17.931  43.296  0.00  0.00      PROC
ATOM   1932  HG  SER   202     -20.644  17.226  45.975  0.00  0.00      PROC
ATOM   1933  N   SER   203     -19.040  19.521  45.456  0.00  0.00      PROC
ATOM   1934  CA  SER   203     -18.169  19.727  46.602  0.00  0.00      PROC
ATOM   1935  C   SER   203     -16.769  19.342  46.177  0.00  0.00      PROC
ATOM   1936  O   SER   203     -16.611  18.397  45.412  0.00  0.00      PROC
ATOM   1937  CB  SER   203     -18.678  18.814  47.726  0.00  0.00      PROC
ATOM   1938  OG  SER   203     -19.192  17.595  47.155  0.00  0.00      PROC
ATOM   1939  H   SER   203     -18.820  18.761  44.848  0.00  0.00      PROC
ATOM   1940  HG  SER   203     -18.425  17.077  46.925  0.00  0.00      PROC
ATOM   1941  N   PRO   204     -15.760  20.097  46.670  0.00  0.00      PROC
ATOM   1942  CA  PRO   204     -14.371  19.712  46.401  0.00  0.00      PROC
ATOM   1943  C   PRO   204     -14.067  18.266  46.761  0.00  0.00      PROC
ATOM   1944  O   PRO   204     -14.398  17.786  47.839  0.00  0.00      PROC
ATOM   1945  CB  PRO   204     -13.572  20.721  47.233  0.00  0.00      PROC
ATOM   1946  CG  PRO   204     -14.482  21.942  47.351  0.00  0.00      PROC
ATOM   1947  CD  PRO   204     -15.865  21.314  47.469  0.00  0.00      PROC
ATOM   1948  N   VAL   205     -13.450  17.575  45.799  0.00  0.00      PROC
ATOM   1949  CA  VAL   205     -13.099  16.202  46.140  0.00  0.00      PROC
ATOM   1950  C   VAL   205     -11.696  16.128  46.695  0.00  0.00      PROC
ATOM   1951  O   VAL   205     -10.717  16.049  45.960  0.00  0.00      PROC
ATOM   1952  CB  VAL   205     -13.280  15.248  44.950  0.00  0.00      PROC
ATOM   1953  CG1 VAL   205     -13.025  13.789  45.346  0.00  0.00      PROC
ATOM   1954  CG2 VAL   205     -14.676  15.392  44.347  0.00  0.00      PROC
ATOM   1955  H   VAL   205     -13.138  18.038  44.969  0.00  0.00      PROC
ATOM   1956  N   THR   206     -11.655  16.141  48.028  0.00  0.00      PROC
ATOM   1957  CA  THR   206     -10.384  15.905  48.699  0.00  0.00      PROC
ATOM   1958  C   THR   206     -10.008  14.427  48.759  0.00  0.00      PROC
ATOM   1959  O   THR   206     -10.121  13.755  49.783  0.00  0.00      PROC
ATOM   1960  CB  THR   206     -10.445  16.530  50.092  0.00  0.00      PROC
ATOM   1961  CG2 THR   206      -9.054  16.827  50.661  0.00  0.00      PROC
ATOM   1962  OG1 THR   206     -11.276  17.702  50.068  0.00  0.00      PROC
ATOM   1963  H   THR   206     -12.455  16.366  48.586  0.00  0.00      PROC
ATOM   1964  HG1 THR   206     -10.700  18.464  49.987  0.00  0.00      PROC
ATOM   1965  N   LYS   207      -9.561  13.912  47.603  0.00  0.00      PROC
ATOM   1966  CA  LYS   207      -9.070  12.534  47.655  0.00  0.00      PROC
ATOM   1967  C   LYS   207      -7.769  12.426  48.425  0.00  0.00      PROC
ATOM   1968  O   LYS   207      -6.728  12.913  48.008  0.00  0.00      PROC
ATOM   1969  CB  LYS   207      -8.915  11.917  46.263  0.00  0.00      PROC
ATOM   1970  CG  LYS   207     -10.152  11.163  45.761  0.00  0.00      PROC
ATOM   1971  CD  LYS   207     -10.581   9.995  46.656  0.00  0.00      PROC
ATOM   1972  CE  LYS   207     -11.763   9.191  46.094  0.00  0.00      PROC
ATOM   1973  NZ  LYS   207     -11.336   8.345  44.969  0.00  0.00      PROC
ATOM   1974  H   LYS   207      -9.381  14.557  46.853  0.00  0.00      PROC
ATOM   1975  HZ1 LYS   207     -12.157   7.918  44.500  0.00  0.00      PROC
ATOM   1976  HZ2 LYS   207     -10.834   8.911  44.255  0.00  0.00      PROC
ATOM   1977  HZ3 LYS   207     -10.728   7.570  45.313  0.00  0.00      PROC
ATOM   1978  N   SER   208      -7.892  11.779  49.584  0.00  0.00      PROC
ATOM   1979  CA  SER   208      -6.745  11.811  50.480  0.00  0.00      PROC
ATOM   1980  C   SER   208      -6.315  10.437  50.933  0.00  0.00      PROC
ATOM   1981  O   SER   208      -7.135   9.559  51.181  0.00  0.00      PROC
ATOM   1982  CB  SER   208      -7.084  12.676  51.693  0.00  0.00      PROC
ATOM   1983  OG  SER   208      -7.688  13.900  51.256  0.00  0.00      PROC
ATOM   1984  H   SER   208      -8.759  11.380  49.874  0.00  0.00      PROC
ATOM   1985  HG  SER   208      -8.569  13.690  50.955  0.00  0.00      PROC
ATOM   1986  N   PHE   209      -4.995  10.294  51.057  0.00  0.00      PROC
ATOM   1987  CA  PHE   209      -4.505   9.118  51.763  0.00  0.00      PROC
ATOM   1988  C   PHE   209      -3.458   9.551  52.764  0.00  0.00      PROC
ATOM   1989  O   PHE   209      -3.106  10.721  52.838  0.00  0.00      PROC
ATOM   1990  CB  PHE   209      -3.999   8.038  50.787  0.00  0.00      PROC
ATOM   1991  CG  PHE   209      -2.849   8.523  49.929  0.00  0.00      PROC
ATOM   1992  CD1 PHE   209      -1.528   8.429  50.417  0.00  0.00      PROC
ATOM   1993  CD2 PHE   209      -3.116   9.056  48.649  0.00  0.00      PROC
ATOM   1994  CE1 PHE   209      -0.457   8.883  49.627  0.00  0.00      PROC
ATOM   1995  CE2 PHE   209      -2.046   9.507  47.854  0.00  0.00      PROC
ATOM   1996  CZ  PHE   209      -0.729   9.422  48.354  0.00  0.00      PROC
ATOM   1997  H   PHE   209      -4.356  11.020  50.784  0.00  0.00      PROC
ATOM   1998  N   ASN   210      -2.966   8.576  53.525  0.00  0.00      PROC
ATOM   1999  CA  ASN   210      -1.749   8.878  54.268  0.00  0.00      PROC
ATOM   2000  C   ASN   210      -0.665   7.997  53.713  0.00  0.00      PROC
ATOM   2001  O   ASN   210      -0.953   6.982  53.097  0.00  0.00      PROC
ATOM   2002  CB  ASN   210      -1.867   8.583  55.768  0.00  0.00      PROC
ATOM   2003  CG  ASN   210      -2.855   9.495  56.458  0.00  0.00      PROC
ATOM   2004  ND2 ASN   210      -4.117   9.067  56.368  0.00  0.00      PROC
ATOM   2005  OD1 ASN   210      -2.511  10.503  57.073  0.00  0.00      PROC
ATOM   2006  H   ASN   210      -3.281   7.628  53.451  0.00  0.00      PROC
ATOM   2007 HD21 ASN   210      -4.302   8.218  55.863  0.00  0.00      PROC
ATOM   2008 HD22 ASN   210      -4.872   9.562  56.791  0.00  0.00      PROC
ATOM   2009  N   ARG   211       0.587   8.370  54.009  0.00  0.00      PROC
ATOM   2010  CA  ARG   211       1.685   7.431  53.764  0.00  0.00      PROC
ATOM   2011  C   ARG   211       1.451   6.080  54.438  0.00  0.00      PROC
ATOM   2012  O   ARG   211       1.599   5.014  53.858  0.00  0.00      PROC
ATOM   2013  CB  ARG   211       2.994   8.112  54.180  0.00  0.00      PROC
ATOM   2014  CG  ARG   211       4.243   7.226  54.236  0.00  0.00      PROC
ATOM   2015  CD  ARG   211       5.539   8.032  54.361  0.00  0.00      PROC
ATOM   2016  NE  ARG   211       5.447   9.061  55.396  0.00  0.00      PROC
ATOM   2017  CZ  ARG   211       6.517   9.397  56.136  0.00  0.00      PROC
ATOM   2018  NH1 ARG   211       7.691   8.781  55.976  0.00  0.00      PROC
ATOM   2019  NH2 ARG   211       6.373  10.383  57.014  0.00  0.00      PROC
ATOM   2020  H   ARG   211       0.735   9.301  54.342  0.00  0.00      PROC
ATOM   2021  HE  ARG   211       4.641   9.652  55.471  0.00  0.00      PROC
ATOM   2022 HH11 ARG   211       8.481   8.982  56.555  0.00  0.00      PROC
ATOM   2023 HH12 ARG   211       7.850   8.124  55.234  0.00  0.00      PROC
ATOM   2024 HH21 ARG   211       7.130  10.706  57.594  0.00  0.00      PROC
ATOM   2025 HH22 ARG   211       5.498  10.878  57.076  0.00  0.00      PROC
ATOM   2026  N   GLY   212       0.996   6.185  55.696  0.00  0.00      PROC
ATOM   2027  CA  GLY   212       0.410   4.985  56.286  0.00  0.00      PROC
ATOM   2028  C   GLY   212      -1.081   4.919  56.004  0.00  0.00      PROC
ATOM   2029  O   GLY   212      -1.906   5.161  56.874  0.00  0.00      PROC
ATOM   2030  H   GLY   212       0.894   7.079  56.123  0.00  0.00      PROC
ATOM   2031  N   GLU   213      -1.376   4.619  54.728  0.00  0.00      PROC
ATOM   2032  CA  GLU   213      -2.750   4.545  54.204  0.00  0.00      PROC
ATOM   2033  C   GLU   213      -3.870   5.240  54.977  0.00  0.00      PROC
ATOM   2034  O   GLU   213      -4.187   6.419  54.800  0.00  0.00      PROC
ATOM   2035  CB  GLU   213      -3.135   3.091  53.908  0.00  0.00      PROC
ATOM   2036  CG  GLU   213      -3.893   2.881  52.585  0.00  0.00      PROC
ATOM   2037  CD  GLU   213      -5.169   3.704  52.504  0.00  0.00      PROC
ATOM   2038  OE1 GLU   213      -5.933   3.755  53.468  0.00  0.00      PROC
ATOM   2039  OE2 GLU   213      -5.410   4.327  51.473  0.00  0.00      PROC
ATOM   2040  H   GLU   213      -0.603   4.474  54.106  0.00  0.00      PROC
TER
