# Supplementary material for: Integrative Computational Prediction Strategy for Antibody–Antigen Binding: A Case Study on Interleukin‑1 Beta
Source: J Chem Inf Model. 2026 May 27;66(11):6659–75. doi: 10.1021/acs.jcim.6c00781 (PMC13250912; doi:10.1021/acs.jcim.6c00781)
Supplement: Supplementary file 3 [file ci6c00781_si_003.zip › charmm-gui-4g6m-Blind-r01/input.config.dat]

{"systype":null,"dimensions":["137","137","137","90.0","90.0","90.0"],"input":["gromacs","amber","openmm"],"forcefield":{"type":"c36m","files":["default"],"custom":[]},"hmr":false}
