# Supplementary material for: Integrative Computational Prediction Strategy for Antibody–Antigen Binding: A Case Study on Interleukin‑1 Beta
Source: J Chem Inf Model. 2026 May 27;66(11):6659–75. doi: 10.1021/acs.jcim.6c00781 (PMC13250912; doi:10.1021/acs.jcim.6c00781)
Supplement: Supplementary file 3 [file ci6c00781_si_003.zip › charmm-gui-4g6m-Blind-r01/openmm/step3_input.crd]

* GENERATED BY CHARMM-GUI FF-Converter
* DATE:   08/20/25   15:32:32
*
    243600  EXT
         1         1  PRO       N              98.7777558424       49.3318777401       80.0849691078  PROA      2               0.0000000000
         2         1  PRO       HN1            97.9133972814       49.3020773794       80.6004295451  PROA      2               0.0000000000
         3         1  PRO       HN2            98.6211991623       48.8894147535       79.1930160151  PROA      2               0.0000000000
         4         1  PRO       CD             99.8125411396       48.5570390528       80.7583266631  PROA      2               0.0000000000
         5         1  PRO       HD1            99.9818394522       47.5731406363       80.2733764390  PROA      2               0.0000000000
         6         1  PRO       HD2            99.5161605728       48.3834947293       81.8182839712  PROA      2               0.0000000000
         7         1  PRO       CA             99.1712279821       50.7224039606       79.8211424496  PROA      2               0.0000000000
         8         1  PRO       HA             98.3468377227       51.3315464790       80.1546513366  PROA      2               0.0000000000
         9         1  PRO       CB            100.4375749240       50.8593369138       80.6726451150  PROA      2               0.0000000000
        10         1  PRO       HB1           100.1618350739       51.1822359333       81.7036100344  PROA      2               0.0000000000
        11         1  PRO       HB2           101.1511513401       51.6144664619       80.2715079914  PROA      2               0.0000000000
        12         1  PRO       CG            101.0428843939       49.4564951222       80.7092832542  PROA      2               0.0000000000
        13         1  PRO       HG1           101.6135945235       49.2669767051       79.7697738303  PROA      2               0.0000000000
        14         1  PRO       HG2           101.7244916651       49.3033805874       81.5726933533  PROA      2               0.0000000000
        15         1  PRO       C              99.4000902061       51.0176265016       78.3379625099  PROA      2               0.0000000000
        16         1  PRO       O              99.9897417403       50.2042704929       77.6233667702  PROA      2               0.0000000000
        17         2  VAL       N              98.9304146720       52.1933392564       77.8799162121  PROA      3               0.0000000000
        18         2  VAL       HN             98.5537838511       52.8804371447       78.4992930796  PROA      3               0.0000000000
        19         2  VAL       CA             99.0485100453       52.6696299769       76.4935816088  PROA      3               0.0000000000
        20         2  VAL       HA             98.5432403609       51.9579392826       75.8593888862  PROA      3               0.0000000000
        21         2  VAL       CB             98.3704758653       54.0384487221       76.3222751776  PROA      3               0.0000000000
        22         2  VAL       HB             97.2921893806       53.9011383539       76.5804165818  PROA      3               0.0000000000
        23         2  VAL       CG1            98.9415598295       55.0681701536       77.2909577260  PROA      3               0.0000000000
        24         2  VAL       HG11          100.0218082841       55.2534951362       77.1042412108  PROA      3               0.0000000000
        25         2  VAL       HG12           98.8171459521       54.7772874942       78.3542178731  PROA      3               0.0000000000
        26         2  VAL       HG13           98.4024078384       56.0269608348       77.1420671723  PROA      3               0.0000000000
        27         2  VAL       CG2            98.4163694702       54.5275526797       74.8727921333  PROA      3               0.0000000000
        28         2  VAL       HG21           98.0516340871       53.7598651580       74.1596102546  PROA      3               0.0000000000
        29         2  VAL       HG22           99.4527194369       54.8046562364       74.5800151502  PROA      3               0.0000000000
        30         2  VAL       HG23           97.7867698377       55.4369414161       74.7516581092  PROA      3               0.0000000000
        31         2  VAL       C             100.5296632127       52.6852371348       76.0399377931  PROA      3               0.0000000000
        32         2  VAL       O             101.4015048247       53.0658687949       76.8252401188  PROA      3               0.0000000000
        33         3  ARG       N             100.8017637259       52.2024089843       74.8092386878  PROA      4               0.0000000000
        34         3  ARG       HN            100.0734657041       51.9067586506       74.2053377420  PROA      4               0.0000000000
        35         3  ARG       CA            102.1499592866       52.1338236424       74.2330106243  PROA      4               0.0000000000
        36         3  ARG       HA            102.8073549481       51.6417656774       74.9341696720  PROA      4               0.0000000000
        37         3  ARG       CB            102.0118109743       51.3061735269       72.9060685269  PROA      4               0.0000000000
        38         3  ARG       HB1           101.9671544597       50.2324813272       73.2003286326  PROA      4               0.0000000000
        39         3  ARG       HB2           102.9367749103       51.4388364344       72.3063846429  PROA      4               0.0000000000
        40         3  ARG       CG            100.7720090606       51.5891795320       71.9897690039  PROA      4               0.0000000000
        41         3  ARG       HG1           100.7362691956       52.6811281756       71.9141206877  PROA      4               0.0000000000
        42         3  ARG       HG2            99.8616189409       51.3354028472       72.5817321794  PROA      4               0.0000000000
        43         3  ARG       CD            100.5376936495       50.7863775412       70.6635049835  PROA      4               0.0000000000
        44         3  ARG       HD1           100.3666858463       49.7111410721       70.8965586058  PROA      4               0.0000000000
        45         3  ARG       HD2           101.4608855474       50.8770772051       70.0443106282  PROA      4               0.0000000000
        46         3  ARG       NE             99.3780129162       51.2999074617       69.8842613647  PROA      4               0.0000000000
        47         3  ARG       HE             98.7234925839       51.9193644386       70.3116537360  PROA      4               0.0000000000
        48         3  ARG       CZ             99.1636681246       51.0953260402       68.5179682950  PROA      4               0.0000000000
        49         3  ARG       NH1            99.9784965810       50.3037763484       67.7927030525  PROA      4               0.0000000000
        50         3  ARG       HH11          100.8819591347       50.0527472308       68.1080706256  PROA      4               0.0000000000
        51         3  ARG       HH12           99.7264543090       50.2606969865       66.8041571691  PROA      4               0.0000000000
        52         3  ARG       NH2            98.1387730839       51.6981354039       67.8604251202  PROA      4               0.0000000000
        53         3  ARG       HH21           97.5230079598       52.3596992380       68.2723349148  PROA      4               0.0000000000
        54         3  ARG       HH22           97.9839425623       51.4728402345       66.8787727789  PROA      4               0.0000000000
        55         3  ARG       C             102.6862221819       53.5391905992       73.9765699411  PROA      4               0.0000000000
        56         3  ARG       O             102.0305355943       54.3268408885       73.2921204393  PROA      4               0.0000000000
        57         4  SER       N             103.8548331791       53.8650100556       74.5589916261  PROA      5               0.0000000000
        58         4  SER       HN            104.3492592910       53.2362350807       75.1596590110  PROA      5               0.0000000000
        59         4  SER       CA            104.4811111860       55.1801571293       74.4062073579  PROA      5               0.0000000000
        60         4  SER       HA            104.1371865384       55.6334598960       73.4940952219  PROA      5               0.0000000000
        61         4  SER       CB            103.9278722694       55.8916530047       75.6247709880  PROA      5               0.0000000000
        62         4  SER       HB1           103.0015366946       56.4511726182       75.3656758601  PROA      5               0.0000000000
        63         4  SER       HB2           104.6498920156       56.6076151504       76.0780080673  PROA      5               0.0000000000
        64         4  SER       OG            103.5927316598       54.8509858522       76.5599552744  PROA      5               0.0000000000
        65         4  SER       HG1           102.7786170528       54.4105178453       76.2754735100  PROA      5               0.0000000000
        66         4  SER       C             106.0107265734       55.1179003733       74.3378343874  PROA      5               0.0000000000
        67         4  SER       O             106.6087882590       54.1091084998       74.7130772101  PROA      5               0.0000000000
        68         5  LEU       N             106.6330379091       56.2047828640       73.8598416544  PROA      6               0.0000000000
        69         5  LEU       HN            106.0909372042       56.9789943303       73.5253330191  PROA      6               0.0000000000
        70         5  LEU       CA            108.0782430634       56.3415329913       73.7451095105  PROA      6               0.0000000000
        71         5  LEU       HA            108.5185729117       55.7354513410       74.5268745091  PROA      6               0.0000000000
        72         5  LEU       CB            108.5809438504       55.8061225449       72.3945579297  PROA      6               0.0000000000
        73         5  LEU       HB1           108.3681187463       54.7113218630       72.4094886812  PROA      6               0.0000000000
        74         5  LEU       HB2           109.6802665627       55.9399726790       72.2933542536  PROA      6               0.0000000000
        75         5  LEU       CG            107.9124728133       56.3540491577       71.1264586041  PROA      6               0.0000000000
        76         5  LEU       HG            106.8193380068       56.5045521955       71.3122564689  PROA      6               0.0000000000
        77         5  LEU       CD1           108.4686757114       57.7064800474       70.6767275458  PROA      6               0.0000000000
        78         5  LEU       HD11          109.5746444863       57.6846180288       70.6012731359  PROA      6               0.0000000000
        79         5  LEU       HD12          108.1977234455       58.5074867762       71.3895621438  PROA      6               0.0000000000
        80         5  LEU       HD13          108.0577334565       57.9897634215       69.6835366277  PROA      6               0.0000000000
        81         5  LEU       CD2           108.0043541996       55.3371159364       69.9891984605  PROA      6               0.0000000000
        82         5  LEU       HD21          107.3622565252       54.4571810583       70.2017289867  PROA      6               0.0000000000
        83         5  LEU       HD22          109.0386465332       54.9655084952       69.8634035373  PROA      6               0.0000000000
        84         5  LEU       HD23          107.6769034398       55.7918400799       69.0300458068  PROA      6               0.0000000000
        85         5  LEU       C             108.5465516020       57.7572354419       74.0434862594  PROA      6               0.0000000000
        86         5  LEU       O             107.8279641525       58.7204728968       73.7586886422  PROA      6               0.0000000000
        87         6  ASN       N             109.7483248761       57.8747540023       74.6259177022  PROA      7               0.0000000000
        88         6  ASN       HN            110.3027757434       57.0754909558       74.8237545554  PROA      7               0.0000000000
        89         6  ASN       CA            110.3451458312       59.1597044851       74.9738573580  PROA      7               0.0000000000
        90         6  ASN       HA            109.5649919502       59.9028910860       75.0156087734  PROA      7               0.0000000000
        91         6  ASN       CB            111.0926676327       59.1180172094       76.3038736464  PROA      7               0.0000000000
        92         6  ASN       HB1           111.8109369573       59.9656063497       76.3766170639  PROA      7               0.0000000000
        93         6  ASN       HB2           111.6666475315       58.1760081953       76.4047836291  PROA      7               0.0000000000
        94         6  ASN       CG            110.1138740878       59.3639354082       77.4315599663  PROA      7               0.0000000000
        95         6  ASN       OD1           109.3477981668       60.3214119627       77.4362855038  PROA      7               0.0000000000
        96         6  ASN       ND2           110.1742849052       58.4294400803       78.3975113188  PROA      7               0.0000000000
        97         6  ASN       HD21          109.5072768795       58.4888535778       79.1367342263  PROA      7               0.0000000000
        98         6  ASN       HD22          110.7929170765       57.6600903104       78.3086017569  PROA      7               0.0000000000
        99         6  ASN       C             111.2788817749       59.5956600307       73.8589385494  PROA      7               0.0000000000
       100         6  ASN       O             112.1310018186       58.8165231140       73.4327389528  PROA      7               0.0000000000
       101         7  CYS       N             111.0908907963       60.8283186111       73.3563390906  PROA      8               0.0000000000
       102         7  CYS       HN            110.3786380401       61.4375390306       73.7250565611  PROA      8               0.0000000000
       103         7  CYS       CA            111.8689197986       61.3218507280       72.2258547160  PROA      8               0.0000000000
       104         7  CYS       HA            112.8736294003       60.9316851692       72.3014286598  PROA      8               0.0000000000
       105         7  CYS       CB            111.2356991603       60.7833291590       70.9461468810  PROA      8               0.0000000000
       106         7  CYS       HB1           111.4019934547       59.6823230454       70.9143110529  PROA      8               0.0000000000
       107         7  CYS       HB2           111.7612643743       61.2031787153       70.0607191576  PROA      8               0.0000000000
       108         7  CYS       SG            109.4575800959       61.1176322823       70.8556592319  PROA      8               0.0000000000
       109         7  CYS       HG1           109.1522076297       60.4413941524       71.9573321344  PROA      8               0.0000000000
       110         7  CYS       C             112.0060933659       62.8334179193       72.2066443394  PROA      8               0.0000000000
       111         7  CYS       O             111.2273714847       63.5418353871       72.8403926515  PROA      8               0.0000000000
       112         8  THR       N             112.9515249775       63.3244899932       71.3958149579  PROA      9               0.0000000000
       113         8  THR       HN            113.5332778752       62.7043176026       70.8608057325  PROA      9               0.0000000000
       114         8  THR       CA            113.0987437689       64.7492676876       71.1252707859  PROA      9               0.0000000000
       115         8  THR       HA            112.4052320660       65.3388751266       71.7090461014  PROA      9               0.0000000000
       116         8  THR       CB            114.5218347417       65.1490183747       71.4828633911  PROA      9               0.0000000000
       117         8  THR       HB            114.7771235673       66.0929004431       70.9482176897  PROA      9               0.0000000000
       118         8  THR       OG1           115.4320729381       64.1144947404       71.0963866442  PROA      9               0.0000000000
       119         8  THR       HG1           115.1492375905       63.3169599263       71.5577301784  PROA      9               0.0000000000
       120         8  THR       CG2           114.6616962624       65.4288286112       72.9787360416  PROA      9               0.0000000000
       121         8  THR       HG21          114.3770265016       64.5396476579       73.5783315150  PROA      9               0.0000000000
       122         8  THR       HG22          114.0168440657       66.2760251630       73.2817879376  PROA      9               0.0000000000
       123         8  THR       HG23          115.7124473019       65.6914897415       73.2265020523  PROA      9               0.0000000000
       124         8  THR       C             112.7343467858       64.9359655468       69.6459517709  PROA      9               0.0000000000
       125         8  THR       O             112.7471750919       63.9676977557       68.8809943085  PROA      9               0.0000000000
       126         9  LEU       N             112.3726260416       66.1603179176       69.2544107445  PROA      10              0.0000000000
       127         9  LEU       HN            112.3654517557       66.9345240528       69.8787562493  PROA      10              0.0000000000
       128         9  LEU       CA            112.0566882406       66.4726698909       67.8619695247  PROA      10              0.0000000000
       129         9  LEU       HA            112.3561131244       65.6561649458       67.2238724864  PROA      10              0.0000000000
       130         9  LEU       CB            110.5623079907       66.7531113727       67.6840278376  PROA      10              0.0000000000
       131         9  LEU       HB1           110.3558185770       67.1352111168       66.6571042800  PROA      10              0.0000000000
       132         9  LEU       HB2           110.2619004965       67.5467077336       68.4024060054  PROA      10              0.0000000000
       133         9  LEU       CG            109.6615039758       65.5375308706       67.9099419133  PROA      10              0.0000000000
       134         9  LEU       HG            109.9236435930       65.0898431223       68.9017440815  PROA      10              0.0000000000
       135         9  LEU       CD1           108.1872592639       65.9345987346       68.0025142686  PROA      10              0.0000000000
       136         9  LEU       HD11          107.8602864061       66.4296543036       67.0620933696  PROA      10              0.0000000000
       137         9  LEU       HD12          108.0414944266       66.6366657975       68.8503645907  PROA      10              0.0000000000
       138         9  LEU       HD13          107.5515446329       65.0387507390       68.1686810643  PROA      10              0.0000000000
       139         9  LEU       CD2           109.8936511133       64.4549778856       66.8559738202  PROA      10              0.0000000000
       140         9  LEU       HD21          110.9423861428       64.0989559820       66.8785297468  PROA      10              0.0000000000
       141         9  LEU       HD22          109.6770119475       64.8498377255       65.8401188097  PROA      10              0.0000000000
       142         9  LEU       HD23          109.2303480974       63.5842012046       67.0439977563  PROA      10              0.0000000000
       143         9  LEU       C             112.8553559561       67.6732280311       67.4209264064  PROA      10              0.0000000000
       144         9  LEU       O             112.9880532012       68.6485277542       68.1652958652  PROA      10              0.0000000000
       145        10  ARG       N             113.4071584977       67.6012132317       66.2141054488  PROA      11              0.0000000000
       146        10  ARG       HN            113.2737367193       66.7979830711       65.6313879087  PROA      11              0.0000000000
       147        10  ARG       CA            114.1457938319       68.7194714340       65.6357020982  PROA      11              0.0000000000
       148        10  ARG       HA            114.0090349765       69.6182012686       66.2221548791  PROA      11              0.0000000000
       149        10  ARG       CB            115.6182122622       68.3428850625       65.5305133583  PROA      11              0.0000000000
       150        10  ARG       HB1           115.9762254284       68.2730828535       64.4750793018  PROA      11              0.0000000000
       151        10  ARG       HB2           115.7042079324       67.3092538491       65.9216682754  PROA      11              0.0000000000
       152        10  ARG       CG            116.5123204288       69.3385494172       66.2596286297  PROA      11              0.0000000000
       153        10  ARG       HG1           115.9699997893       69.7541502436       67.1383791434  PROA      11              0.0000000000
       154        10  ARG       HG2           116.7652669827       70.1847751843       65.5895358382  PROA      11              0.0000000000
       155        10  ARG       CD            117.7818699128       68.6648945466       66.7653985606  PROA      11              0.0000000000
       156        10  ARG       HD1           118.4457745331       69.3943136236       67.2764067048  PROA      11              0.0000000000
       157        10  ARG       HD2           118.3530049638       68.2631116412       65.8963003256  PROA      11              0.0000000000
       158        10  ARG       NE            117.4178744772       67.5318190016       67.6125255476  PROA      11              0.0000000000
       159        10  ARG       HE            117.1611828024       66.6487031518       67.2402927616  PROA      11              0.0000000000
       160        10  ARG       CZ            117.3305111091       67.7061965863       68.9627588977  PROA      11              0.0000000000
       161        10  ARG       NH1           117.6064422487       68.9093062541       69.5076498350  PROA      11              0.0000000000
       162        10  ARG       HH11          117.7347666645       69.7432408635       68.9650072012  PROA      11              0.0000000000
       163        10  ARG       HH12          117.5594363052       68.9288806676       70.5089626922  PROA      11              0.0000000000
       164        10  ARG       NH2           116.9679928232       66.6770737345       69.7538800315  PROA      11              0.0000000000
       165        10  ARG       HH21          116.9187052325       66.8924729188       70.7334810063  PROA      11              0.0000000000
       166        10  ARG       HH22          116.5362720690       65.8519155551       69.3582713120  PROA      11              0.0000000000
       167        10  ARG       C             113.5512724983       68.9808388501       64.2776235078  PROA      11              0.0000000000
       168        10  ARG       O             113.1580832793       68.0268364734       63.6114803525  PROA      11              0.0000000000
       169        11  ASP       N             113.4092421580       70.2559129700       63.8811397487  PROA      12              0.0000000000
       170        11  ASP       HN            113.7486203677       71.0269440761       64.4243063087  PROA      12              0.0000000000
       171        11  ASP       CA            112.8137446446       70.5371750914       62.5699252999  PROA      12              0.0000000000
       172        11  ASP       HA            112.0210116373       69.8248025126       62.4050219651  PROA      12              0.0000000000
       173        11  ASP       CB            112.1259360053       71.9196319096       62.4976313069  PROA      12              0.0000000000
       174        11  ASP       HB1           111.5487012781       72.0532468444       63.4383823879  PROA      12              0.0000000000
       175        11  ASP       HB2           111.3910306237       71.9262258780       61.6704682966  PROA      12              0.0000000000
       176        11  ASP       CG            113.0160974511       73.1507224100       62.3412382761  PROA      12              0.0000000000
       177        11  ASP       OD1           114.1814419489       73.0384997875       61.9774467362  PROA      12              0.0000000000
       178        11  ASP       OD2           112.5168006438       74.2568256162       62.5572669674  PROA      12              0.0000000000
       179        11  ASP       C             113.8044410550       70.2499157826       61.4303127728  PROA      12              0.0000000000
       180        11  ASP       O             114.9658261162       69.9196662968       61.6929856052  PROA      12              0.0000000000
       181        12  SER       N             113.3352748862       70.3750239077       60.1752171338  PROA      13              0.0000000000
       182        12  SER       HN            112.3434903729       70.4704908164       60.0409551991  PROA      13              0.0000000000
       183        12  SER       CA            114.0945780304       70.1635759056       58.9424176864  PROA      13              0.0000000000
       184        12  SER       HA            114.3556730188       69.1182750450       58.8992573982  PROA      13              0.0000000000
       185        12  SER       CB            113.2486413171       70.5339842165       57.7711180833  PROA      13              0.0000000000
       186        12  SER       HB1           113.7704703026       70.3739734544       56.8006758167  PROA      13              0.0000000000
       187        12  SER       HB2           112.8868574209       71.5851759215       57.8244695548  PROA      13              0.0000000000
       188        12  SER       OG            112.1729157657       69.6310046204       57.8786931136  PROA      13              0.0000000000
       189        12  SER       HG1           111.7830283621       69.4806935077       56.9828018445  PROA      13              0.0000000000
       190        12  SER       C             115.4141015960       70.9337610871       58.9278113158  PROA      13              0.0000000000
       191        12  SER       O             116.4198303227       70.4094550285       58.4485682822  PROA      13              0.0000000000
       192        13  GLN       N             115.4058755079       72.1691203930       59.4654475467  PROA      14              0.0000000000
       193        13  GLN       HN            114.6295499573       72.4816041512       60.0241841962  PROA      14              0.0000000000
       194        13  GLN       CA            116.5719202227       73.0470331971       59.4988516093  PROA      14              0.0000000000
       195        13  GLN       HA            117.2197870480       72.8394185180       58.6569727853  PROA      14              0.0000000000
       196        13  GLN       CB            116.1510741622       74.5124778065       59.4618422872  PROA      14              0.0000000000
       197        13  GLN       HB1           116.9275722764       75.1342051904       59.9699888600  PROA      14              0.0000000000
       198        13  GLN       HB2           115.2214223289       74.6148746010       60.0712718714  PROA      14              0.0000000000
       199        13  GLN       CG            115.9606312148       75.0973714352       58.0669337143  PROA      14              0.0000000000
       200        13  GLN       HG1           115.1845946880       74.5343726100       57.5078906448  PROA      14              0.0000000000
       201        13  GLN       HG2           116.9203893042       75.0459879748       57.5177053312  PROA      14              0.0000000000
       202        13  GLN       CD            115.5163625325       76.5412746310       58.1991944377  PROA      14              0.0000000000
       203        13  GLN       OE1           114.5758269646       76.9746586320       57.5409261388  PROA      14              0.0000000000
       204        13  GLN       NE2           116.2168757457       77.2626559830       59.0978379616  PROA      14              0.0000000000
       205        13  GLN       HE21          116.0056166136       78.2298012605       59.2254381385  PROA      14              0.0000000000
       206        13  GLN       HE22          117.0382871002       76.8788378185       59.5188383003  PROA      14              0.0000000000
       207        13  GLN       C             117.4339214202       72.8704919326       60.7669577237  PROA      14              0.0000000000
       208        13  GLN       O             118.3552760648       73.6576918900       60.9963718600  PROA      14              0.0000000000
       209        14  GLN       N             117.1685500990       71.7898734397       61.5373022796  PROA      15              0.0000000000
       210        14  GLN       HN            116.3539828921       71.2505431872       61.3148733600  PROA      15              0.0000000000
       211        14  GLN       CA            117.8535061835       71.3394895841       62.7605167109  PROA      15              0.0000000000
       212        14  GLN       HA            117.3909840923       70.4016676360       63.0219060568  PROA      15              0.0000000000
       213        14  GLN       CB            119.3505389536       71.1306703047       62.5290768836  PROA      15              0.0000000000
       214        14  GLN       HB1           119.9157131746       71.0744018004       63.4897659199  PROA      15              0.0000000000
       215        14  GLN       HB2           119.7714497681       72.0109250022       61.9969383930  PROA      15              0.0000000000
       216        14  GLN       CG            119.6437039939       69.8545323860       61.7407677617  PROA      15              0.0000000000
       217        14  GLN       HG1           120.6703149013       69.9472715407       61.3230017860  PROA      15              0.0000000000
       218        14  GLN       HG2           118.9049691209       69.7332930327       60.9208138301  PROA      15              0.0000000000
       219        14  GLN       CD            119.5354012310       68.6424266522       62.6483222789  PROA      15              0.0000000000
       220        14  GLN       OE1           118.5548792171       68.4035772913       63.3458848660  PROA      15              0.0000000000
       221        14  GLN       NE2           120.6349538216       67.8700449193       62.5996852628  PROA      15              0.0000000000
       222        14  GLN       HE21          120.6356047897       67.0607951280       63.1886791362  PROA      15              0.0000000000
       223        14  GLN       HE22          121.4366557307       68.1602909157       62.0907516537  PROA      15              0.0000000000
       224        14  GLN       C             117.5987716693       72.2278457982       63.9874195449  PROA      15              0.0000000000
       225        14  GLN       O             118.3895751881       72.1938762753       64.9376936454  PROA      15              0.0000000000
       226        15  LYS       N             116.4788276430       72.9765475284       64.0012794590  PROA      16              0.0000000000
       227        15  LYS       HN            115.8266239001       72.9820566548       63.2345541831  PROA      16              0.0000000000
       228        15  LYS       CA            116.1501690385       73.7940876362       65.1700504775  PROA      16              0.0000000000
       229        15  LYS       HA            117.0635652540       74.2227005128       65.5604719510  PROA      16              0.0000000000
       230        15  LYS       CB            115.1881286314       74.9365667611       64.8498822336  PROA      16              0.0000000000
       231        15  LYS       HB1           115.0467984780       75.5494103624       65.7685808783  PROA      16              0.0000000000
       232        15  LYS       HB2           114.1927000548       74.5283108684       64.5592299367  PROA      16              0.0000000000
       233        15  LYS       CG            115.6986936867       75.8339012110       63.7297763415  PROA      16              0.0000000000
       234        15  LYS       HG1           115.4832989197       75.3642956439       62.7436308300  PROA      16              0.0000000000
       235        15  LYS       HG2           116.8105801931       75.8983276113       63.8112384694  PROA      16              0.0000000000
       236        15  LYS       CD            115.1476051132       77.2568212492       63.8190229051  PROA      16              0.0000000000
       237        15  LYS       HD1           115.6259704202       77.8733178130       63.0216984080  PROA      16              0.0000000000
       238        15  LYS       HD2           115.4755750777       77.7101689435       64.7804499407  PROA      16              0.0000000000
       239        15  LYS       CE            113.6326391706       77.3885451920       63.7099312207  PROA      16              0.0000000000
       240        15  LYS       HE1           113.3436679888       78.4593309503       63.8006951896  PROA      16              0.0000000000
       241        15  LYS       HE2           113.1105427963       76.8087968554       64.4961547734  PROA      16              0.0000000000
       242        15  LYS       NZ            113.1920512141       76.9045545224       62.3991584394  PROA      16              0.0000000000
       243        15  LYS       HZ1           112.9916695010       75.8607583019       62.4532497347  PROA      16              0.0000000000
       244        15  LYS       HZ2           113.9454232843       77.0741413445       61.7101539536  PROA      16              0.0000000000
       245        15  LYS       HZ3           112.3252098217       77.4260558264       62.1215023984  PROA      16              0.0000000000
       246        15  LYS       C             115.5451545509       72.9048153159       66.2396360094  PROA      16              0.0000000000
       247        15  LYS       O             114.7849790778       71.9883899007       65.9234229347  PROA      16              0.0000000000
       248        16  SER       N             115.8915649743       73.1628318607       67.5021150315  PROA      17              0.0000000000
       249        16  SER       HN            116.3880302633       74.0063908396       67.7266580260  PROA      17              0.0000000000
       250        16  SER       CA            115.3644316936       72.4035169368       68.6253996574  PROA      17              0.0000000000
       251        16  SER       HA            115.0608356139       71.4224051673       68.2845288417  PROA      17              0.0000000000
       252        16  SER       CB            116.5308797230       72.2148925307       69.5779251574  PROA      17              0.0000000000
       253        16  SER       HB1           116.2448906034       71.5831632588       70.4490453147  PROA      17              0.0000000000
       254        16  SER       HB2           116.8808272027       73.2015705327       69.9538932345  PROA      17              0.0000000000
       255        16  SER       OG            117.5845798264       71.5748223632       68.8314398777  PROA      17              0.0000000000
       256        16  SER       HG1           117.7250517093       72.1099128053       68.0343520230  PROA      17              0.0000000000
       257        16  SER       C             114.1032007858       73.0712134302       69.1446279211  PROA      17              0.0000000000
       258        16  SER       O             113.9004951017       74.2592902039       68.9026238190  PROA      17              0.0000000000
       259        17  LEU       N             113.2712714768       72.3104361913       69.8711818541  PROA      18              0.0000000000
       260        17  LEU       HN            113.4457534751       71.3413036588       70.0115463930  PROA      18              0.0000000000
       261        17  LEU       CA            112.0427264883       72.8071772754       70.4821863603  PROA      18              0.0000000000
       262        17  LEU       HA            111.8071498007       73.7872447783       70.0932252606  PROA      18              0.0000000000
       263        17  LEU       CB            110.8769874519       71.8518420361       70.2131137315  PROA      18              0.0000000000
       264        17  LEU       HB1           109.9284691794       72.3206343748       70.5602825292  PROA      18              0.0000000000
       265        17  LEU       HB2           111.0239706431       70.9100286347       70.7909032534  PROA      18              0.0000000000
       266        17  LEU       CG            110.7224206702       71.4538977609       68.7412015521  PROA      18              0.0000000000
       267        17  LEU       HG            111.6480882618       70.9139017217       68.4173361199  PROA      18              0.0000000000
       268        17  LEU       CD1           109.5779199415       70.4586638499       68.5500457398  PROA      18              0.0000000000
       269        17  LEU       HD11          108.6508648761       70.9031979316       68.9615651321  PROA      18              0.0000000000
       270        17  LEU       HD12          109.7804650893       69.5201445454       69.1029804005  PROA      18              0.0000000000
       271        17  LEU       HD13          109.4213326690       70.2207087441       67.4761447862  PROA      18              0.0000000000
       272        17  LEU       CD2           110.5743735438       72.6603370395       67.8150291516  PROA      18              0.0000000000
       273        17  LEU       HD21          111.4601137908       73.3263905240       67.8685111690  PROA      18              0.0000000000
       274        17  LEU       HD22          109.6744623105       73.2450848568       68.0864894426  PROA      18              0.0000000000
       275        17  LEU       HD23          110.4616708962       72.3216474985       66.7622840476  PROA      18              0.0000000000
       276        17  LEU       C             112.2847289192       72.9288138355       71.9838315816  PROA      18              0.0000000000
       277        17  LEU       O             112.7823494741       71.9841811971       72.5930170721  PROA      18              0.0000000000
       278        18  VAL       N             111.9674645200       74.1038231861       72.5690514777  PROA      19              0.0000000000
       279        18  VAL       HN            111.5892250422       74.8506879920       72.0144346508  PROA      19              0.0000000000
       280        18  VAL       CA            112.1492837472       74.4009775344       74.0014833476  PROA      19              0.0000000000
       281        18  VAL       HA            112.4361564946       73.5003349136       74.5243175448  PROA      19              0.0000000000
       282        18  VAL       CB            113.2543128512       75.4346289391       74.2302833761  PROA      19              0.0000000000
       283        18  VAL       HB            113.3991880214       75.5487583741       75.3374587527  PROA      19              0.0000000000
       284        18  VAL       CG1           114.5933069184       74.9471837408       73.6806024992  PROA      19              0.0000000000
       285        18  VAL       HG11          114.5784892407       74.9096470522       72.5705815125  PROA      19              0.0000000000
       286        18  VAL       HG12          114.8257869072       73.9331073865       74.0689441624  PROA      19              0.0000000000
       287        18  VAL       HG13          115.4098456346       75.6322192247       73.9964522867  PROA      19              0.0000000000
       288        18  VAL       CG2           112.8509724874       76.8047428930       73.6819164329  PROA      19              0.0000000000
       289        18  VAL       HG21          111.9466326467       77.2128013007       74.1800852893  PROA      19              0.0000000000
       290        18  VAL       HG22          112.6617974684       76.7553259368       72.5886001023  PROA      19              0.0000000000
       291        18  VAL       HG23          113.6738897001       77.5320551666       73.8508409478  PROA      19              0.0000000000
       292        18  VAL       C             110.8395786553       74.9033725893       74.6310369840  PROA      19              0.0000000000
       293        18  VAL       O             109.9723506665       75.3834553334       73.9055211853  PROA      19              0.0000000000
       294        19  MET       N             110.7123915773       74.8144015221       75.9694567972  PROA      20              0.0000000000
       295        19  MET       HN            111.4634041358       74.4624103511       76.5200557860  PROA      20              0.0000000000
       296        19  MET       CA            109.5499732577       75.3171489135       76.7042885538  PROA      20              0.0000000000
       297        19  MET       HA            108.6566970354       75.3084116833       76.0962416515  PROA      20              0.0000000000
       298        19  MET       CB            109.3512530947       74.5425181569       78.0091255122  PROA      20              0.0000000000
       299        19  MET       HB1           108.9028508252       75.1685959742       78.8127990825  PROA      20              0.0000000000
       300        19  MET       HB2           110.3711270740       74.2624913321       78.3315236102  PROA      20              0.0000000000
       301        19  MET       CG            108.5499653265       73.2507770072       77.8746646825  PROA      20              0.0000000000
       302        19  MET       HG1           108.6381601509       72.6725776044       78.8209464192  PROA      20              0.0000000000
       303        19  MET       HG2           108.9723934281       72.6276392716       77.0676466174  PROA      20              0.0000000000
       304        19  MET       SD            106.8073237311       73.5558209892       77.5567693557  PROA      20              0.0000000000
       305        19  MET       CE            106.3493871307       74.1138111352       79.2034211304  PROA      20              0.0000000000
       306        19  MET       HE1           106.9022143333       75.0275085201       79.5023700745  PROA      20              0.0000000000
       307        19  MET       HE2           106.5426982796       73.3303638531       79.9671065280  PROA      20              0.0000000000
       308        19  MET       HE3           105.2659550646       74.3614179729       79.2448714210  PROA      20              0.0000000000
       309        19  MET       C             109.8607361331       76.7731205081       77.0715039550  PROA      20              0.0000000000
       310        19  MET       O             110.6253215536       77.0339285611       78.0099970526  PROA      20              0.0000000000
       311        20  SER       N             109.3097230676       77.7154380127       76.2955585174  PROA      21              0.0000000000
       312        20  SER       HN            108.7582711849       77.4882034244       75.4875976657  PROA      21              0.0000000000
       313        20  SER       CA            109.5292196999       79.1575617520       76.4655742488  PROA      21              0.0000000000
       314        20  SER       HA            110.5380512882       79.3113673360       76.8230851603  PROA      21              0.0000000000
       315        20  SER       CB            109.4101900156       79.7017844109       75.0680165105  PROA      21              0.0000000000
       316        20  SER       HB1           110.4187171128       79.6996660646       74.5919542977  PROA      21              0.0000000000
       317        20  SER       HB2           108.9928411199       80.7320782893       75.0322870305  PROA      21              0.0000000000
       318        20  SER       OG            108.6027066433       78.7850560173       74.3138960587  PROA      21              0.0000000000
       319        20  SER       HG1           107.7086423538       79.1860448102       74.3007356603  PROA      21              0.0000000000
       320        20  SER       C             108.6130571112       79.7976031012       77.5133524611  PROA      21              0.0000000000
       321        20  SER       O             108.9078487252       80.8862581793       78.0121410187  PROA      21              0.0000000000
       322        21  GLY       N             107.4954211289       79.1376024790       77.7831857241  PROA      22              0.0000000000
       323        21  GLY       HN            107.3303506223       78.2510742709       77.3435551878  PROA      22              0.0000000000
       324        21  GLY       CA            106.4932234181       79.5685428260       78.7484065101  PROA      22              0.0000000000
       325        21  GLY       HA1           105.7879861855       80.1951166673       78.2233166478  PROA      22              0.0000000000
       326        21  GLY       HA2           106.9876544215       80.0652216262       79.5701521801  PROA      22              0.0000000000
       327        21  GLY       C             105.7344745509       78.3882968394       79.3165161541  PROA      22              0.0000000000
       328        21  GLY       O             105.9315774762       77.2614021217       78.8490723265  PROA      22              0.0000000000
       329        22  PRO       N             104.8315150812       78.5989463860       80.3086764056  PROA      23              0.0000000000
       330        22  PRO       CD            104.4763023790       79.8807129963       80.9026034154  PROA      23              0.0000000000
       331        22  PRO       HD1           104.3516025920       80.6788498560       80.1386860835  PROA      23              0.0000000000
       332        22  PRO       HD2           105.2551972191       80.1702847352       81.6378873700  PROA      23              0.0000000000
       333        22  PRO       CA            104.0893505771       77.4536786459       80.8793318642  PROA      23              0.0000000000
       334        22  PRO       HA            104.8039199226       76.7212495568       81.2282184554  PROA      23              0.0000000000
       335        22  PRO       CB            103.3207441330       78.1151471695       82.0297846126  PROA      23              0.0000000000
       336        22  PRO       HB1           103.9440157556       78.0774575097       82.9402715381  PROA      23              0.0000000000
       337        22  PRO       HB2           102.3502264963       77.6229672980       82.2518663944  PROA      23              0.0000000000
       338        22  PRO       CG            103.1701412869       79.5844724909       81.6315737607  PROA      23              0.0000000000
       339        22  PRO       HG1           102.3091347974       79.6645225892       80.9353187394  PROA      23              0.0000000000
       340        22  PRO       HG2           102.9988300823       80.2464549218       82.5053575160  PROA      23              0.0000000000
       341        22  PRO       C             103.1943260144       76.7014894392       79.8920925673  PROA      23              0.0000000000
       342        22  PRO       O             102.9014957099       75.5247791249       80.1080028474  PROA      23              0.0000000000
       343        23  TYR       N             102.7562938921       77.3742293649       78.8131533418  PROA      24              0.0000000000
       344        23  TYR       HN            102.9797099188       78.3348821324       78.7169552007  PROA      24              0.0000000000
       345        23  TYR       CA            101.9016345566       76.7660397929       77.7900566383  PROA      24              0.0000000000
       346        23  TYR       HA            101.9669877620       75.6885118075       77.8526104206  PROA      24              0.0000000000
       347        23  TYR       CB            100.4592757000       77.2438370421       77.9436786340  PROA      24              0.0000000000
       348        23  TYR       HB1            99.8204373594       76.7645072440       77.1727654134  PROA      24              0.0000000000
       349        23  TYR       HB2           100.3861942106       78.3507639204       77.8663688883  PROA      24              0.0000000000
       350        23  TYR       CG             99.9407396831       76.7821933293       79.2796271665  PROA      24              0.0000000000
       351        23  TYR       CD1            99.8907891792       75.4233138649       79.5524742819  PROA      24              0.0000000000
       352        23  TYR       HD1           100.2182093337       74.7005746800       78.8211007006  PROA      24              0.0000000000
       353        23  TYR       CE1            99.4556468806       74.9877170761       80.7933226278  PROA      24              0.0000000000
       354        23  TYR       HE1            99.4827424166       73.9331425333       81.0001845514  PROA      24              0.0000000000
       355        23  TYR       CZ             99.0503951425       75.9045893004       81.7542171866  PROA      24              0.0000000000
       356        23  TYR       OH             98.6023935437       75.4601276928       82.9842002949  PROA      24              0.0000000000
       357        23  TYR       HH             98.7109878131       74.5021406145       82.9544720592  PROA      24              0.0000000000
       358        23  TYR       CD2            99.5360072564       77.7050769160       80.2354626901  PROA      24              0.0000000000
       359        23  TYR       HD2            99.5741679228       78.7630085377       80.0161925917  PROA      24              0.0000000000
       360        23  TYR       CE2            99.0913395135       77.2655824576       81.4760388544  PROA      24              0.0000000000
       361        23  TYR       HE2            98.7149772138       77.9555083899       82.2104524904  PROA      24              0.0000000000
       362        23  TYR       C             102.4143611489       77.1323690351       76.4094381798  PROA      24              0.0000000000
       363        23  TYR       O             101.6290677810       77.3437214759       75.4890461590  PROA      24              0.0000000000
       364        24  GLU       N             103.7439606501       77.2217786094       76.2605855872  PROA      25              0.0000000000
       365        24  GLU       HN            104.3782500756       76.9994339428       77.0009302612  PROA      25              0.0000000000
       366        24  GLU       CA            104.3098919121       77.6119931251       74.9758772785  PROA      25              0.0000000000
       367        24  GLU       HA            103.6246345359       77.3339590002       74.1861570655  PROA      25              0.0000000000
       368        24  GLU       CB            104.5112258577       79.1250795154       74.9306642502  PROA      25              0.0000000000
       369        24  GLU       HB1           105.3533901077       79.3792406176       75.6144536187  PROA      25              0.0000000000
       370        24  GLU       HB2           103.6045556488       79.6148334255       75.3602520413  PROA      25              0.0000000000
       371        24  GLU       CG            104.6823035033       79.6495535955       73.5058167572  PROA      25              0.0000000000
       372        24  GLU       HG1           103.6969413021       79.9273906382       73.0729408132  PROA      25              0.0000000000
       373        24  GLU       HG2           105.1582495059       78.9300925741       72.8152276547  PROA      25              0.0000000000
       374        24  GLU       CD            105.5846511739       80.8570766107       73.5286388752  PROA      25              0.0000000000
       375        24  GLU       OE1           106.6270186135       80.8049719582       74.1718629621  PROA      25              0.0000000000
       376        24  GLU       OE2           105.2922006639       81.8480432141       72.8682731507  PROA      25              0.0000000000
       377        24  GLU       C             105.6159452958       76.9333296069       74.6763252994  PROA      25              0.0000000000
       378        24  GLU       O             106.4345818449       76.7404142831       75.5692709183  PROA      25              0.0000000000
       379        25  LEU       N             105.8095192479       76.5908101126       73.3983180533  PROA      26              0.0000000000
       380        25  LEU       HN            105.0964339063       76.7720728439       72.7270998581  PROA      26              0.0000000000
       381        25  LEU       CA            107.0489571667       76.0310166379       72.8791543883  PROA      26              0.0000000000
       382        25  LEU       HA            107.7758731870       75.9594285742       73.6694873496  PROA      26              0.0000000000
       383        25  LEU       CB            106.8029879436       74.6865212671       72.1934537690  PROA      26              0.0000000000
       384        25  LEU       HB1           107.7423423556       74.3378161711       71.7030322899  PROA      26              0.0000000000
       385        25  LEU       HB2           106.0368952065       74.8281935020       71.3966188843  PROA      26              0.0000000000
       386        25  LEU       CG            106.3187368185       73.5528338423       73.0915532461  PROA      26              0.0000000000
       387        25  LEU       HG            105.4002667899       73.9097411128       73.6182939543  PROA      26              0.0000000000
       388        25  LEU       CD1           105.9192209124       72.3224511895       72.2766252932  PROA      26              0.0000000000
       389        25  LEU       HD11          106.7945925664       71.9311492909       71.7157921548  PROA      26              0.0000000000
       390        25  LEU       HD12          105.1222902926       72.5821303800       71.5480142342  PROA      26              0.0000000000
       391        25  LEU       HD13          105.5409373911       71.5205300067       72.9464905344  PROA      26              0.0000000000
       392        25  LEU       CD2           107.3530574296       73.1980287014       74.1516905888  PROA      26              0.0000000000
       393        25  LEU       HD21          107.5563270801       74.0742683139       74.7999617080  PROA      26              0.0000000000
       394        25  LEU       HD22          108.3038984876       72.8939027046       73.6657509613  PROA      26              0.0000000000
       395        25  LEU       HD23          106.9919286081       72.3651206746       74.7917261816  PROA      26              0.0000000000
       396        25  LEU       C             107.5712696874       76.9865226825       71.8228533755  PROA      26              0.0000000000
       397        25  LEU       O             106.7852696578       77.5695741937       71.0750339529  PROA      26              0.0000000000
       398        26  LYS       N             108.8924817500       77.1158767330       71.7372075047  PROA      27              0.0000000000
       399        26  LYS       HN            109.4708089333       76.6355286263       72.4010204856  PROA      27              0.0000000000
       400        26  LYS       CA            109.5705895471       77.9136104458       70.7173718616  PROA      27              0.0000000000
       401        26  LYS       HA            108.8674726080       78.1961123771       69.9488429891  PROA      27              0.0000000000
       402        26  LYS       CB            110.2081839177       79.1775115024       71.2955210964  PROA      27              0.0000000000
       403        26  LYS       HB1           111.0398722200       79.5407057542       70.6471601304  PROA      27              0.0000000000
       404        26  LYS       HB2           110.6438261543       78.9420471543       72.2920544563  PROA      27              0.0000000000
       405        26  LYS       CG            109.2028171242       80.3274195705       71.4116333070  PROA      27              0.0000000000
       406        26  LYS       HG1           108.3335386039       79.9886467064       72.0190767165  PROA      27              0.0000000000
       407        26  LYS       HG2           108.8324419244       80.5698503763       70.4091870419  PROA      27              0.0000000000
       408        26  LYS       CD            109.8171426371       81.5962001550       71.9957617111  PROA      27              0.0000000000
       409        26  LYS       HD1           110.7022433680       81.8384459191       71.3854832374  PROA      27              0.0000000000
       410        26  LYS       HD2           110.1785873461       81.4116372235       73.0279793546  PROA      27              0.0000000000
       411        26  LYS       CE            108.9036647588       82.8204268381       71.9467189317  PROA      27              0.0000000000
       412        26  LYS       HE1           108.6322332189       83.0721869474       70.8984978926  PROA      27              0.0000000000
       413        26  LYS       HE2           109.4189281347       83.6977577106       72.3973961270  PROA      27              0.0000000000
       414        26  LYS       NZ            107.6731838446       82.5679641539       72.6995013125  PROA      27              0.0000000000
       415        26  LYS       HZ1           107.7110711378       81.7886170679       73.4027162753  PROA      27              0.0000000000
       416        26  LYS       HZ2           106.8416144183       82.2703763764       72.1404802871  PROA      27              0.0000000000
       417        26  LYS       HZ3           107.3352540514       83.4060904124       73.2035483863  PROA      27              0.0000000000
       418        26  LYS       C             110.6076814761       77.0330352141       70.0061921431  PROA      27              0.0000000000
       419        26  LYS       O             111.0541697173       76.0364966779       70.5763230020  PROA      27              0.0000000000
       420        27  ALA       N             110.9956416834       77.4093163683       68.7823292543  PROA      28              0.0000000000
       421        27  ALA       HN            110.5754122292       78.2063998842       68.3439598582  PROA      28              0.0000000000
       422        27  ALA       CA            112.0059886408       76.6898228408       68.0083770014  PROA      28              0.0000000000
       423        27  ALA       HA            112.3480304094       75.8405973792       68.5701864373  PROA      28              0.0000000000
       424        27  ALA       CB            111.4347712530       76.2274778448       66.6753238140  PROA      28              0.0000000000
       425        27  ALA       HB1           111.0890239039       77.0879880457       66.0622153466  PROA      28              0.0000000000
       426        27  ALA       HB2           110.5589362674       75.5702083335       66.8667275281  PROA      28              0.0000000000
       427        27  ALA       HB3           112.1782223728       75.6338955642       66.1011063776  PROA      28              0.0000000000
       428        27  ALA       C             113.1948577973       77.5995972737       67.7236146273  PROA      28              0.0000000000
       429        27  ALA       O             113.0209993893       78.7254441000       67.2566454872  PROA      28              0.0000000000
       430        28  LEU       N             114.4070685471       77.1122805261       68.0122224679  PROA      29              0.0000000000
       431        28  LEU       HN            114.5058794096       76.1971245740       68.4119582615  PROA      29              0.0000000000
       432        28  LEU       CA            115.6425219247       77.8601320778       67.7766423150  PROA      29              0.0000000000
       433        28  LEU       HA            115.5668517643       78.3287545815       66.8057563192  PROA      29              0.0000000000
       434        28  LEU       CB            115.8992362152       78.9595291606       68.8185779308  PROA      29              0.0000000000
       435        28  LEU       HB1           114.9833613096       79.5727667511       68.9457907976  PROA      29              0.0000000000
       436        28  LEU       HB2           116.6853796077       79.6283156534       68.3923071012  PROA      29              0.0000000000
       437        28  LEU       CG            116.3749814130       78.4995852663       70.2001003232  PROA      29              0.0000000000
       438        28  LEU       HG            117.1874859924       77.7399020663       70.0833651451  PROA      29              0.0000000000
       439        28  LEU       CD1           117.0330251063       79.6504667837       70.9609361995  PROA      29              0.0000000000
       440        28  LEU       HD11          116.2997612553       80.4636867667       71.1504188748  PROA      29              0.0000000000
       441        28  LEU       HD12          117.8812039435       80.0632639846       70.3739560746  PROA      29              0.0000000000
       442        28  LEU       HD13          117.4260515090       79.2890976545       71.9317640598  PROA      29              0.0000000000
       443        28  LEU       CD2           115.2721451493       77.8494180273       71.0346257792  PROA      29              0.0000000000
       444        28  LEU       HD21          114.8737943571       76.9389637984       70.5417963158  PROA      29              0.0000000000
       445        28  LEU       HD22          114.4328176807       78.5607526176       71.1937806238  PROA      29              0.0000000000
       446        28  LEU       HD23          115.6650168517       77.5403158174       72.0257040239  PROA      29              0.0000000000
       447        28  LEU       C             116.8164769109       76.8890483710       67.7124229658  PROA      29              0.0000000000
       448        28  LEU       O             116.7207692231       75.7834572610       68.2520889143  PROA      29              0.0000000000
       449        29  HSD       N             117.9067664215       77.2791517661       67.0364546794  PROA      30              0.0000000000
       450        29  HSD       HN            117.9026105122       78.1704742064       66.5593095799  PROA      30              0.0000000000
       451        29  HSD       CA            119.1028717048       76.4374463625       66.9786086350  PROA      30              0.0000000000
       452        29  HSD       HA            118.8337465603       75.4174165127       66.7405089199  PROA      30              0.0000000000
       453        29  HSD       CB            120.1182779200       76.9933461990       65.9796093407  PROA      30              0.0000000000
       454        29  HSD       HB1           121.0708734209       76.4261724561       66.0574973226  PROA      30              0.0000000000
       455        29  HSD       HB2           120.3287779296       78.0625429924       66.2100913190  PROA      30              0.0000000000
       456        29  HSD       ND1           118.8752283551       77.7634508919       63.9147588519  PROA      30              0.0000000000
       457        29  HSD       HD1           118.3017906412       78.5094389022       64.3030327922  PROA      30              0.0000000000
       458        29  HSD       CG            119.6701082722       76.8771760295       64.5423628558  PROA      30              0.0000000000
       459        29  HSD       CE1           118.7558762722       77.3523308772       62.6152280081  PROA      30              0.0000000000
       460        29  HSD       HE1           118.1576319873       77.8741866678       61.8703371466  PROA      30              0.0000000000
       461        29  HSD       NE2           119.4745146396       76.2001368255       62.4371191532  PROA      30              0.0000000000
       462        29  HSD       CD2           120.0462225366       75.8906313688       63.6259515438  PROA      30              0.0000000000
       463        29  HSD       HD2           120.6674973251       75.0139910980       63.7466987223  PROA      30              0.0000000000
       464        29  HSD       C             119.7591956859       76.4945493013       68.3514203796  PROA      30              0.0000000000
       465        29  HSD       O             119.9611044765       77.5864122258       68.8915307333  PROA      30              0.0000000000
       466        30  LEU       N             120.0489412129       75.3241762359       68.9274059849  PROA      31              0.0000000000
       467        30  LEU       HN            119.8553667253       74.4547603377       68.4851164262  PROA      31              0.0000000000
       468        30  LEU       CA            120.6953442662       75.2439648724       70.2293350267  PROA      31              0.0000000000
       469        30  LEU       HA            120.7248785660       76.2194628298       70.6906690133  PROA      31              0.0000000000
       470        30  LEU       CB            119.9983333629       74.2588163383       71.1666578989  PROA      31              0.0000000000
       471        30  LEU       HB1           120.6477048905       74.0455226219       72.0509650127  PROA      31              0.0000000000
       472        30  LEU       HB2           119.8341806529       73.2976352262       70.6311482136  PROA      31              0.0000000000
       473        30  LEU       CG            118.6648035407       74.7483225523       71.7270576489  PROA      31              0.0000000000
       474        30  LEU       HG            117.9499544524       74.8650686304       70.8748282546  PROA      31              0.0000000000
       475        30  LEU       CD1           118.0714316339       73.7246251170       72.6976061232  PROA      31              0.0000000000
       476        30  LEU       HD11          118.7565289255       73.5564438045       73.5491109528  PROA      31              0.0000000000
       477        30  LEU       HD12          117.9109284500       72.7492165896       72.1931882352  PROA      31              0.0000000000
       478        30  LEU       HD13          117.1030317997       74.0798667367       73.1017201653  PROA      31              0.0000000000
       479        30  LEU       CD2           118.7891145300       76.1269328659       72.3755770251  PROA      31              0.0000000000
       480        30  LEU       HD21          118.9743557615       76.9157613176       71.6170832272  PROA      31              0.0000000000
       481        30  LEU       HD22          119.6153649561       76.1330416978       73.1151966937  PROA      31              0.0000000000
       482        30  LEU       HD23          117.8491525892       76.3833363472       72.9101463074  PROA      31              0.0000000000
       483        30  LEU       C             122.1474337593       74.8280381962       70.0763020108  PROA      31              0.0000000000
       484        30  LEU       O             122.4370314317       73.8079828742       69.4454443975  PROA      31              0.0000000000
       485        31  GLN       N             123.0602168759       75.6390641065       70.6355765006  PROA      32              0.0000000000
       486        31  GLN       HN            122.7710375493       76.4280952016       71.1672421503  PROA      32              0.0000000000
       487        31  GLN       CA            124.5013918552       75.3679878006       70.6272509262  PROA      32              0.0000000000
       488        31  GLN       HA            124.7793059880       75.0194511104       69.6415646729  PROA      32              0.0000000000
       489        31  GLN       CB            125.2796570620       76.6356739125       70.9456283588  PROA      32              0.0000000000
       490        31  GLN       HB1           126.3721010181       76.4367603735       70.9893730898  PROA      32              0.0000000000
       491        31  GLN       HB2           124.9410363181       76.9424499958       71.9571407349  PROA      32              0.0000000000
       492        31  GLN       CG            124.9468975452       77.7597803345       69.9657192528  PROA      32              0.0000000000
       493        31  GLN       HG1           123.8697858320       78.0309028822       70.0011209236  PROA      32              0.0000000000
       494        31  GLN       HG2           125.1935686605       77.4220981403       68.9349420020  PROA      32              0.0000000000
       495        31  GLN       CD            125.7459616760       78.9875494709       70.3372383811  PROA      32              0.0000000000
       496        31  GLN       OE1           126.0985589550       79.2019708803       71.4894486996  PROA      32              0.0000000000
       497        31  GLN       NE2           126.0309349808       79.7775946390       69.2870851314  PROA      32              0.0000000000
       498        31  GLN       HE21          126.5010919002       80.6318478439       69.4972545653  PROA      32              0.0000000000
       499        31  GLN       HE22          125.6174276408       79.5758534206       68.4017144787  PROA      32              0.0000000000
       500        31  GLN       C             124.7783598453       74.2266413402       71.6131672461  PROA      32              0.0000000000
       501        31  GLN       O             124.0060019752       74.0391868262       72.5562420712  PROA      32              0.0000000000
       502        32  GLY       N             125.8672233280       73.4902837179       71.3933519416  PROA      33              0.0000000000
       503        32  GLY       HN            126.4772072285       73.7749687094       70.6508240301  PROA      33              0.0000000000
       504        32  GLY       CA            126.2922057689       72.3549279848       72.2130069204  PROA      33              0.0000000000
       505        32  GLY       HA1           127.3306927789       72.1699022831       71.9989233112  PROA      33              0.0000000000
       506        32  GLY       HA2           125.6644130472       71.5203190525       71.9348439997  PROA      33              0.0000000000
       507        32  GLY       C             126.1546530006       72.4778039952       73.7242080063  PROA      33              0.0000000000
       508        32  GLY       O             125.9580965493       71.4634748496       74.3995197462  PROA      33              0.0000000000
       509        33  GLN       N             126.2387125015       73.7124359864       74.2720344812  PROA      34              0.0000000000
       510        33  GLN       HN            126.4257928677       74.5262312225       73.7184100884  PROA      34              0.0000000000
       511        33  GLN       CA            126.1330673837       73.9651215831       75.7138354724  PROA      34              0.0000000000
       512        33  GLN       HA            126.4978419531       73.0860687469       76.2310406611  PROA      34              0.0000000000
       513        33  GLN       CB            127.0135971055       75.1375396766       76.1615689007  PROA      34              0.0000000000
       514        33  GLN       HB1           128.0336203398       75.0300332107       75.7317085114  PROA      34              0.0000000000
       515        33  GLN       HB2           127.1361071913       75.0421966676       77.2680270251  PROA      34              0.0000000000
       516        33  GLN       CG            126.4419136430       76.5353110966       75.8914835877  PROA      34              0.0000000000
       517        33  GLN       HG1           127.0858623400       77.2770402981       76.4150129885  PROA      34              0.0000000000
       518        33  GLN       HG2           125.4179089658       76.6548306570       76.3045981401  PROA      34              0.0000000000
       519        33  GLN       CD            126.4722315495       76.8579452713       74.4133787153  PROA      34              0.0000000000
       520        33  GLN       OE1           127.2063649574       76.2555853756       73.6302729144  PROA      34              0.0000000000
       521        33  GLN       NE2           125.6674055910       77.8739125348       74.0805864434  PROA      34              0.0000000000
       522        33  GLN       HE21          124.8523087633       78.0654176281       74.6463805469  PROA      34              0.0000000000
       523        33  GLN       HE22          125.7547099899       78.2761716265       73.1704793086  PROA      34              0.0000000000
       524        33  GLN       C             124.6769008191       74.1641944975       76.2124474570  PROA      34              0.0000000000
       525        33  GLN       O             124.4364267979       74.0486697389       77.4171550046  PROA      34              0.0000000000
       526        34  ASP       N             123.7247156326       74.4600428431       75.3008054620  PROA      35              0.0000000000
       527        34  ASP       HN            123.9616639548       74.5080174350       74.3291745049  PROA      35              0.0000000000
       528        34  ASP       CA            122.3087380029       74.6974166193       75.6300394861  PROA      35              0.0000000000
       529        34  ASP       HA            122.1978501026       74.8091100693       76.7020132358  PROA      35              0.0000000000
       530        34  ASP       CB            121.8180407469       75.9595114020       74.9241903787  PROA      35              0.0000000000
       531        34  ASP       HB1           120.7159652675       76.0659104779       74.9842236251  PROA      35              0.0000000000
       532        34  ASP       HB2           122.1052210309       75.9369347452       73.8523146886  PROA      35              0.0000000000
       533        34  ASP       CG            122.3888313084       77.2035816739       75.5634378218  PROA      35              0.0000000000
       534        34  ASP       OD1           122.2536642933       77.3582395523       76.7748369380  PROA      35              0.0000000000
       535        34  ASP       OD2           122.9467765728       78.0271053835       74.8451678296  PROA      35              0.0000000000
       536        34  ASP       C             121.3425516038       73.5577674441       75.2197644566  PROA      35              0.0000000000
       537        34  ASP       O             120.1308760980       73.6903019639       75.4224663801  PROA      35              0.0000000000
       538        35  MET       N             121.8802440291       72.4441128961       74.6719621169  PROA      36              0.0000000000
       539        35  MET       HN            122.8730879535       72.3884307504       74.6031151705  PROA      36              0.0000000000
       540        35  MET       CA            121.1385173988       71.2590921005       74.2057118407  PROA      36              0.0000000000
       541        35  MET       HA            120.5497398710       71.5826992270       73.3650481461  PROA      36              0.0000000000
       542        35  MET       CB            122.1467057660       70.1945432150       73.7641601601  PROA      36              0.0000000000
       543        35  MET       HB1           122.6582713819       69.8063920614       74.6813588172  PROA      36              0.0000000000
       544        35  MET       HB2           122.9396345847       70.6790147978       73.1515428149  PROA      36              0.0000000000
       545        35  MET       CG            121.5696224742       68.9988504482       72.9977238080  PROA      36              0.0000000000
       546        35  MET       HG1           120.5524228004       68.8097196174       73.3514982892  PROA      36              0.0000000000
       547        35  MET       HG2           122.1710346927       68.1039703051       73.2872020033  PROA      36              0.0000000000
       548        35  MET       SD            121.5859955845       69.1434268112       71.1957208678  PROA      36              0.0000000000
       549        35  MET       CE            120.3179254337       70.3978985683       70.9584347465  PROA      36              0.0000000000
       550        35  MET       HE1           120.6892679379       71.3867882503       71.2956558035  PROA      36              0.0000000000
       551        35  MET       HE2           119.3973776133       70.1555811320       71.5307655108  PROA      36              0.0000000000
       552        35  MET       HE3           120.0524635782       70.4948574149       69.8835712354  PROA      36              0.0000000000
       553        35  MET       C             120.1364321407       70.6810989388       75.2239058499  PROA      36              0.0000000000
       554        35  MET       O             119.0622804863       70.2205623025       74.8263455023  PROA      36              0.0000000000
       555        36  GLU       N             120.4848218171       70.7117954668       76.5274055072  PROA      37              0.0000000000
       556        36  GLU       HN            121.4440862736       70.8755841816       76.7780351597  PROA      37              0.0000000000
       557        36  GLU       CA            119.6583408718       70.1845710286       77.6205905962  PROA      37              0.0000000000
       558        36  GLU       HA            119.4070722504       69.1649330371       77.3600800027  PROA      37              0.0000000000
       559        36  GLU       CB            120.4814789828       70.1173206924       78.9078318489  PROA      37              0.0000000000
       560        36  GLU       HB1           119.8156133714       70.0865839743       79.7983270365  PROA      37              0.0000000000
       561        36  GLU       HB2           121.1173651313       71.0277581719       78.9932576786  PROA      37              0.0000000000
       562        36  GLU       CG            121.3534488511       68.8522659686       78.9550980580  PROA      37              0.0000000000
       563        36  GLU       HG1           120.7144228519       67.9531765391       79.0831526693  PROA      37              0.0000000000
       564        36  GLU       HG2           122.0694438382       68.9033295235       79.8000343394  PROA      37              0.0000000000
       565        36  GLU       CD            122.1387193547       68.6996730767       77.6644386740  PROA      37              0.0000000000
       566        36  GLU       OE1           121.8634461015       67.7677133191       76.9096899435  PROA      37              0.0000000000
       567        36  GLU       OE2           122.9796683149       69.5517339387       77.3835078397  PROA      37              0.0000000000
       568        36  GLU       C             118.2924242056       70.8993674716       77.7893113896  PROA      37              0.0000000000
       569        36  GLU       O             117.3819324204       70.3385873156       78.4013092047  PROA      37              0.0000000000
       570        37  GLN       N             118.1470415119       72.1088545657       77.2222401053  PROA      38              0.0000000000
       571        37  GLN       HN            118.9225588290       72.5198424875       76.7387174529  PROA      38              0.0000000000
       572        37  GLN       CA            116.9118215878       72.8963007901       77.2693164542  PROA      38              0.0000000000
       573        37  GLN       HA            116.5649844676       72.9205347315       78.2925551155  PROA      38              0.0000000000
       574        37  GLN       CB            117.1405718337       74.3329113961       76.7976414688  PROA      38              0.0000000000
       575        37  GLN       HB1           116.1561385969       74.8539698116       76.8206905005  PROA      38              0.0000000000
       576        37  GLN       HB2           117.4695775276       74.3029150828       75.7303827258  PROA      38              0.0000000000
       577        37  GLN       CG            118.1789457434       75.1291085310       77.5901777431  PROA      38              0.0000000000
       578        37  GLN       HG1           119.1844853838       74.6688276557       77.5091946876  PROA      38              0.0000000000
       579        37  GLN       HG2           117.8947451127       75.1588556670       78.6642062296  PROA      38              0.0000000000
       580        37  GLN       CD            118.1711963858       76.5492650223       77.0630122211  PROA      38              0.0000000000
       581        37  GLN       OE1           117.1176558076       77.1053609996       76.7652832939  PROA      38              0.0000000000
       582        37  GLN       NE2           119.3883027518       77.1060746878       76.9537506530  PROA      38              0.0000000000
       583        37  GLN       HE21          120.2322337124       76.6219263120       77.1969314909  PROA      38              0.0000000000
       584        37  GLN       HE22          119.4633054955       78.0461126028       76.6464785225  PROA      38              0.0000000000
       585        37  GLN       C             115.7831270449       72.2772863917       76.4317528426  PROA      38              0.0000000000
       586        37  GLN       O             114.6079560702       72.5468072384       76.7165715454  PROA      38              0.0000000000
       587        38  GLN       N             116.1263355979       71.4672297301       75.3961182092  PROA      39              0.0000000000
       588        38  GLN       HN            117.0858661967       71.2292792594       75.2478518100  PROA      39              0.0000000000
       589        38  GLN       CA            115.1323478118       70.8594424207       74.5001333501  PROA      39              0.0000000000
       590        38  GLN       HA            114.6193351983       71.6699296649       74.0100190316  PROA      39              0.0000000000
       591        38  GLN       CB            115.8549361398       69.9924975351       73.4680647122  PROA      39              0.0000000000
       592        38  GLN       HB1           116.6449995314       70.6256078417       73.0004845011  PROA      39              0.0000000000
       593        38  GLN       HB2           115.1483587753       69.6779102791       72.6670178337  PROA      39              0.0000000000
       594        38  GLN       CG            116.4832663974       68.7633877692       74.1313680144  PROA      39              0.0000000000
       595        38  GLN       HG1           115.6976392286       68.0119934192       74.3700325967  PROA      39              0.0000000000
       596        38  GLN       HG2           116.9665902605       69.0324624635       75.0940732094  PROA      39              0.0000000000
       597        38  GLN       CD            117.4658429127       68.1023362272       73.1984713157  PROA      39              0.0000000000
       598        38  GLN       OE1           117.2432985904       68.0105130740       71.9924010304  PROA      39              0.0000000000
       599        38  GLN       NE2           118.5518050493       67.6219977710       73.8227927115  PROA      39              0.0000000000
       600        38  GLN       HE21          118.7353472853       67.8985995030       74.7661359502  PROA      39              0.0000000000
       601        38  GLN       HE22          119.2404033659       67.0999016426       73.3252402688  PROA      39              0.0000000000
       602        38  GLN       C             114.0904024394       70.0158840190       75.2492822431  PROA      39              0.0000000000
       603        38  GLN       O             114.4106726831       69.3832451323       76.2600082248  PROA      39              0.0000000000
       604        39  VAL       N             112.8385663005       70.0520465460       74.7802784553  PROA      40              0.0000000000
       605        39  VAL       HN            112.6070150645       70.5964830113       73.9727871225  PROA      40              0.0000000000
       606        39  VAL       CA            111.7741485505       69.3197891173       75.4605209941  PROA      40              0.0000000000
       607        39  VAL       HA            111.9218975081       69.3991362039       76.5287997287  PROA      40              0.0000000000
       608        39  VAL       CB            110.4178770601       69.9233558569       75.1062896638  PROA      40              0.0000000000
       609        39  VAL       HB            110.1876629491       69.7030317519       74.0325967425  PROA      40              0.0000000000
       610        39  VAL       CG1           109.2817539112       69.3486814877       75.9511982742  PROA      40              0.0000000000
       611        39  VAL       HG11          109.5152620277       69.4359218165       77.0309358385  PROA      40              0.0000000000
       612        39  VAL       HG12          109.0842803576       68.2828223511       75.7085111235  PROA      40              0.0000000000
       613        39  VAL       HG13          108.3491013756       69.9230199729       75.7640634171  PROA      40              0.0000000000
       614        39  VAL       CG2           110.4924423358       71.4341653765       75.2315598318  PROA      40              0.0000000000
       615        39  VAL       HG21          111.0906915381       71.8768083444       74.4133264136  PROA      40              0.0000000000
       616        39  VAL       HG22          110.9291181548       71.7418696565       76.2039730751  PROA      40              0.0000000000
       617        39  VAL       HG23          109.4755714864       71.8668452130       75.1522002920  PROA      40              0.0000000000
       618        39  VAL       C             111.7994786786       67.8462829572       75.0856223669  PROA      40              0.0000000000
       619        39  VAL       O             112.1025621466       67.4971333282       73.9461817375  PROA      40              0.0000000000
       620        40  VAL       N             111.4970217072       66.9833838868       76.0604587505  PROA      41              0.0000000000
       621        40  VAL       HN            111.3010834545       67.3039804759       76.9823146903  PROA      41              0.0000000000
       622        40  VAL       CA            111.4081741182       65.5549812546       75.8391150668  PROA      41              0.0000000000
       623        40  VAL       HA            111.8552570334       65.2966048263       74.8878692239  PROA      41              0.0000000000
       624        40  VAL       CB            112.1018526740       64.7444401359       76.9252468065  PROA      41              0.0000000000
       625        40  VAL       HB            111.5817515960       64.9503817721       77.8898658544  PROA      41              0.0000000000
       626        40  VAL       CG1           111.9837913262       63.2542430992       76.5978276409  PROA      41              0.0000000000
       627        40  VAL       HG11          112.3131989651       63.0586698032       75.5550187542  PROA      41              0.0000000000
       628        40  VAL       HG12          110.9375377836       62.8924552039       76.6981733633  PROA      41              0.0000000000
       629        40  VAL       HG13          112.6226298517       62.6536223522       77.2791540372  PROA      41              0.0000000000
       630        40  VAL       CG2           113.5579212807       65.1830375191       77.0971611688  PROA      41              0.0000000000
       631        40  VAL       HG21          113.6369518010       66.2516585700       77.3924129355  PROA      41              0.0000000000
       632        40  VAL       HG22          114.1176840481       65.0511275116       76.1458628709  PROA      41              0.0000000000
       633        40  VAL       HG23          114.0648710503       64.5766294853       77.8770537670  PROA      41              0.0000000000
       634        40  VAL       C             109.9061983732       65.2143891784       75.7674777929  PROA      41              0.0000000000
       635        40  VAL       O             109.1454970291       65.4983027943       76.6948614911  PROA      41              0.0000000000
       636        41  PHE       N             109.4867258092       64.6784157108       74.6311410425  PROA      42              0.0000000000
       637        41  PHE       HN            110.1345850263       64.4610360454       73.8944848350  PROA      42              0.0000000000
       638        41  PHE       CA            108.1038192482       64.2799986265       74.3948927184  PROA      42              0.0000000000
       639        41  PHE       HA            107.4574143064       64.8832025457       75.0147028789  PROA      42              0.0000000000
       640        41  PHE       CB            107.7479320061       64.4990404158       72.9224624262  PROA      42              0.0000000000
       641        41  PHE       HB1           106.6524910913       64.4018689411       72.7573996200  PROA      42              0.0000000000
       642        41  PHE       HB2           108.2687045560       63.7576195683       72.2748209654  PROA      42              0.0000000000
       643        41  PHE       CG            108.1856984473       65.8796062718       72.4892610179  PROA      42              0.0000000000
       644        41  PHE       CD1           107.3846568851       66.9810144163       72.7624304068  PROA      42              0.0000000000
       645        41  PHE       HD1           106.4464783084       66.8422799305       73.2802307493  PROA      42              0.0000000000
       646        41  PHE       CE1           107.7971186841       68.2539638165       72.3861444930  PROA      42              0.0000000000
       647        41  PHE       HE1           107.1800960929       69.1132437000       72.6133396459  PROA      42              0.0000000000
       648        41  PHE       CZ            109.0142808007       68.4272254132       71.7383182809  PROA      42              0.0000000000
       649        41  PHE       HZ            109.3382552750       69.4204851171       71.4614194038  PROA      42              0.0000000000
       650        41  PHE       CD2           109.3947047113       66.0536232417       71.8221238897  PROA      42              0.0000000000
       651        41  PHE       HD2           110.0074475031       65.1999498222       71.5827694096  PROA      42              0.0000000000
       652        41  PHE       CE2           109.8103094402       67.3266122925       71.4491727054  PROA      42              0.0000000000
       653        41  PHE       HE2           110.7579734551       67.4732204628       70.9564086275  PROA      42              0.0000000000
       654        41  PHE       C             107.9185823153       62.8285585504       74.7648589116  PROA      42              0.0000000000
       655        41  PHE       O             108.8332662469       62.0233066662       74.5915738626  PROA      42              0.0000000000
       656        42  SER       N             106.7168035227       62.4954924590       75.2522486042  PROA      43              0.0000000000
       657        42  SER       HN            106.0495798292       63.2307489311       75.4175820863  PROA      43              0.0000000000
       658        42  SER       CA            106.2516661765       61.1462157308       75.5045610299  PROA      43              0.0000000000
       659        42  SER       HA            107.0455250476       60.4357475613       75.3262137989  PROA      43              0.0000000000
       660        42  SER       CB            105.7887110162       61.0612204702       76.9452793664  PROA      43              0.0000000000
       661        42  SER       HB1           105.5368562060       60.0144564660       77.2296276149  PROA      43              0.0000000000
       662        42  SER       HB2           104.8913601056       61.6993964521       77.1166224842  PROA      43              0.0000000000
       663        42  SER       OG            106.8587340153       61.5580462429       77.7502302550  PROA      43              0.0000000000
       664        42  SER       HG1           107.6771680276       61.0884377218       77.4940064229  PROA      43              0.0000000000
       665        42  SER       C             105.1575734328       60.9606001637       74.4508072971  PROA      43              0.0000000000
       666        42  SER       O             104.0749735809       61.5384741392       74.5679449477  PROA      43              0.0000000000
       667        43  MET       N             105.4894079094       60.2559934555       73.3649637232  PROA      44              0.0000000000
       668        43  MET       HN            106.3948096275       59.8233129214       73.3132253429  PROA      44              0.0000000000
       669        43  MET       CA            104.5735375177       60.0122872942       72.2515838543  PROA      44              0.0000000000
       670        43  MET       HA            103.8448737020       60.8083873363       72.1977995120  PROA      44              0.0000000000
       671        43  MET       CB            105.3407100041       59.9556640024       70.9327589307  PROA      44              0.0000000000
       672        43  MET       HB1           106.1775721365       59.2312833750       71.0326232746  PROA      44              0.0000000000
       673        43  MET       HB2           105.7811826074       60.9640439938       70.7758274734  PROA      44              0.0000000000
       674        43  MET       CG            104.4521906501       59.5350476531       69.7606193297  PROA      44              0.0000000000
       675        43  MET       HG1           103.6560691944       60.3004931126       69.6245278804  PROA      44              0.0000000000
       676        43  MET       HG2           103.9415889952       58.5669125623       69.9469776411  PROA      44              0.0000000000
       677        43  MET       SD            105.3683414383       59.3315759994       68.2260630357  PROA      44              0.0000000000
       678        43  MET       CE            106.0829801373       60.9804277453       68.1491640750  PROA      44              0.0000000000
       679        43  MET       HE1           106.8525617031       61.1391543295       68.9341843718  PROA      44              0.0000000000
       680        43  MET       HE2           105.3138370346       61.7569768037       68.2381381879  PROA      44              0.0000000000
       681        43  MET       HE3           106.5849658330       61.1361376462       67.1698508440  PROA      44              0.0000000000
       682        43  MET       C             103.8376864374       58.6971060209       72.4626582623  PROA      44              0.0000000000
       683        43  MET       O             104.4668102824       57.6455144825       72.4996639922  PROA      44              0.0000000000
       684        44  SER       N             102.5087352436       58.7636307254       72.5859554170  PROA      45              0.0000000000
       685        44  SER       HN            102.0634010831       59.6496721382       72.4320296032  PROA      45              0.0000000000
       686        44  SER       CA            101.6280265534       57.6224066288       72.8220332950  PROA      45              0.0000000000
       687        44  SER       HA            102.2308567665       56.7804534291       73.1248910790  PROA      45              0.0000000000
       688        44  SER       CB            100.7750692432       58.0417929348       74.0056844063  PROA      45              0.0000000000
       689        44  SER       HB1           100.3117956796       57.1620833893       74.5052702814  PROA      45              0.0000000000
       690        44  SER       HB2            99.9680900630       58.7412774281       73.6904671550  PROA      45              0.0000000000
       691        44  SER       OG            101.6474693125       58.7259746961       74.9178962438  PROA      45              0.0000000000
       692        44  SER       HG1           102.0741584120       59.4521646557       74.4470515000  PROA      45              0.0000000000
       693        44  SER       C             100.8742964675       57.2105568812       71.5650349883  PROA      45              0.0000000000
       694        44  SER       O             100.5421463107       58.0566555763       70.7422924578  PROA      45              0.0000000000
       695        45  PHE       N             100.5660333489       55.9132846264       71.4352754162  PROA      46              0.0000000000
       696        45  PHE       HN            100.9077964195       55.2511456097       72.1052444762  PROA      46              0.0000000000
       697        45  PHE       CA             99.8416420293       55.3796350651       70.2858179956  PROA      46              0.0000000000
       698        45  PHE       HA             99.8398217016       56.1401126495       69.5116525223  PROA      46              0.0000000000
       699        45  PHE       CB            100.5508148361       54.2100066584       69.6268427908  PROA      46              0.0000000000
       700        45  PHE       HB1           100.0201217752       53.9501971043       68.6800274609  PROA      46              0.0000000000
       701        45  PHE       HB2           100.6242094112       53.3250805153       70.2053787821  PROA      46              0.0000000000
       702        45  PHE       CG            101.9620341734       54.6099845445       69.2687259489  PROA      46              0.0000000000
       703        45  PHE       CD1           103.0046596798       54.3802809798       70.1609150128  PROA      46              0.0000000000
       704        45  PHE       HD1           102.8114495448       53.8909615315       71.0978425327  PROA      46              0.0000000000
       705        45  PHE       CE1           104.2951552782       54.7790052874       69.8389258251  PROA      46              0.0000000000
       706        45  PHE       HE1           105.0941494511       54.6414480125       70.5531104168  PROA      46              0.0000000000
       707        45  PHE       CZ            104.5468478673       55.4033033235       68.6235930301  PROA      46              0.0000000000
       708        45  PHE       HZ            105.5411641944       55.7484784441       68.3786990467  PROA      46              0.0000000000
       709        45  PHE       CD2           102.2175865783       55.2181997199       68.0457483248  PROA      46              0.0000000000
       710        45  PHE       HD2           101.4054061020       55.4002458769       67.3531088439  PROA      46              0.0000000000
       711        45  PHE       CE2           103.5108024499       55.6147310335       67.7224208953  PROA      46              0.0000000000
       712        45  PHE       HE2           103.7005017610       56.1073682402       66.7781471199  PROA      46              0.0000000000
       713        45  PHE       C              98.3766904595       55.2344052748       70.6582615563  PROA      46              0.0000000000
       714        45  PHE       O              98.0080470827       54.3719351207       71.4522743358  PROA      46              0.0000000000
       715        46  VAL       N              97.5548908247       56.1349729356       70.1251300072  PROA      47              0.0000000000
       716        46  VAL       HN             97.8686883770       56.7538511510       69.4047617704  PROA      47              0.0000000000
       717        46  VAL       CA             96.1297367381       56.2075206075       70.4427818049  PROA      47              0.0000000000
       718        46  VAL       HA             95.9609580201       55.7262764831       71.3959614583  PROA      47              0.0000000000
       719        46  VAL       CB             95.6951950838       57.6621575047       70.6026318846  PROA      47              0.0000000000
       720        46  VAL       HB             94.6419110561       57.6876561190       70.9779446540  PROA      47              0.0000000000
       721        46  VAL       CG1            96.5671023461       58.3169259275       71.6703931119  PROA      47              0.0000000000
       722        46  VAL       HG11           97.6148264783       58.4378463031       71.3210260563  PROA      47              0.0000000000
       723        46  VAL       HG12           96.5649261412       57.7217416639       72.6084877708  PROA      47              0.0000000000
       724        46  VAL       HG13           96.1736629241       59.3300071636       71.8950127411  PROA      47              0.0000000000
       725        46  VAL       CG2            95.7415843243       58.4347491488       69.2866534692  PROA      47              0.0000000000
       726        46  VAL       HG21           95.0390953096       57.9963188465       68.5471831263  PROA      47              0.0000000000
       727        46  VAL       HG22           96.7636027020       58.4402694145       68.8626719592  PROA      47              0.0000000000
       728        46  VAL       HG23           95.4369167784       59.4901306114       69.4539089468  PROA      47              0.0000000000
       729        46  VAL       C              95.2734058968       55.4385424396       69.4219727790  PROA      47              0.0000000000
       730        46  VAL       O              95.8218464475       54.8137476529       68.5148716618  PROA      47              0.0000000000
       731        47  GLN       N              93.9392685609       55.4536148639       69.5891534932  PROA      48              0.0000000000
       732        47  GLN       HN             93.5257564280       56.0058335914       70.3055173039  PROA      48              0.0000000000
       733        47  GLN       CA             93.0223625060       54.7580223542       68.6821389691  PROA      48              0.0000000000
       734        47  GLN       HA             93.5022616965       53.8373749525       68.3900676026  PROA      48              0.0000000000
       735        47  GLN       CB             91.6881722787       54.4907455790       69.3784065635  PROA      48              0.0000000000
       736        47  GLN       HB1            90.8188757213       54.7984460090       68.7467557187  PROA      48              0.0000000000
       737        47  GLN       HB2            91.6179216255       55.1079103704       70.3020243652  PROA      48              0.0000000000
       738        47  GLN       CG             91.5392136808       53.0082629128       69.7205475881  PROA      48              0.0000000000
       739        47  GLN       HG1            90.5354795148       52.8333613370       70.1686713658  PROA      48              0.0000000000
       740        47  GLN       HG2            92.3290465749       52.7270596213       70.4486342905  PROA      48              0.0000000000
       741        47  GLN       CD             91.6383814195       52.2119922891       68.4382532173  PROA      48              0.0000000000
       742        47  GLN       OE1            91.1010826772       52.5889175615       67.4054098600  PROA      48              0.0000000000
       743        47  GLN       NE2            92.3850657596       51.1023801969       68.5462740535  PROA      48              0.0000000000
       744        47  GLN       HE21           92.6676189628       50.7395285387       67.6584360640  PROA      48              0.0000000000
       745        47  GLN       HE22           93.0197205826       51.0057612394       69.3093010459  PROA      48              0.0000000000
       746        47  GLN       C              92.8142521606       55.5466357706       67.3800264688  PROA      48              0.0000000000
       747        47  GLN       O              92.9777153010       56.7709113811       67.3694419773  PROA      48              0.0000000000
       748        48  GLY       N              92.4723719407       54.8367490024       66.3015740167  PROA      49              0.0000000000
       749        48  GLY       HN             92.2694102836       53.8574880575       66.3734062408  PROA      49              0.0000000000
       750        48  GLY       CA             92.2220214639       55.4404433350       64.9961898619  PROA      49              0.0000000000
       751        48  GLY       HA1            92.8141043116       56.3291910531       64.9482379649  PROA      49              0.0000000000
       752        48  GLY       HA2            91.1646152082       55.6411273222       64.9272711850  PROA      49              0.0000000000
       753        48  GLY       C              92.6047135585       54.6051188659       63.7892993151  PROA      49              0.0000000000
       754        48  GLY       O              92.5929080432       53.3718454978       63.8456768751  PROA      49              0.0000000000
       755        49  GLU       N              92.9343091261       55.2934466665       62.6782081394  PROA      50              0.0000000000
       756        49  GLU       HN             92.8579331727       56.2893521313       62.6748735409  PROA      50              0.0000000000
       757        49  GLU       CA             93.3016328213       54.7154636995       61.3807849268  PROA      50              0.0000000000
       758        49  GLU       HA             92.6534969536       53.8775717764       61.1638152544  PROA      50              0.0000000000
       759        49  GLU       CB             93.1046036384       55.8437965122       60.3223811453  PROA      50              0.0000000000
       760        49  GLU       HB1            92.0108598003       56.0307868086       60.2252094322  PROA      50              0.0000000000
       761        49  GLU       HB2            93.4657772369       55.4996568112       59.3279821034  PROA      50              0.0000000000
       762        49  GLU       CG             93.7798205793       57.2111066151       60.6491320679  PROA      50              0.0000000000
       763        49  GLU       HG1            94.8785320013       57.1138866802       60.7371545079  PROA      50              0.0000000000
       764        49  GLU       HG2            93.3833093713       57.6083878876       61.5914412596  PROA      50              0.0000000000
       765        49  GLU       CD             93.5438893199       58.3296475301       59.6338066706  PROA      50              0.0000000000
       766        49  GLU       OE1            92.3923531214       58.6707021580       59.3824142997  PROA      50              0.0000000000
       767        49  GLU       OE2            94.5132530849       58.9130557262       59.1357828078  PROA      50              0.0000000000
       768        49  GLU       C              94.7627943308       54.2289755504       61.3438888002  PROA      50              0.0000000000
       769        49  GLU       O              95.6888490722       55.0413173967       61.2875919032  PROA      50              0.0000000000
       770        50  GLU       N              94.9526743142       52.8951840312       61.3622129651  PROA      51              0.0000000000
       771        50  GLU       HN             94.1560632994       52.3072374154       61.4374162740  PROA      51              0.0000000000
       772        50  GLU       CA             96.2621992011       52.2335143750       61.3407691615  PROA      51              0.0000000000
       773        50  GLU       HA             96.9183242081       52.9846802201       61.7594227663  PROA      51              0.0000000000
       774        50  GLU       CB             96.4353832624       51.0909479224       62.3867305290  PROA      51              0.0000000000
       775        50  GLU       HB1            96.1852297363       50.1106522253       61.9353976583  PROA      51              0.0000000000
       776        50  GLU       HB2            95.6728633681       51.2862473356       63.1771257488  PROA      51              0.0000000000
       777        50  GLU       CG             97.8453847044       51.0445073512       63.0558420345  PROA      51              0.0000000000
       778        50  GLU       HG1            98.4556245040       51.9054086675       62.7318582552  PROA      51              0.0000000000
       779        50  GLU       HG2            98.3760359683       50.1242470660       62.7338958012  PROA      51              0.0000000000
       780        50  GLU       CD             97.8702175029       51.0629884065       64.6041594383  PROA      51              0.0000000000
       781        50  GLU       OE1            96.9938060361       51.6463145195       65.2346065707  PROA      51              0.0000000000
       782        50  GLU       OE2            98.8042273394       50.5274739478       65.2155152184  PROA      51              0.0000000000
       783        50  GLU       C              96.7974881647       52.0831857924       59.9081446320  PROA      51              0.0000000000
       784        50  GLU       O              96.0976807350       51.5554797580       59.0440173830  PROA      51              0.0000000000
       785        51  SER       N              98.0417129811       52.5576917884       59.6720457837  PROA      52              0.0000000000
       786        51  SER       HN             98.5003563801       53.1062943728       60.3666748838  PROA      52              0.0000000000
       787        51  SER       CA             98.7651397003       52.5050370705       58.3908048764  PROA      52              0.0000000000
       788        51  SER       HA             98.6311129073       51.5272282102       57.9524746471  PROA      52              0.0000000000
       789        51  SER       CB             98.1149399672       53.5667760918       57.4985086487  PROA      52              0.0000000000
       790        51  SER       HB1            97.7500977348       53.1084823887       56.5606287985  PROA      52              0.0000000000
       791        51  SER       HB2            98.8229055412       54.3741643105       57.2015884271  PROA      52              0.0000000000
       792        51  SER       OG             97.0291080788       54.1701502550       58.2196374370  PROA      52              0.0000000000
       793        51  SER       HG1            97.4254419492       54.7519053015       58.8987210892  PROA      52              0.0000000000
       794        51  SER       C             100.2599397580       52.7404518871       58.6104970508  PROA      52              0.0000000000
       795        51  SER       O             100.6253678880       53.6388677470       59.3688381512  PROA      52              0.0000000000
       796        52  ASN       N             101.1229097801       51.9802255145       57.9048593228  PROA      53              0.0000000000
       797        52  ASN       HN            100.7665055500       51.2928966382       57.2681301716  PROA      53              0.0000000000
       798        52  ASN       CA            102.5889415880       52.1021636246       57.9934811920  PROA      53              0.0000000000
       799        52  ASN       HA            102.8324101085       52.0121464882       59.0439927846  PROA      53              0.0000000000
       800        52  ASN       CB            103.3669538654       51.0180557868       57.2461184339  PROA      53              0.0000000000
       801        52  ASN       HB1           102.8369227863       50.0461119109       57.3301003972  PROA      53              0.0000000000
       802        52  ASN       HB2           104.3731472346       50.8875798562       57.6992411214  PROA      53              0.0000000000
       803        52  ASN       CG            103.5165906049       51.3637284747       55.7740337764  PROA      53              0.0000000000
       804        52  ASN       OD1           102.7421525450       50.8894763257       54.9523205718  PROA      53              0.0000000000
       805        52  ASN       ND2           104.5848519765       52.1233984967       55.4631863869  PROA      53              0.0000000000
       806        52  ASN       HD21          104.7231264698       52.3166107189       54.4970881973  PROA      53              0.0000000000
       807        52  ASN       HD22          105.0330099364       52.6409769126       56.1953971018  PROA      53              0.0000000000
       808        52  ASN       C             103.1285335847       53.4802840253       57.5441064727  PROA      53              0.0000000000
       809        52  ASN       O             104.3038999626       53.7800283210       57.7675191734  PROA      53              0.0000000000
       810        53  ASP       N             102.2574624526       54.3160483000       56.9445306560  PROA      54              0.0000000000
       811        53  ASP       HN            101.3592670736       53.9954487071       56.6227169382  PROA      54              0.0000000000
       812        53  ASP       CA            102.5648193102       55.6651495080       56.4666826753  PROA      54              0.0000000000
       813        53  ASP       HA            103.6261435254       55.8623134253       56.5347858890  PROA      54              0.0000000000
       814        53  ASP       CB            102.0970459422       55.7394526646       55.0159600563  PROA      54              0.0000000000
       815        53  ASP       HB1           102.6358633457       55.0090908538       54.3836853340  PROA      54              0.0000000000
       816        53  ASP       HB2           102.2377831260       56.7565061920       54.5918557884  PROA      54              0.0000000000
       817        53  ASP       CG            100.6140281171       55.3961243986       54.9813647929  PROA      54              0.0000000000
       818        53  ASP       OD1           100.2698879151       54.2131538255       55.0471914177  PROA      54              0.0000000000
       819        53  ASP       OD2            99.7993142940       56.3091575247       54.9182070765  PROA      54              0.0000000000
       820        53  ASP       C             101.8419691736       56.7640238490       57.2728339407  PROA      54              0.0000000000
       821        53  ASP       O             102.2149264709       57.9315611418       57.1653373162  PROA      54              0.0000000000
       822        54  LYS       N             100.8087976152       56.3904939999       58.0639015629  PROA      55              0.0000000000
       823        54  LYS       HN            100.5634496957       55.4276417879       58.1147661580  PROA      55              0.0000000000
       824        54  LYS       CA             99.9979171880       57.3131941492       58.8744485185  PROA      55              0.0000000000
       825        54  LYS       HA            100.6310774454       58.1210300885       59.2050515841  PROA      55              0.0000000000
       826        54  LYS       CB             98.9039697909       57.8756127299       57.9604012371  PROA      55              0.0000000000
       827        54  LYS       HB1            98.1599333114       57.0812720004       57.7243174362  PROA      55              0.0000000000
       828        54  LYS       HB2            99.4089590094       58.1087658124       56.9892216381  PROA      55              0.0000000000
       829        54  LYS       CG             98.1781714395       59.1550600420       58.3854439745  PROA      55              0.0000000000
       830        54  LYS       HG1            98.9213711289       59.9269549687       58.6678345650  PROA      55              0.0000000000
       831        54  LYS       HG2            97.5332318157       58.9498302898       59.2695488701  PROA      55              0.0000000000
       832        54  LYS       CD             97.3162222288       59.6447619988       57.2125238785  PROA      55              0.0000000000
       833        54  LYS       HD1            96.5038874374       58.9074719262       57.0199402584  PROA      55              0.0000000000
       834        54  LYS       HD2            97.9688334398       59.6505844038       56.3056038464  PROA      55              0.0000000000
       835        54  LYS       CE             96.7298892319       61.0579097453       57.3231089738  PROA      55              0.0000000000
       836        54  LYS       HE1            96.3818152554       61.3962560207       56.3272682715  PROA      55              0.0000000000
       837        54  LYS       HE2            97.5119475220       61.7724901758       57.6650077052  PROA      55              0.0000000000
       838        54  LYS       NZ             95.5891536688       61.1525162485       58.2462725479  PROA      55              0.0000000000
       839        54  LYS       HZ1            95.8115258613       61.7239302864       59.0936281423  PROA      55              0.0000000000
       840        54  LYS       HZ2            95.2195780213       60.2130268042       58.5731508025  PROA      55              0.0000000000
       841        54  LYS       HZ3            94.8168445143       61.6749458226       57.8009777865  PROA      55              0.0000000000
       842        54  LYS       C              99.3893106088       56.6139670044       60.1184872766  PROA      55              0.0000000000
       843        54  LYS       O              98.5104920941       55.7619299138       59.9682048269  PROA      55              0.0000000000
       844        55  ILE       N              99.8499235619       56.9769894234       61.3401551654  PROA      56              0.0000000000
       845        55  ILE       HN            100.5782541411       57.6620474882       61.4009413046  PROA      56              0.0000000000
       846        55  ILE       CA             99.3275754939       56.3905058991       62.5912185418  PROA      56              0.0000000000
       847        55  ILE       HA             98.4427393309       55.8370778823       62.3262926877  PROA      56              0.0000000000
       848        55  ILE       CB            100.3186516850       55.3942756640       63.2067462032  PROA      56              0.0000000000
       849        55  ILE       HB            100.0020664883       55.2008598245       64.2613389205  PROA      56              0.0000000000
       850        55  ILE       CG2           100.2545921794       54.0416111669       62.5029314988  PROA      56              0.0000000000
       851        55  ILE       HG21          100.9372847208       54.0488686738       61.6295079426  PROA      56              0.0000000000
       852        55  ILE       HG22           99.2261144891       53.8380469219       62.1403061697  PROA      56              0.0000000000
       853        55  ILE       HG23          100.5630224751       53.2173429913       63.1791924896  PROA      56              0.0000000000
       854        55  ILE       CG1           101.7383470070       55.9539069886       63.2453722721  PROA      56              0.0000000000
       855        55  ILE       HG11          101.7449046429       56.8882669510       63.8491627838  PROA      56              0.0000000000
       856        55  ILE       HG12          102.0905909204       56.2055936010       62.2185771478  PROA      56              0.0000000000
       857        55  ILE       CD            102.7134915408       54.9434740613       63.8502949428  PROA      56              0.0000000000
       858        55  ILE       HD1           102.8032975026       54.0536833312       63.1936287157  PROA      56              0.0000000000
       859        55  ILE       HD2           102.3468680786       54.5989851028       64.8415738204  PROA      56              0.0000000000
       860        55  ILE       HD3           103.7190219055       55.3810709448       63.9919564452  PROA      56              0.0000000000
       861        55  ILE       C              98.9231141325       57.4551882237       63.6305767836  PROA      56              0.0000000000
       862        55  ILE       O              99.6596950472       58.4240739074       63.8412568444  PROA      56              0.0000000000
       863        56  PRO       N              97.7789612555       57.2608924702       64.3207965705  PROA      57              0.0000000000
       864        56  PRO       CD             96.8540403432       56.1430052877       64.1754433697  PROA      57              0.0000000000
       865        56  PRO       HD1            97.3693343128       55.1598956973       64.2249248825  PROA      57              0.0000000000
       866        56  PRO       HD2            96.3284911731       56.2593554582       63.2051351143  PROA      57              0.0000000000
       867        56  PRO       CA             97.3605603203       58.2519476537       65.3261881761  PROA      57              0.0000000000
       868        56  PRO       HA             97.4352098587       59.2451643781       64.9108293726  PROA      57              0.0000000000
       869        56  PRO       CB             95.8985957895       57.8501299255       65.5393341922  PROA      57              0.0000000000
       870        56  PRO       HB1            95.2838878480       58.3399094716       64.7544690742  PROA      57              0.0000000000
       871        56  PRO       HB2            95.4934528252       58.1462786105       66.5225797411  PROA      57              0.0000000000
       872        56  PRO       CG             95.8724835932       56.3374476806       65.3213397448  PROA      57              0.0000000000
       873        56  PRO       HG1            96.2732759650       55.8253306199       66.2257095975  PROA      57              0.0000000000
       874        56  PRO       HG2            94.8759623079       55.9301878388       65.0921387737  PROA      57              0.0000000000
       875        56  PRO       C              98.2045479606       58.2309781870       66.6061233871  PROA      57              0.0000000000
       876        56  PRO       O              98.4433458416       57.1707947430       67.1961298593  PROA      57              0.0000000000
       877        57  VAL       N              98.6876283661       59.4156873682       67.0096757106  PROA      58              0.0000000000
       878        57  VAL       HN             98.5095651010       60.2403751172       66.4613451367  PROA      58              0.0000000000
       879        57  VAL       CA             99.5051456973       59.6067735514       68.2073812185  PROA      58              0.0000000000
       880        57  VAL       HA             99.4249493280       58.7187741506       68.8119066307  PROA      58              0.0000000000
       881        57  VAL       CB            100.9773674478       59.8369339482       67.8375713903  PROA      58              0.0000000000
       882        57  VAL       HB            101.5607800512       59.9004876206       68.7901045118  PROA      58              0.0000000000
       883        57  VAL       CG1           101.5604877034       58.6559743106       67.0642311665  PROA      58              0.0000000000
       884        57  VAL       HG11          101.1070677145       58.5863260781       66.0517157661  PROA      58              0.0000000000
       885        57  VAL       HG12          101.3462140898       57.7116489679       67.6054489866  PROA      58              0.0000000000
       886        57  VAL       HG13          102.6585178084       58.7635653573       66.9477193201  PROA      58              0.0000000000
       887        57  VAL       CG2           101.1679664041       61.1568148855       67.0880733253  PROA      58              0.0000000000
       888        57  VAL       HG21          100.8513914131       62.0328361001       67.6905691222  PROA      58              0.0000000000
       889        57  VAL       HG22          100.5965015081       61.1549325442       66.1355710068  PROA      58              0.0000000000
       890        57  VAL       HG23          102.2411858323       61.2958889940       66.8355125441  PROA      58              0.0000000000
       891        57  VAL       C              99.0085731698       60.7832493799       69.0728321703  PROA      58              0.0000000000
       892        57  VAL       O              98.2758500869       61.6475735055       68.5866236865  PROA      58              0.0000000000
       893        58  ALA       N              99.4568548078       60.8262946939       70.3372152902  PROA      59              0.0000000000
       894        58  ALA       HN            100.0174887331       60.0693709406       70.6717975814  PROA      59              0.0000000000
       895        58  ALA       CA             99.2612982881       61.9628606772       71.2403035546  PROA      59              0.0000000000
       896        58  ALA       HA             98.7923195588       62.7895473196       70.7185635661  PROA      59              0.0000000000
       897        58  ALA       CB             98.4557577466       61.5628071981       72.4762718592  PROA      59              0.0000000000
       898        58  ALA       HB1            98.9499386487       60.7413690201       73.0356714572  PROA      59              0.0000000000
       899        58  ALA       HB2            97.4510004322       61.2140474637       72.1548052164  PROA      59              0.0000000000
       900        58  ALA       HB3            98.3137681422       62.4304212473       73.1561493802  PROA      59              0.0000000000
       901        58  ALA       C             100.6794950318       62.3845579226       71.6790157942  PROA      59              0.0000000000
       902        58  ALA       O             101.5430349209       61.5301208019       71.8873786188  PROA      59              0.0000000000
       903        59  LEU       N             100.9351940476       63.6869662058       71.7047194376  PROA      60              0.0000000000
       904        59  LEU       HN            100.2209085385       64.3443174703       71.4767754756  PROA      60              0.0000000000
       905        59  LEU       CA            102.2358533384       64.2539591900       72.0452680615  PROA      60              0.0000000000
       906        59  LEU       HA            102.9693369800       63.4681797762       72.1531332944  PROA      60              0.0000000000
       907        59  LEU       CB            102.6823084422       65.2367438183       70.9641773093  PROA      60              0.0000000000
       908        59  LEU       HB1           103.6538152781       65.7029134477       71.2456065441  PROA      60              0.0000000000
       909        59  LEU       HB2           101.9301460622       66.0519095202       70.8623033750  PROA      60              0.0000000000
       910        59  LEU       CG            102.8483921362       64.5656350366       69.6038331581  PROA      60              0.0000000000
       911        59  LEU       HG            101.8689574319       64.1152614047       69.3044735719  PROA      60              0.0000000000
       912        59  LEU       CD1           103.2079970301       65.5616680834       68.5030822826  PROA      60              0.0000000000
       913        59  LEU       HD11          104.1691993456       66.0692404861       68.7277831206  PROA      60              0.0000000000
       914        59  LEU       HD12          102.4158442174       66.3357847912       68.4075481536  PROA      60              0.0000000000
       915        59  LEU       HD13          103.3070906420       65.0474667776       67.5229941609  PROA      60              0.0000000000
       916        59  LEU       CD2           103.8610172709       63.4296182060       69.6777323945  PROA      60              0.0000000000
       917        59  LEU       HD21          103.5441129197       62.6214247904       70.3666738059  PROA      60              0.0000000000
       918        59  LEU       HD22          104.8650831948       63.8007250406       69.9721377655  PROA      60              0.0000000000
       919        59  LEU       HD23          103.9151990685       62.9996233452       68.6570872255  PROA      60              0.0000000000
       920        59  LEU       C             102.1856849511       64.9612217765       73.3906943013  PROA      60              0.0000000000
       921        59  LEU       O             101.6326121215       66.0660806648       73.5188788631  PROA      60              0.0000000000
       922        60  GLY       N             102.7272768223       64.2781195426       74.3922448907  PROA      61              0.0000000000
       923        60  GLY       HN            103.1380855210       63.3743473110       74.2500391737  PROA      61              0.0000000000
       924        60  GLY       CA            102.7931364876       64.7993812636       75.7477790005  PROA      61              0.0000000000
       925        60  GLY       HA1           102.5116264196       63.9991899341       76.4157900376  PROA      61              0.0000000000
       926        60  GLY       HA2           102.1648842936       65.6682282089       75.8586496714  PROA      61              0.0000000000
       927        60  GLY       C             104.2040688424       65.2009981946       76.1000157544  PROA      61              0.0000000000
       928        60  GLY       O             105.1440378296       64.7083236024       75.4778597858  PROA      61              0.0000000000
       929        61  LEU       N             104.3739047022       66.1013139388       77.0666668504  PROA      62              0.0000000000
       930        61  LEU       HN            103.5853443806       66.5379830735       77.5103576263  PROA      62              0.0000000000
       931        61  LEU       CA            105.7247923244       66.4669139934       77.5083095029  PROA      62              0.0000000000
       932        61  LEU       HA            106.4529426364       66.2615590312       76.7339609997  PROA      62              0.0000000000
       933        61  LEU       CB            105.8163228339       67.9423424377       77.8881977385  PROA      62              0.0000000000
       934        61  LEU       HB1           106.8872776998       68.2128522239       78.0331011470  PROA      62              0.0000000000
       935        61  LEU       HB2           105.2860740071       68.1320344154       78.8492172611  PROA      62              0.0000000000
       936        61  LEU       CG            105.2076202414       68.9121227858       76.8715206853  PROA      62              0.0000000000
       937        61  LEU       HG            104.0937459821       68.7926029006       76.9000144259  PROA      62              0.0000000000
       938        61  LEU       CD1           105.4990720323       70.3512870172       77.2808264007  PROA      62              0.0000000000
       939        61  LEU       HD11          106.5951429630       70.5275649604       77.3241116413  PROA      62              0.0000000000
       940        61  LEU       HD12          105.0746528811       70.5749755248       78.2804955366  PROA      62              0.0000000000
       941        61  LEU       HD13          105.0667246235       71.0657772338       76.5539524149  PROA      62              0.0000000000
       942        61  LEU       CD2           105.6383971421       68.6557650240       75.4271045542  PROA      62              0.0000000000
       943        61  LEU       HD21          105.1998987373       67.7112973722       75.0446818816  PROA      62              0.0000000000
       944        61  LEU       HD22          106.7396215071       68.5798757265       75.3503802692  PROA      62              0.0000000000
       945        61  LEU       HD23          105.2925904429       69.4825011757       74.7698666805  PROA      62              0.0000000000
       946        61  LEU       C             106.0221360256       65.5902797392       78.7078757194  PROA      62              0.0000000000
       947        61  LEU       O             105.2622983466       65.6085489935       79.6762877887  PROA      62              0.0000000000
       948        62  LYS       N             107.0774526377       64.7570458650       78.5987970362  PROA      63              0.0000000000
       949        62  LYS       HN            107.6615561013       64.8170258173       77.7852367874  PROA      63              0.0000000000
       950        62  LYS       CA            107.5061748972       63.7627539793       79.5931746658  PROA      63              0.0000000000
       951        62  LYS       HA            106.8310232653       62.9308801505       79.5361370056  PROA      63              0.0000000000
       952        62  LYS       CB            108.9550514452       63.3394593276       79.3164105304  PROA      63              0.0000000000
       953        62  LYS       HB1           109.5924449409       64.2488068039       79.3748806196  PROA      63              0.0000000000
       954        62  LYS       HB2           109.0250388201       62.9666292231       78.2687611190  PROA      63              0.0000000000
       955        62  LYS       CG            109.4602991845       62.2514488883       80.2679666275  PROA      63              0.0000000000
       956        62  LYS       HG1           108.8533685597       61.3302048557       80.1024836011  PROA      63              0.0000000000
       957        62  LYS       HG2           109.3132850348       62.5555820040       81.3126445647  PROA      63              0.0000000000
       958        62  LYS       CD            110.9418043772       61.9026095835       80.1014058171  PROA      63              0.0000000000
       959        62  LYS       HD1           111.1078449734       61.5571527982       79.0562744261  PROA      63              0.0000000000
       960        62  LYS       HD2           111.1916031723       61.0520897911       80.7788041498  PROA      63              0.0000000000
       961        62  LYS       CE            111.9043222436       63.0617260533       80.3796635511  PROA      63              0.0000000000
       962        62  LYS       HE1           111.7080736569       63.9368073733       79.7326183108  PROA      63              0.0000000000
       963        62  LYS       HE2           112.9483981188       62.7169733154       80.1981718853  PROA      63              0.0000000000
       964        62  LYS       NZ            111.8162850557       63.4946628127       81.7763371765  PROA      63              0.0000000000
       965        62  LYS       HZ1           111.7363024338       62.6842809131       82.4537076550  PROA      63              0.0000000000
       966        62  LYS       HZ2           110.9431612048       64.0191446519       82.0235189833  PROA      63              0.0000000000
       967        62  LYS       HZ3           112.6268925138       64.0551721077       82.0977980958  PROA      63              0.0000000000
       968        62  LYS       C             107.4209007360       64.2479380770       81.0450984616  PROA      63              0.0000000000
       969        62  LYS       O             108.0719279197       65.2278530894       81.4172465161  PROA      63              0.0000000000
       970        63  GLU       N             106.5619726064       63.5661344786       81.8354428937  PROA      64              0.0000000000
       971        63  GLU       HN            106.1158609148       62.7742103461       81.4402391244  PROA      64              0.0000000000
       972        63  GLU       CA            106.2882740430       63.7951371478       83.2628856680  PROA      64              0.0000000000
       973        63  GLU       HA            105.4575746713       63.1495855668       83.4765835627  PROA      64              0.0000000000
       974        63  GLU       CB            107.4263601744       63.4650041036       84.2327290217  PROA      64              0.0000000000
       975        63  GLU       HB1           106.8792596674       62.9792947015       85.0875595132  PROA      64              0.0000000000
       976        63  GLU       HB2           107.8938757639       64.3073077217       84.7732818178  PROA      64              0.0000000000
       977        63  GLU       CG            108.4576446259       62.4258573024       83.8278829947  PROA      64              0.0000000000
       978        63  GLU       HG1           108.2098110436       61.8518235547       82.9218942680  PROA      64              0.0000000000
       979        63  GLU       HG2           108.5837052080       61.6873947040       84.6556622344  PROA      64              0.0000000000
       980        63  GLU       CD            109.7898515223       63.1349312461       83.6970933648  PROA      64              0.0000000000
       981        63  GLU       OE1           109.8233653898       64.3267907142       83.3895452724  PROA      64              0.0000000000
       982        63  GLU       OE2           110.8222619959       62.4952437456       83.8445027126  PROA      64              0.0000000000
       983        63  GLU       C             105.8519993196       65.2490796820       83.6108992786  PROA      64              0.0000000000
       984        63  GLU       O             105.9327699944       65.6395865189       84.7776085433  PROA      64              0.0000000000
       985        64  LYS       N             105.3426597096       66.0259098412       82.6147215507  PROA      65              0.0000000000
       986        64  LYS       HN            105.3189175516       65.7067684013       81.6634692209  PROA      65              0.0000000000
       987        64  LYS       CA            104.9436815865       67.4222219298       82.8281108866  PROA      65              0.0000000000
       988        64  LYS       HA            105.2444693071       67.7176703216       83.8229729402  PROA      65              0.0000000000
       989        64  LYS       CB            105.6612537923       68.3734996837       81.8730115386  PROA      65              0.0000000000
       990        64  LYS       HB1           104.9818811077       69.2125648805       81.5979750108  PROA      65              0.0000000000
       991        64  LYS       HB2           105.9415793893       67.8614785264       80.9311118812  PROA      65              0.0000000000
       992        64  LYS       CG            106.8833085412       69.0115511665       82.5470897950  PROA      65              0.0000000000
       993        64  LYS       HG1           106.7334146873       69.1479495121       83.6404124752  PROA      65              0.0000000000
       994        64  LYS       HG2           106.9189230338       70.0504624457       82.1353743106  PROA      65              0.0000000000
       995        64  LYS       CD            108.2461521720       68.3825569822       82.2345061194  PROA      65              0.0000000000
       996        64  LYS       HD1           108.8898564145       69.1958977125       81.8184606293  PROA      65              0.0000000000
       997        64  LYS       HD2           108.1377858014       67.6348063352       81.4255464703  PROA      65              0.0000000000
       998        64  LYS       CE            109.0121637642       67.8069109440       83.4361940487  PROA      65              0.0000000000
       999        64  LYS       HE1           108.9356090550       68.4693313959       84.3253209699  PROA      65              0.0000000000
      1000        64  LYS       HE2           110.0875185851       67.6988298537       83.1645741924  PROA      65              0.0000000000
      1001        64  LYS       NZ            108.5178307779       66.4683147036       83.7857666501  PROA      65              0.0000000000
      1002        64  LYS       HZ1           108.3348071240       65.9482468418       82.8897674065  PROA      65              0.0000000000
      1003        64  LYS       HZ2           107.6417509036       66.4832269415       84.3481027044  PROA      65              0.0000000000
      1004        64  LYS       HZ3           109.2464599371       65.8622301733       84.2311137093  PROA      65              0.0000000000
      1005        64  LYS       C             103.4284512717       67.6586971393       82.8778559179  PROA      65              0.0000000000
      1006        64  LYS       O             102.9919887837       68.7820848521       83.1604059903  PROA      65              0.0000000000
      1007        65  ASN       N             102.6342296850       66.6050061924       82.6142549703  PROA      66              0.0000000000
      1008        65  ASN       HN            103.0484067662       65.7068241444       82.5215737061  PROA      66              0.0000000000
      1009        65  ASN       CA            101.1646905356       66.6367884587       82.5669942472  PROA      66              0.0000000000
      1010        65  ASN       HA            100.8273342552       65.6857284182       82.1775354450  PROA      66              0.0000000000
      1011        65  ASN       CB            100.5366779473       66.8831391863       83.9407283947  PROA      66              0.0000000000
      1012        65  ASN       HB1            99.4350097263       66.7464917519       83.8946374708  PROA      66              0.0000000000
      1013        65  ASN       HB2           100.7410314301       67.9177715626       84.2659139511  PROA      66              0.0000000000
      1014        65  ASN       CG            101.0869084419       65.8889887063       84.9315382785  PROA      66              0.0000000000
      1015        65  ASN       OD1           101.3092629195       64.7237645118       84.6215752761  PROA      66              0.0000000000
      1016        65  ASN       ND2           101.3510979011       66.4285824417       86.1341173945  PROA      66              0.0000000000
      1017        65  ASN       HD21          101.7799683634       65.8518218461       86.8236291013  PROA      66              0.0000000000
      1018        65  ASN       HD22          101.3512656751       67.4255537964       86.2401285543  PROA      66              0.0000000000
      1019        65  ASN       C             100.6708466862       67.7263689567       81.6016727511  PROA      66              0.0000000000
      1020        65  ASN       O              99.7315491837       68.4821053815       81.8905060212  PROA      66              0.0000000000
      1021        66  LEU       N             101.3651270340       67.8172411011       80.4571488099  PROA      67              0.0000000000
      1022        66  LEU       HN            102.1474028571       67.2250258783       80.3039551678  PROA      67              0.0000000000
      1023        66  LEU       CA            101.0641182738       68.7446271526       79.3791836724  PROA      67              0.0000000000
      1024        66  LEU       HA            100.1079273670       69.2090445726       79.5510549969  PROA      67              0.0000000000
      1025        66  LEU       CB            102.1700696466       69.7924035863       79.2668889443  PROA      67              0.0000000000
      1026        66  LEU       HB1           102.0596983611       70.3900779011       78.3437812544  PROA      67              0.0000000000
      1027        66  LEU       HB2           103.1498245704       69.2654731517       79.2067227782  PROA      67              0.0000000000
      1028        66  LEU       CG            102.2396907388       70.7821742865       80.4279849199  PROA      67              0.0000000000
      1029        66  LEU       HG            102.1611347786       70.2091751735       81.3813003888  PROA      67              0.0000000000
      1030        66  LEU       CD1           103.5738966006       71.5253286391       80.4703326051  PROA      67              0.0000000000
      1031        66  LEU       HD11          103.6486096266       72.2272396093       79.6112149426  PROA      67              0.0000000000
      1032        66  LEU       HD12          104.4346239741       70.8328664605       80.4284692999  PROA      67              0.0000000000
      1033        66  LEU       HD13          103.6488214769       72.1259838801       81.4037404019  PROA      67              0.0000000000
      1034        66  LEU       CD2           101.0692393977       71.7585640423       80.3964777298  PROA      67              0.0000000000
      1035        66  LEU       HD21          100.1105030953       71.2268713889       80.2911936774  PROA      67              0.0000000000
      1036        66  LEU       HD22          101.1712066101       72.4596884978       79.5402498842  PROA      67              0.0000000000
      1037        66  LEU       HD23          101.0486940903       72.3581910672       81.3323863397  PROA      67              0.0000000000
      1038        66  LEU       C             100.9926616358       67.9734384283       78.0840744490  PROA      67              0.0000000000
      1039        66  LEU       O             101.8460835816       67.1165141149       77.8261021569  PROA      67              0.0000000000
      1040        67  TYR       N              99.9789534541       68.2798900838       77.2668755104  PROA      68              0.0000000000
      1041        67  TYR       HN             99.3024591987       68.9728865985       77.5384318911  PROA      68              0.0000000000
      1042        67  TYR       CA             99.7994351713       67.6788650725       75.9537387613  PROA      68              0.0000000000
      1043        67  TYR       HA            100.6941701435       67.1490616933       75.6637188056  PROA      68              0.0000000000
      1044        67  TYR       CB             98.5979946863       66.7301231910       75.9248492589  PROA      68              0.0000000000
      1045        67  TYR       HB1            98.2828209486       66.5157832824       74.8784286377  PROA      68              0.0000000000
      1046        67  TYR       HB2            97.7312268361       67.1913524257       76.4491704938  PROA      68              0.0000000000
      1047        67  TYR       CG             98.9102934981       65.4093367464       76.5869229858  PROA      68              0.0000000000
      1048        67  TYR       CD1            99.0634703783       64.2667497571       75.8093126622  PROA      68              0.0000000000
      1049        67  TYR       HD1            98.9763652246       64.3331136078       74.7338246507  PROA      68              0.0000000000
      1050        67  TYR       CE1            99.3279828608       63.0430524307       76.4154116639  PROA      68              0.0000000000
      1051        67  TYR       HE1            99.4470206398       62.1512078444       75.8168678780  PROA      68              0.0000000000
      1052        67  TYR       CZ             99.4454012579       62.9653396437       77.7984455185  PROA      68              0.0000000000
      1053        67  TYR       OH             99.6958000346       61.7552572687       78.4095879720  PROA      68              0.0000000000
      1054        67  TYR       HH            100.0061929703       61.9577600888       79.2936385286  PROA      68              0.0000000000
      1055        67  TYR       CD2            99.0344707714       65.3265213507       77.9681454932  PROA      68              0.0000000000
      1056        67  TYR       HD2            98.8917282177       66.2065840457       78.5784167720  PROA      68              0.0000000000
      1057        67  TYR       CE2            99.3080704168       64.1084041249       78.5731104989  PROA      68              0.0000000000
      1058        67  TYR       HE2            99.4022992154       64.0771886357       79.6396452830  PROA      68              0.0000000000
      1059        67  TYR       C              99.6041413616       68.7430920845       74.9112546153  PROA      68              0.0000000000
      1060        67  TYR       O              98.9408838350       69.7505457005       75.1798298658  PROA      68              0.0000000000
      1061        68  LEU       N             100.0985014623       68.4833099666       73.6861361140  PROA      69              0.0000000000
      1062        68  LEU       HN            100.6150175521       67.6456906282       73.4961225862  PROA      69              0.0000000000
      1063        68  LEU       CA             99.8246167873       69.3837022225       72.5745314315  PROA      69              0.0000000000
      1064        68  LEU       HA             99.8542400287       70.4045728943       72.9204567293  PROA      69              0.0000000000
      1065        68  LEU       CB            100.8053663220       69.1388195341       71.4296957144  PROA      69              0.0000000000
      1066        68  LEU       HB1           100.4273909453       69.5999513684       70.4884238041  PROA      69              0.0000000000
      1067        68  LEU       HB2           100.8918311953       68.0440784337       71.2564890557  PROA      69              0.0000000000
      1068        68  LEU       CG            102.1869963942       69.7318829679       71.7008176560  PROA      69              0.0000000000
      1069        68  LEU       HG            102.5234793215       69.3681966237       72.7052353305  PROA      69              0.0000000000
      1070        68  LEU       CD1           103.2275363215       69.2536842937       70.6877269948  PROA      69              0.0000000000
      1071        68  LEU       HD11          102.9340885362       69.5677080896       69.6635135359  PROA      69              0.0000000000
      1072        68  LEU       HD12          103.3117611975       68.1473487888       70.7072461349  PROA      69              0.0000000000
      1073        68  LEU       HD13          104.2196654750       69.6971723162       70.9178512190  PROA      69              0.0000000000
      1074        68  LEU       CD2           102.1256986217       71.2578815567       71.7671342463  PROA      69              0.0000000000
      1075        68  LEU       HD21          101.4485372222       71.6088573139       72.5716924104  PROA      69              0.0000000000
      1076        68  LEU       HD22          101.7590388021       71.6745025367       70.8051073200  PROA      69              0.0000000000
      1077        68  LEU       HD23          103.1315792224       71.6772666274       71.9691865977  PROA      69              0.0000000000
      1078        68  LEU       C              98.3881308443       69.1117082938       72.1200895338  PROA      69              0.0000000000
      1079        68  LEU       O              97.9455643263       67.9580711448       72.1059048435  PROA      69              0.0000000000
      1080        69  SER       N              97.6541810752       70.1758907626       71.7724023044  PROA      70              0.0000000000
      1081        69  SER       HN             97.9629129716       71.1082154661       71.9713139762  PROA      70              0.0000000000
      1082        69  SER       CA             96.3071568671       69.9976183336       71.2685146941  PROA      70              0.0000000000
      1083        69  SER       HA             96.1842622031       69.0150672212       70.8343592401  PROA      70              0.0000000000
      1084        69  SER       CB             95.3925039656       70.1628827509       72.4674537010  PROA      70              0.0000000000
      1085        69  SER       HB1            95.0001170472       69.1670902742       72.7643590136  PROA      70              0.0000000000
      1086        69  SER       HB2            94.5187834691       70.8247990367       72.2742018354  PROA      70              0.0000000000
      1087        69  SER       OG             96.1703421768       70.6934489665       73.5467832188  PROA      70              0.0000000000
      1088        69  SER       HG1            95.5426388527       70.8349227349       74.2796609270  PROA      70              0.0000000000
      1089        69  SER       C              96.0455440587       71.0031761376       70.1686832337  PROA      70              0.0000000000
      1090        69  SER       O              96.7583532659       72.0107349814       70.0696468231  PROA      70              0.0000000000
      1091        70  CYS       N              95.0289849354       70.7366267417       69.3423921419  PROA      71              0.0000000000
      1092        70  CYS       HN             94.5217076290       69.8737004275       69.4234926669  PROA      71              0.0000000000
      1093        70  CYS       CA             94.6262368169       71.6572449503       68.2809284981  PROA      71              0.0000000000
      1094        70  CYS       HA             95.1979711010       72.5666473507       68.3444204484  PROA      71              0.0000000000
      1095        70  CYS       CB             94.8883695840       71.0012699917       66.9393338253  PROA      71              0.0000000000
      1096        70  CYS       HB1            94.4891342791       71.6504866084       66.1297364952  PROA      71              0.0000000000
      1097        70  CYS       HB2            94.3368068444       70.0339229815       66.8991468618  PROA      71              0.0000000000
      1098        70  CYS       SG             96.6517189871       70.7324461128       66.6384325047  PROA      71              0.0000000000
      1099        70  CYS       HG1            96.8314858836       69.9598320804       67.7046888734  PROA      71              0.0000000000
      1100        70  CYS       C              93.1843252282       72.0042324510       68.4734684800  PROA      71              0.0000000000
      1101        70  CYS       O              92.3461708121       71.1109737304       68.5264499186  PROA      71              0.0000000000
      1102        71  VAL       N              92.8999214743       73.2907070326       68.6050688435  PROA      72              0.0000000000
      1103        71  VAL       HN             93.6259467844       73.9823110814       68.5923056612  PROA      72              0.0000000000
      1104        71  VAL       CA             91.5336557744       73.7675007495       68.8141329211  PROA      72              0.0000000000
      1105        71  VAL       HA             90.8253776179       72.9865963926       68.5649523849  PROA      72              0.0000000000
      1106        71  VAL       CB             91.2775502399       74.1942254073       70.2664252545  PROA      72              0.0000000000
      1107        71  VAL       HB             90.2813536994       74.7070649816       70.3186190504  PROA      72              0.0000000000
      1108        71  VAL       CG1            91.1699744415       72.9908441939       71.1962812126  PROA      72              0.0000000000
      1109        71  VAL       HG11           92.1107383667       72.4006664061       71.1981374312  PROA      72              0.0000000000
      1110        71  VAL       HG12           90.3393539409       72.3307291853       70.8604182013  PROA      72              0.0000000000
      1111        71  VAL       HG13           90.9635151185       73.3156491989       72.2391850670  PROA      72              0.0000000000
      1112        71  VAL       CG2            92.3262707541       75.1874029794       70.7601879438  PROA      72              0.0000000000
      1113        71  VAL       HG21           92.4460906752       76.0369246145       70.0606310202  PROA      72              0.0000000000
      1114        71  VAL       HG22           93.3095544183       74.6839054144       70.8787747351  PROA      72              0.0000000000
      1115        71  VAL       HG23           92.0282252000       75.5900117357       71.7533396076  PROA      72              0.0000000000
      1116        71  VAL       C              91.2472455749       74.9160448033       67.8682170928  PROA      72              0.0000000000
      1117        71  VAL       O              92.1696254807       75.6314105880       67.4701817885  PROA      72              0.0000000000
      1118        72  LEU       N              89.9710738246       75.1110416358       67.5378114344  PROA      73              0.0000000000
      1119        72  LEU       HN             89.2525052051       74.4978282322       67.8628830348  PROA      73              0.0000000000
      1120        72  LEU       CA             89.5512695293       76.2295978873       66.7113767632  PROA      73              0.0000000000
      1121        72  LEU       HA             90.3017949514       76.4012444602       65.9527009165  PROA      73              0.0000000000
      1122        72  LEU       CB             88.2005277200       75.9268628950       66.0661341041  PROA      73              0.0000000000
      1123        72  LEU       HB1            87.4066451797       76.1760412526       66.8014718195  PROA      73              0.0000000000
      1124        72  LEU       HB2            88.1238516145       74.8498031106       65.7996605912  PROA      73              0.0000000000
      1125        72  LEU       CG             87.8836595904       76.7762444863       64.8379132360  PROA      73              0.0000000000
      1126        72  LEU       HG             88.1409668112       77.8390218173       65.0795652181  PROA      73              0.0000000000
      1127        72  LEU       CD1            88.7373931226       76.3564674116       63.6400408457  PROA      73              0.0000000000
      1128        72  LEU       HD11           88.5337259557       75.2969289175       63.3779244928  PROA      73              0.0000000000
      1129        72  LEU       HD12           89.8171240060       76.4559479015       63.8660630302  PROA      73              0.0000000000
      1130        72  LEU       HD13           88.5062737170       76.9876670136       62.7558623729  PROA      73              0.0000000000
      1131        72  LEU       CD2            86.3920334238       76.7542859497       64.5035373970  PROA      73              0.0000000000
      1132        72  LEU       HD21           85.8008031363       77.1385969476       65.3627998175  PROA      73              0.0000000000
      1133        72  LEU       HD22           86.0588389708       75.7158369115       64.2866955665  PROA      73              0.0000000000
      1134        72  LEU       HD23           86.1774107637       77.3915889347       63.6190361493  PROA      73              0.0000000000
      1135        72  LEU       C              89.4722370548       77.4621076267       67.6111570754  PROA      73              0.0000000000
      1136        72  LEU       O              88.7999940566       77.4396166606       68.6585297445  PROA      73              0.0000000000
      1137        73  LYS       N              90.2266171058       78.5036030952       67.2503303471  PROA      74              0.0000000000
      1138        73  LYS       HN             90.8407590655       78.4608795491       66.4604834064  PROA      74              0.0000000000
      1139        73  LYS       CA             90.2438280727       79.7811287298       67.9656065424  PROA      74              0.0000000000
      1140        73  LYS       HA             89.3994116067       79.8280884055       68.6416045008  PROA      74              0.0000000000
      1141        73  LYS       CB             91.5238271863       79.9822110751       68.7800892982  PROA      74              0.0000000000
      1142        73  LYS       HB1            91.3857180791       80.8780918464       69.4273632317  PROA      74              0.0000000000
      1143        73  LYS       HB2            92.3869645626       80.1960530908       68.1056364980  PROA      74              0.0000000000
      1144        73  LYS       CG             91.8637294028       78.7456922813       69.6097637861  PROA      74              0.0000000000
      1145        73  LYS       HG1            92.2606937225       77.9651351180       68.9302915968  PROA      74              0.0000000000
      1146        73  LYS       HG2            90.9329813109       78.3215508063       70.0239358286  PROA      74              0.0000000000
      1147        73  LYS       CD             92.8270686418       78.9867463930       70.7642006296  PROA      74              0.0000000000
      1148        73  LYS       HD1            93.7187438642       79.5317225182       70.3805544928  PROA      74              0.0000000000
      1149        73  LYS       HD2            93.1590073869       77.9864992114       71.1274882154  PROA      74              0.0000000000
      1150        73  LYS       CE             92.1798780329       79.7671599092       71.9067613761  PROA      74              0.0000000000
      1151        73  LYS       HE1            91.2092154776       79.3032302626       72.1927535486  PROA      74              0.0000000000
      1152        73  LYS       HE2            92.0116259029       80.8325142818       71.6405122428  PROA      74              0.0000000000
      1153        73  LYS       NZ             93.0700439883       79.6948284092       73.0703157263  PROA      74              0.0000000000
      1154        73  LYS       HZ1            93.9286221238       80.2635430542       72.9661652473  PROA      74              0.0000000000
      1155        73  LYS       HZ2            93.3744319821       78.6947609573       73.2111401998  PROA      74              0.0000000000
      1156        73  LYS       HZ3            92.5519018494       79.9346615326       73.9499921295  PROA      74              0.0000000000
      1157        73  LYS       C              90.0606272197       80.8905418442       66.9513708750  PROA      74              0.0000000000
      1158        73  LYS       O              90.8750222998       81.0084926617       66.0357752994  PROA      74              0.0000000000
      1159        74  ASP       N              88.9486968199       81.6370719614       67.0575620725  PROA      75              0.0000000000
      1160        74  ASP       HN             88.3848353190       81.5877493164       67.8851228746  PROA      75              0.0000000000
      1161        74  ASP       CA             88.5851846868       82.7190312695       66.1335269084  PROA      75              0.0000000000
      1162        74  ASP       HA             87.5369596128       82.9209589318       66.2866780018  PROA      75              0.0000000000
      1163        74  ASP       CB             89.3364932359       84.0011081890       66.5095258931  PROA      75              0.0000000000
      1164        74  ASP       HB1            89.0195725287       84.8558359855       65.8808586445  PROA      75              0.0000000000
      1165        74  ASP       HB2            90.4319838302       83.8560125373       66.4234118506  PROA      75              0.0000000000
      1166        74  ASP       CG             88.9869397837       84.2965136283       67.9653888710  PROA      75              0.0000000000
      1167        74  ASP       OD1            87.8923572935       84.7939562896       68.2318189196  PROA      75              0.0000000000
      1168        74  ASP       OD2            89.7584985800       83.9283168185       68.8496117688  PROA      75              0.0000000000
      1169        74  ASP       C              88.6491153099       82.2246538625       64.6637443208  PROA      75              0.0000000000
      1170        74  ASP       O              89.2860370662       82.8360357226       63.8042916476  PROA      75              0.0000000000
      1171        75  ASP       N              88.0341777722       81.0495846659       64.4344296723  PROA      76              0.0000000000
      1172        75  ASP       HN             87.5448763592       80.6606915370       65.2062830936  PROA      76              0.0000000000
      1173        75  ASP       CA             87.9133083802       80.3193444654       63.1653127196  PROA      76              0.0000000000
      1174        75  ASP       HA             87.3296650628       79.4329173229       63.3668406165  PROA      76              0.0000000000
      1175        75  ASP       CB             87.2281618384       81.1312530663       62.0696240594  PROA      76              0.0000000000
      1176        75  ASP       HB1            87.4037367489       80.7339907698       61.0478434509  PROA      76              0.0000000000
      1177        75  ASP       HB2            87.5830866214       82.1843632784       62.0770902820  PROA      76              0.0000000000
      1178        75  ASP       CG             85.7292178135       81.1240387926       62.2394615241  PROA      76              0.0000000000
      1179        75  ASP       OD1            85.0899152534       80.1039367069       61.9883858956  PROA      76              0.0000000000
      1180        75  ASP       OD2            85.1587904901       82.1798753788       62.4829441146  PROA      76              0.0000000000
      1181        75  ASP       C              89.2473250391       79.7951728303       62.6066655586  PROA      76              0.0000000000
      1182        75  ASP       O              89.2846180228       79.3319326439       61.4725880643  PROA      76              0.0000000000
      1183        76  LYS       N              90.3278406397       79.8539241096       63.3841456704  PROA      77              0.0000000000
      1184        76  LYS       HN             90.3158169423       80.3307355895       64.2689805996  PROA      77              0.0000000000
      1185        76  LYS       CA             91.6209300851       79.3616467406       62.9119723146  PROA      77              0.0000000000
      1186        76  LYS       HA             91.5396574893       79.1048552222       61.8714996219  PROA      77              0.0000000000
      1187        76  LYS       CB             92.5958654193       80.5579156400       62.8923047165  PROA      77              0.0000000000
      1188        76  LYS       HB1            92.8011007213       80.8808112354       63.9391298801  PROA      77              0.0000000000
      1189        76  LYS       HB2            92.0303774332       81.3980437654       62.4177382968  PROA      77              0.0000000000
      1190        76  LYS       CG             93.9151425311       80.4211934233       62.1141383218  PROA      77              0.0000000000
      1191        76  LYS       HG1            94.2570447168       81.4479859026       61.8364761331  PROA      77              0.0000000000
      1192        76  LYS       HG2            93.7141140109       79.8780308036       61.1630863902  PROA      77              0.0000000000
      1193        76  LYS       CD             95.0323725174       79.7403398223       62.9026943007  PROA      77              0.0000000000
      1194        76  LYS       HD1            94.5212666423       78.8446001728       63.2332542633  PROA      77              0.0000000000
      1195        76  LYS       HD2            95.2507540903       80.3347969171       63.8164775110  PROA      77              0.0000000000
      1196        76  LYS       CE             96.3207980861       79.4599063725       62.1172297031  PROA      77              0.0000000000
      1197        76  LYS       HE1            96.9185234448       80.3851905266       61.9759406272  PROA      77              0.0000000000
      1198        76  LYS       HE2            96.0656454307       79.0477822085       61.1266570479  PROA      77              0.0000000000
      1199        76  LYS       NZ             97.1188598322       78.4833622218       62.8790511856  PROA      77              0.0000000000
      1200        76  LYS       HZ1            96.4504899431       77.7365691804       63.2051489647  PROA      77              0.0000000000
      1201        76  LYS       HZ2            97.5497907683       78.9308090876       63.7202036899  PROA      77              0.0000000000
      1202        76  LYS       HZ3            97.8802886046       78.0340268480       62.3204198315  PROA      77              0.0000000000
      1203        76  LYS       C              92.1186750450       78.1413505495       63.7168376207  PROA      77              0.0000000000
      1204        76  LYS       O              92.2417961570       78.2453343165       64.9400001479  PROA      77              0.0000000000
      1205        77  PRO       N              92.4185322866       76.9895336148       63.0559863640  PROA      78              0.0000000000
      1206        77  PRO       CD             92.2055154357       76.7368656387       61.6374350906  PROA      78              0.0000000000
      1207        77  PRO       HD1            93.0276634996       77.2141720949       61.0592796003  PROA      78              0.0000000000
      1208        77  PRO       HD2            91.2134537218       77.1101774558       61.2954674085  PROA      78              0.0000000000
      1209        77  PRO       CA             93.0020423839       75.8485523736       63.7796760584  PROA      78              0.0000000000
      1210        77  PRO       HA             92.2931517288       75.4885428176       64.5128031771  PROA      78              0.0000000000
      1211        77  PRO       CB             93.2774851140       74.8655713926       62.6393372081  PROA      78              0.0000000000
      1212        77  PRO       HB1            93.1876234580       73.8139541878       62.9727984686  PROA      78              0.0000000000
      1213        77  PRO       HB2            94.2981828513       75.0162291339       62.2186286590  PROA      78              0.0000000000
      1214        77  PRO       CG             92.2770825226       75.2205033669       61.5403340468  PROA      78              0.0000000000
      1215        77  PRO       HG1            92.5976633347       74.8608716522       60.5420507041  PROA      78              0.0000000000
      1216        77  PRO       HG2            91.2856146607       74.7810330859       61.7919395961  PROA      78              0.0000000000
      1217        77  PRO       C              94.2697393858       76.3164369683       64.5033226001  PROA      78              0.0000000000
      1218        77  PRO       O              95.1433324045       76.9392444267       63.8902784683  PROA      78              0.0000000000
      1219        78  THR       N              94.3161104127       76.1154808432       65.8243374992  PROA      79              0.0000000000
      1220        78  THR       HN             93.5379018694       75.7181163483       66.3241572336  PROA      79              0.0000000000
      1221        78  THR       CA             95.3995200974       76.6375448762       66.6517567404  PROA      79              0.0000000000
      1222        78  THR       HA             96.1904438287       77.0020693016       66.0137622638  PROA      79              0.0000000000
      1223        78  THR       CB             94.8784718607       77.8638144282       67.3888467761  PROA      79              0.0000000000
      1224        78  THR       HB             94.0135458173       77.5550674254       68.0120352332  PROA      79              0.0000000000
      1225        78  THR       OG1            94.4353340483       78.8099696440       66.4089278066  PROA      79              0.0000000000
      1226        78  THR       HG1            93.5728015264       78.5155890341       66.0665163552  PROA      79              0.0000000000
      1227        78  THR       CG2            95.9339778195       78.5033162852       68.2936465030  PROA      79              0.0000000000
      1228        78  THR       HG21           96.8354759269       78.7617728162       67.7064508429  PROA      79              0.0000000000
      1229        78  THR       HG22           96.2260633783       77.8179171793       69.1145152532  PROA      79              0.0000000000
      1230        78  THR       HG23           95.5250888072       79.4458674508       68.7184771572  PROA      79              0.0000000000
      1231        78  THR       C              96.0558075922       75.5733797964       67.5200518556  PROA      79              0.0000000000
      1232        78  THR       O              95.3716661367       74.8416468285       68.2431157066  PROA      79              0.0000000000
      1233        79  LEU       N              97.3925701941       75.5683636779       67.5248042060  PROA      80              0.0000000000
      1234        79  LEU       HN             97.9108535808       76.2332649986       67.0056079139  PROA      80              0.0000000000
      1235        79  LEU       CA             98.1642512905       74.6839847178       68.3823630322  PROA      80              0.0000000000
      1236        79  LEU       HA             97.6522128983       73.7323105324       68.4196786462  PROA      80              0.0000000000
      1237        79  LEU       CB             99.5825459268       74.4989475176       67.8398111367  PROA      80              0.0000000000
      1238        79  LEU       HB1           100.1545939609       75.4476219604       67.9387664551  PROA      80              0.0000000000
      1239        79  LEU       HB2            99.5659897647       74.2351389952       66.7699461710  PROA      80              0.0000000000
      1240        79  LEU       CG            100.3573584932       73.3627983290       68.5117899371  PROA      80              0.0000000000
      1241        79  LEU       HG            100.4131914049       73.5682721240       69.6118897692  PROA      80              0.0000000000
      1242        79  LEU       CD1            99.6539808706       72.0146322990       68.3489947417  PROA      80              0.0000000000
      1243        79  LEU       HD11           99.4272534607       71.8186369720       67.2797326276  PROA      80              0.0000000000
      1244        79  LEU       HD12           98.7188992536       71.9673375517       68.9265550160  PROA      80              0.0000000000
      1245        79  LEU       HD13          100.3109264351       71.1957818618       68.7144238988  PROA      80              0.0000000000
      1246        79  LEU       CD2           101.8050672921       73.3025805130       68.0254957378  PROA      80              0.0000000000
      1247        79  LEU       HD21          102.3348671904       74.2551820073       68.2441542426  PROA      80              0.0000000000
      1248        79  LEU       HD22          101.8446050192       73.1196439081       66.9301151229  PROA      80              0.0000000000
      1249        79  LEU       HD23          102.3525197300       72.4792840968       68.5331741434  PROA      80              0.0000000000
      1250        79  LEU       C              98.1779497862       75.2724037950       69.8117490335  PROA      80              0.0000000000
      1251        79  LEU       O              98.3113135611       76.4896351286       69.9891496647  PROA      80              0.0000000000
      1252        80  GLN       N              98.0283719146       74.4070951113       70.8128565913  PROA      81              0.0000000000
      1253        80  GLN       HN             97.8615510872       73.4328548824       70.6291157557  PROA      81              0.0000000000
      1254        80  GLN       CA             97.9890943963       74.7901628082       72.2349383106  PROA      81              0.0000000000
      1255        80  GLN       HA             98.4834488470       75.7435200987       72.3680969530  PROA      81              0.0000000000
      1256        80  GLN       CB             96.5824541226       74.8340722106       72.8254602024  PROA      81              0.0000000000
      1257        80  GLN       HB1            96.6920173366       74.9277455225       73.9376387122  PROA      81              0.0000000000
      1258        80  GLN       HB2            96.0840960273       73.8561972477       72.6154670703  PROA      81              0.0000000000
      1259        80  GLN       CG             95.7116808512       75.9865415288       72.3351905005  PROA      81              0.0000000000
      1260        80  GLN       HG1            95.3240610587       75.7888455331       71.3149787739  PROA      81              0.0000000000
      1261        80  GLN       HG2            96.3056647291       76.9252182904       72.3168608670  PROA      81              0.0000000000
      1262        80  GLN       CD             94.5542195908       76.2098113782       73.2944787810  PROA      81              0.0000000000
      1263        80  GLN       OE1            94.0828434264       77.3374525511       73.4557484211  PROA      81              0.0000000000
      1264        80  GLN       NE2            94.1326979911       75.1102035151       73.9414317069  PROA      81              0.0000000000
      1265        80  GLN       HE21           93.4498350524       75.1679665736       74.6728016076  PROA      81              0.0000000000
      1266        80  GLN       HE22           94.5841590552       74.2332401190       73.8124529156  PROA      81              0.0000000000
      1267        80  GLN       C              98.7950503734       73.7664278089       73.0288643865  PROA      81              0.0000000000
      1268        80  GLN       O              99.0106343159       72.6598151054       72.5500586970  PROA      81              0.0000000000
      1269        81  LEU       N              99.2280882977       74.1417329686       74.2460879458  PROA      82              0.0000000000
      1270        81  LEU       HN             99.1110584699       75.0749965788       74.5683698424  PROA      82              0.0000000000
      1271        81  LEU       CA             99.8398651744       73.2496651295       75.2253575836  PROA      82              0.0000000000
      1272        81  LEU       HA             99.8475186006       72.2370230014       74.8526601680  PROA      82              0.0000000000
      1273        81  LEU       CB            101.1930404688       73.7747603772       75.6800405540  PROA      82              0.0000000000
      1274        81  LEU       HB1           101.2637704835       73.8500088555       76.7911098197  PROA      82              0.0000000000
      1275        81  LEU       HB2           101.3410965465       74.8009938682       75.2818601490  PROA      82              0.0000000000
      1276        81  LEU       CG            102.3537920021       72.8864685981       75.2560363169  PROA      82              0.0000000000
      1277        81  LEU       HG            102.4081115755       72.9088844378       74.1403908849  PROA      82              0.0000000000
      1278        81  LEU       CD1           103.6783587565       73.4424945020       75.7729996691  PROA      82              0.0000000000
      1279        81  LEU       HD11          103.6823638386       73.4702125915       76.8844763265  PROA      82              0.0000000000
      1280        81  LEU       HD12          103.8368598129       74.4773964945       75.4013653080  PROA      82              0.0000000000
      1281        81  LEU       HD13          104.5290074372       72.8174381240       75.4341222233  PROA      82              0.0000000000
      1282        81  LEU       CD2           102.1328482869       71.4323466732       75.6758806957  PROA      82              0.0000000000
      1283        81  LEU       HD21          101.4304814270       70.9216508147       74.9857630748  PROA      82              0.0000000000
      1284        81  LEU       HD22          101.6967890876       71.4111945531       76.6921611830  PROA      82              0.0000000000
      1285        81  LEU       HD23          103.0844797021       70.8644171719       75.6664924327  PROA      82              0.0000000000
      1286        81  LEU       C              98.8606506648       73.3198393054       76.3861174765  PROA      82              0.0000000000
      1287        81  LEU       O              98.5947370572       74.4086430489       76.9083715925  PROA      82              0.0000000000
      1288        82  GLU       N              98.2690549382       72.1808180060       76.7452190999  PROA      83              0.0000000000
      1289        82  GLU       HN             98.4660497485       71.3321884454       76.2479644235  PROA      83              0.0000000000
      1290        82  GLU       CA             97.2274756284       72.0822334298       77.7583506919  PROA      83              0.0000000000
      1291        82  GLU       HA             97.0540544536       73.0666510328       78.1761131365  PROA      83              0.0000000000
      1292        82  GLU       CB             95.8787267594       71.6281623242       77.1604092907  PROA      83              0.0000000000
      1293        82  GLU       HB1            95.1357774887       71.5339176368       77.9873475116  PROA      83              0.0000000000
      1294        82  GLU       HB2            95.9991303248       70.6296203618       76.6862564834  PROA      83              0.0000000000
      1295        82  GLU       CG             95.3398067855       72.6355183001       76.1320935807  PROA      83              0.0000000000
      1296        82  GLU       HG1            95.9902538842       72.6696708209       75.2367965242  PROA      83              0.0000000000
      1297        82  GLU       HG2            95.3365816364       73.6518708444       76.5876936193  PROA      83              0.0000000000
      1298        82  GLU       CD             93.9136198022       72.3286786185       75.6839528679  PROA      83              0.0000000000
      1299        82  GLU       OE1            93.0551299639       73.1980930538       75.8155079408  PROA      83              0.0000000000
      1300        82  GLU       OE2            93.6424812814       71.2476289469       75.1669794547  PROA      83              0.0000000000
      1301        82  GLU       C              97.6603497056       71.2293295029       78.9120650954  PROA      83              0.0000000000
      1302        82  GLU       O              98.1656778455       70.1323376663       78.6851457672  PROA      83              0.0000000000
      1303        83  SER       N              97.3751659125       71.6806270511       80.1446744119  PROA      84              0.0000000000
      1304        83  SER       HN             97.0262070645       72.6015017200       80.3371843296  PROA      84              0.0000000000
      1305        83  SER       CA             97.6328535782       70.9158888345       81.3574948961  PROA      84              0.0000000000
      1306        83  SER       HA             98.5893670747       70.4324246917       81.2957665047  PROA      84              0.0000000000
      1307        83  SER       CB             97.6161027670       71.9436251514       82.4735963580  PROA      84              0.0000000000
      1308        83  SER       HB1            98.6015309570       71.9457522864       82.9951336086  PROA      84              0.0000000000
      1309        83  SER       HB2            96.8309897491       71.7386759218       83.2332375168  PROA      84              0.0000000000
      1310        83  SER       OG             97.4081583562       73.2198944640       81.8537409203  PROA      84              0.0000000000
      1311        83  SER       HG1            96.6675400224       73.6634552710       82.3140783079  PROA      84              0.0000000000
      1312        83  SER       C              96.5483299362       69.8536074592       81.4713577497  PROA      84              0.0000000000
      1313        83  SER       O              95.3937366820       70.1496864217       81.2104867752  PROA      84              0.0000000000
      1314        84  VAL       N              96.9057829305       68.6264060113       81.8693539346  PROA      85              0.0000000000
      1315        84  VAL       HN             97.8709739619       68.4172282981       82.0495098856  PROA      85              0.0000000000
      1316        84  VAL       CA             95.9070668108       67.5574613191       82.0295705294  PROA      85              0.0000000000
      1317        84  VAL       HA             94.9132820956       67.9577829298       81.8856389334  PROA      85              0.0000000000
      1318        84  VAL       CB             96.1376429731       66.4523357764       80.9974430333  PROA      85              0.0000000000
      1319        84  VAL       HB             95.3559050996       65.6752140628       81.1440548572  PROA      85              0.0000000000
      1320        84  VAL       CG1            95.9602621234       66.9594755263       79.5644593250  PROA      85              0.0000000000
      1321        84  VAL       HG11           96.7286797145       67.7316401064       79.3334057329  PROA      85              0.0000000000
      1322        84  VAL       HG12           94.9797600192       67.4112241662       79.3735048181  PROA      85              0.0000000000
      1323        84  VAL       HG13           96.1074287721       66.1262050558       78.8428585791  PROA      85              0.0000000000
      1324        84  VAL       CG2            97.5001707893       65.7981749438       81.2216316932  PROA      85              0.0000000000
      1325        84  VAL       HG21           97.6597945305       65.4523629432       82.2631966462  PROA      85              0.0000000000
      1326        84  VAL       HG22           98.3158708226       66.4975276233       80.9490743833  PROA      85              0.0000000000
      1327        84  VAL       HG23           97.5855943938       64.9073425311       80.5659557692  PROA      85              0.0000000000
      1328        84  VAL       C              95.9256010851       66.9709990307       83.4377812612  PROA      85              0.0000000000
      1329        84  VAL       O              96.9238184435       67.0970295498       84.1663788276  PROA      85              0.0000000000
      1330        85  ASP       N              94.8402291345       66.2560619874       83.7840149292  PROA      86              0.0000000000
      1331        85  ASP       HN             94.0655041677       66.1855493350       83.1680271002  PROA      86              0.0000000000
      1332        85  ASP       CA             94.6981321141       65.5794262693       85.0583102410  PROA      86              0.0000000000
      1333        85  ASP       HA             94.8452065050       66.3000134124       85.8459334587  PROA      86              0.0000000000
      1334        85  ASP       CB             93.3110652686       64.9427482096       85.2309474751  PROA      86              0.0000000000
      1335        85  ASP       HB1            93.0484782455       64.3221809983       84.3527715372  PROA      86              0.0000000000
      1336        85  ASP       HB2            92.5404077568       65.7318077756       85.3518131713  PROA      86              0.0000000000
      1337        85  ASP       CG             93.2991280145       64.0652115362       86.4803180722  PROA      86              0.0000000000
      1338        85  ASP       OD1            94.0031858530       64.3639499901       87.4361229143  PROA      86              0.0000000000
      1339        85  ASP       OD2            92.5720880338       63.0764560777       86.5472621505  PROA      86              0.0000000000
      1340        85  ASP       C              95.7395392302       64.4433306528       85.1437676495  PROA      86              0.0000000000
      1341        85  ASP       O              95.6811586191       63.5133447849       84.3387129994  PROA      86              0.0000000000
      1342        86  PRO       N              96.7134800778       64.4980412060       86.0826153373  PROA      87              0.0000000000
      1343        86  PRO       CD             96.9425991823       65.5600269659       87.0535446249  PROA      87              0.0000000000
      1344        86  PRO       HD1            96.2697583483       65.4029905123       87.9189685227  PROA      87              0.0000000000
      1345        86  PRO       HD2            96.7831887340       66.5738983997       86.6224309412  PROA      87              0.0000000000
      1346        86  PRO       CA             97.7241563170       63.4164564089       86.1433101979  PROA      87              0.0000000000
      1347        86  PRO       HA             98.2283749864       63.3836745770       85.1869324605  PROA      87              0.0000000000
      1348        86  PRO       CB             98.6272766594       63.8713213018       87.2949840129  PROA      87              0.0000000000
      1349        86  PRO       HB1            99.6935993765       63.6482962261       87.0781430965  PROA      87              0.0000000000
      1350        86  PRO       HB2            98.3466833220       63.3814235391       88.2550027584  PROA      87              0.0000000000
      1351        86  PRO       CG             98.3995253043       65.3754374820       87.4488698045  PROA      87              0.0000000000
      1352        86  PRO       HG1            98.6263299573       65.7645098949       88.4612930980  PROA      87              0.0000000000
      1353        86  PRO       HG2            98.9942479624       65.9379768745       86.7037697335  PROA      87              0.0000000000
      1354        86  PRO       C              97.1553736594       62.0162390565       86.4096476804  PROA      87              0.0000000000
      1355        86  PRO       O              97.8024159352       61.0251583881       86.0625995541  PROA      87              0.0000000000
      1356        87  LYS       N              95.9386489673       61.9332066934       86.9882171667  PROA      88              0.0000000000
      1357        87  LYS       HN             95.4336724890       62.7756756030       87.1922740274  PROA      88              0.0000000000
      1358        87  LYS       CA             95.2951347040       60.6599335504       87.3429704557  PROA      88              0.0000000000
      1359        87  LYS       HA             96.0656009052       59.9596546079       87.6369524624  PROA      88              0.0000000000
      1360        87  LYS       CB             94.3401233363       60.8532167747       88.5133412870  PROA      88              0.0000000000
      1361        87  LYS       HB1            93.9511150645       59.8587693799       88.8432108927  PROA      88              0.0000000000
      1362        87  LYS       HB2            93.4724809819       61.4064857464       88.1184230837  PROA      88              0.0000000000
      1363        87  LYS       CG             94.9502010060       61.5303551004       89.7385440966  PROA      88              0.0000000000
      1364        87  LYS       HG1            95.5595602996       62.4199095741       89.4654930809  PROA      88              0.0000000000
      1365        87  LYS       HG2            95.6404094794       60.8033237566       90.2309027845  PROA      88              0.0000000000
      1366        87  LYS       CD             93.8820168356       61.9691742578       90.7472701869  PROA      88              0.0000000000
      1367        87  LYS       HD1            94.4007657593       62.0996885389       91.7292488627  PROA      88              0.0000000000
      1368        87  LYS       HD2            93.1543114597       61.1698274930       90.9059600211  PROA      88              0.0000000000
      1369        87  LYS       CE             93.2104317117       63.3178948443       90.4396792236  PROA      88              0.0000000000
      1370        87  LYS       HE1            93.9594064293       64.1115840720       90.4337874688  PROA      88              0.0000000000
      1371        87  LYS       HE2            92.4627933382       63.5319847499       91.2373819635  PROA      88              0.0000000000
      1372        87  LYS       NZ             92.4986878659       63.3237152967       89.1537368376  PROA      88              0.0000000000
      1373        87  LYS       HZ1            92.1233273844       62.3941590777       88.9093781010  PROA      88              0.0000000000
      1374        87  LYS       HZ2            93.1298601581       63.6182747307       88.3601925309  PROA      88              0.0000000000
      1375        87  LYS       HZ3            91.7050154475       63.9993189016       89.1606837149  PROA      88              0.0000000000
      1376        87  LYS       C              94.5025188331       60.0012750337       86.1939273583  PROA      88              0.0000000000
      1377        87  LYS       O              94.0629800249       58.8578105034       86.3395999506  PROA      88              0.0000000000
      1378        88  ASN       N              94.3313479021       60.7106983768       85.0600569810  PROA      89              0.0000000000
      1379        88  ASN       HN             94.7036610713       61.6393172871       85.0134764369  PROA      89              0.0000000000
      1380        88  ASN       CA             93.5665078541       60.2328887474       83.8982787495  PROA      89              0.0000000000
      1381        88  ASN       HA             93.1771214145       59.2414627891       84.0920693322  PROA      89              0.0000000000
      1382        88  ASN       CB             92.4670771454       61.2353575873       83.5686223499  PROA      89              0.0000000000
      1383        88  ASN       HB1            92.4361933448       61.5535021776       82.5008898298  PROA      89              0.0000000000
      1384        88  ASN       HB2            92.6250960652       62.1689163353       84.1479260930  PROA      89              0.0000000000
      1385        88  ASN       CG             91.0981020589       60.6598779481       83.8152422953  PROA      89              0.0000000000
      1386        88  ASN       OD1            90.4771618374       60.0315075735       82.9625454479  PROA      89              0.0000000000
      1387        88  ASN       ND2            90.6439900722       60.9641522521       85.0447806036  PROA      89              0.0000000000
      1388        88  ASN       HD21           91.2205553070       61.5285898583       85.6424167511  PROA      89              0.0000000000
      1389        88  ASN       HD22           89.7424181208       60.6166824985       85.3207272872  PROA      89              0.0000000000
      1390        88  ASN       C              94.3869079181       60.0986580505       82.5958829361  PROA      89              0.0000000000
      1391        88  ASN       O              93.8688846634       59.5797762108       81.5996055932  PROA      89              0.0000000000
      1392        89  TYR       N              95.6431638150       60.5904480508       82.5950361150  PROA      90              0.0000000000
      1393        89  TYR       HN             96.0361865830       60.9893711741       83.4198870175  PROA      90              0.0000000000
      1394        89  TYR       CA             96.5138967400       60.5742839827       81.4189251949  PROA      90              0.0000000000
      1395        89  TYR       HA             96.0169539886       60.0130088232       80.6445597222  PROA      90              0.0000000000
      1396        89  TYR       CB             96.7386717838       62.0109281194       80.9279060465  PROA      90              0.0000000000
      1397        89  TYR       HB1            97.4446780545       62.0570503002       80.0709113436  PROA      90              0.0000000000
      1398        89  TYR       HB2            97.1416782732       62.6460895720       81.7479187425  PROA      90              0.0000000000
      1399        89  TYR       CG             95.4235228209       62.6046429814       80.4843557471  PROA      90              0.0000000000
      1400        89  TYR       CD1            95.0278206212       62.4795580656       79.1608971973  PROA      90              0.0000000000
      1401        89  TYR       HD1            95.6967848491       62.0183154370       78.4501660319  PROA      90              0.0000000000
      1402        89  TYR       CE1            93.7618080230       62.8978923395       78.7780780017  PROA      90              0.0000000000
      1403        89  TYR       HE1            93.4569368204       62.8043198134       77.7464775907  PROA      90              0.0000000000
      1404        89  TYR       CZ             92.8857318555       63.4132216087       79.7238857480  PROA      90              0.0000000000
      1405        89  TYR       OH             91.5672763194       63.6503100855       79.3887498752  PROA      90              0.0000000000
      1406        89  TYR       HH             91.5112897442       63.8771599239       78.4313370000  PROA      90              0.0000000000
      1407        89  TYR       CD2            94.5961138456       63.2467964578       81.3974813137  PROA      90              0.0000000000
      1408        89  TYR       HD2            94.9016338736       63.3848237990       82.3901031383  PROA      90              0.0000000000
      1409        89  TYR       CE2            93.3205069120       63.6452935211       81.0209417522  PROA      90              0.0000000000
      1410        89  TYR       HE2            92.6482596488       64.0746179232       81.7503220559  PROA      90              0.0000000000
      1411        89  TYR       C              97.8574212653       59.9141383347       81.6994792424  PROA      90              0.0000000000
      1412        89  TYR       O              98.3691300927       60.0698805666       82.8079829335  PROA      90              0.0000000000
      1413        90  PRO       N              98.4866549683       59.2563637543       80.6893354168  PROA      91              0.0000000000
      1414        90  PRO       CD             99.8226337833       58.7044988330       80.8884502447  PROA      91              0.0000000000
      1415        90  PRO       HD1            99.8697594545       58.0978516374       81.8207598530  PROA      91              0.0000000000
      1416        90  PRO       HD2           100.5540701001       59.5420388019       80.9446540760  PROA      91              0.0000000000
      1417        90  PRO       CA             97.9829069476       58.9922087147       79.3263218268  PROA      91              0.0000000000
      1418        90  PRO       HA             97.5817242684       59.9067525809       78.9140759441  PROA      91              0.0000000000
      1419        90  PRO       CB             99.2454191357       58.5443688576       78.5861627645  PROA      91              0.0000000000
      1420        90  PRO       HB1            99.8234950977       59.4114199316       78.2113818176  PROA      91              0.0000000000
      1421        90  PRO       HB2            99.0417825151       57.9055233023       77.7088466112  PROA      91              0.0000000000
      1422        90  PRO       CG            100.0886984521       57.8544029450       79.6540124889  PROA      91              0.0000000000
      1423        90  PRO       HG1            99.6892792227       56.8290244500       79.8261403658  PROA      91              0.0000000000
      1424        90  PRO       HG2           101.1576915875       57.7752314828       79.3823891679  PROA      91              0.0000000000
      1425        90  PRO       C              96.8553444468       57.9500445204       79.3062818961  PROA      91              0.0000000000
      1426        90  PRO       O              96.7096084283       57.1746339966       80.2523207602  PROA      91              0.0000000000
      1427        91  LYS       N              96.0128927111       57.9883171378       78.2648927854  PROA      92              0.0000000000
      1428        91  LYS       HN             96.1191106563       58.6545443828       77.5291945217  PROA      92              0.0000000000
      1429        91  LYS       CA             94.9319786247       57.0146134443       78.0825226811  PROA      92              0.0000000000
      1430        91  LYS       HA             95.1735979024       56.1324600104       78.6271415218  PROA      92              0.0000000000
      1431        91  LYS       CB             93.6215257764       57.5291061459       78.6862482746  PROA      92              0.0000000000
      1432        91  LYS       HB1            93.7799000792       57.7434090390       79.7684805041  PROA      92              0.0000000000
      1433        91  LYS       HB2            92.8218203263       56.7704216673       78.5784077180  PROA      92              0.0000000000
      1434        91  LYS       CG             93.0963160285       58.7843295487       78.0007134981  PROA      92              0.0000000000
      1435        91  LYS       HG1            92.8111874618       58.5557421088       76.9503432273  PROA      92              0.0000000000
      1436        91  LYS       HG2            93.9169097013       59.5360357288       77.9739139873  PROA      92              0.0000000000
      1437        91  LYS       CD             91.9300737202       59.4536346714       78.7290722911  PROA      92              0.0000000000
      1438        91  LYS       HD1            92.2842117821       59.8367475403       79.7112985160  PROA      92              0.0000000000
      1439        91  LYS       HD2            91.1372523100       58.7120264026       78.9049648791  PROA      92              0.0000000000
      1440        91  LYS       CE             91.3916126526       60.5812192455       77.8551290967  PROA      92              0.0000000000
      1441        91  LYS       HE1            90.7903907305       60.2039328549       77.0224130595  PROA      92              0.0000000000
      1442        91  LYS       HE2            92.2060388206       61.1904898483       77.4220091764  PROA      92              0.0000000000
      1443        91  LYS       NZ             90.4633293352       61.4658287136       78.5656677456  PROA      92              0.0000000000
      1444        91  LYS       HZ1            90.9809379971       62.1603916694       79.1459386289  PROA      92              0.0000000000
      1445        91  LYS       HZ2            89.8086114218       60.9081771535       79.1346682734  PROA      92              0.0000000000
      1446        91  LYS       HZ3            89.9141092154       62.0181660847       77.8360574890  PROA      92              0.0000000000
      1447        91  LYS       C              94.8278412698       56.6544425346       76.5974178608  PROA      92              0.0000000000
      1448        91  LYS       O              95.1754368189       57.4792099427       75.7499215147  PROA      92              0.0000000000
      1449        92  LYS       N              94.4092113059       55.4143870726       76.2960121466  PROA      93              0.0000000000
      1450        92  LYS       HN             94.1137848917       54.8128263146       77.0241612999  PROA      93              0.0000000000
      1451        92  LYS       CA             94.2766648776       54.8784180838       74.9351327664  PROA      93              0.0000000000
      1452        92  LYS       HA             95.2413654307       55.0003741161       74.4587441412  PROA      93              0.0000000000
      1453        92  LYS       CB             93.9388430862       53.3840786343       75.0062034850  PROA      93              0.0000000000
      1454        92  LYS       HB1            92.9578545265       53.1622297188       74.5298725579  PROA      93              0.0000000000
      1455        92  LYS       HB2            93.8559007568       53.0961620580       76.0757986940  PROA      93              0.0000000000
      1456        92  LYS       CG             95.0161440062       52.5343801776       74.3194340474  PROA      93              0.0000000000
      1457        92  LYS       HG1            96.0215422196       52.9454260557       74.5611441007  PROA      93              0.0000000000
      1458        92  LYS       HG2            94.8895387523       52.6340359118       73.2140319888  PROA      93              0.0000000000
      1459        92  LYS       CD             95.0082379616       51.0456851950       74.6969386741  PROA      93              0.0000000000
      1460        92  LYS       HD1            95.6948453011       50.5168383853       73.9986999904  PROA      93              0.0000000000
      1461        92  LYS       HD2            93.9866636476       50.6532001754       74.5377672331  PROA      93              0.0000000000
      1462        92  LYS       CE             95.4110791833       50.7875171516       76.1555682403  PROA      93              0.0000000000
      1463        92  LYS       HE1            94.6387423696       51.1879843251       76.8475993787  PROA      93              0.0000000000
      1464        92  LYS       HE2            96.3860045326       51.2698747030       76.3842029789  PROA      93              0.0000000000
      1465        92  LYS       NZ             95.5421996092       49.3421356998       76.4114234587  PROA      93              0.0000000000
      1466        92  LYS       HZ1            96.3380576466       48.9259881173       75.8936628339  PROA      93              0.0000000000
      1467        92  LYS       HZ2            94.6635950328       48.8598265864       76.0877709688  PROA      93              0.0000000000
      1468        92  LYS       HZ3            95.6435296955       49.1507123948       77.4317923743  PROA      93              0.0000000000
      1469        92  LYS       C              93.3142738354       55.7026468530       74.0814042277  PROA      93              0.0000000000
      1470        92  LYS       O              93.6164330678       56.0014118013       72.9252349910  PROA      93              0.0000000000
      1471        93  LYS       N              92.1691071511       56.0659928389       74.6582941303  PROA      94              0.0000000000
      1472        93  LYS       HN             91.9669030686       55.8526640216       75.6069111432  PROA      94              0.0000000000
      1473        93  LYS       CA             91.1748364337       56.8791293795       73.9768840432  PROA      94              0.0000000000
      1474        93  LYS       HA             91.3477674008       56.8596613202       72.9075043152  PROA      94              0.0000000000
      1475        93  LYS       CB             89.7823694119       56.2986477027       74.2355085126  PROA      94              0.0000000000
      1476        93  LYS       HB1            89.5144261864       56.3796659783       75.3090864394  PROA      94              0.0000000000
      1477        93  LYS       HB2            89.8130453573       55.2194706976       73.9626249710  PROA      94              0.0000000000
      1478        93  LYS       CG             88.7066706666       56.9545593824       73.3757201213  PROA      94              0.0000000000
      1479        93  LYS       HG1            87.9691088135       56.1748724987       73.0676526876  PROA      94              0.0000000000
      1480        93  LYS       HG2            89.1924157103       57.3255079710       72.4421974741  PROA      94              0.0000000000
      1481        93  LYS       CD             87.9469989629       58.0934133812       74.0676619338  PROA      94              0.0000000000
      1482        93  LYS       HD1            88.5733805073       58.6670620327       74.7738649392  PROA      94              0.0000000000
      1483        93  LYS       HD2            87.1224569991       57.6434230048       74.6682275872  PROA      94              0.0000000000
      1484        93  LYS       CE             87.3594518892       59.0947287108       73.0714541006  PROA      94              0.0000000000
      1485        93  LYS       HE1            88.1560157566       59.7469797730       72.6478406026  PROA      94              0.0000000000
      1486        93  LYS       HE2            86.5861002831       59.7255794855       73.5611862257  PROA      94              0.0000000000
      1487        93  LYS       NZ             86.7430882587       58.3603929336       71.9668080752  PROA      94              0.0000000000
      1488        93  LYS       HZ1            86.3515274772       57.4213050306       72.2512998597  PROA      94              0.0000000000
      1489        93  LYS       HZ2            87.5008794899       58.2070432294       71.2423204706  PROA      94              0.0000000000
      1490        93  LYS       HZ3            85.9532354158       58.8709015878       71.5223093108  PROA      94              0.0000000000
      1491        93  LYS       C              91.3207238734       58.3333689843       74.4332402931  PROA      94              0.0000000000
      1492        93  LYS       O              90.7712877971       58.7317568659       75.4687194546  PROA      94              0.0000000000
      1493        94  MET       N              92.0742320621       59.1201897628       73.6570389842  PROA      95              0.0000000000
      1494        94  MET       HN             92.4736768178       58.7838591958       72.8100654054  PROA      95              0.0000000000
      1495        94  MET       CA             92.2853056960       60.5350835566       73.9606645325  PROA      95              0.0000000000
      1496        94  MET       HA             92.2599135047       60.6808600499       75.0304604488  PROA      95              0.0000000000
      1497        94  MET       CB             93.6343787794       61.0168103953       73.4274450011  PROA      95              0.0000000000
      1498        94  MET       HB1            93.7030086679       62.1254084774       73.4865094756  PROA      95              0.0000000000
      1499        94  MET       HB2            93.7034698571       60.7540699413       72.3455886839  PROA      95              0.0000000000
      1500        94  MET       CG             94.8179555060       60.3927771300       74.1665888408  PROA      95              0.0000000000
      1501        94  MET       HG1            95.7507306644       60.6613849937       73.6252554233  PROA      95              0.0000000000
      1502        94  MET       HG2            94.7329910582       59.2854655899       74.1213204635  PROA      95              0.0000000000
      1503        94  MET       SD             94.9689609439       60.9379852457       75.8734088279  PROA      95              0.0000000000
      1504        94  MET       CE             95.5122925486       62.6205265914       75.5410379699  PROA      95              0.0000000000
      1505        94  MET       HE1            94.6929375225       63.2370478793       75.1143339373  PROA      95              0.0000000000
      1506        94  MET       HE2            96.3596075401       62.6365638672       74.8224805635  PROA      95              0.0000000000
      1507        94  MET       HE3            95.8576411825       63.1309135735       76.4654315594  PROA      95              0.0000000000
      1508        94  MET       C              91.1539544865       61.3754789766       73.3766397224  PROA      95              0.0000000000
      1509        94  MET       O              90.5618505058       60.9890604152       72.3706399355  PROA      95              0.0000000000
      1510        95  GLU       N              90.8938051111       62.5501046533       73.9635109368  PROA      96              0.0000000000
      1511        95  GLU       HN             91.3144601041       62.8297453027       74.8269532343  PROA      96              0.0000000000
      1512        95  GLU       CA             89.9159177854       63.5000946231       73.4236661116  PROA      96              0.0000000000
      1513        95  GLU       HA             88.9624981534       63.0058192845       73.2991724324  PROA      96              0.0000000000
      1514        95  GLU       CB             89.7936636217       64.7478441733       74.3025267259  PROA      96              0.0000000000
      1515        95  GLU       HB1            89.3222173091       65.5715712237       73.7156241428  PROA      96              0.0000000000
      1516        95  GLU       HB2            90.7981197863       65.0968917803       74.5893663052  PROA      96              0.0000000000
      1517        95  GLU       CG             88.9679566049       64.5959062885       75.5863381612  PROA      96              0.0000000000
      1518        95  GLU       HG1            87.9218985689       64.3138893232       75.3442826518  PROA      96              0.0000000000
      1519        95  GLU       HG2            88.9657496402       65.5526054047       76.1523391808  PROA      96              0.0000000000
      1520        95  GLU       CD             89.5390299690       63.5331363866       76.5070413427  PROA      96              0.0000000000
      1521        95  GLU       OE1            90.7368062919       63.5373886645       76.7902140786  PROA      96              0.0000000000
      1522        95  GLU       OE2            88.7864103493       62.6712569189       76.9492375563  PROA      96              0.0000000000
      1523        95  GLU       C              90.4505029620       63.9113198468       72.0423039200  PROA      96              0.0000000000
      1524        95  GLU       O              91.6607119550       63.9812883959       71.8604671932  PROA      96              0.0000000000
      1525        96  LYS       N              89.5606974537       64.0745327912       71.0563542802  PROA      97              0.0000000000
      1526        96  LYS       HN             88.5863044966       63.9915982185       71.2285933019  PROA      97              0.0000000000
      1527        96  LYS       CA             89.9429508717       64.2710833379       69.6483872326  PROA      97              0.0000000000
      1528        96  LYS       HA             90.4647602235       63.3568901547       69.4205210892  PROA      97              0.0000000000
      1529        96  LYS       CB             88.7242579247       64.3388569892       68.7204496090  PROA      97              0.0000000000
      1530        96  LYS       HB1            88.2575273820       65.3496742936       68.7762861228  PROA      97              0.0000000000
      1531        96  LYS       HB2            87.9618242478       63.6041181545       69.0607557411  PROA      97              0.0000000000
      1532        96  LYS       CG             89.0821420075       64.0268995173       67.2578315731  PROA      97              0.0000000000
      1533        96  LYS       HG1            89.7527841833       64.8322585551       66.8764378770  PROA      97              0.0000000000
      1534        96  LYS       HG2            88.1523583716       64.0739095155       66.6455154635  PROA      97              0.0000000000
      1535        96  LYS       CD             89.7821676334       62.6764598319       67.0282520024  PROA      97              0.0000000000
      1536        96  LYS       HD1            90.7456149462       62.6257941260       67.5753285346  PROA      97              0.0000000000
      1537        96  LYS       HD2            90.0427614064       62.6174063649       65.9504445811  PROA      97              0.0000000000
      1538        96  LYS       CE             88.8986648893       61.4694231142       67.3493115970  PROA      97              0.0000000000
      1539        96  LYS       HE1            87.9441318717       61.5219474718       66.7819887438  PROA      97              0.0000000000
      1540        96  LYS       HE2            88.6719266687       61.4360454616       68.4378828527  PROA      97              0.0000000000
      1541        96  LYS       NZ             89.5636684910       60.2102328348       66.9909220743  PROA      97              0.0000000000
      1542        96  LYS       HZ1            90.5769903659       60.2375456344       67.1769766853  PROA      97              0.0000000000
      1543        96  LYS       HZ2            89.4871144465       60.0224331007       65.9478562399  PROA      97              0.0000000000
      1544        96  LYS       HZ3            89.2216849552       59.3353510459       67.4587813867  PROA      97              0.0000000000
      1545        96  LYS       C              90.9970299706       65.3583867653       69.4039869257  PROA      97              0.0000000000
      1546        96  LYS       O              91.8544078580       65.1616675360       68.5436836635  PROA      97              0.0000000000
      1547        97  ARG       N              90.9498572918       66.4833215040       70.1487718424  PROA      98              0.0000000000
      1548        97  ARG       HN             90.2019959903       66.6423903554       70.7805549178  PROA      98              0.0000000000
      1549        97  ARG       CA             91.8998187090       67.5963116501       69.9398215121  PROA      98              0.0000000000
      1550        97  ARG       HA             91.8503245463       67.8510806382       68.8922201295  PROA      98              0.0000000000
      1551        97  ARG       CB             91.4441810127       68.8209999897       70.7250359799  PROA      98              0.0000000000
      1552        97  ARG       HB1            90.3911328991       69.0122239124       70.4043617200  PROA      98              0.0000000000
      1553        97  ARG       HB2            92.0363961590       69.7091304637       70.4154095776  PROA      98              0.0000000000
      1554        97  ARG       CG             91.4927914558       68.7332369315       72.2462091030  PROA      98              0.0000000000
      1555        97  ARG       HG1            92.5359676293       68.9278916325       72.5847744385  PROA      98              0.0000000000
      1556        97  ARG       HG2            91.2072408349       67.7252621158       72.6158274401  PROA      98              0.0000000000
      1557        97  ARG       CD             90.5158646582       69.7647506436       72.7942332758  PROA      98              0.0000000000
      1558        97  ARG       HD1            89.5651022073       69.2245371467       73.0266666977  PROA      98              0.0000000000
      1559        97  ARG       HD2            90.2869625651       70.5294552435       72.0180662299  PROA      98              0.0000000000
      1560        97  ARG       NE             91.0308908727       70.4574837067       73.9702931814  PROA      98              0.0000000000
      1561        97  ARG       HE             92.0114731476       70.5537382292       74.2103195399  PROA      98              0.0000000000
      1562        97  ARG       CZ             90.1844983196       71.1861372990       74.7389495342  PROA      98              0.0000000000
      1563        97  ARG       NH1            88.8701404869       71.1901618898       74.4749925480  PROA      98              0.0000000000
      1564        97  ARG       HH11           88.5425052906       70.7618592928       73.6436224106  PROA      98              0.0000000000
      1565        97  ARG       HH12           88.2253393972       71.7029315010       75.0484799754  PROA      98              0.0000000000
      1566        97  ARG       NH2            90.6734302520       71.9042810040       75.7515793700  PROA      98              0.0000000000
      1567        97  ARG       HH21           91.6648987252       72.1663268160       75.7316730443  PROA      98              0.0000000000
      1568        97  ARG       HH22           90.0812648848       72.4453403214       76.3276746567  PROA      98              0.0000000000
      1569        97  ARG       C              93.3811681208       67.2335202817       70.1769044997  PROA      98              0.0000000000
      1570        97  ARG       O              94.2591705024       67.9207973370       69.6509995014  PROA      98              0.0000000000
      1571        98  PHE       N              93.6562623327       66.1679629402       70.9660684412  PROA      99              0.0000000000
      1572        98  PHE       HN             92.9107678015       65.6227512108       71.3479368610  PROA      99              0.0000000000
      1573        98  PHE       CA             95.0156061700       65.7220076886       71.2924397723  PROA      99              0.0000000000
      1574        98  PHE       HA             95.6658072898       66.5877702055       71.3326215435  PROA      99              0.0000000000
      1575        98  PHE       CB             95.0414382542       65.0195473203       72.6477715156  PROA      99              0.0000000000
      1576        98  PHE       HB1            96.0746268464       64.6988253417       72.9090951008  PROA      99              0.0000000000
      1577        98  PHE       HB2            94.3887127201       64.1194689223       72.6254986172  PROA      99              0.0000000000
      1578        98  PHE       CG             94.5697818096       65.9488686498       73.7409741796  PROA      99              0.0000000000
      1579        98  PHE       CD1            95.3989105017       66.9674778262       74.1928004267  PROA      99              0.0000000000
      1580        98  PHE       HD1            96.3731170435       67.1093307173       73.7515231699  PROA      99              0.0000000000
      1581        98  PHE       CE1            94.9724801470       67.8131176162       75.2101875203  PROA      99              0.0000000000
      1582        98  PHE       HE1            95.6157798272       68.6161227455       75.5466118530  PROA      99              0.0000000000
      1583        98  PHE       CZ             93.7145746051       67.6418341418       75.7749411116  PROA      99              0.0000000000
      1584        98  PHE       HZ             93.3802782669       68.3156498203       76.5530446217  PROA      99              0.0000000000
      1585        98  PHE       CD2            93.3115120448       65.7783000555       74.3045631731  PROA      99              0.0000000000
      1586        98  PHE       HD2            92.7044462788       64.9634425696       73.9508959002  PROA      99              0.0000000000
      1587        98  PHE       CE2            92.8847174672       66.6246547256       75.3207856689  PROA      99              0.0000000000
      1588        98  PHE       HE2            91.9141930784       66.4969658017       75.7792149235  PROA      99              0.0000000000
      1589        98  PHE       C              95.6151711936       64.7961721780       70.2360779073  PROA      99              0.0000000000
      1590        98  PHE       O              96.7882460779       64.4601709497       70.3189723608  PROA      99              0.0000000000
      1591        99  VAL       N              94.8122063596       64.3471463982       69.2799182322  PROA      100             0.0000000000
      1592        99  VAL       HN             93.8751749311       64.6812787343       69.1851278388  PROA      100             0.0000000000
      1593        99  VAL       CA             95.2579204462       63.3560342138       68.3114588417  PROA      100             0.0000000000
      1594        99  VAL       HA             95.9904538516       62.7189667153       68.7878207915  PROA      100             0.0000000000
      1595        99  VAL       CB             94.0864907024       62.4415438716       67.9138198479  PROA      100             0.0000000000
      1596        99  VAL       HB             93.3497754422       63.0574973761       67.3389159383  PROA      100             0.0000000000
      1597        99  VAL       CG1            94.5332044993       61.2854819033       67.0129516504  PROA      100             0.0000000000
      1598        99  VAL       HG11           95.2995648340       60.6672248580       67.5253233940  PROA      100             0.0000000000
      1599        99  VAL       HG12           94.9720357235       61.6518093566       66.0614800988  PROA      100             0.0000000000
      1600        99  VAL       HG13           93.6702906477       60.6321625734       66.7603124791  PROA      100             0.0000000000
      1601        99  VAL       CG2            93.3519594319       61.9164734587       69.1530207493  PROA      100             0.0000000000
      1602        99  VAL       HG21           92.8139773218       62.7293806443       69.6851535261  PROA      100             0.0000000000
      1603        99  VAL       HG22           94.0715528214       61.4514926975       69.8594424483  PROA      100             0.0000000000
      1604        99  VAL       HG23           92.6052095229       61.1465804187       68.8646256000  PROA      100             0.0000000000
      1605        99  VAL       C              95.9327680896       63.9804607971       67.0952408923  PROA      100             0.0000000000
      1606        99  VAL       O              95.3868332511       64.8764739963       66.4592994650  PROA      100             0.0000000000
      1607       100  PHE       N              97.1260043395       63.4909931180       66.7891140510  PROA      101             0.0000000000
      1608       100  PHE       HN             97.5538795216       62.8041723628       67.3848252132  PROA      101             0.0000000000
      1609       100  PHE       CA             97.8709673954       63.8666468539       65.5940360971  PROA      101             0.0000000000
      1610       100  PHE       HA             97.2950045938       64.5680048916       65.0060384865  PROA      101             0.0000000000
      1611       100  PHE       CB             99.2161638654       64.4847981676       65.9726670658  PROA      101             0.0000000000
      1612       100  PHE       HB1            99.7405838438       64.8722246225       65.0715690112  PROA      101             0.0000000000
      1613       100  PHE       HB2            99.8694602288       63.7386386635       66.4732785703  PROA      101             0.0000000000
      1614       100  PHE       CG             98.9799122416       65.6387085474       66.9163025916  PROA      101             0.0000000000
      1615       100  PHE       CD1            99.3127173879       65.5162832447       68.2612006472  PROA      101             0.0000000000
      1616       100  PHE       HD1            99.7191000556       64.5875540120       68.6316999955  PROA      101             0.0000000000
      1617       100  PHE       CE1            99.0709610261       66.5695160142       69.1344535285  PROA      101             0.0000000000
      1618       100  PHE       HE1            99.2952287756       66.4688534572       70.1873682576  PROA      101             0.0000000000
      1619       100  PHE       CZ             98.4955194695       67.7442082763       68.6633493953  PROA      101             0.0000000000
      1620       100  PHE       HZ             98.3235288150       68.5703401750       69.3372715406  PROA      101             0.0000000000
      1621       100  PHE       CD2            98.4181122764       66.8177519857       66.4418857183  PROA      101             0.0000000000
      1622       100  PHE       HD2            98.2145172800       66.9195712588       65.3872398193  PROA      101             0.0000000000
      1623       100  PHE       CE2            98.1758400891       67.8693040649       67.3168442384  PROA      101             0.0000000000
      1624       100  PHE       HE2            97.9447240585       68.7760523218       66.8677290698  PROA      101             0.0000000000
      1625       100  PHE       C              98.0672477272       62.6179238210       64.7506744792  PROA      101             0.0000000000
      1626       100  PHE       O              98.2367155929       61.5239499911       65.2969710121  PROA      101             0.0000000000
      1627       101  ASN       N              98.0122980683       62.7705964751       63.4293226731  PROA      102             0.0000000000
      1628       101  ASN       HN             97.8306013144       63.6769509548       63.0228157151  PROA      102             0.0000000000
      1629       101  ASN       CA             98.2919985907       61.6871039553       62.5101722081  PROA      102             0.0000000000
      1630       101  ASN       HA             98.1955528809       60.7317636887       63.0056694468  PROA      102             0.0000000000
      1631       101  ASN       CB             97.5036469323       61.7883319162       61.2200285872  PROA      102             0.0000000000
      1632       101  ASN       HB1            98.0352231711       61.3224781265       60.3603340753  PROA      102             0.0000000000
      1633       101  ASN       HB2            97.3133266353       62.8519359995       60.9564354689  PROA      102             0.0000000000
      1634       101  ASN       CG             96.1616120880       61.0944368628       61.3194173775  PROA      102             0.0000000000
      1635       101  ASN       OD1            95.2111477299       61.5110226631       60.6797027731  PROA      102             0.0000000000
      1636       101  ASN       ND2            96.1067531551       59.9677579781       62.0394432022  PROA      102             0.0000000000
      1637       101  ASN       HD21           95.2929001852       59.4159249770       61.8657635592  PROA      102             0.0000000000
      1638       101  ASN       HD22           96.9172714373       59.6111984110       62.4876887505  PROA      102             0.0000000000
      1639       101  ASN       C              99.7777806570       61.8203093357       62.1908088130  PROA      102             0.0000000000
      1640       101  ASN       O             100.1813467535       62.7960562584       61.5541547872  PROA      102             0.0000000000
      1641       102  LYS       N             100.6025424298       60.8921231266       62.7034845188  PROA      103             0.0000000000
      1642       102  LYS       HN            100.2496033612       60.1100947376       63.2234329048  PROA      103             0.0000000000
      1643       102  LYS       CA            102.0497809065       60.9023937048       62.4623926137  PROA      103             0.0000000000
      1644       102  LYS       HA            102.3992949358       61.9266218802       62.4501635399  PROA      103             0.0000000000
      1645       102  LYS       CB            102.7884318158       60.1251427971       63.5480250839  PROA      103             0.0000000000
      1646       102  LYS       HB1           102.4710714202       59.0609038918       63.5015086184  PROA      103             0.0000000000
      1647       102  LYS       HB2           102.4771064147       60.5233230852       64.5391171362  PROA      103             0.0000000000
      1648       102  LYS       CG            104.3011789804       60.2694182640       63.4013328696  PROA      103             0.0000000000
      1649       102  LYS       HG1           104.5525141242       61.3516009382       63.4867894116  PROA      103             0.0000000000
      1650       102  LYS       HG2           104.6259596373       59.9967743714       62.3788113542  PROA      103             0.0000000000
      1651       102  LYS       CD            105.0923535450       59.4931106157       64.4539444995  PROA      103             0.0000000000
      1652       102  LYS       HD1           104.7716511637       59.8432894214       65.4596352305  PROA      103             0.0000000000
      1653       102  LYS       HD2           106.1754924460       59.6883998656       64.3703180789  PROA      103             0.0000000000
      1654       102  LYS       CE            104.8903666717       57.9806441050       64.3735184040  PROA      103             0.0000000000
      1655       102  LYS       HE1           103.8406983412       57.7085665409       64.6131399879  PROA      103             0.0000000000
      1656       102  LYS       HE2           105.5662480521       57.4810470495       65.0979780574  PROA      103             0.0000000000
      1657       102  LYS       NZ            105.2016812984       57.4990510412       63.0239802148  PROA      103             0.0000000000
      1658       102  LYS       HZ1           106.2179900078       57.4071590244       62.7784281537  PROA      103             0.0000000000
      1659       102  LYS       HZ2           104.9116571885       58.1656164660       62.2548139455  PROA      103             0.0000000000
      1660       102  LYS       HZ3           104.7711967428       56.5901600484       62.8051028964  PROA      103             0.0000000000
      1661       102  LYS       C             102.3017661164       60.2947435529       61.0815074820  PROA      103             0.0000000000
      1662       102  LYS       O             101.9924338730       59.1218423076       60.8541174384  PROA      103             0.0000000000
      1663       103  ILE       N             102.8581036224       61.1053331322       60.1711876957  PROA      104             0.0000000000
      1664       103  ILE       HN            103.0917239048       62.0556111822       60.3998264096  PROA      104             0.0000000000
      1665       103  ILE       CA            103.1415046232       60.7155593284       58.7922887674  PROA      104             0.0000000000
      1666       103  ILE       HA            102.6951711232       59.7556579991       58.5890624974  PROA      104             0.0000000000
      1667       103  ILE       CB            102.5390444466       61.7490726082       57.8385414025  PROA      104             0.0000000000
      1668       103  ILE       HB            103.0413560653       62.7145832929       58.0092082415  PROA      104             0.0000000000
      1669       103  ILE       CG2           102.7580261323       61.3600087345       56.3746092580  PROA      104             0.0000000000
      1670       103  ILE       HG21          102.2626837457       60.3914798701       56.1470060439  PROA      104             0.0000000000
      1671       103  ILE       HG22          103.8362005591       61.2762148218       56.1274445037  PROA      104             0.0000000000
      1672       103  ILE       HG23          102.3355420452       62.1305628592       55.6942945888  PROA      104             0.0000000000
      1673       103  ILE       CG1           101.0635373090       61.9853606476       58.1651185745  PROA      104             0.0000000000
      1674       103  ILE       HG11          100.9251392722       62.2821042006       59.2253740603  PROA      104             0.0000000000
      1675       103  ILE       HG12          100.5156959061       61.0369833141       57.9899109784  PROA      104             0.0000000000
      1676       103  ILE       CD            100.4460421391       63.0985781688       57.3199538181  PROA      104             0.0000000000
      1677       103  ILE       HD1           100.1934656008       62.7179224312       56.3056390570  PROA      104             0.0000000000
      1678       103  ILE       HD2           101.1738969855       63.9224453738       57.1807519069  PROA      104             0.0000000000
      1679       103  ILE       HD3            99.5180178169       63.4974884617       57.7822236177  PROA      104             0.0000000000
      1680       103  ILE       C             104.6482804919       60.5960875911       58.5679965797  PROA      104             0.0000000000
      1681       103  ILE       O             105.3938490298       61.5291935361       58.8809851587  PROA      104             0.0000000000
      1682       104  GLU       N             105.0842080560       59.4436497606       58.0368005651  PROA      105             0.0000000000
      1683       104  GLU       HN            104.4213762205       58.7264183156       57.8375634255  PROA      105             0.0000000000
      1684       104  GLU       CA            106.4802290454       59.1765828786       57.6775490132  PROA      105             0.0000000000
      1685       104  GLU       HA            107.1193441379       59.8342991558       58.2508062922  PROA      105             0.0000000000
      1686       104  GLU       CB            106.8432967065       57.7157916865       57.9578791159  PROA      105             0.0000000000
      1687       104  GLU       HB1           107.9194114757       57.6539104632       58.2280083652  PROA      105             0.0000000000
      1688       104  GLU       HB2           106.7038014153       57.0964841825       57.0392855623  PROA      105             0.0000000000
      1689       104  GLU       CG            105.9889011763       57.0209447441       59.0298870471  PROA      105             0.0000000000
      1690       104  GLU       HG1           106.3033206296       55.9554167771       59.0958345059  PROA      105             0.0000000000
      1691       104  GLU       HG2           104.9101819488       57.0115727883       58.7719864173  PROA      105             0.0000000000
      1692       104  GLU       CD            106.1544169521       57.6234356638       60.4152787677  PROA      105             0.0000000000
      1693       104  GLU       OE1           106.9399422280       57.1143815582       61.2112454495  PROA      105             0.0000000000
      1694       104  GLU       OE2           105.4193861593       58.5378879375       60.7762950730  PROA      105             0.0000000000
      1695       104  GLU       C             106.5995866866       59.5098777271       56.1858693232  PROA      105             0.0000000000
      1696       104  GLU       O             105.9627986217       58.8554614247       55.3496180073  PROA      105             0.0000000000
      1697       105  ILE       N             107.3406560594       60.5872300694       55.8692479164  PROA      106             0.0000000000
      1698       105  ILE       HN            107.7330724473       61.1587984007       56.5936539187  PROA      106             0.0000000000
      1699       105  ILE       CA            107.5322178638       61.0523032818       54.4899738384  PROA      106             0.0000000000
      1700       105  ILE       HA            107.3561136096       60.2296309329       53.8123964616  PROA      106             0.0000000000
      1701       105  ILE       CB            106.5050102842       62.1504718333       54.1861705784  PROA      106             0.0000000000
      1702       105  ILE       HB            105.4963656603       61.6638613791       54.1842173023  PROA      106             0.0000000000
      1703       105  ILE       CG2           106.4620551383       63.1968446686       55.3021579193  PROA      106             0.0000000000
      1704       105  ILE       HG21          107.4287607147       63.7306932215       55.4074613288  PROA      106             0.0000000000
      1705       105  ILE       HG22          106.1862904248       62.7613271953       56.2851893313  PROA      106             0.0000000000
      1706       105  ILE       HG23          105.6823378656       63.9629204315       55.1027315971  PROA      106             0.0000000000
      1707       105  ILE       CG1           106.7238615309       62.7613146559       52.8028336064  PROA      106             0.0000000000
      1708       105  ILE       HG11          106.6961270995       61.9811524821       52.0171470180  PROA      106             0.0000000000
      1709       105  ILE       HG12          107.7241651565       63.2513306433       52.7656398775  PROA      106             0.0000000000
      1710       105  ILE       CD            105.6983868637       63.8506371522       52.4879063039  PROA      106             0.0000000000
      1711       105  ILE       HD1           105.8774982740       64.7550347312       53.1116819874  PROA      106             0.0000000000
      1712       105  ILE       HD2           104.6655529786       63.4926197483       52.6910634424  PROA      106             0.0000000000
      1713       105  ILE       HD3           105.7730563040       64.1549497236       51.4227226818  PROA      106             0.0000000000
      1714       105  ILE       C             108.9715307281       61.5172975528       54.2677379129  PROA      106             0.0000000000
      1715       105  ILE       O             109.4559824152       62.4078286148       54.9745695693  PROA      106             0.0000000000
      1716       106  ASN       N             109.6502914136       60.8805007759       53.2850351110  PROA      107             0.0000000000
      1717       106  ASN       HN            109.1488782900       60.2365504480       52.7164918342  PROA      107             0.0000000000
      1718       106  ASN       CA            111.0343001338       61.1390013757       52.8777780640  PROA      107             0.0000000000
      1719       106  ASN       HA            111.3408138812       60.3375863151       52.2196218236  PROA      107             0.0000000000
      1720       106  ASN       CB            111.1958809344       62.4921187949       52.1792239183  PROA      107             0.0000000000
      1721       106  ASN       HB1           112.2327858387       62.6364627724       51.8039762178  PROA      107             0.0000000000
      1722       106  ASN       HB2           110.9734683389       63.3098881726       52.9077101380  PROA      107             0.0000000000
      1723       106  ASN       CG            110.2747801350       62.6094951454       50.9903121849  PROA      107             0.0000000000
      1724       106  ASN       OD1           110.0887224970       61.6741001369       50.2192916058  PROA      107             0.0000000000
      1725       106  ASN       ND2           109.6843746019       63.8158025585       50.8987822364  PROA      107             0.0000000000
      1726       106  ASN       HD21          108.9638719559       63.9314332736       50.2208332814  PROA      107             0.0000000000
      1727       106  ASN       HD22          109.8128835239       64.4940218921       51.6223325271  PROA      107             0.0000000000
      1728       106  ASN       C             112.0035004588       61.1643373771       54.0688392787  PROA      107             0.0000000000
      1729       106  ASN       O             112.6912217637       62.1638992502       54.2973156856  PROA      107             0.0000000000
      1730       107  ASN       N             112.0178094811       60.0560612917       54.8455054685  PROA      108             0.0000000000
      1731       107  ASN       HN            111.4007958641       59.3216033689       54.5824520466  PROA      108             0.0000000000
      1732       107  ASN       CA            112.8529873264       59.8246030456       56.0384874662  PROA      108             0.0000000000
      1733       107  ASN       HA            112.5080398887       58.8918349793       56.4621631339  PROA      108             0.0000000000
      1734       107  ASN       CB            114.3315514422       59.6911803544       55.6676228804  PROA      108             0.0000000000
      1735       107  ASN       HB1           114.7505096503       60.6582648406       55.3252706487  PROA      108             0.0000000000
      1736       107  ASN       HB2           114.3748260537       58.9786831842       54.8223128627  PROA      108             0.0000000000
      1737       107  ASN       CG            115.1014564830       59.0942512418       56.8284100542  PROA      108             0.0000000000
      1738       107  ASN       OD1           114.8949186219       57.9457992179       57.2055533434  PROA      108             0.0000000000
      1739       107  ASN       ND2           116.0465228427       59.9078744780       57.3302385162  PROA      108             0.0000000000
      1740       107  ASN       HD21          116.6347880148       59.5477200402       58.0526422639  PROA      108             0.0000000000
      1741       107  ASN       HD22          116.0833050651       60.8591997592       57.0490902264  PROA      108             0.0000000000
      1742       107  ASN       C             112.6757859008       60.8849795958       57.1440905716  PROA      108             0.0000000000
      1743       107  ASN       O             113.5340869290       61.0251841906       58.0178828905  PROA      108             0.0000000000
      1744       108  LYS       N             111.5418092545       61.6074123387       57.1067154793  PROA      109             0.0000000000
      1745       108  LYS       HN            110.8847056797       61.5276484968       56.3557480249  PROA      109             0.0000000000
      1746       108  LYS       CA            111.1816185177       62.6453753446       58.0668828769  PROA      109             0.0000000000
      1747       108  LYS       HA            111.8643059350       62.6237746749       58.9041253377  PROA      109             0.0000000000
      1748       108  LYS       CB            111.2941788066       63.9679043693       57.3726112009  PROA      109             0.0000000000
      1749       108  LYS       HB1           110.9276501247       64.7849675356       58.0274533303  PROA      109             0.0000000000
      1750       108  LYS       HB2           110.5882278681       63.9597269535       56.5040911163  PROA      109             0.0000000000
      1751       108  LYS       CG            112.6861407944       64.2742309796       56.8067527092  PROA      109             0.0000000000
      1752       108  LYS       HG1           112.5537196141       65.0053782222       55.9763553592  PROA      109             0.0000000000
      1753       108  LYS       HG2           113.1244864114       63.3849591708       56.3137962341  PROA      109             0.0000000000
      1754       108  LYS       CD            113.6770655547       64.7729638638       57.8505609434  PROA      109             0.0000000000
      1755       108  LYS       HD1           114.7076344137       64.8677406267       57.4594188403  PROA      109             0.0000000000
      1756       108  LYS       HD2           113.7232220588       64.0138469987       58.6666454392  PROA      109             0.0000000000
      1757       108  LYS       CE            113.2252625179       66.1002844529       58.4537152103  PROA      109             0.0000000000
      1758       108  LYS       HE1           113.9959932094       66.5088873228       59.1406316726  PROA      109             0.0000000000
      1759       108  LYS       HE2           112.2763937400       66.0080438936       59.0186920608  PROA      109             0.0000000000
      1760       108  LYS       NZ            113.0253008308       67.0697920803       57.3768734001  PROA      109             0.0000000000
      1761       108  LYS       HZ1           112.1685832534       66.7780477054       56.8154350759  PROA      109             0.0000000000
      1762       108  LYS       HZ2           113.8052671465       67.1453582404       56.7110758156  PROA      109             0.0000000000
      1763       108  LYS       HZ3           112.7621556778       68.0165716310       57.7402884333  PROA      109             0.0000000000
      1764       108  LYS       C             109.7971623833       62.3558704606       58.6398611784  PROA      109             0.0000000000
      1765       108  LYS       O             109.1171387163       61.4114659317       58.2118542882  PROA      109             0.0000000000
      1766       109  LEU       N             109.3814714526       63.1786954871       59.6081142579  PROA      110             0.0000000000
      1767       109  LEU       HN            109.9736464640       63.8989466045       59.9700956327  PROA      110             0.0000000000
      1768       109  LEU       CA            108.0867664042       63.0544525364       60.2690654866  PROA      110             0.0000000000
      1769       109  LEU       HA            107.5210096291       62.2545657607       59.8106688370  PROA      110             0.0000000000
      1770       109  LEU       CB            108.2410266474       62.7390250764       61.7608440543  PROA      110             0.0000000000
      1771       109  LEU       HB1           107.2143919254       62.7264746311       62.2011211808  PROA      110             0.0000000000
      1772       109  LEU       HB2           108.8038306468       63.5548373159       62.2665369937  PROA      110             0.0000000000
      1773       109  LEU       CG            108.9021605070       61.3988869712       62.1018732006  PROA      110             0.0000000000
      1774       109  LEU       HG            108.5717210806       60.6683000612       61.3177215989  PROA      110             0.0000000000
      1775       109  LEU       CD1           110.4318209755       61.4412782168       62.1131795483  PROA      110             0.0000000000
      1776       109  LEU       HD11          110.7816822177       62.1859248526       62.8591013057  PROA      110             0.0000000000
      1777       109  LEU       HD12          110.8456033018       61.7175794199       61.1254569370  PROA      110             0.0000000000
      1778       109  LEU       HD13          110.8324661878       60.4436218811       62.3927633449  PROA      110             0.0000000000
      1779       109  LEU       CD2           108.3802083789       60.8760753814       63.4339719273  PROA      110             0.0000000000
      1780       109  LEU       HD21          107.2850458061       61.0354904708       63.4701060933  PROA      110             0.0000000000
      1781       109  LEU       HD22          108.8397427171       61.4466021396       64.2675359647  PROA      110             0.0000000000
      1782       109  LEU       HD23          108.6055194357       59.7941972919       63.5512794826  PROA      110             0.0000000000
      1783       109  LEU       C             107.2705006183       64.3077656132       60.1121626553  PROA      110             0.0000000000
      1784       109  LEU       O             107.8034837121       65.4164046571       60.1709120555  PROA      110             0.0000000000
      1785       110  GLU       N             105.9680524547       64.1276083561       59.9306326471  PROA      111             0.0000000000
      1786       110  GLU       HN            105.6004992652       63.2079615910       59.7564837037  PROA      111             0.0000000000
      1787       110  GLU       CA            105.0008626888       65.2089967733       59.8682383536  PROA      111             0.0000000000
      1788       110  GLU       HA            105.4367645319       66.1573475045       60.1552852462  PROA      111             0.0000000000
      1789       110  GLU       CB            104.3153171537       65.3049994635       58.5049537895  PROA      111             0.0000000000
      1790       110  GLU       HB1           103.3457135787       65.8263218795       58.6355697631  PROA      111             0.0000000000
      1791       110  GLU       HB2           104.1249145230       64.2801720707       58.1439067465  PROA      111             0.0000000000
      1792       110  GLU       CG            105.0478242007       66.0265019221       57.3783777254  PROA      111             0.0000000000
      1793       110  GLU       HG1           105.9257073001       65.4469940620       57.0321383554  PROA      111             0.0000000000
      1794       110  GLU       HG2           105.3776107240       67.0367523510       57.6875715591  PROA      111             0.0000000000
      1795       110  GLU       CD            104.0657672934       66.1726154195       56.2321805012  PROA      111             0.0000000000
      1796       110  GLU       OE1           103.4073340182       65.1958430863       55.8831684225  PROA      111             0.0000000000
      1797       110  GLU       OE2           103.9182782427       67.2749047527       55.7124505658  PROA      111             0.0000000000
      1798       110  GLU       C             103.9069871881       64.8422301149       60.8498821827  PROA      111             0.0000000000
      1799       110  GLU       O             103.5801436687       63.6617719193       60.9908387798  PROA      111             0.0000000000
      1800       111  PHE       N             103.3623690145       65.8356439279       61.5432839718  PROA      112             0.0000000000
      1801       111  PHE       HN            103.6654911707       66.7720100927       61.3975107305  PROA      112             0.0000000000
      1802       111  PHE       CA            102.2803671243       65.6021248777       62.5085542773  PROA      112             0.0000000000
      1803       111  PHE       HA            101.9817036011       64.5608289811       62.5023627503  PROA      112             0.0000000000
      1804       111  PHE       CB            102.7104462395       65.9998388395       63.9199197719  PROA      112             0.0000000000
      1805       111  PHE       HB1           101.9173408359       65.7659435568       64.6630777130  PROA      112             0.0000000000
      1806       111  PHE       HB2           102.9153764882       67.0902018209       63.9761874431  PROA      112             0.0000000000
      1807       111  PHE       CG            103.9703295683       65.2734499974       64.3250731351  PROA      112             0.0000000000
      1808       111  PHE       CD1           103.8926909647       63.9879654436       64.8465496056  PROA      112             0.0000000000
      1809       111  PHE       HD1           102.9305267530       63.5054588634       64.9456694334  PROA      112             0.0000000000
      1810       111  PHE       CE1           105.0526866424       63.3242323882       65.2269499983  PROA      112             0.0000000000
      1811       111  PHE       HE1           104.9904703990       62.3241613383       65.6301441047  PROA      112             0.0000000000
      1812       111  PHE       CZ            106.2893824416       63.9420705517       65.0829065881  PROA      112             0.0000000000
      1813       111  PHE       HZ            107.1928933126       63.4223925520       65.3694957016  PROA      112             0.0000000000
      1814       111  PHE       CD2           105.2078218023       65.8930137235       64.1835571990  PROA      112             0.0000000000
      1815       111  PHE       HD2           105.2684172542       66.8925609299       63.7755909682  PROA      112             0.0000000000
      1816       111  PHE       CE2           106.3677590462       65.2263331434       64.5604492183  PROA      112             0.0000000000
      1817       111  PHE       HE2           107.3277563658       65.7105588946       64.4438978784  PROA      112             0.0000000000
      1818       111  PHE       C             101.0662512253       66.4204899738       62.1017543837  PROA      112             0.0000000000
      1819       111  PHE       O             101.0357533862       67.6398643041       62.3214134933  PROA      112             0.0000000000
      1820       112  GLU       N             100.0949096030       65.7576643275       61.4585657524  PROA      113             0.0000000000
      1821       112  GLU       HN            100.1749442138       64.7746252518       61.2695343734  PROA      113             0.0000000000
      1822       112  GLU       CA             98.8615370327       66.3912380157       60.9881473382  PROA      113             0.0000000000
      1823       112  GLU       HA             99.0482996029       67.4157972216       60.6998484470  PROA      113             0.0000000000
      1824       112  GLU       CB             98.2966417634       65.6004593817       59.7906831480  PROA      113             0.0000000000
      1825       112  GLU       HB1            98.2867724708       64.5199007688       60.0533109512  PROA      113             0.0000000000
      1826       112  GLU       HB2            98.9851102560       65.7083063554       58.9246345929  PROA      113             0.0000000000
      1827       112  GLU       CG             96.8837848838       66.0346453105       59.3673487449  PROA      113             0.0000000000
      1828       112  GLU       HG1            96.8927472831       67.0681323055       58.9675627574  PROA      113             0.0000000000
      1829       112  GLU       HG2            96.1721319495       65.9852033930       60.2082942236  PROA      113             0.0000000000
      1830       112  GLU       CD             96.2684660332       65.0980460871       58.3339937203  PROA      113             0.0000000000
      1831       112  GLU       OE1            96.1976530714       63.8874270971       58.5695636361  PROA      113             0.0000000000
      1832       112  GLU       OE2            95.8204432114       65.5944360009       57.3010529646  PROA      113             0.0000000000
      1833       112  GLU       C              97.8251872193       66.3652956026       62.1043408945  PROA      113             0.0000000000
      1834       112  GLU       O              97.6226097482       65.3183528547       62.7005507996  PROA      113             0.0000000000
      1835       113  SER       N              97.1301799497       67.4870983428       62.3645955917  PROA      114             0.0000000000
      1836       113  SER       HN             97.2531233663       68.2876076736       61.7695132057  PROA      114             0.0000000000
      1837       113  SER       CA             96.0619697065       67.4703316666       63.3658686588  PROA      114             0.0000000000
      1838       113  SER       HA             96.4268800327       67.0838970183       64.3035718395  PROA      114             0.0000000000
      1839       113  SER       CB             95.6028065084       68.9222091757       63.4973785664  PROA      114             0.0000000000
      1840       113  SER       HB1            95.3199436314       69.2970278577       62.4850369130  PROA      114             0.0000000000
      1841       113  SER       HB2            96.4492984315       69.5479314715       63.8588509054  PROA      114             0.0000000000
      1842       113  SER       OG             94.4819294278       69.0631962982       64.3766846574  PROA      114             0.0000000000
      1843       113  SER       HG1            94.8034472868       68.8482165108       65.2609500946  PROA      114             0.0000000000
      1844       113  SER       C              94.9582308475       66.5377215314       62.8500703774  PROA      114             0.0000000000
      1845       113  SER       O              94.5358555847       66.6906870618       61.7004810230  PROA      114             0.0000000000
      1846       114  ALA       N              94.5056539608       65.5577763107       63.6712083233  PROA      115             0.0000000000
      1847       114  ALA       HN             94.8865736902       65.3985740885       64.5843099806  PROA      115             0.0000000000
      1848       114  ALA       CA             93.4395069443       64.6357248224       63.2317079342  PROA      115             0.0000000000
      1849       114  ALA       HA             93.7994709213       64.1268291432       62.3444530828  PROA      115             0.0000000000
      1850       114  ALA       CB             93.1658308839       63.6084606661       64.3259125618  PROA      115             0.0000000000
      1851       114  ALA       HB1            92.5686672952       64.0302963192       65.1621381403  PROA      115             0.0000000000
      1852       114  ALA       HB2            94.1370705091       63.2669848667       64.7440865235  PROA      115             0.0000000000
      1853       114  ALA       HB3            92.6724532277       62.7053047578       63.9185205289  PROA      115             0.0000000000
      1854       114  ALA       C              92.1261559876       65.3384414453       62.8433426264  PROA      115             0.0000000000
      1855       114  ALA       O              91.5052450458       64.9447254639       61.8624805931  PROA      115             0.0000000000
      1856       115  GLN       N              91.7137572751       66.3807754711       63.5803772800  PROA      116             0.0000000000
      1857       115  GLN       HN             92.2387976069       66.6881620318       64.3653681127  PROA      116             0.0000000000
      1858       115  GLN       CA             90.4426471166       67.0353093820       63.2634272453  PROA      116             0.0000000000
      1859       115  GLN       HA             89.7784634999       66.3182984860       62.7977587070  PROA      116             0.0000000000
      1860       115  GLN       CB             89.7667554760       67.4618300982       64.5703903545  PROA      116             0.0000000000
      1861       115  GLN       HB1            89.4853164628       66.4954437162       65.0576163956  PROA      116             0.0000000000
      1862       115  GLN       HB2            88.8165241020       68.0036588104       64.3667891950  PROA      116             0.0000000000
      1863       115  GLN       CG             90.6540131327       68.2800972191       65.5224816156  PROA      116             0.0000000000
      1864       115  GLN       HG1            90.7539269717       69.3126088443       65.1303020231  PROA      116             0.0000000000
      1865       115  GLN       HG2            91.6686246534       67.8488667304       65.6432746134  PROA      116             0.0000000000
      1866       115  GLN       CD             90.0249008474       68.2732736968       66.9008622495  PROA      116             0.0000000000
      1867       115  GLN       OE1            89.3711153890       67.3169207619       67.2945139210  PROA      116             0.0000000000
      1868       115  GLN       NE2            90.1936571486       69.3999762674       67.5989508027  PROA      116             0.0000000000
      1869       115  GLN       HE21           89.6333519222       69.5344062755       68.4263649801  PROA      116             0.0000000000
      1870       115  GLN       HE22           90.8420022565       70.1021397963       67.3195512461  PROA      116             0.0000000000
      1871       115  GLN       C              90.5624727531       68.1742097125       62.2661164341  PROA      116             0.0000000000
      1872       115  GLN       O              89.5459002454       68.6350971314       61.7661483115  PROA      116             0.0000000000
      1873       116  PHE       N              91.7899215009       68.6428319452       62.0033165587  PROA      117             0.0000000000
      1874       116  PHE       HN             92.5957019868       68.2257624239       62.4214938004  PROA      117             0.0000000000
      1875       116  PHE       CA             92.0320947494       69.6849944293       61.0156934148  PROA      117             0.0000000000
      1876       116  PHE       HA             91.1117020255       69.9709818943       60.5265654285  PROA      117             0.0000000000
      1877       116  PHE       CB             92.6535185820       70.9294978360       61.6659900326  PROA      117             0.0000000000
      1878       116  PHE       HB1            92.7594571674       71.7490259674       60.9227991917  PROA      117             0.0000000000
      1879       116  PHE       HB2            93.6679122457       70.6909646021       62.0525347404  PROA      117             0.0000000000
      1880       116  PHE       CG             91.8265179177       71.4534084510       62.8215356045  PROA      117             0.0000000000
      1881       116  PHE       CD1            90.5346663990       71.9754370790       62.5928813566  PROA      117             0.0000000000
      1882       116  PHE       HD1            90.1282773197       71.9829265032       61.5958269339  PROA      117             0.0000000000
      1883       116  PHE       CE1            89.7938354536       72.4877964950       63.6757471559  PROA      117             0.0000000000
      1884       116  PHE       HE1            88.8367457271       72.9494369550       63.5156492770  PROA      117             0.0000000000
      1885       116  PHE       CZ             90.3529870784       72.4692241713       64.9698138193  PROA      117             0.0000000000
      1886       116  PHE       HZ             89.7939547464       72.8741504423       65.7978463854  PROA      117             0.0000000000
      1887       116  PHE       CD2            92.3796512510       71.4302632282       64.1198294134  PROA      117             0.0000000000
      1888       116  PHE       HD2            93.3861959461       71.1007113295       64.2675332784  PROA      117             0.0000000000
      1889       116  PHE       CE2            91.6397744125       71.9426209035       65.2023957515  PROA      117             0.0000000000
      1890       116  PHE       HE2            92.0470711299       71.9436724848       66.1902475047  PROA      117             0.0000000000
      1891       116  PHE       C              92.9658236946       69.1145749627       59.9433343849  PROA      117             0.0000000000
      1892       116  PHE       O              94.1647996112       69.4118182651       59.9714976689  PROA      117             0.0000000000
      1893       117  PRO       N              92.4773524715       68.2479930133       59.0231971184  PROA      118             0.0000000000
      1894       117  PRO       CD             91.1188095963       67.7412573479       58.9086143021  PROA      118             0.0000000000
      1895       117  PRO       HD1            90.4964084592       68.5091579173       58.4069739875  PROA      118             0.0000000000
      1896       117  PRO       HD2            90.6833672562       67.4431476243       59.8775540055  PROA      118             0.0000000000
      1897       117  PRO       CA             93.3706102922       67.7175837267       57.9786099011  PROA      118             0.0000000000
      1898       117  PRO       HA             94.1577754929       67.1520185554       58.4606659343  PROA      118             0.0000000000
      1899       117  PRO       CB             92.4284784977       66.8607774022       57.1290737900  PROA      118             0.0000000000
      1900       117  PRO       HB1            92.9603138394       65.9661119845       56.7356179845  PROA      118             0.0000000000
      1901       117  PRO       HB2            92.0208287936       67.4417397081       56.2718980163  PROA      118             0.0000000000
      1902       117  PRO       CG             91.2826109705       66.4900615667       58.0653058015  PROA      118             0.0000000000
      1903       117  PRO       HG1            90.3658597275       66.1990345531       57.5196298044  PROA      118             0.0000000000
      1904       117  PRO       HG2            91.6160842850       65.6536624659       58.7254830686  PROA      118             0.0000000000
      1905       117  PRO       C              94.0069988519       68.8465243606       57.1845761196  PROA      118             0.0000000000
      1906       117  PRO       O              93.3861313570       69.9039268509       57.0068754518  PROA      118             0.0000000000
      1907       118  ASN       N              95.2550356167       68.6313659666       56.7308778729  PROA      119             0.0000000000
      1908       118  ASN       HN             95.6478518902       67.7129049681       56.8874995816  PROA      119             0.0000000000
      1909       118  ASN       CA             96.0475573934       69.6038259310       55.9576820042  PROA      119             0.0000000000
      1910       118  ASN       HA             96.9159314099       69.0487196308       55.6317428407  PROA      119             0.0000000000
      1911       118  ASN       CB             95.3402992100       70.2277546743       54.7492252258  PROA      119             0.0000000000
      1912       118  ASN       HB1            95.9386393868       71.0530205041       54.3052867137  PROA      119             0.0000000000
      1913       118  ASN       HB2            94.3461945326       70.6454861654       54.9993808141  PROA      119             0.0000000000
      1914       118  ASN       CG             95.1662937248       69.1762526264       53.6833455261  PROA      119             0.0000000000
      1915       118  ASN       OD1            94.0640240986       68.8099242966       53.2991707924  PROA      119             0.0000000000
      1916       118  ASN       ND2            96.3153883687       68.6841997371       53.2065411078  PROA      119             0.0000000000
      1917       118  ASN       HD21           96.2295265600       67.8856758246       52.6078383056  PROA      119             0.0000000000
      1918       118  ASN       HD22           97.1794056718       68.9256567316       53.6381331636  PROA      119             0.0000000000
      1919       118  ASN       C              96.6699180805       70.7005829204       56.8355574402  PROA      119             0.0000000000
      1920       118  ASN       O              97.2760480089       71.6352810473       56.3035546944  PROA      119             0.0000000000
      1921       119  TRP       N              96.5319166735       70.5750322175       58.1798065364  PROA      120             0.0000000000
      1922       119  TRP       HN             96.0036532978       69.8148411247       58.5606630476  PROA      120             0.0000000000
      1923       119  TRP       CA             97.1570798541       71.4688274440       59.1546132305  PROA      120             0.0000000000
      1924       119  TRP       HA             97.7059051543       72.2504290560       58.6481416428  PROA      120             0.0000000000
      1925       119  TRP       CB             96.1015930920       72.0526259155       60.0860750062  PROA      120             0.0000000000
      1926       119  TRP       HB1            96.5726923397       72.5333589419       60.9620590129  PROA      120             0.0000000000
      1927       119  TRP       HB2            95.4320526361       71.2659182909       60.4756847114  PROA      120             0.0000000000
      1928       119  TRP       CG             95.3035834543       73.0949016798       59.3474128038  PROA      120             0.0000000000
      1929       119  TRP       CD1            94.2742553384       72.8963622227       58.4165961120  PROA      120             0.0000000000
      1930       119  TRP       HD1            93.9417168990       71.9075295251       58.1220964039  PROA      120             0.0000000000
      1931       119  TRP       NE1            93.8248617229       74.0866662595       57.9362621884  PROA      120             0.0000000000
      1932       119  TRP       HE1            93.2391417511       74.1885419007       57.1627326165  PROA      120             0.0000000000
      1933       119  TRP       CE2            94.5444121960       75.1118363773       58.5431644425  PROA      120             0.0000000000
      1934       119  TRP       CD2            95.4724808271       74.5195370551       59.4297822457  PROA      120             0.0000000000
      1935       119  TRP       CE3            96.3287805541       75.3161977430       60.1765061076  PROA      120             0.0000000000
      1936       119  TRP       HE3            97.0700166711       74.8648211605       60.8187297644  PROA      120             0.0000000000
      1937       119  TRP       CZ3            96.2757775415       76.6957933300       60.0430269071  PROA      120             0.0000000000
      1938       119  TRP       HZ3            97.0441740386       77.2854425805       60.5143690442  PROA      120             0.0000000000
      1939       119  TRP       CZ2            94.5037682827       76.4947010173       58.4189893248  PROA      120             0.0000000000
      1940       119  TRP       HZ2            93.8242727452       76.9601016379       57.7212010624  PROA      120             0.0000000000
      1941       119  TRP       CH2            95.3692378842       77.2833978353       59.1682607697  PROA      120             0.0000000000
      1942       119  TRP       HH2            95.3661864705       78.3581227696       59.0290573473  PROA      120             0.0000000000
      1943       119  TRP       C              98.1550512557       70.6411776759       59.9547569319  PROA      120             0.0000000000
      1944       119  TRP       O              97.8141374954       69.5692843450       60.4810272952  PROA      120             0.0000000000
      1945       120  TYR       N              99.4032584339       71.1401818329       60.0183862620  PROA      121             0.0000000000
      1946       120  TYR       HN             99.6188912991       72.0132669129       59.5695873848  PROA      121             0.0000000000
      1947       120  TYR       CA            100.5410140418       70.4367966141       60.5986443171  PROA      121             0.0000000000
      1948       120  TYR       HA            100.1981348069       69.5224404698       61.0610792023  PROA      121             0.0000000000
      1949       120  TYR       CB            101.5931704689       70.1093311624       59.5482233391  PROA      121             0.0000000000
      1950       120  TYR       HB1           102.5410668630       69.7244221433       59.9910295782  PROA      121             0.0000000000
      1951       120  TYR       HB2           101.8389497303       71.0462399763       59.0004651965  PROA      121             0.0000000000
      1952       120  TYR       CG            101.1740256193       69.0937530142       58.5192376152  PROA      121             0.0000000000
      1953       120  TYR       CD1           101.3698032057       67.7455397869       58.7801709980  PROA      121             0.0000000000
      1954       120  TYR       HD1           101.7748188561       67.4330906178       59.7261065425  PROA      121             0.0000000000
      1955       120  TYR       CE1           101.1700756457       66.8139390931       57.7718937301  PROA      121             0.0000000000
      1956       120  TYR       HE1           101.3782424999       65.7745384002       57.9530247635  PROA      121             0.0000000000
      1957       120  TYR       CZ            100.7821101856       67.2310896561       56.5066659998  PROA      121             0.0000000000
      1958       120  TYR       OH            100.7413895126       66.3210529197       55.4739182255  PROA      121             0.0000000000
      1959       120  TYR       HH            101.6067246790       65.8577985363       55.5350929445  PROA      121             0.0000000000
      1960       120  TYR       CD2           100.6631406257       69.5009472634       57.2932101413  PROA      121             0.0000000000
      1961       120  TYR       HD2           100.4956416446       70.5500009504       57.0963971841  PROA      121             0.0000000000
      1962       120  TYR       CE2           100.4687054953       68.5668956833       56.2817732299  PROA      121             0.0000000000
      1963       120  TYR       HE2           100.1559190628       68.8815243500       55.2982821249  PROA      121             0.0000000000
      1964       120  TYR       C             101.2906793229       71.2152278980       61.6568979268  PROA      121             0.0000000000
      1965       120  TYR       O             101.3623285880       72.4444316616       61.5741544053  PROA      121             0.0000000000
      1966       121  ILE       N             101.9065647859       70.4901643344       62.6249118344  PROA      122             0.0000000000
      1967       121  ILE       HN            101.8079595632       69.4923283710       62.6354484647  PROA      122             0.0000000000
      1968       121  ILE       CA            102.7979173623       71.0949045985       63.6146662472  PROA      122             0.0000000000
      1969       121  ILE       HA            102.2715189504       71.8903421415       64.1231319623  PROA      122             0.0000000000
      1970       121  ILE       CB            103.2812573271       70.0654973986       64.6296550626  PROA      122             0.0000000000
      1971       121  ILE       HB            103.6861704578       69.1822612630       64.0798695757  PROA      122             0.0000000000
      1972       121  ILE       CG2           104.4068558916       70.6148372373       65.5078495816  PROA      122             0.0000000000
      1973       121  ILE       HG21          104.0633918535       71.4927954417       66.0941300979  PROA      122             0.0000000000
      1974       121  ILE       HG22          105.2864953285       70.9224662361       64.9033071085  PROA      122             0.0000000000
      1975       121  ILE       HG23          104.7816912875       69.8451662172       66.2135060285  PROA      122             0.0000000000
      1976       121  ILE       CG1           102.0767624689       69.6271909397       65.4663112553  PROA      122             0.0000000000
      1977       121  ILE       HG11          101.3621506690       69.0647713023       64.8216285806  PROA      122             0.0000000000
      1978       121  ILE       HG12          101.5436745844       70.5282068499       65.8477408823  PROA      122             0.0000000000
      1979       121  ILE       CD            102.4591900134       68.7505830035       66.6564573384  PROA      122             0.0000000000
      1980       121  ILE       HD1           103.0017420142       69.3339976754       67.4294794523  PROA      122             0.0000000000
      1981       121  ILE       HD2           103.1069077301       67.9081626061       66.3302823967  PROA      122             0.0000000000
      1982       121  ILE       HD3           101.5468581272       68.3243871713       67.1293969661  PROA      122             0.0000000000
      1983       121  ILE       C             103.9231869259       71.7248513357       62.7916246217  PROA      122             0.0000000000
      1984       121  ILE       O             104.5304462456       71.0552522407       61.9519692336  PROA      122             0.0000000000
      1985       122  SER       N             104.1166166931       73.0294943442       62.9695502959  PROA      123             0.0000000000
      1986       122  SER       HN            103.5850657079       73.5599452943       63.6388817536  PROA      123             0.0000000000
      1987       122  SER       CA            105.0491581351       73.8019120130       62.1594278337  PROA      123             0.0000000000
      1988       122  SER       HA            105.6991248554       73.1034815400       61.6559702314  PROA      123             0.0000000000
      1989       122  SER       CB            104.3215413468       74.6102099669       61.0954131594  PROA      123             0.0000000000
      1990       122  SER       HB1           104.9384528999       74.7123243747       60.1740731210  PROA      123             0.0000000000
      1991       122  SER       HB2           104.0669328925       75.6263610116       61.4642680907  PROA      123             0.0000000000
      1992       122  SER       OG            103.0876756855       73.9810825853       60.7877115708  PROA      123             0.0000000000
      1993       122  SER       HG1           102.9369285905       73.2523035558       61.4101254990  PROA      123             0.0000000000
      1994       122  SER       C             105.9596238560       74.7247299772       62.9477616310  PROA      123             0.0000000000
      1995       122  SER       O             105.6481600996       75.1217138943       64.0702419641  PROA      123             0.0000000000
      1996       123  THR       N             107.0766366339       75.1140632318       62.3101896188  PROA      124             0.0000000000
      1997       123  THR       HN            107.3520090724       74.6633669431       61.4543719163  PROA      124             0.0000000000
      1998       123  THR       CA            108.0300108392       76.0594333135       62.8610970824  PROA      124             0.0000000000
      1999       123  THR       HA            107.6209537037       76.5527663296       63.7314797454  PROA      124             0.0000000000
      2000       123  THR       CB            109.2468102716       75.2278897496       63.2598268686  PROA      124             0.0000000000
      2001       123  THR       HB            110.1415983722       75.8872360426       63.3652158348  PROA      124             0.0000000000
      2002       123  THR       OG1           109.5038882949       74.2431483516       62.2546680409  PROA      124             0.0000000000
      2003       123  THR       HG1           110.4460993470       74.0197619897       62.3447886381  PROA      124             0.0000000000
      2004       123  THR       CG2           109.0209209536       74.5175664509       64.5946035643  PROA      124             0.0000000000
      2005       123  THR       HG21          108.1648091601       73.8124664104       64.5240964678  PROA      124             0.0000000000
      2006       123  THR       HG22          108.7999191992       75.2528396047       65.3948918430  PROA      124             0.0000000000
      2007       123  THR       HG23          109.9215673374       73.9334655515       64.8800649987  PROA      124             0.0000000000
      2008       123  THR       C             108.3144565595       77.1384238016       61.8176014385  PROA      124             0.0000000000
      2009       123  THR       O             108.2213510528       76.8804300311       60.6141615443  PROA      124             0.0000000000
      2010       124  SER       N             108.6556550679       78.3463757007       62.2832287437  PROA      125             0.0000000000
      2011       124  SER       HN            108.5751845577       78.6058317140       63.2472398359  PROA      125             0.0000000000
      2012       124  SER       CA            109.0264047914       79.4683172302       61.4142748630  PROA      125             0.0000000000
      2013       124  SER       HA            108.3927912505       79.4604279138       60.5383179808  PROA      125             0.0000000000
      2014       124  SER       CB            108.7496105466       80.6650637457       62.2852580567  PROA      125             0.0000000000
      2015       124  SER       HB1           108.3597704294       81.5337011731       61.7110876088  PROA      125             0.0000000000
      2016       124  SER       HB2           109.6604664868       80.9785983434       62.8488829929  PROA      125             0.0000000000
      2017       124  SER       OG            107.7968211646       80.1925006253       63.2428432962  PROA      125             0.0000000000
      2018       124  SER       HG1           106.9098861354       80.3833029642       62.8964109074  PROA      125             0.0000000000
      2019       124  SER       C             110.4819638644       79.2476493482       61.0073541448  PROA      125             0.0000000000
      2020       124  SER       O             111.2075828805       78.6163634852       61.7667744518  PROA      125             0.0000000000
      2021       125  GLN       N             110.9246113815       79.7705840940       59.8366610052  PROA      126             0.0000000000
      2022       125  GLN       HN            110.3097435593       80.2066867802       59.1868322389  PROA      126             0.0000000000
      2023       125  GLN       CA            112.3397240537       79.6559638131       59.4405103821  PROA      126             0.0000000000
      2024       125  GLN       HA            112.6689112075       78.6369208107       59.5934297190  PROA      126             0.0000000000
      2025       125  GLN       CB            112.5794422577       80.0405055872       57.9847206285  PROA      126             0.0000000000
      2026       125  GLN       HB1           113.6848084845       80.1077446406       57.8334099401  PROA      126             0.0000000000
      2027       125  GLN       HB2           112.1314104847       81.0335445209       57.7548696794  PROA      126             0.0000000000
      2028       125  GLN       CG            112.0662887397       78.9657354414       57.0372436629  PROA      126             0.0000000000
      2029       125  GLN       HG1           110.9886718815       79.0103769592       57.1408756636  PROA      126             0.0000000000
      2030       125  GLN       HG2           112.3668081040       77.9577892737       57.3897639957  PROA      126             0.0000000000
      2031       125  GLN       CD            112.5627153197       79.2428007663       55.6352648983  PROA      126             0.0000000000
      2032       125  GLN       OE1           112.1848294614       80.2032716858       54.9700191610  PROA      126             0.0000000000
      2033       125  GLN       NE2           113.4597866122       78.3297798967       55.2261671255  PROA      126             0.0000000000
      2034       125  GLN       HE21          113.8194631615       77.7046111184       55.9248321759  PROA      126             0.0000000000
      2035       125  GLN       HE22          113.8983451749       78.4633274025       54.3454699034  PROA      126             0.0000000000
      2036       125  GLN       C             113.2108786833       80.5380452561       60.3509432128  PROA      126             0.0000000000
      2037       125  GLN       O             114.3753167909       80.2238015302       60.5898569509  PROA      126             0.0000000000
      2038       126  ALA       N             112.6109170434       81.6166687482       60.8975750753  PROA      127             0.0000000000
      2039       126  ALA       HN            111.6660543826       81.8159931019       60.6823169077  PROA      127             0.0000000000
      2040       126  ALA       CA            113.2693980250       82.5436918519       61.8213932186  PROA      127             0.0000000000
      2041       126  ALA       HA            114.2520875508       82.7707824516       61.4281188478  PROA      127             0.0000000000
      2042       126  ALA       CB            112.4485024590       83.8252260320       61.9734906049  PROA      127             0.0000000000
      2043       126  ALA       HB1           111.4618347167       83.6012791706       62.4337039763  PROA      127             0.0000000000
      2044       126  ALA       HB2           112.2608634618       84.2545258968       60.9780247967  PROA      127             0.0000000000
      2045       126  ALA       HB3           112.9754367598       84.5692879749       62.6096567646  PROA      127             0.0000000000
      2046       126  ALA       C             113.4575985599       81.9031794991       63.2094805663  PROA      127             0.0000000000
      2047       126  ALA       O             112.7818059998       80.9260326506       63.5431547368  PROA      127             0.0000000000
      2048       127  GLU       N             114.3884699920       82.4562139782       64.0048699312  PROA      128             0.0000000000
      2049       127  GLU       HN            114.9312460595       83.2271047868       63.6982835505  PROA      128             0.0000000000
      2050       127  GLU       CA            114.7479071731       81.9594362319       65.3366156966  PROA      128             0.0000000000
      2051       127  GLU       HA            114.6915507415       80.8785418878       65.3086410972  PROA      128             0.0000000000
      2052       127  GLU       CB            116.1730171579       82.3692013610       65.7005828247  PROA      128             0.0000000000
      2053       127  GLU       HB1           116.4478335197       81.9568534758       66.7006166688  PROA      128             0.0000000000
      2054       127  GLU       HB2           116.2300651219       83.4796230739       65.7771650570  PROA      128             0.0000000000
      2055       127  GLU       CG            117.2027202827       81.8964829820       64.6796480526  PROA      128             0.0000000000
      2056       127  GLU       HG1           118.2190969646       82.1600962693       65.0335180747  PROA      128             0.0000000000
      2057       127  GLU       HG2           117.0450817323       82.3393240550       63.6757080528  PROA      128             0.0000000000
      2058       127  GLU       CD            117.1364468377       80.3912287351       64.5740853576  PROA      128             0.0000000000
      2059       127  GLU       OE1           117.2631945957       79.7139688235       65.5896083844  PROA      128             0.0000000000
      2060       127  GLU       OE2           116.9725115244       79.8860497342       63.4703279612  PROA      128             0.0000000000
      2061       127  GLU       C             113.8127957284       82.4151967704       66.4386297244  PROA      128             0.0000000000
      2062       127  GLU       O             113.2680999811       83.5242373167       66.3864415104  PROA      128             0.0000000000
      2063       128  ASN       N             113.6931494593       81.5607664658       67.4782698663  PROA      129             0.0000000000
      2064       128  ASN       HN            114.0936193630       80.6508837133       67.3729033002  PROA      129             0.0000000000
      2065       128  ASN       CA            113.0049109243       81.7759210348       68.7538020025  PROA      129             0.0000000000
      2066       128  ASN       HA            112.9607236767       80.8001084371       69.2200338487  PROA      129             0.0000000000
      2067       128  ASN       CB            113.7909489026       82.7338502743       69.6463947813  PROA      129             0.0000000000
      2068       128  ASN       HB1           113.7633708333       83.7576852237       69.2180760706  PROA      129             0.0000000000
      2069       128  ASN       HB2           114.8484070529       82.3963709914       69.6909537515  PROA      129             0.0000000000
      2070       128  ASN       CG            113.2293908440       82.6684166612       71.0466679651  PROA      129             0.0000000000
      2071       128  ASN       OD1           112.9792771156       81.5980321414       71.5884004660  PROA      129             0.0000000000
      2072       128  ASN       ND2           113.0872000649       83.8727190895       71.6251689966  PROA      129             0.0000000000
      2073       128  ASN       HD21          112.9755702597       83.8878817227       72.6154048766  PROA      129             0.0000000000
      2074       128  ASN       HD22          113.0616149783       84.6969370818       71.0712443076  PROA      129             0.0000000000
      2075       128  ASN       C             111.5567783597       82.2351186536       68.6153114889  PROA      129             0.0000000000
      2076       128  ASN       O             111.0713938711       83.0590478259       69.3982416373  PROA      129             0.0000000000
      2077       129  MET       N             110.8584934610       81.6678127029       67.6293707409  PROA      130             0.0000000000
      2078       129  MET       HN            111.2987318660       81.0060567949       67.0281793304  PROA      130             0.0000000000
      2079       129  MET       CA            109.4553586744       81.9559703765       67.3881303509  PROA      130             0.0000000000
      2080       129  MET       HA            109.1815583522       82.8494828214       67.9242004831  PROA      130             0.0000000000
      2081       129  MET       CB            109.2373612216       82.1547888517       65.8876389898  PROA      130             0.0000000000
      2082       129  MET       HB1           108.1545003477       82.1718582399       65.6433683518  PROA      130             0.0000000000
      2083       129  MET       HB2           109.6524213183       81.2623373563       65.3593576190  PROA      130             0.0000000000
      2084       129  MET       CG            109.9440459527       83.3941158969       65.3403080426  PROA      130             0.0000000000
      2085       129  MET       HG1           109.8385563822       83.4037778401       64.2346078841  PROA      130             0.0000000000
      2086       129  MET       HG2           111.0309674845       83.3283467200       65.5492024868  PROA      130             0.0000000000
      2087       129  MET       SD            109.2813267926       84.9187249768       66.0283483528  PROA      130             0.0000000000
      2088       129  MET       CE            107.6192316618       84.7953818043       65.3484548038  PROA      130             0.0000000000
      2089       129  MET       HE1           107.0497520390       83.9724785844       65.8249218412  PROA      130             0.0000000000
      2090       129  MET       HE2           107.6349548695       84.6040220536       64.2581680372  PROA      130             0.0000000000
      2091       129  MET       HE3           107.0405538233       85.7302094670       65.5203003146  PROA      130             0.0000000000
      2092       129  MET       C             108.6286739844       80.7658182682       67.9001365838  PROA      130             0.0000000000
      2093       129  MET       O             109.1279758022       79.6332675520       67.8679407763  PROA      130             0.0000000000
      2094       130  PRO       N             107.3833047496       80.9835682853       68.3923727050  PROA      131             0.0000000000
      2095       130  PRO       CD            106.7022317875       82.2641068917       68.5224553627  PROA      131             0.0000000000
      2096       130  PRO       HD1           106.2693663952       82.5204751529       67.5318874380  PROA      131             0.0000000000
      2097       130  PRO       HD2           107.3785871340       83.0748248049       68.8715212238  PROA      131             0.0000000000
      2098       130  PRO       CA            106.5867465756       79.8485039108       68.8798282837  PROA      131             0.0000000000
      2099       130  PRO       HA            107.1227185898       79.4082631068       69.7001889236  PROA      131             0.0000000000
      2100       130  PRO       CB            105.2765006247       80.5147395853       69.3130252069  PROA      131             0.0000000000
      2101       130  PRO       HB1           104.8237601767       80.0185946940       70.1970474106  PROA      131             0.0000000000
      2102       130  PRO       HB2           104.5779439092       80.4637433905       68.4540374571  PROA      131             0.0000000000
      2103       130  PRO       CG            105.6127114036       81.9870606786       69.5475074242  PROA      131             0.0000000000
      2104       130  PRO       HG1           104.7284401358       82.6434821382       69.4362182351  PROA      131             0.0000000000
      2105       130  PRO       HG2           106.0242232392       82.1079614796       70.5678790876  PROA      131             0.0000000000
      2106       130  PRO       C             106.3467236375       78.7540496091       67.8442932672  PROA      131             0.0000000000
      2107       130  PRO       O             106.3129082708       79.0185121594       66.6330385126  PROA      131             0.0000000000
      2108       131  VAL       N             106.1752364662       77.5149715741       68.3403162236  PROA      132             0.0000000000
      2109       131  VAL       HN            106.2363886140       77.3702639054       69.3314017375  PROA      132             0.0000000000
      2110       131  VAL       CA            105.7874771803       76.3651352804       67.5256449807  PROA      132             0.0000000000
      2111       131  VAL       HA            106.2812112127       76.4079440094       66.5641205831  PROA      132             0.0000000000
      2112       131  VAL       CB            106.1156418653       75.0587976747       68.2448633059  PROA      132             0.0000000000
      2113       131  VAL       HB            105.5718399187       75.0584030257       69.2215165000  PROA      132             0.0000000000
      2114       131  VAL       CG1           105.6556408632       73.8374853062       67.4475502076  PROA      132             0.0000000000
      2115       131  VAL       HG11          106.2303381645       73.7230315542       66.5031601284  PROA      132             0.0000000000
      2116       131  VAL       HG12          104.5752420689       73.8846157247       67.2006454613  PROA      132             0.0000000000
      2117       131  VAL       HG13          105.8014100934       72.9482653321       68.0793422975  PROA      132             0.0000000000
      2118       131  VAL       CG2           107.6157303083       75.0058222025       68.5331708891  PROA      132             0.0000000000
      2119       131  VAL       HG21          107.9466141643       75.8441541334       69.1783311775  PROA      132             0.0000000000
      2120       131  VAL       HG22          108.1937216040       75.0436466711       67.5862929864  PROA      132             0.0000000000
      2121       131  VAL       HG23          107.8664041415       74.0585478636       69.0571051097  PROA      132             0.0000000000
      2122       131  VAL       C             104.2678989998       76.5768980067       67.3245885183  PROA      132             0.0000000000
      2123       131  VAL       O             103.5732579849       77.0050104084       68.2545689655  PROA      132             0.0000000000
      2124       132  PHE       N             103.7751315993       76.3722846613       66.1097512173  PROA      133             0.0000000000
      2125       132  PHE       HN            104.3522449851       76.0111584112       65.3705605362  PROA      133             0.0000000000
      2126       132  PHE       CA            102.3754769595       76.6482178972       65.7895079684  PROA      133             0.0000000000
      2127       132  PHE       HA            101.7949158080       76.6053001402       66.7010641619  PROA      133             0.0000000000
      2128       132  PHE       CB            102.2435331051       78.0533707476       65.1906513192  PROA      133             0.0000000000
      2129       132  PHE       HB1           102.6658858143       78.7946838967       65.9077513451  PROA      133             0.0000000000
      2130       132  PHE       HB2           101.1882342646       78.3143604588       65.0244148398  PROA      133             0.0000000000
      2131       132  PHE       CG            103.0129620144       78.1640728000       63.8914003006  PROA      133             0.0000000000
      2132       132  PHE       CD1           104.3803321567       78.4191759310       63.9019968344  PROA      133             0.0000000000
      2133       132  PHE       HD1           104.9027952384       78.5144577434       64.8374470553  PROA      133             0.0000000000
      2134       132  PHE       CE1           105.0784059353       78.5274618106       62.7060105603  PROA      133             0.0000000000
      2135       132  PHE       HE1           106.1387481738       78.6314739550       62.7173842362  PROA      133             0.0000000000
      2136       132  PHE       CZ            104.4131455910       78.3861884903       61.4955579494  PROA      133             0.0000000000
      2137       132  PHE       HZ            104.9594436411       78.4432027700       60.5659112131  PROA      133             0.0000000000
      2138       132  PHE       CD2           102.3488875075       78.0201028851       62.6780628731  PROA      133             0.0000000000
      2139       132  PHE       HD2           101.2914237343       77.8352201710       62.6554304660  PROA      133             0.0000000000
      2140       132  PHE       CE2           103.0470292752       78.1315440877       61.4822748774  PROA      133             0.0000000000
      2141       132  PHE       HE2           102.5387259245       77.9985645202       60.5374174314  PROA      133             0.0000000000
      2142       132  PHE       C             101.7659630331       75.5907384403       64.8621730927  PROA      133             0.0000000000
      2143       132  PHE       O             102.4657144453       74.6914087875       64.3986840025  PROA      133             0.0000000000
      2144       133  LEU       N             100.4675521491       75.7216015458       64.5714824944  PROA      134             0.0000000000
      2145       133  LEU       HN             99.9306843313       76.4504033079       64.9722322560  PROA      134             0.0000000000
      2146       133  LEU       CA             99.7936826430       74.8396403155       63.6217487018  PROA      134             0.0000000000
      2147       133  LEU       HA            100.3886499592       73.9514420587       63.4698464808  PROA      134             0.0000000000
      2148       133  LEU       CB             98.3950952292       74.5056027736       64.1366051543  PROA      134             0.0000000000
      2149       133  LEU       HB1            97.7104072284       75.3751493806       64.0252241238  PROA      134             0.0000000000
      2150       133  LEU       HB2            98.4180779835       74.2634591538       65.2124303037  PROA      134             0.0000000000
      2151       133  LEU       CG             97.7719932319       73.2796457579       63.4741753115  PROA      134             0.0000000000
      2152       133  LEU       HG             97.8009702635       73.4451690728       62.3720832810  PROA      134             0.0000000000
      2153       133  LEU       CD1            98.5840210578       72.0154957831       63.7545512223  PROA      134             0.0000000000
      2154       133  LEU       HD11           98.6185631132       71.8091160102       64.8446507745  PROA      134             0.0000000000
      2155       133  LEU       HD12           99.6235215177       72.1048281431       63.4013955598  PROA      134             0.0000000000
      2156       133  LEU       HD13           98.1266673562       71.1383725691       63.2472805198  PROA      134             0.0000000000
      2157       133  LEU       CD2            96.3153857342       73.1002354391       63.8934383974  PROA      134             0.0000000000
      2158       133  LEU       HD21           95.7245423513       73.9888988018       63.6016147957  PROA      134             0.0000000000
      2159       133  LEU       HD22           96.2403224349       72.9834697519       64.9942190333  PROA      134             0.0000000000
      2160       133  LEU       HD23           95.8723686442       72.2024409230       63.4099494616  PROA      134             0.0000000000
      2161       133  LEU       C              99.7184589196       75.5979497570       62.3024078882  PROA      134             0.0000000000
      2162       133  LEU       O              99.1883267192       76.7063856718       62.2598911541  PROA      134             0.0000000000
      2163       134  GLY       N             100.3481044886       75.0459667028       61.2729254136  PROA      135             0.0000000000
      2164       134  GLY       HN            100.8381137300       74.1652658829       61.3514652231  PROA      135             0.0000000000
      2165       134  GLY       CA            100.4226306884       75.6779594374       59.9605881746  PROA      135             0.0000000000
      2166       134  GLY       HA1           101.4573858578       75.6605916738       59.6506361305  PROA      135             0.0000000000
      2167       134  GLY       HA2           100.0178873156       76.6658746401       60.0213604471  PROA      135             0.0000000000
      2168       134  GLY       C              99.6311913776       74.9474233619       58.8958554102  PROA      135             0.0000000000
      2169       134  GLY       O              99.6489203451       73.7175453862       58.8325952435  PROA      135             0.0000000000
      2170       135  GLY       N              98.9508601047       75.7132407117       58.0528689656  PROA      136             0.0000000000
      2171       135  GLY       HN             98.9774101119       76.7058155543       58.1585270355  PROA      136             0.0000000000
      2172       135  GLY       CA             98.1651795809       75.1544068270       56.9620748494  PROA      136             0.0000000000
      2173       135  GLY       HA1            97.1729811803       75.5711555912       57.0433373845  PROA      136             0.0000000000
      2174       135  GLY       HA2            98.1415240378       74.0729298348       57.0097977322  PROA      136             0.0000000000
      2175       135  GLY       C              98.6697424469       75.5000458804       55.5756023618  PROA      136             0.0000000000
      2176       135  GLY       O              97.9480204846       75.2784797057       54.6031416482  PROA      136             0.0000000000
      2177       136  THR       N              99.8953128379       76.0550677050       55.4565855948  PROA      137             0.0000000000
      2178       136  THR       HN            100.4825816347       76.3116741810       56.2237531381  PROA      137             0.0000000000
      2179       136  THR       CA            100.4011687981       76.4512751469       54.1273683776  PROA      137             0.0000000000
      2180       136  THR       HA             99.6470376100       77.0185932579       53.6036107688  PROA      137             0.0000000000
      2181       136  THR       CB            101.5844203774       77.3167305858       54.5195463771  PROA      137             0.0000000000
      2182       136  THR       HB            102.5028800822       76.6803083108       54.5818256274  PROA      137             0.0000000000
      2183       136  THR       OG1           101.3541046961       77.7900663100       55.8567157677  PROA      137             0.0000000000
      2184       136  THR       HG1           102.2505834596       77.8679613425       56.2580212539  PROA      137             0.0000000000
      2185       136  THR       CG2           101.8526028366       78.4594042944       53.5374018031  PROA      137             0.0000000000
      2186       136  THR       HG21          101.0310244467       79.2057881933       53.5625853185  PROA      137             0.0000000000
      2187       136  THR       HG22          101.9347799376       78.0598174769       52.5045446517  PROA      137             0.0000000000
      2188       136  THR       HG23          102.8182499399       78.9452992766       53.7790148766  PROA      137             0.0000000000
      2189       136  THR       C             100.8152488265       75.2170410219       53.3166619851  PROA      137             0.0000000000
      2190       136  THR       O             101.4383296216       74.3010204391       53.8612403675  PROA      137             0.0000000000
      2191       137  LYS       N             100.4111113345       75.1887512736       52.0191946145  PROA      138             0.0000000000
      2192       137  LYS       HN             99.8173963657       75.9112225622       51.6711968925  PROA      138             0.0000000000
      2193       137  LYS       CA            100.6078543937       74.0733563968       51.0763524021  PROA      138             0.0000000000
      2194       137  LYS       HA            100.1458839246       73.2066510715       51.5274944294  PROA      138             0.0000000000
      2195       137  LYS       CB             99.8902018086       74.3406621676       49.7466891395  PROA      138             0.0000000000
      2196       137  LYS       HB1            98.8092722939       74.5056007686       49.9343027436  PROA      138             0.0000000000
      2197       137  LYS       HB2            99.9646281900       73.4162971153       49.1282362348  PROA      138             0.0000000000
      2198       137  LYS       CG            100.4500588747       75.5198664967       48.9456203437  PROA      138             0.0000000000
      2199       137  LYS       HG1           101.5460721215       75.3970026426       48.7964053428  PROA      138             0.0000000000
      2200       137  LYS       HG2           100.2863242032       76.4641890988       49.5151265275  PROA      138             0.0000000000
      2201       137  LYS       CD             99.8085209286       75.6472526053       47.5620771231  PROA      138             0.0000000000
      2202       137  LYS       HD1            98.7134543163       75.8131215821       47.6924251045  PROA      138             0.0000000000
      2203       137  LYS       HD2            99.9540154552       74.6823061644       47.0294847873  PROA      138             0.0000000000
      2204       137  LYS       CE            100.4281716406       76.7711406691       46.7281019346  PROA      138             0.0000000000
      2205       137  LYS       HE1           101.5223066265       76.6157291375       46.6024772552  PROA      138             0.0000000000
      2206       137  LYS       HE2           100.2561313722       77.7430990247       47.2370227687  PROA      138             0.0000000000
      2207       137  LYS       NZ             99.8056990599       76.7960104242       45.3958803383  PROA      138             0.0000000000
      2208       137  LYS       HZ1            98.7618474994       76.9138310558       45.4509092954  PROA      138             0.0000000000
      2209       137  LYS       HZ2            99.9618810912       75.9084848211       44.8902080413  PROA      138             0.0000000000
      2210       137  LYS       HZ3           100.1962989625       77.5938551472       44.8521979315  PROA      138             0.0000000000
      2211       137  LYS       C             102.0711101552       73.6650459748       50.8386358156  PROA      138             0.0000000000
      2212       137  LYS       O             102.3382266486       72.4817342288       50.6246426128  PROA      138             0.0000000000
      2213       138  GLY       N             102.9818714342       74.6315381572       50.8662899988  PROA      139             0.0000000000
      2214       138  GLY       HN            102.6815334948       75.5517174343       51.0917878280  PROA      139             0.0000000000
      2215       138  GLY       CA            104.4029465243       74.3950818720       50.6467928151  PROA      139             0.0000000000
      2216       138  GLY       HA1           104.5175618946       73.7584889396       49.7795839837  PROA      139             0.0000000000
      2217       138  GLY       HA2           104.8128476942       73.9575041025       51.5468566460  PROA      139             0.0000000000
      2218       138  GLY       C             105.1489284130       75.6744646301       50.3513274535  PROA      139             0.0000000000
      2219       138  GLY       O             105.2270392191       76.0997534915       49.1952037204  PROA      139             0.0000000000
      2220       139  GLY       N             105.6778576288       76.2871061641       51.4051823940  PROA      140             0.0000000000
      2221       139  GLY       HN            105.6134338880       75.8746564436       52.3150739998  PROA      140             0.0000000000
      2222       139  GLY       CA            106.4107580855       77.5399028545       51.3052855809  PROA      140             0.0000000000
      2223       139  GLY       HA1           105.6928867366       78.3429214866       51.2266175616  PROA      140             0.0000000000
      2224       139  GLY       HA2           107.0628382730       77.4456667356       50.4523984722  PROA      140             0.0000000000
      2225       139  GLY       C             107.3582045342       77.8390309003       52.4488211680  PROA      140             0.0000000000
      2226       139  GLY       O             108.2500231857       77.0468055213       52.7569387458  PROA      140             0.0000000000
      2227       140  GLN       N             107.1611120323       79.0161834156       53.0595973146  PROA      141             0.0000000000
      2228       140  GLN       HN            106.3907296804       79.5687485116       52.7736739962  PROA      141             0.0000000000
      2229       140  GLN       CA            107.9616794438       79.6392098243       54.1173051731  PROA      141             0.0000000000
      2230       140  GLN       HA            108.9635082401       79.7248113555       53.7337022965  PROA      141             0.0000000000
      2231       140  GLN       CB            107.3928096768       81.0191707916       54.4373316044  PROA      141             0.0000000000
      2232       140  GLN       HB1           107.8888084374       81.4569054179       55.3362981782  PROA      141             0.0000000000
      2233       140  GLN       HB2           106.3199358377       80.8752501188       54.6969063091  PROA      141             0.0000000000
      2234       140  GLN       CG            107.5261058352       81.9922387015       53.2601676495  PROA      141             0.0000000000
      2235       140  GLN       HG1           106.8810342539       82.8850137505       53.4269060236  PROA      141             0.0000000000
      2236       140  GLN       HG2           107.2283993994       81.5556000664       52.2869388562  PROA      141             0.0000000000
      2237       140  GLN       CD            108.9411147938       82.5384924287       53.1804210953  PROA      141             0.0000000000
      2238       140  GLN       OE1           109.2078498879       83.6564170445       53.6063459044  PROA      141             0.0000000000
      2239       140  GLN       NE2           109.8332682378       81.7084012149       52.6082420944  PROA      141             0.0000000000
      2240       140  GLN       HE21          110.7518100849       82.0869461837       52.5153946757  PROA      141             0.0000000000
      2241       140  GLN       HE22          109.5493861147       80.8138930822       52.2794891005  PROA      141             0.0000000000
      2242       140  GLN       C             108.1660364394       78.8120045696       55.3943261929  PROA      141             0.0000000000
      2243       140  GLN       O             109.2708674837       78.8145010946       55.9390464246  PROA      141             0.0000000000
      2244       141  ASP       N             107.1111490014       78.1460228354       55.8941699915  PROA      142             0.0000000000
      2245       141  ASP       HN            106.2236752776       78.0386657618       55.4374676794  PROA      142             0.0000000000
      2246       141  ASP       CA            107.1721095994       77.4126461953       57.1645831169  PROA      142             0.0000000000
      2247       141  ASP       HA            107.9157569941       77.8721555594       57.8019830403  PROA      142             0.0000000000
      2248       141  ASP       CB            105.8125613768       77.5222969234       57.8880652163  PROA      142             0.0000000000
      2249       141  ASP       HB1           105.8530830781       78.4101842843       58.5527295193  PROA      142             0.0000000000
      2250       141  ASP       HB2           105.5876945970       76.6398250738       58.5208092701  PROA      142             0.0000000000
      2251       141  ASP       CG            104.6187503596       77.7430321181       56.9483523723  PROA      142             0.0000000000
      2252       141  ASP       OD1           103.7750214860       78.5801676300       57.2606978903  PROA      142             0.0000000000
      2253       141  ASP       OD2           104.5129159601       77.1020031706       55.9036040925  PROA      142             0.0000000000
      2254       141  ASP       C             107.5977184774       75.9352877391       57.0365125315  PROA      142             0.0000000000
      2255       141  ASP       O             107.3629278442       75.3031816829       56.0049427121  PROA      142             0.0000000000
      2256       142  ILE       N             108.2318633169       75.4000097394       58.1050104424  PROA      143             0.0000000000
      2257       142  ILE       HN            108.3062636480       75.9254877692       58.9570776921  PROA      143             0.0000000000
      2258       142  ILE       CA            108.7428969961       74.0249984644       58.1950858124  PROA      143             0.0000000000
      2259       142  ILE       HA            108.9447645937       73.6529467238       57.2011516425  PROA      143             0.0000000000
      2260       142  ILE       CB            110.0266616645       74.0565755537       59.0125331585  PROA      143             0.0000000000
      2261       142  ILE       HB            109.7563057161       74.4446223515       60.0088708900  PROA      143             0.0000000000
      2262       142  ILE       CG2           110.6345320757       72.6641938845       59.1440924620  PROA      143             0.0000000000
      2263       142  ILE       HG21          110.7364332856       72.1839412419       58.1485736527  PROA      143             0.0000000000
      2264       142  ILE       HG22          109.9979192165       72.0084878753       59.7798880494  PROA      143             0.0000000000
      2265       142  ILE       HG23          111.6349479734       72.7059207517       59.6191343734  PROA      143             0.0000000000
      2266       142  ILE       CG1           110.9969473539       75.0918487858       58.4446942589  PROA      143             0.0000000000
      2267       142  ILE       HG11          110.5207456563       76.0818325310       58.2743293217  PROA      143             0.0000000000
      2268       142  ILE       HG12          111.3799897199       74.7320378195       57.4640794829  PROA      143             0.0000000000
      2269       142  ILE       CD            112.1654454350       75.3630010467       59.3877216634  PROA      143             0.0000000000
      2270       142  ILE       HD1           112.8451820031       74.4873880337       59.4578864933  PROA      143             0.0000000000
      2271       142  ILE       HD2           111.7772413538       75.5750856267       60.4074075512  PROA      143             0.0000000000
      2272       142  ILE       HD3           112.7542094356       76.2375471165       59.0463922487  PROA      143             0.0000000000
      2273       142  ILE       C             107.7132393596       73.0820676564       58.8570674155  PROA      143             0.0000000000
      2274       142  ILE       O             107.2439936097       73.3740225008       59.9549766991  PROA      143             0.0000000000
      2275       143  THR       N             107.4181653660       71.9305334887       58.2141534251  PROA      144             0.0000000000
      2276       143  THR       HN            107.5663515250       71.8412886083       57.2316855301  PROA      144             0.0000000000
      2277       143  THR       CA            106.4605057432       70.9272861609       58.7118359003  PROA      144             0.0000000000
      2278       143  THR       HA            106.0546305062       71.2032544842       59.6752477979  PROA      144             0.0000000000
      2279       143  THR       CB            105.4137840691       71.0380863204       57.6303027008  PROA      144             0.0000000000
      2280       143  THR       HB            105.0013656643       70.0347007799       57.3518203769  PROA      144             0.0000000000
      2281       143  THR       OG1           106.0711318082       71.6537783568       56.5086493381  PROA      144             0.0000000000
      2282       143  THR       HG1           105.3460806590       71.8268163815       55.8982874891  PROA      144             0.0000000000
      2283       143  THR       CG2           104.2612058173       71.9472760866       58.0568508722  PROA      144             0.0000000000
      2284       143  THR       HG21          104.6011618222       73.0017059743       58.1458166093  PROA      144             0.0000000000
      2285       143  THR       HG22          103.8879827071       71.6357615728       59.0548829770  PROA      144             0.0000000000
      2286       143  THR       HG23          103.4249086100       71.8997167070       57.3284133225  PROA      144             0.0000000000
      2287       143  THR       C             107.1032122650       69.5375998609       58.8642081899  PROA      144             0.0000000000
      2288       143  THR       O             106.4286858148       68.5891602422       59.2752147076  PROA      144             0.0000000000
      2289       144  ASP       N             108.3953287616       69.4224443628       58.5036195456  PROA      145             0.0000000000
      2290       144  ASP       HN            108.8792065623       70.2364676793       58.2174269821  PROA      145             0.0000000000
      2291       144  ASP       CA            109.1819108018       68.1865941617       58.5491494753  PROA      145             0.0000000000
      2292       144  ASP       HA            108.5341534476       67.3183023524       58.5901154874  PROA      145             0.0000000000
      2293       144  ASP       CB            109.5617729007       68.5157566821       57.0893814043  PROA      145             0.0000000000
      2294       144  ASP       HB1           109.8522595876       69.5848688228       56.9457828511  PROA      145             0.0000000000
      2295       144  ASP       HB2           108.6323119944       68.3639205429       56.4806526539  PROA      145             0.0000000000
      2296       144  ASP       CG            110.6041152191       67.7441195968       56.3575640093  PROA      145             0.0000000000
      2297       144  ASP       OD1           110.5553519800       66.5452867729       56.3727957850  PROA      145             0.0000000000
      2298       144  ASP       OD2           111.5149168025       68.3302072535       55.7764601165  PROA      145             0.0000000000
      2299       144  ASP       C             110.0918030924       68.1840740729       59.7751477089  PROA      145             0.0000000000
      2300       144  ASP       O             110.7544915782       69.1941081970       60.0573799519  PROA      145             0.0000000000
      2301       145  PHE       N             110.1282736371       67.0421846614       60.4890443899  PROA      146             0.0000000000
      2302       145  PHE       HN            109.4518848652       66.3311435446       60.2664818873  PROA      146             0.0000000000
      2303       145  PHE       CA            110.8994858391       66.8541881036       61.7184060265  PROA      146             0.0000000000
      2304       145  PHE       HA            111.6287833512       67.6476063713       61.7874111007  PROA      146             0.0000000000
      2305       145  PHE       CB            109.9800320663       66.8878019782       62.9462255846  PROA      146             0.0000000000
      2306       145  PHE       HB1           110.5663849422       66.8895689093       63.8912299033  PROA      146             0.0000000000
      2307       145  PHE       HB2           109.3139631149       65.9951661790       62.9523947475  PROA      146             0.0000000000
      2308       145  PHE       CG            109.0983774776       68.1140344166       62.9451333546  PROA      146             0.0000000000
      2309       145  PHE       CD1           109.5976374190       69.3309755940       63.3900296140  PROA      146             0.0000000000
      2310       145  PHE       HD1           110.5965661108       69.3866839574       63.7884255116  PROA      146             0.0000000000
      2311       145  PHE       CE1           108.7895504371       70.4614167176       63.3801151845  PROA      146             0.0000000000
      2312       145  PHE       HE1           109.1745713675       71.4126003097       63.7207110660  PROA      146             0.0000000000
      2313       145  PHE       CZ            107.4800051356       70.3746674742       62.9249804001  PROA      146             0.0000000000
      2314       145  PHE       HZ            106.8623773106       71.2604020893       62.8994830362  PROA      146             0.0000000000
      2315       145  PHE       CD2           107.7833010444       68.0237695695       62.5024503617  PROA      146             0.0000000000
      2316       145  PHE       HD2           107.3934168961       67.0856449838       62.1329690956  PROA      146             0.0000000000
      2317       145  PHE       CE2           106.9755782853       69.1534958129       62.4937005301  PROA      146             0.0000000000
      2318       145  PHE       HE2           105.9658645446       69.0804608464       62.1149762464  PROA      146             0.0000000000
      2319       145  PHE       C             111.6591855918       65.5255222120       61.7522916347  PROA      146             0.0000000000
      2320       145  PHE       O             111.2322125269       64.5521352120       61.1389110432  PROA      146             0.0000000000
      2321       146  THR       N             112.7521978840       65.4782314948       62.5234529131  PROA      147             0.0000000000
      2322       146  THR       HN            113.0168238417       66.2871202205       63.0618558464  PROA      147             0.0000000000
      2323       146  THR       CA            113.4920018686       64.2467877219       62.7872450633  PROA      147             0.0000000000
      2324       146  THR       HA            113.1619925452       63.4274062151       62.1641378998  PROA      147             0.0000000000
      2325       146  THR       CB            114.9569640519       64.5834654412       62.5606531065  PROA      147             0.0000000000
      2326       146  THR       HB            115.6012629339       63.9088822954       63.1775972322  PROA      147             0.0000000000
      2327       146  THR       OG1           115.1968759953       65.9296248706       62.9899525941  PROA      147             0.0000000000
      2328       146  THR       HG1           114.7546516922       66.5156496085       62.3669288850  PROA      147             0.0000000000
      2329       146  THR       CG2           115.3974750750       64.3933089246       61.1134725587  PROA      147             0.0000000000
      2330       146  THR       HG21          114.8150357533       65.0552584934       60.4477508141  PROA      147             0.0000000000
      2331       146  THR       HG22          115.2503146017       63.3411423070       60.7889646548  PROA      147             0.0000000000
      2332       146  THR       HG23          116.4730958471       64.6516584098       60.9991474587  PROA      147             0.0000000000
      2333       146  THR       C             113.2206538290       63.9042918772       64.2555525372  PROA      147             0.0000000000
      2334       146  THR       O             113.0352972752       64.8100640565       65.0756035765  PROA      147             0.0000000000
      2335       147  MET       N             113.1863089248       62.6087389105       64.5744129109  PROA      148             0.0000000000
      2336       147  MET       HN            113.3531511656       61.9032557816       63.8914067125  PROA      148             0.0000000000
      2337       147  MET       CA            112.9377727186       62.1088136929       65.9226345289  PROA      148             0.0000000000
      2338       147  MET       HA            112.6858229573       62.9181722297       66.5931279940  PROA      148             0.0000000000
      2339       147  MET       CB            111.8123475785       61.0724047093       65.8960136226  PROA      148             0.0000000000
      2340       147  MET       HB1           112.0225535921       60.3514485476       65.0759885437  PROA      148             0.0000000000
      2341       147  MET       HB2           110.8551671736       61.5838889950       65.6529628219  PROA      148             0.0000000000
      2342       147  MET       CG            111.6972826543       60.3131382018       67.2201829599  PROA      148             0.0000000000
      2343       147  MET       HG1           111.2243014892       60.9939798780       67.9624903708  PROA      148             0.0000000000
      2344       147  MET       HG2           112.6546010497       59.9831919176       67.6591596134  PROA      148             0.0000000000
      2345       147  MET       SD            110.7649501135       58.7806469129       67.1137335218  PROA      148             0.0000000000
      2346       147  MET       CE            109.1446562438       59.4822681411       66.8026588879  PROA      148             0.0000000000
      2347       147  MET       HE1           109.1424638953       60.0708469435       65.8679570651  PROA      148             0.0000000000
      2348       147  MET       HE2           108.8398485692       60.1509184139       67.6354325009  PROA      148             0.0000000000
      2349       147  MET       HE3           108.3788783807       58.6834038869       66.7040313462  PROA      148             0.0000000000
      2350       147  MET       C             114.1931241813       61.4256658252       66.4733855580  PROA      148             0.0000000000
      2351       147  MET       O             114.8206266516       60.6301797525       65.7690840901  PROA      148             0.0000000000
      2352       148  GLN       N             114.5577231969       61.7478879761       67.7266550595  PROA      149             0.0000000000
      2353       148  GLN       HN            114.0539601426       62.4552552015       68.2315105690  PROA      149             0.0000000000
      2354       148  GLN       CA            115.7116823069       61.1664822055       68.4179377096  PROA      149             0.0000000000
      2355       148  GLN       HA            116.1198539600       60.3667629566       67.8136096134  PROA      149             0.0000000000
      2356       148  GLN       CB            116.8148820440       62.1941174644       68.6977128243  PROA      149             0.0000000000
      2357       148  GLN       HB1           117.7233456347       61.6176096819       68.9925755192  PROA      149             0.0000000000
      2358       148  GLN       HB2           116.5892493988       62.8164246210       69.5778358444  PROA      149             0.0000000000
      2359       148  GLN       CG            117.2093081142       63.0786669932       67.5081930866  PROA      149             0.0000000000
      2360       148  GLN       HG1           117.2796223003       62.4622008731       66.5870329771  PROA      149             0.0000000000
      2361       148  GLN       HG2           118.1998849254       63.5468094072       67.7000030580  PROA      149             0.0000000000
      2362       148  GLN       CD            116.1988867035       64.1972543891       67.3679511158  PROA      149             0.0000000000
      2363       148  GLN       OE1           115.7316137057       64.7449999002       68.3638004019  PROA      149             0.0000000000
      2364       148  GLN       NE2           115.8800232027       64.5021757174       66.0998048106  PROA      149             0.0000000000
      2365       148  GLN       HE21          115.0924093591       65.0963728484       65.9370060849  PROA      149             0.0000000000
      2366       148  GLN       HE22          116.3769008271       64.0791379767       65.3491799815  PROA      149             0.0000000000
      2367       148  GLN       C             115.2046613672       60.5522978445       69.7313528525  PROA      149             0.0000000000
      2368       148  GLN       O             114.6307481355       61.2676032272       70.5534305933  PROA      149             0.0000000000
      2369       149  PHE       N             115.3850916124       59.2296691224       69.9131857156  PROA      150             0.0000000000
      2370       149  PHE       HN            115.8053992509       58.6683313240       69.2118726888  PROA      150             0.0000000000
      2371       149  PHE       CA            114.9259242457       58.5183071665       71.1124844679  PROA      150             0.0000000000
      2372       149  PHE       HA            113.8989720067       58.8090264484       71.2934339074  PROA      150             0.0000000000
      2373       149  PHE       CB            114.9859347157       57.0065904814       70.9050708539  PROA      150             0.0000000000
      2374       149  PHE       HB1           114.7385351827       56.4660824873       71.8492781166  PROA      150             0.0000000000
      2375       149  PHE       HB2           116.0009176955       56.6849133081       70.5920693390  PROA      150             0.0000000000
      2376       149  PHE       CG            113.9619114127       56.5967315113       69.8755074030  PROA      150             0.0000000000
      2377       149  PHE       CD1           112.6169132962       56.5544906095       70.2221351179  PROA      150             0.0000000000
      2378       149  PHE       HD1           112.3116527118       56.8258393037       71.2237909979  PROA      150             0.0000000000
      2379       149  PHE       CE1           111.6731084733       56.1561444276       69.2844599205  PROA      150             0.0000000000
      2380       149  PHE       HE1           110.6320633273       56.1511644377       69.5400337837  PROA      150             0.0000000000
      2381       149  PHE       CZ            112.0734897076       55.8022286604       68.0008963277  PROA      150             0.0000000000
      2382       149  PHE       HZ            111.3349718127       55.5125535318       67.2653726381  PROA      150             0.0000000000
      2383       149  PHE       CD2           114.3613978760       56.2585492274       68.5890015505  PROA      150             0.0000000000
      2384       149  PHE       HD2           115.4091667694       56.2774180000       68.3310556726  PROA      150             0.0000000000
      2385       149  PHE       CE2           113.4162006650       55.8618872170       67.6502196366  PROA      150             0.0000000000
      2386       149  PHE       HE2           113.7149897257       55.6243702074       66.6454217056  PROA      150             0.0000000000
      2387       149  PHE       C             115.6870047733       58.9045296813       72.3763541604  PROA      150             0.0000000000
      2388       149  PHE       O             116.9023428663       59.0976922187       72.3303590089  PROA      150             0.0000000000
      2389       150  VAL       N             114.9642059371       58.9801241658       73.5091923289  PROA      151             0.0000000000
      2390       150  VAL       HN            114.0051401873       58.7031642783       73.5283268440  PROA      151             0.0000000000
      2391       150  VAL       CA            115.5051434575       59.3118396895       74.8333533502  PROA      151             0.0000000000
      2392       150  VAL       HA            116.5550925748       59.5567895480       74.7499333272  PROA      151             0.0000000000
      2393       150  VAL       CB            114.7510809313       60.4925235976       75.4427433861  PROA      151             0.0000000000
      2394       150  VAL       HB            113.6728727376       60.2268986115       75.4649114419  PROA      151             0.0000000000
      2395       150  VAL       CG1           115.2090794187       60.7585727092       76.8770408642  PROA      151             0.0000000000
      2396       150  VAL       HG11          116.3149885148       60.6613527461       76.9597882177  PROA      151             0.0000000000
      2397       150  VAL       HG12          114.7344471617       60.0618393094       77.5942786816  PROA      151             0.0000000000
      2398       150  VAL       HG13          114.9354343446       61.7896736541       77.1833092827  PROA      151             0.0000000000
      2399       150  VAL       CG2           114.8904661989       61.7273940777       74.5506045827  PROA      151             0.0000000000
      2400       150  VAL       HG21          114.4896992436       61.5450515490       73.5346179993  PROA      151             0.0000000000
      2401       150  VAL       HG22          115.9494209345       62.0035424719       74.4552063454  PROA      151             0.0000000000
      2402       150  VAL       HG23          114.3551038063       62.5915311783       74.9936127594  PROA      151             0.0000000000
      2403       150  VAL       C             115.4289979155       58.0740614677       75.7399932622  PROA      151             0.0000000000
      2404       150  VAL       OT1           114.9457876758       57.0155592117       75.2565878028  PROA      151             0.0000000000
      2405       150  VAL       OT2           115.8535661887       58.1793135766       76.9216293208  PROA      151             0.0000000000
      2406       151  GLN       N              71.3770218005       67.5004411415       49.6240835019  PROB      1               0.0000000000
      2407       151  GLN       HT1            70.5869173021       66.8570032568       49.8307223628  PROB      1               0.0000000000
      2408       151  GLN       HT2            71.1875192541       67.9526065064       48.6977005184  PROB      1               0.0000000000
      2409       151  GLN       HT3            71.3933153274       68.2622507363       50.3306678058  PROB      1               0.0000000000
      2410       151  GLN       CA             72.6442823236       66.7750397790       49.5217818406  PROB      1               0.0000000000
      2411       151  GLN       HA             72.6000142973       66.1470571519       48.6387666798  PROB      1               0.0000000000
      2412       151  GLN       CB             73.8067556064       67.7587275118       49.3962616780  PROB      1               0.0000000000
      2413       151  GLN       HB1            74.7574192120       67.2006645210       49.3464320585  PROB      1               0.0000000000
      2414       151  GLN       HB2            73.8559358790       68.3929159495       50.3166664397  PROB      1               0.0000000000
      2415       151  GLN       CG             73.6754082407       68.6950052579       48.1942725551  PROB      1               0.0000000000
      2416       151  GLN       HG1            72.7006258939       69.1885068585       48.1627699210  PROB      1               0.0000000000
      2417       151  GLN       HG2            73.7935175795       68.1078504756       47.2537535214  PROB      1               0.0000000000
      2418       151  GLN       CD             74.7979082384       69.7113570486       48.2283869621  PROB      1               0.0000000000
      2419       151  GLN       OE1            75.9376652320       69.4269714565       48.5654757198  PROB      1               0.0000000000
      2420       151  GLN       NE2            74.4196534351       70.9408943506       47.8709595895  PROB      1               0.0000000000
      2421       151  GLN       HE21           75.0682035871       71.6852041799       48.0089717587  PROB      1               0.0000000000
      2422       151  GLN       HE22           73.4664582800       71.1119476819       47.6303886341  PROB      1               0.0000000000
      2423       151  GLN       C              72.8716574472       65.8500787897       50.7024027457  PROB      1               0.0000000000
      2424       151  GLN       O              73.1758369164       64.6711065298       50.5730765652  PROB      1               0.0000000000
      2425       152  VAL       N              72.6935315135       66.4670438498       51.8744241902  PROB      2               0.0000000000
      2426       152  VAL       HN             72.5035323472       67.4321591250       52.0234768653  PROB      2               0.0000000000
      2427       152  VAL       CA             72.7966880742       65.6744488954       53.0892793100  PROB      2               0.0000000000
      2428       152  VAL       HA             73.1634402361       64.6741034695       52.8934492873  PROB      2               0.0000000000
      2429       152  VAL       CB             73.7858062321       66.3234139846       54.0730290662  PROB      2               0.0000000000
      2430       152  VAL       HB             73.4081744421       67.3459755555       54.3348115647  PROB      2               0.0000000000
      2431       152  VAL       CG1            73.8931322284       65.5408152025       55.3845935048  PROB      2               0.0000000000
      2432       152  VAL       HG11           74.0972114929       64.4666683113       55.1931613806  PROB      2               0.0000000000
      2433       152  VAL       HG12           72.9584105073       65.6185191211       55.9795509685  PROB      2               0.0000000000
      2434       152  VAL       HG13           74.7209010135       65.9519166597       55.9945694061  PROB      2               0.0000000000
      2435       152  VAL       CG2            75.1614570266       66.5139289110       53.4291603261  PROB      2               0.0000000000
      2436       152  VAL       HG21           75.0525306360       67.1834652173       52.5609112906  PROB      2               0.0000000000
      2437       152  VAL       HG22           75.5778078175       65.5379865499       53.1075667849  PROB      2               0.0000000000
      2438       152  VAL       HG23           75.8644263526       66.9786397544       54.1479221065  PROB      2               0.0000000000
      2439       152  VAL       C              71.4246900885       65.5365833834       53.7110868589  PROB      2               0.0000000000
      2440       152  VAL       O              70.7319706903       66.5125625554       53.9661211531  PROB      2               0.0000000000
      2441       153  GLN       N              71.0646229166       64.2772398915       53.9436693199  PROB      3               0.0000000000
      2442       153  GLN       HN             71.5503296591       63.4725658296       53.5803485371  PROB      3               0.0000000000
      2443       153  GLN       CA             69.9917646186       64.0377635138       54.8946951539  PROB      3               0.0000000000
      2444       153  GLN       HA             69.4836459169       64.9455549736       55.1811897203  PROB      3               0.0000000000
      2445       153  GLN       CB             68.9822238832       63.0271535411       54.3522184385  PROB      3               0.0000000000
      2446       153  GLN       HB1            68.1601012111       62.8762799320       55.0926289705  PROB      3               0.0000000000
      2447       153  GLN       HB2            69.5067390174       62.0388720224       54.2845882774  PROB      3               0.0000000000
      2448       153  GLN       CG             68.3586585576       63.4062928977       53.0111167895  PROB      3               0.0000000000
      2449       153  GLN       HG1            68.8343255846       64.3076624110       52.5716985627  PROB      3               0.0000000000
      2450       153  GLN       HG2            67.2723365162       63.6131805202       53.1166024261  PROB      3               0.0000000000
      2451       153  GLN       CD             68.5616930225       62.2622152148       52.0383962431  PROB      3               0.0000000000
      2452       153  GLN       OE1            69.3171635800       62.3512391261       51.0788218687  PROB      3               0.0000000000
      2453       153  GLN       NE2            67.8548621809       61.1646280077       52.3172913564  PROB      3               0.0000000000
      2454       153  GLN       HE21           67.3747189843       61.0481370721       53.1936704739  PROB      3               0.0000000000
      2455       153  GLN       HE22           67.9340401322       60.3715879530       51.7180006857  PROB      3               0.0000000000
      2456       153  GLN       C              70.6325298718       63.4313241719       56.1149337432  PROB      3               0.0000000000
      2457       153  GLN       O              71.6042243659       62.6948482654       55.9926551709  PROB      3               0.0000000000
      2458       154  LEU       N              70.0399928149       63.7283147371       57.2708076293  PROB      4               0.0000000000
      2459       154  LEU       HN             69.3165170050       64.3953586670       57.4002044677  PROB      4               0.0000000000
      2460       154  LEU       CA             70.2055708164       62.7606685147       58.3449480828  PROB      4               0.0000000000
      2461       154  LEU       HA             70.7773417021       61.8939283914       58.0346266350  PROB      4               0.0000000000
      2462       154  LEU       CB             70.8853180563       63.3572671931       59.5822139018  PROB      4               0.0000000000
      2463       154  LEU       HB1            70.9185683137       62.5506958225       60.3233015120  PROB      4               0.0000000000
      2464       154  LEU       HB2            70.2972462173       64.1965885683       60.0058509026  PROB      4               0.0000000000
      2465       154  LEU       CG             72.3343504536       63.7996945878       59.3576830311  PROB      4               0.0000000000
      2466       154  LEU       HG             72.7065931310       63.2785893946       58.4388701393  PROB      4               0.0000000000
      2467       154  LEU       CD1            72.4426997659       65.3021633677       59.0997586389  PROB      4               0.0000000000
      2468       154  LEU       HD11           72.0718077923       65.8682756935       59.9807520642  PROB      4               0.0000000000
      2469       154  LEU       HD12           71.8404190551       65.5987958776       58.2160307339  PROB      4               0.0000000000
      2470       154  LEU       HD13           73.4988520113       65.5885523775       58.9219436619  PROB      4               0.0000000000
      2471       154  LEU       CD2            73.2514768291       63.3540945081       60.4957677293  PROB      4               0.0000000000
      2472       154  LEU       HD21           73.2474987063       62.2484543258       60.5934896437  PROB      4               0.0000000000
      2473       154  LEU       HD22           72.9047056653       63.7885395403       61.4573699725  PROB      4               0.0000000000
      2474       154  LEU       HD23           74.2954282416       63.6847378479       60.3154969336  PROB      4               0.0000000000
      2475       154  LEU       C              68.8151971324       62.2725341777       58.6664739573  PROB      4               0.0000000000
      2476       154  LEU       O              67.8700365618       63.0502763149       58.6726919889  PROB      4               0.0000000000
      2477       155  GLN       N              68.7168000984       60.9566676996       58.8615212222  PROB      5               0.0000000000
      2478       155  GLN       HN             69.4869833190       60.3267284281       58.7449110332  PROB      5               0.0000000000
      2479       155  GLN       CA             67.3872414327       60.4028149293       59.0833293898  PROB      5               0.0000000000
      2480       155  GLN       HA             66.7624755984       61.1444552671       59.5697220620  PROB      5               0.0000000000
      2481       155  GLN       CB             66.7170309088       60.0460534520       57.7481596994  PROB      5               0.0000000000
      2482       155  GLN       HB1            66.4558047717       61.0102380390       57.2483834969  PROB      5               0.0000000000
      2483       155  GLN       HB2            65.7511392832       59.5234860829       57.9412198101  PROB      5               0.0000000000
      2484       155  GLN       CG             67.5817285654       59.2201280855       56.7912797427  PROB      5               0.0000000000
      2485       155  GLN       HG1            67.8431648136       58.2428614066       57.2467194269  PROB      5               0.0000000000
      2486       155  GLN       HG2            68.5271708217       59.7542208430       56.5545788689  PROB      5               0.0000000000
      2487       155  GLN       CD             66.8488446356       59.0493083495       55.4790820582  PROB      5               0.0000000000
      2488       155  GLN       OE1            66.7699232550       59.9398020996       54.6447522093  PROB      5               0.0000000000
      2489       155  GLN       NE2            66.3058944418       57.8389679306       55.3223812045  PROB      5               0.0000000000
      2490       155  GLN       HE21           65.8048325248       57.6606361904       54.4792925695  PROB      5               0.0000000000
      2491       155  GLN       HE22           66.3881902940       57.1483940352       56.0366272354  PROB      5               0.0000000000
      2492       155  GLN       C              67.4267498432       59.2380554855       60.0441303701  PROB      5               0.0000000000
      2493       155  GLN       O              68.1937429094       58.2909871503       59.8986752060  PROB      5               0.0000000000
      2494       156  GLU       N              66.5855545534       59.3784965162       61.0631783578  PROB      6               0.0000000000
      2495       156  GLU       HN             66.0509332366       60.2174362635       61.2316708228  PROB      6               0.0000000000
      2496       156  GLU       CA             66.7215303287       58.4979119777       62.2094642991  PROB      6               0.0000000000
      2497       156  GLU       HA             67.6731464541       57.9891571885       62.1771791922  PROB      6               0.0000000000
      2498       156  GLU       CB             66.7153323345       59.2953172070       63.5174751879  PROB      6               0.0000000000
      2499       156  GLU       HB1            66.9477180144       58.6457469060       64.3824729942  PROB      6               0.0000000000
      2500       156  GLU       HB2            65.7003619061       59.7156223733       63.6495899176  PROB      6               0.0000000000
      2501       156  GLU       CG             67.5747664327       60.5646252975       63.5401247384  PROB      6               0.0000000000
      2502       156  GLU       HG1            68.3942396224       60.3461777425       62.8461792299  PROB      6               0.0000000000
      2503       156  GLU       HG2            67.9592491916       60.7570681679       64.5624613033  PROB      6               0.0000000000
      2504       156  GLU       CD             66.8363895279       61.8115093214       63.0603937957  PROB      6               0.0000000000
      2505       156  GLU       OE1            65.8490293078       61.7289210382       62.3327421131  PROB      6               0.0000000000
      2506       156  GLU       OE2            67.2465183586       62.9019485514       63.4357637839  PROB      6               0.0000000000
      2507       156  GLU       C              65.6550584543       57.4331636124       62.2706579241  PROB      6               0.0000000000
      2508       156  GLU       O              64.4721875619       57.6584196174       62.0369804021  PROB      6               0.0000000000
      2509       157  SER       N              66.1290250921       56.2413361724       62.6255931005  PROB      7               0.0000000000
      2510       157  SER       HN             67.1043714223       56.0320650867       62.6993576131  PROB      7               0.0000000000
      2511       157  SER       CA             65.1605722675       55.1894559275       62.8821317468  PROB      7               0.0000000000
      2512       157  SER       HA             64.1441209746       55.5256797843       62.7290367472  PROB      7               0.0000000000
      2513       157  SER       CB             65.3671798695       54.0333733852       61.8974899570  PROB      7               0.0000000000
      2514       157  SER       HB1            65.1375319643       54.4118468308       60.8779832355  PROB      7               0.0000000000
      2515       157  SER       HB2            64.7278444595       53.1505785467       62.0945740699  PROB      7               0.0000000000
      2516       157  SER       OG             66.7457283159       53.6422583158       61.8539562498  PROB      7               0.0000000000
      2517       157  SER       HG1            67.2538547028       54.3947196074       61.5095232154  PROB      7               0.0000000000
      2518       157  SER       C              65.2263942083       54.7368120207       64.3233503165  PROB      7               0.0000000000
      2519       157  SER       O              66.2948983724       54.6510605113       64.9231490577  PROB      7               0.0000000000
      2520       158  GLY       N              64.0341266609       54.4489821257       64.8441199843  PROB      8               0.0000000000
      2521       158  GLY       HN             63.1747331533       54.6922602715       64.3935481081  PROB      8               0.0000000000
      2522       158  GLY       CA             63.9536788242       53.8161952098       66.1509523625  PROB      8               0.0000000000
      2523       158  GLY       HA1            63.8781318470       54.5958471114       66.8940037955  PROB      8               0.0000000000
      2524       158  GLY       HA2            64.8243704293       53.1904795513       66.2578756252  PROB      8               0.0000000000
      2525       158  GLY       C              62.6741303915       53.0182905049       66.1995825008  PROB      8               0.0000000000
      2526       158  GLY       O              61.6700681181       53.4126255818       65.6196438848  PROB      8               0.0000000000
      2527       159  PRO       N              62.7417514855       51.8547434306       66.8792799286  PROB      9               0.0000000000
      2528       159  PRO       CD             63.9214741881       51.3116433181       67.5422268441  PROB      9               0.0000000000
      2529       159  PRO       HD1            64.2923610871       51.9967389560       68.3331202640  PROB      9               0.0000000000
      2530       159  PRO       HD2            64.7126468080       51.1293487656       66.7774347806  PROB      9               0.0000000000
      2531       159  PRO       CA             61.5816288081       50.9554578416       66.9116188013  PROB      9               0.0000000000
      2532       159  PRO       HA             61.1226839126       50.8994628704       65.9329284691  PROB      9               0.0000000000
      2533       159  PRO       CB             62.2524160160       49.6151659730       67.2366545358  PROB      9               0.0000000000
      2534       159  PRO       HB1            62.6072073352       49.1735445446       66.2746650924  PROB      9               0.0000000000
      2535       159  PRO       HB2            61.5610734398       48.8935334741       67.7168891913  PROB      9               0.0000000000
      2536       159  PRO       CG             63.4644309630       49.9702033676       68.1007860169  PROB      9               0.0000000000
      2537       159  PRO       HG1            63.1431126645       50.1043335094       69.1508838785  PROB      9               0.0000000000
      2538       159  PRO       HG2            64.2647713552       49.2034990694       68.0522576988  PROB      9               0.0000000000
      2539       159  PRO       C              60.4670611642       51.3504003474       67.8830164461  PROB      9               0.0000000000
      2540       159  PRO       O              60.0110934030       50.5522375188       68.6922942104  PROB      9               0.0000000000
      2541       160  GLY       N              60.0228941262       52.6130312074       67.7528475030  PROB      10              0.0000000000
      2542       160  GLY       HN             60.4536595160       53.2044393672       67.0679458307  PROB      10              0.0000000000
      2543       160  GLY       CA             58.8339798818       53.0967389951       68.4568011205  PROB      10              0.0000000000
      2544       160  GLY       HA1            57.9753535640       52.7470119527       67.9010509546  PROB      10              0.0000000000
      2545       160  GLY       HA2            58.9010741971       54.1737226777       68.4664417137  PROB      10              0.0000000000
      2546       160  GLY       C              58.6359076033       52.6794369287       69.9052165851  PROB      10              0.0000000000
      2547       160  GLY       O              59.2139147735       53.2287581830       70.8353019955  PROB      10              0.0000000000
      2548       161  LEU       N              57.7305901997       51.7033490121       70.0485720101  PROB      11              0.0000000000
      2549       161  LEU       HN             57.3501651226       51.1827979861       69.2773357276  PROB      11              0.0000000000
      2550       161  LEU       CA             57.2351131940       51.3726728076       71.3804225214  PROB      11              0.0000000000
      2551       161  LEU       HA             57.3085092986       52.2556877082       71.9933831512  PROB      11              0.0000000000
      2552       161  LEU       CB             55.7474288395       51.0299382911       71.2875445764  PROB      11              0.0000000000
      2553       161  LEU       HB1            55.6537175284       50.0443171079       70.7677940945  PROB      11              0.0000000000
      2554       161  LEU       HB2            55.2398721542       51.7081974483       70.6101810176  PROB      11              0.0000000000
      2555       161  LEU       CG             55.0130966373       50.9087766658       72.6252119780  PROB      11              0.0000000000
      2556       161  LEU       HG             55.3902251951       50.0198748841       73.1469877125  PROB      11              0.0000000000
      2557       161  LEU       CD1            55.2209844728       52.1137063733       73.5376839217  PROB      11              0.0000000000
      2558       161  LEU       HD11           55.1428667694       53.0588111838       72.9665126075  PROB      11              0.0000000000
      2559       161  LEU       HD12           56.2092230771       52.0612801168       74.0359665462  PROB      11              0.0000000000
      2560       161  LEU       HD13           54.4326999507       52.1019176441       74.3091022619  PROB      11              0.0000000000
      2561       161  LEU       CD2            53.5345831605       50.6279806478       72.4009052789  PROB      11              0.0000000000
      2562       161  LEU       HD21           53.3750883660       49.8755125474       71.5992680282  PROB      11              0.0000000000
      2563       161  LEU       HD22           53.0100110077       51.5646802194       72.1379142394  PROB      11              0.0000000000
      2564       161  LEU       HD23           53.0501435250       50.2774266766       73.3304968782  PROB      11              0.0000000000
      2565       161  LEU       C              58.0277025539       50.2893216306       72.0886967153  PROB      11              0.0000000000
      2566       161  LEU       O              57.5398728710       49.1996116613       72.3940954438  PROB      11              0.0000000000
      2567       162  VAL       N              59.2868902398       50.6487876676       72.3517490670  PROB      12              0.0000000000
      2568       162  VAL       HN             59.6413059235       51.5428774877       72.0825130903  PROB      12              0.0000000000
      2569       162  VAL       CA             60.1404404858       49.6839208819       73.0398435834  PROB      12              0.0000000000
      2570       162  VAL       HA             60.0465350639       48.7508494438       72.5240088169  PROB      12              0.0000000000
      2571       162  VAL       CB             61.6128851128       50.1039618219       72.9668406446  PROB      12              0.0000000000
      2572       162  VAL       HB             62.2561279137       49.3389510392       73.4716596630  PROB      12              0.0000000000
      2573       162  VAL       CG1            62.0832615434       50.0993704116       71.5168944620  PROB      12              0.0000000000
      2574       162  VAL       HG11           61.5957769622       50.9139948324       70.9374971931  PROB      12              0.0000000000
      2575       162  VAL       HG12           61.8456620288       49.1344749656       71.0208147020  PROB      12              0.0000000000
      2576       162  VAL       HG13           63.1824180837       50.2465896768       71.4717997422  PROB      12              0.0000000000
      2577       162  VAL       CG2            61.8743291805       51.4409882206       73.6551381157  PROB      12              0.0000000000
      2578       162  VAL       HG21           61.5959250725       51.3835940488       74.7225087516  PROB      12              0.0000000000
      2579       162  VAL       HG22           61.2803149433       52.2542773718       73.1869567447  PROB      12              0.0000000000
      2580       162  VAL       HG23           62.9484719904       51.7113831105       73.5873646017  PROB      12              0.0000000000
      2581       162  VAL       C              59.7006541087       49.3860853568       74.4654546603  PROB      12              0.0000000000
      2582       162  VAL       O              58.6459852541       49.8160513810       74.9295708367  PROB      12              0.0000000000
      2583       163  LYS       N              60.5329640537       48.5885939537       75.1349930217  PROB      13              0.0000000000
      2584       163  LYS       HN             61.3495652822       48.1649495181       74.7298330226  PROB      13              0.0000000000
      2585       163  LYS       CA             60.2051758248       48.1997866406       76.4972120754  PROB      13              0.0000000000
      2586       163  LYS       HA             59.3277635018       48.7284940125       76.8104739336  PROB      13              0.0000000000
      2587       163  LYS       CB             59.8866274761       46.6984848625       76.5262107084  PROB      13              0.0000000000
      2588       163  LYS       HB1            59.6689505372       46.3670261972       77.5670122879  PROB      13              0.0000000000
      2589       163  LYS       HB2            60.7718912136       46.1270275196       76.1738227468  PROB      13              0.0000000000
      2590       163  LYS       CG             58.6907450465       46.3509304415       75.6332912613  PROB      13              0.0000000000
      2591       163  LYS       HG1            58.6351988227       45.2414129039       75.5142762018  PROB      13              0.0000000000
      2592       163  LYS       HG2            58.8313793135       46.7511928020       74.6070940659  PROB      13              0.0000000000
      2593       163  LYS       CD             57.3662991017       46.8306026009       76.2260294488  PROB      13              0.0000000000
      2594       163  LYS       HD1            57.5055574721       47.7336812496       76.8534049518  PROB      13              0.0000000000
      2595       163  LYS       HD2            57.0015916237       46.0313148109       76.9145314714  PROB      13              0.0000000000
      2596       163  LYS       CE             56.2740934476       47.0765918961       75.1824581404  PROB      13              0.0000000000
      2597       163  LYS       HE1            55.2725905804       46.9477769129       75.6470030132  PROB      13              0.0000000000
      2598       163  LYS       HE2            56.3557882288       46.3685331090       74.3310178644  PROB      13              0.0000000000
      2599       163  LYS       NZ             56.3565122081       48.4566594769       74.6823405341  PROB      13              0.0000000000
      2600       163  LYS       HZ1            56.8827555709       48.5717569330       73.7890346907  PROB      13              0.0000000000
      2601       163  LYS       HZ2            56.8074356777       49.0757671088       75.4007830283  PROB      13              0.0000000000
      2602       163  LYS       HZ3            55.3680147077       48.8059718492       74.5960758063  PROB      13              0.0000000000
      2603       163  LYS       C              61.3685506310       48.5442449184       77.4001149247  PROB      13              0.0000000000
      2604       163  LYS       O              62.5262088068       48.4232650872       77.0118850592  PROB      13              0.0000000000
      2605       164  PRO       N              61.0346750345       49.0017606524       78.6311614060  PROB      14              0.0000000000
      2606       164  PRO       CD             59.7018683565       49.3179763343       79.1347644258  PROB      14              0.0000000000
      2607       164  PRO       HD1            59.1607795863       48.3749208319       79.3726813992  PROB      14              0.0000000000
      2608       164  PRO       HD2            59.1142852610       49.9388603082       78.4210341936  PROB      14              0.0000000000
      2609       164  PRO       CA             62.0899531026       49.2271899086       79.6244644058  PROB      14              0.0000000000
      2610       164  PRO       HA             62.6606374472       50.0641824225       79.2615178171  PROB      14              0.0000000000
      2611       164  PRO       CB             61.2908057808       49.5260694208       80.8967755294  PROB      14              0.0000000000
      2612       164  PRO       HB1            61.8304175248       50.2193369970       81.5740621687  PROB      14              0.0000000000
      2613       164  PRO       HB2            61.0584406656       48.5850838302       81.4466257956  PROB      14              0.0000000000
      2614       164  PRO       CG             59.9736853818       50.1218923155       80.4001811951  PROB      14              0.0000000000
      2615       164  PRO       HG1            59.1505594818       50.0676539502       81.1412432216  PROB      14              0.0000000000
      2616       164  PRO       HG2            60.1584763451       51.1803496181       80.1167910567  PROB      14              0.0000000000
      2617       164  PRO       C              63.0321581589       48.0407618359       79.7581358700  PROB      14              0.0000000000
      2618       164  PRO       O              62.6373101833       46.9011165464       79.5452751405  PROB      14              0.0000000000
      2619       165  SER       N              64.2884385319       48.3796570742       80.0721528150  PROB      15              0.0000000000
      2620       165  SER       HN             64.4810116750       49.3599996017       80.1900812084  PROB      15              0.0000000000
      2621       165  SER       CA             65.4319680733       47.4609648469       80.1277475935  PROB      15              0.0000000000
      2622       165  SER       HA             66.1867879177       48.0489014461       80.6217628283  PROB      15              0.0000000000
      2623       165  SER       CB             65.2341117546       46.2510027018       81.0672014160  PROB      15              0.0000000000
      2624       165  SER       HB1            64.6700845334       46.6473921836       81.9391803019  PROB      15              0.0000000000
      2625       165  SER       HB2            66.1812364466       45.8576709413       81.4709982325  PROB      15              0.0000000000
      2626       165  SER       OG             64.4573869217       45.2104845154       80.4618895644  PROB      15              0.0000000000
      2627       165  SER       HG1            63.6543910457       45.6619122028       80.1287510695  PROB      15              0.0000000000
      2628       165  SER       C              66.0780846254       47.0677154457       78.8058692672  PROB      15              0.0000000000
      2629       165  SER       O              67.2590718498       46.7403563810       78.7636529383  PROB      15              0.0000000000
      2630       166  GLN       N              65.2958349158       47.1521326519       77.7155885111  PROB      16              0.0000000000
      2631       166  GLN       HN             64.3343034083       47.4347150988       77.7256891523  PROB      16              0.0000000000
      2632       166  GLN       CA             65.9231088787       46.8252465025       76.4334704117  PROB      16              0.0000000000
      2633       166  GLN       HA             66.3812526793       45.8486837246       76.5260882822  PROB      16              0.0000000000
      2634       166  GLN       CB             64.8786848871       46.7317696770       75.3237125062  PROB      16              0.0000000000
      2635       166  GLN       HB1            65.3638927668       46.5150367734       74.3433228132  PROB      16              0.0000000000
      2636       166  GLN       HB2            64.3920512872       47.7343896982       75.2304058368  PROB      16              0.0000000000
      2637       166  GLN       CG             63.8022042610       45.6814958339       75.5866864898  PROB      16              0.0000000000
      2638       166  GLN       HG1            63.2460803688       45.9062821714       76.5226236549  PROB      16              0.0000000000
      2639       166  GLN       HG2            64.2743201798       44.6818914476       75.6961824315  PROB      16              0.0000000000
      2640       166  GLN       CD             62.8064439758       45.7105125435       74.4475998008  PROB      16              0.0000000000
      2641       166  GLN       OE1            62.3696435838       46.7517471020       73.9748620175  PROB      16              0.0000000000
      2642       166  GLN       NE2            62.4627545414       44.4994288471       74.0074477215  PROB      16              0.0000000000
      2643       166  GLN       HE21           61.7871891615       44.4454546623       73.2752311272  PROB      16              0.0000000000
      2644       166  GLN       HE22           62.8203858430       43.6867142110       74.4626724574  PROB      16              0.0000000000
      2645       166  GLN       C              67.0123785223       47.7937563907       76.0046799733  PROB      16              0.0000000000
      2646       166  GLN       O              66.9980402839       48.9742732199       76.3328193203  PROB      16              0.0000000000
      2647       167  THR       N              67.9492254055       47.2429541994       75.2293233692  PROB      17              0.0000000000
      2648       167  THR       HN             67.9079130690       46.2907654748       74.9344084570  PROB      17              0.0000000000
      2649       167  THR       CA             68.9179349410       48.1306003017       74.6005521605  PROB      17              0.0000000000
      2650       167  THR       HA             69.1419889678       48.9288443018       75.2844037393  PROB      17              0.0000000000
      2651       167  THR       CB             70.2333268067       47.3751809777       74.4046647319  PROB      17              0.0000000000
      2652       167  THR       HB             70.0658638641       46.5798514788       73.6380271348  PROB      17              0.0000000000
      2653       167  THR       OG1            70.5758212595       46.7091388105       75.6266448387  PROB      17              0.0000000000
      2654       167  THR       HG1            71.3493095870       46.1688267520       75.4390994133  PROB      17              0.0000000000
      2655       167  THR       CG2            71.3815126314       48.2789552444       73.9469056395  PROB      17              0.0000000000
      2656       167  THR       HG21           71.6188529642       49.0417196501       74.7122111019  PROB      17              0.0000000000
      2657       167  THR       HG22           71.0867512646       48.8018784303       73.0140520250  PROB      17              0.0000000000
      2658       167  THR       HG23           72.2839724325       47.6719757980       73.7328985706  PROB      17              0.0000000000
      2659       167  THR       C              68.3921752336       48.7223257763       73.3026847972  PROB      17              0.0000000000
      2660       167  THR       O              68.2490548025       48.0567638265       72.2828741123  PROB      17              0.0000000000
      2661       168  LEU       N              68.0814682855       50.0202566887       73.3971651601  PROB      18              0.0000000000
      2662       168  LEU       HN             68.2516441706       50.5238683046       74.2473169247  PROB      18              0.0000000000
      2663       168  LEU       CA             67.4865741102       50.7208003960       72.2624205040  PROB      18              0.0000000000
      2664       168  LEU       HA             66.5671077746       50.1993116117       72.0307306533  PROB      18              0.0000000000
      2665       168  LEU       CB             67.1451253811       52.1466366899       72.6923247126  PROB      18              0.0000000000
      2666       168  LEU       HB1            68.0887611169       52.6607372333       72.9352807298  PROB      18              0.0000000000
      2667       168  LEU       HB2            66.5192925317       52.0652833766       73.6055582383  PROB      18              0.0000000000
      2668       168  LEU       CG             66.3989920056       53.0197518221       71.6824752428  PROB      18              0.0000000000
      2669       168  LEU       HG             67.0934031392       53.1289328360       70.8457279438  PROB      18              0.0000000000
      2670       168  LEU       CD1            65.1493751677       52.3414034000       71.1245154084  PROB      18              0.0000000000
      2671       168  LEU       HD11           64.4399814775       52.1137495180       71.9479297639  PROB      18              0.0000000000
      2672       168  LEU       HD12           65.3899998528       51.3984257342       70.5939301344  PROB      18              0.0000000000
      2673       168  LEU       HD13           64.6358600716       53.0160434909       70.4072194876  PROB      18              0.0000000000
      2674       168  LEU       CD2            66.0782325265       54.3870420014       72.2854959076  PROB      18              0.0000000000
      2675       168  LEU       HD21           66.9919371368       54.8486730352       72.7058919861  PROB      18              0.0000000000
      2676       168  LEU       HD22           65.3245814441       54.2932621612       73.0950998709  PROB      18              0.0000000000
      2677       168  LEU       HD23           65.6713748351       55.0714067843       71.5111263395  PROB      18              0.0000000000
      2678       168  LEU       C              68.3492178689       50.7179297723       71.0137089660  PROB      18              0.0000000000
      2679       168  LEU       O              69.4306113300       51.2921664075       70.9661750916  PROB      18              0.0000000000
      2680       169  SER       N              67.8087677728       50.0510169306       69.9902496580  PROB      19              0.0000000000
      2681       169  SER       HN             66.9807925497       49.4991365553       70.0784756814  PROB      19              0.0000000000
      2682       169  SER       CA             68.5372890910       50.0767064153       68.7314638386  PROB      19              0.0000000000
      2683       169  SER       HA             69.5852386067       50.2295021352       68.9280488569  PROB      19              0.0000000000
      2684       169  SER       CB             68.4542240896       48.7146556333       68.0372766356  PROB      19              0.0000000000
      2685       169  SER       HB1            67.4952057290       48.5834760442       67.4838889551  PROB      19              0.0000000000
      2686       169  SER       HB2            68.4904330756       47.9291552841       68.8261881370  PROB      19              0.0000000000
      2687       169  SER       OG             69.5846768513       48.5233454265       67.1687359295  PROB      19              0.0000000000
      2688       169  SER       HG1            69.3608951593       47.7456322555       66.6254625461  PROB      19              0.0000000000
      2689       169  SER       C              68.1015264554       51.2052334832       67.8173940477  PROB      19              0.0000000000
      2690       169  SER       O              67.2664384348       51.0487482899       66.9375108838  PROB      19              0.0000000000
      2691       170  LEU       N              68.7317863329       52.3576539192       68.0589258788  PROB      20              0.0000000000
      2692       170  LEU       HN             69.3927933480       52.4808286521       68.7984893002  PROB      20              0.0000000000
      2693       170  LEU       CA             68.5464806711       53.4440989238       67.0982255802  PROB      20              0.0000000000
      2694       170  LEU       HA             67.5273835929       53.4575375155       66.7338359696  PROB      20              0.0000000000
      2695       170  LEU       CB             68.8701019427       54.7708313355       67.7676278363  PROB      20              0.0000000000
      2696       170  LEU       HB1            68.8481425743       55.6118597702       67.0468606152  PROB      20              0.0000000000
      2697       170  LEU       HB2            69.8883762752       54.6812382405       68.1881461060  PROB      20              0.0000000000
      2698       170  LEU       CG             67.9293942943       55.0949165035       68.9193638842  PROB      20              0.0000000000
      2699       170  LEU       HG             67.8344360237       54.1816761800       69.5068811197  PROB      20              0.0000000000
      2700       170  LEU       CD1            68.5354062353       56.1361640983       69.8489928284  PROB      20              0.0000000000
      2701       170  LEU       HD11           68.8493855313       57.0364421699       69.2796982185  PROB      20              0.0000000000
      2702       170  LEU       HD12           69.4135694669       55.7129740574       70.3794540106  PROB      20              0.0000000000
      2703       170  LEU       HD13           67.7905096239       56.4451092189       70.6131145478  PROB      20              0.0000000000
      2704       170  LEU       CD2            66.5460485993       55.5038838550       68.4232344721  PROB      20              0.0000000000
      2705       170  LEU       HD21           66.0731785717       54.6893975232       67.8380458190  PROB      20              0.0000000000
      2706       170  LEU       HD22           66.6219120778       56.4041885090       67.7753217459  PROB      20              0.0000000000
      2707       170  LEU       HD23           65.8907720464       55.7564809191       69.2818338559  PROB      20              0.0000000000
      2708       170  LEU       C              69.4645038450       53.2590644130       65.9101394378  PROB      20              0.0000000000
      2709       170  LEU       O              70.4689290279       52.5625200459       66.0288238796  PROB      20              0.0000000000
      2710       171  THR       N              69.0961527753       53.9238471252       64.8028059582  PROB      21              0.0000000000
      2711       171  THR       HN             68.1774456997       54.3359370424       64.7433899950  PROB      21              0.0000000000
      2712       171  THR       CA             69.9690709042       54.0088611909       63.6297298530  PROB      21              0.0000000000
      2713       171  THR       HA             70.9417997064       54.1181838165       63.9750566128  PROB      21              0.0000000000
      2714       171  THR       CB             69.8380929286       52.7591921132       62.7421629731  PROB      21              0.0000000000
      2715       171  THR       HB             68.8226584293       52.6834754538       62.3127432609  PROB      21              0.0000000000
      2716       171  THR       OG1            70.0003834473       51.5709668367       63.5299468774  PROB      21              0.0000000000
      2717       171  THR       HG1            69.9408492531       51.8709706788       64.4488586963  PROB      21              0.0000000000
      2718       171  THR       CG2            70.8436649241       52.7570066404       61.5848409844  PROB      21              0.0000000000
      2719       171  THR       HG21           71.8874886631       52.7907810452       61.9564772386  PROB      21              0.0000000000
      2720       171  THR       HG22           70.6802733738       53.6155384161       60.9010450053  PROB      21              0.0000000000
      2721       171  THR       HG23           70.7161028722       51.8290758975       60.9831841624  PROB      21              0.0000000000
      2722       171  THR       C              69.7283378943       55.2668906729       62.8019941219  PROB      21              0.0000000000
      2723       171  THR       O              68.7444463396       55.3937307966       62.0841766021  PROB      21              0.0000000000
      2724       172  CYS       N              70.6780474436       56.1972498750       62.9172179344  PROB      22              0.0000000000
      2725       172  CYS       HN             71.5137578980       56.0932998995       63.4595062072  PROB      22              0.0000000000
      2726       172  CYS       CA             70.6786330939       57.3070920654       61.9642630722  PROB      22              0.0000000000
      2727       172  CYS       HA             69.6712383460       57.6259029868       61.7439630638  PROB      22              0.0000000000
      2728       172  CYS       CB             71.4540840774       58.4862253233       62.5580319937  PROB      22              0.0000000000
      2729       172  CYS       HB1            72.4600889712       58.1426071699       62.8741332926  PROB      22              0.0000000000
      2730       172  CYS       HB2            70.9229372545       58.7858036888       63.4859636134  PROB      22              0.0000000000
      2731       172  CYS       SG             71.6634134125       59.9595830819       61.5233672437  PROB      22              0.0000000000
      2732       172  CYS       HG1            72.3237235790       59.3651304144       60.5398090923  PROB      22              0.0000000000
      2733       172  CYS       C              71.3308235421       56.8362042346       60.6855632363  PROB      22              0.0000000000
      2734       172  CYS       O              72.2430748248       56.0212276595       60.7183012749  PROB      22              0.0000000000
      2735       173  SER       N              70.8268448512       57.3544547364       59.5710562168  PROB      23              0.0000000000
      2736       173  SER       HN             70.0070132501       57.9400389980       59.5751451160  PROB      23              0.0000000000
      2737       173  SER       CA             71.4983902295       57.1087889505       58.3026236697  PROB      23              0.0000000000
      2738       173  SER       HA             72.4859444937       56.7102641469       58.4402842881  PROB      23              0.0000000000
      2739       173  SER       CB             70.6614084244       56.1488291065       57.4547701706  PROB      23              0.0000000000
      2740       173  SER       HB1            71.2257958507       55.8356306807       56.5457276688  PROB      23              0.0000000000
      2741       173  SER       HB2            69.7204944699       56.6441053591       57.1202590338  PROB      23              0.0000000000
      2742       173  SER       OG             70.3093860265       54.9912811949       58.2333278522  PROB      23              0.0000000000
      2743       173  SER       HG1            69.9051756757       55.3288688313       59.0441659813  PROB      23              0.0000000000
      2744       173  SER       C              71.6609696276       58.4475294655       57.6206920216  PROB      23              0.0000000000
      2745       173  SER       O              70.8084635460       59.3139327958       57.7880259696  PROB      23              0.0000000000
      2746       174  PHE       N              72.7695767358       58.6052524900       56.8942378061  PROB      24              0.0000000000
      2747       174  PHE       HN             73.4863180958       57.9139390745       56.7497527474  PROB      24              0.0000000000
      2748       174  PHE       CA             72.9568521368       59.9236178761       56.3011259844  PROB      24              0.0000000000
      2749       174  PHE       HA             72.0123150771       60.4408931784       56.2421654334  PROB      24              0.0000000000
      2750       174  PHE       CB             73.9040935087       60.7834078948       57.1569062759  PROB      24              0.0000000000
      2751       174  PHE       HB1            73.4427110668       60.9230063065       58.1595579957  PROB      24              0.0000000000
      2752       174  PHE       HB2            74.0459027896       61.7963252476       56.7236572106  PROB      24              0.0000000000
      2753       174  PHE       CG             75.2668667984       60.1549583795       57.3349769576  PROB      24              0.0000000000
      2754       174  PHE       CD1            75.5622325493       59.4962613938       58.5470105192  PROB      24              0.0000000000
      2755       174  PHE       HD1            74.8122544583       59.4137089277       59.3160664480  PROB      24              0.0000000000
      2756       174  PHE       CE1            76.8429496062       58.9461598129       58.7370133367  PROB      24              0.0000000000
      2757       174  PHE       HE1            77.1114919091       58.3902743954       59.5909685095  PROB      24              0.0000000000
      2758       174  PHE       CZ             77.8054773074       59.0666136587       57.7156611470  PROB      24              0.0000000000
      2759       174  PHE       HZ             78.7127039734       58.5009687423       57.7688597472  PROB      24              0.0000000000
      2760       174  PHE       CD2            76.2272551342       60.2551720619       56.3035868946  PROB      24              0.0000000000
      2761       174  PHE       HD2            76.0022550010       60.7635687448       55.3795323165  PROB      24              0.0000000000
      2762       174  PHE       CE2            77.5079565665       59.7089855564       56.4968565056  PROB      24              0.0000000000
      2763       174  PHE       HE2            78.2491658680       59.7192959316       55.7368090058  PROB      24              0.0000000000
      2764       174  PHE       C              73.3822125025       59.8660894368       54.8516539985  PROB      24              0.0000000000
      2765       174  PHE       O              73.6990548356       58.8078706068       54.3245184906  PROB      24              0.0000000000
      2766       175  SER       N              73.3887268937       61.0488352323       54.2344012578  PROB      25              0.0000000000
      2767       175  SER       HN             73.0412905944       61.8810591382       54.6619239356  PROB      25              0.0000000000
      2768       175  SER       CA             73.8749495080       61.0812155629       52.8614420146  PROB      25              0.0000000000
      2769       175  SER       HA             74.4302992150       60.1823950664       52.6237249146  PROB      25              0.0000000000
      2770       175  SER       CB             72.6836343941       61.1469853318       51.9005280554  PROB      25              0.0000000000
      2771       175  SER       HB1            72.2148583378       60.1355992050       51.9350512344  PROB      25              0.0000000000
      2772       175  SER       HB2            72.9458085856       61.3783629828       50.8504201983  PROB      25              0.0000000000
      2773       175  SER       OG             71.7017501337       62.0605884899       52.4000493949  PROB      25              0.0000000000
      2774       175  SER       HG1            70.9196783714       61.9871269453       51.8153619925  PROB      25              0.0000000000
      2775       175  SER       C              74.8762200773       62.1972221682       52.6322859454  PROB      25              0.0000000000
      2776       175  SER       O              75.1448540605       63.0159466724       53.5067915024  PROB      25              0.0000000000
      2777       176  GLY       N              75.4297177563       62.1980590365       51.4104064018  PROB      26              0.0000000000
      2778       176  GLY       HN             75.3263761302       61.4409075040       50.7767591222  PROB      26              0.0000000000
      2779       176  GLY       CA             76.3448774533       63.2794435686       51.0607047822  PROB      26              0.0000000000
      2780       176  GLY       HA1            75.9925439733       64.2191860598       51.4585015158  PROB      26              0.0000000000
      2781       176  GLY       HA2            76.4320239591       63.3081814136       49.9944261134  PROB      26              0.0000000000
      2782       176  GLY       C              77.7635794619       63.0442407812       51.5382382988  PROB      26              0.0000000000
      2783       176  GLY       O              78.6671153722       62.7266130861       50.7756109284  PROB      26              0.0000000000
      2784       177  PHE       N              77.9221626734       63.2331347617       52.8505170151  PROB      27              0.0000000000
      2785       177  PHE       HN             77.1374787899       63.3367958493       53.4616662060  PROB      27              0.0000000000
      2786       177  PHE       CA             79.2389983994       62.9501100995       53.4078335421  PROB      27              0.0000000000
      2787       177  PHE       HA             80.0043369082       63.1673191740       52.6729733286  PROB      27              0.0000000000
      2788       177  PHE       CB             79.5321145176       63.8822904361       54.5967741467  PROB      27              0.0000000000
      2789       177  PHE       HB1            79.3348758567       64.9353671253       54.3350877898  PROB      27              0.0000000000
      2790       177  PHE       HB2            80.6075106388       63.8003352402       54.8710432166  PROB      27              0.0000000000
      2791       177  PHE       CG             78.6893929188       63.5654571509       55.8173162297  PROB      27              0.0000000000
      2792       177  PHE       CD1            77.3190266631       63.9062325726       55.8471396623  PROB      27              0.0000000000
      2793       177  PHE       HD1            76.8483111275       64.3895977917       55.0076690904  PROB      27              0.0000000000
      2794       177  PHE       CE1            76.5589558148       63.6224917820       56.9968880997  PROB      27              0.0000000000
      2795       177  PHE       HE1            75.5006045262       63.8276058741       57.0219805796  PROB      27              0.0000000000
      2796       177  PHE       CZ             77.1852497661       63.0136328501       58.1042474305  PROB      27              0.0000000000
      2797       177  PHE       HZ             76.5903743562       62.7683021472       58.9707435142  PROB      27              0.0000000000
      2798       177  PHE       CD2            79.3046608231       62.9359132518       56.9197199149  PROB      27              0.0000000000
      2799       177  PHE       HD2            80.3371695998       62.6519169007       56.8668210546  PROB      27              0.0000000000
      2800       177  PHE       CE2            78.5491131540       62.6587736878       58.0738231952  PROB      27              0.0000000000
      2801       177  PHE       HE2            78.9880910292       62.1702984092       58.9245051484  PROB      27              0.0000000000
      2802       177  PHE       C              79.3862732588       61.4827782382       53.7653756023  PROB      27              0.0000000000
      2803       177  PHE       O              78.4189720515       60.7339335094       53.7533362342  PROB      27              0.0000000000
      2804       178  SER       N              80.6252187025       61.1148515161       54.1017356989  PROB      28              0.0000000000
      2805       178  SER       HN             81.4362184469       61.7024365490       54.0775676554  PROB      28              0.0000000000
      2806       178  SER       CA             80.7965428842       59.7917854937       54.6819928188  PROB      28              0.0000000000
      2807       178  SER       HA             79.8893735476       59.2104550015       54.7238055125  PROB      28              0.0000000000
      2808       178  SER       CB             81.7909588189       58.9875730433       53.8344001788  PROB      28              0.0000000000
      2809       178  SER       HB1            82.7028753617       59.5793267973       53.6093831734  PROB      28              0.0000000000
      2810       178  SER       HB2            81.2884684042       58.7277022373       52.8763339213  PROB      28              0.0000000000
      2811       178  SER       OG             82.1628515087       57.7721644012       54.4987296603  PROB      28              0.0000000000
      2812       178  SER       HG1            83.0280626705       57.4837850854       54.1448741578  PROB      28              0.0000000000
      2813       178  SER       C              81.3039991954       59.9795724193       56.0939978340  PROB      28              0.0000000000
      2814       178  SER       O              81.9067805306       60.9965522318       56.4224133069  PROB      28              0.0000000000
      2815       179  LEU       N              81.0947731108       58.9500648004       56.9193732081  PROB      29              0.0000000000
      2816       179  LEU       HN             80.6272870270       58.1077295505       56.6232185372  PROB      29              0.0000000000
      2817       179  LEU       CA             81.8198818706       59.0354102403       58.1772414215  PROB      29              0.0000000000
      2818       179  LEU       HA             82.1640243821       60.0349154194       58.3239302635  PROB      29              0.0000000000
      2819       179  LEU       CB             80.9490757428       58.6663949165       59.3753939071  PROB      29              0.0000000000
      2820       179  LEU       HB1            80.9504307814       57.5792673396       59.5790204576  PROB      29              0.0000000000
      2821       179  LEU       HB2            79.9076475875       58.9865448769       59.2055918073  PROB      29              0.0000000000
      2822       179  LEU       CG             81.3575332417       59.5135499449       60.5816856751  PROB      29              0.0000000000
      2823       179  LEU       HG             82.4040263346       59.2429189912       60.8668119224  PROB      29              0.0000000000
      2824       179  LEU       CD1            81.3617922910       61.0041338545       60.2459797491  PROB      29              0.0000000000
      2825       179  LEU       HD11           80.7341609856       61.2115441379       59.3580687252  PROB      29              0.0000000000
      2826       179  LEU       HD12           82.3930226030       61.3630942584       60.0377126353  PROB      29              0.0000000000
      2827       179  LEU       HD13           80.9531046628       61.5906935661       61.0887237103  PROB      29              0.0000000000
      2828       179  LEU       CD2            80.5076607804       59.2146949715       61.8060546981  PROB      29              0.0000000000
      2829       179  LEU       HD21           80.5781983895       58.1439371286       62.0799865790  PROB      29              0.0000000000
      2830       179  LEU       HD22           79.4428836043       59.4557777704       61.6028785812  PROB      29              0.0000000000
      2831       179  LEU       HD23           80.8453159285       59.8321611639       62.6592581472  PROB      29              0.0000000000
      2832       179  LEU       C              83.1729761426       58.3489167507       58.1878988014  PROB      29              0.0000000000
      2833       179  LEU       O              83.6710204570       57.8713682645       59.2064572456  PROB      29              0.0000000000
      2834       180  SER       N              83.7601834306       58.3708773256       56.9864753398  PROB      30              0.0000000000
      2835       180  SER       HN             83.2358841809       58.4243873075       56.1330210422  PROB      30              0.0000000000
      2836       180  SER       CA             85.2106266557       58.3313476008       56.8760993840  PROB      30              0.0000000000
[truncated: 33,947,725 more chars]
